# Supplementary material for: Development and bin mapping of gene-associated interspecific SNPs for cotton (Gossypium hirsutum L.) introgression breeding efforts
Source: BMC Genomics. 2014 Oct 30;15(1):945. doi: 10.1186/1471-2164-15-945 (PMC4298081; doi:10.1186/1471-2164-15-945)
Supplement: Supplementary file 1 — Additional file 1: G. barbadense cv. 3–79 SNPs relative to G. hirsutum line TM-1. SNPs and 50-bp flanking sequences for in silico derived SNPs in G. barbadense cv. 3–79 relative to G. hirsutum line TM-1. SNPs have been classified into two categories, Class I are SNPs from contigs with no other SNP residing within the contig. Class II are SNPs from contigs that contain one or more additional SNP outside of the 50-bp flanking sequences (none within). Columns 4 and 5: Alignment position and scaffold information to G. raimondii (D5) draft genome sequence using BWA. Column 6 indicates overlap information for G. barbadense markers with G. tomentosum, G. mustelinum, G. armourianum, and G. longicalyx, where the Arabic numeral indicates number of shared species and subsequent abbreviations indicate with which of the above species the marker is shared (Gb, Gt, Gm, Ga and Gl, respectively). (XLSX 1023 KB) [file 12864_2014_6928_MOESM1_ESM.xlsx]

## Sheet: Gb_Class_I
Marker	Class	GB_ExperimentalResult	OtherSpecies_ExperimentalResult	D5_v2_Scaffold	D5_Cor_v221_Pos	Shared_Species	Contig	Sequence
Gb379_000002	Class_I	GOOD	N/A	Chr05	58539294	Unique_Gb	TM1_Sing_EST.DT574350	CCGAGCTATTCGGCGGTGTCAACGACGCCTGTGGCCACAACCTGGACAGA[A/G]GCCGCTGCTGTCCCGTCTTAGCAGCGTGGCTGTTTGCAGCTCACGCCAGG
Gb379_000014	Class_I	N/A	GA_GOOD	Chr13	1809343	Unique_Gb	Tm1_Mira454_Contig_3727	AGAGAGGATGGAAGAGTAAGGCAGCGTTTGGGTACGGGTTGTACGGACGG[A/G]GAAAGAAGGGAGTTGGCGAATGGAACGCCACATTGCTTTTTTTGTGCTTA
Gb379_000019	Class_I	N/A	N/A	Chr04	49639836	3_GbGtGm	Tm1_Mira454_Contig_30	GGATAAAGAGACAAAGGTTGGTTACTGGTTAGTGAAAATGAGGATTAGTT[A/G]AGGGTTTGAGTATCTTCTTTAAGGGATAGGTGACTTGGTCGTTTACTTCG
Gb379_000023	Class_I	N/A	N/A	Chr10	7078287	3_GbGtGm	Tm1_Mira454_Contig_44	TAGGAAACAGCCACTAAGACAGAGACGAGACTTCTTTGACTGTCTGTCGA[A/C]AGACTAATAACTAGCAATAATAATCATGTTTCTTCGCTAACGATGCAAGA
Gb379_000030	Class_I	GOOD	N/A	Chr10	57954363	Unique_Gb	Tm1_Mira454_Contig_78	TATTTATTTATTTATTATTACACTAGAATTTCACACATAGCAAACGCACA[A/C]TATATAGGAGATGCATAAGAAAACAGCGGTAGGTAGATATAAGTCAACAG
Gb379_000032	Class_I	GOOD	N/A	*	0	Unique_Gb	Tm1_Mira454_Contig_82	AGATTATGACATAGTCTAGAAGAGGAAGATCTTTGCTCCATTCATCAATT[T/C]TGTGTAGGTGTAAATTAAAATTGCCTGACCCTGAACCATTCACCATTCTT
Gb379_000040	Class_I	GOOD	N/A	Chr12	4158058	Unique_Gb	Tm1_Mira454_Contig_106	CTTAGAATGAGAAGGATTATCATCCACGTCCATCCCATCACTATCACTGT[T/C]TGAACTGGCATCTTGACCTTTTGCAGCATTTTCGGAACCTTGCAATATCT
Gb379_000041	Class_I	N/A	N/A	Chr13	35022227	4_GbGtGmGl	Tm1_Mira454_Contig_107	CTTATCATCCCTCCAGTATCACCTTCGATTCCCTCAAGATTCCTCAACTG[C/G]GGCGAGTTAACCAGGATAGAATTAGAGTCAGAATCCGAGTTGTGGAGCAC
Gb379_000071	Class_I	BAD	N/A	Chr01	8000493	Unique_Gb	Tm1_Mira454_Contig_164	AACTTACAAACAATTTAACATATCAATGTCGAACACATACTAATATTCAA[T/C]GCTCATACCCGAGTCTCTGACATAGCTGTTGACTTCTTTTGAGCCTAAAT
Gb379_000080	Class_I	GOOD	N/A	Chr09	10445976	Unique_Gb	Tm1_Mira454_Contig_196	GGCGTGCTTTTATTACAAGGCAATATTATATAGATAACTTCAGAAACTGA[A/C]ATAGCAAGCAAACATTAATTTCGTAGTATAGATAAAATTCTGAAACCCAA
Gb379_000081	Class_I	N/A	N/A	Chr13	3644611	Unique_Gb	Tm1_Mira454_Contig_211	AATCGTTTTTGCTCGTACTTTTCCGCGACGGAGAAGAATTCGTCGATCTC[A/C]GCTTGTGACGGAATCTTCGGCGGTTTCGTCGTTGACGGCGGAGGTTTTTT
Gb379_000083	Class_I	N/A	N/A	*	0	Unique_Gb	Tm1_Mira454_Contig_222	CCCTTTTTCTGTTCCCATTAAAGAACAGATATGAGAACAATTATTAGCTT[T/G]TTAACCCCAGAAATGGGTAAAGCAAGAAGGGAATAAACTACAAAGGACCT
Gb379_000093	Class_I	GOOD	N/A	*	0	3_GbGmGl	Tm1_Mira454_Contig_239	CCTTGCTCTTATTCATACTGAGCAGCGGCAACTGCAGCGGAGCCAAAAAC[A/G]CCACATCCAAAAACCACCAGTTTCCCACCTCCTGCAAACTCGTCTTCTGC
Gb379_000117	Class_I	GOOD	N/A	Chr01	17728205	3_GbGtGm	Tm1_Mira454_Contig_289	GAAATGAATGCACAAACGGGCCACTCATCGGCTTTCAGCAACTCACAGTA[T/C]TCTGGAACCTGGGGATCTGTAGCCGAGAAAAGGGCACTCCTAGAACCCTC
Gb379_000120	Class_I	GOOD	N/A	*	0	3_GbGtGm	Tm1_Mira454_Contig_298	CAGCGTACCACAATCTTAAAAACCCCTTATAATTCGCAGTTATAATTTTC[A/G]AATAGCGAAAGAACAATCTACATTGCATCATTCATTGATACAATTTAAAA
Gb379_000129	Class_I	BAD	N/A	Chr08	48491021	2_GbGa	Tm1_Mira454_Contig_326	TCATGTGTATGATGTGAATGAAACATACAACAAAGCAGTTAACTCCAAAA[A/G]GAAATGGTGTAAATTACAAACCCCAACATATAAATAATACACCACATGCT
Gb379_000130	Class_I	N/A	N/A	Chr08	48490855	2_GbGm	Tm1_Mira454_Contig_326	TCCAACACCATTGAATCGATCACCAAAAGCTTCAGTGTGATAATATGAAA[T/C]CAGATGCAAATTGCAGGATGTCGAACAAATAGTTTTAGCGGTTTCCGCAG
Gb379_000132	Class_I	N/A	N/A	Chr07	1319275	Unique_Gb	Tm1_Mira454_Contig_329	TTCCCCATCACACGAACCGTAACGACGTTAACCGTACGGAGCGGAGGGGA[A/T]GAATCAACGATCGTAGTTTCGCCTTCGGAGAGTTCTAGCCAGAGGTTGTG
Gb379_000133	Class_I	GOOD	N/A	Chr06	38859231	Unique_Gb	Tm1_Mira454_Contig_331	TACAACATAAAATTCAAAGACCATAACTGATGAAGAAATTAAGTAGAACC[T/C]AGGAAGTGAATAACATCTTGATGGCCAGACCACCTCCATGGATAAATCAA
Gb379_000134	Class_I	BAD	N/A	*	0	2_GbGm	Tm1_Mira454_Contig_331	AGAATCTTGCAGGTAAGTGTGAAATTCGAGAGAATTACGTGGAAATGAAG[T/C]GCAAAGCAAGAAGATAAATGAGACTAAGGAAGAATAGTTGTCAAGGATGA
Gb379_000163	Class_I	GOOD	N/A	Chr04	6873937	Unique_Gb	Tm1_Mira454_Contig_375	GATGGAACCAAACAACCAGCTTAAGTTCATATTTGATAGATTCACCCAGT[T/C]TTCACCCCCTACATCGATGCATCACTGGCTCTCCGAAAGTGGCTTTCGGG
Gb379_000187	Class_I	GOOD	N/A	Chr01	10997682	Unique_Gb	Tm1_Mira454_Contig_408	CTGCAGATGCTCCATCAGCAGAAACCAAGGGAAAAGGTTCTTCATCCAAG[C/G]CTGAACCTTCAACTTCATCATCCCATAGGATCATGAACTTTGGGACATGG
Gb379_000207	Class_I	GOOD	N/A	*	0	Unique_Gb	Tm1_Mira454_Contig_444	TCATCAATCATAAGCATAACCTGCTGATAGCTATGCGACATACTAGAATC[T/C]ACAACTGATACAAGCGGGAAATGGTCCAGGTAGCATAACAAATATCATAT
Gb379_000217	Class_I	BAD	N/A	Chr06	47962411	3_GbGtGm	Tm1_Mira454_Contig_450	CGGGTGTGGGGGGAACAAAGGTCGCATATCAAAGGGGAATAAATTGAGAA[T/C]TCTTTGAAATGAAAGGATAATCACGGGAGGCAAAACAACGTGCAAATTAT
Gb379_000227	Class_I	N/A	N/A	Chr04	6362453	4_GbGtGmGa	Tm1_Mira454_Contig_460	GTTGACATGGACGGATCTTTCCACACTGAATGGTTCAAGATCGCCAAAAA[A/G]CTAAAAGATTAATATTATTCTAGCAGTACTCTTCAGAACACTCCCAATAA
Gb379_000234	Class_I	N/A	N/A	Chr08	33045096	Unique_Gb	Tm1_Mira454_Contig_473	CGGATCTCAAAAGCCTGTGAAAGAGAGGGAGAGTGGATCTGATGCGCGCT[C/G]CAATCGCCATTTCTAGACACAACCCTAATTCTTACGTTGATTCTGGAGAT
Gb379_000259	Class_I	GOOD	N/A	Chr08	53923835	2_GbGt	Tm1_Mira454_Contig_491	GTTCTTGCCATCACTAGAGCACCCTCATAAGTTTGATTTCCACCGATAAA[A/C]CCGCTCATGTGGACAAAGACACAGCCGGAAATTCTTGTCTCCTTTGAGAG
Gb379_000260	Class_I	GOOD	N/A	Chr07	18410650	Unique_Gb	Tm1_Mira454_Contig_491	TGCTTTTTTGTTGATTGTTGTTGAGGTCTATATTCTATAGAGGAACCCCC[T/C]CCTGGCTTCATGCTTGTAACCAAACTAGTTTCTTCTTTTTGTTTTAGTTG
Gb379_000275	Class_I	GOOD	N/A	Chr09	22335199	3_GbGmGl	Tm1_Mira454_Contig_504	CCAATAATTTATGGTTGGAAACCTGAACAATACAAAGGGAATACAGATCT[A/G]ATCTAAAGTAACAAAGAATGCGACCTCGAGCTGAGGTCCATTAATTTTAG
Gb379_000276	Class_I	GOOD	N/A	Chr08	46063402	3_GbGtGa	Tm1_Mira454_Contig_505	ATTTGAGAAGCAATGTCTCTTACAGCACCTGGCCCATGTGGGATGAAAAC[A/T]GAGTTGGATTTTGACGATGCACCGATCTCCTTCATTGTGTCGAAGTACTG
Gb379_000288	Class_I	GOOD	N/A	Chr02	61338993	4_GbGtGmGa	Tm1_Mira454_Contig_518	AAGACAGGTTGAGCATTGAACCCTGGATGGTGCAACCTTCGACGAATCTC[A/G]CGACCTTCCTGACAAACGGCACAAGGATGGCACAAGACATGGGTTGCTAA
Gb379_000296	Class_I	N/A	N/A	Chr13	47101962	Unique_Gb	Tm1_Mira454_Contig_523	TAAAAACATTGTGCCAAAGGATACGACAAAAGGCTTTTGAATGGTGGAGC[A/T]GCTACAAGATGATGTTAGTTTTACATGCGACTACTTAGCCTTCTTAAGGA
Gb379_000297	Class_I	GOOD	N/A	Chr13	47101889	Unique_Gb	Tm1_Mira454_Contig_523	ACATGCGACTACTTAGCCTTCTTAAGGAGGATAGAAGTCTGAAACTTTGC[A/G]TCGTCCCTAATGAAGCTCCACCACAGGCAGGTAAGTGGAATAGTTGTGGC
Gb379_000302	Class_I	GOOD	N/A	Chr09	1633186	Unique_Gb	Tm1_Mira454_Contig_535	TTCTAGTTCACATCCTGTTACAATTCCCACTAATTCTTTTTTCAGATCCA[T/C]TGATTTCATCTTGTCGATATTTGTTGTGAAAAATGTCAGCTATTCGATTT
Gb379_000303	Class_I	GOOD	N/A	Chr09	1634191	3_GbGtGa	Tm1_Mira454_Contig_535	CTGGACCACCACGTGAGTCATCGGCATCTAAGCAGACCGGTGACGTAGAC[A/G]AGAATGACGCTGATGAGAATCAAGATAAGAGTGTATCTGGTAAACATGCT
Gb379_000319	Class_I	N/A	N/A	Chr04	59593709	2_GbGt	Tm1_Mira454_Contig_561	CTAACATAGATTCTAGCAATTTGGAAGCTACTAATGTATATAACTAGAAA[A/T]ATGAAATGGAAACAACTTTTTTAAGTTTCATACTGAATGTAGAAAGTAAA
Gb379_000335	Class_I	GOOD	N/A	Chr06	42549445	4_GbGtGaGl	Tm1_Mira454_Contig_574	CGCACTGCTGACCTAGGTGGCACATCAACAACAACAGATTTTACAAAGGC[T/C]ATTTGCGATCACCTTTGAAGTTTGTTCCTTTGAAGCATTTCTAGTTTTTG
Gb379_000350	Class_I	GOOD	N/A	Chr07	52231953	3_GbGtGm	Tm1_Mira454_Contig_595	CATTCTGTCCGAAGCATAAGTATGGTATTATTTTTGTTCTCCAAAGTCGA[A/G]TTATGCTGCCAATGCAGTTTGGTATTCTTTGTTGAAGTCATAAGCTGGAC
Gb379_000351	Class_I	N/A	N/A	Chr07	52192922	3_GbGtGm	Tm1_Mira454_Contig_596	CTTCACTACTAGGGTCTCGACAATTACATTACATACAAGAACATATATGA[C/G]AGTAGAACATAAGTTGGTCTCCATGATGATGTTACAAATCTTGAAAGAAA
Gb379_000359	Class_I	N/A	N/A	Chr09	4711753	Unique_Gb	Tm1_Mira454_Contig_602	CGCAAACCTCAAATTTCAACTCATCTATCTTGACATTTGCTGGCTAAATC[T/G]TTGTATTCCATAGACATCTACGATGCCTGGGGGGAAAACTGGATCTGTTG
Gb379_000378	Class_I	N/A	N/A	Chr12	27217895	Unique_Gb	Tm1_Mira454_Contig_621	CCTGTAACATGTCATATATGTAAAAGATATCAACGATAATGATAACTAGA[A/G]GCTGGTTTTATTACATGTAGTTGGTGAATTGTGAAGCAGCTGTAATGGAC
Gb379_000379	Class_I	GOOD	N/A	*	0	Unique_Gb	Tm1_Mira454_Contig_621	AGCATAGCATCCTGGATGTATTCTGTTTGCCATCTTATCATGGGTTGAGC[T/C]GACACTGGTTGCTTGTGTTTTGCATGCTTCTGGTTTATCGGCACCTTTAT
Gb379_000383	Class_I	N/A	N/A	Chr13	54560567	Unique_Gb	Tm1_Mira454_Contig_629	AAGGGGAAAAAATGTTGTCTTACGTAAGCGTGTTGTTGTACGGAGTGGGA[T/G]GGATAGTGGTGGCCGGGATGGCGTTGCTGGTAGCGTTTCAAGAGAAGCTC
Gb379_000389	Class_I	N/A	N/A	Chr05	40822164	Unique_Gb	Tm1_Mira454_Contig_633	CAATCCTTTTCTTTCGGCTAACGTCTCCAGCTTAAACGCATAAGTTTCAT[T/C]CGGTGAGAGCTTTCCCCTGAAGTTCTGGCTCTGAATTGAATCCAAAATCA
Gb379_000390	Class_I	GOOD	N/A	Chr05	40821944	Unique_Gb	Tm1_Mira454_Contig_633	GAATAAATGTTGCAAGTTTTGTCTCTGAAAGAGGGTTCGACAGAGAGGCC[A/G]GAGAAAGGGACCTCAGGTAGGATAAGACTTCCAACTAATGTCTTAGGTGA
Gb379_000396	Class_I	GOOD	N/A	Chr05	9062956	Unique_Gb	Tm1_Mira454_Contig_642	AGAGGAATTTCGGGTCATACTTTTTAACAACATAGCTCTAGTGAAGAAGT[T/C]GCCCATGGACCGTTTGATCGCCGATTTTTACGAGCGTACTGTCAAGGCGC
Gb379_000432	Class_I	N/A	N/A	*	0	Unique_Gb	Tm1_Mira454_Contig_686	TTCCAGATTAATGAGTACTTTATAACATGCATACCAAACACCTTCAAAGG[A/G]CCAGGCTAATACATTTAACCTTTAGGAAACAACAATTAGAACCAAAATAA
Gb379_000441	Class_I	GOOD	N/A	Chr09	9896991	Unique_Gb	Tm1_Mira454_Contig_691	GGATGATGTGAAGGTGGTTCACTGGCTTGCTCACAGGCATGGGGTGGTTG[T/C]GATCCCAGGGAGTGCATGTGGGTCCCCGGGGCATTTGAGGATTTCCTTTG
Gb379_000504	Class_I	N/A	N/A	Chr06	34881654	Unique_Gb	Tm1_Mira454_Contig_754	CTGGAGCATTGTTCTAAATCAAACTAGCTAACTGAAAGTAAAGAGATTTA[T/C]GTTACAGTAACCAGAATCTCAACCAAGCTAAAGGCGTATCTTCATACTCA
Gb379_000505	Class_I	N/A	N/A	Chr06	34881852	3_GbGtGm	Tm1_Mira454_Contig_754	GTTCGGAGACTGGCAAACATGTTTGACCTGCAAAGTCATCTTTCTCAGAC[A/C]TGTCATATTCATGGACCTCAACTCGGAGTAAAGCCAATTCAGGAACTCTC
Gb379_000518	Class_I	N/A	N/A	Chr07	40493213	Unique_Gb	Tm1_Mira454_Contig_767	CCAATGAAGAAGATTAAAATTGGTCTGAGTAAAGCTTGACCTCATCTAGC[T/G]GGATTAGAACTGGAACTGAATCTCAGGTGAATAGCCGAGAGCATCAAGAT
Gb379_000519	Class_I	GOOD	N/A	Chr07	40497590	3_GbGtGm	Tm1_Mira454_Contig_767	AAGAGATAAGCAGCAGCAACAAGAATGGCTAAAACAGCTACTCCTACACC[A/C]ACAAGAATCTGAACATCCATGGATTGCAGGAACTCCAAATCCATGATCTT
Gb379_000530	Class_I	N/A	N/A	Chr12	25067958	4_GbGtGmGl	Tm1_Mira454_Contig_784	ATTATTTTAAGCCACACACAAAATTCATACAAGTATAGGTAGCATAAATA[C/G]TTTGAGACATGATGTTTTACACCTTCAACCATTCCAGGCAAGGGCACAAT
Gb379_000547	Class_I	GOOD	N/A	Chr13	8888600	4_GbGtGmGa	Tm1_Mira454_Contig_800	GGTGCTGCTGACCATACATATATGAGGATCGATGGGGAGCCGTGGAAGCA[A/G]CCACTGCCAAAAGATGATGACGCAGTTGTAGTTGAAATTTCCCACCTTGG
Gb379_000548	Class_I	N/A	GM_BAD	Chr13	8888678	5_GbGtGmGaGl	Tm1_Mira454_Contig_800	GTAGTTGAAATTTCCCACCTTGGACAAGTCAACATGCTCGCAACCCAAAA[T/G]TGCCGATCGAAAAGTGTGAACGATGTTTCCTCATCAACTAGTCATCATAA
Gb379_000549	Class_I	N/A	N/A	Chr13	8888770	2_GbGa	Tm1_Mira454_Contig_800	TCATCATAATGGTGAAGAAGATGATGATTTTAGTGATGAAGATGACTCTA[A/G]AGCTGAGCCAGAGTTCAGGAAATTTGGTGCAGCAGACACGTTCAGAATCC
Gb379_000553	Class_I	GOOD	N/A	Chr10	17780093	Unique_Gb	Tm1_Mira454_Contig_806	TAACCGTAGAGGTTAATGGACTTTAGCCTTTGCAAAACAGAAGGGGATCT[C/G]TCAAAGGAAGGCTGGCGCTGTTGTTGAGGGGTTTGTTGTTGAAAAGAGAA
Gb379_000571	Class_I	N/A	N/A	*	0	Unique_Gb	Tm1_Mira454_Contig_815	CAGTATGCTCCGTTTTTGAACGGTCCGGTTTCTGCAATACAGCGATGGTG[A/G]CTCAGATAGGAAGTCAAAAATGGCCGATTTGTAGATGAAGATGCGGATGA
Gb379_000572	Class_I	N/A	N/A	*	0	2_GbGm	Tm1_Mira454_Contig_815	TTAAATTAAAAACTGATTTGGGATAAATGATGATATAGCCATTTTGACTG[T/G]AGAAGATGGGGTTTAACATTTATTCAGCTAATTACAGCCTTCTCTTGCTC
Gb379_000576	Class_I	N/A	N/A	Chr11	1964708	Unique_Gb	Tm1_Mira454_Contig_822	GAGTTGGAAGATAACCCATATGGATTTTGAGAAAGCATTGGTCACAACAC[A/G]GGCTTCAACGTAGCTTGGAACATCCATGTCGATGCCGTCTACCCCTTGGA
Gb379_000579	Class_I	N/A	N/A	*	0	Unique_Gb	Tm1_Mira454_Contig_826	ACCACTGGGAACAAAAATCTCAACAAAATGTTAGAATATTTCCCATATAT[C/G]AATCAATTCTGGTCCAACAGACTCAGTTTGATTCCAACAATCATCGAGAA
Gb379_000582	Class_I	N/A	N/A	Chr05	13128838	5_GbGtGmGaGl	Tm1_Mira454_Contig_829	TTTATTTCCCCACATTATGTTTTCATTATAAAACAGTGACTAAACAACAA[A/G]TCAGAAGATGCATGGAGGAGATCATATTACAACTTGGAAGATGGTTTCTT
Gb379_000593	Class_I	N/A	N/A	Chr05	7803578	Unique_Gb	Tm1_Mira454_Contig_838	GAATCAATCATATAAAATCGAAAAGCGAAAAACCATCACATCCCTCAAAT[A/G]CCAACTTCCCAATACTCCCCACTCCTGTCTCTATTCAAGCATAAGCAGAA
Gb379_000597	Class_I	N/A	N/A	Chr06	49999872	Unique_Gb	Tm1_Mira454_Contig_852	AGCGGTCATCAACAACGGATCGTTGAACCCTTATCTCCGGCCTTCGTAGT[T/G]GTTGGTTACTTGGTCCCTCACCAGGGATCTCTCTCACTAGCCTCATGGCA
Gb379_000598	Class_I	N/A	N/A	Chr06	50000027	3_GbGaGl	Tm1_Mira454_Contig_852	TCATTTAATGTTGGATTAGGGATTCCGGGATTCCCGGCACCCACAGTAAC[A/G]GAATCTTGCTGATTGGCCTCTGCCTCGGCTTCAGTTTTGGCTTCGGTAGG
Gb379_000604	Class_I	N/A	N/A	*	0	4_GbGtGmGa	Tm1_Mira454_Contig_855	ATGTTGCGGAGGTATGTGGAGGCTATTCGTGAATTCAATAAGATGCTCCT[T/G]TATATTTACAAGACAAAGCAATATCATCAGAAATCTCCACAGTATGATCA
Gb379_000614	Class_I	N/A	N/A	Chr06	48211789	Unique_Gb	Tm1_Mira454_Contig_875	AAAGGGTATCCAAACAGCAAAGTCTATTAACCTTATAGAAGCAGAAATCT[A/G]TATGTGCATAAATGGATCAACTTGTGATATAATCACAATTACATAACATA
Gb379_000628	Class_I	N/A	N/A	Chr10	2669417	Unique_Gb	Tm1_Mira454_Contig_898	AGATTTAAGGCAGTGAATAACAGCGGTAAATGCCTTGAAGAGGAATGTTT[T/G]CTGTTCCCGTTGGGTAAAAACTTGTGAGACGGAGAGGAGAATCCGGCGCC
Gb379_000631	Class_I	N/A	N/A	Chr05	53248891	Unique_Gb	Tm1_Mira454_Contig_901	GCACATTTGGGATGTAGATCAAAGTCACATTCCTCACAGTAGAATGACCA[C/G]ACTTGTCCCATTTCGTCGCATACATTACAGACATAATTACTGCGACGAGT
Gb379_000632	Class_I	N/A	N/A	Chr05	53249903	Unique_Gb	Tm1_Mira454_Contig_901	CTCGAATTTCTCCCCATTTTCTTTCAACTTACTATAAACTTCAGCAAGTT[T/G]TTGAGTAAAATCAGCAGATGGCTTGAATGAAGACGCTGAGAAATATATAC
Gb379_000647	Class_I	N/A	N/A	Chr05	63156633	3_GbGtGm	Tm1_Mira454_Contig_922	ATATCAAACTAGGTTTCTTTAGGGGCGGCCAGGGCCTTCTTTGCAGCCTC[T/C]GCAGCTGCTTTCTCCGCTTCAATCTCGGCAACGATGGCATCGATTTCGGA
Gb379_000694	Class_I	N/A	N/A	Chr06	32906567	Unique_Gb	Tm1_Mira454_Contig_974	TGGGAAGGCGGGTTCAACTATTAAGAAACTGAGGGGCAAGACTCAGGCCA[T/G]CATTAAAGTTACTGCTAAGGATGCTGGTGATCCAAGTCATTCTTGTGCCA
Gb379_000710	Class_I	N/A	N/A	Chr07	340826	Unique_Gb	Tm1_Mira454_Contig_999	TAACGTTTATTTAATAAATCCCACTGAAAATATGTTATTATGTTGGTAAC[A/T]TTTATTCAACATAACCACCATAGTTGACAATTCCAGAGTCTAAAATACAT
Gb379_000712	Class_I	N/A	GT_GOOD/GM_GOOD	Chr04	62009241	4_GbGtGmGa	Tm1_Mira454_Contig_1000	CTCCTTGACGCTTGACCTTTGAAAGTAACCAAAATGGCTCACATCGGTAG[T/C]GTTCGCTAGTATTATCGGATCGGATCCTTCCGGGTTGCACTTCAGTACTA
Gb379_000717	Class_I	N/A	N/A	Chr09	19899254	Unique_Gb	Tm1_Mira454_Contig_1003	GACAAGCAGCATGAGAGCAAAAAAGGAAATTAAAAACAAAATGCTCCTAC[T/C]ACCATTAAATGAGTTCAGTTTCAAACACTGCTGACAATGATAATAAGAAG
Gb379_000726	Class_I	N/A	N/A	Chr11	7586771	Unique_Gb	Tm1_Mira454_Contig_1012	CGGTATGTAGGAAAAGGCATGGATGACGACAATGAAGATGATGATGACGA[C/G]GACGAAGATGATGACTTGCTTGATGATGATGATGATGACGAGGATGATTA
Gb379_000730	Class_I	N/A	N/A	*	0	5_GbGtGmGaGl	Tm1_Mira454_Contig_1017	AGACCTAGCAGCTTTTTCTTCATCAACTGTCATCATCATTCTCAAACCAC[T/G]AATAGCTGCTTCTTGCTTTTCAGTGCCTGACCTTGACAAAGAGCAGAGCA
Gb379_000731	Class_I	N/A	GT_BAD/GM_BAD	Chr05	18619627	4_GbGtGmGl	Tm1_Mira454_Contig_1017	AGAATATGCACACGGAATTCAAATTTGTGCACCAATTCAAAAATACAAAT[A/G]TCTCCAGCCTTTATCTCATTACTACGGACAAAGCTCAACCATCCACCACA
Gb379_000744	Class_I	N/A	N/A	Chr03	43764903	Unique_Gb	Tm1_Mira454_Contig_1028	TAGTCAAACTCATCAAGGACATCAGCAGCCTCATCAGCAACATCTTTGAG[A/C]CTCTGCAACCAAAGCTTCACTGCTTCATTCTTTGTTTGCATTTCCTCTGC
Gb379_000748	Class_I	N/A	GT_BAD/GM_BAD	Chr08	54150050	3_GbGtGm	Tm1_Mira454_Contig_1039	AACAGTGTAAAACAATGGGGGACCGCTTTCGGTGAATGATAAATGAGAAT[A/C]TGTGCGTTAATTAATTTAATCCTGTACCAACTGTCCCGGAGACAATATGA
Gb379_000749	Class_I	N/A	N/A	Chr08	54150255	Unique_Gb	Tm1_Mira454_Contig_1039	GCATCGTCGCCCTCCCCGCATCGCTGATGCACTTCCTGCATTCTCTCCAC[A/G]GACTTGCAAATGCCACTGCAGCTCCAATCAAAAGATGCACCACATGGATT
Gb379_000761	Class_I	N/A	N/A	Chr11	4439812	2_GbGm	Tm1_Mira454_Contig_1050	ACAAATAGCAGAGTTTAAAACATTCATATGTTTTTCAGTATTCAAACATA[A/G]ACAAATTCAGACACAATTACTTATACAGTCACTCAAATTTAAAATTTAGT
Gb379_000767	Class_I	N/A	GT_GOOD/GM_GOOD	Chr05	5042801	3_GbGtGm	Tm1_Mira454_Contig_1053	AATGGGGGGAAAGTCGAACAAAATTTCTCCATGTCAGCATTAACATCTCC[A/G]GTCCCAGCTATCACTTCCATGAACTTCTTCCTATCTGGAGCCAACTTCAA
Gb379_000810	Class_I	N/A	N/A	Chr11	1077156	Unique_Gb	Tm1_Mira454_Contig_1136	AATCAAGTAGCACAAGTTCATAATACTGGTAAAGAGAGAACAGCAGCGAC[C/G]AAAGACAGTTAATATCAGCACTTAGCTATATCCGACTTGTTGCTGTTGCT
Gb379_000828	Class_I	N/A	N/A	Chr09	41515500	Unique_Gb	Tm1_Mira454_Contig_1160	ATAAATGGGAGGTAAGGATGGGCAATTTTCATTCATATTGGCATATGGTT[C/G]TAAGCTGTTATAAAATGGCAATTCCATCCAATACTCACCCAGAATCTGAC
Gb379_000831	Class_I	N/A	N/A	*	0	Unique_Gb	Tm1_Mira454_Contig_1160	GAATCGAGGCATGGGAAAGAAAGAAGAGATGATGGGGTTGGGATTGGGAT[T/G]GAGGATGGCTGAGAGATAGAGAGATGAAATTTGCCCTAAAATTTGAGAGC
Gb379_000840	Class_I	N/A	N/A	Chr09	70184353	Unique_Gb	Tm1_Mira454_Contig_1172	AGTTCTAAAACAATTGTCTTAAAATGCTCGTGTTTTGCTTAAGAAACATC[A/G]ACCGCATCTTCTCGAGCTTTATAACCGAAAATCACAACAAAATCTCCAAT
Gb379_000841	Class_I	N/A	N/A	Chr09	70184095	4_GbGtGmGl	Tm1_Mira454_Contig_1172	TCGTCAAGGTGGTCATCGAAATCTACAACATCCTGCCATTTCTCGGATGA[A/C]ATGTAATCTGATAAAACAGCATTAGCCGCTGGCTCCTTAATTACCAATCG
Gb379_000848	Class_I	N/A	N/A	Chr09	32103725	Unique_Gb	Tm1_Mira454_Contig_1178	ACACCAAAACAATCCTGCTGGCAAAAATTTTCAGGCTGGAAATTCATCAA[T/C]TCATGTCAAACTCATATAATCCACAAACTCAGTTCATGCCATGGTTTAAG
Gb379_000855	Class_I	N/A	N/A	*	0	Unique_Gb	Tm1_Mira454_Contig_1197	ACAATCAGTACAATTATACCAACACGCAATTTATTCCCCTTATTATCATT[A/T]TTGGTATCTGTATTGAAAGTACCAGCTGGAAGAGATGCGCATTCTTCACA
Gb379_000856	Class_I	N/A	GT_BAD/GM_BAD	Chr02	61550536	Unique_Gb	Tm1_Mira454_Contig_1197	TTCATCGACATAGCGAGCCCAAAAAAACATAAAAATCTTCAATCAAAGGA[A/T]AAAAGACAAATTCAAAATCAGAGAAATTAGGAAAAGTGCGCAGTACGCAC
Gb379_000880	Class_I	N/A	N/A	*	0	2_GbGt	Tm1_Mira454_Contig_1221	TGTACGGAAACGGATAATAAGTAAGGAGAGTTTGTTCAGAAAATACCCCC[A/G]TCTATGGAAGGAAAGTCATCAAAGCTCCAAAAACCCATTTCGTTTCCGCC
Gb379_000887	Class_I	N/A	N/A	Chr11	32364628	2_GbGt	Tm1_Mira454_Contig_1232	TCAATCTCATCAATCCAAGGGCTTTTCTCCTTAGCTGGATTGATGGTCTT[T/C]AATGCCTTCCAAACTGCACTATTGCACTTAAATCCTGACCCGAAAGCAAT
Gb379_000888	Class_I	N/A	N/A	Chr11	32364397	Unique_Gb	Tm1_Mira454_Contig_1232	GTAAGGTCAAGGTTTTTTTCAAGCTCATCTAGCACGGCTCTCCCACCTGC[A/T]TGAATGCAAAAATGTTCGAATGCCAACTTGAAATCTGGGATGTAGGGTTT
Gb379_000894	Class_I	N/A	GM_GOOD	Chr01	11320816	5_GbGtGmGaGl	Tm1_Mira454_Contig_1253	CTAATTGCCGAGGAATGGAAACCAAAGCTGGATGCTCTTGACATGGATGC[T/G]AGTAATGGTAACTCATTGGAAGCTCATGCTTTTCTGCAACTTATCGATAC
Gb379_000899	Class_I	N/A	N/A	*	0	Unique_Gb	Tm1_Mira454_Contig_1263	AGCCACAAAAAAAAAMACATAAGAAATTGAGGATTGATTTAATCAACCCT[T/C]TAACGAGTACTTTCTCCCGGTGAATGGCTGGAACTTGGGATCTTCCTTCT
Gb379_000907	Class_I	N/A	N/A	*	0	Unique_Gb	Tm1_Mira454_Contig_1272	GAAGTTGACACTTATTATATAGCTGAGATATAATTTTATGAAAGATAATA[A/G]CCAGAACGTCTGAATACTACTCTTTTCTGGGGTAACATGATCGGTGACTT
Gb379_000919	Class_I	N/A	N/A	*	0	Unique_Gb	Tm1_Mira454_Contig_1289	CAGAATAATAGTATTACTTCATTAATGCTACGCAAAGGAGACCATCTTCT[A/G]TTGTGACAATTTCTACCTAGTATGGAGATATCACACATGCAAAGAGTTTA
Gb379_000955	Class_I	N/A	N/A	*	0	2_GbGa	Tm1_Mira454_Contig_1357	CTTCAGTTTTCTGACTGGCTACCACCTGATGAAGCAATGTCTTTTAACCC[A/C]CGCAATCTCTCCTCAGCTAAGCGAACAGCTCTTGTTGAGCTTCTAACACC
Gb379_000976	Class_I	N/A	N/A	Chr12	15158476	Unique_Gb	Tm1_Mira454_Contig_1376	GTCCGTCCCCGCCCAGTCACTATCCCAATAAAGAACCGCCACGTCTTCAT[A/T]ACAGGTGGGTCAAGCGGGATCGGGCTAGCCTTAGCCCAACAAGCCGCTTC
Gb379_000984	Class_I	N/A	N/A	Chr09	21439029	Unique_Gb	Tm1_Mira454_Contig_1384	TCCCTAAGCTGCCTGTTGAACTCTTTAGCCATCTCATTTTGAGGCATCAC[A/G]CACCCGTTTCGGTCCACATTGTGAGCCTTTGGTTGGTACATCATAACACT
Gb379_000987	Class_I	N/A	N/A	Chr09	62932062	Unique_Gb	Tm1_Mira454_Contig_1392	CTCAAAGCATTGCTCCACGTTTTCTCTTGTTTTAGCACTGCATTCAAGAA[A/G]CATGGATCCAAGCTCTTTTGCAAGTGCAACGCCTTCTTCTCTAGTTACAG
Gb379_000989	Class_I	N/A	GM_BAD	Chr09	62930205	3_GbGtGm	Tm1_Mira454_Contig_1392	TTCCGCTACTTTGCCCTGAAGATGATCCCATTTCAAATTTTCTATTAACT[T/C]TTCCACTTCTTTTTCAAGGTATCTGTTGTATCCAATGATGATCTCAAAAA
Gb379_000992	Class_I	N/A	N/A	Chr01	6725073	Unique_Gb	Tm1_Mira454_Contig_1402	AGAAAAAGAGACAAGCTTTGTCTTATTTGTTTTTGCACCCAACAGACTTC[A/G]CAATTTGTTGAATGATAATGTTGGAAGGTAAAAGAACACTCTGTATGACA
Gb379_000997	Class_I	N/A	N/A	Chr04	854894	2_GbGt	Tm1_Mira454_Contig_1409	TAAGGAGAGAGGTTAATGCTGGCATTGCAACAGTCTCTCGCATGATGGAA[T/C]GTCTAGAAACCCGAGACAATGGAACCAACCCTCCTACCATAACAACCAGT
Gb379_001001	Class_I	N/A	GM_BAD	*	0	Unique_Gb	Tm1_Mira454_Contig_1422	TTATGAACTCTGGACTTGGACTTTAGTAGCGCAGTTGCGGCGGCGGCGGA[T/G]GAGGTGTTGAGTAGGCGAGAAGAAATGGAAAGCTCCATTTGTGGATCYCY
Gb379_001003	Class_I	N/A	N/A	Chr08	45356259	Unique_Gb	Tm1_Mira454_Contig_1428	TTTTTCTTTTTTGCTGTAATTTACTTTAATAGGGTAGCCATTTGACATGT[T/C]TGCTGTAATATAAACTAAAGTGGCTTTAGTCAGTTTTTTCACCCAATGAC
Gb379_001020	Class_I	N/A	N/A	Chr09	5482162	Unique_Gb	Tm1_Mira454_Contig_1456	TCATGACTTCCATTTCCGCTTATGCAATCTGCAATGTCACTAAAACTACT[T/G]TGGGCAAGCTTTAACTAAATCAAAACATAGAACATCATTAAATACTTGAA
Gb379_001042	Class_I	N/A	N/A	*	0	Unique_Gb	Tm1_Mira454_Contig_1482	CAAGCATGATTAGATTTGAAACAAGTCATTAAAATTGATCGTTTCCAGGA[A/T]ATATAGCAAAACACAAAAGGTCTTTCCCTACAAACTAGTCCTAAATACAA
Gb379_001046	Class_I	N/A	GT_GOOD	Chr05	57313693	3_GbGtGm	Tm1_Mira454_Contig_1490	TAAATACATTCTACACTCCATATCAGCCTTTTTTACTCTAAAATTCTTAA[A/C]CAGTCACCTAATTTCTGAGCTCTCAAGGGAGTTTGGTCCTCAAAACCTTT
Gb379_001047	Class_I	N/A	N/A	Chr05	57315563	2_GbGm	Tm1_Mira454_Contig_1490	TTCTCGTAACCACCAGATTTGGGCCGCCTATCTTCACCATAATGACCCGA[T/C]GACCCAAAATGCTTCAACCCCTGTTCTCTTCCACGCAAAACCTTTGGTTC
Gb379_001048	Class_I	N/A	N/A	Chr05	57315914	Unique_Gb	Tm1_Mira454_Contig_1490	GGGGAAGGACGGGTCAGGACGAGCATACGGCCATGGGTTTTGACATTGCC[T/C]ACGGATGAATAAGAAGCAAAAGAGGAATGGGTTTGGTGATTGGATTGGGG
Gb379_001049	Class_I	N/A	N/A	*	0	Unique_Gb	Tm1_Mira454_Contig_1494	GTGATAAATAATCTAGTTATTGAAACGATTATTACATATTTAGTTACAAA[C/G]AAAGATTCGGGTAYAGTGGCTAAGCAACTAACGCTATGTTGGAGAATGAA
Gb379_001050	Class_I	N/A	N/A	Chr07	6813471	Unique_Gb	Tm1_Mira454_Contig_1494	AGTGGCTTTGCACCACCATTTTCATGGATGCTATTCACCGGAGTTGAGCT[T/G]CCACTTCTCTTGCTGGAATGCCCCGTAAAGGTCCTGCCCATGAATTTTCC
Gb379_001063	Class_I	N/A	N/A	*	0	Unique_Gb	Tm1_Mira454_Contig_1514	TTCTCCTTATCCTTCTTATCTTTCTTCTTCTCCTCTTTGGCATCTTCTAC[A/G]TCATCCTCTTTATCGCACTTCTTATCTTTCTTTTTCTCCTTATCCTTGTT
Gb379_001064	Class_I	N/A	N/A	*	0	Unique_Gb	Tm1_Mira454_Contig_1514	TTATCTTTCTTTTTCTCCTTATCCTTGTTATCTTTCTTCTTCTTCTCCTT[T/C]GCCTCTTTGGCATCTTCTACATCATCCTCTTCGTCCGACTTCTTTTCTTT
Gb379_001069	Class_I	N/A	N/A	Chr11	51616132	Unique_Gb	Tm1_Mira454_Contig_1519	GAACAAGCCTATCTCTGCACTTTCAACATGGTTATGGTAAAGGTGGTGAT[A/G]TTCCATGTTGTGATCCTTCATCATTTTGGAAGATATTGTTTTGTGAAAGT
Gb379_001070	Class_I	N/A	N/A	Chr11	51616050	Unique_Gb	Tm1_Mira454_Contig_1519	GATATTGTTTTGTGAAAGTAAGCCGTGGAATATTTGTCTTCCAAACTCTT[T/C]AATTTGTCACCTTCACCATGGTTTTCAAAAACAGAAGTCTTGTGGAAGTA
Gb379_001074	Class_I	N/A	GT_GOOD/GM_GOOD	Chr05	40835685	4_GbGtGmGa	Tm1_Mira454_Contig_1524	TGGCATAAGGAAGATCCTTCCAGAGTCTGAGATATGTGATTTTGAGTTTG[A/G]ACCCTGTGGTTACTCGATGAATGCGATTGAAGGTGCTGCAATTTCTACTA
Gb379_001108	Class_I	N/A	N/A	Chr05	109774	3_GbGtGm	Tm1_Mira454_Contig_1578	TAGTGGCTTGCCTAACCAGAAGACAAGAACAACACCAATAATACCAGCAA[T/C]GGGAGCAGCAGCACGGAAAAGCCAGTCTCTACCAATCTCCCTGGAAGAGC
Gb379_001109	Class_I	N/A	GT_GOOD/GM_GOOD	Chr05	109231	3_GbGtGm	Tm1_Mira454_Contig_1578	ATGGTCAAGCAGTTGTTCAAAGCCAGCTCTGGAGCGACGGAAATTAAAAG[T/C]AGGGAGATTGCTTTCATGTGGACTTGAAGTAAACAAATTTAGAACTCCAG
Gb379_001116	Class_I	GOOD	N/A	scaffold_15	150417	Unique_Gb	Tm1_Mira454_Contig_1585	TCCTCATAAGCTTCTTGTTGAGCTTGAGCCTGTTTCCTACGCATCTCTTC[T/C]TCAATGTTAACATCATGCATGGTTGTTTCCTCGCACTCATCCAGCTCCAT
Gb379_001147	Class_I	N/A	N/A	Chr04	39660613	Unique_Gb	Tm1_Mira454_Contig_1631	GCAGCAGTTGACTCCACCTCTTTACAGTAGTTCTCGAATCTCTCCGCTAA[A/T]GAATCATCAGAATCTTCATCTACAGTATTTTCTGACAGGAAAAAAGGAAG
Gb379_001176	Class_I	N/A	N/A	Chr09	39825636	Unique_Gb	Tm1_Mira454_Contig_1664	GTGGATGAAAGGGTGTAAGACTTGACGTTGTTGGGAACGATACCCTTAGG[A/G]AGGCCGTACTTTGGCAGCAGATCGTGCACATCAGCGATTGAGGTGACCAA
Gb379_001212	Class_I	N/A	GT_BAD	*	0	2_GbGt	Tm1_Mira454_Contig_1715	TATTATGATTCCGTACAGCAAAGTGGTTGAATGTTGCAGCCAACTAGTTT[A/G]AGTTAAGACAAGACAGTATCGGATATCTAATGCATACGTCTCTATAAGTA
Gb379_001214	Class_I	N/A	N/A	Chr02	8092123	Unique_Gb	Tm1_Mira454_Contig_1719	ATCTAAGAGATGACGAAGCCTTCGAGCTCCCGGCCCTGGCTTGATATTGT[T/C]AATGTCCCCAACCTCTGAACATTTCAGTTTCCCAGAGCACCAAGCACCTG
Gb379_001215	Class_I	N/A	N/A	Chr06	13647795	3_GbGtGm	Tm1_Mira454_Contig_1721	AAAAGGTCACTACAATTAGATACTAACAAATCAAATTGAAAAACCTCACT[T/C]TCATACAACATACTACACACCAGTTCTTCCCCAAAGCAGAGGGCCAAACC
Gb379_001216	Class_I	N/A	GT_GOOD	Chr06	13647517	2_GbGt	Tm1_Mira454_Contig_1721	CCGACTCGGTTTGGTTCCCCCACTCTAGCTGCCAAAGCAAGTACTTCAGG[A/T]GACATTTCCCATCGACCACTTTTTCTACCCCAGCTAGACCGCCTGGGATG
Gb379_001224	Class_I	N/A	N/A	Chr05	8708037	Unique_Gb	Tm1_Mira454_Contig_1743	TTAGGAACCTATCCCAGCAAATAAACATCAAGAAAACACCGGTATAAACC[A/G]AGGAACTCTTTAAAGATTCACGAACCATCGATGTTTACCACATTCACATT
Gb379_001234	Class_I	N/A	N/A	Chr10	883112	2_GbGt	Tm1_Mira454_Contig_1756	TGAGAACATACATCCCACAATTAAGACGACAAACACCGAAAGAAAATCTC[A/T]AATTGCAGATGAATGTTAAAACCCGATTGGTTGTCTTACCTTTTCAACAT
Gb379_001237	Class_I	N/A	N/A	Chr10	882389	5_GbGtGmGaGl	Tm1_Mira454_Contig_1756	CTGCCCAATAAAAGTAGCCATTCATAGGGGTTAAGTCATAGACGTTGAGA[A/T]ACACTGGTGCACAGCCCGGATTGAAATTAGTTGGTTTCACCTTTTGGAAA
Gb379_001238	Class_I	N/A	N/A	Chr10	882317	3_GbGmGa	Tm1_Mira454_Contig_1756	TGAAATTAGTTGGTTTCACCTTTTGGAAAAAACAACGAGATGCTGATTTG[A/T]TTTTCAAAATACGTGGCACCACCAGTTTCCATCTCTTCTTTTTCTCGAAA
Gb379_001251	Class_I	N/A	GT_GOOD/GM_GOOD	Chr05	12225144	3_GbGtGm	Tm1_Mira454_Contig_1783	TCCACCCTGTTAGAGAGAACGTCTTCCCCAAGGAGTTCATAGTTACAGTT[T/C]GCTCATACATTCCAGGAAGGGATGCCATTGAAATGTGATCCATTTCGAAT
Gb379_001252	Class_I	N/A	N/A	Chr05	12225380	2_GbGm	Tm1_Mira454_Contig_1783	GTGTTTTTTGAGATAGTGGACTTAAGCTCATCAATAGGAACAGCAAAATC[T/C]GGAGGGCGCAATGTGATGCATTTTACTTTGGCACCAGCCATGGATAATGT
Gb379_001256	Class_I	N/A	N/A	Chr11	30074511	3_GbGtGm	Tm1_Mira454_Contig_1790	CGCTTACGAAAACGAATCATTTCGAGATCAACATCAGTTGCACTGCTAAC[A/G]AAATCTACTTCCATTATGGGGCTGAAGAAACACAGAAGTTTTGACACTTA
Gb379_001268	Class_I	N/A	GT_GOOD/GM_GOOD	Chr01	8661731	3_GbGtGm	Tm1_Mira454_Contig_1805	GCTATGCCCAACCATGAGTGTAGACTGTAAAAGTTTTCAATGCCCTTATC[A/G]TTGTGAAACTTCAAAGCAGCCCATACACCAATAGTACTCAGAATAAAAGC
Gb379_001287	Class_I	N/A	N/A	Chr01	54878914	Unique_Gb	Tm1_Mira454_Contig_1840	TGGTCCGAACTAAACAAGCCCTTCCCGCCTATTAGATTCTGATAGTACAC[A/G]TTGTCAAAAGTTCGTGGAGTTTCAGGATCCATGTTGATGGCAATGCTTGG
Gb379_001292	Class_I	N/A	N/A	Chr09	67892005	Unique_Gb	Tm1_Mira454_Contig_1846	TTTGGTGGTGGAAGACCTCGTAACGTCCGGTGCATCGGTTCTCGAAACGG[T/C]GGCACCGCTTCGGTCTTTGGGTATCAACGTAACGGATGCCATCGTGGTTA
Gb379_001298	Class_I	N/A	N/A	*	0	Unique_Gb	Tm1_Mira454_Contig_1868	AATGTTCTTTTCAAGGTAAAAAAATAACAACAACAACATGAACATGAAGA[A/C]AAGGATTCTATTGCATCCCCATGGAAATATTTACAGGTACTCAAAGAAAC
Gb379_001300	Class_I	N/A	N/A	Chr09	1785473	4_GbGtGmGl	Tm1_Mira454_Contig_1869	TCCCCGCTGGATCGAATCCCGGTTATGGACCACCATTTGAACAAAGCCCG[T/G]ACCCTGATCCCATCGAGTTCCGCTATCTTTCCGTTTTCAATCTTCCCCGT
Gb379_001301	Class_I	N/A	N/A	Chr09	1785526	Unique_Gb	Tm1_Mira454_Contig_1869	CCTGATCCCATCGAGTTCCGCTATCTTTCCGTTTTCAATCTTCCCCGTTA[T/C]CCGCTTCGAGTAAGTAGCCAGGTAGTTGTCAGGCGGGAGCGTGATCTTGC
Gb379_001319	Class_I	N/A	N/A	Chr12	8822488	Unique_Gb	Tm1_Mira454_Contig_1899	CGCAATCCACAACAGAGTATTTTTTCCACCAAAACAGAAGCAATTCATTT[T/C]TTATCCCCACTGATATATGGAATTGGTAAAGTCGTAGAGTTTCAAGTCTA
Gb379_001337	Class_I	N/A	N/A	Chr07	58098897	Unique_Gb	Tm1_Mira454_Contig_1928	TTCAGAACCGAGGTGTTATGCTGCTCCACGTTCAATGCTGTAGTTGACTC[A/G]CAAATAGCTCCTGATTTCAACTTCGGTTTTGGTTTCGCATGGATTCCAGT
Gb379_001340	Class_I	N/A	N/A	Chr07	58101391	Unique_Gb	Tm1_Mira454_Contig_1928	GCTGGCCCTTCAATGTCAGCATAAATGATCGAAAAATCATCATCATTTAC[A/T]CCAACTTTAATTCCTTCCGGAGGTGATTCGTCAAGACCCTTCAATTCCTT
Gb379_001394	Class_I	N/A	N/A	Chr01	5395836	Unique_Gb	Tm1_Mira454_Contig_2007	GAAGAAAAATCCAAACATCCCATTGATATACCCTCCACAGATTGCGTGTC[C/G]TGTCTTTTTTCCAGCATCTAAAATGCCTTGAACAAGTTGTCCGGTGATCT
Gb379_001416	Class_I	N/A	N/A	Chr02	60375677	Unique_Gb	Tm1_Mira454_Contig_2044	GGTTTTGTACCAGATTTGATCCGGGTGGATACCGAGTTCATCGAGAAGGG[C/G]CTCTTCGTCTTCGAATGAAGCGGATCCGGTTGCTGCGGAGGAGGAGATTG
Gb379_001427	Class_I	N/A	N/A	*	0	2_GbGm	Tm1_Mira454_Contig_2067	ATTTGATCATGAAATGGTTCAAAAATACACATGCTTCCAATCCCTAACTA[T/C]ACTCGTTTCATCGTTTGTTTATACTATTACTATTCCATCTAGTCAATGCT
Gb379_001471	Class_I	N/A	N/A	Chr04	1153657	5_GbGtGmGaGl	Tm1_Mira454_Contig_2115	AATGGGATAAAGGTCATAAAAGAAAAGTACCATTGAAGAAGATAAAGAGC[T/C]ATAAAACTACACCAATGCAACTCAAAAAGGATAAAAGCACAATCATATGG
Gb379_001473	Class_I	N/A	N/A	Chr09	12937705	2_GbGm	Tm1_Mira454_Contig_2118	AAAAGGCTATAAAACCAACCTTGTCTGTTTCGTTTTAAATAGATTTAAAG[T/C]CCAATTTCTGAACCTACTACTTTCAAACTCTAGCCCTCTTGCTACTGCAG
Gb379_001474	Class_I	N/A	N/A	Chr03	5457266	5_GbGtGmGaGl	Tm1_Mira454_Contig_2119	GATCCAAACAGCCGTATGTGGCATCGATGCTTGACTTCTACAGGCCAGCC[T/C]GACTTCATCTAAAAGCGGTTAGTTTAATCAAAAGAGGGAACAAATTTAAG
Gb379_001488	Class_I	GOOD	N/A	Chr12	34429533	Unique_Gb	Tm1_Mira454_Contig_2137	TCCCCGTTATAAACAACCCGTTCAAAACTCGATCAGGAACTCGTCCCACC[A/G]TAAAATCGACATCAAAATTTGTAACTTTACAGTAATTTCGACATGAAACC
Gb379_001506	Class_I	N/A	N/A	Chr11	60086301	Unique_Gb	Tm1_Mira454_Contig_2174	GAGTTTTCGTCGTTCCTACGTCTCATATCTGATCCGGTTGTTCTCTCTGC[A/G]TTGGCTCTCATGCTTGGTGGAACGTAGGCTCCCTTTCCAGCTCCAGGAGC
Gb379_001507	Class_I	N/A	N/A	Chr11	60088081	2_GbGm	Tm1_Mira454_Contig_2174	TTCCTTCTTTCCAATGCCCGTTTACTCAACCGGGCTTTCGCCAGCTTTCG[A/G]ACTCGGGTCGTCGTTGTTATTTTCACCTTGTTACCTTCATCGTTAAACCT
Gb379_001514	Class_I	N/A	N/A	*	0	Unique_Gb	Tm1_Mira454_Contig_2189	CCCTTCTGGACCAAGGCCGGATCGAGGTGGTCGACTGGCACTGCTTCCAC[A/G]GCAATAATATCCGCAACAGAGTTGGCATGAATAAGAGCAAAACCACTGCT
Gb379_001518	Class_I	BAD	N/A	Chr08	33445669	Unique_Gb	Tm1_Mira454_Contig_2194	TTACATTTTCTGTTCTTGGTTCTTTCCTGCTTGGTTTAATGGAAAATTTT[A/G]CAGCAAAATCACTTAGGTAGACTAGGAGTTGCAATTGTAAAGCACTACTT
Gb379_001546	Class_I	N/A	N/A	Chr13	58103821	3_GbGmGa	Tm1_Mira454_Contig_2231	GTGTTCCAGGATCCTCCCTAGCTTCCCTACGTCCCTTTCCGCCACCGTGA[A/G]GGAAATCTCCGACCACTTCACGGCGGAGGGAAATGGCAATTGGATACCAT
Gb379_001547	Class_I	N/A	N/A	Chr01	12729086	4_GbGtGmGa	Tm1_Mira454_Contig_2232	AATGAAGCAGTCAGCTGATTAGACTATTTAAATCAGAAATCCATATCACA[T/G]TTTTAAGTTGACTGAACAGTGATAAGAATCTTTGTAAAGTTTGCCACAAG
Gb379_001548	Class_I	N/A	N/A	Chr01	12728972	Unique_Gb	Tm1_Mira454_Contig_2232	TTTAACACAATGGTCAAATCTTCGATCGCAATTTTAGCAGGCCTGCATTA[C/G]GGTATAATTCCTTTCTCCTTCATAAAATACACAGCAATAGCAAGTAGTAC
Gb379_001551	Class_I	N/A	N/A	Chr11	46316989	Unique_Gb	Tm1_Mira454_Contig_2238	TGGAGTGTCTGGTTGTCCAAAATATTTGCCTTTTGGTATAAGAAGAGGCA[A/G]TGGATCACGGTATGTAAAGAATCCCTTTAGAACTCTCTCATATCCCATCT
Gb379_001555	Class_I	N/A	N/A	*	0	3_GbGmGl	Tm1_Mira454_Contig_2250	CTAATAAATCTCATGCATACCTTCGAGACAAGGCTGATATCTTAGTTCTT[A/G]TACTTCATGGTTTCCTTATCGAACCCAATTGTGGGGAATTGCTTTGCATA
Gb379_001556	Class_I	N/A	GT_GOOD	Chr05	8983586	2_GbGt	Tm1_Mira454_Contig_2251	CGAATTATTGACCCACCAAGTGAGGTTGCGTGCTTGGAAACAAGGGCTTC[T/C]GTAGCTTGCTCCTCGGTTTCAAACATAACAAGGGCTTGCTTCTTTCCATT
Gb379_001557	Class_I	N/A	GT_GOOD	Chr05	8983675	4_GbGtGmGa	Tm1_Mira454_Contig_2251	CTTCTTTCCATTCATTTCAAAGAGCTTGGTATTAACGATGGTGCCATGTT[C/G]CGCCAAGTGGTTCACAATTTCCTCTTCAGTGACATCCTGAGGTAAAGTAG
Gb379_001572	Class_I	N/A	N/A	Chr09	57399114	3_GbGmGa	Tm1_Mira454_Contig_2265	AGGCTTTCAAGCCGAGTAATAACATCAGCATCCCACCGATCACTTTTCTC[T/C]GCACGTACAATTGATATCTCCAGCCCTTTCGGAGGGTGCTCCAACAAAGA
Gb379_001585	Class_I	N/A	N/A	Chr04	85008	3_GbGtGm	Tm1_Mira454_Contig_2283	ATACGAACAAGGACCTGCATGCATAAAATCTTCAAGATGTTATATTCATT[T/C]GTCGGAGATGAAAAATTAGAAATGAAAAGTGTTCCAGCGATGGAAAATGG
Gb379_001589	Class_I	N/A	N/A	Chr03	38488400	3_GbGtGm	Tm1_Mira454_Contig_2291	AAGAAAGTTTCTAATTGTTTTCTGGGAATAATGAATGGTTCCTCTTGCCT[A/T]ATGGAATCGAATCCTTGAAATGTGTTCTTGAAACACAGGACAGCAGGTTG
Gb379_001601	Class_I	N/A	N/A	Chr08	3242207	2_GbGa	Tm1_Mira454_Contig_2304	CGAGGTGCGAATCCTGGCTATGGACAGAGTTTTCGGCAAGGATCAAATTT[T/C]GGACCTGGTCAGAACTATGGCCCTGGAGCAGCTGCCGACTCTGGGCAGAG
Gb379_001639	Class_I	N/A	N/A	Chr07	7162916	Unique_Gb	Tm1_Mira454_Contig_2357	AAAACAAACAAACAAATAAAGCCTAAACCTTTCAGCTCTTTTCATCCGAA[A/T]TTGCAATCATCTAGGAAGGAGGAAATGAGCGCTAAGAAAGTGTTAGTAGT
Gb379_001711	Class_I	N/A	GA_GOOD	Chr05	123283	5_GbGtGmGaGl	Tm1_Mira454_Contig_2424	AAATGCAAGAACCAACTTTCTATCTCTCTCTTCTGTTCAAAACACAAAAA[A/C]AATGAAAGGACCATTACAAAGCTCCCCAGAGATATACTGGTTAGCCCAAA
Gb379_001735	Class_I	N/A	N/A	Chr09	55679740	Unique_Gb	Tm1_Mira454_Contig_2455	AGGCGTTGAAAGCATAGACGGTGGTGTCTTGAAGGATGAAGCGGGGTTTT[T/G]TGGGGCGGAGGATTGCCCAAATGATGAGGATTGTGATGAGAACGATAAGG
Gb379_001746	Class_I	N/A	N/A	Chr09	20387719	3_GbGaGl	Tm1_Mira454_Contig_2464	CAGGTCTTTGAAGAGAGCATTCTTCTGGTTTTTCTTGTTTGGTTGGGGTC[C/G]TTGAGTTAAGGGAAAGATTTTGAGTTTGTCCAACCAAGCCATCATAAGAG
Gb379_001759	Class_I	N/A	N/A	Chr02	12019353	Unique_Gb	Tm1_Mira454_Contig_2490	TTAACACTGCTGTTTGGAGGGGAGACAACTAAGAAAAACTGGTCTTTGCC[A/G]CGGGCACTGCACTCCTGCAGCAAAACCTTCAACCTACTCGATATCCAAGC
Gb379_001772	Class_I	N/A	N/A	Chr01	54090331	3_GbGmGa	Tm1_Mira454_Contig_2519	CGATTTCTTCACAGTCTTCGTACGGACGCGTCCCATTGTTTGGATCGGTA[A/G]AGGGGCTGCGTGGGTGGCTGAAGTCTTTGCTAAGAGGAAACTAAGGAAGT
Gb379_001775	Class_I	N/A	N/A	Chr08	45574944	Unique_Gb	Tm1_Mira454_Contig_2523	CGGCGGAGGGTCGCCGGCACAGGGATCTAATGAGAAAGGTAGCTCGACAT[T/C]GTCGGTGGACAAGCAAAGGGAGAAGGCGAGGGTGAGTAGGACTTCGCTGA
Gb379_001782	Class_I	N/A	N/A	Chr01	21644800	2_GbGm	Tm1_Mira454_Contig_2534	AATCAGGCGCCCGCTTCAGATTTGTAGCTCCGAGACGGAATGCATCCCTC[A/G]TTGCCGTGTAAGCGGGTTGAGTCAAGCGAGTTACGGACGTGCCTGAGTCG
Gb379_001783	Class_I	N/A	N/A	Chr04	7354620	Unique_Gb	Tm1_Mira454_Contig_2535	CACACAGAATATTGACGAAAACGAAAGCAAATAAGCCAATAAACAATAGC[A/C]CTGCCTCTCCCCTAGCTCATAATTCCAACAACGGCTCCCAACAAGGCTAC
Gb379_001789	Class_I	N/A	N/A	Chr11	8263600	Unique_Gb	Tm1_Mira454_Contig_2549	CACTTCCCTTGGGATCACATTGCATCGTCTTTATTACAAAACAAGTAAAA[A/C]ACCAACCACATACTTAAACAGGGATCATTACAGAAACAAACAAAGCAGAT
Gb379_001790	Class_I	N/A	N/A	Chr11	8263783	Unique_Gb	Tm1_Mira454_Contig_2549	TCCTACTGCTGAACCACTTGCTGTATCTGCTGACGCTGCATGTGTTGCAG[A/G]TTAAGTCGGGAGCATGAACGAGGCATCTCACCGGCTAGTGGGATGACCGG
Gb379_001794	Class_I	N/A	N/A	Chr08	53006183	Unique_Gb	Tm1_Mira454_Contig_2554	CAATATTAGAATGTCTTTAGACAATTACAAACCAACAAGAGGAAAAGTAA[T/C]AAGAAAACATAGGCAAAGAATCAAACTAAATTCGAGGAAGAAAAATGTGT
Gb379_001801	Class_I	N/A	N/A	Chr07	2008748	2_GbGm	Tm1_Mira454_Contig_2565	AAAAGGGATTTTGACCGAAATGCCCTTTTGGATAGCTTATAATTACGATC[A/G]AGGATGAAGAGCATCGAATGGTCTATGAGGGATGGGAGCAGATGGGGCCC
Gb379_001810	Class_I	GOOD	N/A	Chr01	2986989	5_GbGtGmGaGl	Tm1_Mira454_Contig_2573	GCAGGAGCAGCAGCAGCAACGAGAGGAGCACTTGAAGGGCCATGCCGCTT[T/C]TTTGGTACAGGCATGTCATGGTCATGAACACCTTTATATGTTATAACGAC
Gb379_001827	Class_I	N/A	N/A	Chr02	3071743	2_GbGm	Tm1_Mira454_Contig_2597	TTGGACATTGAATTTCTTTGATTCTGATTTGGGTGTTTCCACCACCAAAC[T/C]GTTCTTGTCATTAGCAGCTGCGGCTACTAGCGCTGCCTCACCTGACTTGT
Gb379_001836	Class_I	N/A	N/A	Chr09	3259228	Unique_Gb	Tm1_Mira454_Contig_2612	TGGGTATTTTTCCTTTTTTCCTTTTCTTCTTCTGATGGACAATAAAATGT[A/T]GGTTTCAACTTCCATGTTTGTGATAGATGTATATCAGATCAAGGGCTGCA
Gb379_001869	Class_I	N/A	N/A	Chr07	36358207	Unique_Gb	Tm1_Mira454_Contig_2653	TTTTATTTGTAGCATAGCATGTCAAAATTGCCTCATTTTTGTTTTGTTTT[T/C]CTTTTTATCTCTGCCACGGTGTAGTTTGTTTACGCAACTAAGTTGTGAAA
Gb379_001877	Class_I	N/A	N/A	Chr08	33822926	3_GbGtGm	Tm1_Mira454_Contig_2669	CTATTACCCCAAGTAGAAAAGCCAGATAGGAGACTATATAACCCATGTGA[T/C]CGCAACTCTGATCTGGAAATACGAATCATGAAAGAAAAGCTGTAACATAA
Gb379_001892	Class_I	N/A	N/A	Chr01	1380662	Unique_Gb	Tm1_Mira454_Contig_2702	TATAACAAAATTTGAGAAACACAAAAGGAAAATTCAGAAAAAAGCATCCA[C/G]CATAAGTTCATTTTAGGTGCCAAACTTAAAAACTACAAAATCTAAGACAC
Gb379_001897	Class_I	N/A	N/A	Chr12	30673441	2_GbGt	Tm1_Mira454_Contig_2711	TTATCCTCCACGTACACGCAAGCATTGCGAACGACATACACAGTTCATAA[T/G]GAAAATAGTCTGTATTGAATTCGCGAAATATGACCATTAAATCTTTCTGA
Gb379_001905	Class_I	N/A	N/A	Chr02	1631832	2_GbGl	Tm1_Mira454_Contig_2722	AGTTTTCAGTCAAAATCTAAAGAACACTTTTTGAGTGTTTGATTCCTAGG[T/C]ATATATATCCATACATGAGGTGAAGAAAAACACTTCTCTAGTAACTCAAA
Gb379_001915	Class_I	N/A	N/A	Chr11	20286597	Unique_Gb	Tm1_Mira454_Contig_2731	TCATATCTCCCCCAGATATATCTGTTTGTCGCTACTACAAGAACCAATGA[T/C]CGGTTCATTAGGATGGAATACGGACTCATTCACAGATCCTGTGTGGCCAG
Gb379_001916	Class_I	N/A	N/A	Chr11	20286395	3_GbGmGa	Tm1_Mira454_Contig_2731	TTCAACAAGTTCTTTTCAAAATTGTGTTGGTGACCTTCGAAAATCTTTAC[A/G]CAACGATTCTGTGGTGCATAAGGGCGCATATCCCATATGCAGAGTTTGCA
Gb379_001917	Class_I	N/A	N/A	Chr11	20285753	2_GbGm	Tm1_Mira454_Contig_2731	GGATTGAACTTCACGGTATATATAGAACTCTGATGTCCGGTAAGCAACAT[T/G]ATTGGTGATTCGAGACTTGATGTACGTTTGTTTCCATTTCTGTCTGGTCC
Gb379_001919	Class_I	N/A	N/A	*	0	Unique_Gb	Tm1_Mira454_Contig_2734	AAKAYMYGAWCATCCAAAGGTACAATATTTTCTTTTAATCCTTAAAGAAA[T/G]ATGAAACATTCAAGGGAGACAAGAGGATTTTCAAGTGATTCGTTTGGAGC
Gb379_001927	Class_I	N/A	N/A	*	0	Unique_Gb	Tm1_Mira454_Contig_2750	AATCCTCCTTCGATCCGCAGCGAACTGAGATAACGGCACGACTTCCGACA[A/G]GGGCGTGGAAAGTGGGGTCGGAAGCGGCGAGTTCCGACAAACGGGACAAG
Gb379_001928	Class_I	N/A	N/A	Chr06	38705711	Unique_Gb	Tm1_Mira454_Contig_2751	AATTGACCCAGGTTGAAACCCCAGCCATCAGCATCTTCGGGCCAATTTGG[A/G]TCATCATCATCTACAACCAGCGGATAATCAGCCAGGAGTTTTTGCATCTT
Gb379_001931	Class_I	N/A	N/A	*	0	Unique_Gb	Tm1_Mira454_Contig_2759	TTCCAGGATTCATCGCGATCGCGGATAAGTGGCAACTGGGCTTTAGTAAA[T/C]TCGACCTTTTCAGTCAAGCCAGGCACCCTGAAGTATTCCGAATCAGATGT
Gb379_001937	Class_I	GOOD	N/A	Chr03	45389686	2_GbGm	Tm1_Mira454_Contig_2768	AGTTATCAATCAACTCGAATAAATAAAAACCACAAACATCGATAAATCAA[A/C]ATTCGGCATAGTTAATACTAGCACCGCCAAGACGAAAAACCCACCTCCAT
Gb379_001938	Class_I	N/A	GT_GOOD/GM_GOOD	Chr03	45390417	3_GbGtGm	Tm1_Mira454_Contig_2768	TCCCAGTCGCCTTTGAGAATAATCTTGTCGAGCGGGTAAGCTTCTAGGGG[T/C]GTAGTAGCAGAAACATTGTGTGGAGGGATGTTACGAGCAATAAGGGAACT
Gb379_001941	Class_I	N/A	N/A	Chr09	66976232	4_GbGtGaGl	Tm1_Mira454_Contig_2771	GCCAGGCAGTGCTGCTCGACATTAATTCGTTCCCTTCTATGTCTTGGCAT[T/C]GTCTCATCTATGGACTCGAACATTGCCAAGTAGTACTCCAAAGTCTCAAT
Gb379_001942	Class_I	N/A	N/A	Chr09	66976170	Unique_Gb	Tm1_Mira454_Contig_2771	GGACTCGAACATTGCCAAGTAGTACTCCAAAGTCTCAATGAACCTAGAGA[C/G]GAAAGGGGCTGTGTTTGTGTTTGATTCTTGCTCAACCAAGGTGATAACCT
Gb379_001943	Class_I	N/A	N/A	Chr09	66975638	Unique_Gb	Tm1_Mira454_Contig_2771	CCAAACTTCAAGTACGGGCAAATTTCATAAAGGGTATGCATGTATGTGAG[T/C]AAGTCCTTGCCTTCCGGCTCTTGGCAACGAAGGGCTCGATATATGTTAGA
Gb379_001960	Class_I	N/A	N/A	Chr11	17994637	5_GbGtGmGaGl	Tm1_Mira454_Contig_2796	TGGTGGACAGGCCTCTGACGTCCAAAAAGCCGATTGAAGCCAGAGACAAC[T/C]GAGTTTGATTTCTCTTCCTCAAAAAAGGACACAGATTTCTGCTTAGAGAC
Gb379_001988	Class_I	N/A	N/A	Chr03	1131162	2_GbGt	Tm1_Mira454_Contig_2830	ACTCACACATCGGCGGAGCTAGTAATGAAGGAAACGACCACGGTGATGTC[A/G]TCAAGCTTGCCGCCGTTATAGCGATACCCGGCATCTTGAGCGGCTTTGGC
Gb379_001992	Class_I	N/A	GT_BAD/GM_BAD	Chr12	1624155	3_GbGtGm	Tm1_Mira454_Contig_2835	CAATCATGGGAGTGAAGGAAATGGATTTGTAAATAAGCGAAAACTCCAAT[C/G]ATATCATAATTTATTGGAAGAGAAAGCACAACAAACAGGATGGTTCTTAG
Gb379_002009	Class_I	N/A	N/A	*	0	2_GbGt	Tm1_Mira454_Contig_2856	CGGAGGGAACGACTGTGCTTCTTGCGGGTCTTCCGTTTGAGTTTGAAGGC[A/G]TCGTCTCATCTGCTTCTCTTTCGTCGTCTCCTCTGCCGTTTCAGCGTTTG
Gb379_002014	Class_I	N/A	N/A	Chr08	55410370	Unique_Gb	Tm1_Mira454_Contig_2865	TTGATGTTTTACCTTTTTTCTTCTGTTTCACAACTCTTGACTGCATTCAC[A/C]GCTATTGCCTCTGTTTCATCCTTATTCTTCTGTCTATCCCCTCATGTTGC
Gb379_002018	Class_I	N/A	N/A	Chr06	33808942	3_GbGmGa	Tm1_Mira454_Contig_2868	CTTACATTTAAAGTGTGCCTCCAAGTTGCTTATTACGAGATCCGCCATTG[A/C]TTTGCTTGTTTCTTCGGTGTCGCTACCAACATGGGGTACTAGGACAATGT
Gb379_002023	Class_I	N/A	N/A	Chr13	5682531	3_GbGtGm	Tm1_Mira454_Contig_2876	TAAGTCGTTGGCTTTCTCCATCAACCCGGCATCTTCAAATGCACTCAAAA[T/C]GCTGTTACAGGCAGATATATCGAACTCTGTGGTTGTCAACTGTTTCCACT
Gb379_002068	Class_I	N/A	N/A	*	0	Unique_Gb	Tm1_Mira454_Contig_2927	AAACACACTTGCAAGTTGCAACAATCTTTTAAAAGAAAAAAATAATTGGT[T/G]TTACAATAAAAACTGCATCAGATTTCCAATCCAACTAAGAAACAAAGAGA
Gb379_002089	Class_I	N/A	N/A	Chr12	5422698	4_GbGtGmGl	Tm1_Mira454_Contig_2931	AGCTCAACTAGAACCTCAATTGCTTTCACATAAGCAGCACGACACTGTTG[A/G]ACCTGTTGCCCACCTCTGGCCAAACCAGTCAGATCATTCTTGGTCTCACC
Gb379_002111	Class_I	N/A	N/A	Chr01	15469133	2_GbGm	Tm1_Mira454_Contig_2959	TTGGGCACTGTGAAACAATGTCTTGACTGAGACCAAGAGCAATCCAAGGC[A/T]GAAATAAACTTGGCAGTGCTGTCTGATAAAACAGAAGTGGAATGCTTCAA
Gb379_002137	Class_I	N/A	N/A	Chr05	45668839	Unique_Gb	Tm1_Mira454_Contig_2996	CCAATGAGACCGCTTTGGAAGAGTCAAGAGGTGAAGTAGAGGTTCGTGTT[A/T]GTTCATTCCTTTCAGGGAAACCAGCAGAAGGCTCGATTGAGGTAGTTCTC
Gb379_002138	Class_I	GOOD	N/A	Chr05	45671349	Unique_Gb	Tm1_Mira454_Contig_2996	GAGTGATCCCATCATTTCCTGCAGCAGGGGAGAAAGGCAGGACGCTGGAG[A/G]ATGAAGATTTGGTTCCCTCAGCACTTATTAAGTTCAAGCCTGTTGAAACT
Gb379_002177	Class_I	N/A	N/A	Chr13	1154468	Unique_Gb	Tm1_Mira454_Contig_3066	TTTCGCCGATGAACACCAAGGGAAGGGTGAAACTTTTGTTACGCCCAATG[A/G]TCCCTTGTAACTCGTCTAAGAAACTAGAATCCAATGACACATCTCGTTCG
Gb379_002198	Class_I	N/A	N/A	Chr11	19400386	3_GbGtGm	Tm1_Mira454_Contig_3085	AAGCAATGAAGATTTTAATGCTAATGTTGAATATGTATAAATGACAGTTA[T/C]AGTTCAAGGTTTTCAAAATTGTCTGAAGGTAAGATTGAGACGACCATGTC
Gb379_002201	Class_I	N/A	N/A	Chr06	49599568	3_GbGtGm	Tm1_Mira454_Contig_3087	TTTGAACCACCACCGTATCGAAATCCGGCTCATCGGAGCCGCCTCTCACC[A/G]ACTTATTTTCTACCACATGGTAGCCATGAGAGATTGGCATCATCCATGAA
Gb379_002208	Class_I	N/A	N/A	*	0	Unique_Gb	Tm1_Mira454_Contig_3100	TAGCTCTTGCTGGTGGAGCAGCCATCGAAATCCCGCAAAATAGATCTTCT[A/C]CGAGGAAGATGGATAGCTAAAATCTGCAGTGTCCGCTTTCCCTTCTTCCT
Gb379_002226	Class_I	N/A	N/A	Chr08	3131919	2_GbGa	Tm1_Mira454_Contig_3114	GATTTTCATTCCTCACATTGCAAATGGAGCATTATTCAGGACTCTATGGT[T/C]TATGTTTTTGTGGTATCGCAGATCCAAAATATCAGGAGCTGAGTTGCCAA
Gb379_002230	Class_I	N/A	GT_GOOD/GM_GOOD	Chr01	23045833	3_GbGtGm	Tm1_Mira454_Contig_3118	TGTTTAATATTGTGTCAACTTGGTTCTTTACTCTCACAAGTCACAAACTT[C/G]AAGAATTGGAGAAAAGATTTAACAGCCTGAACACAACAATTTAACCTTTT
Gb379_002242	Class_I	N/A	N/A	Chr06	37917212	3_GbGmGa	Tm1_Mira454_Contig_3132	TTCAACACGGAAAGAGCATTACGAAAGATCAAGCGCCACCCTACATCTAC[T/C]GGCGATGATGTTAGAGAGAAACAAAACTAGTAAGTTGGTCACCAGCTTAG
Gb379_002245	Class_I	N/A	N/A	Chr10	9140005	Unique_Gb	Tm1_Mira454_Contig_3143	GCGGAGGCAACGGTAGTTATCGTTATGGCGGGGGTAATAGACGGGTAAAA[A/C]GACGACGTTTTGATGGTTAGGGTTTGGAGAGAGACGTGAGTAGGGTACGG
Gb379_002246	Class_I	N/A	N/A	Chr04	7125748	Unique_Gb	Tm1_Mira454_Contig_3144	TACAGGATGTTTATTGCAAGTTGAAAACTCGAAATCTGTTGCTGCTTGGT[T/G]TAGAAATAAGTTCAGGTAGTACCCCCGCCAAACAGTTTCAGATCATCAGT
Gb379_002254	Class_I	N/A	N/A	Chr11	62097224	Unique_Gb	Tm1_Mira454_Contig_3151	GAGATTTGGATTTGGAAATGGAATTGCTCGGGCTCGAAAACCAGTTGCAG[A/C]AACAAAAGTTGATAGATGAGATTAGTAGTCTCTCCTCTCCATCTTGCTGG
Gb379_002283	Class_I	N/A	N/A	Chr13	8090624	Unique_Gb	Tm1_Mira454_Contig_3179	ACAGTGCAGAGTTATGATACATATTCTATAGAAGCATGAGACTTGTCATA[A/G]TAGACATAGTAACACAAATCGTAGTCCAGGTATAGATCGTAGAAAATACG
Gb379_002287	Class_I	N/A	N/A	Chr11	2074430	2_GbGt	Tm1_Mira454_Contig_3184	ACAATGCACATTCGACAACTTCCCCAACAAATCTACTGTTAACATTGATG[A/C]CCTCGGCTTCGTCAACCGGTCACCGGAACGTCCAACCGGCAACGATTGTG
Gb379_002288	Class_I	N/A	N/A	Chr11	2074341	Unique_Gb	Tm1_Mira454_Contig_3184	GCAACGATTGTGTCGATGTATTCCTTTCGCACGATTTAAGCCACTTGGCC[A/T]GCATGTATCTTTGTTTCCTCCATGGCCCCATATGCATTTTCTTTTCCTTC
Gb379_002291	Class_I	N/A	N/A	Chr05	57794587	Unique_Gb	Tm1_Mira454_Contig_3190	GGCCCCATCAACACCAGCTTACTCTCCCTACCCTCCAACTCAATCAACAA[A/C]TCAATCTCAACCAGAGGCGTTGCCAAACAGCATGGCCATGCAGGTCTCAT
Gb379_002292	Class_I	N/A	GT_GOOD/GM_GOOD	Chr05	57794297	4_GbGtGmGa	Tm1_Mira454_Contig_3190	ATGATAGTGAAGGGGGTAGAACACATCACCCGTCCCAGCAGCCTAACTTC[A/T]CACAGGGTGGGTATCCCCCAGCAGCAAATGTCTCTCTTCAGACTCAACCA
Gb379_002307	Class_I	N/A	N/A	Chr01	1410976	Unique_Gb	Tm1_Mira454_Contig_3214	AATATGAGTTCAAATCCTCTTTGGACTTGTACCGGCTATGGAGCATGTGC[C/G]TAAAATTGGAGATCGGAGACCTTGTGCGAAAGACGGGACCTGCAGTGAGG
Gb379_002310	Class_I	N/A	GT_GOOD/GM_GOOD	Chr09	3582084	3_GbGtGm	Tm1_Mira454_Contig_3218	ACAGAAAACCGAAGCTCTTAACTCGACTCAGATCCAACCCTACAAAAGCA[A/G]GACAAGTGTGAATACAAAATAATGGACAAGAAACGAAGTAATCCAATGGA
Gb379_002311	Class_I	N/A	N/A	*	0	Unique_Gb	Tm1_Mira454_Contig_3220	AAGCAACCACATCAAAACAAAACTACGATAAACAACTCATAGCGTTCTCA[A/G]ATTTTTCTCTAGTCTTCCAATCCTGAATCTTTATACTAATAAAGACAAAC
Gb379_002312	Class_I	N/A	N/A	Chr12	11725870	Unique_Gb	Tm1_Mira454_Contig_3220	ATCCCATATCATCATCAGACTCTTCTTCTGGTTCTGGTTTTTTCTCCTCT[A/G]CAGGGACAGCAGCAGCCGGAGCAGCACCACCAGCAGCAGCAACAGGGGCA
Gb379_002359	Class_I	N/A	N/A	*	0	3_GbGtGm	Tm1_Mira454_Contig_3287	ACAAGTAGTGGGAAGAGCTACAAAAGCCGAAGGTATGTGTTTACAGACCA[C/G]TGTGTGTGAACCCAATACAATCCCATGTTTATTTCTGATAACAACTCTCG
Gb379_002360	Class_I	N/A	N/A	*	0	3_GbGtGm	Tm1_Mira454_Contig_3287	TCTCGCGCAAGATGTCTTAGAAGGGGAATGAAAATCCGTCATCAAAGTTG[T/C]TTTTCAAACAGCATCTATTTGGGGGTTGCCACCGCTCAACCCCAATCAGG
Gb379_002364	Class_I	N/A	N/A	*	0	3_GbGtGm	Tm1_Mira454_Contig_3294	ATTCTAAAATTCTCTGGCTTGACTAGGTTTGTTAGTAGATTTCTCTAGTT[T/G]ATGTTGAACCCGATTGGGAAATTGTGTTTTAGACTTGATGTTATGGTCTG
Gb379_002394	Class_I	N/A	N/A	*	0	3_GbGtGm	Tm1_Mira454_Contig_3351	TTGTTATGATTTCTGAAAGATGGTAATCAAAATGAGTAGAGTTACGCATA[T/C]GTAAATCCATAAAGAAGTTTGGAAGCAGAGATAGAAACAGTTTATACAGA
Gb379_002395	Class_I	N/A	N/A	Chr13	50289444	Unique_Gb	Tm1_Mira454_Contig_3351	TGTAAAGAAACAAAAATTACCACCACCAACCAAAATTGAGATAACATTAA[A/C]ACTATTACCACCACCAAACAAAACTGAATCCATTTTCTTTATTTTGTCTT
Gb379_002402	Class_I	GOOD	N/A	Chr05	12225140	Unique_Gb	Tm1_Mira454_Contig_3358	ATTTTCCACCCTGTTAGAGAGAACGTCTTCCCCAAGGAGTTCATAGTTAC[A/C]GTTCGCTCATACATTCCAGGAAGGGATGCCATTGAAATGTGATCCATTTC
Gb379_002403	Class_I	N/A	N/A	*	0	3_GbGtGm	Tm1_Mira454_Contig_3360	CTTGTTTCTCATTATCAGTAGTCTCCTTATTCGTGGAAGATTCAAAACCG[A/T]TACCTTCGGTTGTTACATTTATCCTCGGGGTATCATCTACTACGTTCTCG
Gb379_002404	Class_I	N/A	N/A	Chr05	63687984	Unique_Gb	Tm1_Mira454_Contig_3360	TATTTCTTCAATAACCCTACCACCTCCTGTTGTATCTAGAGCTGAAGTCC[A/C]GTTTTGCAGTGAACCCGGAATTTCTTTTGCAGCCTCGTTGTTGGTTTCTT
Gb379_002405	Class_I	N/A	GT_BAD/GM_BAD	Chr05	63687918	4_GbGtGmGa	Tm1_Mira454_Contig_3360	CGGAATTTCTTTTGCAGCCTCGTTGTTGGTTTCTTTACTCTCTTCCGTAG[A/T]GTTATTGCTTGCTTGGACAATGAGCTCTGTTGTGTCTGTTGTGTTTTGAA
Gb379_002406	Class_I	N/A	N/A	*	0	3_GbGtGm	Tm1_Mira454_Contig_3360	CCTCTTCTTCATGTTTGCTTCCTTCTACCCGTTCCTCTTCTACGTGTTTT[A/T]TTGCTCCTTCATGCTCCTCTGCTTCTTGCCTCTTAGTTTTTTCTTCCTGT
Gb379_002414	Class_I	N/A	N/A	Chr05	61556951	Unique_Gb	Tm1_Mira454_Contig_3375	CAGTCACTACAATATTAAGAAATCCAGAAACAGAAACCCTTAAGTAAGGT[A/C]CTTTCTATGTGCAAATTGGAGGAGGAACTAGGCATTGTTTTTCTTCAATA
Gb379_002422	Class_I	N/A	N/A	Chr03	423009	Unique_Gb	Tm1_Mira454_Contig_3383	ATTCTCATTCATATCACAGACCACGATTAAAAGACATTACTTGGATACAA[T/C]AGACTGGTTTTTAGTGAAGACAGGCAAAGAACATAGAAGATGACACTTTG
Gb379_002430	Class_I	N/A	N/A	Chr01	48340454	3_GbGtGa	Tm1_Mira454_Contig_3394	GGAGCTCCGTCAACGCTTACTTTGACATACATTCCTGTCCCGCCTTCAAC[C/G]TCATCTTTCTTGCCTTGTAAACAATTTTTCCGGTATGATCGGACTGGTGG
Gb379_002435	Class_I	N/A	N/A	Chr06	44833000	Unique_Gb	Tm1_Mira454_Contig_3401	GCAACGGCAACCCATTTGCTGTCACTCGCCATGTTACTCCCAGGTCGACT[T/C]GGCCCACTCGGATAGGATTTAAGATTTTTGCTTCTGATAATCATTCTGAA
Gb379_002485	Class_I	N/A	N/A	Chr09	37365933	Unique_Gb	Tm1_Mira454_Contig_3487	AGGGTACGAAGATGCCGGTTTGAAAGTGCATTGGCCGAATGGACCTTCGC[A/G]TCGCAAGAAAGGCACAGGTGAGCTGCATCAGACTTGCAATAAACAACTGG
Gb379_002497	Class_I	N/A	N/A	Chr11	44436504	3_GbGtGm	Tm1_Mira454_Contig_3500	TTAATGATTAGAGGCCCAAACCTTAGATGCCTCGAGCTCACTTCTTTGGT[T/C]CCTTGCTCGTGATCTTCTCAGTGAGGAAGTATGGGAGGGGCGATTGTGCG
Gb379_002538	Class_I	N/A	N/A	Chr02	12577273	3_GbGtGm	Tm1_Mira454_Contig_3557	TACAAATTTGAAATTTGAAGTAGTTGAGTACTATAAAATGCTCTATAGGT[A/C]CACATGAAAAACTTTCTCAAGGCAAACTGATACTATGATGGGCCCGGCCA
Gb379_002548	Class_I	N/A	N/A	Chr05	41889600	Unique_Gb	Tm1_Mira454_Contig_3568	GGTGGTGGTGGAGGAATTCCTTGAGGCAAAGGTGGAGGTGGCTGCATCAT[A/G]GGCATAGAAGGTGGTGGGACAGGAAGTGAGGCAAAGGGTCGAGGAACTGA
Gb379_002552	Class_I	N/A	N/A	*	0	Unique_Gb	Tm1_Mira454_Contig_3576	AGAGTTATCATTTATCATCATCATCTTCGTCATCACCGGACTTATGGTGA[A/T]TTACCTTCGAACAACCCATTACACGCGCCGCCGCCGGTTGAATCTGTGGA
Gb379_002568	Class_I	N/A	N/A	*	0	2_GbGm	Tm1_Mira454_Contig_3593	ATTCAGGTTAGCAATGAAGTGCGTAACATGGGTACACTTCACTCTTTGCC[A/G]ACCTCCTATCTTCAAAAAGTTCACTGGAGTTTAAGGGGCTTCAACTATAC
Gb379_002579	Class_I	N/A	N/A	*	0	Unique_Gb	Tm1_Mira454_Contig_3615	CATACTGTTTATACCTATTGGTGCATGCATTCATGGCCATGCCAAGATTA[A/T]ATCTTATATTACATAAAATGAGTGATGGATGCTTGTATTTCCTCCAGTGT
Gb379_002584	Class_I	N/A	N/A	Chr09	30694373	Unique_Gb	Tm1_Mira454_Contig_3627	GTAATCAAAGTTCGGGTTTTTAGATGCTCGGATAGTCTACATAAGTTGAC[T/C]ATGGAAAGAACCAAACCTTGATGAAGATTGCAAGGGCCATTTGCAATAAG
Gb379_002590	Class_I	N/A	N/A	Chr13	54130869	Unique_Gb	Tm1_Mira454_Contig_3642	GCATGGTGATAGTGAAGCGTCAAGGTTTCCTGCTTCTGCTGGTGGTGGCT[A/G]TATATTTGGTAATCAGCAGCAACTACTGCACCATAATGGTAATGGCAGTA
Gb379_002633	Class_I	BAD	N/A	Chr07	1639631	Unique_Gb	Tm1_Mira454_Contig_3688	TTAACTGCAGTAAAAAGACAACATGGTAATAACATCCAACCAAACATGGT[C/G]CGAAAATCAAACTTAATAGTTATTTCTTGAAACGGGAATTAAGGTTGAAA
Gb379_002690	Class_I	N/A	N/A	*	0	Unique_Gb	Tm1_Mira454_Contig_3767	AATGAAACCTGCTACACTGTTGACAAAAGCGTTGCTCTAACCCTAACACC[A/T]CCACCTTGGGTGCTTTAGAGTGTGTTTCACAAACTTTATGTCTCCGGTGA
Gb379_002694	Class_I	N/A	N/A	Chr09	17778940	2_GbGt	Tm1_Mira454_Contig_3774	TTAACCACACAGAAAGTCCAGATAAATACTATACATACATATATGTTTTT[T/C]CTATTCCTCTTTGGGGCTGCAGAGGAGTTTGGAAGGGTTAGGTAAGCCGT
Gb379_002715	Class_I	N/A	N/A	*	0	2_GbGt	Tm1_Mira454_Contig_3796	CGTTAATGATGTTTTGACTCGGACCTGTTAGGCTTCTCGGTAAGCCTTCG[A/G]TTTTATGAGGCTGTTGACACTCTGAACCTTGTAAAAATTCCTCTAGGTTG
Gb379_002716	Class_I	N/A	N/A	Chr09	11428091	Unique_Gb	Tm1_Mira454_Contig_3797	CCACACATATAAACCTTTGACAAACAGGGCACTCAACACAGCTATTGTCT[A/G]ATTGACTAGATGAACTTGCCCTAGTTGATAAGCATTCACGAGGATCAAGC
Gb379_002720	Class_I	N/A	N/A	Chr10	51714756	Unique_Gb	Tm1_Mira454_Contig_3805	TGTTACAATCATGCCAGGCACAATTTCCCTTGTAAGCCTAACGATTGCAT[A/C]CTCTGCCGTGTTCATATCCAGTGCCTTCATTCCAGGGACGCTGTCAATCA
Gb379_002723	Class_I	GOOD	N/A	Chr07	49259044	Unique_Gb	Tm1_Mira454_Contig_3812	TGTAACCCATTAGCTCGGATCTGATCTTTCACCCACTCTATATCATCTCT[A/G]CTCACTGAAATTCTCCGATCCACAACTTCCTCCACCACTTTACCACCGGT
Gb379_002735	Class_I	N/A	N/A	Chr07	19512603	Unique_Gb	Tm1_Mira454_Contig_3828	GTATGGAGATCTGGGGTGAAACGGGGTATGTTCAGATTGCGGAGGAGGGG[T/C]GGATCCGAACATTTCGGACGATCCAGCTTGGTAGTACTTGATATGGGTCC
Gb379_002743	Class_I	N/A	N/A	Chr03	2512579	Unique_Gb	Tm1_Mira454_Contig_3839	GGGAAAGACTGGCAATTTTTCCTTGTTTTCGTAGCTAAAAACTAAATCCA[A/G]AAGCAAATCATCGGTGGACGCTTACCGGACCGGGAACATGCCACCGGAAG
Gb379_002760	Class_I	N/A	N/A	Chr13	50131984	Unique_Gb	Tm1_Mira454_Contig_3859	TTCAATAGATCTAATAAAAATAAGTTCATAACAAGGGAATAATTGAAGAC[A/G]TCAATTCTCATCAGCTCTCTGTAGCCACAAATATACCTATACTGAACGCA
Gb379_002772	Class_I	GOOD	N/A	Chr05	46899088	Unique_Gb	Tm1_Mira454_Contig_3870	TCCACCACCCCTTTGATTCCTTTGTCTTTTACTTCACCATTTCTTTCTGC[A/T]ACTAAAAACACATCCAAAACTCACCTTTCTTCTTCTGATTACTCTCATTA
Gb379_002777	Class_I	N/A	N/A	Chr07	8804750	3_GbGtGm	Tm1_Mira454_Contig_3879	AAAGTTGTGTCACCCATGAAACAGTACTCGACTTACATTCACCAGTCAAG[T/C]CCGAGACCAAAGAGCTTAAGAAAAGTCCACCTTCAAGCTCATGCGCTGAA
Gb379_002859	Class_I	BAD	N/A	Chr13	46525995	Unique_Gb	Tm1_Mira454_Contig_4007	ATTAAGTGGTCGTCCTTGGAAAATACCACGAAATGTGGAAAGGGCAGATT[T/C]ATCAACCGGAGTTGGTGCCTTGATTCTAGGGGAGATGGCTTCATCCAAAG
Gb379_002885	Class_I	N/A	N/A	Chr02	55207025	2_GbGm	Tm1_Mira454_Contig_4065	ATTCCTCCATCGTTGGCAATGAAAATTCTGTTCTCCGGATTCTCTTTCGA[A/G]AGCATACGGATCTTCACAATGGCATCTCTACGCACATTTGGCTGACTAGA
Gb379_002888	Class_I	N/A	N/A	*	0	Unique_Gb	Tm1_Mira454_Contig_4075	CATGGCCTCAATTCCGTCCCCCAACGATCGAGTCAATTAACAAAACCCAA[T/C]ACAATCCTTCACGCATTGTCTATTTGTGCCTTCTAAGAAATCTTCAAATT
Gb379_002920	Class_I	N/A	N/A	Chr11	17848139	4_GbGtGmGa	Tm1_Mira454_Contig_4118	AAATACTTTGACTCTTTAGTCTTCTTTCAGCAGGACAAAACATCATAAAG[A/C]ACTTTTATTTCTTCTCCATCGCTCCATTGGCCAAGATTCCTACATTTAAC
Gb379_002945	Class_I	N/A	N/A	Chr08	52927040	2_GbGt	Tm1_Mira454_Contig_4144	ATCGTCAATTCAGATTAATTGTACTCTCTCCTGAAATTTCATCAACCAAA[A/T]ACAACCAAGCAACCCTTGGGAAATTCCACTACTCCATGTAGTACTTCATA
Gb379_002993	Class_I	N/A	N/A	Chr02	8325414	3_GbGmGa	Tm1_Mira454_Contig_4208	CTAAGATCGGATGATGCCAAGGTTGCATATCCTCCATAAGGTGGGAAGTA[T/C]TGCTGGTTATGAAATGCTTGAGACTGAGAATGGAAAAAGTTTTCGTGAAG
Gb379_002997	Class_I	N/A	N/A	Chr06	16964506	Unique_Gb	Tm1_Mira454_Contig_4219	TATACTAGTGAAGAATACTTAAAGATCACAGAAGAGCAGCTAAAAGCTTC[A/G]TCCAAACAGCAGGACCAGACCGCCTCTCCCAGCGAGACCGAGTTAGGATC
Gb379_003000	Class_I	GOOD	N/A	Chr03	30087932	Unique_Gb	Tm1_Mira454_Contig_4222	GAAGGGTTCCAAGAGTAAACAGCCAAGTAAGAGCCCTGTTAGTGGCTTGT[A/G]CTTGGAAATTACAGGGAGGGTGCAACATGACAGCAATGAGTTGAAATATT
Gb379_003007	Class_I	N/A	N/A	*	0	Unique_Gb	Tm1_Mira454_Contig_4235	AGCAGCAGCAGCAGCAGCAGCAGCTGATGTTTTCCCAGCCTTTTTGGAAG[T/G]GTGAGGGGTTGCAGTATGTCCACCCGCTTTCTTGCTATCTGCACCAGAAT
Gb379_003024	Class_I	N/A	N/A	*	0	Unique_Gb	Tm1_Mira454_Contig_4252	TCGAACCTGAGATCGTATTCTTCTCCGCCTTTCAAGGAAATTGGATCTAT[T/G]GTGGAGCAAATCATGATACCGGGCTTCTCTGGATCGAGAAGTTTCAATTT
Gb379_003064	Class_I	N/A	N/A	*	0	2_GbGt	Tm1_Mira454_Contig_4306	CTACCCGCCTTTTATCATCTCCCTCTCCTCCTGTCTTACATTCAAATCCA[T/G]GGAAGATCGTTTTTGTTCTTCCCTTCTTACCCTAAAATAGAGGCAGGGAA
Gb379_003065	Class_I	N/A	N/A	*	0	2_GbGt	Tm1_Mira454_Contig_4306	AAGACGGCGGTTCGGGGAATGGCCGCATCACCGAAAATCATGGAGGACGG[A/T]TTTGAAGAAGCGGACCTGTCGACCAAACAGTAAGAGAACTTCCGGTTGAA
Gb379_003066	Class_I	N/A	N/A	*	0	Unique_Gb	Tm1_Mira454_Contig_4306	ATCGCTGCCGGTGTCGAGCACCATATAAAGATACCTTGGAGGAGTACCGA[C/G]CCCCAAGCGCGTGAAGTACTCACCACTACCTTGAGCAAGTCCGGAAATAA
Gb379_003144	Class_I	N/A	N/A	Chr07	19177303	Unique_Gb	Tm1_Mira454_Contig_4431	GATGGAGTGAGTCAACTAATTTACCAGCACTGATCGGTCTCCCAACTCCT[T/C]CCGGTAAAACTAGAAAACCTAGAAGCCGAAGTCAACGGCCGTTGGCATCT
Gb379_003146	Class_I	N/A	N/A	*	0	Unique_Gb	Tm1_Mira454_Contig_4436	AACAAAAAAAGAAAAGAAAAGGGAAATCCATTCAAAGAACCAAGTGGAAA[A/G]CCCACTAATACTTCTTTAAATCCTCTCAACCTTGTCAGCTTTAACGACGG
Gb379_003153	Class_I	N/A	N/A	Chr08	37449593	Unique_Gb	Tm1_Mira454_Contig_4446	ACGGAGGTTATGGTCATAGCTTGAGGAGCCCGAGTTTTAAAAGTGTAAGC[A/G]GGTCGCAATTCGGATTGGAACGACAGTCTAACTATTCATCTTGTTGTACT
Gb379_003156	Class_I	N/A	N/A	Chr07	37473408	3_GbGmGa	Tm1_Mira454_Contig_4450	TGTGTTTCCATTGCTTCAAAAGCATCCTTCTTCAGCTCCTCCAATTGTGC[C/G]TTGGCAATTTTTAGTTCTAACTGTTCTTCATACTTGGGCAGATCTTCCTT
Gb379_003200	Class_I	N/A	N/A	Chr02	19150633	4_GbGtGmGl	Tm1_Mira454_Contig_4519	AAAGCATTCGCTAATTTAAATATAAGATAATATCTGAAATAGAAACAAGG[A/G]CAAAAGGCAGAGAGAGTAGCCAAATATAAATACAACCACACATTATTTAG
Gb379_003246	Class_I	N/A	N/A	Chr06	38241796	Unique_Gb	Tm1_Mira454_Contig_4582	TTTTATGACATTCTGCCTTACCACAAGCCGATAGCCTTCCACCAGATGCC[A/T]CCTACTCCAAGCCAGATTATAATATTCACCACCGATATCAGGAAACCATA
Gb379_003266	Class_I	N/A	N/A	Chr03	41826277	Unique_Gb	Tm1_Mira454_Contig_4606	CTTCCTTGGTTCTTGAAAACATGTTGTGTACATCATGTTGTTGATTCATA[A/G]TTGACCCTCCCGAGTTCCCGAAACCCGAGAATCCCAAGTTTCCGTTGCCT
Gb379_003267	Class_I	N/A	N/A	Chr07	14329680	4_GbGtGmGa	Tm1_Mira454_Contig_4610	CACTCACTCAAATTTGAGAGGTTTGTTTGTTGCAAAAACATAGCTAGCCT[A/T]GGCTTGATGAACCATTAGTCCAAGTCATCCCCACATGCACATCATCTTCC
Gb379_003270	Class_I	N/A	N/A	Chr01	24648098	Unique_Gb	Tm1_Mira454_Contig_4621	GCTAAATCGGGTATATGTTTATCCAAGTAATAAAATGTGTCACTAAATCG[T/G]GTATATGTTTATCCAAGTAATAAAATGTGTCAAACAGAGCACAGGATATA
Gb379_003271	Class_I	N/A	N/A	Chr01	24648163	Unique_Gb	Tm1_Mira454_Contig_4621	AAGTAATAAAATGTGTCAAACAGAGCACAGGATATATATATGAACTCTGC[T/C]TAAATTCATGAATGTGAAGAAATGATGGCAATGTATAATAGTATTATTTT
Gb379_003309	Class_I	N/A	N/A	Chr09	4810668	Unique_Gb	Tm1_Mira454_Contig_4672	ACGTGGGAACACGTTGCTAAAATGCGCGTGGGATTGGCCAGGTATGATTC[A/G]GCTGTGGTGGGGAGCAAGTTGTACGTGACAGAGGGGTGGACGTGGCCTTT
Gb379_003310	Class_I	N/A	N/A	Chr09	4810563	Unique_Gb	Tm1_Mira454_Contig_4672	TTTTCGCCAAGAGGAAGTGTTTACGACCTGGAGAATGACACGTGGCAGGA[A/G]ATGAAGGACGGGATGAAAGAAGGTTGGACCGGGGTGAGTGTGGTTGTGGG
Gb379_003314	Class_I	N/A	N/A	*	0	3_GbGtGm	Tm1_Mira454_Contig_4682	GTATCAACCTGCCAAGCAACTGCTGCTCCTGCACTTTGTACTCCCTTATA[A/G]AATCCACTATATCTGCTGAGTGTCTGGGAATCATCAGCTAAGGCTCCTAT
Gb379_003315	Class_I	N/A	N/A	*	0	Unique_Gb	Tm1_Mira454_Contig_4682	AAAGAAGAGTCCTTGAAATCCAACTTATTACTTGGAGGATGATCATGTGA[A/T]TAAGGAAGCTGATTGGCAAGACCACCACCCCAAATTGCAGTACCAAGCAA
Gb379_003316	Class_I	N/A	N/A	Chr13	66921	2_GbGt	Tm1_Mira454_Contig_4682	CACGGTGAAAGTGGTGTAAAGGGCGGTGTTAGCGTTGTTGGTGGCGGTTG[A/G]ATCGACTTGGCCTCCTCCTCCCATACCAGATAAGGCGTTGAACATTCCAG
Gb379_003325	Class_I	N/A	N/A	Chr07	59364937	Unique_Gb	Tm1_Mira454_Contig_4696	CTCGGTTTTCTTCTTCTTGTTTTCTACTTCCTTGGCGAAGTACTTGTCAT[T/C]GAACTTGTCTAGGTTAACCCCGGAGATGTCGATCTTGGTGGAAGTGGCAA
Gb379_003337	Class_I	N/A	N/A	Chr10	41421207	Unique_Gb	Tm1_Mira454_Contig_4730	ATACAGCATACAAGTTAATACGGGAAATCGGATCAAGTACAACACATCTA[A/G]CACAAACGTTAAAAAGGACCTCATTCTCCATGGAAAATGGTAAGTCAGCT
Gb379_003345	Class_I	N/A	N/A	Chr12	27604847	Unique_Gb	Tm1_Mira454_Contig_4745	ACTACCGAGTGCTATGTCTACAAACCCAATATTATCCCCACCAAAGAAAG[A/C]TTTCCCTTTGCTCAACTCTCCAAACGCTCCCTCCAACACCACCGTCCCTC
Gb379_003366	Class_I	N/A	N/A	*	0	Unique_Gb	Tm1_Mira454_Contig_4759	CAACATCGTCTCCTCCGACGTCTCTGTTGTTTCCGATAACCACGACTCCT[T/C]GGCTTCCTTTTCATCCGGTACGAACAGGGCCGTTTATGGAAAGGTGGGGC
Gb379_003392	Class_I	N/A	N/A	Chr07	50686114	Unique_Gb	Tm1_Mira454_Contig_4793	ACATCGGATTCTGGATAACTCAAAGAGTTACTGCATTTTCTTTCCAAAGT[A/G]AAATTCTAGTACTGGGGCAACCCTGATTACAATCCAGAAACTTCATTCAG
Gb379_003393	Class_I	N/A	N/A	*	0	2_GbGm	Tm1_Mira454_Contig_4793	ATTCTAGTACTGGGGCAACCCTGATTACAATCCAGAAACTTCATTCAGTG[T/C]GACCTATGCTGTGAAACTTTTGGAAAATGTACGTCTTTTCATGACAGCAT
Gb379_003403	Class_I	N/A	N/A	Chr06	42204620	Unique_Gb	Tm1_Mira454_Contig_4802	GAGATCATTCCCGGCCTGAAGTCAAAAGCTTCCTTGATTAATGCCAAAAT[A/T]TCCTTGTCCGGAATTTTGCCTGTCTTGTAAGTGTCTACGAAAACTGACAA
Gb379_003434	Class_I	N/A	N/A	Chr04	4432352	5_GbGtGmGaGl	Tm1_Mira454_Contig_4848	AGAGGCCATTACGTTTTGCGGGGATGGATCCCGATACACATGAGATGATC[A/G]TGAAAGAAATATCTTTATCCGACGGTCTACAATGAAATGGAAGGTGTCAT
Gb379_003510	Class_I	N/A	N/A	*	0	5_GbGtGmGaGl	Tm1_Mira454_Contig_4957	AAATCCACCATTTTAAAGTACAACAATAATTCCCCCTTTGTCCAATTAGG[A/C]ACTTGGGTTAGAGTTGGATCGTGGAGTTATTGACCCTGGGTTAAATGGGA
Gb379_003512	Class_I	N/A	N/A	Chr12	14690470	Unique_Gb	Tm1_Mira454_Contig_4959	CTTTTCCAGGCTGCTGCTAAAGGAGCAGTAAGGGTGAAGAGAAAGAGAGG[T/C]CCTCATAGAGGAGAAGACTTTACCTTGATGCAGGCTTTGATCAAAGCAGA
Gb379_003514	Class_I	N/A	GT_BAD/GM_BAD	Chr09	9428014	4_GbGtGmGa	Tm1_Mira454_Contig_4966	AAATCAAAATTCAAGACATCATGGTCACAAGTTCAGAATTTGTATAATCG[A/G]CACGAAAGAGATGGAAGAGAGGAGGCACCGACCGGCTATGTAAGTCTTAA
Gb379_003520	Class_I	N/A	N/A	Chr10	49943318	Unique_Gb	Tm1_Mira454_Contig_4973	CAATGCCTCTAGACAACACGCATGTACAGCTCTCAATGAATAGTACAAAC[A/T]GGGCAAAGGAAAGATAAAACTTTGGTTGCAGAGCCAGGGAGCATTACAAG
Gb379_003533	Class_I	N/A	GT_GOOD/GM_GOOD	Chr08	57002519	3_GbGtGm	Tm1_Mira454_Contig_4989	GCTTATCCCGTTCACTGAAGGCTTTCTATTGTTTTTGTTGGTCGAGATTC[T/G]ATTCTGACTTGCTATTCCATTGTTGCATCAGACATCTTAGGTGTTTAGGA
Gb379_003550	Class_I	N/A	N/A	Chr06	49825558	Unique_Gb	Tm1_Mira454_Contig_5007	TCAATATCCTTTGAGGCCTTTTCTCAAACACTTAATCTACACTTTTTGGA[A/G]CAAAAAAAATAATCATTTTTTTATGTTTTGAAATCATGGGGTGTGTTCAT
Gb379_003551	Class_I	N/A	N/A	Chr09	23881619	Unique_Gb	Tm1_Mira454_Contig_5009	GACAGAAGAAATCGCATATTTTATATTAGAAATTCAATAGAATTCAGAGA[A/G]AACAGCACGCATGTCGTATTCATGTTCATATTCATATATGCCAAACTAGT
Gb379_003555	Class_I	N/A	N/A	*	0	Unique_Gb	Tm1_Mira454_Contig_5014	GTAGCAAAAAACAATCTCTTTTGGCTCACCAAGAGATTTGTTCGAGAATG[A/C]GACCACCAAGACAATAAGCTCAAATTCTGTGTTGTTAGGGCAGGTTGGTT
Gb379_003618	Class_I	N/A	N/A	Chr05	1227477	Unique_Gb	Tm1_Mira454_Contig_5098	GTTCTTAACTTTTTTTCCTAGTAAAGTCTACTACAAAACAATATAATTGA[T/C]ACATAATATCATTTCTGAATCTTCAAGATCCTGATCCCAACACAATCATT
Gb379_003619	Class_I	N/A	N/A	Chr05	1226239	4_GbGtGmGa	Tm1_Mira454_Contig_5098	CTCCTCGAGTGGTGTTGAGTACCCATGAGCAAAGGCAAGGAGACCTGTAT[A/G]TGCTATCATCGCTCCATTGTCGATGCAGTACCTGTCATCGGTTGCAAACA
Gb379_003620	Class_I	N/A	N/A	Chr02	6548877	Unique_Gb	Tm1_Mira454_Contig_5100	TACCCAGATATGAAGCTGACAAATATGGACAAGAGAGGCATCACTTTTGC[A/C]TGCATGAATAGTACTGGTGAAGACAAAGAGGGTCTGTCTACATTCGCTTT
Gb379_003632	Class_I	GOOD	N/A	Chr07	6581844	Unique_Gb	Tm1_Mira454_Contig_5115	GAGATGTTCGTAAATAATTTGGATATTAGAGCTTCCACAGCTTCTGGGTT[T/C]TGGTTCATGCTCTCTTCCATGGGTTGAGGGTGGACTTTTTGATTGTTGCT
Gb379_003637	Class_I	N/A	N/A	Chr07	17283846	4_GbGtGmGa	Tm1_Mira454_Contig_5128	AAAGTTTGTTCTGCCTCTCCACCTTATCTTCTCTTCAATCAAACTACTTA[A/C]AATGGCTATTAGCAATCAAAAACACGTCATATAAACACTACTAAACTGAA
Gb379_003638	Class_I	N/A	GT_BAD/GM_BAD	Chr07	17283939	3_GbGtGm	Tm1_Mira454_Contig_5128	AAACTGAAATTATCTCTAATTTTTTCTCCAAATTTACCTCGCCTTGTTTT[T/C]GGAAATGGTGGCACTTCGATTTTCCTGTATGTACACTTGTAGTTTAAAGT
Gb379_003661	Class_I	N/A	N/A	Chr09	39898886	3_GbGmGa	Tm1_Mira454_Contig_5167	ATTAAAGGGGTGGCCAAAGTGCAGGAAACGTAATTTCCCATGGTGATTTG[C/G]AAAGAACAAAAGATGATAGCGGTATTGGAAATTAAGAGAAGAGGTGCGTG
Gb379_003673	Class_I	N/A	N/A	Chr06	46977491	Unique_Gb	Tm1_Mira454_Contig_5183	CGGGAAAGAAAATAAGTTCGTTGGCATCCACTCTTATTACAGATTTCCAA[C/G]ACAGAATCCTCTGATATTATATTGTTTGTGGAGTTTTAAAGCATATATAA
Gb379_003674	Class_I	N/A	N/A	Chr06	46977591	Unique_Gb	Tm1_Mira454_Contig_5183	AATGAGTTGATTGTTACATTACCATTACCAGCCAATGTGTTTCATAGTGA[A/G]TATCGTCAAGGAGAAAATCCAGGTTTATTGGCAAGCTAGCTTTTTACTTT
Gb379_003678	Class_I	N/A	N/A	Chr09	9856723	Unique_Gb	Tm1_Mira454_Contig_5193	TTGTCCACTCTCACCAGTCACCATGCCCGCTATGCTCTTCTTCTTCTTCT[A/T]CTTCATCTTCTTCTTCTGCATCCCAAAGAAATTTTGCGTATGAAGCCAGG
Gb379_003706	Class_I	N/A	N/A	Chr04	61073829	Unique_Gb	Tm1_Mira454_Contig_5228	TGGCGCCGGTTGGTGGATCTTGATTAGCCCAGGCCGAGATGAGATGATGG[A/G]TGATCGCGAACGGTCCCGGAACAAACATGGGAGCGAATTCCCCACTTTTC
Gb379_003707	Class_I	N/A	N/A	Chr04	61073905	3_GbGmGl	Tm1_Mira454_Contig_5228	CATGGGAGCGAATTCCCCACTTTTCGCAAGATAACCTGCCGATGAACTCC[A/G]TCGCTTTTTAACTCCTTTGATCATCTGATCTACCTTAGCTGCAGCCAATC
Gb379_003731	Class_I	N/A	N/A	Chr02	55505674	Unique_Gb	Tm1_Mira454_Contig_5252	TGGTGCCCCAGCATCTGAGGCATCCACTGTGTTTGAGGGAGGCGAGGTTG[A/G]TACAGGGTTTTGGGAAAATGCAAGATCACTCATCTGAGATGTCAATGATT
Gb379_003732	Class_I	N/A	N/A	Chr02	55507002	3_GbGtGl	Tm1_Mira454_Contig_5252	GAATTCTTTCTCCCTCTTTTAGGGTTTTGCTCAATTCCGCCATCTTCTGC[A/C]ATTGCTCTTCTCCTCCTACATTATTGCTAGCCATTGATGTAATGTTTTTG
Gb379_003734	Class_I	N/A	N/A	Chr09	16719475	4_GbGtGmGa	Tm1_Mira454_Contig_5255	GTCATCATGACAGATAGTGGTTGTTTCATGGTGTTCTGGCATCTGGTTAT[T/G]TGGTTTAAGGGCGTACGGATGTTGTTGAATCGGCAAGTATGGTCTTTGAA
Gb379_003748	Class_I	N/A	N/A	Chr01	17036829	Unique_Gb	Tm1_Mira454_Contig_5276	CCAGCTTGGAGACACGCAACAATCATGATAGCCCAAGAGTTGAAATCCCT[A/T]AGAAACATTTGATCGAACACCTGACGTGCAATCTCCAAGTGACCGCAGGA
Gb379_003760	Class_I	N/A	N/A	*	0	4_GbGtGmGa	Tm1_Mira454_Contig_5288	CATTCTTAAAACCAATTTTAAGAAGATCAGCGGTTGCAGCAAGGGATCTC[A/G]CCCCACTTTGGCAGCCCACTATGAGACGATCTTCCTCCTTGCAGAGAGAT
Gb379_003796	Class_I	N/A	N/A	*	0	Unique_Gb	Tm1_Mira454_Contig_5338	TGGACAGGTTTCCAGTCAATGGCGGGGGCTTTTTAAGAAATTCGGGGCAA[A/C]GAAGAGTTGGAAGGGAATGAGTTTGTTTGAAAATGGGCAGTGGAGAGCAG
Gb379_003812	Class_I	GOOD	N/A	Chr07	50651625	Unique_Gb	Tm1_Mira454_Contig_5353	TTGCTGAACTGCTTGGCAGCCATCGGATCACTTCTTGAACTGCCTCCAGC[A/C]CTCCTTGGTCTCACAGTACTTGCATGGGGAAACTCTGTGGGAGATCTTGT
Gb379_003813	Class_I	N/A	N/A	Chr08	1972862	4_GbGtGmGa	Tm1_Mira454_Contig_5357	CTAGATCCATAGAAATGGCCAAAATCTGGATGTGGTGGCTTTCCATCCCC[A/T]GAGGTGAATGGGTTGGGGAAAATCTCAGTCCCTACACGATTGATTGACCC
Gb379_003818	Class_I	N/A	N/A	Chr13	1723074	Unique_Gb	Tm1_Mira454_Contig_5369	TTATTTGCTTCATTGCTATATAAAAAGACCACACAAGATTTAAGAAAACA[A/G]TAACATCAGCTGGTCTGAAACAGACACTGAAACTCAACTAAGACTGAGGT
Gb379_003819	Class_I	N/A	N/A	Chr13	1723006	3_GbGtGm	Tm1_Mira454_Contig_5369	AAACAGACACTGAAACTCAACTAAGACTGAGGTTTTTCACTGTCGACTCC[A/G]CAGTCATTGAACAATGGTGATAATCTTGATGCCAAGCTTTCCTTTGCTGG
Gb379_003821	Class_I	N/A	N/A	Chr13	44428271	3_GbGtGa	Tm1_Mira454_Contig_5375	CCAAAATAAGCACCAAACCACAGAATATTTCAACACATATAAAGGTCTAA[T/C]ATAAGCAACATAGCCAAACAAACTTCCAAACATATCATAATCATCCACTG
Gb379_003824	Class_I	N/A	N/A	Chr10	31417689	2_GbGt	Tm1_Mira454_Contig_5383	CAAAGGAGCCCAATTCTCACCATGGAAACGTTTTTCAGAAATAAGTAAAG[A/G]GCTGACTGCAACCTCCAACAATTAGGATAAAGGCTTTGCACGTGTTGTCA
Gb379_003829	Class_I	N/A	N/A	Chr05	57151120	2_GbGm	Tm1_Mira454_Contig_5388	GAAGGCCATCTTTATGGCTTTGACTTATCTCTTTTTGTTATTATGCAAAC[T/G]ATCGGTSGTAGGCATACCGATTTCTAAAGGTATTTATCTCAGTTTTAATG
Gb379_003877	Class_I	N/A	N/A	Chr05	63212469	Unique_Gb	Tm1_Mira454_Contig_5464	ATATAGAACAAGGATATTTAAAAATGAAGAAAGTAAAAAATCTCGAAATG[A/T]TACTAAAGTATGTTCAAACTCCTAAGTGAGGCACGAAAAGGATGCATATA
Gb379_003878	Class_I	N/A	N/A	Chr05	63212371	Unique_Gb	Tm1_Mira454_Contig_5464	ATAAAAATTAACAGAACTTGCTAGTTAAATTAAAGCTATTCAAGGGACTT[T/C]AACACAAACCAGAATCACACAGCTGAACTAAGACCAAATGACTGGACAAT
Gb379_003897	Class_I	N/A	N/A	*	0	2_GbGm	Tm1_Mira454_Contig_5498	AGTTATGCAAAAAATGTTGAAGCATGTATAACTTCAACCTGCAGCTGCCG[A/T]AAATAATCTTTCATCTTTCGCGACAAATGATTCAAGTTTCTGTAACCAAT
Gb379_003898	Class_I	N/A	N/A	Chr03	23452326	Unique_Gb	Tm1_Mira454_Contig_5498	AGCACTACGGATTTTGAAGTCAGACCTAGGAACTCCTTTCTCGGATACTC[T/C]ACAATCAAACTGCAATATAGAACTCAACCCGGGCCTTTTTACACAAACCT
Gb379_003899	Class_I	N/A	N/A	Chr03	23452412	Unique_Gb	Tm1_Mira454_Contig_5498	TTTTTACACAAACCTTCATTAAAAGTTGCCTAGGAAATATACCCTCAGTA[T/G]CATATGTCTTCTGACTTAACAAAGCTGAAACAGCAACCTCTTCACCAGAC
Gb379_003917	Class_I	N/A	N/A	Chr09	5096529	3_GbGtGa	Tm1_Mira454_Contig_5523	CCTTTGTTTGCGTTGCTTGCCTCAATGCCTTCTTGAGCTCTTCGCAATAC[A/G]TTTCCAAATACTCCAGCTTCTGCTTGAGCTCTCCTAGTGAAGATCTCACC
Gb379_003938	Class_I	N/A	N/A	Chr06	32293063	Unique_Gb	Tm1_Mira454_Contig_5568	AAAACTGATTTAAAGAAAAAAAGAAGAGTCAAACAAATTAATGTACAAAA[T/C]GATTCATTTTTGCTGCATTTAGTATCAATTTTTCATGGTTATCATACCTT
Gb379_003943	Class_I	N/A	N/A	Chr11	57252284	2_GbGl	Tm1_Mira454_Contig_5578	TTCATAATCCAGATGAACAAAGGCACGCTCAATCTCTGGCAGTAACTCCA[A/G]CTTTTCTTGCAATGATTCCCCAATGTCATGAGCTTCTTGCAATGCCATGT
Gb379_003953	Class_I	N/A	N/A	Chr12	26900881	2_GbGt	Tm1_Mira454_Contig_5586	TTACATCAACTCCATGAGGTTTGAGAGTAATAATGGCCTCACTAACGTTA[A/T]TAGGATTGATTCCCCCCGCCAAAAGCCAACCATGTTTGCTTTTGATTGAA
Gb379_003954	Class_I	N/A	N/A	Chr12	26901445	Unique_Gb	Tm1_Mira454_Contig_5586	GGAAGCTCTTAAAATTGTGTCTAAATCATCATCCACAAAGACACCAACAG[T/G]CTCGGCCCCATATTCCCTTGAGACTTTTGAGATTTCCTTTGCAACTGAAA
Gb379_003964	Class_I	N/A	N/A	Chr04	10596449	Unique_Gb	Tm1_Mira454_Contig_5603	AAATGATTCAATTCTACGCTTTCTTTACTAACAGATTTATACATGTAAAA[A/C]ACGAACTGTTTCATTACATGCTATCCCAAAAATAATCATTCCAATGCACT
Gb379_003965	Class_I	N/A	N/A	Chr04	10596345	Unique_Gb	Tm1_Mira454_Contig_5603	AGATCCTCTAAAACTCTTGAGAAACAGAACCAATCTCGCCCTTCCCTTTC[A/G]AAGCCTTCTTTGGCAACAGATTCTGATGAATGTTTGGCAGAACCCCACCA
Gb379_003966	Class_I	N/A	N/A	Chr04	10595952	3_GbGmGa	Tm1_Mira454_Contig_5603	GCGTATCGTCCTTTCTTGAGGAAACGTGCAACTCGACCAACGGGGAATTG[T/G]AGTCCGGCTTTGCTGGATCGGGAAACGGCTTTAGCCTTTGACTTGCCTCG
Gb379_003967	Class_I	N/A	N/A	Chr04	10595882	Unique_Gb	Tm1_Mira454_Contig_5603	GGGAAACGGCTTTAGCCTTTGACTTGCCTCGGCCTCCTTTGGTGGTTGTT[A/G]CTGCCGCGGAGCTCATGATTTGCAGATTTGTTTGGATTTCTTTTCCTTTT
Gb379_003969	Class_I	N/A	N/A	Chr02	11254052	Unique_Gb	Tm1_Mira454_Contig_5605	CCCTGAAAAACCAGGTACTCAAACATCTTGGAAGCCAGTGGCTCCATCAC[T/C]AAGCCCCAAGCCTGTTGCCCCAAGGGTTGACACCATTCTTGGTAAACCAT
Gb379_003990	Class_I	N/A	N/A	Chr12	27226402	2_GbGt	Tm1_Mira454_Contig_5650	AGCTTCTTTAGCTTGGCTCTCTTCATCAGCATCTGATCCTGCAGTAACAA[A/G]ATTTGAGATGAGATGATTAATGAATCCACTACCATTAGCTCTTTCTTTCT
Gb379_004034	Class_I	N/A	GT_GOOD/GM_GOOD	Chr04	59660666	3_GbGtGm	Tm1_Mira454_Contig_5718	GCGCTACAAGGCTTGCCTTGTGTTCAAAGCAACTGCTAGGGCTTACGGGT[A/T]TGATTTCCAACCTGCAGAGGTTAGTGTCAGCATTGCTGGCACCGAAGGTT
Gb379_004064	Class_I	N/A	GT_BAD/GM_BAD	Chr05	10003080	3_GbGtGm	Tm1_Mira454_Contig_5755	ATGATAAGATAAAAATTTACCATTAAAAACAGCACAACGATGTAGCATTA[T/C]ATTACATTATTTATTCCCTTAAAATGCACATATACTTAACAAAAAGCCCT
Gb379_004075	Class_I	N/A	N/A	Chr06	48637360	Unique_Gb	Tm1_Mira454_Contig_5779	TTCATGGGAGCTCCAGGGTATGAACCAGCAAGGGGAGGAGGGACTGCTTC[T/C]GGTGAGTAAGCATAGGGGTTGGTGGGTGGGCTCCTGCTTCCATACATGGG
Gb379_004094	Class_I	N/A	N/A	*	0	Unique_Gb	Tm1_Mira454_Contig_5812	CCTCCGCCTCAGCCGGACCGAGCACCACCATCCCCTTATCACCCCTTCCG[T/C]AAACGTTTCCACCTCATCCCCTCCTCTGCAAACTCTTTCCATCGATATAT
Gb379_004096	Class_I	N/A	N/A	*	0	3_GbGtGm	Tm1_Mira454_Contig_5815	AAATAAATGATTCCGAGTACAAGGGGCTTGGAATTAGATGAAGCTTCTCA[A/G]TTTTACACATCCATTAGGAACAGAAGAACTATTTGATGCTCACGCTAACC
Gb379_004101	Class_I	N/A	N/A	Chr13	52038136	3_GbGtGm	Tm1_Mira454_Contig_5819	TATTCCCAGACCTGGATATGGAACCTTCCATGAAATCCTCTGCTTGGAAC[T/G]TTGGATTCCACTGTCCGACGCCACCACCACCAACAACAACCGCCTTATCT
Gb379_004104	Class_I	N/A	N/A	Chr04	38270658	2_GbGt	Tm1_Mira454_Contig_5828	ATTTTAGCAAGAGATCCAGTAGCCATGGCACTATATGCGATAGTTGTTTC[A/G]ATTTGTGCTCCTGTGTGGGAGGAGATAGTTTTTCGAGGTTTCCTTCTCCC
Gb379_004107	Class_I	N/A	N/A	Chr08	34670504	2_GbGm	Tm1_Mira454_Contig_5841	CAATTTTTTGTCTCTTGTTTTGTAATTTTATTGTCTGGGTATTATGCATA[C/G]ATCTGGAACAACTATGGCTTGGAACGTGTTCAAGTTTTGTACGGTCCTCA
Gb379_004108	Class_I	N/A	N/A	*	0	Unique_Gb	Tm1_Mira454_Contig_5841	TCTTGGTTTTAGGGGTTGTCGGTGTCGCTTATTACGCCGTAGTTTTCACC[A/T]ATTACGGACCTGCTTTGTTCGATGGTGGCCTTCACTCGTTCATTGCTGTT
Gb379_004109	Class_I	N/A	N/A	*	0	Unique_Gb	Tm1_Mira454_Contig_5844	TGCAGCAGCAGCAGCAGCAGCAGCTGATGTTTTCCCAGCCTTTTTGGAAG[T/G]GTGAGGGGTTGCAGTATGTCCACCCGCTTTCTTGCTATCTGCACCAGAAT
Gb379_004155	Class_I	N/A	N/A	Chr02	61391064	Unique_Gb	Tm1_Mira454_Contig_5900	TTAAATTCAATCCCAAAAAAAACTATGAAAACATCATAAAAGATATCCTC[A/G]TTGTTGCAAACTTAGGATCTAGGCTTCTCCTTCTTCTCTTTGAAAAGTGC
Gb379_004185	Class_I	GOOD	N/A	Chr07	49461690	2_GbGm	Tm1_Mira454_Contig_5932	TTTGCTAGTATTTTTACCATTGCCTCTATAGCTGCCTTCGATGCTGCGTA[T/C]GCCCCGAATCCTGGCCTCAGTGCAGCAGCCATTGATGATGACAGCAGTAT
Gb379_004187	Class_I	N/A	N/A	Chr13	53717168	Unique_Gb	Tm1_Mira454_Contig_5936	CACAACAAGCATTAATCGAAGAAAGGAAATTCAGACTTGCCAGTGTGATT[C/G]GCAGATGAAATATTCATTAGATCAATGAACCAGCTGAAATTCACTGCTTC
Gb379_004188	Class_I	N/A	N/A	Chr13	53717245	5_GbGtGmGaGl	Tm1_Mira454_Contig_5936	GAACCAGCTGAAATTCACTGCTTCCTTGCCACTGTTGCACAACATGGACA[T/C]TGGCCAACTCAAGATAACCTGGGCATACGAATCAACCTAACCTTGCTTCT
Gb379_004200	Class_I	N/A	GT_GOOD/GM_GOOD	Chr03	2372981	3_GbGtGm	Tm1_Mira454_Contig_5955	TGGTAAGCCGTGGAGATCCATTATGCCAGTCAAGATGTATATATACATGA[T/C]GAAGAAGATGGTGAACGTAAGCTTTTATCATATCCGGTCAGTTAGAGCAA
Gb379_004213	Class_I	N/A	N/A	Chr11	55807957	Unique_Gb	Tm1_Mira454_Contig_5980	TAACTTCCCAAACAAAATAATACATTTCAACGTACTCAAATCCACGTCTT[T/C]CCGCATTAGCAACAATATCATTCCAATCAAGCTAGTTAAGGCTCAATCAA
Gb379_004214	Class_I	N/A	N/A	Chr11	55809949	Unique_Gb	Tm1_Mira454_Contig_5980	CCTTGTACTGCTAGGATCCATGTCAGCAGAAAACTAAATTGAAACTGCAA[T/C]AAGTGATGGAGAATTGAAAACCAAGCAAGTTAAAATCAAAGTAGAAAGAG
Gb379_004264	Class_I	GOOD	N/A	Chr03	1479368	3_GbGmGa	Tm1_Mira454_Contig_6029	TTCGATCTCTGCTTCTTTATCTTTGACAGATATGACAGTTTGAGAGCCAG[A/T]GGAGGACTGTTGAACACCATCATCCAATTCAGATGTAGCTGAAGATGATG
Gb379_004295	Class_I	N/A	N/A	Chr05	41959706	Unique_Gb	Tm1_Mira454_Contig_6079	GTCTTTTTGTGCCTATCTGCTATCTCTCCAACAACTGACAATTTCAACAT[A/T]GGTCCATGTACTGATCGAGACCTCCTAAATGAAATGCGAGGAGTTCCAGG
Gb379_004303	Class_I	N/A	N/A	Chr01	21438689	3_GbGtGm	Tm1_Mira454_Contig_6086	TACTGCTTACACAGATAGAATGCAGCCTTACTGAAGATAACAATATCTAT[A/G]AGCAGAGAGGAGAGAGTAGCAAAAGACAATTACATCACAAATTCAACGTA
Gb379_004304	Class_I	N/A	N/A	Chr01	21438392	3_GbGmGa	Tm1_Mira454_Contig_6086	CTTCGAACACCTATGTCAGTCGCATACCGGCTCATACAGTACATCCCAGC[T/G]GTAACTGTTGCCACGCCTACAGGGCTTGGCATCAATAACTTTAGTGGAGA
Gb379_004379	Class_I	N/A	GT_GOOD/GM_GOOD	Chr04	4365548	3_GbGtGm	Tm1_Mira454_Contig_6190	TACACATGGTCTGCTCGAGCACTTGCTTCCTTAACTTCACGCTCGCGTAG[A/G]GAAGACCGATTTGGAGTTGCTCAACTATCTGGTAGCAATGCTGCTGCCAT
Gb379_004380	Class_I	N/A	N/A	*	0	4_GbGtGmGa	Tm1_Mira454_Contig_6190	GTTGCTGTTGCAGAAATTGCATCTTTTCCTTGACTTCCAAGCAAGTTAAA[T/C]TATAAAAAGAAAGAATGTGAAAAGAACAAGTAGTAAATGGTAGAGTTTCA
Gb379_004381	Class_I	N/A	N/A	Chr04	4366107	3_GbGtGm	Tm1_Mira454_Contig_6190	TCATGCTGCTTTTGTTGAAGAAAATCAGCCATTGTGGAAATTAACCAAAT[T/G]TGAGGACTATTATAGGTTCTTTCCATTTCTATTTTTCTTTGAAAGAAAAG
Gb379_004389	Class_I	N/A	N/A	Chr09	66950006	4_GbGtGmGa	Tm1_Mira454_Contig_6206	TCATTCTATTCACATTCAACCAAAAACCCCTAAAGCTACCTACTAACTAA[A/G]CACTATCAATAAACTACAAACTTAACAAATAAAGAACTAAGTGAAACAAC
Gb379_004390	Class_I	N/A	N/A	Chr09	66950287	Unique_Gb	Tm1_Mira454_Contig_6206	GGGCATCACACCACCGTTGGCAATCGTGACATCTCCAAGTAATTTGCTTA[A/G]CTCTTCATCGTTCCTTACGGCTAGCTGAATATGGCGTGGCACAATTCGGG
Gb379_004399	Class_I	GOOD	N/A	Chr03	38875385	Unique_Gb	Tm1_Mira454_Contig_6229	CACCAGATGTGCGCACAATGCACATTGGCCCTTTGCTGCCATAACAAGCC[A/G]AACCCCACAACTGCAAGCGTAACACCCCCAGTCTGCCCCTTTTGCCGCAG
Gb379_004403	Class_I	N/A	N/A	Chr07	9715240	Unique_Gb	Tm1_Mira454_Contig_6235	TGTCCAATGAAGGACAAACTTTGAAATTGTTATTTCAACCGTTAACAGTC[A/G]CGTAAAATAAAACTATATTCATAAATACCCAAAGATTGGCCATTCAGGGA
Gb379_004404	Class_I	N/A	GT_BAD/GM_BAD	Chr07	9715667	3_GbGtGm	Tm1_Mira454_Contig_6235	GAAATCGTCAGCAAACTGAACAACAGTGCTTGCCAGAACAGCTTTATTTT[T/G]CCATACCAGTAGATTTCGAAAATGCCAAATTCTCTACAGGATCGTAAACC
Gb379_004408	Class_I	N/A	N/A	Chr11	26060140	2_GbGm	Tm1_Mira454_Contig_6242	CCCATTCTCTCCCCCGTCAATCCCCACAAAATCCCCATCCCCGGATTGAC[A/C]CATTTTCCCGAACTCCACAATCTCCATCCCACTGCCTCCAATAAATCCCC
Gb379_004415	Class_I	N/A	N/A	Chr13	14526804	Unique_Gb	Tm1_Mira454_Contig_6258	TTTTCAGAATCGCTAGGATAAATGGGAAGTTGAGATGGGAGAGCTGAGAA[A/T]GGTCTTGCAAGAAGAAAACAGAAAGCAGGGCTTGAAGAAAGGGATAAGAA
Gb379_004443	Class_I	N/A	N/A	Chr13	35748409	2_GbGm	Tm1_Mira454_Contig_6318	GCTTACAAATAGAAGTGAATGATGGCAATTACAAAGGAGTTTATTCGCAT[T/C]ATCTCTAAACCTTCTTCTCTGTTACCTGACACGTCTATGCTATTCTCAGC
Gb379_004446	Class_I	N/A	N/A	*	0	Unique_Gb	Tm1_Mira454_Contig_6318	CCATCTTTGGCTGCAAACATTGAATCATAGATGGCTGCGGTTGCTAGAGC[A/T]GTTTCCCTCTTCAGGATATTGGTCCTTTGCAGAAGCGCATTAGTTTCACC
Gb379_004448	Class_I	N/A	N/A	*	0	Unique_Gb	Tm1_Mira454_Contig_6319	ACGGAGGAAAACACTGACAAATATTGGATCACAGTTTTGTATATATATAT[A/G]TATCTACAAACACCTTCCAACACGTTTTCCTCTTTTCCTCACCTTGAGGG
Gb379_004450	Class_I	N/A	N/A	Chr08	36012798	Unique_Gb	Tm1_Mira454_Contig_6323	CTTGATGGTTCATAAACTACTGCATAAACTTGAGAAGTTACAGCGGATCG[A/G]CCACAGCGGATATAGATTTTCTCACCCAATACGAAAGAATCTTCGATTTC
Gb379_004578	Class_I	N/A	N/A	*	0	Unique_Gb	Tm1_Mira454_Contig_6501	CTCTTCATTTTTCTTCTCTTCTTTGCCTCCATCTTTGGGTTTTTCTTCTT[C/G]CTTTTTATCCTCCGCCGGAGGCGGCGGCGGTTCTTGTTTCACTATCACTG
Gb379_004579	Class_I	N/A	N/A	Chr08	44422297	2_GbGm	Tm1_Mira454_Contig_6502	AGGATTCCAGGTTATGTTGCCATGCTGATATGCGACATTCACAACTCGAG[A/T]ATTTCTATATGCAGAAGAAGACCTCTAATTCTTGGATCCTGCCACCTCCT
Gb379_004593	Class_I	N/A	N/A	*	0	Unique_Gb	Tm1_Mira454_Contig_6526	GTGACTAACCCGAATTTCCAAGCACATTGTCGAAAAAAATCTAGAAGGAC[T/C]GGGAAGCAGGTTTTTTCATCCTCAAATATCCATAGGGGCCACGCCTTCGC
Gb379_004594	Class_I	N/A	N/A	Chr10	691166	2_GbGm	Tm1_Mira454_Contig_6526	CATCCTCAAATATCCATAGGGGCCACGCCTTCGCCAGCAGCAGCACCCTG[T/C]TCAGGTTCGGGCTCGGCTGAAGCCTCCTGTCCTGAATCAACATCAGGTTC
Gb379_004595	Class_I	N/A	N/A	Chr10	690933	Unique_Gb	Tm1_Mira454_Contig_6526	TTCTCCTTGCAGGGTCTCCCTTATTGCCATAAGAGCATCCTTGACCAGAT[T/C]ATCCCGTGTTGTGTCTCTAAAGCTCTCAAACCTGCGTTCCAAGTACGTTT
Gb379_004597	Class_I	N/A	N/A	Chr09	2956773	Unique_Gb	Tm1_Mira454_Contig_6533	AACCTTGGGATGAGCAACTTGTTAACAGTGATCGGTTGATTGGCAATGGG[A/G]GGGAAGGACAACTGTATGATGGAAATTCTAGGCATGCATTTGCCAGTGAT
Gb379_004604	Class_I	N/A	N/A	Chr08	16787062	3_GbGtGm	Tm1_Mira454_Contig_6548	AATGGAGAATGTTGGGATTGTTTGAGTACAATGTAGGATGTGTGGGGTCT[A/G]ATTGCTAAGTGGAATGTCTGGTTTTTACCCTTTATTCTTAGTGAGTAGTT
Gb379_004609	Class_I	N/A	N/A	Chr01	48338414	3_GbGtGm	Tm1_Mira454_Contig_6561	ACTTTTGCATACAAAATGCAGGGACCTTGCCAAGTGCAATCAACTTATAG[A/T]AACATCATAAACACACTGGTTTAAACCATTAAAAAGGCAGGAGATTGTCA
Gb379_004668	Class_I	N/A	N/A	Chr08	53543115	5_GbGtGmGaGl	Tm1_Mira454_Contig_6627	ATAAAAACATAACATAACCAATGCTCATTTGAAACAAACAAGTAAAGCCA[T/G]AGTACAACAAACCAAACTCAGAAACCTCAATTGAGTGCACCAACACCGGC
Gb379_004680	Class_I	N/A	N/A	Chr07	7525155	Unique_Gb	Tm1_Mira454_Contig_6633	CGCATTATAGTGTATATACACACTTTTACACAAAGCCAAACCTCAAGATG[T/C]AATAATGTTGCAGTTACCTTGAAGATTTAGCTTTAAAAATACTGGTACAA
Gb379_004692	Class_I	N/A	N/A	Chr05	10300038	Unique_Gb	Tm1_Mira454_Contig_6654	GGACATGACTTGAAGCCAGCCATTATCATCCTTGCCCTCCACTTCCCTGC[A/G]ACTTCGTATCGTTCTATCCTTTCCTCTCCTTCGCATGCAATGATGTTAAC
Gb379_004693	Class_I	GOOD	N/A	Chr12	32651207	Unique_Gb	Tm1_Mira454_Contig_6660	GGTTTCGCTTTTAATTAGTTATTGTAAGCGGAGATATTTGGCTGTGGATC[A/G]AAATCTTTAGTGAATGATTCTTTCTGTCCTTTAAGACCAGCATCATCGCC
Gb379_004714	Class_I	N/A	N/A	*	0	Unique_Gb	Tm1_Mira454_Contig_6702	CTTACTACAAATCGAATCTTGTGATCTCCTGAAAACCGAGGTTTCTGAAA[T/C]GGAAGAAAGAAAGGGAAAGCAAGAGGTTATGTGCGGCACTCTCGACCTGA
Gb379_004727	Class_I	N/A	N/A	Chr04	21715365	3_GbGmGa	Tm1_Mira454_Contig_6722	AATAAATAAAATTCAACTAGGAATTTTATCAATGGCCACTAAGTGCACCA[T/G]AGATTAAAGCAATAAACACAACTTTCTCTAACATAATTGTGAGAAATCAC
Gb379_004728	Class_I	N/A	N/A	Chr04	21712896	2_GbGl	Tm1_Mira454_Contig_6722	AAAGAGTGGTTAAATTGAGAGAAGAAGCCATTGATGAAGAATGAAATGAA[T/C]GTGTTGAAGCTAAGGATGGGAAAGTAGTAGATTAGGATAGAACCGCAGAA
Gb379_004741	Class_I	N/A	N/A	*	0	Unique_Gb	Tm1_Mira454_Contig_6748	TTGGTTTGGGCTTTGGTGCCTCCTCCTCAGCTGCCTCTGCCTTTGCTGCC[A/T]GTTTCTCAACCTCCTTTTTGGCTTCTTTCTTTGGTTCAGCCTTTGGTTTA
Gb379_004768	Class_I	GOOD	N/A	Chr10	57056707	2_GbGa	Tm1_Mira454_Contig_6783	ATGTAAGGGCTCACGAACCAGTGAAGTGCGGCAGTTGTTGTAGCACTAAG[A/G]AATATCACAGAGGATGCTACTGCACCTTTCACAATCACATTCATATCAGG
Gb379_004769	Class_I	N/A	N/A	*	0	2_GbGm	Tm1_Mira454_Contig_6785	ATCTGTTAATACTTAGTACTAAGTTATAACTCTCAAAAGATTAAGACTAT[A/T]ACCAAGCAGATCCAAAACCCACAACTTTGACAGACTCTTGATTCAAGCTC
Gb379_004770	Class_I	N/A	GT_BAD/GM_BAD	Chr05	17821905	4_GbGtGmGa	Tm1_Mira454_Contig_6785	ACCGAGAAGTTATCACCACACTGGCACTGGTAATAGAGCTCCATCACCTC[A/T]CAGGCATCTTCAATTATCATATCATCTAAGCTAATATCTTCCGAGGCCAC
Gb379_004771	Class_I	N/A	N/A	Chr05	17821627	Unique_Gb	Tm1_Mira454_Contig_6785	ATAACTCGCATCTTCCTTAACAAAGAGAACATCATAGTGGGTTTCTCGGA[C/G]AGAGTTACTTCCGAGAATCATGGTTCAGCACCACCGTTCACAAGACTAAT
Gb379_004786	Class_I	N/A	N/A	Chr09	15479469	2_GbGm	Tm1_Mira454_Contig_6810	CATTTCACGAGTTGCAGCCACTACGACTCGGTAATTCCTCGGGGAAGCAC[A/T]GTTAGATAGGCTTCTTAGATTTTCACCCGACATTACAGAAAACCTATGCT
Gb379_004788	Class_I	N/A	N/A	Chr08	15814357	Unique_Gb	Tm1_Mira454_Contig_6818	TCAAAACACGTCGTCGTAACAGATTCCTCCGAGTTCAATGACGGAGTCCC[T/C]GGTCGTCTGTTATCCGGAAGCCGGTTGCCTGTGGAGCTTGGAGTCAAGCA
Gb379_004802	Class_I	N/A	N/A	Chr07	16609897	2_GbGm	Tm1_Mira454_Contig_6843	CGGATCAGAACCCGACCCGTCTGCTTTCTTCCCGGGTGTAAACGACCAAC[T/C]CGACCAAACCTTCCTCTGCGGCGTAAACATTTGTCGAATTCCTCAATTTG
Gb379_004806	Class_I	N/A	N/A	Chr07	2454357	2_GbGm	Tm1_Mira454_Contig_6851	TCAGTGGAGCTATTTACTGTCATGGCCATCTCGTTCTTCATCTTCTCGGC[T/C]GAGCTATTCACTGCCGAGGCCATCTCTTTGTTTGCCTTCTCAGCCAAACT
Gb379_004807	Class_I	N/A	N/A	Chr07	2454000	Unique_Gb	Tm1_Mira454_Contig_6851	CCATCCAGATTTGCAGGACGAATCCTGCGAACACTCAGTTTTGGTCGACC[A/T]GAATCAGTTTCAACAACTTGACCGTTAGCTTGTTTCTTCTGCAACTTAGA
Gb379_004811	Class_I	N/A	N/A	Chr02	2023488	2_GbGm	Tm1_Mira454_Contig_6862	CTTTCACTTCAAATACCACCTAGACCAATAGGATTTGGTAGTCATAGTGG[A/T]AAGGGTTTACTTCAGTCCCAAGGTTCCGGTAAAAGCGGTTCCTCACCGGT
Gb379_004812	Class_I	N/A	N/A	Chr02	2023611	Unique_Gb	Tm1_Mira454_Contig_6862	TTCAAGAAAAAGGGTATCATAGCTGATGGCGAGAGAAGCTTCCTCCTCAC[A/C]CCTGACAACAAAACCGGTTCAGAAAGTCCGAGTATGGCTAGTTTTCCATC
Gb379_004867	Class_I	N/A	N/A	Chr09	18866000	3_GbGmGa	Tm1_Mira454_Contig_6932	GACTGTTAAGACCCGGGAAGTTAAACCAAAGCAATGCTGCTTTCGCCGCC[A/T]GGGGGTTTGCGTACACCACCGAAGTAGTCTCGAGACTCTACCTTCCCATC
Gb379_004885	Class_I	N/A	N/A	Chr01	12454714	3_GbGtGl	Tm1_Mira454_Contig_6968	GAAGGGGAGGGGGGCTTTAAGTTTTAAGGCACTCCCTAGGTTCACAAGGA[T/C]TCTGCGGTGTAATCAGCCGCAACTCATCTCCGTACATGATAAAAATTAAG
Gb379_004886	Class_I	N/A	N/A	Chr01	12454792	3_GbGtGm	Tm1_Mira454_Contig_6968	CTCCGTACATGATAAAAATTAAGGCATTCCACGAGTTCATATATTCTAGA[A/G]AAGGAACAGCAGCAACAGCCATCATTGATCACAACATTTCTTGCGACCGT
Gb379_004890	Class_I	N/A	GT_GOOD/GM_GOOD	Chr11	62106986	5_GbGtGmGaGl	Tm1_Mira454_Contig_6972	GATCCTTTCTCATGCTTTTTATGAGTATCCCGAGTAAATAAAATGGTAAA[A/G]GCCCAGATTTCTTTGGCTCCCTGTAGTATTTCCCGAGCACTGGCTTTGCT
Gb379_004896	Class_I	N/A	N/A	Chr05	4216272	3_GbGtGa	Tm1_Mira454_Contig_6984	CAACCTGATTGAGCTGTGGCTCCTGCACAAAGCATAGCTACTACAACCAA[T/G]ACAAGATATGTTGCCATCTTCCCTTTCGCTGCTGTAATCGTAGTGATGGT
Gb379_005000	Class_I	N/A	N/A	*	0	Unique_Gb	Tm1_Mira454_Contig_7108	TCTTCTTCTTCAACATCCTCTTCATCCTCATCCTCTCCATCGTCATCGTC[A/G]TCATCATCCTCGTCCTCGTCCTCATCCTCATCCTCATCCTCATCCTCAGG
Gb379_005020	Class_I	N/A	N/A	*	0	2_GbGm	Tm1_Mira454_Contig_7155	ATACCTATGTTACACATACATACACATCTAACCTCAATTAGCAAGTTAAC[A/G]CGTTCGATTTCTTTTTTATCTTATCATGCTGTTGGAACTGCACTTGCTGA
Gb379_005035	Class_I	N/A	N/A	*	0	Unique_Gb	Tm1_Mira454_Contig_7171	CATAAGCTAGAGATTACCAAAACTACGAGAGGGTCAGAGCAGTTGTACGA[A/C]TACGATCATTAGTTTTTAGACTCCATGTTTTTCGAGATTTCTTTCATTTG
Gb379_005073	Class_I	N/A	GT_GOOD/GM_GOOD	Chr05	11973880	3_GbGtGm	Tm1_Mira454_Contig_7208	AAACTGTCAGCACTTCCTGAAACATATCCAGCATCAGTTCTCGGTCTGCC[A/T]GCCTGAAAAAGTTATTGATTTCATCTCCAACATCGTATATCTTTCCGAAA
Gb379_005090	Class_I	N/A	N/A	Chr02	16310089	5_GbGtGmGaGl	Tm1_Mira454_Contig_7239	TCAAAAAGTACATATAGAAGCAGATTATCCCATCTACAACTATTAATTTC[A/T]GAAGGTCAAAAGGAACCAACAGGATTCAGAGGTACATTTCTCCCTTAGAT
Gb379_005091	Class_I	N/A	N/A	Chr02	16309988	5_GbGtGmGaGl	Tm1_Mira454_Contig_7239	GGCATGCGCATCTAAAAGAATAACATGGAAACATCGAAAGCATTAACATA[A/T]GGTTTTGATCAAACACTATCACAGCCTACATTGATTATGCTATCCACCAC
Gb379_005096	Class_I	N/A	N/A	Chr09	11488652	2_GbGm	Tm1_Mira454_Contig_7249	GTGAAAACTCTAATAATAAGCCTAATAAAGATGGCACTCATTTTCCACCA[T/C]AGTTGAAACCATGGCAAACAGAGAGGACAATGATGAGGATCAATGCAATC
Gb379_005113	Class_I	GOOD	N/A	Chr10	13998468	Unique_Gb	Tm1_Mira454_Contig_7262	TTTGTAGACGACTTGCCAGATCCATGGGTAGTCACATACGTAAAATCCTC[T/C]AAGCTTTCCATCTCTAAATTCTTCCCACCAGATTTCACAACAATTACATT
Gb379_005141	Class_I	N/A	GT_GOOD/GM_GOOD	Chr04	40279841	4_GbGtGmGa	Tm1_Mira454_Contig_7298	ATGTAGAACATTTCAAGATATCTTCGGGTCTCACGTCTCTCGAGTTTTGA[A/G]ACGTACTTCCAGAAACCATATACTCCAGCCAATGTCATCAGCCTTTCAGA
Gb379_005199	Class_I	N/A	N/A	Chr06	43522028	Unique_Gb	Tm1_Mira454_Contig_7393	CGTGAAGAGTTTGTTCTCGTTTCTACGGTGTTTGAGACCGAAACTCAATG[C/G]TTGGTTGGGAAAGAGGCGCGTCGAACGATGATTGTGGTTCCCGTTGCACT
Gb379_005242	Class_I	N/A	N/A	Chr02	2972307	5_GbGtGmGaGl	Tm1_Mira454_Contig_7465	AACATAAACACACTGTAAGCAACCTTTTTTATTATTATTACAAGCAGAAC[A/G]TGAAAATATAAGGTAAATTAATTTCAGTAATAACATAAATCAACCATGGA
Gb379_005243	Class_I	N/A	N/A	Chr03	4842602	Unique_Gb	Tm1_Mira454_Contig_7466	CAACCAGACTCGACCTTTAGGTACAACTAGGGGATCTGGCAATGACAGAA[C/G]ATAAGAATTGAAGCAGTAGATGTTGTCAGCGTGCATGTAATTAACAGTGC
Gb379_005249	Class_I	N/A	N/A	Chr09	10030285	Unique_Gb	Tm1_Mira454_Contig_7479	GAAATTGAAAGTTGTATTTCAATTGTAGTCATGTTCTATGGGGCGATGAT[A/C]TGGGATCCTTGGCTTATTGTAGCCCAAATTGTTTGCCTTCAATGCTTATA
Gb379_005257	Class_I	N/A	N/A	*	0	Unique_Gb	Tm1_Mira454_Contig_7490	TGTTGAGAGCTGTGGGGAATCTTAGAAGTCAGCGCAAGGCCCAGACAGAG[C/G]GTACGAAGGGCAAATAAGTCCATCTTTTTTGACGCGGCTTTTGACTCACA
Gb379_005258	Class_I	N/A	N/A	Chr13	6525285	Unique_Gb	Tm1_Mira454_Contig_7490	ACTCAAGAACAGTGATAACAAAATGTCAAAGTGGAAGTCAAGACAGATCA[T/G]AAATTGGAGCAATAATCAGTGACATTCAAAGCTTAAAAGAGTTCTTTCAG
Gb379_005259	Class_I	N/A	N/A	Chr04	1358934	3_GbGmGl	Tm1_Mira454_Contig_7492	AACAGGATAGCATGCACACACCAGGCCGATAAGCCCATGCTGGAGGCAAA[T/C]GAGCATATTTTTCCATTCCCGGTTGTTCATCATATGGTCGCTCCATTACT
Gb379_005283	Class_I	N/A	N/A	*	0	3_GbGmGa	Tm1_Mira454_Contig_7528	CGATTGCTTCAAGTATAGCTTTCTCTTCATCGAGGCTGCTTCTCCACTGG[A/T]GCTTTTAGTTTCATATTCCTTTTCTCTTCCAATATATGCTTAAGGTCCAT
Gb379_005284	Class_I	N/A	N/A	*	0	Unique_Gb	Tm1_Mira454_Contig_7528	ACTTGCATCCTTTTTCTTTGTTCTCATGAGAAGGTAAGCTCAAACAGTAA[A/T]GCTGATAGCCAAGAGAAGAGAAGAGAGAAACTTGTAACGCCTTTGCCAAC
Gb379_005323	Class_I	N/A	N/A	Chr12	17259254	Unique_Gb	Tm1_Mira454_Contig_7594	GACGAGAAGAGCGACAGCGAGGCCGATCTCCTTGTACGGAGGCCGATTGT[A/T]AATGGCGTGGGGAGTGTCCATCATGATATCCTCGTCGGATATCGAGAAGG
Gb379_005326	Class_I	N/A	N/A	*	0	Unique_Gb	Tm1_Mira454_Contig_7599	CACAATTTAACGGACTTGAACAAATGCCTAAAGAGTTCACAATAAAAATG[T/G]ACCATATCCTCAATTGTAGGAAAATAAAGAGAACACAATTTAAAGGCAAC
Gb379_005342	Class_I	N/A	N/A	Chr03	30947297	Unique_Gb	Tm1_Mira454_Contig_7623	GACAGCCTGAAGGAGTCTTAATGCTAAATTCCATTTGCTAAGGAAGGAAT[A/C]TTATATGTAAACTAAAACATCATCTAAACCAGCAGGAATGATGCATTGAT
Gb379_005354	Class_I	N/A	N/A	Chr07	5074224	3_GbGtGm	Tm1_Mira454_Contig_7635	CAGGGAAAACTCCCACTAGTAGGGGATCAAACCCACCACCTTCCGACAGC[A/G]AAAGACCAAAGAAAACAATTGCCGAATTAGGAATGGATCGAAAAGGCCAT
Gb379_005355	Class_I	GOOD	N/A	Chr07	5074149	3_GbGtGm	Tm1_Mira454_Contig_7635	AATTAGGAATGGATCGAAAAGGCCATTGGGAAAAGAAAAAGGGAGCGACC[A/C]TCGGAGGGATCACTTGGGTGAGGGGATGATGGTTGATCGCACGACCGACA
Gb379_005365	Class_I	N/A	N/A	*	0	3_GbGtGm	Tm1_Mira454_Contig_7654	CCTTTCAAACGGACATTGCTCAATGAATTTTGCAGATTCCACTTGCAGTA[A/T]CAGACTGTGAAGACATGCTTGTTTGGAAAGGTGAACCTTCTGACAGTACG
Gb379_005366	Class_I	N/A	N/A	*	0	3_GbGtGm	Tm1_Mira454_Contig_7654	TTTGCTGTGCTCTGTGGATTATATGGAGCTTGGGGATTGCTAGAACACAG[A/G]GGCAAAGAGAGGAGACAACAAGGGACATAGTACAGTTCGATGCAGCTTTT
Gb379_005367	Class_I	N/A	N/A	*	0	Unique_Gb	Tm1_Mira454_Contig_7654	GAGGAGACAACAAGGGACATAGTACAGTTCGATGCAGCTTTTGACATTCG[A/G]GACTGGAGGGGAGAGATTAAAGCCTAAAAAATGACCCTTCATGCCAATGT
Gb379_005379	Class_I	N/A	N/A	Chr04	58822625	3_GbGtGm	Tm1_Mira454_Contig_7671	CTTCTAGTTGAAGATCCCTAGAGCCTATAGCGGTCTCGGGTTTCACATTG[T/G]TTGCCCTGTCTCCATGTTTCTTCTCCTCATTCTCATCGGTTTCTTTCTTC
Gb379_005382	Class_I	N/A	N/A	Chr01	2093475	5_GbGtGmGaGl	Tm1_Mira454_Contig_7675	TCCCCGTCTTCTCCGTTCTCTCTGAAGTCGGCATTGTATTCCACGAGACC[C/G]GTGTTGTAGATGTGCATATCGATGATGATGCGGAGCTCTCTTCGAACCGG
Gb379_005383	Class_I	N/A	N/A	*	0	Unique_Gb	Tm1_Mira454_Contig_7675	TTGTGACATTGTTCTTTCGTACCTTCACTGAACATGGTTCGGTCGGTCTA[T/G]TAATCTTTCTAGACTCTGAACAAGTTTTCGATGGTGGAGTTGGTTCGGAA
Gb379_005416	Class_I	N/A	N/A	Chr13	49664245	Unique_Gb	Tm1_Mira454_Contig_7724	GAATGTTCTTTCCTTTCCACCAGGGAGCAAATGAAGCATTCCCACATCAA[A/C]ACTGAGTGTTGTGGCTGTGACAATATTAGGCGTGGGCAGTTCTGGCAATA
Gb379_005422	Class_I	N/A	N/A	Chr06	13157366	Unique_Gb	Tm1_Mira454_Contig_7734	CAGCAAAAATGCAACTCTCCACGCCTACAAGGACTTCAGTAGGATCCAAT[C/G]TTCCATGCGAATAAAAAAGGTCTTGAAAGTAATCAGTGGCAACCCATGCA
Gb379_005423	Class_I	N/A	N/A	Chr06	13156413	Unique_Gb	Tm1_Mira454_Contig_7734	TCGTACACCTCCAACACTTGCCATCGGCGTCCTCATCAACCAGAACATCA[A/C]TTTGACTATCCGAAAAAGACCTCAAAGAGACAATACAATGTTGCTTCCAC
Gb379_005441	Class_I	N/A	N/A	Chr05	60227782	3_GbGtGm	Tm1_Mira454_Contig_7764	GCTAACATCGCAATTCTAGCATGCTTAATCTCAGCAAGCTTAAGTCTCTC[A/G]AGCTTGTCAATATCAGGGACGTAGACCCCATTCTGGATGGTTCCTGCTAG
Gb379_005462	Class_I	N/A	N/A	Chr03	18644709	Unique_Gb	Tm1_Mira454_Contig_7808	GACCGGAAAACAAACCGGAGGAGGCACTGAAGGTGGAACCTGTTGTAACC[C/G]GTGCGGATCCGAACACGAAGGAGGAGGACAAAGAGAGCTCGATCCAACCC
Gb379_005463	Class_I	N/A	N/A	*	0	4_GbGtGmGl	Tm1_Mira454_Contig_7812	GCCAAATCTAGTCAGTAAGTAGTAATAATTTTATATCAGGTGAATAGTAA[A/T]TCTAAGATCAGCAAGCTAATAATATTATTACAGCATGCACATGATGATAT
Gb379_005477	Class_I	N/A	N/A	Chr03	15199246	Unique_Gb	Tm1_Mira454_Contig_7833	TGACTTCCACATTTACATTGCAAGCTGAAGCTTAAGTTCCGGGGAAATGG[A/T]AATAATTCTTATTCTGTTATACAGGGAATCATTTWAAAATAACAATCCAT
Gb379_005478	Class_I	N/A	N/A	Chr03	15199166	2_GbGm	Tm1_Mira454_Contig_7833	CATTTWAAAATAACAATCCATATGGATACCTACAAGCTCAATAAGATGAT[T/C]ACCTACACCCCTTTAACTAATTTCTTTACATACAACCTTCTGTGAATGCA
Gb379_005488	Class_I	N/A	N/A	Chr07	10711179	2_GbGt	Tm1_Mira454_Contig_7851	TTGGTTGATTTATAGGTAAAGGTGCACCCCTCGGAATAGGCATAACAGGA[T/G]TCGGAAGAATAGGAAGTCGAGGTCTCTGAGCCATTAGATGTTGATTAAAA
Gb379_005518	Class_I	N/A	N/A	Chr09	18480961	2_GbGm	Tm1_Mira454_Contig_7907	TACAAGCATCCTTGGAACTGCACAAGCTGTTGCATTTAATGTATGAACAA[A/T]TTTGGTTGCAGCCACGTTTGTTTTACCCTTCTTGGAAGTTGTTGAGGGTG
Gb379_005521	Class_I	N/A	N/A	*	0	3_GbGtGm	Tm1_Mira454_Contig_7919	CTTGGTAGACTGAGCATCCATGCAAGCACTCAAAAGATCCTTCTGCCGGA[T/C]GCATTTTTCATCATTAACCTTGTTAAGAGCCATGCAATTTAGGAATGATA
Gb379_005522	Class_I	N/A	N/A	Chr05	14699301	3_GbGtGl	Tm1_Mira454_Contig_7923	AAAATAACCTCTAGATTCTTCTCTAGTAACCAGCCTTTGGGATAAAAAAG[A/G]TTGTCCGTATCTAAATGGAGATGCCAGTTCATAATCCTTGAACAACCATG
Gb379_005523	Class_I	N/A	N/A	Chr05	14699571	Unique_Gb	Tm1_Mira454_Contig_7923	GGAAACCCTCCTTCACTGTGTCTAACTGTCGAATTGGGTTTGAGGAGGGA[T/C]GCGCCCATCTTTTTGGATCCCACAATATAGAGCTGTTGAAAGCAAATCCT
Gb379_005524	Class_I	N/A	N/A	Chr05	14700522	Unique_Gb	Tm1_Mira454_Contig_7923	CGGCGAAAAACACGATCCCATCGAGCTTATGCCGTTCGATATGTTCCAAA[A/G]CGGCGTTTCTTTGATGAACCCTTGGATCCTTCACGCTGCTAGAGTTGAAC
Gb379_005545	Class_I	N/A	N/A	Chr10	25046869	2_GbGm	Tm1_Mira454_Contig_7968	ATGATCTACTTGTACGTGCAGATCCGTAAGAGAAAGACAACTTTGAGACT[T/G]GAAACTAGCCCTCAGATTGCTTTGCTGCAACTTAGGTTTCGTTGATGTTA
Gb379_005572	Class_I	N/A	GT_GOOD/GM_GOOD	Chr01	27566800	3_GbGtGm	Tm1_Mira454_Contig_8011	CCGCCCTCGTAGCTTTTGCCTTTGATCCCTGTTTCATCTTCTGGAAAGTA[T/G]CCCCAAGCTACTAGCGCTGGGTGCAAATGAAGGTTCCTGCCAATATTTGG
Gb379_005578	Class_I	N/A	GT_GOOD/GM_GOOD	Chr13	51561750	3_GbGtGm	Tm1_Mira454_Contig_8042	TTGGCAAATGCAGCAGTTAGAGCCGATTTAATGTTAATTTCATTTTCTTT[T/C]TTCCTACGTTTGCTCGTATCTTCAGTATCCTTGTCTGCTTCTATGATTTC
Gb379_005590	Class_I	N/A	N/A	Chr06	36056468	4_GbGtGmGa	Tm1_Mira454_Contig_8066	CTCTTCATTATCCTTTTCAGTATCTTGAATGCAGGAGAGTGAAGCGGTTT[T/G]ATCTCCATTCTCATCGAAAGGTTCCAGATGGAATGCCGGAGTTGGTTCTA
Gb379_005611	Class_I	N/A	N/A	Chr13	3771887	Unique_Gb	Tm1_Mira454_Contig_8094	AATTTCTCATCATCCTTGTAAAGGGTTGGATTTCGAAACTCACTGATTCT[A/G]TTCTTTCCATCAAGCATGCTGATTGCAGTATGTTTCTTCGGTGGTGGTGT
Gb379_005612	Class_I	N/A	N/A	Chr13	3771809	Unique_Gb	Tm1_Mira454_Contig_8094	GTATGTTTCTTCGGTGGTGGTGTTGGGATTTTATTCGCGTCAACCTTTGA[T/C]GGGTCAAGATCAATCATCAACTCCTCAACATAATCTTCAAGATCCACATC
Gb379_005613	Class_I	N/A	N/A	Chr13	3771305	Unique_Gb	Tm1_Mira454_Contig_8094	CTACCGCATTTTGCATACATTTCAATCACCTTATTGTTCAATCCAAGGTC[A/G]CCTCGACAGGTCGACTGCAAGAAGTAATCATGAACTTTCTTCGCATCCTC
Gb379_005614	Class_I	N/A	N/A	Chr13	3771254	Unique_Gb	Tm1_Mira454_Contig_8094	CCTCGACAGGTCGACTGCAAGAAGTAATCATGAACTTTCTTCGCATCCTC[A/G]AGCGATTTGGGATTGCAGATTAACCCGAACAAAGATGAAAAACAACTAGC
Gb379_005615	Class_I	N/A	N/A	Chr13	3770899	Unique_Gb	Tm1_Mira454_Contig_8094	TTGCGTATTCATCGGATTAGCATTTGGGTACTGAGGATAGCTTCGATTCT[C/G]CTGAGGATTCCATTGATTAGGCCTTCCTCGTTCGAGAATAACCCTGTACC
Gb379_005633	Class_I	GOOD	N/A	Chr05	33499142	2_GbGm	Tm1_Mira454_Contig_8133	TGGGAGAAATTACAGGGGAATGAATGGAATAAGGCTACGTGGCTGAATCC[T/C]GAACCGAGGATAACTTGTGAAGCCAGTTGCTCAATCTATGTCCTTATCAA
Gb379_005660	Class_I	N/A	N/A	*	0	4_GbGtGmGa	Tm1_Mira454_Contig_8171	TTTCTCTCCTTTCTCTGAAGTTTAAATGCGTGGATGTTTCAACTTCCATG[C/G]TTTCATCCTCCAGATCTGGCAATTGGATAATCCTTTTATCGCTTGATCCG
Gb379_005701	Class_I	N/A	N/A	Chr11	5624124	3_GbGtGm	Tm1_Mira454_Contig_8268	AGAATTACAAAAACCCTAATTGAAACCTTGCTTCCAATGCTCCTACTTAC[T/C]ATACAGAAGCAGAATCTAACCTGGCAATGAAGGAAAACAATACAAAACAG
Gb379_005750	Class_I	N/A	N/A	Chr08	49716421	3_GbGtGm	Tm1_Mira454_Contig_8335	AATGGGCTTGCGCGTAAGTTGCCGCATGACAAGAGCGTGTACTTGAAGCC[A/T]GGTGAAAGGGTATTGAATTGGACAGCTGGCCCTTTTGGTGATCTGAAACC
Gb379_005760	Class_I	N/A	N/A	Chr09	8533473	Unique_Gb	Tm1_Mira454_Contig_8368	TAGCAGACACATTCAGCAAGATGAGTAGGCTCATTTAAAGAACTAAATAC[T/G]TACTACAATTGAAAAAATCTTGCTAGGGATAAAGTTGAGGTTACAATGAC
Gb379_005761	Class_I	N/A	N/A	Chr09	8533318	Unique_Gb	Tm1_Mira454_Contig_8368	GGATAGTCAATTAGGAAAATCTCTAGCCTGATGGGAAAGCTTAGAATTCC[T/C]AACATTTCACTTCACAGCCCAACCAGCAGTTCTTAATCATCTTCTCTTTC
Gb379_005762	Class_I	N/A	N/A	Chr06	9242936	Unique_Gb	Tm1_Mira454_Contig_8372	GGTCCCTCGGGGCAGAATGCAACTACAGCTCCTCCACTGCCAGTGAATTT[T/C]GAAGCGGCACCCACCCTCCGAGCTACCTCCACCATTTCTACGTTTAAAGC
Gb379_005765	Class_I	N/A	N/A	*	0	2_GbGt	Tm1_Mira454_Contig_8386	ATCCTTCGTATCCCTTAGCACGCACACCTCACGAAGATTTCTTGGTCTGG[T/G]GAGGTGAGTATTCAGGTGAGTTTTCGGTTCGCAGTGCCTATAAACTATTA
Gb379_005766	Class_I	N/A	N/A	*	0	Unique_Gb	Tm1_Mira454_Contig_8386	GAGTTTTCGGTTCGCAGTGCCTATAAACTATTACAATAAACTATTACAAG[C/G]TTTGGAGGAAATTCCTAGAGCTTACACTTTACAAACAGGCTATATGAAAC
Gb379_005767	Class_I	N/A	N/A	*	0	2_GbGt	Tm1_Mira454_Contig_8386	CAATCGACCATATTTTTCGCAAATGTCCTGGATTTTTGATCTATTTTTTA[A/T]AGGGCAACAAATAGCAGACTTCATCAACAACTATATTGTTGAACCATAAA
Gb379_005798	Class_I	N/A	N/A	*	0	2_GbGm	Tm1_Mira454_Contig_8448	TTGGTTTCTAGATATAGCATTTATGAAATCCGACAGACAGCTGGATACAA[A/G]AACTGTAACAATAGACAACTTCAATGCCTTGTTTCCCGCAACAAGTAGTT
Gb379_005867	Class_I	N/A	N/A	Chr10	21071836	Unique_Gb	Tm1_Mira454_Contig_8512	ATCTTAACTAAACCATCCAAATACTCATTTTTAACCACACCCTTGACCAA[A/C]TTCCTTTTCCCACTCAAACTCTCATCAACCTTTTCTGTACCTAGTGATTC
Gb379_005877	Class_I	N/A	N/A	*	0	Unique_Gb	Tm1_Mira454_Contig_8524	TCAGACTCCTAAAGGCTTTGTCGCTTCCACTTTCGATATCAGCAATGCAC[A/C]TTTCCAAGTTTTGCATTCTCTCCAAAACCATCTCACTTCCTCGTCCTCCC
Gb379_005882	Class_I	N/A	N/A	Chr08	54259088	3_GbGtGm	Tm1_Mira454_Contig_8532	AGGTAAAAGGAGCAGATAAAATACGATAGAGGCATTCACCCAAAACGTAA[C/G]ACTCGAATTCCTACAGGATCTTTGTATAGCAGCAAAGTTGATTGCATGCA
Gb379_005883	Class_I	N/A	N/A	*	0	Unique_Gb	Tm1_Mira454_Contig_8532	CTTTCTCTTAGCAGAAGGCTTCTTCTTGGTTTGCAGTACAGGCTCTGGAA[A/G]GCTTTCTGATTGTTCAGTTCGAGGTTCTTCCGGCAGCGTACAGTGCAAAA
Gb379_005892	Class_I	N/A	N/A	Chr13	16225479	Unique_Gb	Tm1_Mira454_Contig_8550	CTGCAACTGCCATGCAACTAGCATTTTGGATACAATACTCTACAACTCCA[T/C]CAGTAATCCGGTTCCCCGCCCACATCATGATGAGCCGCCATGTCATGGAC
Gb379_005893	Class_I	N/A	N/A	Chr13	16225411	Unique_Gb	Tm1_Mira454_Contig_8550	GCCCACATCATGATGAGCCGCCATGTCATGGACTTCTTTTTTTGCCCCAA[A/T]ACCAGAAGCGCCGCTCCTTGCTTTTTGGCCTCTTCCACTATTGTTGGACC
Gb379_005894	Class_I	N/A	N/A	*	0	3_GbGmGa	Tm1_Mira454_Contig_8550	TTGCACATGGTTTTCAAGGTGGAAACCGGTTCATAAGCCGTGTTCTTGTT[C/G]GACTCATCATTTGTAACTGGAACTTGTTTTGAGGGCTTTGTGACATAGAG
Gb379_005908	Class_I	N/A	N/A	Chr13	3005274	3_GbGtGm	Tm1_Mira454_Contig_8574	GGCTTAAAGTCTCTCTCAATCATTCTCCTCCCGAATAACTCCATTGCCAT[T/C]GACCCTGCACCTCCTCCCCTAATGGCCTCCATATACTTGCTCAGCTCCAG
Gb379_005911	Class_I	N/A	N/A	Chr07	4894800	2_GbGa	Tm1_Mira454_Contig_8579	TTCTCACCAGCAACATACTTGGCCTCTGTTAGGGAAAATGAGGAGGTTTT[T/C]ATAATCTCTCCCATTGACTCTTTCGTAGACACTATCTTCTTAAGAATCTG
Gb379_005912	Class_I	N/A	N/A	Chr07	4894689	2_GbGm	Tm1_Mira454_Contig_8579	ACGGTTAGGGCATCACTCTTCTTCTTGAGAAGTGCGTGACCTCTTGTCGC[A/G]CCCACAAGCCGAGCTTTCATGATTCCAAGCATTGTAACAGTTGGAACCAC
Gb379_005916	Class_I	N/A	N/A	Chr05	6211736	Unique_Gb	Tm1_Mira454_Contig_8594	TCACATTCAAGGTTCCCGGAGGTGCAGGCCTTTCTTCATATCTTCCTGAC[T/C]CAACCGTTGTGTTCCGCAATTTTGGCAAAGGCCTGCTAGGATTTTCAGCC
Gb379_005922	Class_I	N/A	N/A	Chr10	40132528	Unique_Gb	Tm1_Mira454_Contig_8604	CACTCTTCTTTACAACCACMAAATATTTCGAAATTTCCAGATCATTCTTC[A/T]GAGACAACACCCTTTGCGTTACATGAAATGATTTGATGCACATAAGCACG
Gb379_005923	Class_I	N/A	N/A	Chr10	40132418	Unique_Gb	Tm1_Mira454_Contig_8604	TATAAAACTTCAACCATACAACGAGGAAACTGATGAARAATTACCACTTT[A/C]AGCTGAGTCTACTCCTTCAATCTGCTGCCGTGCAAGGTATCTTTCCCTTC
Gb379_005934	Class_I	N/A	N/A	Chr02	45327008	Unique_Gb	Tm1_Mira454_Contig_8620	CAGAATATTAATTACTTGAAATACATGTAGTTGCTCTAAACCCAACTCCT[T/C]GCAATAAGGTTTCACTCATCCTTAGGCTTCGCTTCTTTAAGACAAGAGCC
Gb379_005935	Class_I	N/A	N/A	Chr02	45327287	Unique_Gb	Tm1_Mira454_Contig_8620	TCATCCATGTTGGGAGCTACAACAGCAGCACCCACACCAAATGCGACAAC[A/G]AGAAAGGCCAATGCTTTTAGGCACCCAGGGCCTCGCGATAGTCTTCCAGC
Gb379_005958	Class_I	N/A	N/A	Chr02	16151686	2_GbGt	Tm1_Mira454_Contig_8678	TTATCAAATAAATGGACTGAAATCCAGAAGCTGCCTATAGACTTTGGGGT[T/C]GTTTGTGCTGGTGTTGTTTGTAATGGGATGTTTTACGTTTGCTCTGAGAA
Gb379_005967	Class_I	N/A	N/A	Chr09	8706863	Unique_Gb	Tm1_Mira454_Contig_8688	TTGTGCCGGGTTCTCCATACCAGGATGAGGATCTAATGTACGAGTCTGAG[A/T]TGAGAGTCCAAGATTTAAGTTGTCATTGACAGACATCAAGGGCCGGGTTC
Gb379_005971	Class_I	N/A	N/A	Chr04	36930409	3_GbGtGm	Tm1_Mira454_Contig_8697	GAATTAAACTACTTTTCAGTTTCCCAGATGAACAACTTCCAAGGGGTGCT[T/C]AACACACAGCATTCTAAATCTGATCTCACCGAGTTGGTTTCAGCCAACAC
Gb379_005972	Class_I	N/A	N/A	Chr04	36930639	Unique_Gb	Tm1_Mira454_Contig_8697	GTAGATGTCAAATTCGGGTTCCAATAACCAAAGTAGGTTCATGGTGAGCC[A/G]TGTGTTCTGCGAAGAACTATTGTACAATACATGTCCCTTTCAATTCTAAC
Gb379_005989	Class_I	N/A	N/A	Chr13	36526128	Unique_Gb	Tm1_Mira454_Contig_8744	AAGAGTGTTGATTACAACAGCTTACCAGAGATCTGATAATTGAAGTTCAA[C/G]ACTTCCATAATTTCATGGTGCAATCTTCAGCATAGGTAGCTACCAGATTC
Gb379_005992	Class_I	N/A	N/A	Chr03	35105118	Unique_Gb	Tm1_Mira454_Contig_8753	TGACATCACTGCAACAGCAAATAACATATCCTGCAACGCCAAAGTATCCT[A/C]AGATCACTCAATAATAGACTGAATAACCCCGGCTCCAACCGTCTTCCCTC
Gb379_006032	Class_I	N/A	N/A	Chr08	54701187	Unique_Gb	Tm1_Mira454_Contig_8816	CAGAATTGAAAAATCCAGAAAAGATTCAAGCACTTACAATTACAATATTT[T/G]AACAATGCCCTTTTCCATTGCATTGTTCTTTGTTCACCAGCTAGATACTG
Gb379_006033	Class_I	N/A	N/A	*	0	Unique_Gb	Tm1_Mira454_Contig_8816	TCCAATATTAAAACTACCCAAACATGTTTCCTCCATGTTTGTTTAGCCTT[T/C]TGTTTATCGCCGCCACCACCACTTTTTTGCATTGAAACTGGGTAATCTCT
Gb379_006104	Class_I	N/A	N/A	Chr07	1553280	4_GbGtGmGa	Tm1_Mira454_Contig_8924	ATTACATCAATCAGAAAGATTCAATCATTTTGAAGCCTTCTGCAATGTCA[A/T]TGAATCAACACAGTGCGGCTGCCGGAATCCTCCTCCAATCGACATGGGAG
Gb379_006105	Class_I	N/A	N/A	*	0	Unique_Gb	Tm1_Mira454_Contig_8926	ATTTTTTCAAAAATGCTGGCATATCATTAGGGATGAGGTCACACTTTTCT[A/G]TCTTCAACATCTTCATTCACTTGGAAAAGCGTTTAGGCAGCAAAAGGGTT
Gb379_006106	Class_I	N/A	N/A	*	0	Unique_Gb	Tm1_Mira454_Contig_8926	GACCATATTTCTTTCAAGCAGACACAGCACAGAAGATTCTGTAAATTCCT[T/C]TGGCGGAAGATGAACATAATGATTTTTAAGTTTGACGAGGAGAATATTTT
Gb379_006107	Class_I	N/A	N/A	*	0	2_GbGt	Tm1_Mira454_Contig_8926	AGATAGCTCATGTCCTCGATGCCGAAATACAGAAGAAGACAGTAACCATG[T/C]TTTTAGACAATGTCTTGGGTTTTCACCATGGGTAATAGTAAACAATTTCG
Gb379_006110	Class_I	N/A	N/A	Chr06	50753546	Unique_Gb	Tm1_Mira454_Contig_8934	ATTTTTTGAAGCATCCAACGATCAACTAACATCTTATTTTCAGCCTCTGC[A/G]TTTTTAGCTTTAATAGCCATTTGTTCTAATTGAGCTTTCAGTTCTTGATG
Gb379_006120	Class_I	N/A	N/A	*	0	Unique_Gb	Tm1_Mira454_Contig_8945	GTAAACAWSTMTGAWWWGTTACCGACGTTCTTGCTTCGAGTGTGGTAGAG[T/C]GGGACATGGTCTCCATGAATGTACAGAAATAATTCCTTCGCAGAAGTTGA
Gb379_006140	Class_I	N/A	N/A	*	0	Unique_Gb	Tm1_Mira454_Contig_8945	AGGCGATTCCCTCGCAATKATGRRAGTCCCCGAATACGCTGAAGATCAAG[T/C]AAGGCAAGATAGGATGAGGGAGCCAAACTAGAAGTCTCAGAAGACGAAAT
Gb379_006182	Class_I	N/A	N/A	Chr09	17223467	2_GbGm	Tm1_Mira454_Contig_9005	GCCATTTAGTTTAATGTAGAACCTTGGATGTTGGACGCCAACAGCATCAT[T/C]GATGCAGGGGAAATGGTTGCAGGTGGTGAAGGTGTCTCGGAACTTGGGAG
Gb379_006193	Class_I	N/A	N/A	*	0	3_GbGtGm	Tm1_Mira454_Contig_9021	TCTTCGTTTTCAACTCTTCTTCCATTGTTGCAATCTCTTTTCTGAGCATT[T/C]CAGCCTTGGTTGGATGATCCTCGCGTTGCAAGCCAAGGAAATATAGCTGA
Gb379_006213	Class_I	GOOD	N/A	Chr01	1235815	Unique_Gb	Tm1_Mira454_Contig_9052	GGCAGCAGTCATTGAAGCTTCTTCAACTGCATCGCAAGTTTTATGACCAG[C/G]ATTTTGCGACTGCTTAAGCTTCGTGCCTTTTTGTTTTGGGCTTGCCGTCT
Gb379_006232	Class_I	N/A	N/A	Chr06	32292829	3_GbGtGl	Tm1_Mira454_Contig_9074	AAAACTGATTGGATCACGATAGCAAGCTCGGTCCATTCTCGGAAGCTGTC[T/C]GGCCACGACTAGGATTCCTTGACATCTGAATATCGTGTGATGATTGAGTC
Gb379_006263	Class_I	N/A	N/A	Chr04	47152343	Unique_Gb	Tm1_Mira454_Contig_9144	ATCTTATATGCTCTAGTGCTTCATAAAAAAAATTTTCACTTGGCATCTAA[A/G]CAATAGGGTAAACCCTAACTTCATCCAGAACAGGACCACAAAGAGACCCG
Gb379_006268	Class_I	N/A	N/A	Chr01	7940258	3_GbGtGm	Tm1_Mira454_Contig_9150	GTTCCAGGGTCTGTCGCCGCCGACAACACCCCGAACTCTTCGGCCTTGGA[T/C]AGGACCCCGAGTTTCTCTATGGACGATAACGATAACCCGAACTTCTCTGC
Gb379_006269	Class_I	N/A	N/A	Chr13	57579370	3_GbGtGm	Tm1_Mira454_Contig_9151	CATCATCGGCCCTAAGAGCTTTACAGCCCAAAATCTTGTTTTCCGGGAAA[A/C]TCCACCGATAATCGACGAACTCTCTCTCGATCTCACCTAAGATTCGCCGA
Gb379_006290	Class_I	N/A	N/A	Chr08	3401594	Unique_Gb	Tm1_Mira454_Contig_9202	GTTTTAGACCGAGAAGCTAGGGTCCTCGAGCCAGCCCGCATTGCTGATCC[A/G]AAAAACGACGCCATYTCTCGCTGGTTTGGAAATTGGGTGGAGAGTTGAAA
Gb379_006318	Class_I	N/A	N/A	Chr12	829665	Unique_Gb	Tm1_Mira454_Contig_9243	AAATGGAATTGGAATTCCAGAAACATAAAATCTTTCATCTTTGTCTTTGA[T/C]GCCTTGCATCTCCTAGTCTTCGCAAAAGACTGTCCCACCAAGTTACTATG
Gb379_006330	Class_I	N/A	N/A	Chr09	4075567	Unique_Gb	Tm1_Mira454_Contig_9256	TGCTGCTTCCCGAAAGGATCGTTTTCTAACATGGAGTGCAAAGAAGGAAC[T/C]GGGGAAACTGATGCCGAGTCTGTACTCATCTCCGATTGGGCCGAGTTAAC
Gb379_006335	Class_I	N/A	N/A	Chr02	10880620	3_GbGtGm	Tm1_Mira454_Contig_9265	AAAATTGAAGAGCTGTTGAGAGCTGGAGCTAAGTATGATGTCAAGGATGC[A/C]GATGGGCGTACCGCCCTTGAGAGGGCTGTCAATGAAGAAATAAGAGACTT
Gb379_006341	Class_I	N/A	N/A	Chr02	8476794	Unique_Gb	Tm1_Mira454_Contig_9284	ATCAAACAGCCTTCACTGTCAACCACAGCCACTGAAGTTTGGTCCACAAG[A/G]GATCGAGAAATGGCTCCTATGGCTGCAGAAGCAGGGGAGTGGTACTCAAT
Gb379_006370	Class_I	N/A	N/A	Chr12	32304150	Unique_Gb	Tm1_Mira454_Contig_9331	ACCCATGATCAAAAGACAACAAAACATGTGTGCATGGCGGTGGACACGGC[C/G]GTGATGGGAAAATATAAGGGAAATTTTATTCAACACTACCAAAACAAAAA
Gb379_006383	Class_I	N/A	N/A	*	0	Unique_Gb	Tm1_Mira454_Contig_9368	CTCCCTCTGTTCATTCCACTTGTCAATCCATTCACCAGGACAAAGAGAAC[A/G]GTAGTATTTGGCAAATTTCTCACATTGATTAGACTCTTCACCCTTTGCAG
Gb379_006398	Class_I	N/A	N/A	Chr12	34964720	Unique_Gb	Tm1_Mira454_Contig_9388	TTTCCTAGAAATTGCTTCATTGGTCCTTCCATTATTTTCTATTTTCTTCT[T/C]AGTGCTTGGCTTCTTGCATAGCATGAAATTCCTAGCCCGTATTGATCCAA
Gb379_006399	Class_I	N/A	N/A	Chr12	34965868	Unique_Gb	Tm1_Mira454_Contig_9388	CATTAACAACGAACCGGATCGGACCGGAACTTCCCAAAACAGAGACGCTA[A/T]TCAATAACTTATTGCCTTTACAACCCTGATTCTTCTTCTGCTCATTGTGA
Gb379_006438	Class_I	BAD	N/A	Chr03	43643294	3_GbGmGa	Tm1_Mira454_Contig_9434	ACACATGACAAAGATATGCTATCGATGGTCTGAAAACTGAAGAACTAGAT[A/G]GGTAGTTATGTCCAAAAAAGGGCATGTTGATATGTTATATGAGAGAACAC
Gb379_006442	Class_I	N/A	N/A	*	0	2_GbGt	Tm1_Mira454_Contig_9444	AATCGTAGCGGTTACAGAGACGTCCGATCCATTATTCACACGCCACAATC[A/G]GTAAATTTGGCAAGACTCGATACCAACTCGTTACGAAGATATTGCAAACA
Gb379_006447	Class_I	N/A	N/A	Chr05	60170621	Unique_Gb	Tm1_Mira454_Contig_9448	CCTGAGCTGTGTTTGGCAGTATAATCCAGTTCTAAATTCGTGGAATGAAA[T/C]AAGTTCAATGTCAACTGGTAGAGCCTACTGTAAGACTGGCATCTTAAATA
Gb379_006460	Class_I	N/A	N/A	*	0	Unique_Gb	Tm1_Mira454_Contig_9475	TTGTAAGCGGTTCCTTCAAGGATTGCGAGATGAACTCAAAGTTCAGTTGG[T/C]TTCTCATAGAATGAAGGAGTTTGTTGACTTGACTGAACGAGCTAAAATGG
Gb379_006461	Class_I	N/A	N/A	*	0	Unique_Gb	Tm1_Mira454_Contig_9475	AGGAGTTTGTTGACTTGACTGAACGAGCTAAAATGGTAGAACACGTCTTG[A/G]GTCTTGATAAGAAATCTGAATTCTCTCGAGCTATTGGGAAACGAGCAGGG
Gb379_006462	Class_I	N/A	N/A	*	0	Unique_Gb	Tm1_Mira454_Contig_9475	TCATTATGGGAAAAAGCACCGAAGTGAATGCTGGAAGTTGAAAAAAGCTT[A/G]TTTTCGATGTGGATCTTTGGAACATTTTTCTCGGGATTGTTTGAAGAATG
Gb379_006490	Class_I	N/A	N/A	Chr03	475011	Unique_Gb	Tm1_Mira454_Contig_9515	GCTTCTGTCTTTTACTGCTGTTAAGGGTGCTATCGGAAGAGTTCTGTGGT[A/C]CAACCGCCTGACCATGTTCTTCAGTAAGCGTACTCTTCTCAAAACATTCC
Gb379_006491	Class_I	N/A	N/A	*	0	2_GbGm	Tm1_Mira454_Contig_9519	ATAGGCACTGCGGACCGAAAACTCACCCGATAATTCTCCTTTCCAAACCT[C/G]GAAATCCTCATGCTCGGTCTCTGCGAGAGCAATGTTCTCTTGAAAGGTAT
Gb379_006492	Class_I	N/A	N/A	*	0	Unique_Gb	Tm1_Mira454_Contig_9523	ACATTCTTAACAACCAGACCTAAAAAATCCATTGAAAAAGGAATTTTGAC[C/G]GAAATACCCTTTTGGATGGCTTATTATTACGATCGAGGATGAAGAGCATC
Gb379_006493	Class_I	N/A	N/A	Chr07	2008563	Unique_Gb	Tm1_Mira454_Contig_9523	GTGGGACCCTCACCCTCTCGCATGAGGGGCACATGGTAAGAGTAGTGGGT[A/G]GGTTCATTTGCATGTAAAACTGCGGGGAGAGTTTCAGTGCTCTCAGTTCC
Gb379_006500	Class_I	N/A	N/A	*	0	Unique_Gb	Tm1_Mira454_Contig_9537	TTATCATTTTCCAAGTGTTTTCCAGCGTCTCATGCCGTTTTGGCTTCGCC[A/G]CTTTCAACGCTCGCCCACCTGCATTAGCTTCGGGATTGGCTTTAACAGGT
Gb379_006524	Class_I	N/A	N/A	*	0	2_GbGm	Tm1_Mira454_Contig_9584	CAAACCATATGAGTTCAAACAAATCCAAGCACCACAACAACAACAACTAA[A/G]TTGAAACATGAGCATGACATCCTTCACTCACAATCATATGAGCTGAGAAA
Gb379_006525	Class_I	N/A	N/A	*	0	2_GbGm	Tm1_Mira454_Contig_9584	GAGAAATATTCTCCAACTTATCAGCAGCAGCTTTCACTTCAACACCAATT[C/G]TCTTACCCAAGTTGAGCGCGGCCTTCCACTTTTTCAATTGATCCCAGCCG
Gb379_006526	Class_I	N/A	N/A	*	0	Unique_Gb	Tm1_Mira454_Contig_9584	GGAAATTCCAGGAACTATATTCACGCCGCATCATCTTTCGAGCCAGCAAA[T/C]TTCCATTGTCTTGATCAATAGGAATAACATCATTAATGGCAATACCTTGT
Gb379_006530	Class_I	N/A	N/A	*	0	Unique_Gb	Tm1_Mira454_Contig_9584	TCCACCCTCTTGAAGCATTCCATTGTTAATAGTGTTCCCCAATGGCATGC[T/C]ATGGAGACCTTTGTCGTTGTCACAATCACTAGAAGGAGGTGGTAATGCTT
Gb379_006577	Class_I	N/A	N/A	*	0	Unique_Gb	Tm1_Mira454_Contig_9690	GTTTTCTTTCTTACATTTTCCTCCCATTTCCCGGAAAATTTTTCCGAGCT[T/C]CCTAGAATTTCTCAGGTTTAATTTTTTCTTCCCTTGTGCCGTACAAATGG
Gb379_006581	Class_I	N/A	N/A	Chr06	33513359	Unique_Gb	Tm1_Mira454_Contig_9695	CGGTTTCACGCTGCAGAAGTTTCCTTATCAATGGCCAGGTTTCCTTATTA[A/G]CTCCATCTAAGAGTGCTTCAACAGGTCCAGATAATGCCTCATTCAGCTTT
Gb379_006588	Class_I	N/A	N/A	*	0	2_GbGm	Tm1_Mira454_Contig_9709	AGGTGCAAATCTATAGGAGGCAAGAGCAGGTGTAATTTTGGTAGAGACAA[A/G]ATCCAGTGCCCGGGTTCTGGCTGTTCGAAAAGCATTGTATGGAAGTTGAA
Gb379_006602	Class_I	N/A	N/A	Chr06	41548765	2_GbGm	Tm1_Mira454_Contig_9720	AAGATATGAAGAGTAGTAACAGCTGCCATGCCTTACAAAAAGGGAAGAAC[A/T]CTGTTGCAAGAGGACTGCGTAAGGGAAGGGTTGGATCTGTGTTTTTACTT
Gb379_006642	Class_I	N/A	N/A	Chr05	15763518	Unique_Gb	Tm1_Mira454_Contig_9779	TCATCGATGGTGGTGTCATAGACAAGGCCAGGGTCGAGGGCTGCGATTGG[A/C]TCCACATGCCCGGCACCATAATCAAACGGTGTTGCTGGTCCCCCTGTGGC
Gb379_006648	Class_I	N/A	N/A	*	0	2_GbGm	Tm1_Mira454_Contig_9795	CCCCTACCACTTCTTTCGCAACGGTGACAACGTGAGAATCTTTCACGATT[T/C]GACTCGGAAGCGAGTCGAGTTCCTTCAACACCTCTTGAATGTGCGAGATA
Gb379_006666	Class_I	N/A	N/A	Chr08	6745350	3_GbGtGm	Tm1_Mira454_Contig_9821	AAGAAACGAGAGCAATGTACAAAGACAAAGCAAACAAGACAATGCACAAT[A/G]TTGGCAATTTAAGGTATATGTTCAGCATAACAATAACTAGTTTACTTTTA
Gb379_006670	Class_I	N/A	N/A	Chr02	52143603	3_GbGtGm	Tm1_Mira454_Contig_9828	CCACCCAAAGTTTCTGCATCCCGAAATTTACAAACAATCCACTAATTGCA[A/G]TCACAAGAAACGTGCAGAGCAAAAACCAGAAATTAAACAAGAACACCTAG
Gb379_006714	Class_I	N/A	N/A	Chr11	22951937	Unique_Gb	Tm1_Mira454_Contig_9897	AAAACCTACTTTCTGATGTCACATATATATACACACAGATAGGGGGCTAC[A/T]GTTTTACTATGTCTAGAAATTCACATCTAATGCTTTAGGGAATGAGTAAT
Gb379_006715	Class_I	N/A	N/A	Chr11	22951857	3_GbGtGm	Tm1_Mira454_Contig_9897	ATGCTTTAGGGAATGAGTAATAATTTACTCTTAAAGTAGGGAGTTAGTAT[A/T]TGCCTAGATGCCAGAAATTGAGTTTGGAGACCCATGGACGATCAAAATAC
Gb379_006728	Class_I	N/A	N/A	Chr10	12675735	3_GbGtGm	Tm1_Mira454_Contig_9917	TTCATACGGACTTGGAAGGTTATAAGGTTCCTGTTTGACTTCAGACAATG[T/G]GGTTGGGGGCTCAATTGGACCTTCAGGCAAACTTGTGTCCCCAACATCCT
Gb379_006732	Class_I	N/A	N/A	Chr08	48064251	2_GbGa	Tm1_Mira454_Contig_9923	ATCAAACATATATATAATCTAATAATAGGTCAAAACACGATTACACCACT[T/G]GAAAAAATAACACGTACATGAAACTAACCATGTCTTGCACGTGCCATTTG
Gb379_006733	Class_I	N/A	N/A	Chr09	15375049	Unique_Gb	Tm1_Mira454_Contig_9925	GGTCTCGGTGTATCCTCTTCCACCGGTTCAGCGATGACGGATCCATTAAC[A/G]AGTTCATCAACCACTTCATTTTCTTCCTCTGCCTCGATAGTCGGACTCTG
Gb379_006734	Class_I	N/A	N/A	*	0	Unique_Gb	Tm1_Mira454_Contig_9928	ATTTCTAAGCAATAGAGACCTTCGGATAGCAAGTATAAGAACCCAAGTGA[T/C]GGCTGTGATCTTCTCTTTGATCATCAGAAGCAAAGCCGAGCTTAACATGG
Gb379_006749	Class_I	N/A	N/A	Chr08	35709444	Unique_Gb	Tm1_Mira454_Contig_9950	ATCGAATTTTGCTTTCGTTAATGCAATCGAAGTGATATCTGCACCAAAAG[A/T]TTTGGTACTAGAAACTGCTCAGTATGTTAATGGTGATAAAATTGAGGAAT
Gb379_006750	Class_I	N/A	N/A	Chr08	35710168	Unique_Gb	Tm1_Mira454_Contig_9950	TGGCCAAGAAGAACTCTTGGGATTCTGCTTCCTTTGATTGCTCTCGCCTG[T/C]TTGCTGTTGAGCTTATCTGCCATTGTGCATAGGAGGAAGAGTAATGCGGA
Gb379_006769	Class_I	N/A	N/A	Chr09	66859550	Unique_Gb	Tm1_Mira454_Contig_9975	CTTAGAACATGATAGACCTTTTAATTCTCCCGGAAACTCTCGTAGCTAAG[A/T]CTTAAAAACCGTGGATTTTGATGCTATCCTTCTTCACAATACCAGCCTGA
Gb379_006835	Class_I	N/A	N/A	Chr05	63693384	Unique_Gb	Tm1_Mira454_Contig_10085	AAACACAACTGTAAAGATGAACCATTTTTGCCTATAGTAACCCATCCATT[C/G]TGCGCCACACACGGCCTCGATTCAGCTCCGCGTAGATCCAACGGCACCGA
Gb379_006854	Class_I	N/A	N/A	Chr08	51860888	2_GbGm	Tm1_Mira454_Contig_10101	AGAGTCCTTAATGTTTGAAACCGAGAGTTATGCGAAGGGAAGTTTTGAGA[A/C]AAGGTAGAAATTTTAGATCTTTTGGCGCAGTGATAGCCGAGCGATTTTGT
Gb379_006861	Class_I	N/A	GT_GOOD/GM_GOOD	Chr10	53642430	3_GbGtGm	Tm1_Mira454_Contig_10118	CAGTGCTGTGTCCCGTTGCCTTCTTGCGCTCTTTTGATGATCATAAGAAG[A/G]ACCATCTTTATTAGCAGCATTCCGATGGTGTTTATCGGCCGTGACTGGCA
Gb379_006862	Class_I	N/A	N/A	*	0	2_GbGt	Tm1_Mira454_Contig_10119	GTTAGGGAGCAATCATCAGCTTCCTTATTCTTCTTTTTGCGAGGCAGTTT[T/C]CTTGAGACCATTTTCCATTTGAATTCAAACTCACAAGCTTCACTTTGGTC
Gb379_006932	Class_I	GOOD	N/A	Chr04	57622225	2_GbGm	Tm1_Mira454_Contig_10212	TTTTGGGACACACTTCTCTTGTCTCTCCGATGCTTCGGTCATTTACATTG[A/C]AGCTCGGGAAAGAAGACAAGAAGCTTATAGATGATGTTTCATAGTCTGGT
Gb379_006949	Class_I	BAD	N/A	Chr08	55072190	Unique_Gb	Tm1_Mira454_Contig_10234	CGAATTTCCTCCACCATTTTCACTAGTCCGGCCATTTTCGGTCTCTGCTC[T/C]GCTACCCTCGCCACACAACTCATTGCAATTTGTAGCATCTCCACCATTTC
Gb379_006970	Class_I	BAD	N/A	Chr10	5257021	3_GbGtGm	Tm1_Mira454_Contig_10270	TTCAGGGTCTTTAAATTATATTGCTCTTATATATTTTCTTTAGGAAAAAA[A/G]GAAGTTGCTATCCGTCATGTTCTACATCAAGTAAAAGTTTAAACATACAT
Gb379_006971	Class_I	N/A	N/A	*	0	Unique_Gb	Tm1_Mira454_Contig_10270	AGGAACACATTTCCTGCACTTTGCTGAGGATTGATTCCCACGCCATCATT[A/G]GTGATGATAGCACTGGTTTGAGGAGGGACTTTGAATTCCTCGGCTGCGAA
Gb379_006976	Class_I	N/A	N/A	*	0	Unique_Gb	Tm1_Mira454_Contig_10286	CAGCATCCAAATTGAATGAAGGCTCGTTGGACAATAACTCCATTCCCGAT[A/G]AGCATGGCATGTCTGCCGAAGAAGAAGGAAGGTGGAGATTATGATGATTA
Gb379_006981	Class_I	N/A	GT_BAD/GM_BAD	Chr03	15432705	4_GbGtGmGa	Tm1_Mira454_Contig_10290	AAAGTGATAAATTTTGACATTTTTAAAACAAAGCAAATACCGACCAAACA[A/G]TATCTCAGAAGAAGCCCATTCTAAGATGTTGCCATCCTTCGAACAATGGG
Gb379_006982	Class_I	N/A	N/A	Chr06	40592538	3_GbGmGa	Tm1_Mira454_Contig_10291	TGCGGTTCGGAGGTTCGGGAAAGTGAAATATGACACACTGCGGTTGCCGC[A/G]TAAGGTAGTGGCTCAGGAGGCTGATGGTTCCGTGAAATTTGGGCATGGTG
Gb379_006983	Class_I	N/A	GT_GOOD/GM_GOOD	Chr06	40592603	3_GbGtGm	Tm1_Mira454_Contig_10291	AGGAGGCTGATGGTTCCGTGAAATTTGGGCATGGTGAGGGTTCAGCTTAT[T/C]TGTTTGACCCGGATATTTATACGGATGGGAGGATATCGGTTCAGGGAATC
Gb379_007018	Class_I	N/A	GT_GOOD/GM_GOOD	Chr01	2526796	4_GbGtGmGl	Tm1_Mira454_Contig_10349	CATTAATGGTCACTGACAAGGCGCTTGATAAACTCCACAACAACATTAAC[T/C]GAATTGTTTGAAGCAAGGGAAATGAAAGTATCGATCTCATTCGATTCAGC
Gb379_007038	Class_I	N/A	N/A	Chr01	13140571	Unique_Gb	Tm1_Mira454_Contig_10402	ACACAGAATAACACCCCTTGACTTGCTCTTTTAAGGCAACTGCTGCAATA[T/C]GATGGCGACTACAGTTTTATCTAACAAAATCAGAAATCAAATTCGCCTGT
Gb379_007063	Class_I	N/A	N/A	*	0	2_GbGt	Tm1_Mira454_Contig_10451	TGTTTTATGTAACATGACAATCTATCTGGAAATGAAATTTGTAGGGAATG[A/T]AATTACACAGATGATTATGAGAGGCAAGGGGGAGGGGACATTTAAGGTGA
Gb379_007065	Class_I	N/A	N/A	*	0	Unique_Gb	Tm1_Mira454_Contig_10453	TCCAAGTAAATTTTCATAAGTCGCATTCCAATTTAGCTTGGGTTCTTGAA[T/C]CAATTGCTTCCGATTTTGAGACCTCCTGTTTCCCACCCAGCGCTGCCTAA
Gb379_007076	Class_I	N/A	N/A	Chr08	4940984	Unique_Gb	Tm1_Mira454_Contig_10488	TGCATCTTTATGCTCTGCTGCTTCTTTGTCACCACCAATCTTTTCTTTGA[T/G]TTTTTCCTTCAATCCTTTCTTCTTCTTCTTCTTCTTTTTCTCACCATCTT
Gb379_007077	Class_I	N/A	N/A	Chr08	4941458	Unique_Gb	Tm1_Mira454_Contig_10488	CGAGCTTGGAATGGACACTTCAGTCGCTGAATGTTAACACTCAAACTTTG[T/C]TGTTTTACGTTGACAAAGATGAAGTGATATTTATAGGCGAAAGTACTGAA
Gb379_007078	Class_I	N/A	N/A	Chr08	4941639	Unique_Gb	Tm1_Mira454_Contig_10488	GTCGGTGTGGACGGTCCGCACTAATCAAGAGATGCCGCTTCGTTTCCGAT[T/G]TGGTCGGTGTTTAAGGTCAGAAGTGAGTCTTAGAATAATCACCTCCAAAT
Gb379_007100	Class_I	N/A	N/A	Chr02	21418404	Unique_Gb	Tm1_Mira454_Contig_10520	TCATGAAATAATTAAGACATCCCAGAACGTGGGTCCAATCCACCATCCTC[A/C]TTTACTACAGCTTCTTTAATCTCCTGTAACATCTTCAGAACTTGCCACAT
Gb379_007102	Class_I	N/A	N/A	Chr04	60865413	Unique_Gb	Tm1_Mira454_Contig_10523	GCCAATCTTCGAAGCTGCCAATTCTTAAGCTTGACAGGCCTTTCTTCTTC[A/T]TCATCGTCGTTGCCGTCTTCCTCGCTGTCGTCTTCCACCTCTTCTTCAGC
Gb379_007114	Class_I	BAD	N/A	Chr13	51191598	Unique_Gb	Tm1_Mira454_Contig_10540	TTCTTTGGATACCCTAAGCTGAAGGGCTATTTTTTTTTCTTCCTTTTTTT[A/C]AAACAACACAACCCAAGCCTCTTGCTTCTGATCCTTTCATGATCCTCAGC
Gb379_007118	Class_I	N/A	N/A	Chr04	7358963	Unique_Gb	Tm1_Mira454_Contig_10552	AAACACTTGAACCTTACACACCGTGCTGCAACTGGCAGCAGCACACTGCA[C/G]AGGAAATAGAGAGAGCTTCCTGCTAACTCATCATTCCATTTTTTAGGAAG
Gb379_007134	Class_I	N/A	N/A	Chr02	34584212	Unique_Gb	Tm1_Mira454_Contig_10598	CCATTACAACCGAACTTGATGCCCGCAATATTTAGATGAGAAATGCTGGG[T/G]TTGTAGTCATTGAGTTTTAAAGAGGAGGGCTTATTCAATAGTTGAGATCT
Gb379_007137	Class_I	N/A	N/A	Chr02	2986073	4_GbGtGmGa	Tm1_Mira454_Contig_10612	ACAAAATATGCTTAACAGCGACCTATAACGCATATAAGCGACCAACAAAC[A/G]AAGAAGCAGCTCCATAAGTTACTCTCTATGCAAGAGATGAATATTATCCC
Gb379_007177	Class_I	N/A	N/A	*	0	3_GbGtGl	Tm1_Mira454_Contig_10682	ATATGTCTGGATTTTGTAAAGGTTCATGTTGTAGTGGTAGCTGCTGTTGT[T/C]GGGTCTGAGGCCACCACATATCGTTTGATGATGATGATGAACTATTCGTT
Gb379_007241	Class_I	N/A	N/A	*	0	Unique_Gb	Tm1_Mira454_Contig_10771	AGATGATGATCCATATAGCTGATGATAGTATTGTTGCTGCTGAATTTGTG[T/G]ATTATAGACAGCTTGGTGAAACCCATATTCAGGACTGTAAGTAGGGTACC
Gb379_007249	Class_I	N/A	N/A	Chr10	44855140	Unique_Gb	Tm1_Mira454_Contig_10777	TTGCTTTCACTGGATTGCTCAACACTGTTTCGATGCTGCTCATCATCAGG[T/C]TTCCATAACCTTGACTTCAAAGAAAAAGCCTCCTGAAACTTCTCCTGTCC
Gb379_007250	Class_I	N/A	N/A	Chr10	44855364	3_GbGtGm	Tm1_Mira454_Contig_10777	GCGTTCTTGTAATTCATTAGAAAGAGAATGAAGCTCACTGCTGTCCACCA[C/G]AATCCAGCTTTCTTCAAGCTTCACCTTATTAAGCGATGGAACAGGAGCTG
Gb379_007251	Class_I	N/A	N/A	Chr10	44855878	Unique_Gb	Tm1_Mira454_Contig_10777	CAAGTTAAGTTCTTCCTTCGAATTGGTAGGAGATGAAGGGAGCACTTCTT[T/G]CATTAGTTCTGTACAGAATTGCCTAACATTAGCTCCCACAGTCTGCAACT
Gb379_007374	Class_I	N/A	N/A	Chr09	4192286	3_GbGmGa	Tm1_Mira454_Contig_10944	TTTCCTTGAGTAGTGCCCTCTGCTTTTTGAGCACCCGGGTTAAGATAAGA[T/C]CTTGGACTACAATTCCGTTGGCTCCGCAAAGTCCTTCTCGCAGTGCAGCC
Gb379_007382	Class_I	N/A	N/A	Chr09	9787883	Unique_Gb	Tm1_Mira454_Contig_10960	GTCAACCACGAACGAAAATCCTCGAGATTTGAAATGCTTTCTCCATTACT[T/C]TCTTCCCCAGCAACTGGTTGGATTGAACTCAGCATGTCCTCATAATCCCT
Gb379_007383	Class_I	N/A	N/A	Chr09	9788049	Unique_Gb	Tm1_Mira454_Contig_10960	GATGAGCAGACCTGGCATGCTTCCTGAGTTCACTGTAAGTCCCACTGAAA[T/C]CGCATGTCTCTGACGAACAACTCCTGGGTTTGGAGTTCATAAACTGACGT
Gb379_007430	Class_I	N/A	N/A	*	0	Unique_Gb	Tm1_Mira454_Contig_11054	GGCTCGCTCAAAACATACTTCGGTAGTTCATACTTGGCACCTCTTTCATC[A/G]TAGCAGATAGTTAGATCAGTATTTTGGACTATGACCCCTGCACAGTCCAC
Gb379_007431	Class_I	N/A	N/A	*	0	Unique_Gb	Tm1_Mira454_Contig_11056	TCCCCCATCTAATCCCCCGAAGGAGGTCTTATGCTCAGAAATATAGATCA[A/G]ACGGGAAAAACCAAGAACATCCCATCATTTTGTCCTAATTAACATTACTA
Gb379_007451	Class_I	N/A	N/A	Chr04	8631721	Unique_Gb	Tm1_Mira454_Contig_11096	GTCTGCTAGAGTTAATGTGAGAAGAACCGAACTAGATCAGGCGAATAGAT[T/C]AGCGGGAAACAGAAAATCAACGGCTGAGAAAGTATTTATCCCAGCGGAGG
Gb379_007463	Class_I	N/A	N/A	Chr12	27226713	2_GbGt	Tm1_Mira454_Contig_11117	TAAAGTGATTATGATGGTAAAAGAGTGTAACCTGGAAGAGATGTGGGCAA[T/C]TGAGAGACAATGTTATCAATGATACCTCCTCCATCCTCTGTTTGCTCCTC
Gb379_007502	Class_I	N/A	N/A	Chr11	3083790	Unique_Gb	Tm1_Mira454_Contig_11166	ATCATATATAAGCACACAAAGCACCTACTACAGAAATCAATCTCCTAAAT[T/G]TAAATAAAATGTTGACACATTTATTACACACTAAACCCAGAAACCTTCAC
Gb379_007507	Class_I	N/A	N/A	*	0	3_GbGtGm	Tm1_Mira454_Contig_11175	GTTCCATGCATCATCAAATTCCACCATCTACGCGCAAGATGTATCATTGT[A/G]TTTAACTGTCATTCAGCTACTCAACTACGCCATGCAGAAGATACCTCCAA
Gb379_007522	Class_I	N/A	N/A	*	0	Unique_Gb	Tm1_Mira454_Contig_11209	TGAACAAAAACATAGGGCATAGCTCTCAAAAAGAAATTAAACTTATTGGT[C/G]TCGGACAGATATCAATATCCAACACTTGAACCCATGTAACATAGGCTATA
Gb379_007589	Class_I	BAD	N/A	Chr07	52816743	Unique_Gb	Tm1_Mira454_Contig_11300	TTTTAACTGTGAATTATAAAGAACCAAACTTCCATAAATTTCATAATCAT[C/G]CAACAATACAGCATCCAATGAACTGAAAAACACAATAAATAAGAGTTGCA
Gb379_007607	Class_I	N/A	N/A	Chr07	2273365	3_GbGtGm	Tm1_Mira454_Contig_11330	AGAACAAAGGATAAATCTACGTCTAGACGAATACCGAAAACAATCGCAAT[T/C]CGAAGCAAACAGCTTTTAAATCCTTGGTAGAACAATGATCAATCGCTCTT
Gb379_007619	Class_I	N/A	N/A	*	0	Unique_Gb	Tm1_Mira454_Contig_11361	ATAGAAGGAAGATTGCTCCTTGTTTCCTTTGTTAGCTTTAGTATCTGCTC[T/C]GGGGAGAAAATAACACCAGCCTCGTAGAAGGAATCATAATTTCCAATCTC
Gb379_007620	Class_I	N/A	N/A	Chr05	1245016	Unique_Gb	Tm1_Mira454_Contig_11367	TTTTTGGGTGGGCTGTTGATGTTGCTAATAGTTTAAACACTATAAACATT[A/G]CGTTTTCAACCGGTGGTGCTTATGGTACTTTAGCTTATGTTTCGTTATGG
Gb379_007687	Class_I	N/A	N/A	Chr08	13917914	Unique_Gb	Tm1_Mira454_Contig_11471	GGAGAGCTCTATTTGTGGTGGTCAGTTTTCGTCTGGAGGCCGCGGTCGAG[A/G]GTTTCAAACCCACATACAATGTCAAATATGTAGGCGGTTCGGTCACTTAG
Gb379_007690	Class_I	N/A	N/A	Chr12	2220296	Unique_Gb	Tm1_Mira454_Contig_11475	ATAGCCTTTCCGTAAAGCAGAATGCCACCCATAAGTCCCCATTTTCCATT[T/C]GATGCACAACCCCGATGCTCGAGTGAGTTACCTCTCCCCAGTGGTGAGTC
Gb379_007691	Class_I	N/A	N/A	*	0	2_GbGm	Tm1_Mira454_Contig_11477	ATATCAAGTCTTCAGTTGACATTAGTCTTAAGTTTGATTTTTGAATTAAT[C/G]TCTTATCCCTTTCCCCTTATAAACCTTCAACAATTAACTCTGTCAATTGA
Gb379_007698	Class_I	N/A	N/A	Chr13	54890731	Unique_Gb	Tm1_Mira454_Contig_11491	CCTCAAACACCGTGAACGTGAATGGATCGAGCCGAGTGACAAGTTGCAGC[A/G]ATGAAGCTTCCGGCGGCTAGAAGCAGACACTCGTTACATTTGATCCATTA
Gb379_007704	Class_I	N/A	N/A	Chr04	59283373	Unique_Gb	Tm1_Mira454_Contig_11503	TTGGCTTCCCTCTGCAATAGGTTTCCCAACTTAACAAGAGTAGAAGTCAC[A/T]TACTCCGGTTGGATGTCCAAACTCGGCAAACAAATGGATGACCAGGGGCT
Gb379_007709	Class_I	GOOD	N/A	Chr02	15489410	Unique_Gb	Tm1_Mira454_Contig_11513	CAAAGGGAATCGACATCGAGTCTCCGTGTGTGTGTCTCTCAAGGGTCAAA[A/C]GCTTGCCAAGCTTGCTGTAAAATCATTGGGGCGACTTCAAAGGCTTTGAT
Gb379_007710	Class_I	N/A	N/A	Chr02	15489320	Unique_Gb	Tm1_Mira454_Contig_11513	AAGGCTTTGATGAGATTCAATAAGCAATGCATTTAGCATGACCTGCACGG[T/C]AGCCTCATAAATGACTAAATCGTAATGCATACCATCAGATGTACATCGCG
Gb379_007711	Class_I	N/A	N/A	Chr02	15488902	Unique_Gb	Tm1_Mira454_Contig_11513	ACCATTACATCAGGATAGCTCTTTTTGGTCTTAAAACCCATCATTGAATT[A/G]GTCAAATTCACAACATAAGGCGCCCAAACAAAATCCAATTTCATACCAAT
Gb379_007769	Class_I	N/A	N/A	Chr13	37936238	Unique_Gb	Tm1_Mira454_Contig_11614	CTTGTCCAAAATTCATATCCAAACATGCAGCAACCTCACAAAATCATCTG[T/C]CTTTTGATTTGATAGGAACTCCTTTGTACATTTCTACACGATCCTTCAGT
Gb379_007775	Class_I	N/A	N/A	Chr08	34764888	Unique_Gb	Tm1_Mira454_Contig_11623	CGATGGTGCTTCTTGTCATTCTTATCCTCAGATTCTTCCTCAATCAACAA[T/C]GACTCAATAATCCTTTCCCCAACTTCATCTACCTGGCCGCCACCAAACCG
Gb379_007795	Class_I	BAD	N/A	Chr13	15713828	3_GbGmGl	Tm1_Mira454_Contig_11666	TGATAGGGGAGGACGTGTCAAGTTCACCAATGCAAAAGCTTTGCAGGAGC[A/T]CCTTTGCACTTTTGCTGTGTCCAGCATCTTCAAAATCATCGGTTGCATCT
Gb379_007796	Class_I	N/A	N/A	Chr09	64876858	Unique_Gb	Tm1_Mira454_Contig_11669	TCGAGAAGCCGCAGACGCCAAACCAATTAGTTGCAAGCACAGGAGTCAGG[A/T]GAAGTTGTGCTCAACCCAAATATGAGCGAAGTTTTGTAAGTTTGTCTACT
Gb379_007814	Class_I	N/A	GT_GOOD/GM_GOOD	Chr11	58435110	3_GbGtGm	Tm1_Mira454_Contig_11709	GAAGACGGGTACAATACACTTCTGCTTCTTCAAATTTCTTCTGTGTTTTG[T/C]AGTGCGTAGCAAGAAACATCAGCGCTTCGACAAGATTAGGTCCTTCTCTC
Gb379_007822	Class_I	N/A	N/A	Chr02	62029758	Unique_Gb	Tm1_Mira454_Contig_11722	AACCATTGAATAGCTTCTTCAATAGCATCTTCAATCTTTTTCTTATCATC[T/C]GGTGAGAGCTTTGAACCAATCTTTTCATCTTTCACTGTGTTTCTCATGTT
Gb379_007847	Class_I	N/A	N/A	*	0	Unique_Gb	Tm1_Mira454_Contig_11769	CGGCGGCAGTTCAATATGGCGGCGAAGGAGTTCGGTTGGCAATGACAGTC[A/G]CAGCTAGAAGCCTAGAAGATGAGGAAGAACAAAGTGAACGAACTAAAGAT
Gb379_007911	Class_I	N/A	N/A	Chr11	8094187	Unique_Gb	Tm1_Mira454_Contig_11881	CCGTCGGGTGATTTCACAGTCCGAAGTGCTTATAAACTATTACAGAGAAT[A/G]GTTGAAAATCCTAGAGCTTATGCTTTACAAACCATCTATAAAAAATTTTA
Gb379_007930	Class_I	N/A	N/A	Chr11	8093265	Unique_Gb	Tm1_Mira454_Contig_11881	GATCTGCGAAAAACCTTGCTCATATTTTAGCGACGACAACGCTAAGAAGT[A/G]GAGAGGAAGTTTACCTGGAGATGGGAGTCCCCGAATATGCTGAAGATCAG
Gb379_007931	Class_I	N/A	N/A	Chr07	3846074	Unique_Gb	Tm1_Mira454_Contig_11882	CAGCATCTCGGAATGGCATTCCTCCTACATTGTAAGGAACAGGAAGCACA[T/C]GTCCAGGAACATCGGGCATGTTGCGACCTGGGGGATAACGATAGCCATGG
Gb379_007940	Class_I	N/A	N/A	*	0	Unique_Gb	Tm1_Mira454_Contig_11912	TAGATCTGATTCTGAGGATGATGATTAGACAGAAGATTTCATTTTTTTTT[A/G]GTTCGGTTTTTGCCTGCGATGTTAAGCCCTGAGGAGATCATCTGTTTTAG
Gb379_007963	Class_I	N/A	N/A	*	0	Unique_Gb	Tm1_Mira454_Contig_11939	CCCCGCTGTCCTCCTCGGCCGCCATTGCTTAAGCTTTCCCTCTGTTATTC[A/T]CTCTCGATGWMMYWCWMYTYCWACYGAAGTGCAGGGAATATTATTTGGGT
Gb379_007980	Class_I	N/A	N/A	Chr07	7846100	Unique_Gb	Tm1_Mira454_Contig_11980	CATGTCGAAAACAAGAAGAGCTGGAGCACCATAGCTCTGGATATATATGA[A/G]ATCATCTGTACCGCTGCTAGCAAAAACATCATCCAATTCACCAAACCCTT
Gb379_007996	Class_I	N/A	N/A	*	0	3_GbGtGa	Tm1_Mira454_Contig_12008	TCCGATGAAACTGAGGATGAGGAACACAAGGTTCTTGAAATCTGAGAGAA[A/G]ATTGAGGTTGGCGTGCTGCGAATTGGAGGATTGGCATGTGGAATCAAAGT
Gb379_007997	Class_I	N/A	N/A	Chr05	63983714	4_GbGtGmGa	Tm1_Mira454_Contig_12008	CGTGCTGCGAATTGGAGGATTGGCATGTGGAATCAAAGTTACGTTGTTTT[T/C]CAGAGATGAAACCGATCGGAAATTGAAGGCCTGCCGAAGAACAAATAATT
Gb379_008007	Class_I	N/A	N/A	Chr09	13867297	Unique_Gb	Tm1_Mira454_Contig_12017	AGTCGGAGACTGTCTCGAGCTCCAAGTCCTGTCAACCTAACCTTCCCTCC[A/T]GATTTCTCCAAGATTGCTTTAGCAAGATCCACGGCATTTTCAGAGGGAAC
Gb379_008025	Class_I	N/A	N/A	*	0	2_GbGt	Tm1_Mira454_Contig_12028	AAAGTTTCTTTACAACCTCAGTTCTAGCCAATTTAGACTCTCCTACTACT[T/C]TTTGAAGCTGAGGAGAAAGGCTACACACTGTCTGAAAACCACCTCCTCTT
Gb379_008026	Class_I	N/A	N/A	Chr05	62128405	Unique_Gb	Tm1_Mira454_Contig_12028	TTCTTCTTGAAGCTCCTCATTTTCAGATTCCGGCGCTTGTTCGTCTTCTC[T/C]TTCTTTTTCATTATCTCGATTTAGGGTTTCTAAGAAAATGTCGATTTGGT
Gb379_008044	Class_I	N/A	N/A	Chr06	42783455	3_GbGtGa	Tm1_Mira454_Contig_12064	AAGAGTAAACAAAATCGAAATTGCAACAAGTAAACCTGCACCAGACAAAC[A/T]AAAAACAGTATTTACTTCCTTATCTACGCAAAGGTATGTTAACTTCTAAT
Gb379_008045	Class_I	N/A	N/A	Chr06	42783221	3_GbGmGa	Tm1_Mira454_Contig_12064	AGCCTCTCTCTCTTCATCTTCTTCTTGGATACTGGCTTCTTTTTCCTAGG[A/T]GGAAGAGTCTTTTGCGCATACGAGTAAAGTACATAGTTCCCTACAAGGAA
Gb379_008119	Class_I	N/A	N/A	*	0	Unique_Gb	Tm1_Mira454_Contig_12185	TGGCTTCTAACTCTCTGGATGGTGCTGCTAATCTTGATTTAGAGTTTGAA[C/G]AAGAGGACATTCGTAGATCCAGCCTTAATGGTATTCCTACCATTGACTTC
Gb379_008130	Class_I	N/A	N/A	Chr03	4026590	Unique_Gb	Tm1_Mira454_Contig_12213	AGGCAATCCAGTGAAGACGAAGACCCTCCCCAAGGCCGCTGAGTTTCATT[A/G]CCCCATCAAAACCGAGGAGTTTGATCATAAACAAGACAACTCATCATCAT
Gb379_008146	Class_I	GOOD	N/A	Chr07	52332697	2_GbGt	Tm1_Mira454_Contig_12239	ATGTCTCTCTGTTCCTCTCCTAGAACACTGACTAAGGAGATGTGGAGACC[A/C]CCAGAACCGGGTGTTATCAAATTAAACTTCGATGCGTCTTTCCTAAAGGA
Gb379_008157	Class_I	N/A	N/A	Chr02	9200113	Unique_Gb	Tm1_Mira454_Contig_12258	TTTTCAGCATCATCTTCCTCTTCCCCTCCTTCTCCTTCATCATCATCGTC[A/G]TCATAATCTTCTTCTTCATCCTCATACTCTCCCTCCGATGACTCCTCCTG
Gb379_008165	Class_I	N/A	N/A	Chr07	3927230	Unique_Gb	Tm1_Mira454_Contig_12271	ACACGTTCACCCTCAGAGAAGAGATTGGAATTGGAAGGAGGGGTATCTCC[A/G]CTCGACGTATCGCCGTCGGTCGCCGTCTCCTCCTTCGACGAGCTTCCCAT
Gb379_008170	Class_I	N/A	N/A	Chr01	36055596	Unique_Gb	Tm1_Mira454_Contig_12277	GCAACTGAAATAACTGAAACCTACCACACAGAAGCAAGAAATGAAGATGA[T/C]TTCTCCTTTGCAAAGCCTGCTCCCGCAAAGGAACCGTGAACGATATGTGG
Gb379_008172	Class_I	N/A	N/A	Chr09	21631149	Unique_Gb	Tm1_Mira454_Contig_12280	CTTGTTCAAGTGCATCGTCTCTGGAAACCGGTGAATCCAAACCTTCTTTA[C/G]ATTTGCTCACTGAAGGAACATCTGCTGCCTCAAATCCCTTGTGCTCCTGA
Gb379_008239	Class_I	GOOD	N/A	Chr12	3151288	3_GbGtGm	Tm1_Mira454_Contig_12417	TTTTCAGTTTAGGACTCCAGAAACCGTCTAATCTTAATCCGTTCTTCTTT[C/G]GTAAGATCAGGATCGTCACTAGTCAGCCTCTTCCGAGCTTCTCCATTTGC
Gb379_008260	Class_I	N/A	N/A	Chr01	11320822	2_GbGm	Tm1_Mira454_Contig_12445	GCTGAGGAATGGAAACCAAAGCTGGATGCTCTTGACATGGATGCTAGTAA[T/C]GGTAACTCATTGGAAGCTCATGCTTTTCTGCAACTTATCGATACATTTGG
Gb379_008262	Class_I	N/A	N/A	Chr09	3103351	Unique_Gb	Tm1_Mira454_Contig_12455	GAGACTGATACTGTGATACAAAAGCCTCCTCTCCCTTGAGAAACAAATGG[T/G]AAAAACTATATTGAAGCATATAAGAATATGCCATATAACAAGATTGAAGA
Gb379_008282	Class_I	N/A	N/A	Chr09	8062287	Unique_Gb	Tm1_Mira454_Contig_12499	GGCCATATTCTTTGCAGTCAGTCTTGCCCTTTCTGCACTTTCTTCTGACA[T/G]TTTTTTCAACACAAATCCTTCACCTCTACATTCTGAACATATCCCAGAAC
Gb379_008304	Class_I	N/A	N/A	Chr01	18658250	Unique_Gb	Tm1_Mira454_Contig_12541	GTCTCTTTATCCGATCCTTTCCCACCATTGATGACCTTGTTCCCTCTTGA[A/G]ACTTGAAACCATCATGCCCACCACACTCTGCACTTGCTTTCTTCCTCTCC
Gb379_008316	Class_I	N/A	N/A	Chr09	6285863	Unique_Gb	Tm1_Mira454_Contig_12576	GATTAAAGGCTTGTTTGGCAGAGGAAGATTGTTGTTCTTTAAGTTGAAGA[T/C]CGCGATAACATTTAGAACAGAGATTTTGAGTCGTTGGGCTTCCGAAGAAT
Gb379_008340	Class_I	N/A	N/A	Chr06	45282717	2_GbGm	Tm1_Mira454_Contig_12634	TCAAAAGTCTCTTTCAAATAAACTAAAAACCTTGTGAGGCCAAAAAGCAA[A/C]AGTAAGGCACATTTAAGAATCTGCAATGGTGACTTCTACCTCAACACCGG
Gb379_008341	Class_I	N/A	N/A	*	0	Unique_Gb	Tm1_Mira454_Contig_12640	TAAAACGTGCAACGCCCCTATTTCAATCAAAAACAGAGTTTCCTCAATGA[A/C]GCAATATGTGTTGCCATTGCGAACTATCCCCATAGTCACCCACATCTTAC
Gb379_008349	Class_I	N/A	N/A	Chr10	5139533	2_GbGt	Tm1_Mira454_Contig_12649	TGAAACGTCGTGGTTTGAAGGAGGCGATGACCGACATCAGATAGTGTTCC[A/G]ACAGAACACCGTAACCCCAACATTCTTAAACGCTGAAAGAGTATAGATTT
Gb379_008362	Class_I	N/A	N/A	*	0	Unique_Gb	Tm1_Mira454_Contig_12677	TACCATCTGAACTCAGCTTCCTTGTAACAGAATGGCCCTTATCGTGAATT[A/C]CTCTAGAAATCCTATGTGTTGCTTGACCAGTTGTTGTATCTGCTTCTTTT
Gb379_008363	Class_I	N/A	N/A	Chr07	6600910	2_GbGm	Tm1_Mira454_Contig_12677	CCATCACTGCCTGTCTTCCTGCTTCTTGTATTAGTGTAATAAGTTCCATC[T/G]ACACCTCCATATGTAGCTCTGGAGGTCTGAAAACTAAAATTAGGAGCTTG
Gb379_008369	Class_I	N/A	N/A	*	0	Unique_Gb	Tm1_Mira454_Contig_12689	GTGCTGGGGTTGAAGACAATCCTCATATTTTTAGAAAATGTCCTGTAACA[A/G]TAGAAGTGTGGTAGTGTTGACATCTATCTTGGGTCATGAACAATATGAAT
Gb379_008376	Class_I	N/A	N/A	*	0	2_GbGt	Tm1_Mira454_Contig_12701	CAGAATATGGTGGCCATTCTGGATGTTGCAATGCCAAGCCCCTGTTTGTC[A/G]GGGAAACAAGACAAGCAATCCTTGCTTAGGAATTTGCAGCCATTGACTCC
Gb379_008377	Class_I	N/A	N/A	Chr07	22572204	Unique_Gb	Tm1_Mira454_Contig_12701	GGTGCATATGAATGTGCAACCACAAGGCCAATGTTCTGCCATCTATCAGC[A/G]GCTCGTTGCCCTCTCCCAATTCCTTTGCCATTCCCTTCAATCTTTGGTAA
Gb379_008385	Class_I	N/A	N/A	*	0	Unique_Gb	Tm1_Mira454_Contig_12722	AAAATCATAACCTGAAATTGCGTGAGCCGCTATAGTTACGATTCCCTCCA[C/G]CCTAGATTCTCATAATTGTGTTTCCCCTCTGCAAAGGCTTTTATTCTTCA
Gb379_008386	Class_I	N/A	N/A	Chr05	40835518	4_GbGtGmGa	Tm1_Mira454_Contig_12722	AAAAGAATCTGAAGCAGTTGGTCGGGAGGGTGTTGCAATGCTTCAAACCG[A/G]GTGACTTTTCTGTAGCAGTTCACGTTGATGTTGGTGGTGATCAGTCACTT
Gb379_008387	Class_I	N/A	N/A	*	0	Unique_Gb	Tm1_Mira454_Contig_12722	GAGCAGAGCTGCCTGCTGGATGTAAAAGGATACCGTTGCGGAGAGATGGG[T/C]ATTGAAGGGCTTGGAAATGGAGGTTCCATGATGTACCAGAAATTTAGCAG
Gb379_008403	Class_I	N/A	N/A	Chr13	1993410	Unique_Gb	Tm1_Mira454_Contig_12753	CGAATGGAATCCAGTTTCTCTTCAGGTGGCAACGCCTTCTTCATCAACAG[A/G]CATGTTCTGCTAATCATTTTCTCCCCCAATTGTATGTTGATCTTACATGT
Gb379_008418	Class_I	N/A	GT_BAD/GM_BAD	Chr06	36081526	4_GbGtGmGa	Tm1_Mira454_Contig_12786	CGTCGATCACGAAACACACCCCAGCAACTTCTTTTGGATTTGATTTTGTC[A/T]AGATCAAACTGTGCTATGAGAACTGCTTCATCTTTGTCATTAGCAGCTGC
Gb379_008423	Class_I	N/A	N/A	Chr01	32650193	3_GbGtGm	Tm1_Mira454_Contig_12792	TGAACAGTACCACTTACTTCTAACTTAGTTCTTGACTTGCCATTCGATTG[T/C]TCGCTCGGTTTATTCTCGGCTCCAGAACTAGAATTAATGGTCTCCCTTTT
Gb379_008460	Class_I	N/A	N/A	Chr07	20213350	Unique_Gb	Tm1_Mira454_Contig_12846	AGTAACTTCGGGCAAGACCCATGCCCGAACGTGTTGAAGCGGTTGTCTGT[T/C]GAAGCTGTTTGTGCTCCGATATCTTCAACAACAGCACAGCCAAACTGGGG
Gb379_008463	Class_I	N/A	N/A	*	0	3_GbGtGm	Tm1_Mira454_Contig_12859	GGAGGGGCTTGGTTGGAGAATCGGGAACGGTGACGCAGTGAAAATATGGA[A/C]TGATGCATGGCTGTCAGAACCTAGAAGCAGGACACAATCTGAGAGTTACT
Gb379_008496	Class_I	N/A	N/A	Chr09	16601537	Unique_Gb	Tm1_Mira454_Contig_12945	CATGGATTATCTCGGTGTGAACACTTAAAAGGCTGCTTATGGAAAACATT[T/C]GAAGGCATCAAGTTTTAATGAGTACAAGCTTGGATGCCACTTTTTCTTCG
Gb379_008497	Class_I	N/A	N/A	Chr09	16603013	Unique_Gb	Tm1_Mira454_Contig_12945	GTAGGAAGTCCTGAAGAAAGTGGAGAATGATTGACATGGCCTCCAGATTC[A/G]GCACCAGTGGAAGACATCAATGATCGACGAACAAGTTCTGACAATCTCCG
Gb379_008534	Class_I	N/A	N/A	Chr03	19725687	4_GbGtGmGl	Tm1_Mira454_Contig_12985	GAAAAGCTTCCTACCTAAAATGTTGAAATGCCATTAATTTCCATAAATGT[A/T]TTAGGAATTTGCTTCATATAAGGCCATAGAAACAAACTGACACTGAGTTG
Gb379_008537	Class_I	N/A	N/A	Chr02	15146981	Unique_Gb	Tm1_Mira454_Contig_12993	GGGGCAAACTGATCTGATACATGATCTTGGTTGATGAGAGAACCATCTTT[A/T]TCACCAAAATCTTGTGCCAACTTCTGAAAATATGACCAGCGTTTGGGCTC
Gb379_008540	Class_I	N/A	N/A	Chr05	51979352	Unique_Gb	Tm1_Mira454_Contig_13006	AACCTGAGTACGTAACAATGCACCCTCTATCAAATTGCTCAGGGCTTGGC[A/G]CAAAGCAGGTTCTTCTATAGCCACTTGCAAAGGCTGCGAAAGTTCACTTA
Gb379_008546	Class_I	N/A	N/A	*	0	Unique_Gb	Tm1_Mira454_Contig_13016	TTTGTTGCTTATTTCTTTTGTCATTTGTAGGTACATGATCGTACAGAGGC[A/G]CGTGTGAGGAGCGGCTCGAAGGTGTGGTCGCACACGCACGAGAGGAGAGT
Gb379_008547	Class_I	N/A	N/A	Chr04	15533061	Unique_Gb	Tm1_Mira454_Contig_13016	CATTGTGAGTTCATCAAGATTAACTTCGACAGTGCATACAATGAGAGTCA[A/G]AACCGTTCAGCTTCAGGTATTATGGCCAGAGATGCGGAAGGAAAAGTTCT
Gb379_008548	Class_I	N/A	N/A	Chr04	54949689	2_GbGt	Tm1_Mira454_Contig_13017	GGCTGACGTGGCGCGGCACACTTTCCAAAGCTCGAAGTTGAAGCTCGGTG[A/T]TTCAGAAGCGTCGGCGCGTGAGAAAACGAAAGGAGCAGAACTCTTGAGGT
Gb379_008565	Class_I	N/A	N/A	Chr01	47556085	Unique_Gb	Tm1_Mira454_Contig_13049	AACAACATTCCGACAAGTAAAAAACTTAAACTCAAATTAAAAGGAAAAAA[A/T]TCCTAAGACTGAATCTAGAAGTTTCACTAAACTAGGACAACCATAAAATT
Gb379_008566	Class_I	N/A	N/A	Chr01	47556143	2_GbGt	Tm1_Mira454_Contig_13049	ACTGAATCTAGAAGTTTCACTAAACTAGGACAACCATAAAATTTGATAAA[C/G]AACAAGCTCCTCTGACCTGATATGACACAGACCCGGTTACTCAAGAGCGT
Gb379_008584	Class_I	N/A	N/A	Chr13	56373140	3_GbGtGm	Tm1_Mira454_Contig_13077	GTGAAAAGAATTTGGTATATAAAATAAATATATGCATTGATGCACAAGAC[A/G]GATGAGTATCGAGCCAATGTTAACTAGGAGGAGAGGATGGATTGTAAAGC
Gb379_008590	Class_I	N/A	N/A	*	0	2_GbGm	Tm1_Mira454_Contig_13090	TCCTCTAATAGCCAAATCGTTCTTCAGCTCCACCGTCACTTCTCTTCCCA[T/C]CAAGTCTTTGAAATACGAAAAGAACAACATGATTTTGATTCCTCTGCGTA
Gb379_008687	Class_I	N/A	N/A	Chr11	11172459	Unique_Gb	Tm1_Mira454_Contig_13276	TTGTACTTATGCATCCAATCCGTATTTACAGTTTCGAGTCTGTCCTCATC[T/C]TGAATAACACTTTTTTCTCCCAGCAACCCCTTAAAATAACTAATGTCATC
Gb379_008688	Class_I	N/A	N/A	*	0	Unique_Gb	Tm1_Mira454_Contig_13277	TCATTTCTCCATTTCAAACCAAAATCATTGACCATGGTGTAACAAGACTC[A/C]AAAAATAAATAATACAGGGCAACCATTTTCATTTCAAACAATACAAAATT
Gb379_008697	Class_I	N/A	N/A	Chr10	48591211	Unique_Gb	Tm1_Mira454_Contig_13289	CTATTGAACTCTAAAGCAGTGAATAAACCTCTTCCCCGAACTTCCTTAAC[A/G]TAGTTTGGAAATTCCTCCTTAATCTTAACAAGCTGACACAAAAGTTCTTC
Gb379_008727	Class_I	N/A	N/A	*	0	Unique_Gb	Tm1_Mira454_Contig_13355	TGAAGGGCACCTCGTTGGTGGTTAGCATTTCCATTTATTCATCCTTTAAA[A/T]TTTGAGTTTGGCGAATTTCCTTGAAAATTGAAATCATCAACGAGCTCAAA
Gb379_008746	Class_I	N/A	N/A	*	0	Unique_Gb	Tm1_Mira454_Contig_13379	TGAGACTAGACCCATGGCTTTGTGTAGAATGATTGTCTGCGCTTTATAGG[T/C]GTTATGGATGGCTCGGAACAAATTCATTCATGATGGGGTAAACTAAACTG
Gb379_008748	Class_I	N/A	N/A	*	0	Unique_Gb	Tm1_Mira454_Contig_13385	GAAGAATCAGGTGTCACATTAGCTTGATCTTCCCCTTGCCTCCTTGGTGC[A/T]AGCTCCTCCACATTGCTCATTATTTTAGCCATTTCTTCATTAATCATGTC
Gb379_008749	Class_I	N/A	N/A	*	0	2_GbGt	Tm1_Mira454_Contig_13385	CTTTCAGAAGCTGGACTAAAGATAGGGCATTGCTTTGATGCCTGCAGACT[A/G]CTCAATGAATTTGAAATTGCCAGCATCTGCTGCTCAACTCTAGTTTTCCA
Gb379_008787	Class_I	N/A	N/A	*	0	Unique_Gb	Tm1_Mira454_Contig_13451	CTCTTCAAGTCCAAGTTCCGAGTTTCGGTTCAATTCAAGTTCAGCTTCAT[T/C]TTCAATATGCACGTCTTCTACACCTGTTTCTGGAAACACTACCTTGAACA
Gb379_008788	Class_I	N/A	N/A	*	0	Unique_Gb	Tm1_Mira454_Contig_13451	AAACAACTTCCAAAATAATCAATCCTTAATCCATTACTAATACCAGGCAA[T/C]CACAATGTATACATACACGGACCATATATACATGAAGTAAACACAAACAA
Gb379_008789	Class_I	N/A	N/A	*	0	3_GbGtGl	Tm1_Mira454_Contig_13451	GATTAAATAAAGGATACGGTGAATAACGGGAACATATCTGTTGACCCCTT[T/G]GCAACTGTCACCATTCCCTGCGGTTTTAGAAAACAAGGAATGGTGTCAAA
Gb379_008833	Class_I	N/A	N/A	Chr04	62002858	3_GbGmGa	Tm1_Mira454_Contig_13519	ATACACTTTTCTGCCTCCCTTTGATATTGGGAAGCCACCCTTTTGGCTTC[A/C]CCAAAGGTGATGTTCATATGGCGAGTGTGCTCTTCGGCGACAGCTTCTTG
Gb379_008855	Class_I	N/A	N/A	Chr06	41176182	4_GbGmGaGl	Tm1_Mira454_Contig_13567	ATGAAGAGATTGTACGTTTCCAGGAACAGAAAACTCAAGACATGGGGATT[T/G]CTTTTCATGAATTTGCAAAGGGACAGGCCCGACTGGCAAATAGTGTTGCA
Gb379_008857	Class_I	N/A	N/A	*	0	Unique_Gb	Tm1_Mira454_Contig_13570	AGTTTCAAGACCTTAAAGTGGCCTGCTTTTGTTTCCATGGAATTAATGAT[A/G]CACAAAGATATGAAAAGAAAATTTTGTTCATCGGAGTAAAGCCACAGTGT
Gb379_008881	Class_I	N/A	N/A	Chr06	50506138	Unique_Gb	Tm1_Mira454_Contig_13626	GGCGGTATCACGACGGATTCAACGTCCGTCATAACGAAATCATGGTGGGG[T/C]TGAAGAATGGAACATGTCGACATGGCAGGGTCGTAAACCACCATGGTTTG
Gb379_008911	Class_I	N/A	N/A	Chr13	54567483	Unique_Gb	Tm1_Mira454_Contig_13667	GCATCACTATGAACAGCAACAAGTGCCAACCAGTCCTTTTCTTGCATTCC[T/G]TCTCTAGCAAAGTTAATACCCAATGCGGGCTCCGGAAGCTCGGGAGGCAC
Gb379_008936	Class_I	N/A	N/A	*	0	2_GbGl	Tm1_Mira454_Contig_13711	ATCATCCTCAGTTTCTACTTCCTCCTGCTCGACCTCCATGATAGCCATTG[T/G]GTCAAACCCAATTGAGCTAACGGGGTTCAATAAATACCCAAACGGGAAAC
Gb379_008949	Class_I	N/A	N/A	Chr06	1423654	Unique_Gb	Tm1_Mira454_Contig_13730	CGCTTTAAGTAGACAAGTACGCCGATGCTGGTCAGGACAACAGTACCTGC[T/C]AATAAACCCAAGTGCAAAGGTACCCCTGCGCTGCTTCTCTTGGCACTTGC
Gb379_008966	Class_I	N/A	N/A	Chr08	36590666	2_GbGa	Tm1_Mira454_Contig_13756	TCGGGTCAGACGGGTGACGGAAGTTCCCGAATCGATGATGACACCACCGT[T/C]ACCGTCCCGGTCCATTTTGAACAACGACGGTCTGATTTTGGGGACACGTG
Gb379_008967	Class_I	N/A	N/A	Chr08	36591402	Unique_Gb	Tm1_Mira454_Contig_13756	CTACTAAACCCAGGACGCCTTCCGGGGGCGCGTGGATGCTTACGAGCAAC[A/G]GCTTTTGAAACGAGGGAGTTGATTGTTTCTGCACGGAGCGCGTCGCGTTG
Gb379_008981	Class_I	N/A	N/A	Chr09	34346478	Unique_Gb	Tm1_Mira454_Contig_13797	TTGAAGAAGAAATCCGGTTTCAGCCCTTTATCAACAGTCCCACTTGAGGT[A/C]CCATTCTTTAACAGTTCTGTTCTTTCATGAAACTCATCCTGAAATATAGT
Gb379_009003	Class_I	N/A	N/A	Chr07	15070055	Unique_Gb	Tm1_Mira454_Contig_13848	CAACATGCAAACTTAGCTAACAGTAAGCGCACTACACAAGCTTCCATTGA[T/C]TCCCCATCTTACAAGCTTATTTTACTCGGTAGTAGTCTTCTCAGCTTGAG
Gb379_009006	Class_I	N/A	N/A	Chr08	4639065	Unique_Gb	Tm1_Mira454_Contig_13857	GTTATTAGAAACAATATGGGTTTGGTTATGGGGAGTGGAGTGGTTTTTCA[A/T]AGGCATGTCGCAGATGCTTTCGCAGCTGAGGCCTTGGCATGTTTGAATGC
Gb379_009016	Class_I	N/A	N/A	Chr06	10565422	Unique_Gb	Tm1_Mira454_Contig_13878	CGCCTTCTCGTCATGTTGGTATCCGTGTTTACTAGTCGCGAAAGATCCTC[A/C]CTCTGCAGCCTTGCCGCCAATGCTTGATTTTCAGCTCGAGTTCGAGTTCG
Gb379_009043	Class_I	N/A	N/A	Chr02	21417372	Unique_Gb	Tm1_Mira454_Contig_13929	TACAACTGCGCCTCACCCGCACAGAATGCCAAGCTCCCGCTCTTCCCAAC[A/T]TGCATTCCTTGCACTCTCTTCACTTTCTCTTCCAACTCATTCTCTTGCTC
Gb379_009049	Class_I	N/A	N/A	Chr06	33808802	Unique_Gb	Tm1_Mira454_Contig_13944	TTTCGTACACATCAAGTCCAGCTCCGCCTAACCGACCTTCGAGTAATGCA[T/G]ATACAAGCTCAGGTTCATCGACATGTGCACCTCGTCCGATGTTGATAAGA
Gb379_009070	Class_I	N/A	N/A	*	0	2_GbGt	Tm1_Mira454_Contig_14003	AATATTTCCTTGTGTAGATTATTTTGTTGCGCGTTATAGGCAATCCAGGA[A/C]GTCAGTAAATGGAAACATCCACCTGATCAGATAGTGAAGATTGATTTTGA
Gb379_009099	Class_I	N/A	N/A	*	0	Unique_Gb	Tm1_Mira454_Contig_14058	CTCCGATCATGGCATTCTTCCAGTCCCAAGTGCCTCGGATCCTCCCTACC[T/C]CATACTCCATTCCCACATATACTCCAGCTACACTTCCCCAGTAAGCACCC
Gb379_009148	Class_I	N/A	GT_GOOD/GM_GOOD	Chr07	21583852	3_GbGtGm	Tm1_Mira454_Contig_14151	AACCCGCGCGTGGTGGTCACTCATTTACTGGTGGCAATGGAAGGGGTTTT[A/C]ACTCTCAGATCCTGTGCCAATTCTGTGGTAAATTTGGGCGCTTGGCGCAG
Gb379_009149	Class_I	N/A	N/A	Chr04	61591799	Unique_Gb	Tm1_Mira454_Contig_14154	TCATCAGTACCAAAATCCAGAGATAGAACAAGGAAGGTTTCAGCACAATA[A/T]TAAAGGATAATTCTAATAAAATATAGCATATTACACTCAGTGCATATAAA
Gb379_009150	Class_I	N/A	N/A	*	0	2_GbGm	Tm1_Mira454_Contig_14154	AATATAGCATATTACACTCAGTGCATATAAAATTCTACTCTGAAATATTA[A/C]AGCAACTACTGCTTGAATCAGCATAAAAGCTAATGAAATATATGCATTCT
Gb379_009174	Class_I	N/A	N/A	Chr09	19818109	Unique_Gb	Tm1_Mira454_Contig_14196	AGATGCGGACTACGAACAGCTAACTCAAGCATTCTAAAGGACTCCTCATC[A/G]TTCTAACAACTAGCACTCTCGAATGGAAGATTTAGTGTCTCAAGCCTTTT
Gb379_009175	Class_I	N/A	GT_BAD/GM_BAD	Chr09	19818032	3_GbGtGm	Tm1_Mira454_Contig_14196	AAGATTTAGTGTCTCAAGCCTTTTTTGCAGAATCAACCAAAGCTTCATAG[A/G]AGGAAAATCAGACCAAGTTCACCTCTTCTCACCACATAAAGACCTTGCAG
Gb379_009181	Class_I	N/A	N/A	*	0	3_GbGtGm	Tm1_Mira454_Contig_14205	TTGTTAAATGCCATTTCTTTCCTATCTAATTACCACCAAATATTGTCGGT[T/C]GGTATTGTAATCAACTGGCCACTTCTTTGGTTAGGGAGGAACAAGATGGT
Gb379_009191	Class_I	N/A	N/A	Chr08	33820927	Unique_Gb	Tm1_Mira454_Contig_14236	TTCAATGCTCTAAGTTCTTGTACTTCCTTATGCAACCTCCGGTTCTCCTC[A/C]GTTAGATTCTCGCAACACCTTTTTAGATACTCGCAGTCGACTTCCGTCTG
Gb379_009202	Class_I	N/A	N/A	Chr09	2696422	Unique_Gb	Tm1_Mira454_Contig_14267	TTTTTAACCTTATACTAACACAGCAGAAGATGGGAAAATAATACAGATTC[A/G]TGATTGTGAGATGAATTTGAGAAGCTTTGTTTCAATCAGGATAAGTGAGT
Gb379_009206	Class_I	N/A	N/A	Chr05	61485849	Unique_Gb	Tm1_Mira454_Contig_14274	CAAATCTATACAGAGCAAGAGGTTGAAAGTCCATTGCCGACCAAGAAACC[A/G]CGTTTTATGACAGCTTCTTTAGCACAACATTAATTTCATTAGTGTTTATA
Gb379_009207	Class_I	N/A	N/A	Chr10	60474825	Unique_Gb	Tm1_Mira454_Contig_14276	ATGTGGTACAGGAGACACTGGTGTTTGATAGTAGAATGAGCCATCGGAGA[T/C]GGGGGATGGGGGCCTAACAGACGTTTGAGATGGTGTGAAACTCTTTGCAT
Gb379_009208	Class_I	N/A	N/A	*	0	Unique_Gb	Tm1_Mira454_Contig_14276	TAGTAGAATTCAAGGATGGCACAGCTTTATCAGATCCATCTAACTTGTCA[A/C]ACAATAATGACTGGGAATCGATAGAATTTGACAACTGAGGGTCCTCAGAT
Gb379_009215	Class_I	N/A	N/A	*	0	3_GbGtGm	Tm1_Mira454_Contig_14296	CAATCTGCTATAAAACCAGTTTTACTCAAGTGTAATATTTGCCATTTGCC[A/G]TCTGAAAGTTCTCAAGCAACGGCGACGGCTTGTCGTTTTGGAGGCTCAAG
Gb379_009235	Class_I	N/A	N/A	Chr10	24317392	Unique_Gb	Tm1_Mira454_Contig_14324	AACGAAACTATAAACAGCACATTATTGTGCGAAGCATAGAAGCAATGAAC[A/T]AATGTGTCAGCCTGCTGATCTGTATTTTTACATCTTCTAAGCCTCAAGAA
Gb379_009241	Class_I	N/A	GT_GOOD/GM_GOOD	Chr09	7210439	3_GbGtGm	Tm1_Mira454_Contig_14339	TCACTAAAATTCCTTGACTTCCTTGTTTTTCTCAGCTTTGAGGAACTAAC[A/C]TCTCCGATGTCATGATCCACATCATCATGATTCTTTATCTTGGCTACCAC
Gb379_009257	Class_I	N/A	N/A	Chr03	1373860	Unique_Gb	Tm1_Mira454_Contig_14361	CACTAATACCATGATTAACTGGAGTAAAAGTTCTTTGATCACCATAAGTA[C/G]CTGTTGGCTTTATTGGTGTAGTCATCGGCTTCTTCTCGGTTACCGGGATT
Gb379_009265	Class_I	N/A	N/A	Chr11	17998570	3_GbGtGm	Tm1_Mira454_Contig_14382	CCCATACATTACCAGTCCTGTATGAGAGGTATGATGAGCAAATAGATGGC[A/T]TTGTTTACAATATGCTTGATCAGTTCCAAAATCACTATAAAAAGTTGGAT
Gb379_009281	Class_I	N/A	N/A	Chr07	2295932	Unique_Gb	Tm1_Mira454_Contig_14409	ATAAATTATGTTCTGGGGCACTTAGAGACGGTAAAATCAAGCGATTTGAG[A/C]GGGTTGCTTGGGGTTTCATTCCAGTAGCCTCAGATTCAAGGGTGCTTCCG
Gb379_009289	Class_I	N/A	N/A	Chr06	43781724	Unique_Gb	Tm1_Mira454_Contig_14415	AAATGACTGTACCAGGCAAATCCATAACCACATATTGGCACAAACACCAA[A/G]AACCACCAGTTAAACAACATAGAATATATAAACAACACAATACTCATGAG
Gb379_009359	Class_I	N/A	N/A	*	0	Unique_Gb	Tm1_Mira454_Contig_14502	GCGTGATATATACCTCACAAAGGGAGCGACGCCTGAAGCTTCTGTACCGA[T/C]AGAGAGTTAGAAGAAAATTTTCCTGCCTGTGGTGGTTTGGTTTTTACTTT
Gb379_009365	Class_I	N/A	N/A	Chr11	17717426	4_GbGtGmGa	Tm1_Mira454_Contig_14513	CTGTAGCTTCATACTTTGCCCGATCAGTCTTATACATGTGCGCAATCTCC[A/G]GAACAAGTGGGTCATCAGGGTTTGGATCAGTCAACAACGAGCAGATCGAG
Gb379_009368	Class_I	N/A	N/A	Chr03	42011256	Unique_Gb	Tm1_Mira454_Contig_14528	TTCTGGTATTGCGTGAACTTTGCGGAGACGGTTGAGCTCATTATAATACC[A/G]GAACTACCTGCTGTGTAAATTACATAAGTTGTGCTTGCCAGGGTTAGTTG
Gb379_009370	Class_I	N/A	N/A	Chr13	44500071	Unique_Gb	Tm1_Mira454_Contig_14532	CTGTCCAGACCAACTGATCATCCTTCTGTAAGKTGGMCAAAATAACATCA[C/G]CAAAGCATGTTTTGGTCCGTTGTGCAATGCTGCCGTTAATTGATTTTTAG
Gb379_009389	Class_I	GOOD	N/A	Chr09	66183243	4_GbGtGmGl	Tm1_Mira454_Contig_14568	ATGGATGTCTTAGTGCTTCTCTAGCTTTAAGTCTGTCAACTGGATCGTAC[T/C]GTAGTAGCCCTTGCAAGAGATCAATCAAATCACCAGCAGAATGATCGACA
Gb379_009393	Class_I	N/A	N/A	Chr09	20138858	Unique_Gb	Tm1_Mira454_Contig_14572	GGGTTTGATTAACTCATCCAAATCTTCAGATTGTAAATCTGTCGAATCAT[T/C]GTCACCAAAGCTTGTTTCGTCACAATTCGCTTGATGAAGTCCCCCCACYT
Gb379_009398	Class_I	N/A	N/A	Chr05	57164442	2_GbGm	Tm1_Mira454_Contig_14598	AGGTGTCCATCTCAGATAAAACATCATGATCAACATTGCCTCCATGCTTT[T/C]GCATTAGTTTTTTCTGCTCCTCCACCACTGCTGATAGGAACTCCTTATGA
Gb379_009399	Class_I	N/A	N/A	Chr05	57162997	Unique_Gb	Tm1_Mira454_Contig_14598	ATTACAGGCCAGCTTTTGATTACTGGCGGCACCTGCCTCTTAGATCTGGG[A/C]ATTATGAGGAACGATATGAGTTTGGCCACTACTAGAGTGGCAACTATGAG
Gb379_009420	Class_I	N/A	N/A	*	0	Unique_Gb	Tm1_Mira454_Contig_14618	GAGGCTGACGAAGAGATCCCAAATCGTCGGAAAGCGTTCCAATGGAGGTT[T/C]GAATTTTGCAGCAAACACACATCGTTTGTAATCACCTTATTCGGAGATTC
Gb379_009459	Class_I	N/A	N/A	Chr01	46763720	4_GbGtGmGa	Tm1_Mira454_Contig_14692	ATAACCTATGGCTCCACAAGAATCTTGCCAGTGGCATGGCCGTCAATGCT[T/C]TTCGCCCAAGCCTCTTCAGCCTTACTTAGAGGATGTACTGAATCAATTAC
Gb379_009473	Class_I	GOOD	N/A	Chr08	44178235	2_GbGt	Tm1_Mira454_Contig_14721	ATTCCTTGTCGTTGTTGTGCCGCTCCTCCCCTCATGTTTCTAACTATTTG[T/C]CCAACCCCAAGGAAGTCCCGAGTCAATCTATCCGACCCGCCACCGCTAAC
Gb379_009474	Class_I	N/A	N/A	*	0	Unique_Gb	Tm1_Mira454_Contig_14721	GAAGTCCCGAGTCAATCTATCCGACCCGCCACCGCTAACATTCATACTTT[T/G]CGGCGGCGGCGGCGGTGGTTGTTCTTGTCCCATGCTACTTCTATTTGTGT
Gb379_009478	Class_I	GOOD	N/A	Chr12	14842362	Unique_Gb	Tm1_Mira454_Contig_14724	AATCTCCGGAAACGTGCATCACAAACCCTACTACTACTACATTTGCACTC[A/G]GCTAGCATTTTGTTTATGGGGAGCCTGCTTGTTCACAAAGGTCCATTAGA
Gb379_009483	Class_I	N/A	N/A	Chr10	23471356	3_GbGmGl	Tm1_Mira454_Contig_14729	ATGAAACAGGACCCGAACCAGTGTTGGAACTAGGGGTGTTGTTGTTGGAG[T/C]TTAATGATATTTCAGCAGGTGGAGAACGGTGGTGCTCATGGTGGTTGTGC
Gb379_009500	Class_I	N/A	N/A	Chr09	19371480	Unique_Gb	Tm1_Mira454_Contig_14748	GGACCGCAGTCAAAATAGGTATTGACAAGGGATGGCAGTCACTCATTTTT[T/G]AAGGCGATTCCCTCGCAATTATCAAAAGATGCAACACAAAAGGACAAGAT
Gb379_009514	Class_I	N/A	N/A	Chr13	47146873	Unique_Gb	Tm1_Mira454_Contig_14768	CAAAAACATTAACAAAGCCAATTGTCTATTTGAATACAAAAAAACATAAC[A/C]ATTGTGTCCATTGTAAAAACCATCTAAAAAGTCCGAACCATGGACAACAA
Gb379_009515	Class_I	N/A	N/A	Chr13	47146777	3_GbGtGa	Tm1_Mira454_Contig_14768	AACAAAATATAGAAGGAACTAACTAGCAGCATTGCATAAAATGGGTAACC[T/C]AACCTCTTCAATTAATTATTATTTTGTAGCTTAGCTTACAGCTTGTCCTC
Gb379_009523	Class_I	N/A	N/A	Chr10	13732122	Unique_Gb	Tm1_Mira454_Contig_14789	ATTTCTTCTTCAGATCCAGGACAAATGTTTTCGGCAGTTGCAAGCAGATC[A/T]CCAAAGCCTACTGTAAGGATTTGAAGCAATATCTTTTTGGGCTCTGCCGA
Gb379_009551	Class_I	BAD	N/A	Chr11	49770145	4_GbGmGaGl	Tm1_Mira454_Contig_14841	TATCATTGATTGCCATCTTTTTCAAGCTTTTCAATTTCTTCAAGGCGCTT[T/C]CTTTCGGCCTCTTGAAGTTCTCGCTCAGCATCCTCCTCTTCCTCAATTTG
Gb379_009552	Class_I	N/A	N/A	Chr04	53366184	Unique_Gb	Tm1_Mira454_Contig_14842	GTTATCTACACTTTTAATGAGGATGTTCTGGCTGCTGCTAGAAAGTTATC[A/G]AGGTTCTCAGCCACCTCAGCTCCAACCCAACGTTTGCTCATCTCCATGCT
Gb379_009555	Class_I	N/A	N/A	Chr05	53991938	Unique_Gb	Tm1_Mira454_Contig_14852	TTTCACCCATATCTTGTTCAGGCTTATACTCTTCATCAATTTCTTCTTTT[T/G]CCACTTTCTCCATCCCAATGTATTCCACTGGCCTTTGCGATGATTGGAAC
Gb379_009556	Class_I	N/A	N/A	Chr09	11570082	Unique_Gb	Tm1_Mira454_Contig_14855	ACAGATATTCAAATCCTTTATCCCACCAAGCTTGATCTCTGACAAACAAG[A/T]AGATGAGCACTTTGAAGATGCTTTGTCTCAAGTTTCAAGATCAGAATCTT
Gb379_009557	Class_I	N/A	N/A	*	0	3_GbGtGm	Tm1_Mira454_Contig_14855	GTTTGTCTTGCTTGTGTCTTTCCACTGRGGTACCATGTCATTGTCTTGAA[T/C]CTCAAGTGTCCTTAAACTTAGATTTGTCTGTTGATAATATGGTTTTAGGG
Gb379_009568	Class_I	N/A	N/A	*	0	Unique_Gb	Tm1_Mira454_Contig_14880	CCATCAGCGCCGTGATCAGTGCACGCGTCTACACCAGCATGGTCACTGCC[A/G]GATCCCTCGCTCGATTGCCTTCACAAAAAGGAAACAGACAGCAGATAGCG
Gb379_009582	Class_I	N/A	N/A	*	0	Unique_Gb	Tm1_Mira454_Contig_14919	ATTTCAAGTGTTTTTTAAGAACAGTACAAACAGCCAAAAAAAAACGCATA[C/G]AATCCAAATGTTTCCAAGTACCCTTCTATTTTGCCGAGCAAGCACTAAAT
Gb379_009615	Class_I	N/A	N/A	Chr01	5241162	Unique_Gb	Tm1_Mira454_Contig_14998	AATAACATGATATATGTTCAATCTGATTAGTTTTCTTCTTCCTATTTAAA[A/T]CAAGGTTCGATACTTATATGCAATTATACACACCCATTATATTACCCGGA
Gb379_009616	Class_I	N/A	GT_GOOD/GM_GOOD	Chr01	5240986	3_GbGtGm	Tm1_Mira454_Contig_14998	TCCACAGAAACCGGATTGTCCTCGCCCTTTGAATTCAATGACCCGGGCTT[T/C]ATCTTCTGAACCTCTTCCCTAGTGTAGATACCGATCTTGCGAACCATGGA
Gb379_009632	Class_I	N/A	GT_GOOD/GM_GOOD	Chr02	20609698	4_GbGtGmGa	Tm1_Mira454_Contig_15025	TTTGATTGGATTGAAATGGGAATTCCGCCGAGAAGTATATGGGTGTTTGC[T/G]TGAGGAGTCTGATGACTTTAGATCCCAGCCTTCAACGTTCTTCGGAACAC
Gb379_009639	Class_I	N/A	N/A	Chr10	4757847	Unique_Gb	Tm1_Mira454_Contig_15040	GCAACTTCTTAATCATGAAGTGCGTGCAACAGCCGCCAATGAAAAGCAAT[A/C]ATTAATTTTCTTTGATGCTAATTCCAGTGTAACGATGAAGTAATGCAATT
Gb379_009643	Class_I	N/A	N/A	Chr04	59029479	Unique_Gb	Tm1_Mira454_Contig_15050	AGTCAGCAGAAAGAAAGACCGTTCTTTGACTTCTCCAACTTACAAGAGGC[T/G]GGCAGCAACGGAGCAAGCAGGCAATACAAATTATGTCCCTTTTGTCCCGT
Gb379_009644	Class_I	N/A	N/A	*	0	Unique_Gb	Tm1_Mira454_Contig_15050	TAAAAAGGATAAACAGCAAGGTAATGGAACAGATTCTAGTGCTGCTCCAG[A/G]TTCTAGTGCAAAAGCAGCTCGTGAAACTCCAACCTCTGCAACACTAAAGA
Gb379_009646	Class_I	N/A	N/A	Chr13	3904395	2_GbGt	Tm1_Mira454_Contig_15054	ATGCACTTGATAAACACTACACATTTTCCTAGTCCTGGAGCTCAGGGGTC[A/G]GTAGTTGAAACCAGTGACCTTTCAATGAATACTAATCTAGTTCAGTCTAG
Gb379_009647	Class_I	N/A	N/A	Chr13	3904560	2_GbGt	Tm1_Mira454_Contig_15054	GATGTGATTTCAAAGAATAGCGTAGATACAACTTCTTTATCACCGGTTCC[A/T]TATGTACTTGGCCGGGGAAGAAAACGCAGTGCAGCATTGGAGAAAGTCGT
Gb379_009656	Class_I	N/A	N/A	Chr13	37482774	Unique_Gb	Tm1_Mira454_Contig_15080	GAAATATGTCTGCAAAGAAAGCCAGAAAACCCTCATCCTACGCTCCCGCA[C/G]ATACTCATCTAGGGCTTCCTCAACCAACCTCTTTCCTCCACCTTCCGCTG
Gb379_009669	Class_I	N/A	N/A	*	0	Unique_Gb	Tm1_Mira454_Contig_15090	GAACGAATGAGGAAACTGCAAGGTCTTTTCCCGAACATCGACAAGCAAAC[A/G]AATACGGCAGATATGTTGGATATGGCAGTGGAGTACATTAAAGATCTTCA
Gb379_009673	Class_I	N/A	N/A	Chr13	1775089	Unique_Gb	Tm1_Mira454_Contig_15100	GAATAACTCAGTAAGAATTTATCAATCTCAAGTTGCAGCCGCAAACTATG[A/G]TGTAAAATGTGTTTCTATTGGGACTCAATTTAAGTACTCAGCATCCTCCA
Gb379_009695	Class_I	N/A	N/A	*	0	Unique_Gb	Tm1_Mira454_Contig_15133	TCAACTTCAGAAAAAGGAACCTGGAACTTGCAAACTCTTTTCGTTCCAAT[T/C]CCTTTCTCTTCTTGTCGATCAACTGAAAAAGAATGAGAGATGGCCTCTAG
Gb379_009696	Class_I	N/A	N/A	Chr12	33522607	Unique_Gb	Tm1_Mira454_Contig_15133	TCTTTTTCATCAGAGAGGTAATGAAGAATGTAAGGAGTAACGCGAACAAC[A/C]GCTACCCACACCCCAAACATGGCTACGTGTGCTTTCAACTGCTTCAAGGC
Gb379_009701	Class_I	N/A	N/A	Chr06	26685005	Unique_Gb	Tm1_Mira454_Contig_15145	GACCAAACATGTTGGTCATCATGTCACCTAACTGCAAAGACCAAACATGT[T/C]GGTGAACTATGAGTATAAAACGATTAGTTGCATTAAGAAAGTACTCGTCA
Gb379_009702	Class_I	N/A	N/A	Chr06	26684822	Unique_Gb	Tm1_Mira454_Contig_15145	GGGGGTAGTTGGTGGGATTCCTTGCGGATCCTTCTTTGCAGCAATTGATG[A/C]ATAAGCAATTGTCGATTGGCTTGGGTATGGTGTAGGTGCTGCAGCAGGAC
Gb379_009703	Class_I	N/A	N/A	Chr06	26684681	Unique_Gb	Tm1_Mira454_Contig_15145	ATAAGCATAGCCAGCAGGGGCAGCAGAGGGGTGTGCTTTACCGAGCTGTG[A/G]GTAGCCAGGTGCCATAGGCATTGCAAGAGGAACCACAGCTGCAGCAGGTA
Gb379_009707	Class_I	N/A	N/A	Chr09	1113638	2_GbGt	Tm1_Mira454_Contig_15150	GAATCGAACAGACTGCGACGATTGAGTGTGGTTATAAACATTGACGCGCG[A/G]TGGAGAAATAGATCTAGGTTGATTAAAGAAAGTAGAAGAGCGTGAAGTAA
Gb379_009715	Class_I	N/A	GT_BAD/GM_BAD	Chr03	336747	3_GbGtGm	Tm1_Mira454_Contig_15157	TTGCTTCGGATTGTTATCTTAGGGATTTTTTCAACTAAATCTCCAGCCAA[A/T]CCTCTAACACTACCAGTATCAAATATGTTTTGGACATTCTCGAAAGTTGT
Gb379_009717	Class_I	N/A	GT_GOOD/GM_GOOD	Chr09	6905076	4_GbGtGmGa	Tm1_Mira454_Contig_15164	CAGCAAGACAAAGCCATGGCTTTTACATGTAAATCAGAATTGAGAATGGA[A/G]GATGGCAGCATCTTACATTGGAGGCCTACCTCCAGCACTCAGCATCTGCC
Gb379_009744	Class_I	N/A	GT_GOOD/GM_GOOD	Chr09	8062170	Unique_Gb	Tm1_Mira454_Contig_15194	GAATGTAGAGGTGAAGGATTTGTGTTGAAAAAAATGTCAGAAGAAAGTGC[A/G]GAAAGGGCAAGACTGACTGCAAAGAATATGGCCACTCGATACACAGCTGG
Gb379_009758	Class_I	N/A	N/A	Chr09	1241217	Unique_Gb	Tm1_Mira454_Contig_15253	AAGCATTTAACATTTCCCTAACAAAAAGCTCCACCCAATCTGAACCATCC[A/G]TAGCTTCGGGAGCTGTCGGTTCCTTAGCCACATCTCCATTGGCTGCTACA
Gb379_009759	Class_I	N/A	N/A	*	0	2_GbGm	Tm1_Mira454_Contig_15257	TTTTGACATTCCTGAAATTTCCAGCTCTATAATCTAAGATGGCTTAACTT[A/C]GCAGGCATTTCATTGAGACCGGTGCATTAGTCCACCGCTTTCCATTACAC
Gb379_009761	Class_I	N/A	N/A	*	0	Unique_Gb	Tm1_Mira454_Contig_15263	ATCTCTGACAGACCGAACCAAACCGTTTCCGTTTTCCTCCCCAACGCCAA[C/G]GCCAAGGCCACCTCCACCGCCACCATCATCCCAGTCATTTGCAGAACCAA
Gb379_009780	Class_I	N/A	N/A	Chr02	60294317	Unique_Gb	Tm1_Mira454_Contig_15287	GTATTGAATGTAGCTCCTGAAATAGCTGAGAGTGGACCGGTTGCAGAGCC[A/G]GTCAGTCTAGGTGGAATGAAGCGGTTCTCGTCGGGTAGGAGATCGGAGAC
Gb379_009785	Class_I	N/A	N/A	Chr06	37244002	Unique_Gb	Tm1_Mira454_Contig_15299	AGGTTCCATTGTTGGCTGTAGGCATGTTCAGTTGTACTGAAAGTTGGCTT[A/G]CATGGAGCCTTTTTCATTTTTCATTTTGTCAGTTCTTYAATCTCTATTTA
Gb379_009796	Class_I	N/A	N/A	Chr09	3103554	2_GbGt	Tm1_Mira454_Contig_15327	GTGCTCGGTTTGAAAGGTATTCTGCTGCAGATTGAGAAGCTGGATCGATC[A/G]TCTCGCCCCTTTCTGGAGTCAGTGTAGTACCGTTCTTTTTGTGCCATTGA
Gb379_009806	Class_I	N/A	N/A	Chr07	6039752	2_GbGl	Tm1_Mira454_Contig_15348	GACAAAGAGAGCAGGCATCGAGATAGTGCGCCTCGTACTGATCCGCCTGA[A/C]CATCGTAATAATAATAACCCGACATGACTCGCTGCTATCAACACAAAGGA
Gb379_009822	Class_I	N/A	N/A	Chr04	10654774	2_GbGt	Tm1_Mira454_Contig_15391	GAAAGGAGCAAAGTTGATGATACTCCCGGGATTTGGCTGGAAAAACTAAC[T/G]GATGGTCGTCTGTCTGCTGGGAAAATATTATCCTCAAAAGACACCGCTCG
Gb379_009825	Class_I	N/A	N/A	*	0	2_GbGt	Tm1_Mira454_Contig_15397	GAATTTTGAATTYCKWGWYCTTTTCGGAGGAAGTAGCTGAGAAGATTCTC[T/C]GTATCCCGTTGGCAGAGGATCCCCACGATGATTTTCGAGTTTGGAGTGGT
Gb379_009828	Class_I	N/A	N/A	*	0	3_GbGtGm	Tm1_Mira454_Contig_15410	TGAGAGCCTGTTTACAAGTGGTGACAGTGGCTGAAGAATTGGGATTTTGG[A/G]GATTGGTGGTGAAGGGGGACCCCTTGACTGTCGTTAAAAAAGTTTGGCCA
Gb379_009834	Class_I	N/A	N/A	*	0	Unique_Gb	Tm1_Mira454_Contig_15419	GGAGACATATACAAGAGCAAGCATATCTTGAAGATAGCTCCTAAATGGTG[T/C]TTGCATTTGCTGAAGGTTTTCGGGAAGATACTCGTGCTTCATAGAGAGGT
Gb379_009836	Class_I	N/A	N/A	*	0	3_GbGtGm	Tm1_Mira454_Contig_15431	AAACTCGCTTCAACCGGACACCTGCAAATGCAGTTGGAAAGAGGAATCCT[C/G]GAGGAGACACGAAACTGCGATGGTGCAGCTTTCGATTGTGGGGCGAGCCG
Gb379_009837	Class_I	N/A	GT_GOOD/GM_GOOD	Chr08	53747587	Unique_Gb	Tm1_Mira454_Contig_15436	TTCTATATGACCAAGATTGTTAAAGAAATTTAATTCAGCACCTTCCCTTT[T/C]CTGCAACTTCTCTTCCCTCTTTTGCTTTGCATTTTTTTCATACTCTGCTA
Gb379_009838	Class_I	N/A	N/A	Chr08	53747355	4_GbGtGmGa	Tm1_Mira454_Contig_15436	GCAGCCATCCAGTCTACTCCAAGAATACAAGTACCATTTGAATTGGCAAT[A/G]CTTTGGGACAGACTTGAGCTATCATTGTTCTGAGAGCTTTCACCAACAAC
Gb379_009870	Class_I	N/A	N/A	Chr04	59306043	3_GbGtGa	Tm1_Mira454_Contig_15527	CCTTCAATTTCATGCTCTCAGTTTTGACCTCCTTTAGAGCTTCTTGCAAA[T/C]AAATCACCTCGGATTCGACTTCCTTTAGGCTCTCTTTCAACTGAGCTTCT
Gb379_009881	Class_I	BAD	N/A	Chr06	20375336	3_GbGaGl	Tm1_Mira454_Contig_15540	ACAGCAATGGTGATAGGTGAAGTCTAGTAAGTGTTTGATTTCTGATGTAA[T/C]GGATATGAGATCATGTTTCGGACGTCCTTTTCCGGGTACTCTATGGAAGA
Gb379_009922	Class_I	N/A	N/A	*	0	Unique_Gb	Tm1_Mira454_Contig_15611	TTCTTGGTTCTTTAATGTTGCCTTCATCATTTTCGATTGTACGGGACATG[T/C]TTTCCCCCGACCCCAGATTTCCAGTTGCAAATGAATTCTCTTGGTTTGGG
Gb379_009923	Class_I	N/A	N/A	*	0	Unique_Gb	Tm1_Mira454_Contig_15611	TCACAGAAAGTCTTTGTTGGGAAATTCGCAACAACAACAGGCTCAATACC[A/G]TGTAAACCCCGTTCGAGCATATTAAGATCAGATCTTGAAGAGATTGCGAA
Gb379_009953	Class_I	N/A	N/A	Chr01	5254383	4_GbGtGmGl	Tm1_Mira454_Contig_15676	AACTGTAAATCTTTTAACACTGAATTTGTGCATGCATAGTTGGAGTAGGC[T/G]TTCAACGAGGATGGTGGTTGGTAGTGTTGTTTTGCTTAGTTTATTTCACA
Gb379_009954	Class_I	N/A	N/A	Chr04	58602270	2_GbGt	Tm1_Mira454_Contig_15677	ATGGTTGCTGACCATACAACATGGAGGACCGTGCAGCCATTAGCGATTGC[A/G]GTGTCATCTGTTGAGTTTGTTGCTGTTGCTGCATGTAGTGCCCTCCAGCC
Gb379_009993	Class_I	N/A	N/A	Chr12	33308213	Unique_Gb	Tm1_Mira454_Contig_15742	AGCAGCAGTGACTGCTATTTTCATGCCAGCTTGACAATGTCCAGAATAGT[T/C]GCAGATGAAATAATTTTGGCCTTTGACAAGCTTGATTTGATCCTTGCCGG
Gb379_010010	Class_I	N/A	N/A	Chr11	16176154	Unique_Gb	Tm1_Mira454_Contig_15811	AGAGGCAAATAGAGCGGCGCATGAGCTGGCGATGGTTGGCCGGAATCAGC[A/T]TTTACCTTGTTTTTGGGTTGAAGAAGCACCCACAAAGGTTGTCGAGGTAG
Gb379_010040	Class_I	N/A	N/A	Chr07	43687743	2_GbGm	Tm1_Mira454_Contig_15887	TGTTTGAACAGACTGTTAGATTGCAAGAGATGTGGGTCTTCCTTCATCGC[A/C]TTTGACTTGGGTCCTTACGGCCACTCTTGTAGTCAGTTCTCCAATCAGAA
Gb379_010054	Class_I	N/A	N/A	Chr02	2807979	3_GbGtGa	Tm1_Mira454_Contig_15927	TAGTCTGCTCGGAAATTCGATGTCAAAAAGTCCCCCTTTTATACCGCTAC[T/C]ACTATAGACCTGCCTAGAAGCTCACATAATTTTAGCTGACTTAAACGGAG
Gb379_010055	Class_I	N/A	N/A	Chr02	2808056	2_GbGt	Tm1_Mira454_Contig_15927	TAATTTTAGCTGACTTAAACGGAGAAACACTCGATATAAAGAAAGTTTCA[C/G]AGCTTCCTTATGAGAAGAAATAGCCTCTGGTCAAGTTCAAAGTGGGAAAC
Gb379_010064	Class_I	N/A	N/A	*	0	Unique_Gb	Tm1_Mira454_Contig_15951	TAGTATTCCATAAGTTTCAACAAGTATAGGTCAACAACTCCACATGTTTG[C/G]TCCACCAAGGGTATACTTCAAGAAGAGATGTGCTGGAGAGTTGGTACTGG
Gb379_010078	Class_I	N/A	N/A	*	0	3_GbGtGm	Tm1_Mira454_Contig_15953	TCAATATTTACAAAGAGGCATGAAGATAAGACAGTTGAATTTGGAGAAGC[C/G]TAAAATCATTTACGCAGGATTTAAAAGCATTATAGCAATTTAAAAGATTG
Gb379_010092	Class_I	N/A	N/A	Chr07	25728990	2_GbGt	Tm1_Mira454_Contig_15988	GATATGGTTGCTTTCCCAACCGCTTCAAAACATACATGCAACCAGCTGCT[A/G]CGAACAATCCAACTGCAGCAAACGCTATCACTTCTGAATTCTCAACAGTC
Gb379_010140	Class_I	N/A	N/A	*	0	Unique_Gb	Tm1_Mira454_Contig_16115	AGCCAGATTGTCTAAAGAGAAGCATTTTGCACCAAATCAAAGCTAAAATT[A/G]AAGTGATACTAAACCCCCACAAAAGATGGCGCCATGAATTTCCAGCTGAA
Gb379_010169	Class_I	N/A	N/A	*	0	4_GbGtGmGa	Tm1_Mira454_Contig_16174	ATCTTGGCTTTTTGCACAGGCCACCCTCGAGACTCCTCCTTCATGTCAAC[T/G]GTTGCGGTAGTGATCTTCTTCTCAACAGCCAAACCATTGTTTTTCAGAAT
Gb379_010175	Class_I	N/A	N/A	Chr07	36524547	Unique_Gb	Tm1_Mira454_Contig_16183	CTGTAAAGGAGAATCTTGGCAGGCTGTAATTCTCTGTCACGGAAACAGGC[T/G]GTTGAGGGTAAAGTGTGGGCGGTGGAGTCAGATTGCGCTGTGCTGGTAGA
Gb379_010176	Class_I	N/A	N/A	Chr07	36524821	Unique_Gb	Tm1_Mira454_Contig_16183	CTGTTCATCATCACTGGAATTTTCATCTAAACGCTGAGAGGTTCTCTGAA[A/C]AGGAGATGCGGACCATGTATTTGGGGTTGGTAAGTCATCTGAAAAATATC
Gb379_010200	Class_I	N/A	N/A	Chr01	28084505	Unique_Gb	Tm1_Mira454_Contig_16239	GGTCTTGATCTCTCCCAAGGAAATCATCGGATCTCAAATAATTGGAGCAA[A/G]CTGCCTTTTAATCAAATCGTAGCACCTTCAAGATAACATAATTGTCTGCT
Gb379_010206	Class_I	N/A	N/A	Chr08	43383482	2_GbGt	Tm1_Mira454_Contig_16253	ATCCAACAGAAAACATATGGACTAAATAATTTTAGATTTCAACATACACC[A/C]AGATCTACGAACAACCTTGCACACATTCTTGCAACAGAAACGTTAAAAAG
Gb379_010243	Class_I	N/A	N/A	Chr04	242521	4_GbGtGmGa	Tm1_Mira454_Contig_16337	ATATATATGTCAAAACAAGTCAATTAAAAGTGAAAACTCATCAAGTTGGA[T/G]TTTAAGCATGGCTACAATCTTTAAGAGCTAAAACTAAAACTCAATGTTCA
Gb379_010244	Class_I	N/A	GA_GOOD	Chr04	242386	3_GbGmGa	Tm1_Mira454_Contig_16337	AACAAAAACAAAATTAAATGCTCGAAACAAGGCAGCTAGATACAGAACGA[T/C]AACACGCTTAGATAATTCCGATTTTGTTTGCCACGTCCAAGGCATCGTAA
Gb379_010249	Class_I	N/A	N/A	Chr01	6287796	4_GbGtGmGa	Tm1_Mira454_Contig_16346	CTCTTCTTCTTCACACTATCAGCCCAAATTTCAGTCTCTGTTGTCCCTTC[T/G]TCCACTTCCATTGCCATTAATGAATCAAACCCAGATAAGCTAATGGGGTT
Gb379_010300	Class_I	N/A	N/A	Chr11	55356609	4_GbGtGmGa	Tm1_Mira454_Contig_16469	TGGTTACAAATGGTCTAGCTGGAACCAGTCAAGTGGCAGCAAGGAAGTTA[A/C]TGAAAGTAACAATCAAGGAAATGGGTGGGGAAAGAGTTCAACTACTTCTG
Gb379_010301	Class_I	N/A	N/A	Chr11	55356160	Unique_Gb	Tm1_Mira454_Contig_16469	TACTAGAACAGCTTTATGTTTGTTAATATTCCTTTCAAGTTAGTAATGCT[A/T]CCATATTATGTAGGGCTTCCTCATTGGGCATAGTAATGCATAGATGTTGC
Gb379_010302	Class_I	N/A	N/A	Chr02	61564202	Unique_Gb	Tm1_Mira454_Contig_16470	ATCCTATGGTTTTATGTAACATGACAATCTATCTGGAAATGAAATTTGTA[A/G]GGGGCAAGGGGGAAGGGACATTTAAGGTGATGCGCTTCCTCTCGGTGTAA
Gb379_010304	Class_I	N/A	N/A	*	0	Unique_Gb	Tm1_Mira454_Contig_16483	AGTAAGAAGCGCCTACAAACTATTACAAGATGCCCAATTGGATCCTAAAG[T/C]TAATTTAATACAGACCGATATAAAGGATTTCTACAATAAGCTATGGAATC
Gb379_010320	Class_I	N/A	GT_GOOD/GM_GOOD	Chr08	55644238	4_GbGtGmGa	Tm1_Mira454_Contig_16515	AAATGGGCTACAGGTAACTGGACAGAAAATGTCTGAAGAGACCGATGAAA[T/C]ACGATTCTTTCTGATCTCTGAAGTTGGTGATGGGCAATCTGCATCACGGG
Gb379_010367	Class_I	N/A	N/A	Chr11	56184409	Unique_Gb	Tm1_Mira454_Contig_16619	TATTCCTTTGGTAAACAAGACGCAGTCGGATGTTCTAATATGGCAAGGGG[A/G]CAAATCAGGCGAATACACAGTTCAAAGTGACTTTAAATGGCTAATGACTA
Gb379_010390	Class_I	GOOD	N/A	Chr06	2130250	Unique_Gb	Tm1_Mira454_Contig_16684	GCAGAAGTAAGCATCAAAGAAGCTAAATCCAACCATCTTCCCATCACTAT[A/G]CACTCTTGCGCTTCCATACAAAGCCTCGTCACTTGCGGCTCCGCAACCTC
Gb379_010406	Class_I	GOOD	N/A	Chr02	58739913	2_GbGl	Tm1_Mira454_Contig_16711	TGATGGTTACATACCAAAACACTCAGTGCTGGAGCTTCAAAAGGCTTGGC[A/C]TGGTTCAGAAGTGAGATGGGTCACAGGTGGCCATGTCTCGTCGTTTCTTC
Gb379_010407	Class_I	N/A	N/A	Chr04	38945505	Unique_Gb	Tm1_Mira454_Contig_16714	TCATTACTGAAATCCACTTCTCTGGCAGATTAATTTATGAAAAGCTTAAT[A/T]CCACATCATGCTAATATAGTAGTAGACGAAGCACTGCAAGTTCAACACTG
Gb379_010409	Class_I	N/A	N/A	Chr05	1958647	Unique_Gb	Tm1_Mira454_Contig_16719	GTCCCATCATAAAGAGTGTCCCTCTGCATGTATGTGAAGGGAACATCACA[T/C]ATACCTTTTGTCGCGATTATGCAAACGATCACCTTAGTCCTTGGAGGCAC
Gb379_010428	Class_I	N/A	N/A	Chr11	61166615	Unique_Gb	Tm1_Mira454_Contig_16779	CAATGATGCATTCGTGATATCAGATACATAAACGGCTATATATGTCAGCT[T/C]AAGGCATCCTTGAGCTAACGCTGTTAGTCCTCGTTGTGAAACCAGACCTT
Gb379_010460	Class_I	N/A	N/A	Chr06	42783378	2_GbGa	Tm1_Mira454_Contig_16848	CGCAAAGGTATGTTAACTTCTAATTAAGATGTTAAAGTTTGACTGACTAA[T/C]GTAACTCACTGGACACGGAACAGGAAGTTGCAAACAGTTTAACATGGGGA
Gb379_010473	Class_I	N/A	N/A	Chr09	21301713	3_GbGmGa	Tm1_Mira454_Contig_16919	TGTTGTCTTTGTGCTCGGTTTGTGTTTCAGTTCTATTTGCTTGGAGGGTT[T/G]AAATTTCATAGTAAAGCATTTTTTGTTCAATCAAAATTCAGCTACTTTTT
Gb379_010511	Class_I	N/A	N/A	Chr10	50166546	3_GbGtGm	Tm1_Mira454_Contig_17037	TTAATTGGTAGTCAAATGTTTTAACATTCGTAACAATTGCATGAACTGTC[A/G]TCTCACTTTTCGGGACTAATACGGTTTTCCTCTCCACCACCGCATTCTGC
Gb379_010525	Class_I	N/A	N/A	Chr08	14954979	2_GbGm	Tm1_Mira454_Contig_17076	CTTCAAAACTATAAACTCCTAAATCTTCTTCTTCACATAACAGGCCATCA[T/C]GATTCATCAATGGAGGGCTTTGAATCTGCTGAGTCCCTTCTGCTTGCAGA
Gb379_010526	Class_I	N/A	GT_BAD/GM_BAD	Chr11	12455208	3_GbGtGm	Tm1_Mira454_Contig_17079	ATCAATATGGATGCTTGTGAGATAGATGGTGGTTTTGAGGCTAGTGTCAG[T/C]AATGGTGGAATACATGAAGTTGGGGTGGATTTTCCGCAGGTGGTTAGCCA
Gb379_010529	Class_I	N/A	N/A	*	0	3_GbGtGm	Tm1_Mira454_Contig_17084	GTGTTTGATCAGTTTACCCTTGTCAATACCGCAATTTCTGCTGTGCACTC[A/T]GGGCCATATGGGAGATAGAAACACAAGAATACATGAAAAGAGAATTAGTA
Gb379_010544	Class_I	N/A	N/A	Chr05	62151095	2_GbGt	Tm1_Mira454_Contig_17112	TATTAGGACCAGAATTTGCCATAGATAACATTCCTTTCCTTTCATGTTTC[A/G]ATTCGAAATTTTCGTCTTCAAATTTCAAACCATAAATTGACTCTCCTCCA
Gb379_010551	Class_I	N/A	N/A	Chr05	61552101	3_GbGtGm	Tm1_Mira454_Contig_17127	AAGTGATAACATCTGGAACAAGGCCGGAATCACTCATTTCTGAAAATATC[T/C]GAGAAGCCTCTTTCATTCGACCGTTTCTACAATAGGCATAAATAACAGTG
Gb379_010555	Class_I	N/A	N/A	*	0	3_GbGtGm	Tm1_Mira454_Contig_17161	AGGCTGCGGTGTGGTACCAGCCGGAGGCTTAGGTATTAGCGGAACACCTA[A/C]AGCCGCCTTCACCCCAGGAGCCTTAAGCACTAGTCCATAGGCGAGGGAAA
Gb379_010613	Class_I	N/A	N/A	Chr05	58890606	Unique_Gb	Tm1_Mira454_Contig_17234	ATTTTGGCATTTAACAGGAGAAATGTCGAAAAGACATGGAATTGCTGAGA[C/G]GGACGAAAGGAAATACCAATTATCCACTAAAAAAAATTCTATTTACGACA
Gb379_010615	Class_I	N/A	N/A	Chr11	62097912	2_GbGm	Tm1_Mira454_Contig_17237	AGTATTCTACCGTCGACTAACGCTACTATCGGAATTACTATTACAAACTT[A/G]ATGGAAGTTAGATTTAAAGCAATGAGCAAAAAGGGTCTCTTTTATGCTAC
Gb379_010616	Class_I	N/A	N/A	Chr11	62097381	Unique_Gb	Tm1_Mira454_Contig_17237	GCTGCTGCCACTGCAGCAGAGGAGTCGAAACCATATGCCGAGGGGTTCCT[T/C]ACAAGGGAGGATGAATGGTTTGGTGGGTAGGTTGCGCGGAGTTGGTTTTG
Gb379_010637	Class_I	N/A	N/A	Chr04	3095487	Unique_Gb	Tm1_Mira454_Contig_17276	CTGATTTTGATGCTCATGAACAGATTCTAAATGATTTAACCTGTGTTTCC[A/C]AGTGTCATAACAGTCCAGTATCTGTGAGTCGCTCTTGTCGATCCAAAACA
Gb379_010644	Class_I	N/A	N/A	Chr07	2242059	Unique_Gb	Tm1_Mira454_Contig_17317	GTCCTTACATTTCGAATTGCAACTTCGCTCACAGCACAGAAGAGCTCCGC[T/C]ATCCACCTCCTAACTGGCAAGAAATCGTGGCCGCACACGAAGAAGAGAAA
Gb379_010663	Class_I	N/A	N/A	Chr04	61557785	Unique_Gb	Tm1_Mira454_Contig_17358	AGACTGAAAGGAAGATGGTCGTGTTTGCAGAAAAGGGCTGAAGTTAAGCT[A/T]CAAGAATTGCCGGCTGTGCTCGGCGCTTGCTGTGTTTTGCATAATATTTG
Gb379_010664	Class_I	GOOD	N/A	Chr08	35646222	Unique_Gb	Tm1_Mira454_Contig_17359	TAAAGACAAGAGTGACATCCTTAGCTTGTCATGGATGAAACTAGCAATGG[A/G]ATCACTTTCCGAGATTCACCGTGACATAAAAGACCTGATAACTGAGCTTG
Gb379_010671	Class_I	N/A	GT_GOOD/GM_GOOD	Chr05	8674903	3_GbGtGm	Tm1_Mira454_Contig_17377	GCAAATGCAAATATGATGGAACAACATTTGCAGCCTCAACTGAATGCGTC[A/T]GGGGGTAATATGTTGAACCAGATGGTTTATCAATCTGGTCCAAATATAAA
Gb379_010672	Class_I	N/A	N/A	Chr05	8674736	Unique_Gb	Tm1_Mira454_Contig_17377	ACAGCTGCAAATGGATCAGATTAATGGTGCACTTTGGACACATGATCAAA[A/G]TGGTGATGTTTTCATTCCATCAGGATCAAATCTTGGGAATGCTTCTCCAA
Gb379_010676	Class_I	N/A	N/A	Chr01	5906147	Unique_Gb	Tm1_Mira454_Contig_17394	CGATTGCCAAATATGCATCAACCAGTCACCGGAAACTTTTTGTTGAGCAC[T/C]GGGGAAAACCACAACGATAACTTGGGTTACAAGGTTGAGCTACAATTACA
Gb379_010685	Class_I	BAD	N/A	Chr05	46640671	Unique_Gb	Tm1_Mira454_Contig_17412	GCATATGGTGATTTCCCTTGACGATCGAAGTGTTTAGCCATGATACAGAA[C/G]TCAATCGGACTCCATTCCTCTGATTCAAAGCAATTGCCTAATGCCGCTTT
Gb379_010703	Class_I	N/A	N/A	Chr12	27097299	3_GbGmGl	Tm1_Mira454_Contig_17456	CCTGTGTCGTGTTTGTTGAAGATGACATAGGTGGAGGAGCAGTTAAGCTT[A/C]CCATCCCCGAGTCGAATGTCTCCCAATTCGTTGTCACCGACACAGCTTTG
Gb379_010704	Class_I	N/A	N/A	Chr12	27097229	3_GbGtGm	Tm1_Mira454_Contig_17456	CTCCCAATTCGTTGTCACCGACACAGCTTTGTGTTTGTCGCTAAAAGGAT[T/C]CGAATTTCTTGTCTTTAATTTGTCGAGTATCTCGTGGTACTTCTGGATGC
Gb379_010732	Class_I	N/A	N/A	Chr13	7362665	Unique_Gb	Tm1_Mira454_Contig_17490	CCTTACTTGATCTATTGTATTTCATATAGCTCTTAACCAGCTGACCCGCT[A/G]CAAGAGCAGACATGAGTGACAGCTCCCCGGCGAGGACGGCACCAGTTACA
Gb379_010738	Class_I	N/A	N/A	*	0	3_GbGtGm	Tm1_Mira454_Contig_17500	GTTTCTTGGTGAGAGTGGAGTAGACCAGCTTGTTGAAATTATTAAGATTC[A/G]CAAAGAAGTGCAAGTTGATGGAAGGAGCAGGCCATAAAGTTGGATTTTCA
Gb379_010751	Class_I	N/A	N/A	*	0	3_GbGtGm	Tm1_Mira454_Contig_17536	GTGTCTACAAGCACTCACTATGGCGGAGGAAATGGGTTTCCAAGACATTT[A/G]TGTGGAATGAGATGCATTGTCCATAATACAAAAACTAAACTCCTCTAAGG
Gb379_010759	Class_I	N/A	N/A	*	0	Unique_Gb	Tm1_Mira454_Contig_17547	AATATAAAATAGCACAATAGTTTAGTTTAATTCCAAACAAAGGTCCAATT[T/C]AATTATTTAAAGAAAATAAACAAAAAAAAGGCGAGACGGTAAGAACATTT
Gb379_010779	Class_I	N/A	N/A	*	0	Unique_Gb	Tm1_Mira454_Contig_17596	ATCCATGATAACTCTCTTGAAAATCAACTTGGACTCTTAAATCTTTGTGG[A/G]AAATTGCTTGAAGATTGGCTTCAATGGTGTTCTCAAGGTAATTTTCTTGC
Gb379_010780	Class_I	N/A	N/A	*	0	Unique_Gb	Tm1_Mira454_Contig_17596	CTCAGTGTTATTCGACGAGTGAAGGCATTAAAAGAGGATCGATCAGTACT[A/C]CGTTCGTACATACAGGATATACAAATATTAAGCAAAGGATTTGAAGAGTG
Gb379_010785	Class_I	N/A	N/A	*	0	Unique_Gb	Tm1_Mira454_Contig_17612	GAACTGGAAAACACACAGATTCGCAAATGCACACTCAAAGCGGAGAGATC[T/C]CTTACCTGGTAGGAGAGGAGGTGAATCGGCACCCTTTAGTCTCGAAGGAA
Gb379_010792	Class_I	N/A	N/A	Chr09	20610454	Unique_Gb	Tm1_Mira454_Contig_17618	ATGAGGTACATAGAGAGGACAAGAGCGACAAAGACAAATATGCTAGCACT[A/G]AAGACTGGCCAGCTGAATTCTACAGCTTTTTGGGCACCCAAGCTTGAGAA
Gb379_010798	Class_I	N/A	N/A	*	0	Unique_Gb	Tm1_Mira454_Contig_17641	TAGTTCAACAAACTTACAAACTCATCATGGTATTGATCAACAGAGTTCAC[T/C]TACTTCAAAGAGRCCAAATCTACCATACGATCCTTGAATAAGTTAGATCC
Gb379_010804	Class_I	N/A	N/A	*	0	Unique_Gb	Tm1_Mira454_Contig_17641	GAATCATGTGGCTCTAATACCGTGGTCACCGCTGAGTCCTCTATCGCACT[A/G]ATCCGTCTAAATCTCGAGATTACCTGCAGGGGAGGATCCAGGCCATGCTC
Gb379_010852	Class_I	BAD	N/A	Chr01	7258564	Unique_Gb	Tm1_Mira454_Contig_17699	TCTCACAATCCCCACATCAAGTGATGGATGAAGTTACGGGAGTTGGACCT[A/C]CCCCAAGGGACACATCAGAAACTCAAATTGGCACCCAAAGCAATGGAAAA
Gb379_010872	Class_I	GOOD	N/A	Chr09	8904810	Unique_Gb	Tm1_Mira454_Contig_17729	GCGATCATACATGGGAAGTCGTTCGATGGCAGCCCACATGAGATCCTCCT[T/C]CGTGTCATGCCGTTGGCTCCTCTCGAACACTTCGGGCGGAGTTTGCCAAA
Gb379_010892	Class_I	N/A	N/A	*	0	3_GbGtGm	Tm1_Mira454_Contig_17762	TGATGTTGATTCAGGCTGGTCAGCGAGGTCAAGTAATAACAATCAGAATA[T/G]GCACAGAAGACTTCCTCCGAGCTCAAGCATTATTAATTTGGAAATCTCGC
Gb379_010982	Class_I	N/A	GT_GOOD/GM_GOOD	Chr11	12572333	5_GbGtGmGaGl	Tm1_Mira454_Contig_17983	GTAAATCACCTTTCCTAAAACTGACGATGGCAGTCATTAGAATTATGTAG[T/C]TTTTATGTAACATTTAAACACAACATATCTGTCCAAAAGTCTGGATTGAT
Gb379_011019	Class_I	N/A	N/A	*	0	Unique_Gb	Tm1_Mira454_Contig_18042	AAGCCTTATTTTCATTGTAAGAGAAGGTACGCACATTGAATACAGATATC[C/G]AATACTAAAAAAAAGAGGCGATTTTGAAAGAGAAATCGAATTCAAACCCC
Gb379_011023	Class_I	N/A	N/A	Chr05	8675277	2_GbGa	Tm1_Mira454_Contig_18052	TGTTGCAGGAGGCACCTGAGGTCACACCTGTCACCGACCACCTTGATCAG[C/G]TACCTCAATTATGTGAGGAGGATTTCTTGGAGATTGATGATCTCCTTGGT
Gb379_011030	Class_I	N/A	N/A	*	0	Unique_Gb	Tm1_Mira454_Contig_18060	GCTAGAGCATGTTTATAGATAGTCATCATGGTGGAGGAAATAGGCTTCCA[A/C]GATGTAGATGTTGAGGGAGACGCATTGATAGTTATTAGAAAAATAAATAA
Gb379_011065	Class_I	N/A	N/A	*	0	Unique_Gb	Tm1_Mira454_Contig_18128	GAYGTCCCATGTTCATCTTGTAGATACACTCTCCAACCCCTCTCGGCAGC[A/T]CGAACCGCTAGCCGTCCGGCAATACTACGAACTTTGTTCGATTGAGGGGT
Gb379_011066	Class_I	GOOD	N/A	Chr08	33447276	Unique_Gb	Tm1_Mira454_Contig_18128	CTATAAAGATACAAAAACAGGGAAAACATCGAACAGGTAGTAAACTGAAA[A/G]CCAAATTGAATGATGTTATTAGTACCGTGAGTGGACGAACGGAGAAACCT
Gb379_011109	Class_I	N/A	N/A	Chr04	55207195	Unique_Gb	Tm1_Mira454_Contig_18215	CAATTTTAGATGATGAAGGATTTTGAATTGCCCATGGCTTTTCAAAATTT[A/G]CCACAGACTAATCTTCACAAACTTCTGGTGTCACAATAAAATAATCTCCT
Gb379_011110	Class_I	N/A	N/A	Chr13	46770681	Unique_Gb	Tm1_Mira454_Contig_18216	CTAGGGCAGCTATTGCACAAGCAAGTCCACCAGAAGGAGATGATGATGAA[A/C]CCGCGACCGTGGTCGTGGATGGTAATACATATCCATCTCCTGAAACATAA
Gb379_011117	Class_I	N/A	N/A	*	0	Unique_Gb	Tm1_Mira454_Contig_18241	ACCATATGCTATAGATGAAAGCAGGATGCAGCTTCACTGCTAAAAAAAAG[A/C]CTCTCCTAAATCTTATGCTTAAGAACTCAAATAAAACCTGCAAATGCAGG
Gb379_011122	Class_I	N/A	N/A	Chr13	34627835	Unique_Gb	Tm1_Mira454_Contig_18283	CATAGCAACAGGGGCTGCAGAGGGTGGTTGGGGCAAGGCCACATTTTTGC[A/G]AATTATCAGTTCACAGTCAAGTTGTTTAAGCTGCAACTCTACAATATCTC
Gb379_011125	Class_I	N/A	N/A	Chr02	40894485	Unique_Gb	Tm1_Mira454_Contig_18288	GTTTCAGCCGCTAAAACTGGTGCCTTGGACTCCATTTTGTGATGCTTGCT[A/G]TCAGCAGCATATAAAACTGGGAAGTTTCTTTGTTGCTTCATATTGTTATC
Gb379_011126	Class_I	N/A	N/A	Chr02	40895022	Unique_Gb	Tm1_Mira454_Contig_18288	ATCTCGTCTTCAACAAAGAGTTTGATCTAGCTTTGACCTTTGCCTCCAGC[A/G]TAACTGATTTTGGAAGGTGTCAGTTTTACTTTTATATTGTTGTCTAGTAC
Gb379_011127	Class_I	N/A	N/A	Chr07	2439479	Unique_Gb	Tm1_Mira454_Contig_18297	AGGTACCGACAGAGTAACGGGGTTCCCACAGCAGACGGAGACACACTGCT[T/C]ACCCTAATCCCATGCACCCCAAGCTGTTTGCTTGCCGATCTCATCAACCC
Gb379_011132	Class_I	N/A	N/A	Chr06	36132831	Unique_Gb	Tm1_Mira454_Contig_18320	AAAGGATGACTATCAACCTCAGCAAAAATACCATGAGCAATTTGATACCC[A/G]TAGTTCCTAGGTTTATCATACTCTACGAAACTGCTACTGAAACCGCTAGC
Gb379_011138	Class_I	N/A	N/A	Chr11	47923336	Unique_Gb	Tm1_Mira454_Contig_18331	CCATCTGGATTTTTCACACCCAGATCCCCGGAGTGAAACCAGCCATTTGC[A/G]AATGTTTCCTCATTTGCTTTCGGGTTCTTTAAGTAGCCTTTCATCACAAT
Gb379_011144	Class_I	N/A	N/A	Chr06	38606198	Unique_Gb	Tm1_Mira454_Contig_18346	AGAGCTGGATTCTTTAGTGGGTTTCGCAAGGGCCCCTGGTGTTTTGTACT[T/C]GTCTCCATGACCCCTCATATGCATTCGTAAATTTGCATCTCTCTTGAATC
Gb379_011148	Class_I	N/A	N/A	Chr02	51431606	4_GbGtGaGl	Tm1_Mira454_Contig_18354	GGATGCAGTTCATGAGTTTGCAACTCTTGATGTGCTCCTTCAGACACCAC[A/T]AGCACAAGCATGTGCTGAAGATATTGCTATATGGGTCAAGAAATATATAT
Gb379_011164	Class_I	N/A	N/A	Chr07	9148490	Unique_Gb	Tm1_Mira454_Contig_18381	CCCCCAAATTCGGATACGAGTTCCTCTTACTGGATTGGATGGTGAATGTT[T/G]CAGTTCAAATGGCTTCAAGGATGGGCAGAGCAACACCCTTGTGGAAGGGA
Gb379_011168	Class_I	N/A	N/A	Chr09	21301908	Unique_Gb	Tm1_Mira454_Contig_18388	ACAACACACTACACTATCTTTTTCAAACGCCTTCAAACAGTCACCTGTGC[C/G]AATGTGCTTTTTATTTCTGTGTGATGTTTAACCATCTTTATGTCATGCTT
Gb379_011169	Class_I	N/A	N/A	Chr06	43447198	Unique_Gb	Tm1_Mira454_Contig_18390	CAGTATAAAGAGTCCAGAGTCCTTTAGGGCTATTGCAGCAGCAAAAAGTC[T/C]CGAGGCAAATTGGCTATGAAGATGCTTCAGCTGGCCGAGGAACAGACTGC
Gb379_011170	Class_I	N/A	GT_GOOD/GM_GOOD	Chr11	13326948	3_GbGtGm	Tm1_Mira454_Contig_18396	ACTTTCGGCGAGCCATTTGTCTGTGGAGCATGTTATGCCGAGACCTGTAC[T/C]AGGTGTCATCTGGAATATCATCCATATCTGTCATGTGAGAAGTACCGAGA
Gb379_011171	Class_I	N/A	N/A	Chr09	8432273	Unique_Gb	Tm1_Mira454_Contig_18397	GGGGCAGACTCTGTTCCTGAAGTTGTATCATCATCCTTAGTAACAAGTGG[A/T]CTTGCAGATGACTCAGGGGGGGTTGAGCTGAGGCTTTCGTTTGTCCCCAA
Gb379_011172	Class_I	N/A	N/A	Chr09	8432139	2_GbGl	Tm1_Mira454_Contig_18397	AGAGGGTGGGTTATCATCCCTGCCTTTTTCCTCCAGCTTCACTTGCACTT[T/C]ACCATTTGGGACAGCAGCAGATTCACCAGAACCAGATGCTTCATTGGATC
Gb379_011173	Class_I	N/A	N/A	Chr09	8432040	2_GbGm	Tm1_Mira454_Contig_18397	TCCCGGGGTCTCTCTCCATTCAACCCATGCAGGCGGTTTGTCATTTGCAC[T/G]GGGTCCAGCTTCTTTAGAGTCTTTAGACTCGTCACTGGAGTGATCTATTT
Gb379_011174	Class_I	N/A	N/A	Chr09	8431920	Unique_Gb	Tm1_Mira454_Contig_18397	AGAAGATGTTGCAGTATCATCTAAGTCGTCATCATCTTCACCACCAACAA[A/C]CTCGTCATCTTCGCCATCACCATTGACAACAGCAGCTCTCTCAGTGTTGG
Gb379_011175	Class_I	N/A	N/A	Chr09	8431868	Unique_Gb	Tm1_Mira454_Contig_18397	TCGTCATCTTCGCCATCACCATTGACAACAGCAGCTCTCTCAGTGTTGGG[T/C]GATGCAGAAGCCAAAGCCCCAGACGAGCACTCATTGGAAACTCTATCATC
Gb379_011178	Class_I	N/A	N/A	Chr07	329575	Unique_Gb	Tm1_Mira454_Contig_18403	CCCATAACATATGTAGTAGATACTACATTATTAAAATTTGACGAAATCAT[T/G]AAGAGCTATCTCAGATGCCATAGATACCTTTTTTTGTCAATATATTCAAA
Gb379_011223	Class_I	N/A	N/A	*	0	Unique_Gb	Tm1_Mira454_Contig_18511	TCATGCTGAAGTAGTATCAGCATGTTTAGGTATATGCAAAAGCCAGCAGT[A/C]TCACTGGCGCTAGGATAAGAAAACTGCATACCAAGTATGAAGCTTTGGTT
Gb379_011225	Class_I	N/A	N/A	*	0	Unique_Gb	Tm1_Mira454_Contig_18515	GAAAGAACTTGACCCATTTAAACCTATTGTTCATATATATGTAAAACTGA[A/G]CAAAAAGAAAATAGAAATCAAAAGTATTGACAGACATATCAGTTATGAAG
Gb379_011227	Class_I	N/A	N/A	Chr01	54565104	Unique_Gb	Tm1_Mira454_Contig_18524	TTCCTCTTCATCCTCTTTCATGTACAAACCGAGTTGTTCCAACGGGTTGT[T/G]GCTCCCAAACTTGAAACTACCAAAGCCATCCTGTGAATGATCTGGGCTTG
Gb379_011228	Class_I	N/A	N/A	Chr01	54565405	Unique_Gb	Tm1_Mira454_Contig_18524	AATGCCTGTCGTGCTGCATCCCTCTCAAGCTCTCTCTTCCGTCTAGCCTC[T/C]GCTGCAGCTTCTGCTTCAGCTTGTCTTTGAGCATCTTCAGCAGCTTTGGC
Gb379_011230	Class_I	N/A	GT_GOOD/GM_GOOD	Chr03	10000934	3_GbGtGm	Tm1_Mira454_Contig_18534	CATGTCCAGCATGCTGATAAGAAACATCCTCCACTTTCAATTCAATAGGA[C/G]TAAGCTCCCTTTCCAGCTTCTCTTTGATCCTCATTCCTCTACTTCCCAAA
Gb379_011232	Class_I	N/A	N/A	Chr06	33880701	4_GbGmGaGl	Tm1_Mira454_Contig_18542	CATAAAATGACTCACCCTGCTAATCTTTTATGCGGCACTCGTAGTCTCCG[C/G]TTTGTCAGTTTCCATTGGTTCTACGGATGCTGGAGGTGCCTCACCACTTC
Gb379_011235	Class_I	N/A	N/A	Chr07	31116965	3_GbGmGl	Tm1_Mira454_Contig_18548	CCCACACTATACAAGAAGTTCTGCACAAGGAGTTGAATTGGGGTCAATGG[T/C]TCGAATCTGAGTGCAAGAGTTACAATGAAGAGTGAAATAACGCTCCCCAG
Gb379_011266	Class_I	N/A	N/A	Chr02	50669740	2_GbGt	Tm1_Mira454_Contig_18608	TCAAGGGGCTCAAAGCGAATATGTCCTGGCCTTACTACTATTGGAACCAC[A/G]TTATCCTCGACATCATTATTGCTAATTGCTTGTAGACATTCTTCGGAAAA
Gb379_011313	Class_I	N/A	GT_GOOD/GM_GOOD	Chr05	56033957	3_GbGtGm	Tm1_Mira454_Contig_18735	CAGAGAAGCTGCATGTATAAGAAAGCCATCCAACAGAGAAGGCAGGTAGG[A/T]GAGTGGTGGTCCAATGTTAAAGCTCTCCAGAGTTCGGTTCAAAAGCAACC
Gb379_011322	Class_I	N/A	N/A	Chr04	18998479	Unique_Gb	Tm1_Mira454_Contig_18758	AAGATCTATTTTAGACATATATCAAGATGCGCAAACCAAACGGCACATAT[A/T]ATCGCCATAGAAAGCCTTAAGAGAGGCGAGCAGGTTTACCTGGAACAGGC
Gb379_011323	Class_I	N/A	N/A	Chr04	18998615	Unique_Gb	Tm1_Mira454_Contig_18758	GACTAGAACCAGACTGAAGAGACGGAGTGATTTTTTCACAAACGGAGAAG[A/G]TGCTCAATGGTTTTTTTTTCTCTTAACAGCATTAGAAGTCTCTGGAGGAT
Gb379_011325	Class_I	N/A	N/A	*	0	Unique_Gb	Tm1_Mira454_Contig_18767	CACTACTTTCCTTCGAACATTTTCGATGCCTTCGTCCAACAGCGATTCCT[A/C]GGCATCAATCTATGATCGCATCACTTCCACTTATTGTTTTCCATTTCAAC
Gb379_011337	Class_I	N/A	N/A	Chr09	8156487	Unique_Gb	Tm1_Mira454_Contig_18784	CTCTTTTCAAGTGGAGGAAGCTGGCTCCCCATCTTTCTTCTCTGTATCTG[A/C]TTTTTCTGTATCCACTTTTGTTTCCTTCTCTTCCTTCTTAGCAACAGCCT
Gb379_011348	Class_I	N/A	N/A	Chr09	25390845	Unique_Gb	Tm1_Mira454_Contig_18809	TCCTTTGCTAGGTCCAGACGACGGTACATGTCCGCCCTTGGGAAGCATGG[T/C]GAGGAACGAGGGTCCATACTTGCCGGCAGGTTTTTGAGATGGAGACCTCC
Gb379_011352	Class_I	N/A	N/A	Chr11	9231694	Unique_Gb	Tm1_Mira454_Contig_18824	AATGGAGGGAATGGTTTGGATCAAAGTGTTGTTTTAGTTGAATCTCTAGA[T/C]GCTGAAGACACTTTTTTATCTTCATCATGTGAAGAAAGCAAGAATTTGCA
Gb379_011359	Class_I	N/A	N/A	*	0	Unique_Gb	Tm1_Mira454_Contig_18842	GTGGGTTTTATCATCACATATTGTGCAGAAATAAAGTATATGGGTGAGGT[A/G]TTGAAGATCAGCAATGAGAAGAACAATAATGTGTGGCAACCAGTTAGGGG
Gb379_011412	Class_I	N/A	N/A	Chr04	46428322	Unique_Gb	Tm1_Mira454_Contig_18983	TGGAAATGATGCGATTCCATCTCCTCCGTCTTCATCTTCCACTTCTCCGA[A/C]CCCTTACAAGAGACCCCTTTTGACCCAAACGCCGTCTCTCACCAAATCCC
Gb379_011425	Class_I	N/A	N/A	Chr10	54962498	Unique_Gb	Tm1_Mira454_Contig_19017	ATCGATGACGGAGTAGGTGGAATCATAGTTTCATCTTTACCTCCTATAGA[A/G]AACTCTTCTTTCACTGTAGAAAGCTGACGGTCAGGACTATAATATTCCTT
Gb379_011426	Class_I	N/A	N/A	Chr10	54962390	Unique_Gb	Tm1_Mira454_Contig_19017	ATTCTGGGACTTGGAGAATTGGTTGTAAATCTCGTGGTTGGGCTAGAACC[A/G]TACCCGGGCGAAGAACTAGGGTCAGAACTAAATCGTCCAATCCCTTGTTC
Gb379_011455	Class_I	N/A	N/A	*	0	Unique_Gb	Tm1_Mira454_Contig_19089	TAACTGCTTTTCTTTCTTTCTCTCTCTCTCAACTGCATTAGCAGCTTTGC[T/G]TGACACTATTCTCAGCACATTGTGCTTCTTCCTTCACGATAGCTCTCCCA
Gb379_011456	Class_I	N/A	N/A	Chr07	60579601	Unique_Gb	Tm1_Mira454_Contig_19093	GAGGTACCCTGAGATCAACAGGTGTCCGATAAGTGGATGATGCAAACAGA[A/T]GCTTTTTTATATTGGTCCATCTTCCGACACCGTACTTGGCAATTCCATCA
Gb379_011457	Class_I	N/A	N/A	*	0	Unique_Gb	Tm1_Mira454_Contig_19093	GAGAACTTCGAGCTTCAAATCATCTCCTCCTCGACCACGGATAGAATCCA[A/G]CCCACCGGAACTGATTTTCCAGCCATAATCGAAGGCACACGAGAAGTCCT
Gb379_011464	Class_I	N/A	N/A	Chr09	23003946	2_GbGt	Tm1_Mira454_Contig_19110	TCCTTGAAATGGGATCTTGGTTTGCCAGATAACTTCGAAAAAGTGTTGAT[C/G]CCGAAATACCCTGATCATTTCAGTTTCGTTAAGGCACCAACTGGTGTTTC
Gb379_011488	Class_I	N/A	N/A	Chr11	51200038	Unique_Gb	Tm1_Mira454_Contig_19160	TTGTAGAGGAGTTGGTTGAACAAGATCGCTGCTGGAGCGAGGCACCAGAT[A/T]GAACTTTACTGATGCCGAGAGAAGGGGAAGCATAAGGATGGTTCGTCTGC
Gb379_011514	Class_I	N/A	N/A	Chr09	7820136	Unique_Gb	Tm1_Mira454_Contig_19236	TTACTGTCTGTGTGCTTTGTCATTGAGATGCCATTAGGAACTCGAGCTTG[T/C]GGATCAAACAGCTGGAAGCCAGACGGAAACAGTCCGGACTTCAGTTTATT
Gb379_011531	Class_I	N/A	N/A	Chr04	59257115	Unique_Gb	Tm1_Mira454_Contig_19294	CATCCTGAGCCACTAAGAAAATAAACAGAAGGCAATCCTTGTAAACCTCA[A/G]TGAATGATAATAACTAACCTTTTTCATCATCTGCATATTCATTTGTTTCT
Gb379_011542	Class_I	N/A	N/A	Chr04	61080258	Unique_Gb	Tm1_Mira454_Contig_19317	ACAATGACTACCATTCCTTGCAGTGGCGTCATGTAAGGCGACAGTGGTTT[T/G]ATTTCTTGGCAGCGCCATGTAAGGGATCCTTTTTGTCGTCCAAACATCGG
Gb379_011547	Class_I	N/A	N/A	Chr06	35155801	3_GbGtGm	Tm1_Mira454_Contig_19338	AATGGAGTGGAGTGCAATAGAGCAAAGCAATATCCTTCTTTCTGCCAGAT[T/C]GGAAGACCCACCACCAGCCAGTGTGGCCATGACAATCACAAAAATGACAC
Gb379_011556	Class_I	N/A	N/A	Chr09	11685857	Unique_Gb	Tm1_Mira454_Contig_19359	TGTTATTGTATTCATTTTCCATGTAAAGATTTTCGTTATAGAAAGTACGA[C/G]TTCTTGGAAATGCTGGCATCCCTTGTTGTTGCTTTGCTGCTTCCTCATCT
Gb379_011572	Class_I	N/A	N/A	*	0	2_GbGm	Tm1_Mira454_Contig_19417	TTGAAACCCGATGTTTACACATACACCGTCATAATGAGTGGTTATGCAAA[T/C]GGTGGCCAAATGGATCAAGCTTGTGAAATATTGTCAGAAGCCAAGAAAAA
Gb379_011594	Class_I	N/A	N/A	Chr05	27976413	Unique_Gb	Tm1_Mira454_Contig_19484	TCAAGGCCTAGACGAGTAAGGGCCTGATGGATCTCTTGGACAGTGATGAG[A/G]CCATCGCGGTTCTTGTCAAAGATATCAAATACGCGTCGCAGACGGAGTGA
Gb379_011609	Class_I	N/A	N/A	Chr04	60852052	3_GbGtGm	Tm1_Mira454_Contig_19491	TAAGTGGAAGTTCATTGTATCGAAACATTAGAGTAGATTCTGACAGGCCT[T/C]GACCTCGGATGCCTGTGCATCCAATATGGCTTGTCCTGAAGGATTTGAGC
Gb379_011610	Class_I	N/A	N/A	Chr04	60851670	Unique_Gb	Tm1_Mira454_Contig_19491	TTCTCCAAGGCAATCGAGATAGCTTCTTTCACAACCTCAGGATGGTACAA[T/C]GGAGATTTTAGTTCTTCCACGCATTGTAATGCTTCATCAAGCAGTCTAAC
Gb379_011667	Class_I	N/A	N/A	Chr07	11581582	3_GbGmGa	Tm1_Mira454_Contig_19614	TATTTTCAAAAGCAATATCCCCCGGTTGCCAAAAATACAACAAAAGAGTC[T/C]CCTGTAATTCCACCATCGCAATGGAGAGCTCAAGCCATTAAATGCTTTCT
Gb379_011668	Class_I	BAD	N/A	Chr07	11581480	2_GbGt	Tm1_Mira454_Contig_19614	ATTTTCAACATAAATAATAATATGCAAGATTGGAGGAAATTTTCCCCACC[T/G]CATCCCTATAAATTATCCCAGCTTGTCCTGTTACAATACCAGGCCAGCCC
Gb379_011669	Class_I	GOOD	N/A	Chr07	11581353	Unique_Gb	Tm1_Mira454_Contig_19614	TATATGATGAACAAAGAACCACTTCCTCTCACAAATGCTTGCACAGACCC[A/G]ATTAGGGTTTTAACACAACCAGGAGCTGATCCTAGAGCTGAAAATCACAC
Gb379_011670	Class_I	N/A	N/A	Chr07	11580494	Unique_Gb	Tm1_Mira454_Contig_19614	GCACACTGAATTTGGTTACCACCATGAAGATTCTCATGTGTTGAAAGGAG[A/G]CGATCTTGGTCATAGCCCATAAATCTCAAGCTGCGATCAGGAAACCCCCA
Gb379_011683	Class_I	N/A	N/A	*	0	Unique_Gb	Tm1_Mira454_Contig_19626	TAAAATAAAAAYCTTTATAATCTATCCTTGAGGAAGCTCGTGCAGAGGTT[T/C]TTCCAGGCATCTTTGTCAGGCTCCACTTCTTCCARCTTTGCCTTCAATTC
Gb379_011713	Class_I	N/A	N/A	*	0	Unique_Gb	Tm1_Mira454_Contig_19704	TTATGCTGGTGGTTGATAAAAATAGTTGTGAGAAACATCAGCGCATCTTG[A/T]AGAATTGAACTCTTGAAACCACACAACGTCGACCACTCAATGAATATTTT
Gb379_011714	Class_I	N/A	GT_GOOD/GM_GOOD	Chr10	11815598	3_GbGtGm	Tm1_Mira454_Contig_19704	CTTGTTTGGTGCAACAGTCATGCTACCAACTATTGCCTCCCCTTCACATA[T/C]GGTTAGCACATCCTCTAGGTACAACACCGTTTGCTTCCAATGTGTAGCTC
Gb379_011717	Class_I	N/A	GT_GOOD/GM_GOOD	Chr10	57827362	3_GbGtGm	Tm1_Mira454_Contig_19706	TCAGCAAAACTGCCTTTCAACCACTTGGATGCTACCCTCAATCTCTACTT[A/G]CTGAAAGGCTGATAATTTAGTTCAAAAGAGTCTTTGCTTGTTGTGTTAAA
Gb379_011728	Class_I	N/A	N/A	*	0	Unique_Gb	Tm1_Mira454_Contig_19726	TTGCTCAAGGCACTTGCCATGTACAGCTCTCTATTCTCACCATATGGACT[A/G]TCTAGATCTCACGTAATAAAATCGTTTATGAAGGAATTTATCAATCGGTT
Gb379_011736	Class_I	N/A	N/A	Chr11	45799549	Unique_Gb	Tm1_Mira454_Contig_19740	CTGTTGAGACAGTGACTGCCGGTGGTGCTATTGAAGCAACCTTGTCTGGT[T/C]TTTTGGAACTATGGCTCTTGGAAGAAAGATAGAGAAATGACCAAAAACCA
Gb379_011741	Class_I	N/A	N/A	*	0	Unique_Gb	Tm1_Mira454_Contig_19747	TAATAGTAAAAACCCAAATACATCATATATTATTTAGATCAGCTTCCATA[A/T]TATGCTTAGCTTTTTTTTCTCATTTACAATTGCAAGGGTTGCAAGTGCAG
Gb379_011745	Class_I	N/A	N/A	*	0	Unique_Gb	Tm1_Mira454_Contig_19763	TCGATAGATTGATGGCTTCCAAAACGGGCAATGTTTTCTCAAGGGAAGAT[A/G]CTACAGAAATCATATGCGTGCCTCTCTCGATTGGTGGAGGATGATAGACT
Gb379_011746	Class_I	N/A	N/A	Chr01	15469560	Unique_Gb	Tm1_Mira454_Contig_19764	CAGGGTCGTACATAATATTCCTATCCTAGCTCAAGGGATCGGATGCTTTC[A/T]GATAATTGTCCTGGAAGCTGCTGAAGCTGAAGAAGAAACAGAGATAAAAC
Gb379_011765	Class_I	N/A	N/A	Chr01	21680938	Unique_Gb	Tm1_Mira454_Contig_19789	ATCAAACTAAACCCCAAACAAACAGGAAACAGGGAGTCCGCTATTCCATG[A/G]CAAATGGCAACCGATGTCGTCAAAGCAGTACACAAAGCCGAGTGCGAAGA
Gb379_011777	Class_I	N/A	N/A	*	0	Unique_Gb	Tm1_Mira454_Contig_19819	TTACTGTGAGGCCGGTTTCGCCTTCTAACTGTTTATCAGGCAGCTTCGTG[T/C]AGAAATAGCAATAGAGTGAGAGAGAGAATATCGGGGAAAGCAGCCTTTGT
Gb379_011785	Class_I	N/A	N/A	*	0	Unique_Gb	Tm1_Mira454_Contig_19830	TGCCAGTTCCCACTGGATAACAGCCCTACCGCTCCGTTCACCGGATTCAC[A/G]GTACGACCACATGCCTCAAACAATAAAGACTGAAACAAAGCAGGGCGTTG
Gb379_011798	Class_I	N/A	N/A	Chr04	1211133	Unique_Gb	Tm1_Mira454_Contig_19867	GTCAACGGCTTTTCCGATATGCTTTCAAAGATTGTCAACAGCTTCAGAAA[A/T]TCATCAGGTTTTAATGATCGGAGAACCTGTATATATGCGGTCATAATGTT
Gb379_011817	Class_I	N/A	N/A	*	0	3_GbGtGm	Tm1_Mira454_Contig_19910	TGCTGCATAATTGAACCAATATAGGAACTAAAGGAATGCACGATTGTTTG[T/C]CCTCTCAACTGTTTTGGGAAGGAGCCGTTTCATTTAATAACTGAGACATT
Gb379_011834	Class_I	N/A	N/A	*	0	Unique_Gb	Tm1_Mira454_Contig_19965	GTCAAGGGATCCACTGGTTTCTCCAGTTTCATCTCAAATCTTCTCCAGCT[A/T]CTCTGCTTTGACCACAGGATTAGCGCGTGCAATCTCCTCTCTCCCAACCT
Gb379_011835	Class_I	N/A	N/A	*	0	2_GbGt	Tm1_Mira454_Contig_19970	TCCTTCTACTTGTTGTCGACCAATAATGAGGAGGGTGTCGATAAACCGAC[T/C]ATTCGATCACGTAACCGATGAAGAAATCAACAATGGTTTCCCTTAAAAGG
Gb379_011836	Class_I	N/A	N/A	*	0	Unique_Gb	Tm1_Mira454_Contig_19970	AATCAACAATGGTTTCCCTTAAAAGGTTTTTTCGGCATCTTGACTAGGTC[A/G]AGTTCTACGTCTGGATGGTTTTCGAGGTTTGCTTCCCTCATTCGACTGGA
Gb379_011847	Class_I	N/A	N/A	*	0	3_GbGtGm	Tm1_Mira454_Contig_19979	ATTTGCAGAAGATGCTGAAAAATGACAGCTTGATGGACCACCATTATCTT[T/G]AGAAACAGGAGCTTGCTTCTAACAGTGATGCATAGCACAACTGGAAACAG
Gb379_011848	Class_I	N/A	N/A	*	0	3_GbGtGm	Tm1_Mira454_Contig_19979	GACTTTCCTACTGGTCTTGAATCAGAAAGTTGATGAGAATTTACAGATAT[C/G]GACTGTCCATCATCAGAAACACCTGAAAAATTCTCATCAAACCTATAGTA
Gb379_011851	Class_I	N/A	N/A	Chr06	49048928	Unique_Gb	Tm1_Mira454_Contig_19982	GTTGCAGCTGCCGCACGGAATCCCGTTTGTAATCTTTCATCCATGGTTGC[C/G]ACAACAGATATTCCTGACTGGTGTTATGTGGAATCTTACGGAAGAAAAGG
Gb379_011852	Class_I	N/A	N/A	*	0	Unique_Gb	Tm1_Mira454_Contig_19982	ATATTCCTGACTGGTGTTATGTGGAATCTTACGGAAGAAAAGGAAAAACT[A/G]TCTTTACTGAAGCACCTTCAGCTGAACACTTAACTCACTTCTACAGCAAG
Gb379_011857	Class_I	N/A	N/A	Chr08	48754153	4_GbGtGmGa	Tm1_Mira454_Contig_19988	AAAGGAAGTAACTTATCCCGTGGGAGATTGTAAAGGCAATGATTTCCAAT[A/C]ATGTGATACACGGGACCATGAAAATTTTCAAACTCACTGACTACTTTCTT
Gb379_011867	Class_I	N/A	N/A	*	0	3_GbGmGa	Tm1_Mira454_Contig_20014	TAACATGGTTCCCATCTATGACCCATTTTTACAAATTTACCAGCTTGTTT[T/C]TTTATCAGAAATGGAAAATATAATTCAGTGAGATAGCATGTCAACATGAT
Gb379_011868	Class_I	N/A	GT_BAD/GM_BAD	Chr07	17364670	3_GbGtGm	Tm1_Mira454_Contig_20014	GATCATGCGGCATGTATGCAATTCAAGAGGAAACCAGGTCGTCTACCATT[T/C]CATCAACTAAAGTTTGAACAATATCCCAGCCCATTTCAGCACCAGTTTCG
Gb379_011869	Class_I	N/A	N/A	Chr07	17364319	3_GbGmGa	Tm1_Mira454_Contig_20014	AGTTTTCTTTGATCTGTTCAATACCAAGAACAGATTTAAAATCTACCCGC[A/G]TGGCAGCTACAAGAGTTTCAACTTCTTCGTGTATATAGGGTGCCAAGAAA
Gb379_011870	Class_I	N/A	N/A	Chr07	17364104	2_GbGm	Tm1_Mira454_Contig_20014	TTACTGACAACATGCATCAAAACAAATATTCGGTTGACAAGATCGATGAT[T/C]ATCTCACTAACATTTGTCACTTTGTCCAATGAAGTTGCAGAATCCAGAAG
Gb379_011876	Class_I	N/A	N/A	Chr04	10413628	Unique_Gb	Tm1_Mira454_Contig_20026	TGACATTGCATATGGACCTGGTACTCCTGGTTGCCATAGAGTCATGGCAC[T/C]AGACTGGGGAGTAGTTGGCGGTGACTGATGATTAATATCGGGCCGCACTC
Gb379_011877	Class_I	N/A	N/A	Chr04	10413310	2_GbGm	Tm1_Mira454_Contig_20026	TCACTATCACTTGTAAGAGTTAGACCGAAAGCCATTGTCGATTCAGATAG[A/G]AGAAGAGTGGAGATAGGTTGCTCCAAATGTGGTGGTTTAAGAAAAGGTTG
Gb379_011882	Class_I	N/A	N/A	Chr06	48125922	4_GbGtGmGl	Tm1_Mira454_Contig_20039	TAGGAATGTCGAAAGGTTGCATCAATGGATTGCCTGAAGTTTTGGAGATT[T/G]ATAGGAACTCAGGGTTAAGGGTGTTGACTTCAAATCCAATGTATCAGAAC
Gb379_011883	Class_I	N/A	N/A	Chr06	48125828	4_GbGtGmGa	Tm1_Mira454_Contig_20039	TCAGAACAAGAATCAATATGCTCAAACTAAAGAAGGACTCGGATTGTTAA[A/T]ACCTGAGCACGGGCCAAAACAAGTCGAAGTGAAAGCTTAGCAGTATCTAA
Gb379_011892	Class_I	N/A	N/A	*	0	2_GbGt	Tm1_Mira454_Contig_20066	AATACCGTATGGTTCCGGGATGGGAAACGATAGCCTTTTCCTTGCTGAAC[T/C]GATTCGGTCCCTCTCTGGTGTCGATGGCCTCTGTCTTGGTGCACTTTGAG
Gb379_011893	Class_I	N/A	N/A	Chr08	37449941	Unique_Gb	Tm1_Mira454_Contig_20066	TGATGAAAACGAGGTTCGGTCTTCCCTAACGCAACGAGGGCTCGCAGACC[A/G]TACTTGAACCGGACGTGTTTTCGATGGAGAGGGTGTAATTGGAGAAGGGT
Gb379_011894	Class_I	N/A	N/A	Chr12	8984892	Unique_Gb	Tm1_Mira454_Contig_20072	GCTTCCCCTGGCTGCCTCTTTCCCACAATCACTTCCTTCTGTTCCTCCTC[T/C]AGCTCTTCCCCAACCGAGTTTGCCACCACAGGTTCAGCATGCGAACCAGT
Gb379_011918	Class_I	N/A	N/A	*	0	Unique_Gb	Tm1_Mira454_Contig_20146	TGCCGTACGACCAGCACGCAGTCCTCGTATGCCTCACGCCAAGGGCCAAC[A/G]CACAGCCCCGTACTCTTACCTTCGCATACGAGCCATCGGAGACCTTCTCT
Gb379_011919	Class_I	N/A	N/A	*	0	Unique_Gb	Tm1_Mira454_Contig_20146	TCGGAGACCTTCTCTACTTCGCTGAAATCGAAGTCGAAGATGGGATTTCA[A/G]GGCTTAAATCGACGAACACCACGCTAGAGTAAACAGAGGAGCAAAAGGAG
Gb379_011953	Class_I	N/A	N/A	Chr09	42109141	Unique_Gb	Tm1_Mira454_Contig_20231	GAAAGGTTGAAAGCAATGCGCATGGAAGCTGCTAATGCTGAAGTATCTGA[T/G]AATGTTCAGAGTTCTGCAATGCCTGGTTCTCTTTCAAATCCATTGATTGA
Gb379_011967	Class_I	N/A	N/A	Chr01	436113	3_GbGtGl	Tm1_Mira454_Contig_20278	CCGCTGGAAAGCCTCAGAATAAACGAAGTCATAGTGCTGGTAGTGCCCGA[C/G]GCAGTGGACCACCTGCTTTCCGTCCCGCAAAAGCAGCTAAGTTTTCAAAT
Gb379_011970	Class_I	N/A	N/A	Chr08	44544677	Unique_Gb	Tm1_Mira454_Contig_20301	AGAGTAAAGGGATCCGTCTTCATCTCGATTTCCATCATCATCATTATTCC[T/C]CCGAAAATCGTTTGCAAGAAGCTTTTCCCATGCACCATCATCGTGCAAAT
Gb379_012014	Class_I	N/A	N/A	Chr07	60660141	Unique_Gb	Tm1_Mira454_Contig_20384	CACCGTGCTGGCCAAGGTGCTTTTGGGAACATGTGTCGTGGAGGCCGTAT[A/G]TTTGCTCCTACCAAGATCTGGCGCCGTTGGCACCGGAAGATCAATGTTAA
Gb379_012060	Class_I	N/A	N/A	*	0	Unique_Gb	Tm1_Mira454_Contig_20467	GCGGCATTCCCATGGTTTTCTTCTTCGGTTAGTTCACTTTCTCTTGCCTT[T/C]GTTTCTGTAGATTTTACGCACAAAAAAAGAGTGAAACGAAATGGGCGTCT
Gb379_012064	Class_I	N/A	N/A	*	0	Unique_Gb	Tm1_Mira454_Contig_20487	CCTCATGGCACCACAGCCACGCCCGCGCCTCTGTACGCCAACATACAGTC[T/C]CGTACATGCGTCACGCATACCCCATACCTGCAAGAAGAGACAAACGCAAC
Gb379_012090	Class_I	N/A	N/A	*	0	Unique_Gb	Tm1_Mira454_Contig_20558	TGATCATCAGACGGGATTCAGGTGAATGAGGGAAATAACATGTCAATCAA[T/C]CATCATCATATGAGACATGGACACTGGTGGTACAGCCTAAAGCCTCAGGG
Gb379_012092	Class_I	N/A	N/A	*	0	Unique_Gb	Tm1_Mira454_Contig_20561	CAGTATGAATCGTACCTTCATACTCACCACAACACACTACAATACAAGAT[A/T]TACAAACGTGAATAACTTTCTTTCCAATTTAAGTACCAGTTGAGTTGATA
Gb379_012096	Class_I	N/A	N/A	Chr09	20798315	Unique_Gb	Tm1_Mira454_Contig_20566	ATCATACAAAAATATTCCATCAATGATCTAAAAATGTGCAAATTCCATCA[A/C]TATGTAGTAATTATCTTTTAGAGGATCAATCGTACTACAGCATCAACCAA
Gb379_012101	Class_I	N/A	N/A	Chr03	5743246	2_GbGt	Tm1_Mira454_Contig_20573	TACAATCTAGAAAATATCATAGAATTATTTGCCTACACGGGTTAACATGC[A/G]GCACAGGAAGCTAGTTAACATTACAACTTGCCCCCGATATGGAGAAAGAG
Gb379_012102	Class_I	N/A	N/A	Chr06	18995787	Unique_Gb	Tm1_Mira454_Contig_20577	ATGGTCTCCGATGTGCATGGACACGCCGGAGGAGTTCGTCTCAAGGAACC[A/G]TTTCACCAGAGCGTCCGCCGTTATCTTAGGTGATGGAGTTCGGCAACCGG
Gb379_012103	Class_I	N/A	N/A	Chr12	5088277	Unique_Gb	Tm1_Mira454_Contig_20583	AGTCCTGTCGTTTGCTGCACCTTCACATTTTTTGGTTTCTCATCATCAAG[A/T]AATAGTGTTGAAACATTTAATATCGTGAGAAGTTCTTGTTCAATTTGTTT
Gb379_012114	Class_I	N/A	N/A	Chr09	9893068	3_GbGtGm	Tm1_Mira454_Contig_20600	GGAAGTACGATATTCCGCGTGCTTAGGGAACGTAATTATTGGGATCTTAT[A/T]CATGGCATTCTGCGGGAATTTTGGTGGGGAAACGTAATTCCTGCTAGGGA
Gb379_012118	Class_I	N/A	N/A	*	0	Unique_Gb	Tm1_Mira454_Contig_20615	TATCCTCTAAAATCTCAATTACTATCTGGAGAATTTCCTGGGACTTTATT[C/G]CCAAACTTGTTAATCTTAAGCACAGGAGAGTCATTGCAGATGATAAGTGC
Gb379_012126	Class_I	N/A	N/A	Chr12	25635350	Unique_Gb	Tm1_Mira454_Contig_20628	AGCTGCACGTGAAGAAATGGAGAATTATGATTGGAAAGCAGCCACTAAAA[T/C]GATACGCAATGAACAGTACGAAGCTGCCATTTGGTTTTGGAGGAAGAAGA
Gb379_012128	Class_I	N/A	N/A	Chr04	11699635	Unique_Gb	Tm1_Mira454_Contig_20633	GCGGTACATGGGATGGCGATGGAAGGATGGAGATATGATAACCCCCTATA[A/C]TGGATGGAGGAAGTACCGCGTGCAGTGGAAGGACTGGTGAACTGCGATAG
Gb379_012134	Class_I	N/A	N/A	Chr07	18486055	Unique_Gb	Tm1_Mira454_Contig_20640	ATCCTGTTTCTCAAGAGAAGGTACTGGTGGTGGCAGATCAGTGCTGCCAC[T/C]AGGATAATCTTCAATTTCTATTTCTTCATCACAATCTGATTCATCAAACT
Gb379_012175	Class_I	N/A	N/A	Chr11	4439517	Unique_Gb	Tm1_Mira454_Contig_20712	AAAATCATTTTTTTATAACACAAACTGGAATAATAAAGCAGCTGCCAGAG[C/G]GGTTGTGAAAGACTCACTAACATGTTGCTTTATTTACAAACACTAGTTAT
Gb379_012180	Class_I	N/A	N/A	*	0	Unique_Gb	Tm1_Mira454_Contig_20722	CCAAATCAACAACAAGTTCAGCACCACACCGAATGGTTTCGATGTTGTAA[T/C]TTGGGCACTGGTTCAAGATAGGATTGGTAGAAATCTTGGGTTTTCAGACG
Gb379_012191	Class_I	N/A	N/A	Chr02	57269568	Unique_Gb	Tm1_Mira454_Contig_20754	CTATAACCTTCTCAACGTCAAAACGGAGTTTATTGTTACCACAAATCAAC[A/G]CAACAGCGTTAAGTGAAACAAAGCTGATATTGCTAATTTCGAAAGCACCA
Gb379_012194	Class_I	N/A	N/A	*	0	5_GbGtGmGaGl	Tm1_Mira454_Contig_20762	TCTTACGATTATTCGGTATTAAGTCCATCTCTTGCATTTGGCGCTCAACA[A/G]AAACCAAACCGGTCTGTTCAAGAAACCAGTTAAGAAGCAAGAAGAGGGTG
Gb379_012198	Class_I	N/A	N/A	Chr05	3390907	2_GbGt	Tm1_Mira454_Contig_20772	GGGTTTTGGCTGCAATTCATTTTCTTCATCATCTTTACAGACAGGATTTC[T/G]CCGTGGATATGAACAATTTGTGGCAGTATACTGAGTTGGAACTGAAGGAT
Gb379_012241	Class_I	N/A	GT_GOOD/GM_GOOD	Chr09	12619813	3_GbGtGm	Tm1_Mira454_Contig_20845	CCCATTTTTCTAATGAGAAGGAAACCATGAAGATGAAGCCTAGGAGGCTG[A/T]CTTACCCTGGTGCTGAGAAACCAGCTGCACGTCAACAAAGCACCAAGGCT
Gb379_012278	Class_I	N/A	N/A	Chr03	37336828	4_GbGtGmGl	Tm1_Mira454_Contig_20950	GGTAGAGTCCATTACAACAGGAGTGAGAAAGCTTATTTGTTTCTTTAGAA[A/G]ATCAGGAGGTTGCGGGCCAGGTTCAACAGTTTGGCCTTTGATAAGAGCAC
Gb379_012281	Class_I	N/A	N/A	Chr08	53700100	Unique_Gb	Tm1_Mira454_Contig_20959	ACATCAGCCAATGACTTGAGGTTGCACTTGATCAGTGCCTCAACGAAGTA[T/G]CATGTTTCATCCTTGGTGTTCCCATCCGGTACATCCACCACAAAAGACTC
Gb379_012305	Class_I	N/A	N/A	*	0	3_GbGtGm	Tm1_Mira454_Contig_21002	TCCGACTTTAATTTCTCGGCTTCCTTCTTCATCTCTGTTCCTTCTAACCG[T/G]GCTTTTCCCGTTTCCACTGTAAACTGTTGGAGGGTTGAAAACATTTCTTC
Gb379_012307	Class_I	N/A	N/A	*	0	Unique_Gb	Tm1_Mira454_Contig_21003	TCTCTTCTTCAACTTGTTCAAGCAATGCCTCCAGCTTTGCTTCTGTCAAA[A/C]CTTCTAGCCGTTTCTGCATGGCTTTGACTTCATAGTCACGTAATTGTTGA
Gb379_012324	Class_I	N/A	N/A	*	0	Unique_Gb	Tm1_Mira454_Contig_21049	TGAGAGTAGAATGTTGAAAGAGTAAGAAGAAGCAGTAGTGCAGTAGCAGA[T/C]GTAAGTATTTTCATAAGGATTAATGGGTCCTTGGAGTCTCTCCATAACAG
Gb379_012325	Class_I	GOOD	N/A	Chr10	59718657	Unique_Gb	Tm1_Mira454_Contig_21051	TGTCCACAGCATCACCCGTCTTCAGTCTTTTCCTGCTCGGAATCCTTCGC[A/C]GGTTTCGAATCCTTCTCTTCCTTAATTATGTCTGAGTTCTCTTCAGCAGC
Gb379_012326	Class_I	GOOD	N/A	Chr10	59718760	Unique_Gb	Tm1_Mira454_Contig_21051	TTATCCCGTCATCGTCGCAAACAGTTTGCGGAGTCTTAAATAGTTCATTG[T/C]TTTCTAGTTCAGTTAATTTCTCTTTGGACTCACCTTTGAGTAGCTCGAGG
Gb379_012327	Class_I	N/A	N/A	Chr10	59718816	Unique_Gb	Tm1_Mira454_Contig_21051	AGTTCAGTTAATTTCTCTTTGGACTCACCTTTGAGTAGCTCGAGGACTTC[A/G]AGCATGGTAGGTCTTCTGTCTTGCCGATTATCGGCACAAACAAGTGCAAT
Gb379_012352	Class_I	N/A	N/A	Chr06	50494272	3_GbGtGl	Tm1_Mira454_Contig_21105	TAAGGTTGAACGGTACATCCGGTGATTCTTCGTACTCGGCAGCATCCAAA[A/T]CTTGAAGGTGTGCCCCTTTGAAAAACTTGGGCAAAACATATTGTCTCACA
Gb379_012396	Class_I	N/A	N/A	Chr01	24294773	Unique_Gb	Tm1_Mira454_Contig_21205	TGTACGGTCTTTTCGACCTCATCGATGACACTGGAGTCATTGCCGCTGGG[T/C]AACTGGTTACGCCTGAGCCACTGCTGTTGTTGTTGATGCTGTTGTTGTTG
Gb379_012444	Class_I	N/A	N/A	*	0	3_GbGmGl	Tm1_Mira454_Contig_21262	TCCTTTCCAACCATTCATAAATACAACCAAGATGAAAATGGTGTGAGCAG[T/C]GAGCTGTGATTTTAGGATTTTCTGGGGTATATTCATCAAGACAAGTAGGG
Gb379_012476	Class_I	N/A	N/A	Chr07	57335892	Unique_Gb	Tm1_Mira454_Contig_21316	CTCGATTTCCGACCACGGTGAGAGAATCCGATTTCCAATACCATTGTAAT[T/C]GATATCATGTAATGCTCTATTCAGTAGCACGGTGAGACGACTCGCACGTT
Gb379_012484	Class_I	N/A	N/A	Chr06	46627697	2_GbGm	Tm1_Mira454_Contig_21329	TCAACTCAAAATCAGATTCCCATAAGTTATCACATGCGATCCGAGAGGAA[A/G]ACCGAAGAGGCTGCTCGAGAGAAGTGCTCCATTGACAAGTTGGCTATTCG
Gb379_012487	Class_I	N/A	N/A	Chr04	2369416	Unique_Gb	Tm1_Mira454_Contig_21332	TTTCATGTTCATGATCTTCATGCAAACCATCTTCAGATGTGATACTGATC[A/C]TTGTTTCAGAAGCATTAATCTGGTTGCAAGATTTCCCAGAACCAGAGAAC
Gb379_012488	Class_I	N/A	N/A	Chr04	2369348	Unique_Gb	Tm1_Mira454_Contig_21332	ATCTGGTTGCAAGATTTCCCAGAACCAGAGAACTTTTCACCGTTCAGTTC[A/G]TCTGAACTACAGAACCCATTCTTAGAAGGAACAGATTCACTGGGTGCAAA
Gb379_012492	Class_I	N/A	N/A	Chr09	16557140	Unique_Gb	Tm1_Mira454_Contig_21344	AACTTCTTCCTTTTAGGCTCAACCCCATTGTTCCATTGCATCTCAGCTCC[T/C]CCATCACTCCCATCTGTCACCGGAACCGGACCCGGTGCAAACCCCACAAC
Gb379_012497	Class_I	N/A	N/A	Chr05	4996589	5_GbGtGmGaGl	Tm1_Mira454_Contig_21353	GTGGGCACTGATACACGAGAGTAAACTGTTTGTAGATACCGAAATAGTGC[A/G]GAGATCTCCTTCAAGACAAGCAAATCCTTACTAGATGTGTAGTGCTGTTT
Gb379_012520	Class_I	N/A	N/A	Chr06	37352925	Unique_Gb	Tm1_Mira454_Contig_21408	ATAGCTAGTAAAATTCTTGAAAACATTCCTCATCCAAAATGCCTTCAAAC[C/G]AATAAAAAGTCTTAAACATGTAAAATTACTGATAGAGTCACAAGTCCAAG
Gb379_012523	Class_I	N/A	N/A	Chr10	61947785	2_GbGm	Tm1_Mira454_Contig_21426	ATGAGCCACATTCCATGTCGGGTCATAAGGATCCACGGGTGGTGCTTGCC[T/C]GTATGTTTCACCCGCACCATGAACTTGTTGATGATATCCTACGGGTACTT
Gb379_012524	Class_I	N/A	N/A	Chr10	61948042	Unique_Gb	Tm1_Mira454_Contig_21426	GATGCCACATCGGAGTACCCGAATATGTGGTCGGTTGCGAAATGGGTTGC[T/C]CCACGAAACTATCCGTTTGACTTTGCTTTGACTTCAAAACCGGTTCAGGA
Gb379_012527	Class_I	N/A	N/A	*	0	Unique_Gb	Tm1_Mira454_Contig_21439	ACCATAGCCAAATCCTAAACCAACCCCACATCCAGCACCAAAACCAAAGC[A/C]GACTTGCAAGCCAGGAATTCCAGGACCAAAGCCAGCACCTCCAACAAGGC
Gb379_012535	Class_I	N/A	GT_GOOD/GM_GOOD	Chr03	42745608	3_GbGtGm	Tm1_Mira454_Contig_21476	TCGCATTGCGCGGTGTCCACGTAGTTATGGCGGTAAGGAATGCAGATGCC[A/G]GTCAGAATGTCAAAGAATCAATACTAAAAGAAATCCCTAGTGCTAAGATT
Gb379_012536	Class_I	N/A	N/A	Chr03	42745531	3_GbGtGm	Tm1_Mira454_Contig_21476	AAAGAAATCCCTAGTGCTAAGATTGATGTTATGGAACTGGATCTGAGCTC[A/G]ATGGCATCAGTAAGGAAATTTGCATCACAATATCAATCCTCTAATCTTCC
Gb379_012555	Class_I	N/A	N/A	Chr05	4272139	2_GbGm	Tm1_Mira454_Contig_21537	GAGATCCTCTTACTGTTGGGGGACGAAGTCTTAATCCCAGTTCCGGGAGA[T/C]GAATTGCCTCGTAGAATCTCGGGTGTTTCATCTTCAGCAATAGTTTGGAA
Gb379_012556	Class_I	N/A	N/A	Chr05	4272043	3_GbGtGl	Tm1_Mira454_Contig_21537	TGGAAATGCTTTTCGATAATGTTTTGAGGTCGAATAATGCTAGGCTTGCC[A/G]TATCTTTGACCAGTATACAGTGCGGAAGATGATCCGATGGCAATGAAGGA
Gb379_012577	Class_I	N/A	N/A	Chr04	57634358	3_GbGtGm	Tm1_Mira454_Contig_21576	AGAAATGGTGTCAATAAACAACCAATTCGGAGGAATCTCGTATGAGCAAC[A/G]ACTGAATTCATTGATTAAAAACGGTAAATCAAATGCAAAACTATTGTGAG
Gb379_012584	Class_I	N/A	N/A	*	0	2_GbGt	Tm1_Mira454_Contig_21616	CAAAACCATCGAGCGCATCAACAGCTCCTGCATTGTGGCAGTTATCCGGG[A/C]AACCGTTGTTATTGTAAACATGGTCATCATTAGTAACCTCCATTTCATAG
Gb379_012603	Class_I	N/A	N/A	Chr02	19118732	Unique_Gb	Tm1_Mira454_Contig_21662	GTAATGCACTTAAGGCAATTGAATTGACTGAACAGCTGGCAACTAACTTA[T/C]TAGAGAAAAATAAGGACCTGCATTTTGATCTTCTAAGCCTTCATTTCGTC
Gb379_012623	Class_I	N/A	N/A	Chr06	50850226	4_GbGtGmGl	Tm1_Mira454_Contig_21708	CGATAAAAATAAGAATACAAATATAGAACTTAATCAGGTTTACGAGCTAC[T/G]TAAGTATTACAAGCAAAATCACCATAGAACCAAGAATCTCCATAGACAAA
Gb379_012629	Class_I	N/A	N/A	Chr13	1296866	Unique_Gb	Tm1_Mira454_Contig_21727	ACCGGAGAAAAGGAAGATAGACTGATGATGACAGGGTTGCACACCGTGGC[A/G]GACGTCTTCTGTGTCGGATGCGGATCAATAGTGGGGTGGAAAATATGAAA
Gb379_012631	Class_I	N/A	N/A	*	0	Unique_Gb	Tm1_Mira454_Contig_21730	GCTTTTGGGGGCTGGGATGATGGAGTGCCAGATTCTATGCAGACGATGGC[T/G]ATGAAGGGTCGATTGGCCTGGAACTAAAGTCATCAATGTGCCCTTTGATT
Gb379_012633	Class_I	N/A	N/A	*	0	3_GbGtGm	Tm1_Mira454_Contig_21737	AACTAATTAAACTCTCACAAAGCATGCTAAAATAGGGGGAAACAATGTAG[T/G]ATACCAAAACATTCAATATAGCCAGATTCTAGGGTATATGTGGCTTGCTT
Gb379_012641	Class_I	N/A	N/A	Chr06	28056522	Unique_Gb	Tm1_Mira454_Contig_21754	TCAGTAAGCCCTTTGCATTGCTCTTCTGCGAACCACGTAAAATGCAGACA[A/G]CAATGTTCAGAATCTTCTCAATCTCATCGCGGGAATCTATGGATTCACAA
Gb379_012643	Class_I	GOOD	N/A	Chr06	10911716	Unique_Gb	Tm1_Mira454_Contig_21760	TTTGAACTGTGCTCTCTCAAGAAATCAATGATATGTGTAGGCATTTCTGC[A/G]AGCAAAGATTCCAGTTGTCTGCCTAGATTGTGTTTTTCCTCGTCCATCAT
Gb379_012651	Class_I	N/A	N/A	*	0	3_GbGtGm	Tm1_Mira454_Contig_21796	ACTCAAATAAGTAAGTCTGAAATTTTATTAGATTAATAAACATAATCCAA[C/G]GAGTTTAAGATCTTCAAAGATGGTAGGCAATCGAGATCAAGGCTGGAATT
Gb379_012675	Class_I	N/A	N/A	Chr13	3960452	Unique_Gb	Tm1_Mira454_Contig_21862	TGCCAACCCATCGAGTTCTACTAATTTTGGAGAGAGAGCTGCTGCATTAC[A/G]GGAGGAACCAAATATAAGAAATATCCCTAGAATCAATGCAGAACATCCCA
Gb379_012690	Class_I	N/A	N/A	Chr13	35059765	Unique_Gb	Tm1_Mira454_Contig_21923	AGCTTCTCGTCATCATCACCTTTAGGGTTGAGGAACCATCTCAGACTCTG[T/C]GGAGCATTGGATGGAGTCTTCTGAAGGGACCGCTGCTTCTTAGATTGTCT
Gb379_012712	Class_I	N/A	N/A	*	0	2_GbGt	Tm1_Mira454_Contig_21979	TTCTATTTTTGCTGCAGAAGCGTTGGCGGGTTTCCAAACAATCCATCTCG[A/G]TTTATTTCTACAGTTAAAAGAGGTTGAAATCGAAAGGGACTCCTGTTTGG
Gb379_012713	Class_I	N/A	N/A	*	0	2_GbGt	Tm1_Mira454_Contig_21979	TTATTTCTACAGTTAAAAGAGGTTGAAATCGAAAGGGACTCCTGTTTGGT[A/T]ATTTGCAAACTGCAAGAGCAAAATGACGATAGACCTAAGATAGCAGCTAT
Gb379_012735	Class_I	N/A	N/A	Chr04	4129785	4_GbGtGmGl	Tm1_Mira454_Contig_22019	ATACATTCTTGGTAATAGTTTTGATCTTACTAATTGTACTCAATTCCCAG[T/C]TGCTAACTAGTTGGTACGATTTTCTGTGCCGTATCCCCTACCTCTTCCAC
Gb379_012736	Class_I	N/A	N/A	Chr04	4132477	Unique_Gb	Tm1_Mira454_Contig_22019	GTTTTTGATGGTTGTGGTGGTGCTTGTGCTAATAATGGTGGCGCTGCTTG[T/C]GCCGACAATGATTGCGGTGCTTGTGCTAACACAGGTTGTGATGCTTTTGC
Gb379_012741	Class_I	N/A	N/A	Chr06	43478394	Unique_Gb	Tm1_Mira454_Contig_22031	CAGTTTTACATTGTGGTGATTGGGTATTTGTATTTCACAAGAATTGTGGT[T/G]TTTGCTTTAAGGACGATTGCAGCTTACAAGTATCAATGGGTTAGTAATGC
Gb379_012761	Class_I	N/A	N/A	Chr03	32975425	2_GbGm	Tm1_Mira454_Contig_22116	CCCAAATGATGACCAACTCTCTGGATAAAAATATTCCATACAAATATTTT[A/G]CAAAACTTCGGAACTGTTAATAAAATGAAAAGAAATAGAAATAGGAAAGG
Gb379_012763	Class_I	N/A	N/A	Chr07	18420682	Unique_Gb	Tm1_Mira454_Contig_22121	TGTGGGAGATGCGGGTGTAGTAGGTGTTTCAAGGAGCGCCGCATCACCTC[A/G]GTCTCAGTCCCCTGCAAGGACTAATAATGCCAAAGGCTGCAATGAGAATC
Gb379_012768	Class_I	N/A	N/A	Chr05	59317016	5_GbGtGmGaGl	Tm1_Mira454_Contig_22131	TGGGTGCCATCATGAGCTCCACAATGGGGACAAACAACACAACCAATCCC[T/C]AAATTCAGCACTCGGCTCCCCTCTCCATTCTCAAAACCCTAAACAATTGC
Gb379_012776	Class_I	N/A	N/A	*	0	Unique_Gb	Tm1_Mira454_Contig_22143	TCACTGAAGAGGAGGCATCTGCCTCTCCTGCTTTGTAGACAGATGCTTTG[A/T]TTGTTGGTTGAACAGCAAGATTGATATTCATAATGAGTTATTTTGCAATC
Gb379_012807	Class_I	GOOD	N/A	Chr07	49008376	Unique_Gb	Tm1_Mira454_Contig_22248	TTGGGACAAGGTTGGGTTAAGTGGTGAAGAGGAAAAATGAGTCTTGCTGT[T/C]GCAGATGCCATTTCAACGGAGGATTTCTCTTTCTATTTTTACTGATTTTG
Gb379_012812	Class_I	N/A	N/A	Chr10	2186485	Unique_Gb	Tm1_Mira454_Contig_22264	TCGCCATCTTCCAGCTCCTCGTAACCACTGTTTCGGCGTGAGCCGTCACG[T/G]TGATCTCTCTTGTGTTTTCTATGTCGGCTTTCACTGTCAGAATCGGGTGA
Gb379_012815	Class_I	N/A	N/A	Chr02	20471617	Unique_Gb	Tm1_Mira454_Contig_22275	GCCGTCACTGTTTCCTTGTCGTTTGGGCTAGGAAGCACCCCAGCACCCAT[A/C]GAAACCCCTCGCAAAAGCTGCATGACATGAAGCTCGTCATCCGACAATTG
Gb379_012836	Class_I	N/A	N/A	Chr11	54396919	2_GbGt	Tm1_Mira454_Contig_22320	GTCTTTGACACAGTTTGCAGAACCGCATCGGGTTGAACGTTGCCCTTCAC[A/T]GTCACTTTCTGCTCCTTCAAATCTACTTCATATGATTCCACACCTTGCAT
Gb379_012840	Class_I	N/A	N/A	Chr13	41116895	Unique_Gb	Tm1_Mira454_Contig_22334	AAAAATACAACATTCTAACATGCATTTAAGAGATATCATACGTTCCGGCA[T/C]ACATCATCGCATATTCTAGGAAAGGTAAAGCATCGTCAAATCCACTAGAA
Gb379_012846	Class_I	N/A	N/A	Chr05	14917327	Unique_Gb	Tm1_Mira454_Contig_22358	TCTTTTTCCAGGGCAGCAAGGTCCTCACGAGCCTCTGAGAACTCTCCTTC[T/C]TCCATGCCTTCACCAACATACCAGTGCACGAAGGCACGTTTGGCATACAT
Gb379_012854	Class_I	N/A	N/A	*	0	Unique_Gb	Tm1_Mira454_Contig_22393	CTGCACAATAAGAAAACCAATCCATACATACACGAGCGACGATAACTCTT[T/C]CCAGTATATGTTTTGTAGGAGGGGAACTTCATCTTCTGTCTGGTTGCCAG
Gb379_012857	Class_I	N/A	N/A	Chr02	54284304	4_GbGtGmGa	Tm1_Mira454_Contig_22411	TTCAAGGACATGAGAATTAGATAACGCATTCCAGGCAGCAAGTCGAACAG[A/G]AGCTTCAACACAACGGTGTAAATATATAGCAACTTGTCGACCATAGGTCA
Gb379_012858	Class_I	N/A	N/A	Chr02	54284391	Unique_Gb	Tm1_Mira454_Contig_22411	TCGACCATAGGTCAAATCACCAAAAGATACAGCAGCATACTGCTCAACAA[A/G]AGTATCAATAAATGTTGAGTAACTTTCATGAATCTCGGATTGAAACCTCA
Gb379_012859	Class_I	N/A	N/A	Chr02	54284697	3_GbGtGa	Tm1_Mira454_Contig_22411	GATTACCGGGACACTCCGAATGGGTGAAACAACATCTGCAGACAAGAAAG[A/T]GGACAAGGCTTCCAAACCTAAAAGGAAAAACATTCCAGCTTTAGAAACTT
Gb379_012864	Class_I	N/A	N/A	*	0	2_GbGt	Tm1_Mira454_Contig_22421	CCTTCAGATCGGCATCAGGATTGTTTGTACGGGACGAGGAAGGACAAATT[A/C]TTGCATAAAAAACGATTATCCACTCCGAAATTGCAAATCCATTTATAGCA
Gb379_012879	Class_I	N/A	N/A	Chr09	22326717	Unique_Gb	Tm1_Mira454_Contig_22464	CTGTGATTTAGATTCTACAGCAGGGAAGGATGGAGTTGCAGATGGCTCAC[A/G]ACCAAGCGCCTGAGAAACAATGGGCATCATTTGTTGGACCATCCGTGACA
Gb379_012880	Class_I	N/A	N/A	*	0	Unique_Gb	Tm1_Mira454_Contig_22464	ACCAGAACCAGCATTATTACCACGTTCCCCTTGCCTCCCTTCCCCATTGT[T/C]TGTTCTATTACCAACAGCTGAAACCACCGGTGACAATGCAGTACCAGGAT
Gb379_012881	Class_I	N/A	N/A	Chr10	60277966	Unique_Gb	Tm1_Mira454_Contig_22466	GCTGCCCCCGAGACTCGTGGTAAGGGTCTATTCGTGAAAATCAACATGGA[A/T]GGAGTCCCGATCGGACGGAAAGTCGATCTCAAATCCTACGATAGCTATGA
Gb379_012893	Class_I	N/A	GT_GOOD/GM_GOOD	Chr13	3112294	3_GbGtGm	Tm1_Mira454_Contig_22516	CGACATCACTTGTTGGGAGAGCAACGCAAGTGAGAACAAAGCCTTCTTCT[A/G]TTTGTTCATCACTAAGGAAGCTATTTTCAGACTGGTCCACACTGCCTTCT
Gb379_012894	Class_I	N/A	N/A	Chr13	3112167	3_GbGmGa	Tm1_Mira454_Contig_22516	AGCACCAGCCCTGCACGAGTACGGAAGATCAATCCCGTTCTCCTCCGCCG[C/G]GTCCAGGATCTTCAAATCATCTGGGCACTCAAACTCTTGAGGTCCTTCCG
Gb379_012907	Class_I	N/A	N/A	*	0	Unique_Gb	Tm1_Mira454_Contig_22540	ATGGAGAATTTCATGGAATTATTTGCCGACGAGGGCTAATATGCAGCACC[A/G]TCAGCTTGTCAGTAATACAAATTGCCCTCAGTATGGTGAAAGAGCTAAAA
Gb379_012908	Class_I	N/A	N/A	*	0	Unique_Gb	Tm1_Mira454_Contig_22540	ATCTTTGATCAGTTTTCCTCGCATCAGAGGCGTCTCTTCTATTGTGGACT[A/G]TGGGCTATCTGGGGAGAGAGAAACAGAAGAGTACATGAGCAGAGAAATAG
Gb379_012922	Class_I	N/A	N/A	*	0	Unique_Gb	Tm1_Mira454_Contig_22563	TGGAACTGTATTTCTATCAACACTATTATATACAGAAGAAGGTGCTCAAT[T/G]CCACATCCTAGCCATTTTATACTGTAAAACTTCATTTACCAATGGCTCAT
Gb379_012939	Class_I	N/A	N/A	Chr01	29585270	Unique_Gb	Tm1_Mira454_Contig_22617	TGTCCTATAATGAAACCTGGGGAATCTTACAGTGATTAAGGTCTAAATGA[A/T]AAGAGGTTTCCTTCTATGCCAGAGTTCTCTCTGAAGCTGAGAATTTGATA
Gb379_012940	Class_I	N/A	N/A	Chr01	29585345	3_GbGmGa	Tm1_Mira454_Contig_22617	TTCTCTCTGAAGCTGAGAATTTGATAACATTGAAAGGGAAGAACCTAAAA[A/G]CCAAAAGAGCTGACAGCCTCATTCTGGATCAGGTGAGCCTCCTGGGACCA
Gb379_012945	Class_I	N/A	N/A	*	0	2_GbGm	Tm1_Mira454_Contig_22621	ATGGAGTTGAAACCTTAGCGCATGTCTTTCGTGGTTGCCCTGTTGCCAGT[T/G]AAGTCTGGGGATTACTGGGGTTATTAGTTGTTCTCTCTAATGTAAATCAA
Gb379_012947	Class_I	N/A	N/A	Chr11	4752352	Unique_Gb	Tm1_Mira454_Contig_22645	AGGCAGGGATTTCAGTAGTTCCCGGAGAGGAGAGAGAGAGGAAGAGAGAA[A/T]CGAAAACCTTAAAGAACTTCGAAATCTGACTGGGTTTGGGTACAAGATGC
Gb379_012956	Class_I	N/A	GT_GOOD/GM_GOOD	Chr12	4607616	5_GbGtGmGaGl	Tm1_Mira454_Contig_22673	GCCCAAATTCATTCAAGTTCAGGTGTAGACCCTGATGCTGTTGCTGCTAT[A/T]CGGAGGCAACGACTAAGTGAGATTTCATTGTGGTTCAGTCCACATAGTAA
Gb379_012957	Class_I	N/A	N/A	Chr12	4607694	3_GbGaGl	Tm1_Mira454_Contig_22673	TTGTGGTTCAGTCCACATAGTAATAACAACAACAATCATAGTTCTTCTGC[A/T]GTTTCACAGGTTGTTTCTGAACAACCCCCAAATACTGTCACTGAAGAAGT
Gb379_012961	Class_I	N/A	N/A	Chr13	54905402	Unique_Gb	Tm1_Mira454_Contig_22695	ACCTTGACGATGAAGAAAGAAGAGGACAATGATAACTTGGACTCGCAGCT[T/C]AGCCAAGGTGTGGTGTACACTGCAACGAATCCCTTCATGCTAGCTTTCCA
Gb379_013018	Class_I	N/A	N/A	*	0	2_GbGa	Tm1_Mira454_Contig_22845	GGCAGTTGATTAATTGTCCCTCTTCCGCCATTGCTTTCCCTCCGATTCCT[T/C]ACTCTCTCAAAGTCAGGCTTATAAAGACCCAAATTATGATGCTTTACAGT
Gb379_013053	Class_I	N/A	N/A	Chr09	18663094	Unique_Gb	Tm1_Mira454_Contig_22965	GACACTGGTAAATCACCAGCAAGAAACACTGCCTACTTCACTCGCCGTTC[A/G]GATATCAATCTTTCTGAGGAGATTTTACATGCCAATAGTGTCATTCAGAC
Gb379_013054	Class_I	N/A	N/A	Chr10	21722720	Unique_Gb	Tm1_Mira454_Contig_22982	TCCTTTGATGGGTTTATGAATGATGAGTTTAACGGAGCCTGAGTTGACGA[T/C]ATGCTCCATTCCTGCAGGCATGATTTCGCCGGTGCCGATTAAGGTCATAG
Gb379_013064	Class_I	N/A	N/A	Chr02	17497803	Unique_Gb	Tm1_Mira454_Contig_23011	AGCTCTTGGAGGCTGCATATGACCATCTCTTGCATTCCCATAATTTCCAC[T/G]GTCCTGTTCACGCCTACCCCAAAAATTGTTATTATAGCCACCATCCCCAC
Gb379_013076	Class_I	N/A	N/A	Chr10	5276347	Unique_Gb	Tm1_Mira454_Contig_23058	CCCACAATTATAACACGCACCCATCACCACCATAACCGCCTCTCCTGTAA[T/C]CGCCCCTACCACCTCTACCTCTTCCACCACCCCGGCGAGATCGGGGAAGA
Gb379_013087	Class_I	N/A	N/A	Chr04	6017789	Unique_Gb	Tm1_Mira454_Contig_23088	ATGATCTCTATGATGACTTCAACATGGATGAAGTTGATTTGAACCTTGAT[A/G]ATTATGAAGAACTCTTTGGAGTAGCTCTCAATCACTCAGAAGAACTTTTT
Gb379_013091	Class_I	N/A	N/A	Chr10	28015297	Unique_Gb	Tm1_Mira454_Contig_23111	AAATTCATATCTTCCCATGCTGGTTCCAGCTGAGAAGGATGAGAACCCAC[A/G]TAGAGAAAGAGGGACTTTCCTGGGTCTTCAACTGGTGAAGCAATGTAATA
Gb379_013134	Class_I	N/A	N/A	Chr12	11540722	Unique_Gb	Tm1_Mira454_Contig_23195	AAAGTAAGATGGATGCTTCTGGGATATGTTGGGGAATCTGATTCGGGGCT[T/C]TTGGAGTTCTCCAAGGGATGCCCTAGCTTGCAGAAACTAGAAATGAGGGG
Gb379_013135	Class_I	N/A	N/A	Chr12	11540660	Unique_Gb	Tm1_Mira454_Contig_23195	CAAGGGATGCCCTAGCTTGCAGAAACTAGAAATGAGGGGTTGTTGTTTCA[C/G]TGAACGTGCACTTGCAGCTTCCGTGATGCAATTAACTTCTTTGAGGTACT
Gb379_013136	Class_I	N/A	N/A	Chr02	11186035	Unique_Gb	Tm1_Mira454_Contig_23197	TCTGGTGAGTAACTTGAGCCCTGATCCTCGAGATGGCTGACAGTTTCCCA[A/C]CCACTCTCATCTTCCTCTATCTCATCATTCTGATCAAAAAGTGCATTTGA
Gb379_013137	Class_I	N/A	N/A	Chr10	50733643	Unique_Gb	Tm1_Mira454_Contig_23200	TTTTAAAGCATGGAGCGGGGTCTCTCATGCTTAGTTCTGACATGTTTTCT[C/G]GAAATATGGTTGAGAGTAGGGCATCCAGAGAGGGCCATGGTGAGCTCAAG
Gb379_013148	Class_I	N/A	N/A	Chr12	1048776	Unique_Gb	Tm1_Mira454_Contig_23244	GGGTAATGCCATTGTTGTTTAGGAGGTGGGGATGGTTTTGAATAGTGATG[A/G]CCAGGTGCTGGTGCGTATGGTGAAGGGGTTGAATGTTGGCTTGGTGGTGG
Gb379_013173	Class_I	N/A	N/A	*	0	4_GbGtGmGl	Tm1_Mira454_Contig_23267	CCACACCTCCATCATTTGAACTAATCTTCTGCTGATCTTGGATTCGTTGA[T/C]GCTTTTGGATACTACTGGACTGCACAGAAACACTTTGATCATCATGCCAC
Gb379_013180	Class_I	N/A	N/A	Chr02	13003150	Unique_Gb	Tm1_Mira454_Contig_23278	TTCTCAGAAAGCATCTTTATTTGATCAAGTACCCTAGTCTCGGCTTCTTT[T/G]GCAGCTTCAGCTTCTTCCAGAGCAACTACCAGCTGCTTATCTGCTTCCTG
Gb379_013219	Class_I	N/A	N/A	*	0	2_GbGt	Tm1_Mira454_Contig_23402	TCTTGATCCATTACTTACTCAGTCTTCGACTAATGATGGAGATAATCGGA[A/C]TGATCATGAAAGAACTCGGACAGAGTTTCAGGAAGCAGGAGTCTTTCCTG
Gb379_013220	Class_I	N/A	N/A	Chr09	56976409	Unique_Gb	Tm1_Mira454_Contig_23409	AACACGTTTCTCAAGCTCAATCAGTTCATTCCTTAATTGTTCGAAGCGGC[A/G]GATTTCATTTGGTTCACCACCAATATTAGAAGCATTCTGCTCAACAAATT
Gb379_013221	Class_I	N/A	N/A	*	0	Unique_Gb	Tm1_Mira454_Contig_23409	GAAGCATTCTGCTCAACAAATTCATTTCCCGATTTTTCAAGAGCTGATGA[T/C]TCGGTGTCAGGTTTCCGCGTTGAAGGGTGTAAGAAGCTCCATAACCCACG
Gb379_013224	Class_I	N/A	N/A	Chr06	34141449	Unique_Gb	Tm1_Mira454_Contig_23412	CATGTTTTTATGTCCAATTTGGAACTTGAGTCACTAACCATTTTAAGTCA[T/C]GAGTTTCGAGCTGCCTATGATCTAAAGTTTCCAATGTTCAAAACCTACTT
Gb379_013225	Class_I	N/A	N/A	Chr06	34141174	2_GbGt	Tm1_Mira454_Contig_23412	CATTCACCTCCACATCCTCTACCTCAACGTTACACTTTCCGGCAGCCTCT[A/T]GGACGCTTTTCTCTTTCACCTCTCCCTCGGGAACAGGGATTGTTTGATTC
Gb379_013234	Class_I	N/A	N/A	Chr11	53769363	Unique_Gb	Tm1_Mira454_Contig_23431	GCTGGCTTTACCCGTCAAGCCATTCGCGCTTACGATGATATTGGGTGTTT[T/C]GTTACTGCTGGCACCGACACTGATAGTCAAAACGATTCGTTTTGCTTCTG
Gb379_013235	Class_I	N/A	N/A	Chr11	53769250	Unique_Gb	Tm1_Mira454_Contig_23431	TACACTCTGTAAATACGGCTACGTGAAGGTGGCGGTTGAGGTTTTTAATA[A/T]AAGGAAATCTGGGTTTCGTGTTGATTCGAAAATGTACACGATTTTAATAA
Gb379_013238	Class_I	N/A	N/A	*	0	3_GbGtGm	Tm1_Mira454_Contig_23433	AGTTGGAGAATTTCATGTAATTTTTTGCCTACCTTCAACAACCTGCACTA[C/G]AGAAGATTGGCTGGATCTACAAATTGCCCAAGATGCCAGAATGAAGTAGT
Gb379_013252	Class_I	N/A	N/A	Chr04	31729954	Unique_Gb	Tm1_Mira454_Contig_23506	AAGCCACATCAAGATCATTATCCTCCCTGCCGTCCAAAGTGGGGGACCCC[T/C]GAATCACTTCAGGGTCTTCAGAAGAGTCAGAGTCTGATGACTCACTGTTC
Gb379_013295	Class_I	N/A	N/A	*	0	Unique_Gb	Tm1_Mira454_Contig_23644	TTCTGATTCCCATCTTCAAGAAAGCTGTGGAAGTGGAACTCTCGTCATTA[T/G]CACCATGTTGTCGTAGCAAATGCCATAGTGGAAGCCTTTGTTTCCTGCAA
Gb379_013300	Class_I	N/A	N/A	Chr08	30207453	3_GbGtGm	Tm1_Mira454_Contig_23653	CAAGGAAGGTTTGCCAAAAGGGCAAATAAATTGCGGTCCCCCATTTCTGT[A/G]GCCAGAAATTCCAACGYTTTAAACAGGCATAAAAATGGAAAGAAGAAAAT
Gb379_013301	Class_I	N/A	N/A	Chr08	30207235	2_GbGl	Tm1_Mira454_Contig_23653	CCATGCTCATCTTTACCTCTCTTTTTCCCACTTTTATTCGATTGGACTTC[A/G]CTCCTGCTGGATTTCACACTGATGACACCGCCTGAAAGCACCTTTTCACC
Gb379_013302	Class_I	N/A	N/A	Chr08	38526616	2_GbGt	Tm1_Mira454_Contig_23654	AACTCCAAATCACATAGCCCAAGTATTATAACATATTCAAACACAACAAA[A/C]TTCATTCGACTAAACAAAATCCGACGATTACTGAAAATTTAAAACCTAAA
Gb379_013304	Class_I	N/A	N/A	Chr12	23315638	2_GbGm	Tm1_Mira454_Contig_23665	CAGTTCAGATATTAGCAGGTTCTCACTACGAGGAAACGATCCATGGGGCA[C/G]CATGTTTCCCAATACAGGGCTAGTTTCGGACATCCTCTCAGGTTGCAGCC
Gb379_013309	Class_I	N/A	N/A	*	0	2_GbGa	Tm1_Mira454_Contig_23674	CCCTGCTTATTGCTTCTGACTTGGATGCCGTTGCGCTTAATGGGCCCAAA[T/G]TTTTTGAATGCCAGCTCGAGTTGCGCAGGTGTTGCAGTGTAAGGCAAATT
Gb379_013341	Class_I	N/A	N/A	Chr05	55530277	Unique_Gb	Tm1_Mira454_Contig_23720	TTTACACAATGACAAAGGGCTCCTGTCATTTTTTGCTACTCTATTTTAAA[T/C]GTGATATATATTTAAGCACCTTTTTTAGGCTTATCTATTTACTGTTTTCA
Gb379_013343	Class_I	N/A	N/A	Chr13	43632352	Unique_Gb	Tm1_Mira454_Contig_23739	ACCAGATTTCAGAACAAAAAAGGAAAACTCAATTTTTTGTGAATCAAAAT[A/T]TCCTGATTTACACTTCTTCACYATCATCGTCAAGAACATGCTCTCTACAC
Gb379_013346	Class_I	N/A	N/A	Chr09	7404605	Unique_Gb	Tm1_Mira454_Contig_23750	CCTGGTTCCCTAAATGACTGATTGACAGCTGACATCTGTTGCAGACGAAA[T/C]GGGGACTGGTTTTGATGTTGCTGATATTGCTGGATGAGCTGATCATAACC
Gb379_013347	Class_I	N/A	N/A	Chr03	38433104	2_GbGa	Tm1_Mira454_Contig_23751	TGCTGAAGCTGTGCAGGAGACAGGGCGTCGATTGGTAAAGTATTGTGAAC[A/G]TTACAATGTTCCGTTTGAGTACCATGCTATAGCTCAGAAATGGGAGACTA
Gb379_013348	Class_I	N/A	N/A	*	0	Unique_Gb	Tm1_Mira454_Contig_23755	ATGCATCATACATCACCATAGAGATCAACATTGTTAAGGACATGCTGGCA[A/G]AAGTGGTGAGGTCTATAGCCATGGCATCAATAAGAGGGAAAAGGAATGTG
Gb379_013349	Class_I	N/A	N/A	Chr01	35132536	3_GbGtGm	Tm1_Mira454_Contig_23755	ATAGCAAAAGCCGGTCCTCCCATTCCATCCTGCAAACCTATAGCAACCGC[A/G]AGAGCTGTCACAGTTGCAGAGTGTGATGATGGCATCCCACCTGAATCAAT
Gb379_013362	Class_I	N/A	N/A	Chr04	2164595	Unique_Gb	Tm1_Mira454_Contig_23802	GTCCTTGCAATACGTAATGTAATTGTCTGCCCGGTCATCATTCTGATCAC[T/C]GTACGGAGTAATGTTATTAGTTTCGTCCTCCACTGAAGAAGGATTCGAAA
Gb379_013365	Class_I	N/A	N/A	Chr04	2164814	Unique_Gb	Tm1_Mira454_Contig_23802	ATCAAATGACACGATTTTGAAATGATATTCCGTAGCTGGAGTTAGCCCCA[T/C]GACAACAAACCTGGTCTTCGGCACAAACATGATACAAGTCGATTTAGCAG
Gb379_013366	Class_I	N/A	N/A	*	0	4_GbGtGmGl	Tm1_Mira454_Contig_23808	CCCAACAGCGTATGCAATAAAGCCCAATAGATTATAATGCCAAGCCGTAA[C/G]GCAGGTTGTCGCATGAGCGCCCGATCACAAGAAACCCATAAGCCATCTAT
Gb379_013368	Class_I	N/A	N/A	*	0	Unique_Gb	Tm1_Mira454_Contig_23823	ATGGATGATGATGATCATCATCATCATGAAAATGAAGGGCTTGGATCACC[A/G]ACTTCGACATTGTGTTTTGGGGTTAAACCAAGAAATCTGAATGTGTTTAA
Gb379_013382	Class_I	N/A	N/A	*	0	2_GbGl	Tm1_Mira454_Contig_23843	GAAGTCATGGTCATGGTCATGTTGGACCAGTGGCCTCTTCATCTGACCAT[A/G]TGGGTGGCTTCTATTTCATTCCATCAGGTACTTCAGGTGGCCGGAGCTTT
Gb379_013397	Class_I	N/A	N/A	Chr13	51646833	3_GbGtGm	Tm1_Mira454_Contig_23870	TAGTATGCCTGGAGAGCCTGAACTCTATCACGGGCCCGAGCATTGCTACC[A/T]GGGTAAGGGGGGATCAATGACGGAGCAACTGAACTCCCTGCTCTTGCACC
Gb379_013403	Class_I	N/A	N/A	Chr03	6327457	Unique_Gb	Tm1_Mira454_Contig_23893	GAACTGTCCAACCCAAGAACATCCTGCATGGTTATGATAGTAGTTTGAGC[A/T]ATTGAAGAAACTGCAGCTTGGATCAGTGCCCATGAGATCTCATCTTCTTC
Gb379_013417	Class_I	N/A	N/A	Chr13	57136439	Unique_Gb	Tm1_Mira454_Contig_23920	GCTTTAATGTAGTAGTATACATAAATGGTCGACACAATCTCCTGCGGGAA[A/G]CAACAAATTTTGCTACTTGAAAGAGTTAAAGAAGCTGACCGTATCATTGA
Gb379_013418	Class_I	N/A	N/A	*	0	Unique_Gb	Tm1_Mira454_Contig_23923	GCGTTTTTCTGATATCCTCAATCTATTTCTCACCAGCTTAGTTCCGGTGA[A/G]TGATTCAGTTATAGTCCATCTCTTTGAAGCTATCTCAACATTCTCCAATG
Gb379_013419	Class_I	N/A	N/A	Chr10	57270579	Unique_Gb	Tm1_Mira454_Contig_23924	GCATTCTCGGTGTGCTGTTGAATGTAGAAAAGTCCTACTGAGGGTTCATT[T/C]GCCACGAACTTTATCATCTCAGCTACGGATTCGGTTATCTCCAAGAAACC
Gb379_013429	Class_I	N/A	N/A	Chr06	49593228	3_GbGmGl	Tm1_Mira454_Contig_23965	ACAAAAACCCTAAGCTCACCTCTATCTCCTCTGGTGATTCGGGTATCGGC[A/G]TCGATGAAGGTAACATCAAAGTCGCCGCTCCCTGGATTAGATGGAGGCCT
Gb379_013430	Class_I	N/A	N/A	Chr06	49592661	Unique_Gb	Tm1_Mira454_Contig_23965	CGGGGAGCAACCTTCCAGTGGGAAGTCCAGGACGGCTCCCACCGAGCGTA[T/C]GAGACGAGAATGCACTACTGTATATCAGTTTCCATCTCCCTTGCAGCTTA
Gb379_013431	Class_I	N/A	N/A	*	0	2_GbGm	Tm1_Mira454_Contig_23980	ATTTTCACCAAATTTAGACCCCCATTGAGCCAATAAGTCACTTACAAATA[A/T]GCCCAATGCTCATTACCGAGTAGCTTTATGTTCCTCTTAACTTGAATCCC
Gb379_013432	Class_I	N/A	N/A	Chr01	29736455	Unique_Gb	Tm1_Mira454_Contig_23983	GGGTGGCTAGCAGGAACTTCAACAGAATGGAAATCATCGGTTGACTTGAG[A/G]CTTCCGATGAATGAAGATTCAGTGTTATAAACCTCATCAACATTGAATTC
Gb379_013462	Class_I	N/A	GT_GOOD/GM_GOOD	Chr09	41522721	3_GbGtGm	Tm1_Mira454_Contig_24057	TTGATTTTGCACTTCTATTTGTATTTGTATAGAATACTTTATTTGGTTCC[T/C]CTCTATAGATTATGGACGGAGTTGTTATGTGTAATGTTGTGGTTTATCCC
Gb379_013483	Class_I	N/A	N/A	*	0	3_GbGtGm	Tm1_Mira454_Contig_24131	TATTTTAGGTTTCCTCCTTTTCTTCTTTTTCCGTCTCTTTGCTTTCTGTG[T/C]CATCCTCGGCCGGTTGGTCTTCATCCATCTTCTCAGTCTCAGCTTTCTCA
Gb379_013487	Class_I	N/A	N/A	*	0	5_GbGtGmGaGl	Tm1_Mira454_Contig_24142	GAAATCAGACATCTCTTTCCTTCAATCAAGAATCAATAATGGAGTGAATT[T/G]GACCACGATTCATCACTTTTTCAAACTTTAGACTGCCTTGTCCGGCCGGC
Gb379_013543	Class_I	N/A	N/A	Chr08	26331182	2_GbGt	Tm1_Mira454_Contig_24322	GAAAGAAACAAATGCCTTCTCATTTCAGCAATGAACTAGGTCTATAAATC[T/C]GCCGGTCAGCTATCAAATAAAGATACCGTATTTATGCTATTGCAATCTTT
Gb379_013566	Class_I	N/A	GT_BAD/GM_BAD	Chr07	10177361	4_GbGtGmGa	Tm1_Mira454_Contig_24362	TATAATAGCATTTACATTAAACCTCTTAACTAAATCCCCAAGTAAAGTAT[A/C]AACAATCTTCTCTGATATGTGAGAAAGAACATCTTGTAGAACTCTTTTAA
Gb379_013571	Class_I	N/A	N/A	Chr10	28671318	Unique_Gb	Tm1_Mira454_Contig_24370	GTTGATTGATGTCTACATATCAACCTATATTTAACTAATGAAAAACAAGT[T/C]TCCATGCCTTGTTGGCTGTTTGAAAATCATACTAAACCAGCACGAAATCT
Gb379_013586	Class_I	N/A	N/A	*	0	Unique_Gb	Tm1_Mira454_Contig_24421	AAATATGATCATTTTTTACATTCCATACTGACATGATTTTAAAGGATTTG[T/C]TAACTATCGACTTCGTGACACTGGCATATAAAGCAGCTTCCACCCACTTA
Gb379_013587	Class_I	N/A	N/A	*	0	Unique_Gb	Tm1_Mira454_Contig_24421	TTGACGGCTGCAAAGATGAATTGTTGACCGTTATAAATTTTTGGCAAGAC[T/C]GACTCAATGACATTCATGCCCCACATAGGGAGAAGTTATGGATTCTAATG
Gb379_013592	Class_I	N/A	N/A	*	0	Unique_Gb	Tm1_Mira454_Contig_24425	ATGCCAAGATGTGTGACAGCCGNGGCCCCATTTGTGTGAGCAGTGGAAAC[A/T]GTTGGAGAGTCAAAATGATCTACATTGCTGTTAGCAGGAGACATATGTGA
Gb379_013608	Class_I	N/A	N/A	Chr01	420369	Unique_Gb	Tm1_Mira454_Contig_24441	GCAAGATGAGCATAATAAAGAGCTGAAAGAGGGGTTTGTTCAGCTGGTTT[A/G]ACCACAATGGTGCAGCCAGCAGCTAATGCTGGTGCAACCTTCATGAAGAA
Gb379_013613	Class_I	N/A	N/A	Chr01	11045807	3_GbGmGa	Tm1_Mira454_Contig_24474	ACACTTACAACTATATCCCGAGATCTAAGTTTATGTCTCACTCAAATACC[A/G]CCTTAGAAAGGTATCTCAAGACTCGAGCCTTAAGCCCTTACCGCAAAATC
Gb379_013614	Class_I	N/A	N/A	Chr01	11045982	Unique_Gb	Tm1_Mira454_Contig_24474	CATGAAAGCGTATTAAGACGGGAGATATGCAGAGTAGATCACCTGCTTCG[C/G]AAGATTGTCTATACTTGCCGTATTGTGATAACCCGAAATAATTTTCTAGG
Gb379_013615	Class_I	N/A	N/A	Chr01	11046694	3_GbGmGa	Tm1_Mira454_Contig_24474	ATTCCCCTCACCTTGACTGGAAATTGCGGAAGAACCCCAATTAATTCCAC[T/C]GTTTCCAAAGGCATTTCCTCCAATAGTACCACTTCCAGATCCAACATACA
Gb379_013628	Class_I	N/A	N/A	Chr04	53358852	Unique_Gb	Tm1_Mira454_Contig_24516	TTCATCAACCCCTATAACGCATCTCACTGTAATAGCAATTCTTCTCCCTG[A/C]AACACTTTTAGTTGCCTTTTAGCATAAACTGTGAAAACAATTGTTGTAAC
Gb379_013636	Class_I	N/A	N/A	Chr05	57410730	4_GbGtGmGa	Tm1_Mira454_Contig_24577	ACTAACGCCTCCATAGCCCCAACTAAATGACCCACCGATTCCTCGATGTA[T/G]ACAACATCTGCCGCGATCACCACATCGAACGGAGGATTAACGCCCCTGAT
Gb379_013639	Class_I	GOOD	N/A	Chr02	55422910	4_GbGtGmGa	Tm1_Mira454_Contig_24605	TCCTCTTCTGTAAGACCATCATCATCTTCAGCATTCTCTTCCCAACCAAG[A/G]GAACGTAAAAACGCAACCTCTTCCTCATCAGGATAAAGGTACGCATCAGG
Gb379_013658	Class_I	N/A	N/A	Chr07	2147868	Unique_Gb	Tm1_Mira454_Contig_24663	AATGTCGATAAGGCGATGGAGTTGTTCAAAGAGATGTTTGAAGTAGGTGT[A/T]GAGCTTAATGTAATGGGAACCACGTGTTTGATTCAATGCTTGGGGAAGAC
Gb379_013659	Class_I	N/A	N/A	Chr13	28051271	Unique_Gb	Tm1_Mira454_Contig_24674	CAATGGCTAATGTAACCACACACTTGGGCTATCTTTTCATCTTGGCCTAA[A/G]GCTATAAAAAGTGGGTTGGTGAAGATGTATAATGGGAGAAGACAACATGC
Gb379_013668	Class_I	N/A	N/A	Chr05	4750082	2_GbGt	Tm1_Mira454_Contig_24699	GCACATCCCATCTCCTCCAGGTGATTTGAGCGTAGTCCAAGAGCTTCGGA[C/G]AATACTCTAAATAAACAACTCCCCAATCTCATTACTTCCTTCGTGTATTT
Gb379_013677	Class_I	GOOD	N/A	Chr13	42919384	Unique_Gb	Tm1_Mira454_Contig_24715	ATAAGGGTGCTGCATGAACAACACTAGCAGTTGTTTTAGGATGCTTGTTG[C/G]CACTCTGTTGCTGCTTTCCTTGTGCCTGCTTCTTCTTCTTCTTCGCCTGC
Gb379_013685	Class_I	N/A	N/A	*	0	3_GbGtGm	Tm1_Mira454_Contig_24752	ATATGAGCAGTGGCGCCACTGTCTGAATACCACGCCAGATCGACAACTGT[A/T]GATGGAATAGCAAGCCCAGAAGATCTAGTCGATTTTATTGCATGGCCACC
Gb379_013686	Class_I	N/A	N/A	*	0	Unique_Gb	Tm1_Mira454_Contig_24752	AAAAGCAACACCGAGCAAGATACCCAAACTTCCCACAAATCTAACACTGC[A/G]GTCTTGCACCGCCACCATGTCGTCCACGATCTTTACAACGGCGAGAACCC
Gb379_013713	Class_I	N/A	N/A	*	0	4_GbGtGmGl	Tm1_Mira454_Contig_24834	TACTTGATTCATAAGCCTTTTCTGCAAGACATCCAGAACCGATGAGAGAG[A/G]TTATCCAAACCTGATCGGACCTTACTGGTTCATCGTCATCATTCCGGTGC
Gb379_013732	Class_I	N/A	N/A	Chr11	9938716	Unique_Gb	Tm1_Mira454_Contig_24868	TAGTAGTAATTCATTGGTTACATGTTGTCGTCCATATTTGTGGTCCGGAA[T/C]GACCAACAAATCGAGCAAATCCTGAACCAAAAACCTTTCTCCTACTTTGG
Gb379_013733	Class_I	N/A	N/A	*	0	2_GbGm	Tm1_Mira454_Contig_24868	CCTTTTACTTCACAATGTACACGGCGATGCGGCAGAGGACTGTCGATGGC[A/G]ATGTAGAAGAGGACTATCGATGGCAATGCGATAGAGGACTTTCGATGGCA
Gb379_013734	Class_I	N/A	N/A	Chr07	27259469	Unique_Gb	Tm1_Mira454_Contig_24868	CAGCAGACGTTCAGGGAAATCTAAGGGATTTGGGGATTTTGATTTGGGGA[A/G]AAAAACTATGGGATTTGGGGAAATTTTTAGGGGGAAAAATAAGGGGTTTC
Gb379_013736	Class_I	N/A	N/A	Chr04	2925698	2_GbGt	Tm1_Mira454_Contig_24879	TCTGAATTAGAAGACATCCTATTGGAACTTTCACCTCAATCTTTTCCCCA[T/G]TCCTTAGCCAGATGTTTAGACCAGGGAACCTGCTTCTGCCGTGAATAGTT
Gb379_013740	Class_I	N/A	N/A	*	0	Unique_Gb	Tm1_Mira454_Contig_24890	ACTGCAATTTCCTCAAACATGGACTCGGGCAAAGTCGCCGAGGAACATTT[A/T]TCAGATCAAGAGAAAAAGCAAAGCAAAATAAAAATAAAAATTCAAGCTCC
Gb379_013747	Class_I	N/A	N/A	Chr09	6798482	Unique_Gb	Tm1_Mira454_Contig_24907	AAACTGCTCTTCCTTCTGCAAGTTCCCAAGAATCCAATCGAAAAGCCCTT[A/T]CTCTTCTTTGCCTCCACCTGCACCTTTTGTCAGCTGCTGTTGCGTAAATC
Gb379_013772	Class_I	N/A	N/A	Chr08	21120138	Unique_Gb	Tm1_Mira454_Contig_24964	GAACAGCAGCTAATGAGTCCTTTAGTGATGGGCCATCAGAAACATCCCCA[T/C]AGTTGAGTGGAGCTGTGTTTAGTTCCAAAATTTTCTGTATGACATCTGGT
Gb379_013808	Class_I	BAD	N/A	Chr12	34397206	Unique_Gb	Tm1_Mira454_Contig_25060	TGCTTCCTTGGGGAATCTATTTTCATGTCGGCAAATTCATGATTTCCACC[T/C]TATTCTTGGCAGCATTGACGTGTCAATCGAAAACCAACCAAACAAGATTA
Gb379_013809	Class_I	N/A	N/A	Chr12	34396845	2_GbGm	Tm1_Mira454_Contig_25060	CTGTCGTGGGATTTTGCTGGTTCTTGCTTACAACAATCTGAGCAAAGATA[T/C]TCCAGACTAAACGTTTCTTCGTACTCGCTGTCATTGATGCACCGACCACA
Gb379_013824	Class_I	N/A	N/A	*	0	Unique_Gb	Tm1_Mira454_Contig_25117	GAGTCAAAATGCTGTAATTTCAACAATAAAGACAACAGCAAACCAGAGAT[A/G]AGGCAAACACTTCACCCTCAGTTCGGTTGCTTAGAAAAGTATGGGTTCCA
Gb379_013826	Class_I	N/A	N/A	*	0	Unique_Gb	Tm1_Mira454_Contig_25121	TGCCGTATCACTCGGCGACTGCTTCGGCTTTGATGACTTCGATGCTCACC[A/G]TTTCTCGCCAAAGCTATGTTTGGCTCTCGGAAGGGCTGTAATATCCGCTT
Gb379_013827	Class_I	N/A	N/A	Chr04	57742764	Unique_Gb	Tm1_Mira454_Contig_25122	AAGAGAAAATGGGTGGTTAATTTACAGACTCTTCCGACGACTTCGTTTGC[A/G]AGTAGCAATCTTATGGAAGTTTACWCGTACAATGAAGTAATCGGAACTTT
Gb379_013844	Class_I	N/A	N/A	Chr09	11007788	3_GbGtGm	Tm1_Mira454_Contig_25138	CCTCTGGCATTTGGCAGCATAGCAAGGACTGTTTACCCCTTTCTCGCAAC[A/C]GATGATGAGTCTCAACTGCTCCATTAACATCTTCAAAGGGTTGTCCAAAG
Gb379_013849	Class_I	N/A	N/A	*	0	Unique_Gb	Tm1_Mira454_Contig_25169	ACAAATATGGAAAGAAATAAAAGATTTCTTCCCAAAATATATTGTAAACA[A/G]TGGCTATAAAAGCCTGAATCAAATACGATGTAAAGGACCCGATTTTTACA
Gb379_013850	Class_I	N/A	N/A	*	0	Unique_Gb	Tm1_Mira454_Contig_25187	GTCGAACTCGGTGKYCGAGTTTGGTGCCTTGGCGCTTCCCCTCCTTTTAC[A/C]GAATCATCTTCAAGCTCCTCATCGTCATCTTCCTCTAGCCCTTCAGCTTC
Gb379_013864	Class_I	N/A	N/A	Chr04	60401437	Unique_Gb	Tm1_Mira454_Contig_25207	CTACCGAAAGAGGAAGTCAAGCAGTTGTCTCGAGTGGTCGAAAAGAGATC[A/G]AGAGAAACGCCGGTCGGAGTTCCATCCAGCAAGCTGTAAAAAAACCAACA
Gb379_013876	Class_I	N/A	N/A	Chr05	58753950	3_GbGmGl	Tm1_Mira454_Contig_25263	CAAACTCTAATTTTTGCCTAATGACTCCGTACTCGTCGCGCCTCTCGAAT[T/C]GGACTGCAACTGAACCGTGCCCTCCGGTTTGATCTGTTGGTCCTTCGATA
Gb379_013885	Class_I	N/A	N/A	Chr03	30704516	3_GbGtGa	Tm1_Mira454_Contig_25291	CTATAGCCTCCACTGCATTCCTAACTAGTGCCTCTTGCAGATCCCCATCA[A/T]CTTGCCCAGAAGATGGCACAGGTGTCTCGAGCTGGTTTTCATTGGATTCC
Gb379_013886	Class_I	N/A	N/A	Chr03	30704300	Unique_Gb	Tm1_Mira454_Contig_25291	CAATTCCTCCATGAACTGAACACTTCTCACAAGGGTCACTTTCTGCAACC[A/G]ACTCAGTTTTATCCAGTAATTTTTCCTTGCCGGGCACATGATGAAATTCC
Gb379_013889	Class_I	N/A	N/A	Chr09	29501402	Unique_Gb	Tm1_Mira454_Contig_25297	ATGGAGACCTAACACTGACTTTGCCACCATTCAAGTTTAGATATTTGCCG[C/G]CTCAAAGTTGGGGAAACTAAAGCTCAAGGGCTCCTGTAATTCGGGGTTGA
Gb379_013906	Class_I	N/A	N/A	Chr08	53517747	Unique_Gb	Tm1_Mira454_Contig_25381	AGCCATAGACAGATTAGGCTTTGAAATAGAGACCTTCCTTCAAGCTAAAC[A/C]GATTGGTACTTCTGTTTCTAAGCGCACAGATTATTTGTCACAAAAGGATC
Gb379_013914	Class_I	N/A	N/A	Chr05	2481039	Unique_Gb	Tm1_Mira454_Contig_25402	CGGGTCGGTTGGAACGTTCTACGTAACTTGAGGAAGGAAGTTTCCGGCGA[A/C]AAGAATCGGGCGTCTGTCCCCGGTATCGCTGTCAATCCATAACTGCAACG
Gb379_013916	Class_I	N/A	N/A	*	0	Unique_Gb	Tm1_Mira454_Contig_25422	GCTAGGATCGTAAGGGGGAGATGGCCGGCTGTTCAATAGCCAATCCGCTA[T/G]CCACCATGAAAATACCAGAAGCCTTAAGGTTGTTGTCTTGTTGACTCAAA
Gb379_013925	Class_I	N/A	N/A	Chr08	35934661	Unique_Gb	Tm1_Mira454_Contig_25451	TGTTGGCAAGAGACAGAAGCAGATGACGGAGGTAGAATCTGATTCAGGCT[T/C]GACTCAAAAGTCGTTACAACAACGTGGACCCACCCATACTGGTGAGGAAA
Gb379_013944	Class_I	N/A	N/A	Chr04	4278194	Unique_Gb	Tm1_Mira454_Contig_25526	GTCACCGCAATATCCCGAATTTCACTTGACTGCAACCCATAGATAAAAAG[T/C]GCTTGTTGCCTGCAGCTTTCGACATCATTTGCTCGAAGCATTTGTTACTG
Gb379_013972	Class_I	N/A	N/A	Chr05	41888617	3_GbGmGa	Tm1_Mira454_Contig_25574	GCTGCTCAGCATAATCTATTCAAACTCCTATAGTTTTCACCAACTAAGCA[A/C]AAGCATTGTGTTACCTACAAAACAAACACTTTTTCCTGGTCCAAGACCCA
Gb379_013973	Class_I	N/A	N/A	*	0	3_GbGmGa	Tm1_Mira454_Contig_25574	TAGACAATTTTCTCCTTCAAACTGCCAACTGTTTCAGATAAGGCCTGCAC[T/C]GTGATCTCAAGAAGTTGTCCTTTGAGATTCCCTTCATCAAGGTTGGGAAC
Gb379_013981	Class_I	N/A	N/A	Chr05	12387287	Unique_Gb	Tm1_Mira454_Contig_25609	GCCTCATACTCCTTTTTCCCTACCCTTCTGTTGACTCTTTAGTCTTTAGG[A/G]GCAAAAGTAAAAGGTAAAAAGCATTTGAGCTTATGGACGCAAAGCTGTCT
Gb379_013982	Class_I	N/A	N/A	Chr10	60595683	Unique_Gb	Tm1_Mira454_Contig_25611	ATTACCACACAAACTCTAGTTTTGATCACTGATAGTACATTAGTTGCTGG[C/G]CAGCCGCCACGTTCTGGAATCCACCGTCATATATGGCTTGGCTTGCTCCA
Gb379_013987	Class_I	N/A	GT_GOOD/GM_GOOD	Chr04	44542474	3_GbGtGm	Tm1_Mira454_Contig_25618	TTGGCACTTATTCTTCCATAAACTAAGAGATACAAATTGAAATGGTATAC[C/G]AAGAGGGAAGTTTCAATTGCTCATGAAAAGAGCTTTGCACTGCTCCACTG
Gb379_013996	Class_I	N/A	N/A	*	0	Unique_Gb	Tm1_Mira454_Contig_25653	CATATCCTTCTACAGGTAATGACAAAATTAATTGGATTGGCACATCTACT[A/G]GATCATTTTCTATGAAAAGTGCTTGTAGGTCTCTTCATGAAAGTTTTTGG
Gb379_013997	Class_I	N/A	N/A	*	0	2_GbGt	Tm1_Mira454_Contig_25653	GTGGCTTGTTTTCAAGCAACGCCTTCTAACGAATATGGAATGGATCAAAC[A/G]GGATATTGGACAAAATGGTTCGTGTTCGCTTTGTGGACATGGCGAAGAGG
Gb379_014005	Class_I	N/A	N/A	Chr08	51572867	Unique_Gb	Tm1_Mira454_Contig_25665	TTTAGGCATCTTGAGATATCTCAGTCATTTGTTGATCATGAACACATACA[A/C]AAAAGGGAAGCAATATGAGAAAAAAAGTCTTAGGATTGAACCAAAGCTGG
Gb379_014008	Class_I	N/A	GT_GOOD/GM_GOOD	Chr02	17285672	4_GbGtGmGl	Tm1_Mira454_Contig_25673	TTCGATCAGTCTACGATGCTATTCCGATGAACCTCAAGAACAATCTCGAG[T/G]TTGTTTATTTCTTGCATCCTGGATTACAGGCCAGACTTTTCCTTGCCACC
Gb379_014021	Class_I	N/A	N/A	Chr06	44150805	4_GbGtGmGa	Tm1_Mira454_Contig_25705	TCTGCTACGGATTTGTCAAAGATGACATAGGCGAGGGACAGTCAAGCTTC[A/T]CATTCCAGGGTCAAATGGTAGCTTTGCCACTATTGTTAAGACAATTTGGA
Gb379_014035	Class_I	N/A	N/A	Chr09	34347000	2_GbGm	Tm1_Mira454_Contig_25726	GGCACCACGACTGCGTTCGTTGAGGTCACCAAATCATCCAGGGTAGCATT[T/G]GCCCTATCATCAGCAAGAACGCCCTTTCCTTTGTACAAAGATATAAGTGT
Gb379_014036	Class_I	N/A	N/A	Chr08	48024743	2_GbGt	Tm1_Mira454_Contig_25727	GTCACGATCTCTAGAGCGCTCCCTATCACGTTCTCGACCAATGTCTCTAT[T/C]ATTTCGGTGCCTTCTTTCTGGCCAATCATGACCATGGCCCATGTCCTTCT
Gb379_014039	Class_I	N/A	N/A	*	0	Unique_Gb	Tm1_Mira454_Contig_25738	GTTCAAAAAATGGAGCCCAGAGCAGTAGCCCCGGAAAGAACAAGAACACA[A/C]ACATGAATTGCAAGTACATCTCCAACAGATTTCTTCTATACCATCTTATC
Gb379_014045	Class_I	N/A	N/A	Chr13	56273490	Unique_Gb	Tm1_Mira454_Contig_25765	ATGTAGTGTTTGAGAGATATGGAAATTATTCAGTAGGATCATCATCACCG[A/T]CCACATGTCAAGAAGTTTTGTCGCCTGAACCAATCAAAATCTCCACCTTA
Gb379_014047	Class_I	N/A	N/A	Chr09	7038864	Unique_Gb	Tm1_Mira454_Contig_25790	ACCCACGACCTGATGAGAAGAATGAGGGAGGCATCATTGTTGAGATAAAG[T/C]TCAAAGAGCTGGATCAAAAATCAGCTGAAGTCAGTACAGAGTGGAGTATT
Gb379_014048	Class_I	N/A	GT_GOOD/GM_GOOD	Chr08	26905097	4_GbGtGmGa	Tm1_Mira454_Contig_25796	GAACAGAAGCAAGAACTTGTTCGTTTTAGAGGCTATGTGATTGATGCTGG[T/C]TTGGTTTTTGGTACCATTCTTCAGTATCAGCTGCTATTACATGGTCATTC
Gb379_014074	Class_I	N/A	N/A	*	0	Unique_Gb	Tm1_Mira454_Contig_25880	CTCCGGCTTGGACTCCTTGAGCCACAGGGTGACCTCGAGTAAGACCGTTC[T/C]CTATATCTCTTATCTCCAGGTGAAATTGACCTTGAGTAACGTCTTTGCCT
Gb379_014077	Class_I	N/A	N/A	Chr05	59713079	Unique_Gb	Tm1_Mira454_Contig_25899	TACTTGTTGCATGCGGATAGAGCAAGTTCAGAAAATGTTACTATCGAATC[T/C]CAACCCAGGGTTTTATTATCTTGCTACTAGACCATGTTTTAGCAGATTGT
Gb379_014083	Class_I	N/A	N/A	Chr13	45846914	Unique_Gb	Tm1_Mira454_Contig_25921	CTGCAGCTTTTGCATTGCTTCAGTTGATGAACCGATAATCTTTGGTGCGA[C/G]AGCAGTAGATTGATCGGTGCTAGTTTTGTGTTGATCATTGGATAAGTTAC
Gb379_014085	Class_I	N/A	N/A	Chr04	3728099	3_GbGtGm	Tm1_Mira454_Contig_25930	TCCTCCCTCTTCAAGTCGAGGTACACGACACATTGCTGACGGGGAAGTTC[A/G]AATTCCACTACCTTAACGGGCCGATATTTGTAAGCTCGCTCAACGAATCG
Gb379_014086	Class_I	N/A	N/A	Chr04	3727949	Unique_Gb	Tm1_Mira454_Contig_25930	GGGGCATCAGCCTTGTAAAAGAGGGCCTCGAGCACAAGTTTCGATGCGAC[A/G]TCTTGATCAAAATCATTACATGTTAATACCTTCTTAAGTTTCCGGCAAGT
Gb379_014087	Class_I	N/A	N/A	Chr04	3727877	2_GbGl	Tm1_Mira454_Contig_25930	GTTAATACCTTCTTAAGTTTCCGGCAAGTCATGTAAGGGAAACGAATATA[T/C]TGTGCAAGGTGTGAACCAAGCACTTCTCTTCGGTCTTCTAGTTTTGGGTA
Gb379_014088	Class_I	N/A	N/A	Chr04	3726778	Unique_Gb	Tm1_Mira454_Contig_25930	AGGCAACCTCAAATTTGTCAGCAGCCATCAACACATCAAGCAAGGCTGGA[A/G]CTGTGGTGACAGATAAGGTGTTGCTATACATAAAATTCAAAAGCTCCAAA
Gb379_014111	Class_I	N/A	N/A	*	0	Unique_Gb	Tm1_Mira454_Contig_25996	AATACAAATTGCCCTCAGTATGGTGAAAGAGCTAAAAAAATCGACCATAT[T/G]TTTCGTGAATGTCCTGGATCTTTGATCAGTTTTCCTCGCATCAGAGGCGT
Gb379_014131	Class_I	N/A	N/A	Chr07	1820933	Unique_Gb	Tm1_Mira454_Contig_26024	CATAAAACTATCCCCTTATTGTTTACTTATTTTCAAAATTCTAATAATGA[T/G]ATAAAAACAATTCTCTAAAAATGTTACCTTCAAAGAAGTTTGTATTTTAC
Gb379_014143	Class_I	N/A	N/A	*	0	Unique_Gb	Tm1_Mira454_Contig_26037	ATCAAAGTCCAAAGTCCAAAATCATTACAATGGCCTATAGCTCAAACCTA[A/C]TACAAGCCCAAATGGCCCAAAACATGTTAGAAATAAAAAACCCTAAGGTT
Gb379_014148	Class_I	N/A	N/A	*	0	Unique_Gb	Tm1_Mira454_Contig_26054	TCTGCTCAGCGACCCATTCCCGGCGATCTACCAATTGCAAGGAGAGCTTC[A/T]CTCCACCGGTTCCTTGAGAAGARAAAGGATAGGATGACCACAAGTGCACC
Gb379_014157	Class_I	N/A	N/A	Chr03	19293490	Unique_Gb	Tm1_Mira454_Contig_26073	GTGGTGAGGATGTAGGTCCAGGAGGTTTCCCTGTGGAGGAAGTGCACAAG[A/C]TCAGCGTGCTCGATATAAGAATGGCAAATGCCGACCGATACGCCGGTAAT
Gb379_014170	Class_I	N/A	N/A	Chr06	43573266	Unique_Gb	Tm1_Mira454_Contig_26091	AGCAAAGCAGGAGGCTCTGTGCTCGATCTGCAAGCATTTCTCTTTTGTCA[A/G]AATCGATCATTAGGTCCTTGACCAAATCCCATGATGACTTAGAACTGGAC
Gb379_014183	Class_I	N/A	N/A	Chr07	1977157	Unique_Gb	Tm1_Mira454_Contig_26135	TTCAATATTGGCCGAATATACTCGTGGTAACCATCGGGTATGACAGTCTC[A/G]TTCAGAGGATCTTTCCACGCTTCCTCGTAGAGTTTTGGATACACATTTCC
Gb379_014187	Class_I	N/A	N/A	Chr06	42644617	Unique_Gb	Tm1_Mira454_Contig_26149	TTCAAAAATAATAATCACTTTGTTTTTCACTCCAAGGGAACATCGACTTC[T/C]CCTTCAGAAATTTCCTCCTGCAGGTCTTTAGGGTCTTTCCCATCAACCGT
Gb379_014217	Class_I	N/A	GA_BAD	Chr06	173150	4_GbGtGmGa	Tm1_Mira454_Contig_26209	AATTAAATTGCATACAGGAAATTAAGCAGGCATCAATCATCCAGATACCC[A/C]GGGAAATAAATAGTAAATCATCCCCATCATCTGCCCCTACATTTATATGT
Gb379_014233	Class_I	N/A	N/A	Chr09	65491456	Unique_Gb	Tm1_Mira454_Contig_26260	ACACCTGAGAAGGATCCAATTGGATCTGCTAAGAAACGGCTTTCTTATCC[T/G]CCTTCACCGGCCAGGCTAAGGCGCCACTCCTGTCTGCCAAAAGTGGACGG
Gb379_014234	Class_I	N/A	N/A	*	0	Unique_Gb	Tm1_Mira454_Contig_26262	ACTTATTTGGTCAGTAATGTAGCAGATGCTTTTGTGGCGGAGGCGCGGGC[T/G]TGTGAGCGAGCTTTAATTTTTGCACATAAGATGGGACTCCGGCGGGTGGA
Gb379_014237	Class_I	N/A	GT_GOOD/GM_GOOD	Chr07	11613160	4_GbGtGmGl	Tm1_Mira454_Contig_26269	ACTCAGCTGTAACATTTTAACATGTCTTGGGAACAAATGTTAGATTGCCT[A/C]AAATCAGAGAATCTGGCATCTGCAACCTTTGGCATCTTGGGGCCCTTCAA
Gb379_014241	Class_I	N/A	N/A	Chr06	29539285	Unique_Gb	Tm1_Mira454_Contig_26272	ATTTTTCATATTCATTGGACAATAACTCAATCGCCATACCATGAAATCTT[T/C]CCGACCGACCTTGTGAGAAATATTGTATAACTAGTTATCCCCGGATCTCA
Gb379_014252	Class_I	N/A	N/A	Chr04	46646873	3_GbGmGl	Tm1_Mira454_Contig_26301	GGATGGAATCCGAAGTCTGCTTAACTTTTCCTCATGCGGTCACACACTTG[A/G]GGCACCAATTAATCCTTTGATGTGCACAAAGAATGGCTTCTCTTGTTTGC
Gb379_014270	Class_I	N/A	N/A	*	0	Unique_Gb	Tm1_Mira454_Contig_26362	TCAAAGAGTGACAGTAGACCCTGATGGTCAAGCATTGAGTGGCAAAAGTA[A/T]AAGCACTTAAATCATAGTCATCCCGCTTTAAAATCGCTACTCATCCTGAC
Gb379_014278	Class_I	N/A	N/A	*	0	Unique_Gb	Tm1_Mira454_Contig_26382	GATCTTGTGTTTGGATCATGGGGCCAAACTCTTGAAGCTTGGATTGTAAC[A/G]GAGAATCGATGTTGATCCTGTGAGCATGGGAAGCCACATCATGTATTGCT
Gb379_014279	Class_I	N/A	N/A	Chr07	58068266	Unique_Gb	Tm1_Mira454_Contig_26386	GATCCTCGAACGCACAAGCCTTTAAACCCTCAACAACTCTCACCATCACC[A/C]CCAACACTCAAACCTTCACCTTCTTCATCATCATCCATGGCGAAACCAAA
Gb379_014284	Class_I	N/A	N/A	Chr10	26740613	4_GbGtGmGa	Tm1_Mira454_Contig_26400	CGCTTGTCTTTTGATAATCTTGCTATGACATCGGAAACCTTGTTCGGGCC[A/G]AAGATCATTATGTAATGAAATCCGCGAGCAAAGCTCCATGATAGCTGATG
Gb379_014290	Class_I	N/A	N/A	Chr12	5736980	3_GbGtGm	Tm1_Mira454_Contig_26432	AACTGTTTGTACTTTCATTCTTTCTATAGCAATCCTGATGAGAAGGCATC[A/G]GTCTGCTATCGAACCTTCTCTGTCTCTTTCTTTCCTGCATATTTTTCTAA
Gb379_014291	Class_I	GOOD	N/A	Chr12	5736840	Unique_Gb	Tm1_Mira454_Contig_26432	TTCTTTGCACTACAAAGTTGCTAAAGCTAAACTAACGGGAAAAAGAACAA[A/T]CAAACCAAGCTCAGTTGGTTTTCTTCTCATCTTCTTTGGCAGTAGTAATA
Gb379_014299	Class_I	N/A	N/A	Chr07	28265908	Unique_Gb	Tm1_Mira454_Contig_26464	TTGGAAGTTAGCGGGAGCGGGATGCGGTTGCAGATGGTGAAACGCGCTAT[A/G]AGGTTAGTTATCTCTTTGCTTAACGAAACGGACCGTTTGTCGATCGTGGT
Gb379_014305	Class_I	N/A	N/A	*	0	Unique_Gb	Tm1_Mira454_Contig_26473	GCACCAACATCAGCCTTTTGCTTGCAAAGATAACTCACTACCTGCGCTTG[T/C]CTGGCCCATACTGCTAAATGTATGGAGTTCTGGAGTGCTTATCTCGGGAA
Gb379_014307	Class_I	N/A	N/A	Chr01	50430861	3_GbGtGm	Tm1_Mira454_Contig_26477	CTTAAATCACAAAAGAAGAGTGTCCAACACGGGCTGCCCCAGATGCAATA[T/G]AGATATCGTAACTATGGATCATGTTTCTCGAATATGTTCTGTTTCCGTAG
Gb379_014308	Class_I	N/A	N/A	*	0	2_GbGm	Tm1_Mira454_Contig_26479	GAAGCTCTCTCGTCTTCTTCATGATCTTCATTACCTCCAGAGTTTGATGC[T/C]GTTTTTACCCTAGCCTTGTTCTCATCAGAGCCTCTGCCACTTCAAAAACT
Gb379_014332	Class_I	N/A	N/A	*	0	Unique_Gb	Tm1_Mira454_Contig_26573	AGCAAAGGCGGATGTTGTTTGTTGAAAGCGGCATCGAAATTAATTTTTTG[T/C]CTCGATCCAACCGGACCAACCCAACTTCCTACACAGAGACGTTCAACAGG
Gb379_014347	Class_I	N/A	N/A	*	0	Unique_Gb	Tm1_Mira454_Contig_26592	TTTTGTATTGGAGGAGGAGGTGCAAAAGCAGCAGGAGGCGGTGCAAAAGC[A/G]GCAGGAGGCGGTGCAAAAGCAGCAGGAGGCAATTTGTAGTCTGGAGCTAA
Gb379_014354	Class_I	N/A	N/A	Chr06	7057453	Unique_Gb	Tm1_Mira454_Contig_26616	CAATTCCTTCGGCTTCACCTTCACTCTCAGCCTTACCATAAACTTCATCA[T/C]GTTCGACCTCTTCCTCCTCTTCATGGGAGCATTCATCACCTGCAGACTCG
Gb379_014355	Class_I	N/A	N/A	Chr09	27055197	2_GbGt	Tm1_Mira454_Contig_26617	CCCCCGCAGTCTCGGCATAAGGGGGCTCACCAACAACAACAATTGCATAA[T/C]CAAATTTGTTAGATTTCACAAAGTTGGCATCAGGGCTCTCACGGAAAACA
Gb379_014371	Class_I	N/A	N/A	Chr13	36796451	Unique_Gb	Tm1_Mira454_Contig_26678	TCATACTTTGACGGCGTCAATTCCTTGTTATCCCCCATTTCAGAGCGTTA[A/T]GCAGTACAACTATTACTTTAGTTATTTCTTGGAATTTTTGCTCAGATTTC
Gb379_014433	Class_I	N/A	N/A	Chr11	38158156	Unique_Gb	Tm1_Mira454_Contig_26803	GTTGTTAAGGCAGTAATGTAGTCCGATCAAGTTAAGCAGAACATTCAGCT[T/C]TGGTTTCAACAGCAGCATTTGAACATCTCTGAAACCGAACTGCATCATTT
Gb379_014435	Class_I	N/A	N/A	Chr10	16009722	2_GbGt	Tm1_Mira454_Contig_26809	CTTGAGATTTACATACTCGTCTTTGTAGCAAGTAACTTTGGACAGTTGGA[T/C]CGATGCCAGCTGTTTTGTTGGTGGGGTGTCTAATGGCATTAGGCTTCCTA
Gb379_014442	Class_I	N/A	N/A	Chr11	29185029	3_GbGtGm	Tm1_Mira454_Contig_26818	TAAAGATATATAGATACAATAACAAGAGATCAATTCAATCGCATCCCCTT[T/C]GCCCAAATCGAAAGGGAACCCTGAAAAATAGCCCAATTTTCTACTTGATG
Gb379_014451	Class_I	N/A	N/A	Chr08	6897101	Unique_Gb	Tm1_Mira454_Contig_26855	CTGGAGGTTTTGCAGGAGCGCTAACAGCTTCACGAAGCCAGTGAGGTAAC[T/G]TGTTCTTGGAAGAACTATTTCCAGCTACTTCTTTTCCCTTTGAATAAGAA
Gb379_014452	Class_I	N/A	N/A	*	0	Unique_Gb	Tm1_Mira454_Contig_26859	TTACCATAACCTCTTTTTCCAATTTCCCATTTTTCTTGCCTCTTGAATAT[C/G]CAGTTGCCTTTTCCCTGGCTTCTGAATCTTCACATATACAAGCGGATGGA
Gb379_014470	Class_I	N/A	N/A	Chr07	16060380	Unique_Gb	Tm1_Mira454_Contig_26919	ATTTTTCACTCTTCTTACCAAGTATTGCGTGAATAAATATGAGACGATCG[A/G]GCAATCAATACAGAACCAGTCTCCAACAATGGAAGTGATTGGTTCAGAGG
Gb379_014471	Class_I	N/A	N/A	Chr07	16060236	Unique_Gb	Tm1_Mira454_Contig_26919	TCCTCACACAAATGAAGCTCAGAGGAAGCTTTTAATGGACTTTTCCCAGC[A/G]TTCTGTACCCATGAACGGAGCCAATTCCCATGCTGGGAGTACCAGCCMAA
Gb379_014472	Class_I	N/A	N/A	*	0	Unique_Gb	Tm1_Mira454_Contig_26919	AGCTCTCCCTCCCTTTCCCTCTCTTTACTTTTTTTATATTTTATGGTGTT[A/C]TTATTATTTTTTTGTGTTTAAAAAAGAAAGCCTTGGGAGCGAAGGAATCG
Gb379_014473	Class_I	N/A	N/A	Chr05	49995644	3_GbGmGa	Tm1_Mira454_Contig_26938	CTGCTGGATCGGCTTGGAAGATCATTGTGGAGAGCAAGGGTCCTTTTGTT[A/G]TTTGGAAGAGATACAGATTTAGTGTACTTTTCACGAAGCGGAATATGAAT
Gb379_014474	Class_I	N/A	N/A	Chr05	49995893	Unique_Gb	Tm1_Mira454_Contig_26938	TTAGTATCAAACGAAGTACTCAAGTTCAAGTCGCTTAGTTCACTCAGGCA[T/C]GAGCTATATTCCACGCTTTCTTTATCACAACCTGCATCGTATGTATTCTC
Gb379_014495	Class_I	N/A	N/A	*	0	3_GbGtGm	Tm1_Mira454_Contig_27005	ACGAGCAGTACGTTGCCCGGCACCTGAGACCAACTTCACAGAACATCAAA[A/G]CCATCAAAGACTACATTATAAGCATTCCTCTCAGTCAAGGGGGCAAGTAT
Gb379_014509	Class_I	N/A	N/A	*	0	Unique_Gb	Tm1_Mira454_Contig_27058	TTTACCGCAGGAGGAACTGGAGGAGGAGAGTTCTCTGCACCCATCTCTGC[T/G]TTGAGATCATTGATGCTTTGTTCTAGCTCATCTATCCTGCTGCCCATCTC
Gb379_014510	Class_I	N/A	N/A	*	0	Unique_Gb	Tm1_Mira454_Contig_27060	GAAGGGGCAACGAGACGCTCAACGATATCTTTTCGAACCACCAAAACACC[A/T]TACGTCAACTACGTGAACAGAAAGAAGAACTGCGTCGAAAGTATCTAGAA
Gb379_014511	Class_I	N/A	N/A	Chr04	12123420	3_GbGtGm	Tm1_Mira454_Contig_27064	CCAGAGAGATATGGTTTCATGCAATATATTCTATAAAGTAAGCATACATA[T/G]AAGATATGATTTTGGTTATAGGTTGATTGTTGAAAATTTGTTGAAGGAAG
Gb379_014522	Class_I	GOOD	N/A	Chr08	45100202	2_GbGa	Tm1_Mira454_Contig_27104	GACCAAAGGCTGCAGCTTCCTTGAGGAAAATTGTGCAGAGAACCAGAACA[T/C]GTAGGCAAGCTTCCCGTATCATGGGGAGTTCCCTTCGCAGCATCTCGCAA
Gb379_014523	Class_I	GOOD	N/A	Chr08	45100510	2_GbGt	Tm1_Mira454_Contig_27104	GTGTTAAATATTCGTATATCAAGTATCCCTATGCGGTGCACAGCAGAAAC[A/G]GGGAAGCTTGAGGTTCCATGATCACTAGCATCAAAATCATGTGGTATAAA
Gb379_014524	Class_I	GOOD	N/A	Chr08	45100573	Unique_Gb	Tm1_Mira454_Contig_27104	GTTCCATGATCACTAGCATCAAAATCATGTGGTATAAATTGTTGGAAAGA[T/C]GCAATCTTGCTAACCAGATTCTTCTTCAGAGGCTTATGTGCATTCACCCC
Gb379_014534	Class_I	N/A	N/A	Chr12	1687962	Unique_Gb	Tm1_Mira454_Contig_27161	GGGGAAAGGGATATAATTGAATATGCCGGAACTTGATGCTGCTGCTCCTA[A/T]GTGAATTGCACACCTCAATTCTCCAGCATCTATTTCTATGGTTGAATTTC
Gb379_014541	Class_I	N/A	N/A	Chr04	50035774	3_GbGtGm	Tm1_Mira454_Contig_27171	CTGTCCCTGGACCCCCAAAGTTTTGCATATTTGACGTTGGCATGAGAGGT[A/C]CCGTTTTGAAAACATCTAAGTTCTGTTTTCTCCCATCCGCAATAAAGCTG
Gb379_014544	Class_I	N/A	N/A	Chr01	31489277	Unique_Gb	Tm1_Mira454_Contig_27181	CTTTCTTGAGCTATGCTTGTGCCTTCTACTGTCAGTCGTAAAAGCCCTGG[A/G]ATTGCACCTTCTTTAAGAATGAGTTCCCGATATTTTTCTCGGCAGCTCTG
Gb379_014551	Class_I	N/A	N/A	Chr02	47488807	2_GbGt	Tm1_Mira454_Contig_27193	ACAATGTTATGTTATCCGAAGAAAGCTATTTTCATTCTGTCATTTGCAAT[A/T]CACCAGAGTTCAAGAACACTACTGTAAACGGTGATTTAAGATATATGATC
Gb379_014552	Class_I	N/A	N/A	Chr02	47488742	Unique_Gb	Tm1_Mira454_Contig_27193	AACACTACTGTAAACGGTGATTTAAGATATATGATCTGGGACAGTCCTCC[A/G]AAGACAGAACCCCACTTTCTCAATGGTTCTGATTATGATCAAATGGCTCA
Gb379_014563	Class_I	BAD	N/A	*	0	2_GbGt	Tm1_Mira454_Contig_27225	CCATCACGATTGATGTGGAATCGTGTGAATGACTTGTAATTAGCAATTCT[C/G]TGGAACATCAAATGCGGACATGAAATACTTGATACATGCTGGATAGAGGC
Gb379_014583	Class_I	N/A	N/A	Chr07	7615925	Unique_Gb	Tm1_Mira454_Contig_27298	CGCCCCATCAACACTATTTTGAAAAAGCTATCTACCACCTTCAAAAGATT[A/T]TCTAGCCCTTGGGATAATTTCTCTTCCGTCTTTCTCAAATCTGAAACAGA
Gb379_014584	Class_I	GOOD	N/A	Chr07	7615985	Unique_Gb	Tm1_Mira454_Contig_27298	TGGGATAATTTCTCTTCCGTCTTTCTCAAATCTGAAACAGAATTCTTGAA[T/C]GACTCCCTTTCACTTGTCCCCACCCCATCTTGGAGCAAAGTTGACAATTC
Gb379_014588	Class_I	GOOD	N/A	Chr11	658912	Unique_Gb	Tm1_Mira454_Contig_27311	AGGTGTTTGATATGCGTCCTCAGTGTACTCACAGCCTTTCTAGTGGGAAC[T/C]GATAGCCAGGTCAAAGAAATCTTTTCGATTCAGAAGAAAGCTCGGTTTAC
Gb379_014610	Class_I	N/A	N/A	*	0	Unique_Gb	Tm1_Mira454_Contig_27374	CGGTACTTTGTAAGGTCCAATCTTCCCGACCTGATCTATCGATCCTCGAC[C/G]CTTATATCCAAGATATGAAATGTTAGGCAGGATATTTTCGCAAGTGTGAC
Gb379_014611	Class_I	N/A	N/A	*	0	Unique_Gb	Tm1_Mira454_Contig_27374	GGTAATACTATGGCTAATTTGTTGGCTAAAGAAGGCTTGAAAGTAGGGAT[A/G]GGCTCCTATATGTGCAGAAGTGTTCTCGATTTTATGAAACGGGTGGTAAA
Gb379_014626	Class_I	N/A	N/A	Chr04	13708687	2_GbGt	Tm1_Mira454_Contig_27440	CTTGATCCCACAACACCTGATGGTTTCGACAATAACTACTTCACCAATCT[A/T]CAAGTTAATCGAGGCTTGCTTCGAAGTGATCAGAATTTATTTTCGACTGA
Gb379_014635	Class_I	N/A	N/A	Chr08	39889195	3_GbGtGm	Tm1_Mira454_Contig_27464	TTGTTTTTTCTGTCGGAGTGGTTTGTCCGAAGTACCAGATATCATGTAGC[A/G]TTGCAAAATTAAGATTAAGATATTGTTTTGTGGTTTGCCACTTTGTCTTC
Gb379_014658	Class_I	GOOD	N/A	Chr12	33984680	2_GbGm	Tm1_Mira454_Contig_27551	CCAAGCTTGTAGATTTTCTTGTTCATCTCAGTGCGGTGATGGTAACCATT[A/T]TGACCAGCTCGGGCAACGGTAAACGAAACCCTAGCCGGATGCCATGCACC
Gb379_014659	Class_I	GOOD	N/A	Chr12	33984154	Unique_Gb	Tm1_Mira454_Contig_27551	CCTCCTCACTCAAATGCTGAGCCCATACAGTGCCTAAAGTACGAAGACCA[A/C]GCGGTGTTTTGACATATCCAACAACTCCAACAACAACCATAGGCGGTGTC
Gb379_014665	Class_I	N/A	N/A	Chr09	4083129	2_GbGt	Tm1_Mira454_Contig_27577	CCCTTTCCAGTGGATTTCTTTGCTTTCATATTTGATTTGCTTCTAATCAC[A/C]ATATCCTGTGGTTGCAAAAAATGTCGTTCCGCTTGGGGTTTTGAAGATTG
Gb379_014666	Class_I	N/A	N/A	*	0	Unique_Gb	Tm1_Mira454_Contig_27577	TTTGAAGATTGGTCTTGCATCAGGAACTTGTGCCTTCTTTTCAAAAACTT[T/G]ACTTCTGCCAACAGGGTCAATCTTTGTTCTTTCATCATCTGCAATTTCTT
Gb379_014667	Class_I	N/A	N/A	Chr09	4084026	Unique_Gb	Tm1_Mira454_Contig_27577	GAGAAAAAAACACAAAAGGCCAAAACAAGAAAATATGGAGGAAGAGAGAG[C/G]AAAGGGGGAGAAAGCAGAGTATTTATCGATAAGGAAGAAAGAATAAGAAT
Gb379_014670	Class_I	N/A	N/A	Chr07	12539190	Unique_Gb	Tm1_Mira454_Contig_27591	AGAAATGCACCCACTTTAAGTAATGAAAATAACCTGCCTGACATTGCTGC[A/G]ACAGTTTGTTGCCATGGTGCAGAACTTTTGTCTGGGACGTTTGGTTCTTC
Gb379_014683	Class_I	N/A	N/A	Chr09	7418678	Unique_Gb	Tm1_Mira454_Contig_27613	ATTAAATTCCAAATTTCATTAAAATCTGCAATTCATGGCACGAATTACAA[A/G]TCACCAAAGAAAACTACACGACCAAATTATAATTTCCAGTAATCCCAATA
Gb379_014684	Class_I	N/A	N/A	Chr09	7418817	2_GbGt	Tm1_Mira454_Contig_27613	TCAAACATTCTTGCTAGCATGACAACAAGTCCAGATCCGCCAACATCGCT[A/G]AAAGATCTATTCCCTAAATCATTTAACCACCAAACCCATACAAAGTCCTG
Gb379_014710	Class_I	N/A	N/A	Chr07	60446935	3_GbGmGl	Tm1_Mira454_Contig_27671	ATTCAACATGAGGTCATGGTATATAATAAGCATAAAATAAAAAACAACAT[A/G]ACCAAAAAGCCAATTCATACCATACAATGCTTTCATTAAATTTGAAAATA
Gb379_014712	Class_I	GOOD	N/A	Chr07	50727820	Unique_Gb	Tm1_Mira454_Contig_27674	ACGATGGTCTATCCATTGTACTGCTATGGTTGAAACCAGAAGTAGAGCTG[T/C]GGAGCGGTGTTGTCATGTGTGAATATGGCCGGAAGGTGGCGATTGATACT
Gb379_014714	Class_I	N/A	N/A	Chr11	22195206	Unique_Gb	Tm1_Mira454_Contig_27688	CAATCGAAACACAACACATAAAAAGAAATAAAGGAAAAGAAAACCCGAAG[C/G]TCAGTACAATTATGTGAAGTAGAGGCTTATAATAAGCATGATTTTCCCTC
Gb379_014715	Class_I	N/A	N/A	Chr11	22195271	Unique_Gb	Tm1_Mira454_Contig_27688	GTGAAGTAGAGGCTTATAATAAGCATGATTTTCCCTCACATTTGAGATCA[A/C]ATATGGAGAACCAGGAACTAACAATTTGCAGGATGAGGAAGCTTGCACAA
Gb379_014717	Class_I	N/A	N/A	*	0	Unique_Gb	Tm1_Mira454_Contig_27697	CTTCAAATTGTCCATCTTCAGGCAGCAAGCTCAAACTAGAGGCATCGTTA[A/C]TGATATTCTCCCTATCATCAGTAGCAGCATCTATGCTTATTAGATCCTCT
Gb379_014725	Class_I	N/A	N/A	Chr05	15348264	3_GbGaGl	Tm1_Mira454_Contig_27732	TATTCGAATGCGAACCAAACATTGTCTTTTGTAAGACCCCTGTAGGAGAC[A/G]ATCCGAGCCGAGGGCTATGATCACACTTCTCTGTCATAAGGTTAAGTGCC
Gb379_014726	Class_I	N/A	N/A	Chr05	15348042	Unique_Gb	Tm1_Mira454_Contig_27732	TACCAACACTGCCTACTTCCAATCCCATCTGTATAGGGTCAAGTTCTCGC[C/G]ATAATTGCAGAGGTGAATGAGTTACATCTTCATTGTTGGGTGATGAAGTA
Gb379_014747	Class_I	N/A	GT_GOOD/GM_GOOD	Chr08	48883686	3_GbGtGm	Tm1_Mira454_Contig_27797	CACCATACAAGACCCTGGTTTCAAGCTTGTATAAGCTCCAAATCTGCCAC[A/G]CCCTCGAACTTTGATTTTGATTAACTCTGAAGAATTTTTCATGTTTTCAT
Gb379_014759	Class_I	N/A	N/A	Chr13	53616416	3_GbGmGl	Tm1_Mira454_Contig_27842	AAATATCTTTTGTTGATTTGACTGCCAATACATATATATGGCAATTTATG[A/G]ATCATGATAGTTGATGGATTTTACTCACAAATATATATGTTGCTTAGACT
Gb379_014766	Class_I	N/A	N/A	Chr08	17222607	2_GbGa	Tm1_Mira454_Contig_27859	TAGAGTCTTCAGGCTTCCTGTACGTATATTCGTCATGAGAATATAGATCT[A/G]GTGATAAATCAGGAATTTGAGTGTTTCTTCCAATGACTTTGGCTAACTTG
Gb379_014767	Class_I	N/A	N/A	*	0	2_GbGt	Tm1_Mira454_Contig_27861	CAACGAAAAATGTCATTTAATATTCAAATGGCATACTAAGATTTAATGCG[A/G]GCAGATGATCAGACTTACATATTAAATGTAAAACATTAACAGCATGGGAA
Gb379_014769	Class_I	N/A	N/A	Chr11	3117196	3_GbGtGm	Tm1_Mira454_Contig_27863	AGAGGTATACAAAGGTGAGAACTTCATTACTATGATTTGGGTTCAATCTT[A/C]ATATTTGAAATTCCCAACTCCGAGCTTCTGTACTTCAACCTTGAGAGACT
Gb379_014770	Class_I	N/A	N/A	Chr11	3117034	Unique_Gb	Tm1_Mira454_Contig_27863	GATTCCCCTTAAAACCTTCACCATTTTCTTCATTTTCAGTCGCTTAATTT[T/C]AGGGTCACAACAGCTGCTATTACCAGAAGACTTCAGAGTATACGAGGAAG
Gb379_014771	Class_I	N/A	N/A	*	0	Unique_Gb	Tm1_Mira454_Contig_27864	ACTTGTCCCTGAGATCAACAGGTGTCCGATAAGTGGRTGATGCAAACAGA[A/T]GCTTTTTTATATTGGTCCATCTTCCGACACCGTACTTGGCAATTCCATCA
Gb379_014775	Class_I	N/A	N/A	Chr03	8315336	5_GbGtGmGaGl	Tm1_Mira454_Contig_27873	AGATCCGAGACACAAAAAAGCATAAGAGAGATAGAGAAAGAGATTGCGGC[A/T]TTGGAGGCAGAGAATACTGCTGGTTCAAGGTTGCTGGAGCTTCGGAAAAA
Gb379_014776	Class_I	N/A	N/A	Chr03	8316637	Unique_Gb	Tm1_Mira454_Contig_27873	AGTGGGGGCTCTGAAGCCATGGCTGTTGATTAGCTGGGTGCTGCATCCAA[C/G]TTTTGCAGTTGTAAGGTTTTTGTAAAATCATGATCCTTTCCATCCAAATA
Gb379_014810	Class_I	N/A	N/A	Chr09	7139373	2_GbGa	Tm1_Mira454_Contig_28051	TAATGAATTGTTCCTCATCTAAAGAGATCCTTGAAATGTGAATTTAGAAA[T/C]AGAGGGCAGCAGAGTTGATGCTAAAATACGTATCAAAAGTGGGCCAAGCT
Gb379_014816	Class_I	N/A	N/A	Chr07	54526392	Unique_Gb	Tm1_Mira454_Contig_28069	AGAGCACCATGAATCCTTCACAAGATAATTTGGAGATGGGGCGTAGGAAT[T/C]GTCGGCCGGTTCCACCTACTGGCTTTATGACATATCATTCTCGCCGAGAA
Gb379_014818	Class_I	N/A	N/A	*	0	Unique_Gb	Tm1_Mira454_Contig_28082	TCAAGTTACCCAAAGGACCCATAACTCGAGCTCGGGCTAAGCACCTTTAA[A/G]AAGCTGTTTCAGCTTTGTTTGCTCAACTTTGGAATGACAATGAGCTCTGA
Gb379_014833	Class_I	N/A	N/A	*	0	Unique_Gb	Tm1_Mira454_Contig_28125	TTGCAAGAGTATGTGGTTGATTGCAATTTGGGCTTCTTGTTGGTCTATTG[T/G]GCTTGCTAGGAATGAGATGATGTTTAAAAATAAGGTGTTGTCGATGGATA
Gb379_014844	Class_I	N/A	N/A	*	0	Unique_Gb	Tm1_Mira454_Contig_28146	GTCACCCTGAAGAGCAATTAACGGCTAATAATCACATCCAAAGCAAAGTA[A/C]GGCATGTCCAAAAATATGATGACAAAATTAACAAACTTCTGCTGGATGGG
Gb379_014846	Class_I	N/A	N/A	Chr08	17917434	Unique_Gb	Tm1_Mira454_Contig_28146	AACGCTGCGTATTGCTCACTCACTTTCTCAGCATGTCTCCTCCTTAACTT[T/C]GGCGCCCCTCTCTCAATCTCCAAGTATCTCTCCGTTGTGTTCTCGTACCC
Gb379_014870	Class_I	N/A	N/A	*	0	Unique_Gb	Tm1_Mira454_Contig_28204	AGATGACCAACAAAGGCCTGACTGATTACAGTGACACCAAAGGTTGAAAA[T/C]CTGGTGAAAATTGCAGGACCAGCCACAATCCACAATTTCTTTGTCTCGGT
Gb379_014881	Class_I	N/A	N/A	Chr04	1166474	Unique_Gb	Tm1_Mira454_Contig_28249	TCGGAATCAAGAATCAAGTTTAGTCCAATGTGAATTATCCATCTTGGAAC[A/C]ATTTTGTCAATCCAAACACCGAAGTTTCTCGGGAAAGTCCAAATCAATCT
Gb379_014893	Class_I	N/A	N/A	Chr08	49487537	5_GbGtGmGaGl	Tm1_Mira454_Contig_28284	ACAAAGGGGTCATCAGGAACTTCTTGGAGGTATTCTGCACCAGTATTCCT[T/C]CATCCAAGATAAACCTCAGGGCAAAGGTTCCGAAGGAACCTGCAATTGCA
Gb379_014894	Class_I	N/A	N/A	Chr08	49487703	Unique_Gb	Tm1_Mira454_Contig_28284	GGGGAGAAAACCAGTTTGGGATGAGGCTTTAGGAGATATAAGCGATTATG[A/C]AGGACAACACAGTGTTGACTACAGCAACAAGGACAGCAGATTGCCTGATG
Gb379_014907	Class_I	N/A	N/A	*	0	3_GbGtGm	Tm1_Mira454_Contig_28298	GACAAGGCATTGCTGGCAGATTCATCATCAGCAAAGTTTACAAAACCGAA[A/G]CCCCTAGACCTCCCAGTGTCTCTATCGATGATAATCTTAGCTTCTGTCAC
Gb379_014910	Class_I	N/A	N/A	Chr03	42267570	Unique_Gb	Tm1_Mira454_Contig_28305	CACAGGTTCCGGACAACCCAAGCACCCAAAAGTTTTACCAGCACGCCCTC[A/C]GCCAGAAAGACAAGCAGACTGGAGAATCCACCACTGCTAACTACAAAGGT
Gb379_014911	Class_I	N/A	N/A	Chr03	42267503	Unique_Gb	Tm1_Mira454_Contig_28305	GACTGGAGAATCCACCACTGCTAACTACAAAGGTTCCAAGACTACAGATG[A/C]TTTTGTGAATACAGAAAGGACAAATGGTGCTTCTTCCCCGGGATGTATGG
Gb379_014912	Class_I	N/A	N/A	Chr12	14754527	4_GbGtGmGl	Tm1_Mira454_Contig_28324	AGTACACTGTTAGCCTGAACATAAAATTCATTTAGACCAAAACTCACTTG[C/G]TTCAACAAGATTCTATTACAACAAAACCGAATATAAGACAACCCAAGGCT
Gb379_014933	Class_I	N/A	N/A	Chr12	25679612	Unique_Gb	Tm1_Mira454_Contig_28396	TGTACTGCAATAAACGGAAAATCTGGATCAGAACTTCAAAACTTAACAAA[A/T]ATCGCCATCTAATCTGAAAAATGAGCACTTTCAGCAATTTTTGACACTCG
Gb379_014934	Class_I	N/A	N/A	Chr12	25680258	2_GbGt	Tm1_Mira454_Contig_28396	AATTGTTGTATCCTTTACATCCCTAAGCAAGTGTTTCACTGCTGTTTGCA[A/G]GTGAAAAAAGGGGTTATCTTAACCACAAGGGTAATATCCTGAAARGATGA
Gb379_014936	Class_I	N/A	N/A	*	0	Unique_Gb	Tm1_Mira454_Contig_28398	GCTCCTGTTACAGCTACAATGGCACCCAACAATTTAGCTTGACTGCTTGA[A/T]TTTCTCATTTCTAACTTTTCCATCCTAAATATGACCGCAAGCAGGAAAGT
Gb379_014952	Class_I	N/A	N/A	Chr08	51049392	4_GbGmGaGl	Tm1_Mira454_Contig_28441	TTCAAGATAACTTGATGAGAAACAAAAGACATTTGAGTATAGATTTGATC[A/G]TTCTGATTTCTTTACATGATTGTCATTTATACAAGCACTTTATATTTTGG
Gb379_014961	Class_I	N/A	N/A	Chr09	3404699	Unique_Gb	Tm1_Mira454_Contig_28498	GAGGTGGCAACAATAACAATTACAACCACCACAGCAACAACCATGATAAC[A/C]ACCACCACAACAATAAATCGGCGGCATCTTCGGAGACAGCTCAGGATAGC
Gb379_014967	Class_I	N/A	N/A	Chr03	634043	2_GbGm	Tm1_Mira454_Contig_28531	TCTTTTCTTCCCATTTCTTTGGAACCGGTTGTTCAATTGCAGCCTTGTTG[T/G]TCTTCATGTTTTGTCCTTGTACACCAAACCCATCTTCTTGGAGCTGTCTG
Gb379_014968	Class_I	N/A	N/A	Chr04	43029028	Unique_Gb	Tm1_Mira454_Contig_28533	TTATTAGAGACTGAGCCCCAATTATCCATGAAAGAACCCCACCTGAGAAC[A/T]GGAGCTTCAGCCAAAAGCTCACTCCTAACAGACTTTTCACTACCCGAACA
Gb379_014973	Class_I	N/A	N/A	Chr13	52393872	3_GbGtGm	Tm1_Mira454_Contig_28541	GTGCTTCCAGCTAACCAGAAAGGTGGAAGTAATGAGCTAGTATTACTATT[A/G]TTTCATTCATCATGATTTTGTGAGGTGTTTAAACTTGTTTCTTAGGATCA
Gb379_014976	Class_I	N/A	N/A	Chr07	9934812	2_GbGm	Tm1_Mira454_Contig_28566	TGCTTCGCAGTTTAAGATCCCTTCCTCGTGAAGCTTCCGGCTTGTTTAAA[C/G]CGTCGTCGTCTTCCTCGACGTCTAGATCTAATAAAGGAGCTAGATTCTGA
Gb379_014977	Class_I	N/A	N/A	Chr10	7646005	Unique_Gb	Tm1_Mira454_Contig_28568	CCCATTATCTTCCCTCGATAGCGCTTCAAGATAGCTACGCACACATACAG[A/T]TGGAGGTGCTCCGACAAATAATGCGTCCACAATACTTCCCACAATCGCAT
Gb379_014996	Class_I	N/A	N/A	*	0	2_GbGm	Tm1_Mira454_Contig_28632	TGTTGGATTGGTGGGAGCGTTACCTTTTCAACACACTGGTTATTGTGTTG[A/G]TGTGGTTCGTCTTCTACAACAGCTCGCGATACGTAACGGAGTTTTACAAG
Gb379_015007	Class_I	N/A	N/A	*	0	3_GbGtGm	Tm1_Mira454_Contig_28651	AGTACCAGTACAGTAAAAGAAATAGCAACATCTGCAGGGTTATATAACAG[A/T]ATGTGGTCACCACCAAGAGCAAACACGATCAAATGCAATTTTGACGCAGC
Gb379_015008	Class_I	N/A	N/A	Chr05	34529659	Unique_Gb	Tm1_Mira454_Contig_28653	CCCATGGAGACAAACTCAGACTAGTAGCCAGCTTCGCAGCCTCTTTGACC[A/G]CAATATCATCCGTAGCAAATCCTGAGAACTTTCTCACAGCAACATGGTGA
Gb379_015009	Class_I	N/A	N/A	Chr05	34529521	Unique_Gb	Tm1_Mira454_Contig_28653	GTGGGGTTGGTGGACTGTCCTGGAACTTGGCAGGCAAGTAAAATCGGACA[A/G]CATAGGCTGATGAGTGAAGTGGCCCAGCTCCCGGGACTAGGCTCGTCACC
Gb379_015011	Class_I	N/A	N/A	Chr04	60864686	4_GbGmGaGl	Tm1_Mira454_Contig_28669	TTCACCTTGGGTTCATGTTTCACATTATCCATTGTTGTCTCAAATGCCAG[A/G]GTTTCTACATGTTTGGTTTCAGGCATTGGTTCCGGTTCTGGTTCTGATTC
Gb379_015014	Class_I	N/A	N/A	Chr09	13329102	2_GbGt	Tm1_Mira454_Contig_28683	AAAAGTTAATCTAATATATATTCTTTTCTTCTCTTGAGGGTTATGGCAGA[A/C]GATATTGGACTATTGTGTTTAGTGGCTAACTTCCACGGTTAACCATTTCC
Gb379_015022	Class_I	N/A	N/A	*	0	2_GbGt	Tm1_Mira454_Contig_28690	GCACTATTGTTTGCGGATATGAGGGGTTTTCGGCGTTTGATCATTGAAGG[A/G]GACTACTTTTGTGCCCCGATTTGGAAATAGGACGGCTCACACGTTGGCGA
Gb379_015024	Class_I	N/A	N/A	*	0	Unique_Gb	Tm1_Mira454_Contig_28710	GATTGAGTACTTCTGAATAGTGCAAGATCTTTTGTTGTGGCTTGTGGTTT[A/G]TTTGGAGCTTAAACACAAGTAGTAGTCACAAGCATCGAGAAGGTTACACT
Gb379_015039	Class_I	N/A	N/A	*	0	Unique_Gb	Tm1_Mira454_Contig_28780	ACGAAAGTGTAAAGATAAAAGACAATGGTTCACCATTCTTATACAGCATC[T/C]TGAGCAGCAACGCAACATGTTATGGCATCTGCAATAGTGGATATTACTAG
Gb379_015051	Class_I	N/A	N/A	*	0	Unique_Gb	Tm1_Mira454_Contig_28803	TCAATTGGCTCTCAATAATGTCGAACTTGGTCTATCAAATTTATAAAGAG[T/C]ACATCAGAATCCAGCAACACTCTAGAGTCACAAATTGACTGAAAAAGTTT
Gb379_015053	Class_I	N/A	N/A	Chr10	15107946	Unique_Gb	Tm1_Mira454_Contig_28816	TTAGTAACAACAAGAGAAGCTTTGAAACTGTGGTAAGAATGGTAGCACCC[T/C]GAGCAATGAAGTTGTAGTAAATTGCAATCATTACTAACAGGACTGTCAAT
Gb379_015054	Class_I	N/A	N/A	Chr06	42613845	Unique_Gb	Tm1_Mira454_Contig_28819	CAAGAAACTGAACCCAATTTAGAGACCGGTCACTGTAAAGTTTTCATGGA[A/G]TCAGAGGATGTCGGTCGTACACTCGACCTTTCTTTGCTGGGGTCTTATGA
Gb379_015060	Class_I	N/A	N/A	*	0	Unique_Gb	Tm1_Mira454_Contig_28844	CAAAGAATTCTATCAGCAGCTTTGGGATTTACATATTCTAGCTAAAATCA[A/G]AATACATATGTGGCGCCTATTTATCAACTATGTGCCTCATTATACCAATC
Gb379_015068	Class_I	N/A	N/A	Chr02	20556141	Unique_Gb	Tm1_Mira454_Contig_28881	AGATCTCGACAATACATGACCATCAGCAGTCAATCTGGGATCTCGCCACA[T/G]ACTCTATAGAATGCCCCGTTTACATGTAATCAACAGAACAATTTTTTTTG
Gb379_015072	Class_I	N/A	N/A	Chr04	2252006	3_GbGtGl	Tm1_Mira454_Contig_28900	ACTGGACTTTAGACCACCATAACTATGAGTAGTCTCGAAACAGCATTTCT[A/G]GTACCTTGTCAAGACGATGATTCCGACTGACTTGCTGCTTGCTTTGTTCG
Gb379_015073	Class_I	N/A	N/A	Chr04	2252078	Unique_Gb	Tm1_Mira454_Contig_28900	TCCGACTGACTTGCTGCTTGCTTTGTTCGGAACTGTCCTGCAGGAGGGCC[A/G]TCTTTTCGTCTCTCGTATTTTTTGCTCACGTATTTGGATTCTTTTCTTGC
Gb379_015107	Class_I	N/A	N/A	*	0	Unique_Gb	Tm1_Mira454_Contig_28993	GAGAGTAAAATATTTTTTTGATGCAGCATTCAACAGTAAACACTTAAGAT[A/T]GGCCTCGGGTCTGGTGGTGTGGGGGGAGTGGGTGAGTTTTTAGCATCAAA
Gb379_015108	Class_I	N/A	N/A	*	0	Unique_Gb	Tm1_Mira454_Contig_28995	GGAGCTTACCCCTCCTTTACCAGACATAGCATTTGGAACGCACAAGGCTC[A/C]CTTGAAGAAGGAACAAGCTGGAGGATAAGGAATGGTGAATCAACAAATAT
Gb379_015115	Class_I	N/A	N/A	*	0	4_GbGtGmGl	Tm1_Mira454_Contig_29031	AACGTTTGGCAAGGCGTTTCCGAAGGATGGTGACAGAGTAACCTGGCTAA[T/C]CTTGTTGAAACAGCTTTCAAGCAGCCTTGTCCACAATAACCCACGTTTCG
Gb379_015117	Class_I	N/A	N/A	*	0	Unique_Gb	Tm1_Mira454_Contig_29033	TCAAGAACTTACAAGAGCAAGCATATCTTGAAGATAGCTCCTAAATGGTG[T/C]TTGCATTTGCTGAAGGTTTTCGGGAAGATACTCGTGCTTCATAGAGAGGT
Gb379_015119	Class_I	GOOD	N/A	Chr07	51145316	Unique_Gb	Tm1_Mira454_Contig_29038	AACCTTGACTTCATTTTTGACGGTCTCTTTCTGTTTGTCACCTCCATGGT[T/C]GCCATTATTAGCTTCTTCAGCATTTGCTTGGCCACCTTGTTTATCTTTGT
Gb379_015124	Class_I	N/A	GT_GOOD/GM_GOOD	Chr12	5162842	4_GbGtGmGa	Tm1_Mira454_Contig_29045	CTTTTGGATCACAGATTCATGCCCCCAGACTGTGAAAGCCGTTGAAAACA[C/G]AGCTCCTTTTGAAGTTCTGAGTCTTGCGGGATCAATTGCTGATGCTCTCC
Gb379_015126	Class_I	N/A	N/A	*	0	Unique_Gb	Tm1_Mira454_Contig_29056	GCATCCAAGAAACCCTCCATAAACAAGGATTTTGTGTAGTCCACCAATCT[A/T]CTCTGCATCTGACCCACTTCCATTCTCTTTAGCCTTTGTTCTCTCTGCAC
Gb379_015127	Class_I	N/A	N/A	Chr05	16162497	3_GbGmGl	Tm1_Mira454_Contig_29060	CTTGATTTAATTTCCGGATAAAATGCAAACCATCTCTGATTCTAGATTTC[C/G]TCACCAATCGACTCAAGATGCAGAGATGGTAAGCAATTTAACTTTGCATC
Gb379_015158	Class_I	N/A	N/A	*	0	Unique_Gb	Tm1_Mira454_Contig_29143	TTTTTCGGTCAGGGTTGGGGTTTATTGCCAGAAACGCAAGGGAGAGAGTG[A/G]TTGCCTCCGGTTCAACTATACACGAGAATGTTGGCTTGGCTTTTGCAGCG
Gb379_015182	Class_I	N/A	N/A	Chr09	1343448	3_GbGtGm	Tm1_Mira454_Contig_29232	CAACTTGACACATCCAAGTCGCTGAGGAAAACACAATTTTCTGCAGCTGC[T/C]GCCAAACTTGCATCAGTAATCCTCCTGCAACCGTTGAGATTAAGCAACTC
Gb379_015183	Class_I	N/A	N/A	Chr09	1343508	Unique_Gb	Tm1_Mira454_Contig_29232	GCATCAGTAATCCTCCTGCAACCGTTGAGATTAAGCAACTCGAGGGTTGC[A/G]CCATGTAGCTTGGTCAAGTGCAAAACGACCTCATCGGTCAAGTTTAAGCA
Gb379_015195	Class_I	N/A	N/A	Chr01	10303911	Unique_Gb	Tm1_Mira454_Contig_29284	TGTTGGATTGCTCATTATGTTGCTTTTTTCCTGAGGACAAGCTTCAGCAT[T/G]GTTAGAACAACACATTCTTCCGCTGGTTGATGCAGACTGACAAGAGGAAG
Gb379_015196	Class_I	N/A	N/A	Chr06	41840252	Unique_Gb	Tm1_Mira454_Contig_29287	TCTTCCAATTGCACTAGCCTCATCTTCATCCAATGCTTCTTCTCCCAAGC[A/G]CTCTTTGACCCATCTTGTATCACGTTCACCACTTCACAGCTCAATTGTTG
Gb379_015197	Class_I	N/A	N/A	Chr06	41840440	Unique_Gb	Tm1_Mira454_Contig_29287	CCCATGTCCATTTTGGCCCCTTGAGTGACCATCCACTGCCTCATCATCAT[A/C]GTCGTCATCATCATCCTCGTCCTCATCGTCCTCATCTTCATCGTCATCCT
Gb379_015203	Class_I	N/A	N/A	Chr13	54621110	2_GbGt	Tm1_Mira454_Contig_29303	ACCCTTATTGTAAGCATAGTCGATAAGGGCGTTAAGCTCGGTTTCCTCCT[T/C]GACGTTAATGTTATAGGTTTTGCCGACGACACGGAGGGCGTCTTCGGCTT
Gb379_015210	Class_I	N/A	N/A	*	0	Unique_Gb	Tm1_Mira454_Contig_29310	TAGTACAACACTCATATTTTTCAACAATGTCCATCTAGGTCTTTGATAAA[A/G]GAACAGATGAGTAGATCCGGCTATTTTGTTGTGGTCTTTGGTTAATTCTT
Gb379_015211	Class_I	N/A	N/A	*	0	2_GbGm	Tm1_Mira454_Contig_29310	GTTGTGGTCTTTGGTTAATTCTTCAACCAGCTGAAAATACTCAACAAATA[T/C]GTAGAAGGGGAAGGATCACAGTTTATTTTGACGCAGCCTTCAACCGACTA
Gb379_015215	Class_I	N/A	N/A	Chr06	30671385	2_GbGa	Tm1_Mira454_Contig_29317	ACTCAGTCATGGCCATGGTGCTTCACTACAGTAACCGGGCAGGAACCATT[A/G]TTCACCACATAGTTGCTCACACTGCCCATTATAGCCCTGAAAAAGCCAAA
Gb379_015229	Class_I	N/A	GT_BAD/GM_BAD	Chr13	46478318	3_GbGtGm	Tm1_Mira454_Contig_29324	CAGCGAATGCCAATATTTGCTAACAGCACCAAATTGAACCCGACTGATGG[T/G]TTCATCTATTTTCTCAAAAACAGTAAGAAGACAGAGTTCTGGTAAATATT
Gb379_015236	Class_I	N/A	N/A	Chr09	2654722	Unique_Gb	Tm1_Mira454_Contig_29351	GGTAATAAAGGCAACAAACTGCGTTGAAATTAACCACAGTTTCGCTTTTA[C/G]AATTACAGAACTGGCCAAAAGGCTTGTAGTTTTAGTCATTGAGATGATCA
Gb379_015262	Class_I	N/A	N/A	Chr12	9006393	Unique_Gb	Tm1_Mira454_Contig_29441	TTGAAGTTTGTCCAACTGGCGCCTGAAGTCATTCCGCTTCTGCTCCAGCA[T/C]TTCCTGCTTCTTGCGTAGTTCCTCTTTCATCTGCTCTAGAGTTTCTAACT
Gb379_015265	Class_I	N/A	N/A	*	0	Unique_Gb	Tm1_Mira454_Contig_29460	AGCATTAATACGACACTAACTAGTAATACTACACAATCATAAACTGCAAA[T/C]TTGTTGGTTGGAACAAGGGGAGGAATGTCAAGCTCCTGTCATTTATGGCA
Gb379_015280	Class_I	N/A	N/A	*	0	3_GbGtGm	Tm1_Mira454_Contig_29508	CATAATACAAAAACTAAGGAAGCCAACAAAGCGAGTCACAAGATGGCGAT[A/T]GAAGGAAGAAAATATGAAGATCCCCAATACTAGATAGAAGAGGTTCTGTA
Gb379_015283	Class_I	N/A	N/A	Chr05	5768107	Unique_Gb	Tm1_Mira454_Contig_29524	TATACATGTTGCTTACTTGAGTAAGGTCAAAGGCTTTGTGAGTGTCTTCT[A/G]TCCAACGAGTAAGGATGGAGTTAAAACAATTCTAATTCCGCCCAATGAAC
Gb379_015324	Class_I	N/A	N/A	*	0	3_GbGtGm	Tm1_Mira454_Contig_29589	AACTTCGATGATGAAGGTGATTGTTGAGGACGAAGAAAATCAGATGTAGC[A/C]CCAAACCCTCTTCCCCAAGTGTACAATTCTCTATCAGCAGATAATGCTGC
Gb379_015329	Class_I	N/A	N/A	*	0	Unique_Gb	Tm1_Mira454_Contig_29623	CTAGAAATAGCGATGAAGAAGATTAAAGAACATACCTGRTTGAAAGGATC[A/C]TTAAGCAATAAACTTTGGAGATGGATCGACAGAAAAGAAAGGAACCTGAT
Gb379_015330	Class_I	N/A	N/A	Chr13	51694385	3_GbGmGa	Tm1_Mira454_Contig_29624	GACACAACAAATGGGAACTCAGCATCAAACAGTAATCACAGAGGGGTTAC[A/G]CAATGATCCCTCTTCTTCACTGCAAAGTAGGGACTTCTTTTCACCGAGGT
Gb379_015333	Class_I	N/A	N/A	Chr05	62245741	2_GbGt	Tm1_Mira454_Contig_29626	GCTACTTAGTGGAGTCAGTTGCAGAAGCCAGGAGATGATTAATAACGATA[A/G]GGGGACGTAGAGCTCGGTGTTTGGCTTCGTTCTCTTTGCGTGCCTTGAAC
Gb379_015363	Class_I	N/A	N/A	Chr09	11757006	Unique_Gb	Tm1_Mira454_Contig_29754	TATGATCTACAAGACCGGTTGGGCTATGATCAGCCTAGTAAAGCAATAGA[C/G]TGGCTGATTAAAGCAGCTGCTGATGCAATTGCGGAGCTTCCTTCACTTAA
Gb379_015369	Class_I	N/A	N/A	Chr06	32905879	Unique_Gb	Tm1_Mira454_Contig_29779	CAGAGTACTCTGACTATCAACTCTTCAGATCGGGAGGCACCAGAAAACCC[T/C]GAAACAAGGGGAAGAGCAGATGAGTACACGGGCCAGGTACTCCCTGTATC
Gb379_015382	Class_I	N/A	N/A	*	0	2_GbGt	Tm1_Mira454_Contig_29833	GTTTTGGTCGTGCAATTCATTTTCTTCATCATCTTTACAGACAGGATTTC[T/G]CCGTGGATATGAACAATTTGTGGCAGTATACTGAGTTGGAACTGAAGGAT
Gb379_015398	Class_I	N/A	N/A	*	0	Unique_Gb	Tm1_Mira454_Contig_29872	CATAACTCAGTGCAGGGTTAACTGGAGTCTTAACTGAGGTTGAAATGGGA[A/G]TTGGAATTTGTGGAGCAGTAACAGGAGAAGCCCCATTTTCATTCTCTTTC
Gb379_015417	Class_I	N/A	N/A	*	0	Unique_Gb	Tm1_Mira454_Contig_29949	AATTTAAAACCCTAAACCATAACACACTAAAAACCCTAATATAACATGAG[A/G]AAAATATTTTCAGTTGGAAGCGTTTAACTGGTGACACGCAAAAGGCACTT
Gb379_015422	Class_I	N/A	N/A	*	0	Unique_Gb	Tm1_Mira454_Contig_29950	TTTCCTTAGCTCCTCCAAATCCAGCGCCAATTCTTCTGCCATTGTGCTTC[A/T]GAACTATTTTACTTTGCCTCTCCTATAATATTTGCTTTTTTGTTTTTAAT
Gb379_015446	Class_I	N/A	N/A	*	0	3_GbGtGm	Tm1_Mira454_Contig_30035	CATATGCATAATATATATAATTAAAGCACTTGTTTTTCTTAGATTTGTCA[A/T]GACTATCTCCAAAAGTAAATCCATGCGCTCTCTCAAGGCTTTCACTAATT
Gb379_015449	Class_I	N/A	N/A	Chr13	29377839	Unique_Gb	Tm1_Mira454_Contig_30035	CCGACAGAGAAGACGAGGCAGAGATTATGAGGTGATGCCAATGAACAGAG[A/T]TTAGGAGGGGAGGTGGAGGCTGATGGACAGAGATGAGCAGTGTGCGATGA
Gb379_015452	Class_I	GOOD	N/A	Chr12	32391796	Unique_Gb	Tm1_Mira454_Contig_30042	ATGCATCCTCCTGAAAGTTCAAGCAATTTCACTAGTTGTCCTTTCAAACC[A/T]TTTATGTCTCCAGGCTGAACCCACATTGTATCGTTCTGATCATAATAACC
Gb379_015469	Class_I	N/A	N/A	*	0	3_GbGtGm	Tm1_Mira454_Contig_30092	TTACACTTATAATTTCATTTACAATCCATCCACAAAATAACTTTCAACTT[A/G]ACATCTTAGGTACATGTCAACACAAAAGGTAAACATCACCATATTTGAGA
Gb379_015485	Class_I	N/A	N/A	*	0	Unique_Gb	Tm1_Mira454_Contig_30164	CTCTCACTGGTGCGAAGCTCTCCTGTCTCCGTCATGAACTCCATTCTCTT[A/C]AGAAAGGTAACCTCCGGAGTTCGATGCCGTTCTCACCTTAGCATCGTTCT
Gb379_015525	Class_I	N/A	N/A	Chr13	48453065	3_GbGtGm	Tm1_Mira454_Contig_30262	ACAACGCCATAAACAAGCAGTCAATAGCTCAAATGTTGAACACTTACGAA[A/G]GTGTTCCGGAACAAGTTTGCGAAGTGCTGAGACTTCCGTGGGGCCAAAGA
Gb379_015561	Class_I	N/A	N/A	Chr13	12091871	3_GbGtGm	Tm1_Mira454_Contig_30412	GTATAGAGGGTAAACAAGAGTGACTAAAGGCCTGTAAAACCAGAACAAAA[A/C]AAGCAAAGCTCAGTTAAGAAGAAAAAAGAACACCCAAAGTAGCACAAATG
Gb379_015562	Class_I	N/A	N/A	*	0	3_GbGmGl	Tm1_Mira454_Contig_30414	AATCCTCTCCATTGGCAGACTCCTTAGCAGACGATGTTAGCCCTCTATTG[C/G]AACGCTTTCCGAGATCTATCTGTACCGAGATGTTGGCCTGTGACAGATCC
Gb379_015564	Class_I	N/A	N/A	Chr10	19939955	Unique_Gb	Tm1_Mira454_Contig_30425	TTCCAAACAAGCCGCCAAGCACCTCACCGGCCCTCGATGACCATCCAACA[T/C]CGCCAAACACTCGTGGAAACAGCTCCCTTCCTCTCGTCTCCACACCCTAA
Gb379_015570	Class_I	N/A	N/A	Chr09	41884964	Unique_Gb	Tm1_Mira454_Contig_30443	CAGAGCTAATTACAGAGTGCTGGAAAATCAATTACGTTCTAAGAAAATTA[A/C]TTTCTACAATTTTTACTGCAACATGGAGAAAAATTAAAAAATATATAAAG
Gb379_015597	Class_I	N/A	N/A	*	0	3_GbGtGa	Tm1_Mira454_Contig_30529	TGGATCTACCGTCAGTCCTGTGAATAGACGAGGATTTTCCTTTAATAATC[A/G]AAGCACTTCTAGTAATTCCTCATTGCCAAATCAAGAGGGAGCAGGACCAT
Gb379_015599	Class_I	N/A	N/A	*	0	Unique_Gb	Tm1_Mira454_Contig_30536	TTCAAAAGCATAAATAAATCTAATTGCCTCCATATGCTGCTTCTTTTCGA[T/C]AAGCTTCCGTATGAAACCCTTGATCTTATCTCCCAAACCAAGAACCTTGA
Gb379_015611	Class_I	N/A	N/A	Chr03	21129463	Unique_Gb	Tm1_Mira454_Contig_30548	TGCTCAACGCTTGAAAGTGTAACAGGTGCAGAGGGAATAACAGGCAGCAA[C/G]TTGAGGTTGAATTGCGATAATCTGTTGATGATGGGAAACATGAGGCATCC
Gb379_015614	Class_I	N/A	N/A	*	0	Unique_Gb	Tm1_Mira454_Contig_30561	TGGTATTCAGTCCACAAGTATGAGCCCCTATACATAAACAAGTAGAGTGC[C/G]TTAATGATATGCTCCTCTCCCTTCTCCCAAGCATATGAAGTGTAACTACA
Gb379_015622	Class_I	N/A	N/A	Chr06	39177238	4_GbGtGmGa	Tm1_Mira454_Contig_30585	GACATGTCACGTCACATTTTACCGATATGAATTCAATTTAGTGGACTTGG[A/G]AATGTTGTGTTTTCATGAAAGAGTATAGTGAGATTTAAAGGGCAGATTCC
Gb379_015623	Class_I	N/A	N/A	Chr05	20064492	Unique_Gb	Tm1_Mira454_Contig_30594	AGGTTCTCGTATTCTCCATCCATAGGTATGCGAACTTGTGGGGCTTGCTC[A/G]AAGCTTTTGGCTGAGAGATCTTCGTGTAGCTGCAATGAAATTTCAGTGGT
Gb379_015625	Class_I	N/A	GT_BAD/GM_BAD	Chr12	6123228	3_GbGtGm	Tm1_Mira454_Contig_30601	TCTTCCCATTCAGGCTCAATAGGTATAGATGTCAATTGTCCCAGAATCAG[T/C]TTCATATTAGAATGAACATCAAATAGTTTATTCTCATGCACATCAGTCAA
Gb379_015629	Class_I	N/A	N/A	*	0	2_GbGt	Tm1_Mira454_Contig_30619	TCCCAGATAAATATTTAAGATTGAAGAGGCTGAAGATATCTTTCTGGTAT[A/G]GAAGCACCAACAGGCTCATAAGCTGTTTGTTGTCGTCGTCGTTGCCGGTG
Gb379_015641	Class_I	N/A	N/A	Chr08	48164731	Unique_Gb	Tm1_Mira454_Contig_30658	AGCGCATTAAATAAACTTGGAGAGTTGACTAAAGTTGGTAGGCGAATGGC[A/G]GAGTTCCCTCTTGATCCAATGCTATCCAAAATGATAGTTGCTTCCGACAA
Gb379_015642	Class_I	N/A	N/A	Chr01	17537064	5_GbGtGmGaGl	Tm1_Mira454_Contig_30659	TTGCGAGCCATTCATAATGAGAGCTGCTGGTCACGTAAAGCCATACAGCC[A/G]TTTGGCAGAATCAAGAGTGTTGCACAGAAGCATGGCAATTGTCATTGGTC
Gb379_015643	Class_I	N/A	N/A	Chr01	17536976	Unique_Gb	Tm1_Mira454_Contig_30659	ATTGTCATTGGTCCAACTCCTCCGGGTACTGGAGTCACTGCAGATGCTAT[A/C]CTCAATGCTTCTTCATAGCATACATCTCCTACAAGACGGTATCCATACTC
Gb379_015656	Class_I	N/A	N/A	Chr01	13180608	Unique_Gb	Tm1_Mira454_Contig_30700	ACTGTTCCCCTGCAAGCATGGTGAGTGTGGTCATGACCCAGCCAAAGGAC[C/G]ATAACCAAGTTGATCACAAATCCGAAAGCAGCAACTGCAAACATGAGTGC
Gb379_015661	Class_I	N/A	N/A	*	0	Unique_Gb	Tm1_Mira454_Contig_30710	AAGTCAGCGTCCGGCCTTGTTGGATGGGACACGAGGGGAAACTTAATGGC[A/G]ATAAAAACAGTGATTCACAAAAATGTTCCTTCTCCTGAGGGAGGAGGAAC
Gb379_015662	Class_I	N/A	N/A	*	0	Unique_Gb	Tm1_Mira454_Contig_30710	AACAGTGATTCACAAAAATGTTCCTTCTCCTGAGGGAGGAGGAACTGAAT[T/G]ATCAGAATCTGGCTTCGGTAGGATACTGGTCAAGAAACCCAGATTGAAGA
Gb379_015665	Class_I	N/A	N/A	Chr01	3757873	Unique_Gb	Tm1_Mira454_Contig_30739	AAACTGTGAATACAGAAAGTAGTGTTACTGACGAATAAAAACCTTCAATT[T/C]GGCATTCAATGCTGACGTAGAGAATGAAACTTTGGTTATTGAGCACCAGG
Gb379_015703	Class_I	N/A	N/A	*	0	Unique_Gb	Tm1_Mira454_Contig_30840	GCAAACATTGAATCATAGGCTGCGGTTGCTAGAGCTGTTTCCCTCTTCAG[C/G]ATATTGGTCCTCTGCAGAAGTGCATTAGTTTCACCCATTGCTCGCAGATG
Gb379_015720	Class_I	N/A	N/A	*	0	2_GbGt	Tm1_Mira454_Contig_30947	TTATTTTGATAAGAAAAGGCAACAGAACATAGGTATGAGAGCATATAATG[T/G]TGAATAGTGTAACAAAGAAGTTGATATGGAGAAGATTTCGTGCTGGTTTA
Gb379_015746	Class_I	N/A	N/A	*	0	4_GbGtGmGa	Tm1_Mira454_Contig_31013	AAAGAGTGAACTGAATGCATGTGTTAATTTTTAACTGATTTTGCGCCCAT[A/G]GCCTAAGTTTTGTTGTATGTTATGAATGTTTATCTTTCTAAGAACTAGTC
Gb379_015798	Class_I	BAD	N/A	Chr07	5121568	3_GbGtGm	Tm1_Mira454_Contig_31141	CTAGGAGTAGTGGCTTTGACATGTAAAGAATTGCAGGAATTGAGGGTTTT[T/C]CCATCTGATCCCTTTGGAGCTGGAAATGCTGCCGTCACTGAGGAAGGTTT
Gb379_015829	Class_I	N/A	N/A	Chr05	13128699	Unique_Gb	Tm1_Mira454_Contig_31245	GAAGGCTTAGTCGTAACTAAAGATAGAAGAAGAAATTAAATTAATACATT[T/C]CAAACACGGTTTTATCATGTTAAAAACCATATAACTCATTATACAGAACT
Gb379_015839	Class_I	N/A	N/A	Chr13	12820205	Unique_Gb	Tm1_Mira454_Contig_31268	TATCCCTCCTAGCAACTTGCCATGTGAACATACTGCACTAATGTTTAGCC[A/G]AGGTATATGGTTTCCAGACCGAGCTTGACGACGAATTTGAGTCAGGCGCA
Gb379_015840	Class_I	N/A	N/A	*	0	Unique_Gb	Tm1_Mira454_Contig_31268	GCACTGTCCCTTCACCATGAGATCCATCCCTTTCATTTCTATCATGAGAA[A/G]TTGGGGGCATTTCATCAGCTTCACCCCAATTCTTATCACTACTCTTAGCC
Gb379_015841	Class_I	N/A	N/A	*	0	2_GbGt	Tm1_Mira454_Contig_31271	ACTAACTTGTGTTGTGTTTCTTATGATAGATGCATGATATGTTACCATAA[A/C]AGCATATGGTAACAGCAGCAGGCTACATGAATAGAGCAAACACATCCAGG
Gb379_015842	Class_I	N/A	N/A	Chr08	49070659	Unique_Gb	Tm1_Mira454_Contig_31274	CTGTGTTATGATGTTATCGATCTTTCCGTCGCCCAGATCAAGTACTGGAA[T/C]GCTCTTCATTTTGTACTTAGAAAGAAGTAACAACATGGTCAAAAAGGTGT
Gb379_015854	Class_I	N/A	N/A	*	0	Unique_Gb	Tm1_Mira454_Contig_31311	TGCGTAGGTACCGTGTGCCACATCTGTTCCATCGTTAGTGCGGAATTTAA[C/G]CTCAATAAGCTCTTCTCCTTCTGCCATAGTAATCTTTGTTCTCTGTTTCC
Gb379_015855	Class_I	N/A	N/A	*	0	2_GbGm	Tm1_Mira454_Contig_31311	CTTTAGCTGAGAATTAAATCGCGTTTCACTCACCTCGATTAATCCTCTGA[A/G]AAATTTGTTTGGTAAGAGTGCATGTAAATCGTCCGCCAAAGAACCTAGCC
Gb379_015859	Class_I	N/A	N/A	*	0	Unique_Gb	Tm1_Mira454_Contig_31324	TAAAATTAAGATTACAGTTTGGAAAATCTCTTGGAATTATCTGGCTACAC[A/T]AGCCAATATGCAGCATAGAAAGTTATCAACTACTGTAATATGCCCCCGTT
Gb379_015874	Class_I	N/A	N/A	Chr06	43858548	Unique_Gb	Tm1_Mira454_Contig_31401	TCCTAGGATCATGGTGGAACCCTTTGCCAAGACATATTTAGGAGCTGACA[A/G]GGTTATTGGAACAGAGTTAGAAGTGACGAAATCTGGCAGGGCAACTGGTT
Gb379_015877	Class_I	N/A	N/A	Chr01	2027040	Unique_Gb	Tm1_Mira454_Contig_31434	TAACTCTTGCCAATCATTTCATTAAAAACTTGCATTGCCACATCTTCATT[T/C]CCAGTCTTACTGTATCCCTCAAGCATACAACCATACATTGTAGCATCAAC
Gb379_015878	Class_I	N/A	N/A	Chr07	2657541	Unique_Gb	Tm1_Mira454_Contig_31443	GATCCCAGCATGGGAGGAGTGGGGTGGTGATGAGCATGGTGGTGGGAGAG[T/C]TGGAGAGTCTAGTTTTGGGGAGGAAGCTGACCATCAATATGGTGAGGCTA
Gb379_015879	Class_I	GOOD	N/A	Chr07	2657712	Unique_Gb	Tm1_Mira454_Contig_31443	TCATCTGAAAGAAGGTATCGTGATGATAGAGAACCAGGATATGATAGGGA[A/C]ATGCCTGGGGAGAAGGATACTGGCCATGGTCATGATTGGCCAGAAAGAGG
Gb379_015880	Class_I	N/A	N/A	Chr07	2658127	3_GbGaGl	Tm1_Mira454_Contig_31443	GACTTATTTGATGCCTCTTATAGCAGAAGCTTCCTCTTAAAAAATAATAA[A/T]AAAAAAGAATTAGTAACTGCCGAAACCTTAGGTTCAATCATTCACTTTTG
Gb379_015883	Class_I	N/A	N/A	*	0	3_GbGtGm	Tm1_Mira454_Contig_31450	GGAGTCGAGGGAGCACCTGTTTTGGGAGTACCCTATGAGAAGTGCTCAGA[C/G]GGACAGATGGGTCGCTCCGGAGGGACTTTTGCTTTTGCGGCTGAAGCGAT
Gb379_015907	Class_I	GOOD	N/A	Chr03	298790	Unique_Gb	Tm1_Mira454_Contig_31530	CCTCCTTGATCTTCCACCATGAGGAGAATACCTTGGAGAGTAATCACGAC[A/C]TCGATATGGTGAGCGCCTGGGAGATCGACGATACCCGTAGTCATCACGAC
Gb379_015912	Class_I	N/A	N/A	*	0	2_GbGt	Tm1_Mira454_Contig_31572	AAACCCCCAGACACTGGAGTTATTAAGTTAAAATTTGATGCGACTTTTCA[A/T]AGTGTTGATAGAATCGCTATAACATCAGTTTTAGCTAGAAATTCGGAAGG
Gb379_015913	Class_I	N/A	N/A	*	0	Unique_Gb	Tm1_Mira454_Contig_31572	TATAACATCAGTTTTAGCTAGAAATTCGGAAGGAGAAATTGTGGGGGCGG[A/G]GACTTATCTTTTTAAGGATGTGGTTGATGCTTTTGTGGCGGAGGCACGGG
Gb379_015930	Class_I	N/A	N/A	Chr04	47228990	2_GbGm	Tm1_Mira454_Contig_31645	CTCCAATCCTGGATGTAAAGTTTACCTCCGAAGACAACTCCATTAACAAG[T/G]CGCCTCTTGAAGCCCTTTTGTCTGACATGCAAGTAACAGGTACTGCTTCC
Gb379_015938	Class_I	GOOD	N/A	Chr10	51024847	3_GbGmGa	Tm1_Mira454_Contig_31680	CCCAGACCAACAAGTGTGTTGAACATAGGACCGGCATAGCAGCCAGACAT[T/C]GCAATCTGCACGCTATCACCACCATTCATTGCCAGTGCAACATTTGACAC
Gb379_015939	Class_I	N/A	N/A	Chr10	51024604	4_GbGtGmGa	Tm1_Mira454_Contig_31680	CCCCCAAATACCCATGGAATTAAAAACCTCCGAGGCGGATGATCAGATGC[A/T]GTATGCTTACATGCAAGAATACCAAGTGTGCAACCAGCTGCAACACTGAG
Gb379_015940	Class_I	GOOD	N/A	Chr10	51024499	2_GbGm	Tm1_Mira454_Contig_31680	CATGTGATCACTCGACTCTCAGAGCCCACATCACCTTTGCTATTCCACAG[A/G]AATGCTAACAGTACAGGAGCCAATGAAACACTAGCCACAGCATATGGTTT
Gb379_015945	Class_I	N/A	N/A	*	0	Unique_Gb	Tm1_Mira454_Contig_31712	AAGTTTTGCGGAAGCGAATCCGAAAGATCCCAGGAGTAGAGACGGTGGAT[A/G]CTGATGTGAGAAATCATCAAGTAATAGTAAAAGGGGTTGTAGATCCCGCA
Gb379_015964	Class_I	N/A	N/A	Chr11	22211928	3_GbGtGm	Tm1_Mira454_Contig_31742	TGCCTGCAAATTCCCACTGCTCCCGTATGATGACGGTTCAATCAACTGAG[A/C]AGAATCAATTTTCAGTTCAGAGAACCGTATAGCTCCTAGGATTCGTTCAG
Gb379_015965	Class_I	N/A	N/A	Chr09	10635657	Unique_Gb	Tm1_Mira454_Contig_31744	CAAGCATCACATAAAATGGATCTGCCACTACCTCAGCCTCCAATGGAATC[A/G]TTGGCAAGGCGTTACAAGTTTCTCTCTTCGCTTCTCTTGGCTATCAGCTT
Gb379_015970	Class_I	N/A	N/A	Chr07	13774216	Unique_Gb	Tm1_Mira454_Contig_31792	TTCTCCAAGGTGGGAGGGATAACTGTTTGCTCTTCAACGATCTTTTCGCC[C/G]AATCACTCATGAGATTGACCATCTTTTTCAATTCCTCGCTTTTCCCCACG
Gb379_015975	Class_I	N/A	N/A	Chr13	51359829	3_GbGtGm	Tm1_Mira454_Contig_31813	ATCGCGGGGATCGATCAACCTAATGGCGAGTACCTTGCATGGGAGAGGGT[C/G]AACCCGGCTCTGTTTTGACCAGTGCCCTGCCTAGTTTAGTAGCCACTCTT
Gb379_015976	Class_I	N/A	N/A	*	0	Unique_Gb	Tm1_Mira454_Contig_31819	GGCGGAAGTTACCCCATGATGGATCTCAGAGCAAGAAAGTAAGACTACCC[A/C]TTCTTCATTTCTGATCACTATACCTGAAGCTGATTGGTGATAGCCCAAAG
Gb379_015981	Class_I	N/A	N/A	Chr10	51714756	Unique_Gb	Tm1_Mira454_Contig_31833	TGTTACAATCATGCCAGGCACAATTTCCCTTGTGAGCCTAACGATTGCAT[A/C]CTCTGCCGTGTTCATATCCAGTGCCTTCATTCCAGGGACGCTGTCAATCA
Gb379_015987	Class_I	N/A	N/A	*	0	Unique_Gb	Tm1_Mira454_Contig_31862	WSAARTCATCTYWTACAACGAAGAGAGTTGAAACATAATACTTACTCCAC[T/C]ACTTTCTTGTGGGTCTAGTCCGACAACAGATTCCATGTCCATCAATGGAG
Gb379_015988	Class_I	N/A	N/A	*	0	2_GbGm	Tm1_Mira454_Contig_31863	AACCCATATCATCATCGGACTCTTCCTTCTCTTCGACCTTCTCCTCTTTC[T/C]TGGCCTCAGCAGCTGGTGCAGCACTGGCACCACCGCCACCAGTGGTAGGA
Gb379_015998	Class_I	N/A	N/A	Chr01	54787648	Unique_Gb	Tm1_Mira454_Contig_31900	TTTGGTCCAATGAAATTGTCACTCTCTTGAAGAAAGATGAAAACTTCGGG[A/T]ATAAAGGGTTTGTTCTTTGAACAAATCCAGGTTGATCTGGATCTACTCCA
Gb379_016006	Class_I	N/A	N/A	Chr10	48758188	Unique_Gb	Tm1_Mira454_Contig_31930	TTGATCCGCTGTCATCCCTTCCTAGAGAGTGAGACAACATTTCTCGGCTG[T/G]CACCAAGAGGATCCTCTCTATCTATTTCATCTGGAACAACCTCATCCATC
Gb379_016009	Class_I	N/A	N/A	*	0	Unique_Gb	Tm1_Mira454_Contig_31935	GTAGTCATTTGTTATATCAACAAGAGCAGACCTTTCTTGTGGCTGTTTCC[C/G]ATTTACTAAAAAACAGTGAAGAAGAATACCATCACCTGAAAGGCTACCGT
Gb379_016040	Class_I	N/A	N/A	*	0	2_GbGm	Tm1_Mira454_Contig_32107	AAATCACAAGGAGAGTGGTAATACAGCAAGTGACCGAGGTACCTGACTAG[T/C]TATTGAATCTGACATGTTACGGTTCCTAATTCCTCCCCCTTTGAACCGTT
Gb379_016044	Class_I	N/A	N/A	Chr06	48318039	5_GbGtGmGaGl	Tm1_Mira454_Contig_32126	TCGTACCGTGCAGCCTGGAATCCTAGAGTACAACAGCTTCATGTATAAGA[T/C]GTTTCTTGACCCAAAATCCCACACTCCGAGTTGTGCTCCGGTGACAATGT
Gb379_016050	Class_I	N/A	N/A	*	0	2_GbGl	Tm1_Mira454_Contig_32163	TTTCAAACTCTCCTCGAATGCTAAAGGGAATTCGGTTGGAAGTGAGGCTA[A/G]TCATGCTATTTCAGGTGTCACTGCATCTTCAAAAGGAGCCCAAGGTTGTT
Gb379_016056	Class_I	GOOD	N/A	Chr03	41837395	Unique_Gb	Tm1_Mira454_Contig_32207	TAAGTTATTTTACGACAGCAGGTGATGTCCAGTTTCCTCAGATCTTTGTG[T/C]GACTGGACAAGGAAAGAGAGTCCATCATCTGTCAGTCCTAAGCATTTACT
Gb379_016072	Class_I	N/A	N/A	*	0	2_GbGm	Tm1_Mira454_Contig_32248	AAATTCCATCAATGGGGTTCTTCAGATTTCCACCAAGTAATGACATGAGA[C/G]CTCCACCGTGGACCCTCCCCTCTGGGATCAAGAAGTCGAAGCTTGTATTA
Gb379_016073	Class_I	N/A	N/A	Chr13	7056276	Unique_Gb	Tm1_Mira454_Contig_32248	GACCCTCCCCTCTGGGATCAAGAAGTCGAAGCTTGTATTACCAACTCCCC[T/C]GGCATTGTGATTGCCATGCCTGTTTATTCCTTCATCTTGCTGCTCGGAAC
Gb379_016074	Class_I	N/A	N/A	Chr13	7055852	Unique_Gb	Tm1_Mira454_Contig_32248	CCCCCACCATGGGCCTTGCATAAATCCGTGCTTCCTTGGGCACTCTTGCC[A/G]CAATTCTCGAACTTGCACCGTTTTCCACCACCATGCCTGACACAGCAGTC
Gb379_016083	Class_I	N/A	N/A	Chr13	37934273	3_GbGtGm	Tm1_Mira454_Contig_32303	ATCTCCGCTAGTAATTTCACTTGCGTTTGCTAGTTGGGCAGAAATCAACC[A/G]CAATGCTTGACCAAAGAGGAAAGCAGACACCACACTCAATGGCTTCTTCA
Gb379_016084	Class_I	N/A	N/A	Chr08	4286077	Unique_Gb	Tm1_Mira454_Contig_32308	CATAATCAACTTCTACTTTTCAGAAAAGCATACCTTTGTGAAACAAGTCC[T/C]GTTGTCACCACAGATGTGGTAGACATGACATTCCTTCCTGCTACTTCAAC
Gb379_016089	Class_I	N/A	N/A	*	0	Unique_Gb	Tm1_Mira454_Contig_32327	ATCGTGTCTGTTGTGTAAGGAAGAGCTGGAGGATTCCGATCACCTGCTGT[A/G]GTCTTGTAGTATCCTGCAGAGGGTGTGAGCGTTGTTAATAGTACAGATTC
Gb379_016090	Class_I	N/A	N/A	*	0	Unique_Gb	Tm1_Mira454_Contig_32327	GTTAATAGTACAGATTCCTTCATTCGAAGATTCGGTGGGTCACATACTCC[A/G]TTTTGTTAAAATGTTCTTTGCAGTTCTCGATGTAGGAGGTGCTAGGRTTT
Gb379_016092	Class_I	N/A	N/A	Chr05	39215889	Unique_Gb	Tm1_Mira454_Contig_32328	CCACCAATGCCATCTTTTTTTAAAGTCTTATTCTTACTCTTAATACAAAA[T/C]TGGGTTTAGACCGCAGCTCGCTAAGCTGCAGTTCCTTGAAATCTCACTTG
Gb379_016098	Class_I	N/A	N/A	*	0	2_GbGm	Tm1_Mira454_Contig_32347	CCACCAGACCCGTTGCAGATGTAGAACTGCTACTATCGAACGCTGCATCG[A/C]AATAGACCGTCGTTCTCGGTATGTCTTCTTGGGCTCTTAAGTGTCTATTC
Gb379_016099	Class_I	N/A	N/A	*	0	Unique_Gb	Tm1_Mira454_Contig_32348	TATGAAGCAGAGAGATGGAGAAGGAAGATGAAGCTGAGAGACAGAGATGG[T/C]GAGGCAGAGATGAGGAGGAGAGGCAGAAGCTTGAGGATGAAAATGCCTGC
Gb379_016102	Class_I	N/A	N/A	*	0	2_GbGt	Tm1_Mira454_Contig_32360	AATGCAATACTCCAAAACCTCTTCCAACTCGCTAATAAACATTAACTCCT[T/G]ATGACTATTTGTAACTGGCCAATACTTTAACAGTCCCTTAATCACGCTGT
Gb379_016124	Class_I	N/A	N/A	Chr10	2212125	4_GbGtGmGl	Tm1_Mira454_Contig_32397	GGGCTTCCAAACCAGATTGTTTTTCATTGAAAATCTTACCCTCTTCGTGC[A/T]ATTCTCACAAGTTTTCGCAGTTCCATCACCTTCACCATCAGCTTCACCAG
Gb379_016126	Class_I	GOOD	N/A	Chr02	10413022	3_GbGtGm	Tm1_Mira454_Contig_32402	TTATCCCTCCTAATATCTCAAAACTTTCTTTGAAGCCATTTGCAGGTGAT[A/G]GGCTCCTCTGTGCCTGAGGCTTGAAGGTCTCCAAGCCTTCCACACAGACC
Gb379_016130	Class_I	N/A	N/A	*	0	2_GbGm	Tm1_Mira454_Contig_32408	ACCAAGTATACAATAGAATACACGGCGTAGCGCCGCTTTCCAGTATCAAG[A/C]CAAGCAAAAACCCAGCTCAGCCAATTGAAGTAAGGGATAAAACTAATAAT
Gb379_016133	Class_I	N/A	N/A	*	0	Unique_Gb	Tm1_Mira454_Contig_32419	CACCTATCTGGATGCCATTGCATTGCAAGCTTTCGATAAGCACGCTTGAT[A/G]TCTTGAATAGAAGCATCAACCTTGACCCCCAGAACGTTATAATAAGAAGG
Gb379_016141	Class_I	N/A	N/A	*	0	Unique_Gb	Tm1_Mira454_Contig_32455	CCTGATAAATCCAGATCATGTGACATTGCTATCAACTGAAATGCATTTAT[A/G]AAATTTGAGAATTTGTGGGTCTTCATCTCTGCGTTTTGTTCCTCAACTGT
Gb379_016147	Class_I	N/A	N/A	Chr08	53417460	3_GbGtGm	Tm1_Mira454_Contig_32494	AAGCTGTTTGCATAGCTTTTTCAACTTCAAGTTTGTTTCACCGGCTTTCT[T/C]GCCGGTTTCAAAGGCATTGTCTCGCATCCGTTTTACTGGAGGACCAAAAT
Gb379_016150	Class_I	N/A	N/A	*	0	2_GbGt	Tm1_Mira454_Contig_32501	CCCTGTACGTCGTACACCCCATGCGTTGCCTCCGTATCGCCTCCGTACGC[T/C]TCCACGTCAGCGTTAGAACCTTTTTAGGTGATCGAAGGAGGGGAAACTGA
Gb379_016162	Class_I	N/A	N/A	*	0	2_GbGt	Tm1_Mira454_Contig_32537	AGAGGACATTAATGTCAATGAATGCACGACAGTGGCGCCGATATTCCATT[A/T]GTTGGCTGTCCCGACAATCCCGACAAGTAGGTGAATGCATTGCCTTCTAA
Gb379_016164	Class_I	N/A	N/A	Chr09	3228506	2_GbGm	Tm1_Mira454_Contig_32548	CGGGACATTACCCGCTTTCGTGAGTAACAGCAAAAACGAGACAACTTTCA[A/G]AGGGGTGGTGGTAACAACATCAATTGATCTAGATGCAGAGACGGTCAACA
Gb379_016193	Class_I	N/A	N/A	*	0	Unique_Gb	Tm1_Mira454_Contig_32638	ATCATCCCACTCCGCCTCAATGAAAGGTGCATACCGGTTTCCATTTGGTG[C/G]TCCAATATTATTCTTATGAATTACTCTGCATAGCACGTAGCCCTGCAATG
Gb379_016204	Class_I	GOOD	N/A	Chr13	53709814	3_GbGtGm	Tm1_Mira454_Contig_32681	GGATATTTACTAGATTTCTAGGTTAAACAAGTACAACTCAGTTTCAATGA[A/C]AAAGGAAATATATATGAGGGAATAGCAACCTCAAAACACACTATTCTTCA
Gb379_016246	Class_I	N/A	N/A	*	0	Unique_Gb	Tm1_Mira454_Contig_32822	ACAGCTGAGATCTCTTCTCCCACCGTTACTTCTCGCGAAACCGATGTCGT[T/C]TCGTCAAGTTTTGCAGCCGCTCCTTCCGCGCCGCGTAAGAAGGTGCCTGC
Gb379_016252	Class_I	N/A	N/A	Chr13	40838698	2_GbGt	Tm1_Mira454_Contig_32833	CCTGTTTCACTTGGCACTGCACATCAGGCAGGGGCCTTAACCCTTTTAAC[A/G]CTGATGCTACTTCTCAATCACACTGTGAGGAGGCCATCAATGTCACTTTT
Gb379_016253	Class_I	GOOD	N/A	Chr13	43424797	3_GbGtGm	Tm1_Mira454_Contig_32834	TGAGGGAGGAGGAAGATCCGCTTTCCACAATCAGAGATGAGGACATTGTA[T/C]GCTATGTTGTTATCTTGAAGGCAAATGCACGCCTCAGACACTGTGTCAGA
Gb379_016271	Class_I	N/A	N/A	Chr03	37929232	2_GbGt	Tm1_Mira454_Contig_32904	ATTAGGTCGGCCATGACATGCAAGTAAGCTCCTTGGAGATTTATGTTCAA[T/G]ATCTTTGTCTTCAGAGTACTTGTTACTAGACTAGTTTCATCTTCCTTGGT
Gb379_016276	Class_I	N/A	N/A	Chr04	57997377	Unique_Gb	Tm1_Mira454_Contig_32929	GTTGATTGTGAAGGCAAAAATATCATAGCTGGACTGTTTTTTTCCACGGC[C/G]TCTGCATTCTCTTCGGTTGGTGAAGAAAGCATATCACCTGGATTAGTTGG
Gb379_016302	Class_I	N/A	GT_BAD/GM_BAD	Chr09	13428097	3_GbGtGm	Tm1_Mira454_Contig_33041	TGAGATCTCCAGACTTGGTTCATCTCTTCGATTGGAATACCCTTGGTCTC[A/G]GGCAAGAAGTAGTACACAAAGATCGACATCACCACCACAAAGAAGGCGAA
Gb379_016325	Class_I	GOOD	N/A	Chr12	2868723	3_GbGtGm	Tm1_Mira454_Contig_33080	AACATGCTTTGTTGCCGCCCATCTGGAATTGCGATCAACACCACTGGTTT[T/C]GAAGGTCTAACAAAGGGAACATCACATCTGAAGTAGCCTTTCCTCTCCAG
Gb379_016342	Class_I	N/A	N/A	Chr01	1490214	Unique_Gb	Tm1_Mira454_Contig_33125	AGTCTGAAGAACTTTTGTCAGTATTGGTAGAATGTGTCTTATCAACATGT[T/C]GTCCCTCTTTGTTATTTACTGCTTCACCCCGTGTCAATGTAGAAATATCT
Gb379_016343	Class_I	N/A	N/A	*	0	Unique_Gb	Tm1_Mira454_Contig_33149	GTTGTATCAAGTGAAGTCAAGCCTTCAAAAAGAGGAGGTGCTACTAGCTC[T/C]GGAGCCCATGAGAAACAAGTTTGGGTTCAGAAATCATCCTCTGGTTCTTA
Gb379_016347	Class_I	N/A	N/A	*	0	2_GbGm	Tm1_Mira454_Contig_33168	TTGAGAGTTCCACGTATCTCCTTTCAATGACCAATAAGCACTGCAAACTG[A/C]GAAAGCTCCTGACACTGAACGAGCCCATACTACTCTATCAGAACCGAAAT
Gb379_016353	Class_I	N/A	N/A	Chr06	35327804	Unique_Gb	Tm1_Mira454_Contig_33184	TAGCATCCGCATAGGAAAAGGAATGCTGCGAATCCGAGCTCCAACGTATT[T/C]AGCTTGTTGATACAGCATGATTATACACACACTGTTGGATTCTTTTTGTG
Gb379_016355	Class_I	GOOD	N/A	Chr11	49812785	Unique_Gb	Tm1_Mira454_Contig_33190	TTGCTCCATGTTGGACCAAGAGCAATAACACCTGAATAAATTTGGGTTCT[A/G]ACTTCTGCATCTTGTGTCCTCTTCCACCAACTTGTTGGCCCCTAAATTCA
Gb379_016359	Class_I	N/A	N/A	Chr02	59351923	4_GbGtGmGa	Tm1_Mira454_Contig_33202	TCTTGGTTCAAGGACGGGCGAACAACAGAACCATCAACTTCCGAAGGGTT[A/G]TTTGTTGCAGCAACATTACTCTTGTTCCTTCCGAGCTTTGGGGATATTGC
Gb379_016393	Class_I	N/A	N/A	*	0	3_GbGtGm	Tm1_Mira454_Contig_33399	TGCCTAATCCCAAGACCATTACATGTTAAAATAAGGCCTTTGTAACGGTT[A/C]AGGTACTCAATTATGTCATAGTCATACACATGCAACATCCCCTTCTTATC
Gb379_016401	Class_I	N/A	N/A	Chr01	32656048	3_GbGtGm	Tm1_Mira454_Contig_33455	CCTTGTGAGTCTTCGGGCTTGTTAGTTTCATTATGAATTTCTAAATCGGT[A/G]TTACCATTGGTTGCATCAGGTAGCTCAAATGACTGTGGAATAACCTCTTC
Gb379_016409	Class_I	N/A	N/A	Chr05	62432936	Unique_Gb	Tm1_Mira454_Contig_33508	GAAAAGAAGGCATATACTTCATTCCACTTTTATGTTTTAAAACTCCTGAT[A/G]ATACAAGAAAAAATATCGATAGAAACCACACACTAACAAACAAACCCATT
Gb379_016410	Class_I	N/A	GT_BAD/GM_BAD	Chr05	6841014	4_GbGtGmGl	Tm1_Mira454_Contig_33509	TTCCTAAAGATAATAATCTTTGCTTCAAATTATCCCCTAAATTTTTGGTG[T/C]TGCTTGAACTACTTTTTCTGTTGTAGTTGTTTCCATTGATGTTCCCTTTC
Gb379_016411	Class_I	N/A	N/A	Chr05	6841093	Unique_Gb	Tm1_Mira454_Contig_33509	GTTTCCATTGATGTTCCCTTTCTTTGATTTCTTGTCTTCTCCTTTGTTTA[A/G]ACCCAGAATTGCTCTTCTCTTTTTCCTGCTTCTGATCCCACATGCATTGC
Gb379_016414	Class_I	N/A	N/A	*	0	5_GbGtGmGaGl	Tm1_Mira454_Contig_33528	TCAGCAACTTCTCGGAACGTTTCCATGAAGCTTTTGCAATTTTCCACTGA[T/C]GCAAAACGAATGCAGAAAAGTTCATCTTTCAGTTCATCATCAGCAAAGTC
Gb379_016429	Class_I	N/A	N/A	*	0	Unique_Gb	Tm1_Mira454_Contig_33607	CAAATGGAATTGGAACTATTTTGGGGATTCTACAACTCGTGTTGTACTTC[A/C]GATATCAAAAGAAGTCCATGGAAGAATCCAGTGAACCACTCATGGTGTCA
Gb379_016430	Class_I	N/A	N/A	*	0	2_GbGm	Tm1_Mira454_Contig_33607	GACTCTTGCTTTCTCCCGGAAAGGTAATTGCTTCTATATTCCGTTTCTAC[A/G]CTTCAATGCTTTTTCAATGGCGTGTAAGTGGAAAGTTTTTTGATGTTGAG
Gb379_016433	Class_I	N/A	N/A	Chr06	40295953	2_GbGm	Tm1_Mira454_Contig_33616	TTGTGAATGCAACCTTGGCAGCCATTGCAAGACATGGAATGACCCCAAAA[T/C]CAGATATTAACATCTACCACATCGCATCATCAGTTGTGAATCCACTGGTT
Gb379_016440	Class_I	N/A	N/A	Chr09	26214549	Unique_Gb	Tm1_Mira454_Contig_33666	CTCCTACGTCAAGCTGGATTTCAAGTCAACGCTTTCTCCTACTTCAAGCC[A/G]ATTCTGGGTCGAACTACAGCCTATGCAGAAGACTTGGGTATCTTATACTG
Gb379_016441	Class_I	N/A	N/A	*	0	Unique_Gb	Tm1_Mira454_Contig_33678	ATTGAGGGGGGAAAAGCAGGTCATTGAGCTGCATCAACATTCTCATCTTG[A/T]CCGCTTTGTTCGTCTTCTTCTTCATATTCTTCATTATCATCCTCAGTATC
Gb379_016446	Class_I	N/A	N/A	Chr01	15934925	Unique_Gb	Tm1_Mira454_Contig_33693	TTTGGGGTTGCTGAAGGTTGGTCCGGAAGGCGGATTAGCGACATCACTTG[T/C]AACAGAGGCAAATGGGGTGCCCCTGAGGTTTACCAATGACCTTGACATTG
Gb379_016449	Class_I	N/A	N/A	*	0	Unique_Gb	Tm1_Mira454_Contig_33702	GGAAATTCCAGGAACTATATTCACGCCGCATCATCTTTCGAGCCAGCAAA[T/C]TTCCATTGTCTTGATCAATAGGAATAACATCATTAATGGCAATACCTTAT
Gb379_016457	Class_I	N/A	N/A	Chr12	27096503	3_GbGmGl	Tm1_Mira454_Contig_33729	GCTTCTCCTTCAGCCTCGATCCCATCCAATTTCAGCAACTCTCTCATAAG[T/C]AACTCCGCCGGTACAACAAATTCCTCATCGGTTACCTTCGTCCCACTGTT
Gb379_016465	Class_I	N/A	N/A	*	0	3_GbGmGl	Tm1_Mira454_Contig_33763	CATCAGCAGCATCTTCTGAAATGTCTCCCACATCAAACCAAGCAGTTGAC[A/G]GGAATCCACCAAAAACAGTTATAGGTTGAGTAGGGGCAGTTGGGCATATC
Gb379_016486	Class_I	N/A	N/A	Chr02	17308906	Unique_Gb	Tm1_Mira454_Contig_33869	TCGGTGTACGYATGAGGATTGATGGCTCGAGTGGTTCGTTGACCGCAAAC[A/G]TTGCAAGTGAAGGCCACACGCATCCGTCGACGTGGCGACTTGGTGAAGAG
Gb379_016487	Class_I	N/A	N/A	*	0	Unique_Gb	Tm1_Mira454_Contig_33874	AAGTCCTTAGATGCAGCCTCAGAATTTTTCTCACTTGTATCATTATTTAC[A/T]TGTCCCAAATTTCCTGGAGTGCCATAGCTATAAGAACCTCCACCTGGTAC
Gb379_016510	Class_I	N/A	N/A	*	0	Unique_Gb	Tm1_Mira454_Contig_33991	GAAGATGCCGATGCCGATGCCTGTGGTTGTGAATCAGCAATTTTAGCTAG[A/G]TACATTAGGTTCTGCTGCAGCTGTGCTTGATACGAGGCACTCTCAGCCAA
Gb379_016534	Class_I	N/A	N/A	*	0	Unique_Gb	Tm1_Mira454_Contig_34139	ATTCATGGCAGCTACTCTCAAGGCGCCATTTGGAAGAAAATCAGCAAGTT[A/C]ATCAAACAACAAGGCCGTCCTCCATCCCCAACCCTTGGGAGCTTTTGCTA
Gb379_016539	Class_I	N/A	N/A	Chr11	4523758	Unique_Gb	Tm1_Mira454_Contig_34172	ACGATGCAAACGAAGATGAAGAAGAACAGGACGTGGTTGGCTGACCATTA[C/G]ACCCGAACGAATCAATGTCCACTTGGAACATTTCTTCAAACAATTCCTGT
Gb379_016549	Class_I	N/A	N/A	Chr07	2266622	Unique_Gb	Tm1_Mira454_Contig_34227	TCACAAAGGTTATCAAAGGATAGTTACTGTTATTTGTCTTTGTTTGTTGT[A/C]GCTAGTTTACACATTTTTGAAGGACACTTAATATTAGAYGTGGTKAGTAA
Gb379_016551	Class_I	N/A	N/A	Chr10	53239106	3_GbGtGm	Tm1_Mira454_Contig_34242	TACAACCCACAACATCTACAACAAGAAGAGATGGCAGCTTCCGCGGGGGC[T/G]ATGGACGGATTGGCTGCATCCGCTCTCCGCTCCGTTCTCCAGAGAGTCCA
Gb379_016588	Class_I	N/A	N/A	*	0	Unique_Gb	Tm1_Mira454_Contig_34372	CTCAGGCAGATTAGGCTTCAAAACGTCCAATAGAAATGCTGTAGCCTCCC[C/G]TATCAAGTTCCTCTGAAGAAAAAGATCAGTAATGGTGTTGTAATCAACTG
Gb379_016601	Class_I	N/A	N/A	*	0	Unique_Gb	Tm1_Mira454_Contig_34386	TGCTTCTTCTTCTTCCTCGTCTACTTCTTCCTTTCGCTTTCTTTTGCTGT[T/C]GGGTTTAACGTTCTTGTGGTAGTTGTTTCTGTTTTCTTCGGGTTCTTGAT
Gb379_016632	Class_I	N/A	GT_GOOD/GM_GOOD	Chr06	47463822	4_GbGtGmGa	Tm1_Mira454_Contig_34529	GTAAAACATATCCTCGTGGAATTAAGAATGATGTAATCTAAACTCAGAAT[C/G]TCCCTAAGTTGAGGATGGGAATCGAGCATCAGTTCTCCTAGTTTCACTCT
Gb379_016633	Class_I	N/A	N/A	Chr06	47463759	3_GbGmGa	Tm1_Mira454_Contig_34529	GGATGGGAATCGAGCATCAGTTCTCCTAGTTTCACTCTAGGTTGAACAGC[T/C]ATGATGTCAAAAGGCACTGCTCAAGTATAAAAGTATTCTTGGCCCTGTTT
Gb379_016662	Class_I	N/A	N/A	Chr07	7913907	Unique_Gb	Tm1_Mira454_Contig_34722	AATAAGCTCAGGGCTCGGTACCGAAGCAAGAGTTTACCCGTGAACGTGGA[A/G]GCTCGGACCAAAGTTGGAGTAGGTGTGGCAGGGTTGAAGATCGGCATGGT
Gb379_016679	Class_I	N/A	N/A	*	0	Unique_Gb	Tm1_Mira454_Contig_34793	ACCAGCTACCTCTGCTGGACCAATATTGCTCAGTATTCTTTGCAAGTCTT[T/C]CAATTTAACTGGCCCTGATGAAGAGGTTACATCACTAATCGCTTCAGCAC
Gb379_016689	Class_I	BAD	N/A	Chr11	11169439	2_GbGa	Tm1_Mira454_Contig_34820	ATCTCGATCTAGCAAAGGGAGATTAACAAATGAAACTCTATGGCCTCTAT[T/C]GCTTTTGCCCACAAGCTCTGTATCTGGAGCTTTCCTGTTTGGTCCTTCGA
Gb379_016693	Class_I	N/A	N/A	Chr11	3383250	Unique_Gb	Tm1_Mira454_Contig_34824	CAAGTGCACTGGGGGAAATTTTAGGTTTTTTAGATGCATTCATTAAGCTA[A/G]CAGTCATTGGATTGTCAGCTAAGCAAGGCCTCTTGCTTCCTTCTCCCATC
Gb379_016695	Class_I	N/A	N/A	Chr08	1651047	Unique_Gb	Tm1_Mira454_Contig_34843	ACCCCTTGATCTTCTGCCAACTGCTTCATTATTGCTGCCTGGTCCCATGA[A/G]CCTTCAGCAGCATACATGCTTGATCCCAGCAAATATCCAGCCGAGTTCAT
Gb379_016715	Class_I	N/A	N/A	Chr04	822713	4_GbGtGmGa	Tm1_Mira454_Contig_34967	TCGTCTAATTTCTCGGGCAAATCTCGTCGGGTCAGGATCTTAACCAAATA[T/C]CCAAAATCATAGGCGCTATGAAATGTCACCCAACTCACTGAGTCATTACA
Gb379_016716	Class_I	N/A	N/A	Chr05	931018	Unique_Gb	Tm1_Mira454_Contig_34971	ATAATCTTCTCGATTGCTGTACAATCATCGACTATCAACTCCTCTAGCTT[T/C]GAGAAGAAACGAAGCATGGAGCTTTTCAAGACATATTTCAACTTTGGACA
Gb379_016718	Class_I	N/A	N/A	*	0	Unique_Gb	Tm1_Mira454_Contig_34991	AAAGGGAAATAAAGTTTTGAACAATCCTTGAATTCCCTAAGAAAACAAAA[T/G]TTTACCGAGAAAACTACACCAAAGCTGCCCTCACAGACCCCTGACTTTCT
Gb379_016724	Class_I	BAD	N/A	Chr02	29474522	3_GbGmGa	Tm1_Mira454_Contig_35025	CATTCTTTTGCTCCCTAATCCTGATTGCGATTCGTTTCTGGTTGAAGTCG[T/C]GTTGGACACAGGTCCTAGTTCATCCCATGTTGTGTCTAAAGCATCACCTT
Gb379_016727	Class_I	N/A	N/A	Chr01	7987872	Unique_Gb	Tm1_Mira454_Contig_35037	ACTTCATGCAAACGCAAGGTTAACTCTCGGGGTGAGACTGCATAATTTCC[A/G]GAATGAGTAGTCGAGGTGCCGCTTCTATTTTCATTAGACATAGATTGGCC
Gb379_016736	Class_I	N/A	N/A	*	0	Unique_Gb	Tm1_Mira454_Contig_35068	TGAAGGGCACCTCGTTGGTGGTTAGCATTTCCATTTATTCATCCTTTAAA[A/T]TTTGAGTTTGGCGAATTTCCTGAAGAGCTTGAAAATTGAAATCATCAACG
Gb379_016741	Class_I	N/A	N/A	Chr02	793234	Unique_Gb	Tm1_Mira454_Contig_35094	AGTTCAATCAACAGCATTACCATCAACAACCAGAGCTTCAACAGCAACAG[A/C]AACCGCAAACGCAGATGCTGTTCATGCAACCGCAACCTACTCCACCGCCT
Gb379_016742	Class_I	N/A	N/A	Chr04	51763473	Unique_Gb	Tm1_Mira454_Contig_35095	GACTCACTGAAGGTGCATAACACCCTAACCTCCTCCTTTTACACTGCTTT[A/T]TCTTCTGATTTTTGCTCTTAAAATACAACAGTCCTGTTTTCCTCATATGG
Gb379_016745	Class_I	N/A	N/A	*	0	Unique_Gb	Tm1_Mira454_Contig_35123	GGCTTGCATCAATATGTCCACAATAAGTGTCATATCTTCATATCTTTAAC[T/C]ATTCATAAGATGAAGGGTCTCTGTGGTCTCTGTGGCTTCTTTCTTAAGTT
Gb379_016752	Class_I	N/A	N/A	Chr07	20257935	Unique_Gb	Tm1_Mira454_Contig_35133	ACAGTGCTTGAAAGAATGCGTCGGGGGTATAGTAGGGAGGCTTATTTAGA[T/G]CTTGTTCAGAAGATACGCAGAATCATTCCGGATGTTGGAATAAGCAGTGA
Gb379_016758	Class_I	N/A	N/A	Chr06	36485858	Unique_Gb	Tm1_Mira454_Contig_35157	ATTTGACACTCCAGGCAAGCATTCTGAGGAGAGTAATTCACTTGGTTCAC[A/G]ATCTGCAATGGCTTCCCAATCTGTACAAACCATTAGAATTGCAATTCCAT
Gb379_016761	Class_I	N/A	N/A	*	0	Unique_Gb	Tm1_Mira454_Contig_35166	AAACTTCCATCACCATCGATGTCTACAACGACTGCCTCTGGGTTTGCAAC[A/G]GCAGCTCCAATAGCAGCAGGCAATCCAAATCCCATAGCACCCAATCCCCC
Gb379_016770	Class_I	N/A	N/A	Chr06	42716841	2_GbGm	Tm1_Mira454_Contig_35200	AAGCTTTGAGCGAATGAATTTGAACCAGGGTGATGCATGCTTAATAGACT[C/G]GGCTCACTTGGTTTGCCTCCTGTTTGTAACATGAGCTTATCAAGCTTGTT
Gb379_016771	Class_I	N/A	N/A	Chr11	52325947	Unique_Gb	Tm1_Mira454_Contig_35201	CGAGGTTGCAGTTAGAAAAAGGTCAAGAAACAAACCTAGTCTCGATACCT[A/T]GTGGTAATACAGAAAACTGGGGAGAATCCAATATGGCTGATGGTAGTCCA
Gb379_016772	Class_I	N/A	N/A	*	0	2_GbGm	Tm1_Mira454_Contig_35201	GCAGCAGGGTATCTTCATATCAAGCTCTGGAGATCAAAGCCATTCGATGG[A/G]TGGAAACGGTGCCATGGCATTTGATGTAGAATATGCACGATGGTTGGAAG
Gb379_016775	Class_I	N/A	N/A	*	0	Unique_Gb	Tm1_Mira454_Contig_35225	CTCTCCAAAGTTTCTTCCTTTTTGCCTTTCTTCTCTTTTCTTCTCAAACT[A/G]TAACTGTTTTCGGTCTAGTTCTCGGTTCTTAGGGAAAAATAAACCCCAAT
Gb379_016792	Class_I	N/A	GT_GOOD/GM_GOOD	Chr06	45809546	3_GbGtGm	Tm1_Mira454_Contig_35274	TTCAGGATCCAAGTCAGATAGTTTGCTGTTCTCTGGCTCAACTTTCTGAG[A/T]GTCAATTTCAGGATCTCCTTTCACCAATGATTTCCACCACTCCATTTGGT
Gb379_016797	Class_I	N/A	N/A	Chr06	40587336	2_GbGm	Tm1_Mira454_Contig_35304	CTACTATCATCTAGAGATGAGGCTTCTCCTTTTCCATCTAGTCAGAATAC[A/C]TCAGCTTCTGGATCTACCGTCAGTCCTGTGAATAGACGAGGATTTTCCTT
Gb379_016811	Class_I	N/A	N/A	Chr06	45752734	Unique_Gb	Tm1_Mira454_Contig_35378	CGTTTTGTGCTCCGCCACGCAATTTCTCAAGCCTAATCCCGTTCATTTGC[T/C]GCATCTTGAACACCTTTACCACATTCGTCAACCCCCCTATCATAAACATT
Gb379_016818	Class_I	N/A	N/A	*	0	Unique_Gb	Tm1_Mira454_Contig_35438	GCCTCTGGTACATTTACAGGAGCAGAATTAAATTATCATAGTAATGAAAA[A/G]GAATGGCTTGCTGTAAAGAAAGCTATTTCAAAATTCAGGATATATCTATT
Gb379_016826	Class_I	N/A	N/A	*	0	Unique_Gb	Tm1_Mira454_Contig_35465	ATTCCAGTGAACTGCGGAAAACTGGTTTCTCCAGAAGCCAAATATACAAA[A/C]TGTTGACCAGTTTGCACGTCTTCTTGCTCTCTAGGTGATACAGCTCCATT
Gb379_016831	Class_I	N/A	N/A	Chr11	20167831	4_GbGtGmGa	Tm1_Mira454_Contig_35525	ACTGGAGTGGTTTCTACCATGTGCAAGCTTGCTTGCCCTTTCAGCATCTA[A/G]CTGAGCTCTATATTCTCGCATCATTCGATCCGTATCTGCTTCTAGTTCCC
Gb379_016832	Class_I	N/A	N/A	*	0	4_GbGtGmGa	Tm1_Mira454_Contig_35525	TATCTGCTTCTAGTTCCCCTTTTCTCAATGCATCTTCTTTTTGTTTCTTT[T/C]TGAACTCTTCCCATGTAACTGTATGAGAAGTTTTAAGACTGGCCAAACGA
Gb379_016833	Class_I	N/A	N/A	*	0	Unique_Gb	Tm1_Mira454_Contig_35532	GAATTGTCTCCTCCTTGGATGTTTTAGTACGGTGGTGGGGGATAATGACC[A/C]GGGAAAGGACCTGGCGGATAATAGGGTGATTGTTGTGGATACGTAGATGG
Gb379_016843	Class_I	N/A	N/A	*	0	Unique_Gb	Tm1_Mira454_Contig_35545	AGGCCCTGAGCATTGCCAATCACCTCAGTTTTATCCTCAGGACCTATCTT[T/G]AGAATATCATCAATGGCATATAGGGTACCAAATGGGAGTGATGAGATGTT
Gb379_016847	Class_I	N/A	N/A	Chr01	18535659	2_GbGt	Tm1_Mira454_Contig_35575	GTTCTCCAAATTTTGAAAGAATTTTGTATTCAAGGGTTTTCTTTTTCTTG[T/G]GGTACTGTGGTTCAGAGGGGCAAGAAAAGCAAAAATAAATCTCAAAATGA
Gb379_016855	Class_I	N/A	N/A	Chr03	19933874	Unique_Gb	Tm1_Mira454_Contig_35618	GGAGCCAAAGAAGGTCCTTCATCAGGCATCAAGCTTTTAAGAATGTTTGA[C/G]TTAGATTTGTTGCCAAAAACCCAATATCCGGAGACTGCAGCTGAGTAGAA
Gb379_016856	Class_I	N/A	N/A	*	0	Unique_Gb	Tm1_Mira454_Contig_35621	TGGCTGAAGCAAGGGCTTGCGAAAGGGCGCTACTCTTCGCGAAGCGGATG[T/G]TTTTCCGTCGACTGATTGTGGAAGGTGATTCACTTGCAGTGCCTCGATTG
Gb379_016857	Class_I	N/A	N/A	*	0	Unique_Gb	Tm1_Mira454_Contig_35621	GGAAGGTGATTCACTTGCAGTGCCTCGATTGATCAATGAAGTGGCTCATA[T/G]ACTGGCATTGGAGGGTCGCAAATGAAAGATCTATGGAGATTGGCTCATCG
Gb379_016864	Class_I	N/A	N/A	Chr09	18759735	2_GbGt	Tm1_Mira454_Contig_35671	TGCGCCACGTCGCGTTACCCTAACTTTCTGTTTGACTTGAGCTGCAGCCC[T/C]CTTGTTTTTCTTGTTTAATTCATTTTGTAGGTGACATTCCTTGTGTTCTG
Gb379_016896	Class_I	N/A	N/A	Chr01	74972	Unique_Gb	Tm1_Mira454_Contig_35810	GTAGGTCTGGGTTTGGGATTTTAGTGGCATCTTCAGAGGAGATCCTACTA[A/G]CTGCTTCTCCTTGGAAACCCCATTCCCCAATGTTGTCAAGCACCTTCCTT
Gb379_016912	Class_I	N/A	N/A	*	0	Unique_Gb	Tm1_Mira454_Contig_35899	AATCAGCGACAGGTCTGGTGGGATGGGGACTTGAGGGGAAATTTACTGGT[T/G]TTAAAGGCGGTTATTCATAGCAATGTCCCCTCACCTTTCGCAGTAGAAGC
Gb379_016913	Class_I	GOOD	N/A	Chr02	20427499	2_GbGt	Tm1_Mira454_Contig_35901	AATGTGGGCATCAGGGTTCCGAGTTCGGTAGGCAGCAAGAGACACCGACC[C/G]TAAAACATGCACAGGAAGTAAGGACCTACAGAATGAATGCGAGAAGGGCC
Gb379_016920	Class_I	N/A	N/A	Chr05	58801571	Unique_Gb	Tm1_Mira454_Contig_35950	TAGGAAGGCTCGCAGTTTCGCTACCCAGCAATACAACAACGTTGGACATG[T/G]TGGGGCGTTCGCTGGGATCTTCCTGCAAGCATAACAGCCCAACATGCACG
Gb379_016921	Class_I	N/A	N/A	*	0	Unique_Gb	Tm1_Mira454_Contig_35953	AAGACGCATAATTATGGGCCGAGCTGCGGTTTGAACCTTCACTTCTGTCG[T/C]AGTCTCGAGTAGCATCATCAAATAGTCCAATCAAGTGTGGAAGATGAAAT
Gb379_016946	Class_I	N/A	N/A	*	0	Unique_Gb	Tm1_Mira454_Contig_36041	CAATAACATTATTGCAGCTCTTGATCACTGAAAGAATACTGAAGAATCAA[T/G]GTACTCTTTAGAAACAATTCTTAGAAAGAAACGAAGTAGTATTCTCAAAG
Gb379_016950	Class_I	N/A	N/A	Chr11	47175155	Unique_Gb	Tm1_Mira454_Contig_36060	TTGGAGTTTGGCTGTTCAGCTCATCCTCTCCAACTGGGGAATTAGGTGGC[A/G]ATTCCTCTTGCTCCTCCAATGCTGCTTCGAATGGATCCTTTGATTGCTTC
Gb379_016959	Class_I	N/A	N/A	*	0	Unique_Gb	Tm1_Mira454_Contig_36102	ATTTACCAAAAACAGGAAAATGGCAACTCCAGTTGAGCCTCCTAACGGTA[A/T]TCATTACCAAGGAAAACATTACTATTCGATGTGGCAAACGACGTTCGAAA
Gb379_016962	Class_I	N/A	N/A	Chr05	63706018	Unique_Gb	Tm1_Mira454_Contig_36118	GAAAGGGAGTCAATTCTTAGAGATTTCAGTTGGGTAACTAACGGACTCAA[T/C]AGGCTTTTCAGATCGAGACGGGTTCTTTCATATTCATACCCGTTTGCATT
Gb379_016978	Class_I	N/A	N/A	*	0	Unique_Gb	Tm1_Mira454_Contig_36158	GAATAGCTCAACCWTTGGCAAAGTTGTTTATTCTRCTGCGCACTTTGGGC[T/C]ATATGGGGAGACCGAAATAGAAGAATACAMGAAGGAAAAGTCAGCAAATG
Gb379_016980	Class_I	N/A	N/A	Chr08	52638719	2_GbGm	Tm1_Mira454_Contig_36161	GTGAACCACATATTGAACCCCATCGATCGTTGTGAAGCCAAATACGGGTC[T/C]TTCAATAACTTACAAGGTTTAACATGGGAGGAGGTCCTGAATAAAGGGAC
Gb379_016981	Class_I	N/A	N/A	*	0	Unique_Gb	Tm1_Mira454_Contig_36167	TCTCCCTTTGCACTGAGAATGGCTAATGAAAGACAATTAGATGCTTTGAA[A/G]TCCGTAGTCCGATATTCGGAAGATTGCAGTAGTGATGTAGCAAAGTTTCT
Gb379_016992	Class_I	N/A	N/A	*	0	2_GbGm	Tm1_Mira454_Contig_36189	CCCAAGGCAAGAATCCAACCCAAGGCTAAATACAGAAAGGTCAAATACAA[T/G]AGCTGTATTAGAGTCTGTTTGATGTACATGTGGTATCACCTTTCTACTTG
Gb379_016998	Class_I	N/A	N/A	*	0	3_GbGtGm	Tm1_Mira454_Contig_36243	TTTGATGATCCTGACAACATTTGCAGTGGAGGCCTTTGCTTGTGTTCAGG[T/C]GATCAGATTTGGGGCAGGATTTGGGTTCCTTGGCTAAAGAGGGGCTTAAA
Gb379_017016	Class_I	N/A	N/A	*	0	Unique_Gb	Tm1_Mira454_Contig_36336	AGTTTGATGCAGCTTTTGACAAAAAAAAACTCCAAATCGACTTCGAGTCT[A/G]GTGGTTCGGGGCCTGATAGGTGAGATTCTAGCATTGAAAACTGTCCTTAA
Gb379_017017	Class_I	N/A	N/A	*	0	Unique_Gb	Tm1_Mira454_Contig_36369	TTCGAAGGGTTTCACTCAAAGGATCCAATTGATGGTGCTGGAATGATATT[T/C]GGCTCACAAACAGCAAGGGAATATGCTCAAGGGTTGCACCCCGAATGGCT
Gb379_017018	Class_I	N/A	N/A	*	0	Unique_Gb	Tm1_Mira454_Contig_36371	ATTCTGGTGCAGATAGCAAGAAAGCGGGTGGACATACTGCAACCCCTCAC[A/C]CTTCCAAAAAGGCTGGGAAAACATCAGCTGCTGCTGCTGCTGCTGCACAG
Gb379_017026	Class_I	N/A	N/A	Chr08	54317204	Unique_Gb	Tm1_Mira454_Contig_36393	ACTAAAGAACATGAGCCAGCTTGTATCATTTCCAATGGAAATGAATTTCT[T/G]TTCTTTATTTCATGCTGTCATTAGGATCCAATTTGGATAAACATGGTTTT
Gb379_017028	Class_I	N/A	N/A	*	0	Unique_Gb	Tm1_Mira454_Contig_36396	CAGCTGAACTCCACAAAGCCCTTTCTACATCTGAAGGTCTGAAGGAGTCA[T/C]CCATTGAACTTAGTTCCTCGTCGGACATAAACGGCGCCGTTTCAGGAGCG
Gb379_017031	Class_I	N/A	N/A	Chr01	5081689	Unique_Gb	Tm1_Mira454_Contig_36410	ATAGCTGCTCCATTTCCGTTCTCAAGGGCATTCATCTTATCTTCTTCTTC[T/G]TCATCTTCTTGTTCTTCCTTGGCTTTGATGTTGTTCACTATGTCTTTGAC
Gb379_017036	Class_I	N/A	N/A	Chr11	20327594	2_GbGm	Tm1_Mira454_Contig_36423	GACTACATTGTCACAAAAAAGACTAATGAGATCAAGGCATTGATCCCATG[T/C]TTCACTTCCCCTCTTGCTTTTTCAGCTCCTCCAACTTATCTATAGCCACC
Gb379_017053	Class_I	N/A	N/A	Chr05	49928559	2_GbGt	Tm1_Mira454_Contig_36446	AACAGTTCGCCCCCGTAGGTCTTTCCTGTCAGAAGTGGAATTCTCCAAGA[A/T]TGTCACAGTTGGCCTGGAACCTTCCAATGGCACTGAACTTTCCTTTTCAA
Gb379_017058	Class_I	N/A	N/A	*	0	3_GbGmGa	Tm1_Mira454_Contig_36488	TCATTGGTTCCCAGACCTTTCATTGCCTGATGTAGTACCTTGGCGAAATA[T/C]TTTGCAGGATTCTGTGAGCATTTTAAAATTGTCAAAAGACCATGCTCAAA
Gb379_017064	Class_I	N/A	N/A	Chr04	44743766	Unique_Gb	Tm1_Mira454_Contig_36519	CAGAACCCAGAAGAGCAGCCGCAACTTGTTAAGCCGGCAATATCTTCCGA[A/G]AACAATGCTTTTCAGTCAAGTAGTGTCTTAGATAAACAACAATCCGAAAA
Gb379_017065	Class_I	N/A	GT_GOOD/GM_GOOD	Chr04	44743708	3_GbGtGm	Tm1_Mira454_Contig_36519	CTTTTCAGTCAAGTAGTGTCTTAGATAAACAACAATCCGAAAATGGTGAA[C/G]CTCCCGGGTCATATATTGTTGGGGGATCAGCATTCGGGTGGAACTTTATC
Gb379_017067	Class_I	N/A	GT_GOOD/GM_GOOD	Chr06	41051451	3_GbGtGm	Tm1_Mira454_Contig_36530	ATCACGTCCCTCATGATCCTTTGAGAATGTTGCAGCATTAAGAAAAGTGT[A/C]CACCATGTAGCAATGTGAACTTGATTCTGGTTGAGAACCTTTCAGTTGGA
Gb379_017072	Class_I	N/A	N/A	*	0	Unique_Gb	Tm1_Mira454_Contig_36571	GGAAAAGGTTCAATTGAAGCGCATTCAAGTGGTAGTGCTTCTCTGACAGG[T/C]GGAGCTGGAGGCAATTCTCATTCTTATGCCTCTGGTCCGAATACTGGTGG
Gb379_017074	Class_I	N/A	N/A	*	0	2_GbGm	Tm1_Mira454_Contig_36594	TACCTTCTCCGAAGAAGATGCCCAGAGAATCCTTCAAATCCTGCTTGCTC[A/T]CGTTCCACAGGATGACTTTCTGACTTGGAGAGGTAAACTGATGGGCAAAT
Gb379_017082	Class_I	N/A	N/A	*	0	3_GbGtGm	Tm1_Mira454_Contig_36621	TGAGTTCCCAATCATCGTGTTTCATATCATCATTCATCAATTCTCAACCA[T/C]GAACGAAGGAATGTCAAACCAGTACAAAGTGCAAATGCCAATGCCCAATT
Gb379_017083	Class_I	N/A	N/A	*	0	Unique_Gb	Tm1_Mira454_Contig_36629	CAAAATACAACATACTCACACAATACAAATCTACTGAGTTCAAACTCTCA[C/G]ACAATACAAATTCACTGAGTTCAAAATAACAATAGAAACCCAAGTTCTTT
Gb379_017084	Class_I	N/A	N/A	*	0	Unique_Gb	Tm1_Mira454_Contig_36629	ACAAATTCACTGAGTTCAAAATAACAATAGAAACCCAAGTTCTTTGACTG[A/C]GTTCAAATACTGAATACCAAACCATATGAGTTCAAACAAACCCAAGCACA
Gb379_017097	Class_I	N/A	N/A	Chr03	40277077	Unique_Gb	Tm1_Mira454_Contig_36722	GCAGCCGGCGTGCTTGCTGATATCCTTGACATTCAGGATCTGTTTCCCTG[A/G]AAGAAATTCGAGGGAGTCTCACAACTCGAGTTTGCCATGTATTCCACCTA
Gb379_017109	Class_I	N/A	N/A	Chr09	56801416	2_GbGt	Tm1_Mira454_Contig_36794	AAGGGCCATAGTTCATTTTAACGTAGCCTTCGACCGTCAATCGTTCAGAT[T/C]GGCTTCGGGTCTAATCATATGGAACGAGGAAGGGGAAATTCTTGCAACAC
Gb379_017133	Class_I	N/A	N/A	*	0	2_GbGt	Tm1_Mira454_Contig_36849	GCAGCCAACACAAGCTRCCCCCGATGTGGAGAAAGAGCTAAAACAATGGA[T/C]CATTTATTCCGAGAATGTCTTGGGTGTTTGAGTAGTTCACCCCTTGTCAA
Gb379_017134	Class_I	N/A	N/A	*	0	Unique_Gb	Tm1_Mira454_Contig_36849	TCTGTTGCGCACTTTGGGCCATCTTGTGAGTTCATCAAGATTAACTTCGA[T/C]AGTGCATACAACGAGAGTCAAAATCGTTCGACTTCAGGTATTGTGGTTAG
Gb379_017135	Class_I	N/A	N/A	Chr09	12009995	Unique_Gb	Tm1_Mira454_Contig_36853	AACTATACGTAAAAGTCTCCTGACCCGTGTCAATAATATATCATAATACC[T/C]GAGAGGAACTAAAGTCTGAAAATGCCGGTAACAACAATAATTGTTTCAAA
Gb379_017139	Class_I	N/A	N/A	*	0	Unique_Gb	Tm1_Mira454_Contig_36879	CTTTGTTTGGCCATTGATGACTTCTTACATATCACATTTGTCTCATTAAC[A/G]ACCCTCATTGCATCAAGGACATAACCAGGAGAAGAACCAGAAGTAATGAA
Gb379_017143	Class_I	N/A	N/A	*	0	Unique_Gb	Tm1_Mira454_Contig_36904	TACTCAAATGCAATTAGCTCAGATATGTAAAATTCAAATTACCCTTAACA[T/C]CAATGGCTTGTGGCTACACAATCAACAATAGACATGGCAACCATTTTCAT
Gb379_017150	Class_I	N/A	N/A	*	0	2_GbGm	Tm1_Mira454_Contig_36941	GCTCGTGCACTCGGAGCTTTGTGGGGACTCTGTTTTGGCCGTTGGTTTTC[C/G]AGGGCTCGACTGAGTTTGTTTGTACAGCAAGCCGGAGTCAGGAATAAAGA
Gb379_017155	Class_I	N/A	N/A	Chr11	53482050	Unique_Gb	Tm1_Mira454_Contig_36976	GAACGCAGCCAACCTCCTCGACATAAGGGTTGGCCGAATAATCAAAGCGT[T/G]GAGACATGAAGAAGCCGATTCTCTATACGTGGAAGAAGTGGATGTAGGCG
Gb379_017161	Class_I	N/A	N/A	*	0	3_GbGaGl	Tm1_Mira454_Contig_36993	CCAAACAATTGCTTCCTATAAACCTGATGGAGCCTCCCAAACAAGTCCTT[T/C]TTAATCGACTCGAATGCCATATCCAACCTTTCCAACCTTTGGTGTTAATA
Gb379_017169	Class_I	N/A	N/A	Chr01	49589641	Unique_Gb	Tm1_Mira454_Contig_37003	AAGACTTTCCTAGATCTTGCTGGCAACCAACTTACGGGAAAGGATTTTAC[A/T]GAAGCATTTGATGCAGCTTGCTTTCCTCTTACACTCTTCTCTAGCTCATT
Gb379_017170	Class_I	N/A	N/A	*	0	3_GbGtGm	Tm1_Mira454_Contig_37017	ATTACACACTAACCACCATCATCCCATGGCATACTTCTGGGTCCAGCCAC[A/G]TGCTGTCGCTTCGTACTTTGCCCGATCAGTCTTATACATGTGTGCAATCT
Gb379_017189	Class_I	GOOD	N/A	Chr01	53305929	3_GbGtGa	Tm1_Mira454_Contig_37098	TCCTGATGGAATCCAACATTTCTTCTACTTCGGATCCTGTTTCGAACCCT[T/C]TTCCACTGAGTCCATCTCTTCTTTCTCATCGTGTTAATGCTCAATTGAAC
Gb379_017192	Class_I	N/A	N/A	*	0	2_GbGm	Tm1_Mira454_Contig_37114	GAGCATTCAATACAATGAGTTTTAGCTGTCATCAATATCCTTCTACAACC[A/G]ATAACGCTTACATTCTAGCTGCACTAAAGAGAGTTGTTCTTTTTCTGCAG
Gb379_017197	Class_I	GOOD	N/A	Chr02	19381512	Unique_Gb	Tm1_Mira454_Contig_37142	CCCACCTTGACATTCCCAGCTTCTTTAATAGCAGCAATGATCTTAACTTG[A/G]TCTGCTAACTGCATTTGACCCACAACCGAAATCACCACATCAACTTGCTT
Gb379_017200	Class_I	GOOD	N/A	Chr02	61729207	Unique_Gb	Tm1_Mira454_Contig_37153	CCATAAAGACTTTTATCAGTCTCGATGATGATAAACCCGTAGTTTCGGGT[A/G]TTTGTGATTTGTTATCTATAGTACCTATGTTTTGAGTGCCTTTCTGTAGT
Gb379_017209	Class_I	N/A	N/A	Chr04	39315629	2_GbGt	Tm1_Mira454_Contig_37174	ATACACATGTATCATATAAGTTAACAATTAGCATTTAAGATCATACCTAA[C/G]GTTTTACATATCCAAAACAAATAATAATGACACAAAAGCCTATTACATGC
Gb379_017210	Class_I	N/A	N/A	Chr04	39308516	Unique_Gb	Tm1_Mira454_Contig_37174	GGTCTTTCATGCTATCAGAGAAAAAGATAGACGATTCTGACGAAAAGTAG[T/C]TTCTCCGAAGAACTGCAACTGACAGCAATAATGTGAGATTTGTGGAGTGG
Gb379_017226	Class_I	N/A	N/A	Chr11	659013	Unique_Gb	Tm1_Mira454_Contig_37188	TAAACCGAGCTTTCTTCTWGAATCGAAAAGATTTCTTTGACCTGGCTATC[A/G]GTTCCCACTAGAAAGGCTGTGAGTACACTGAGGACGCATATCAAACACCT
Gb379_017235	Class_I	N/A	N/A	*	0	Unique_Gb	Tm1_Mira454_Contig_37226	CCAACAAGAATGTTCTTCGGTTAAAGTCCTATAGCATAAACTGATGATAT[A/C]TGCATCATCCTGAAGATAGGTTGAGGTTTTGTTAGCATCAAGCTGCATAT
Gb379_017240	Class_I	N/A	N/A	Chr08	34351702	Unique_Gb	Tm1_Mira454_Contig_37288	ACTCATCAGGCAGCCCTGGAATCAAAACCATGGTTACTGAATCCCCAGTT[T/C]CTGACATGCTTCCAACTTCATCTTCACTACCAATCACGTAACCATTAGAA
Gb379_017245	Class_I	N/A	N/A	Chr03	872974	4_GbGtGmGl	Tm1_Mira454_Contig_37308	GGAGGTGTCTCACGAACAACACCGAGCATTGAATCATATTCCTCATCCCG[A/G]CGAGCAAATTTCTTGCGCAGCATCTTCTCAAATTCGATTTCATCGAAGCT
Gb379_017282	Class_I	N/A	N/A	*	0	Unique_Gb	Tm1_Mira454_Contig_37461	TAAAACCGCTTCGTTCATCACGATCTAGAGGATCGTTCGAGGCAACTCGA[A/T]TCCCCGAGAATGGCTTGCAAGCTTTTCAAACTGTAGGATCTTCAAGAGTG
Gb379_017286	Class_I	N/A	N/A	*	0	3_GbGtGm	Tm1_Mira454_Contig_37469	CATCAGGTGGGAGCTTGGCTATTACAGGCCCAATTTCATGGGCAATCAAT[T/G]GGCGGGCTGGACAATGCCTGAAATCCTCTCTATAAAGCCCGACGAAGGGC
Gb379_017287	Class_I	N/A	N/A	*	0	2_GbGm	Tm1_Mira454_Contig_37469	CGAGCTAGAGGGATCACCATGATTGGGGCACGCCCATGGGTTGGACTATA[C/G]AATGTACCCATCATGTCAACAGACGTCTCCGTAGCTTATCGAATCGCGAG
Gb379_017293	Class_I	N/A	N/A	Chr12	21987129	Unique_Gb	Tm1_Mira454_Contig_37553	GTTTTGCTGTTATCGATCTTTCCCAACCAAGAAGAGCAGCCGCCGCAGAG[T/C]AAAGGGTTCAGAGAGGAAATGGCAGCAAAAAGGAAGACCCCTGTTAAGAC
Gb379_017303	Class_I	N/A	N/A	*	0	2_GbGm	Tm1_Mira454_Contig_37593	CGATCCAGTTTGACGCAGCGTTCGACATTCGAAACTTCAAATTAGCAACA[T/G]GCTTGGTGGTTTAGGGCCTGACGGGCGAGCTCCTGGTTTTAAAATCGACC
Gb379_017304	Class_I	N/A	N/A	*	0	Unique_Gb	Tm1_Mira454_Contig_37595	GCTCCGACGCGATTCCAACCAATTAAGCTTCTGATGATCCGAATGAGCAT[A/G]TGTTAAACTCAACCATGGTAGAAGCACAAGCATGTCTGCAAGTGGTAACC
Gb379_017321	Class_I	N/A	N/A	*	0	Unique_Gb	Tm1_Mira454_Contig_37671	CCATTTTCTCCTCTAAACAGCATCACCAATCCGACTGTGAATCCAACTAT[A/G]ACCAAGACCACTGCAATCACCCAGAAAACATATTGGTATGCCCTGTGCTT
Gb379_017323	Class_I	N/A	N/A	Chr10	18992426	Unique_Gb	Tm1_Mira454_Contig_37676	TTATCCTCTGAGAAGTGCTGCCATGCCCATTCTACCAAGCTCATATTCTC[A/G]TCTATGTTGTTGGCTTTTCTACCCGTCACCAATTCCAGCAGTACCACTCC
Gb379_017344	Class_I	N/A	N/A	*	0	Unique_Gb	Tm1_Mira454_Contig_37742	YCACGGGTCTGGTGGTTTGGGGTCTGATGGGCGAGATTCTAGCAACGAAG[A/G]TTGTCCTTCATAATAACGTTTCATCCCCGTTTGCAGCAGAAGCATATGCA
Gb379_017345	Class_I	N/A	N/A	*	0	2_GbGt	Tm1_Mira454_Contig_37742	CCATTAAGCTAGGAATCTCAATGGGTATACTCTCAGTGACAATCATGGGG[A/G]ATTCACGAACAGTCATCAAGAAATGCCAAACAACAAAACCAGATAAATCA
Gb379_017353	Class_I	N/A	N/A	*	0	Unique_Gb	Tm1_Mira454_Contig_37772	AATGTGATTGAAGTTGGCACTTCACTATTATTGATACTGTTACTGTTATA[T/C]TGTGCCGATACTGGTTACTGTTAAATTCTATCAGCTCGCATCTAATCCGT
Gb379_017359	Class_I	N/A	N/A	Chr07	46832929	Unique_Gb	Tm1_Mira454_Contig_37817	GAATCTTCAAGAAAAGGAGAACATCAATGTAGAGCAAGGTTTTGGTATAC[C/G]GATTAGTGCAGAGCCTAGTTTTCAGCTTGCAAGTTCAAAACTATGTTCCA
Gb379_017360	Class_I	N/A	N/A	*	0	Unique_Gb	Tm1_Mira454_Contig_37824	CTGGCATTTTCTATTATCTACTCTTTTCTCTGATTTCCTTTTATCAAAAC[C/G]AGAAATCCCTTTTATGTAATTATTGATGAAGTCTGCAATTTCCTTACCAG
Gb379_017368	Class_I	N/A	N/A	Chr07	2057666	2_GbGt	Tm1_Mira454_Contig_37846	GATACCGACATCAGTGGGTCTTTGGTACACCGTATGATAGTTTCTGCCAG[T/C]ATCATCACCCGACTGGCATCTGAAGCTCCCCGACCTTCCGGAATTAGAAT
Gb379_017378	Class_I	N/A	N/A	*	0	Unique_Gb	Tm1_Mira454_Contig_37896	TTCCAACTCTGCAGCAGTCAACTGAACCTTTTCCTGACCATCAGCACCAC[T/C]CCATGGCAACCCACGTAAACTGAACAGATTCAACATGAATGCAGCCCTTC
Gb379_017384	Class_I	N/A	N/A	Chr08	7573492	Unique_Gb	Tm1_Mira454_Contig_37924	GGAGCAGCAGCAGAGAAGGGGTGGTATGAGGAGAAGGCGTGACGGAGAAG[A/T]TGAAACAGCTAAGGTTGTCTCTACTAGCTCCACTAGTAGTGGCAATGCCG
Gb379_017385	Class_I	N/A	N/A	*	0	2_GbGm	Tm1_Mira454_Contig_37924	CAGCTAAGGTTGTCTCTACTAGCTCCACTAGTAGTGGCAATGCCGTGAAT[A/G]ATGGTGAGGGGAAGAGAATTAAAGCAGCAGGAGGCAGAGAACAAAATCAT
Gb379_017400	Class_I	N/A	N/A	Chr02	48549095	2_GbGm	Tm1_Mira454_Contig_38001	ACAAACCAAAGAAAAAAGTTCCCTAACCTGAATCCGAATCGGAACCTGAA[C/G]CCGAACCCGAACCAGAATCGGAATCCGATTTACGAGTGTCGGCAGTGACA
Gb379_017402	Class_I	N/A	N/A	Chr10	10629091	3_GbGtGm	Tm1_Mira454_Contig_38011	AGGGGACATGTGGTTACCATGGCAAGCACAAACAATCTTTATCTGGTTTG[A/C]GCTGAACCTGTAAGTGACACCAGAAATTGTTCTACCGTGTGGGCCAGTAC
Gb379_017403	Class_I	N/A	N/A	*	0	Unique_Gb	Tm1_Mira454_Contig_38012	CTCCTTCCTGTCGTCCTTTGCCCCCAAGTCACTCCTCAACACCTTCCTGT[T/C]GTCCATAACCCCGAAAGTCACCACTTCTCTTCTTTTCGACCCCAGAAAAC
Gb379_017407	Class_I	N/A	N/A	*	0	Unique_Gb	Tm1_Mira454_Contig_38058	CACCAAAGGATGCCTAAGTTCATCCTCCTCTAACTCAATTCTCCATACAT[A/C]CTCTGTTTGCTCATTATATGAATTCAATACCACAAAATCATCATCAGTAC
Gb379_017413	Class_I	N/A	N/A	*	0	Unique_Gb	Tm1_Mira454_Contig_38083	AAGTTTACCCTTCTAGAATTAGATATGGCACAGGTGAAGCTTCCTAGGCG[T/C]CTGATTGGGGTTGAGCGGTGGCAACCCCCAAATAGATGCTGTTTGAAAAG
Gb379_017416	Class_I	N/A	N/A	*	0	Unique_Gb	Tm1_Mira454_Contig_38091	AGACCCTAAATAAAAAAACTCAAATAAAGTTCATAAAATTCTTAAGCCAG[A/C]TCAGAACTAACCCATGAAACCCTAAAATCAACAATACCAAAGTTGGCAAA
Gb379_017419	Class_I	N/A	N/A	Chr09	18279350	Unique_Gb	Tm1_Mira454_Contig_38129	CAATCTAGTAAAATGTAAATCACCTTTTGGGACATGGTTGTAGAGTTTTG[A/G]TAACATCACATCATGAGCCACGGGACTGCAATGCTCCTTGGAGATTTTTA
Gb379_017425	Class_I	N/A	N/A	*	0	Unique_Gb	Tm1_Mira454_Contig_38163	AAATAGAAGCTGACATCAAAGTCAATCATGGAACAGTAACTGCTTATTTT[T/C]CCCACGGCGGTATCAAGATATGCACAAACATCAGATAATTTCTCATCTAC
Gb379_017426	Class_I	N/A	N/A	Chr06	24452286	3_GbGaGl	Tm1_Mira454_Contig_38177	GCTCTTCCTTTCACCTCTCTCTATGGCACTCGCCTTTTACTTAAACCCTC[A/C]AATTTGAGCTGTTTCGTCACCAAACACCATTCTTCAACCACCGCTACCGT
Gb379_017439	Class_I	N/A	N/A	*	0	Unique_Gb	Tm1_Mira454_Contig_38279	TAAATAATTAGAAATGGACTTAGAATAGGAAACAAAGTGTTTTTTTTTCC[A/T]CTTCTTAGCTCATTAATCAATCAAGGTGAATTGAACAATCTTCACTCTTA
Gb379_017476	Class_I	N/A	N/A	Chr09	4597201	Unique_Gb	Tm1_Mira454_Contig_38439	AAACAAATCATGGAGAAATATAGGAAGAAACAAAAATAAGGTAATAATAC[A/G]GGATAAGAGAAAATTTAGTAGTAAGAGGACACTTACCCTTCCCAACCCCT
Gb379_017477	Class_I	N/A	N/A	*	0	Unique_Gb	Tm1_Mira454_Contig_38439	TTGGGATTCAGCATCCTTCTTTTGACGACTTACAGTCGAATCGTCCTGAT[T/C]CACAGAGGCACGAGTGAAGCCGGGAGGATCGGGGATGTCACGAGAAGGAG
Gb379_017481	Class_I	N/A	N/A	Chr12	35329663	2_GbGt	Tm1_Mira454_Contig_38457	TCATGGCATCGAGTTCAGGCCCCACGTATTGTAGGCCTGCTTTGGAGGAT[A/C]TTATACCAGCAACATCATCGGCCTGGCTCACCATTATTTTGCACAACATG
Gb379_017484	Class_I	N/A	N/A	*	0	2_GbGm	Tm1_Mira454_Contig_38504	TGTATTTGGGTCCACAGAGGTGAGTAGATAAGCGGGACCTTCAAAGGGTC[C/G]TCCCCCATTTGCAATTTATGGAAGATCAATAAGTGATTGTTAAAAGTCCA
Gb379_017516	Class_I	N/A	N/A	*	0	Unique_Gb	Tm1_Mira454_Contig_38644	CCCCCAACATGTTTAACAGTCCAAGTAGGTTCAGACTGCTCAAGATCACA[C/G]AATAATCTGACCTCTGAAACAACAAATCCAAGATTTGGGCCACTTTTAAG
Gb379_017517	Class_I	N/A	N/A	Chr06	2777820	Unique_Gb	Tm1_Mira454_Contig_38646	TTACTTTAATTTTATTTAATGACATTACCAAGCGTATTGGCAAGGAGCTC[T/G]CTAGTCAGCTCTCTTTACCTTTTGGCACGTACTTGTTATATATTTTTGAA
Gb379_017520	Class_I	N/A	N/A	Chr07	49796515	Unique_Gb	Tm1_Mira454_Contig_38667	AACTTTATTTTGAGAATTGAAGCAAAATCCACGCAAATGCTGAAGATCCT[T/G]TAGCTCTAAGGACTCTAACTGAGGAAATAATGATAAAGTCATGGCAACCT
Gb379_017522	Class_I	N/A	N/A	*	0	Unique_Gb	Tm1_Mira454_Contig_38685	TGAGGGATCTTCGTCTTCAAATCCCAGTTTCCACAAGTTACAAATGCTCC[A/T]CGAGTAAGGCGGCCACCCCTTTCCTTTTCCCATAGGTTATGTTGACTTAG
Gb379_017531	Class_I	N/A	N/A	*	0	Unique_Gb	Tm1_Mira454_Contig_38752	ACCTAAACATTTACGTGGCAGATCCAACTACGGTGGAGGCATGAGCTTGT[T/C]TTCAAGTTTTAATTGTGGTAGAAGAGTTACGGTTCTAAAAACTGGTGGCT
Gb379_017538	Class_I	N/A	N/A	*	0	3_GbGtGm	Tm1_Mira454_Contig_38773	CTGGCATGCAGTGCATTTGTAGAAATGAGGTTTTTGGCGCATATATCCAT[A/G]ACATAACTTTTCAATAAAAAGATAGATTGATGAAGGGCTCGGTTTGGTGC
Gb379_017539	Class_I	N/A	N/A	Chr11	10315517	3_GbGtGm	Tm1_Mira454_Contig_38773	GGCAGCCATAGTTTCCTCATTAACAACCAGAGTTTGTGTCGATCATCTTC[A/G]CCTTCTGAAGCATCAAATGACTCTAAATGATTGTCGTCCGAAAAAATATC
Gb379_017549	Class_I	N/A	N/A	Chr10	2730722	Unique_Gb	Tm1_Mira454_Contig_38796	ATCAGACAAGCCCATGTAGTTCCGTTCCTTCAATTCAGCACTATTCTGGC[A/T]CACACTTTCCATTGAGCCTGAAGAACCGAGTAAAGTAACATTGCTCTGAA
Gb379_017552	Class_I	N/A	N/A	Chr09	6772015	4_GbGtGmGa	Tm1_Mira454_Contig_38806	GATGGGGAAATGACAAATACGAGGGTTCAAAAAAGAGTGACAAAAGTTCC[T/G]GCATGCAGGAGCATACAGTAGAGAAAAGAGATGGGAGAGAAGGAAAGAGG
Gb379_017556	Class_I	N/A	N/A	*	0	Unique_Gb	Tm1_Mira454_Contig_38831	GTCCGGTTCCTGCCCGAACATCAACACCCCACTCACCCAAAATGTTGATG[A/T]TTTTGAATGGTGTTTTGCGGATGACGAATGTAGGCTCTCCACCGCTCAGA
Gb379_017560	Class_I	N/A	N/A	Chr06	10155739	2_GbGt	Tm1_Mira454_Contig_38847	CGTGCTGCATCACCACACAGCAACACTAATTTGCCTAAGTAATCCTTTTC[T/C]TCCGGGGAAAGATTCTCTGCTCTGATTTGCTCTTTCAGTATCAAAAAGGG
Gb379_017564	Class_I	N/A	N/A	Chr04	60093546	2_GbGt	Tm1_Mira454_Contig_38874	AAACAGGAGACCCGAAAATCCAACGGCATATTCAGAGTAATAAGGTCTCC[T/C]GTAATCAAAGAAGACAAGTAGGGATTTGGCTAATAGCAGGGTGATACCTT
Gb379_017566	Class_I	N/A	N/A	*	0	Unique_Gb	Tm1_Mira454_Contig_38902	CAAATACTTACTTCAAAGTAGGAGCCAAATGGAACATCGTGTGCCTGTTG[T/C]ACAGTTTCAAAAACAAGCTTTTTCTTATCTGATGATAAAACAAAATGTTG
Gb379_017567	Class_I	N/A	N/A	*	0	Unique_Gb	Tm1_Mira454_Contig_38913	GCATAATCCATACTTACACAAATAAAGAATATTTTGACAATAATTTCTTT[A/T]TACGTTATCTTAAAAATCATATCTTGCCGTAAAGTTGATCGGACGGTGAT
Gb379_017569	Class_I	N/A	N/A	*	0	3_GbGtGm	Tm1_Mira454_Contig_38925	TTGTTAGACTATTAGAATCTTCTGCTGGCAATGCACAATGCTCCTCGCTC[A/G]TTTTATTTCAAGACTTGCTCGTGTCCACAACACTTTCTCCTGAGGATACC
Gb379_017594	Class_I	N/A	N/A	*	0	3_GbGtGm	Tm1_Mira454_Contig_39000	CTTCAAAGGACTGGTCCGAAGAAAACTTGAATGAAGATCATCCGTTTCCA[T/G]GGCATCTTTGACGGGAGGCAAACTGTCATGTCATAACATGTATGCAACTT
Gb379_017598	Class_I	N/A	N/A	*	0	Unique_Gb	Tm1_Mira454_Contig_39014	CCCTTGTCAATATAAGGCTCAAGAAGGTTGTGGTGGAAGCTCAATTCCCT[A/C]GATGTCGCCAAAGAGAAGAAGACAGCATTCATATTTTTCAACAGTGCCTC
Gb379_017599	Class_I	N/A	N/A	*	0	2_GbGm	Tm1_Mira454_Contig_39014	GGGTTTGCTTGTACGGAATGAGGAGGGAGAGATCTTTGCATCAAAAGCAG[T/C]CATACACTACGAAACAGCAACTCCATTCATGGCAGAGGCATATGCAGGGT
Gb379_017601	Class_I	N/A	N/A	*	0	2_GbGt	Tm1_Mira454_Contig_39022	GTYGTTGTTCGAGGGATGAAGACTGCTCTCACATATTCAGACAATGCCCT[C/G]GGTATTCCTGCAAGGGTCCGAAGAGTAAAGTCGACTCTTTTGCTATGCCT
Gb379_017606	Class_I	N/A	N/A	Chr07	16184518	Unique_Gb	Tm1_Mira454_Contig_39044	AATCGGGGTCTCAAAATGATGTTGTAGGCATAAATTTGAAGGAGAATAAA[C/G]CAAGTAATGATATTGACTTGGATATGGTTGAGAAGCAATCGAGCTTACAA
Gb379_017612	Class_I	N/A	N/A	Chr07	3328140	Unique_Gb	Tm1_Mira454_Contig_39052	AGTTGTTCGTGGAGAATTGGAGCCGATCGCGGCGGTTCCTTTATCGTCTT[T/C]GTCGTATTCTTCATCATCACCACCAACGGCTATGATTGAGCCAACTGTTA
Gb379_017615	Class_I	N/A	N/A	*	0	Unique_Gb	Tm1_Mira454_Contig_39070	GGCCATGGTGCTGGAAAGCAATCTCAAGTATCAGGTACAAAGCGAGATCC[A/G]GACCATGAAGCTTCTACATCACCCCAATGTTGTAAGAATATATGAGGTTA
Gb379_017645	Class_I	N/A	N/A	*	0	3_GbGtGm	Tm1_Mira454_Contig_39220	ATACACTTTGACGTTGCATTCGACAAGAGAACTTTTAGATCTGTCTCTGG[A/G]TGGTGGTTTGGGGTCGTAGAAATAAAATTCTAGGCATTGAAGACGATCCT
Gb379_017646	Class_I	N/A	N/A	*	0	4_GbGtGmGa	Tm1_Mira454_Contig_39222	CCACTGCTTCTGATCACTAGATGCAATGCTTACAGTTCGGAGGATGTTAG[A/G]ATCGCTGCCTTGCTCTCAACCACGTTTCTCAACCACGTTGTCTTGCATGC
Gb379_017659	Class_I	N/A	N/A	*	0	Unique_Gb	Tm1_Mira454_Contig_39249	CGGCAACTTTATGCTGAAAGACGACTTCATTCAAGCCATAGTAAACACTT[T/C]CCGTATGGCGAAACTAGCTGCTGCAGAGTGACAATGCGTTCACCGACCTT
Gb379_017660	Class_I	N/A	N/A	Chr10	46916944	2_GbGa	Tm1_Mira454_Contig_39254	ACAAACTTTTCGCTTGGCATGAAGTTATTGGTGTTCTTCCCACTAACGAG[T/C]TCCGTTGTTAGAACTCCGAAACTATATACATCTGCTTTGTGTGTCAGGTG
Gb379_017668	Class_I	N/A	GT_BAD/GM_BAD	Chr09	19481468	3_GbGtGm	Tm1_Mira454_Contig_39297	CGCTTATTATCTTGTAGACTCATGGTGGGAATTGAGTACATTTGCACCTT[T/C]GGTTAGTCTGAATGTTGAATTATTAGAACCCTGGAGACAGGCACATTCTG
Gb379_017675	Class_I	N/A	N/A	Chr04	35913973	2_GbGa	Tm1_Mira454_Contig_39354	CACGTTCTTGTTCTTGTTTGATAAAAGGAAGACTTCCTGGGTTTTCCTCT[T/C]CCAAAACAAGATTCAATGGAGTTTGAGGAGGGTACTTGTTTAAAATGTAG
Gb379_017706	Class_I	N/A	N/A	Chr10	18765364	2_GbGm	Tm1_Mira454_Contig_39471	ATTGCACCTAGTGCAATCATTCTGAAAACTGAGAAAACCATAAAAGTACA[A/G]CATAACGTGATTCACTAATCAGTAAAACCATTGCCAGTGTATCCACGGAC
Gb379_017730	Class_I	N/A	N/A	*	0	4_GbGmGaGl	Tm1_Mira454_Contig_39625	TTCTCAGCTGCACGACTGCTTGATCCCTCTTGTGTATTGGCTTTCTTTGC[T/C]GAAGCCCTGCTATCCATGACTCTTTCAGCAGCCCTCTTTCTAGGACCCTC
Gb379_017731	Class_I	N/A	N/A	Chr01	8700880	Unique_Gb	Tm1_Mira454_Contig_39645	TCTTTGACTGTCATAAACTAGGTCCTTTCTGTGCATTGTAAGCAGGCACC[A/C]TTTGTGATTCATAACCACTCACTCTTGACAAATCATAGGCAGGCCCTCTA
Gb379_017736	Class_I	N/A	N/A	Chr09	66114762	Unique_Gb	Tm1_Mira454_Contig_39667	TGCACTTCTCCATTGCCCCTTCAATTCTTTTTTCCAGTTCTTTCAATTTC[A/T]GACCCGAATCCGAATAAGCCATTACAAGGCCGTGAAAAGCTTCCACCCGA
Gb379_017737	Class_I	N/A	GT_GOOD/GM_GOOD	Chr10	58554604	4_GbGtGmGl	Tm1_Mira454_Contig_39669	CAATGCCAAGCCTTTGGAGGAGCGTGATTCCTCTCGGATTCCCTGTTTTA[T/C]GGCGCATGAATGGCACGAAATAGCGATCGTACATGGGTACTGAGATCAGC
Gb379_017759	Class_I	N/A	N/A	Chr12	27217460	Unique_Gb	Tm1_Mira454_Contig_39790	GACTCATAATATAGAGACAAATGAACCTTCTTTGGTTTGATATGAGATTG[A/G]GCTTTGGTGACATTGTTATCTGGAGAGGAATGAGATTGATAGATGAAAAT
Gb379_017761	Class_I	N/A	N/A	*	0	2_GbGm	Tm1_Mira454_Contig_39821	CCACCTCAAACTTTGGTGTATTTCTCACAAAGATCTCATTTGATTTCCCA[T/C]CCTTGAAAATGTGAGCCATGTTTAACTCATTTGAATCTGTTTCAATCTCT
Gb379_017762	Class_I	N/A	N/A	Chr10	2755776	Unique_Gb	Tm1_Mira454_Contig_39821	CCTCGGTTCTTCCTGTCTAAACAAGCAGCTGCCTCATTGTTGAAAACTGG[A/T]GCTTCTGGTGATTGAAATGGCTCAGCTTTGCAAGGGACTTGAACATCTAG
Gb379_017763	Class_I	N/A	N/A	Chr13	43762589	Unique_Gb	Tm1_Mira454_Contig_39824	GCAGTTATCATGGAAACTACTGATAGGTCGTGCCAAGCATGCATCCCACC[A/G]CTCACTCTCGGGCATTGTTTCGGCCACGGTGTATATCCCCTTGGATTTGG
Gb379_017770	Class_I	N/A	N/A	*	0	Unique_Gb	Tm1_Mira454_Contig_39869	TTAGCGGAATCTTTGAGAGAAGGAGTTGACTCGAATAATGAATAGATCAC[A/C]TCTTGAACAGTTGCAGAATCCATTTCAATTCCCAACAAAATCCAATTGAT
Gb379_017771	Class_I	N/A	N/A	Chr08	21923347	Unique_Gb	Tm1_Mira454_Contig_39881	TTAAGGCCTTGGAGAAGAATTTCGAGGTCGAAAACAAGCTTGAACCTGAG[A/C]GGAAAGTGAAACTAGCTCAAGAACTTGGCTTGCAACCTAGACAAGTTGCT
Gb379_017772	Class_I	N/A	N/A	Chr08	21922706	Unique_Gb	Tm1_Mira454_Contig_39881	CTACAAAGCCAACATCTTTTGATGTCACCAACGACAACCTCTTCGTTCAA[T/C]TTCGACTCATCTTCTTCGTCTTCACAGTCCTCCATGAATTGTTTCCAATT
Gb379_017779	Class_I	N/A	N/A	*	0	4_GbGtGmGa	Tm1_Mira454_Contig_39906	CAGGTTAGTGAATTACCTCCTGAGAAGCTGGCGATCGCAAATGTCGGCCG[A/G]CAAGATGCCAAGAAGCACTTAGAGGAACATGTCTCGAACTTGATGTCGTC
Gb379_017785	Class_I	N/A	N/A	*	0	3_GbGtGm	Tm1_Mira454_Contig_39935	TGTACAAGTTTTTTCACATAATCTCATTGTGCATAAAAATCTAAAATATA[T/G]GATCTAATCATTGCTTTATAAGTATATAGGCTAGAGACACCACCCAACAT
Gb379_017793	Class_I	N/A	N/A	*	0	Unique_Gb	Tm1_Mira454_Contig_39985	AGTCGCATGTTACAAATTTGGAGGGTACAAACAACAACTACCCAACTAAA[A/G]AAATATACACAGTATGACCATATACCTAGTATGACCATATACCTGCAGCT
Gb379_017795	Class_I	N/A	N/A	Chr09	6236966	2_GbGa	Tm1_Mira454_Contig_39991	ATTGGTCTGAAAAACTATGATCCTCAAAAAGACAAGCGATTCAGTGGATC[T/C]GTGAAGCTGCCACATATTCCTCGCCCCAAGATGAAGATTTGCATGCTTGG
Gb379_017804	Class_I	N/A	N/A	Chr04	45420437	3_GbGtGm	Tm1_Mira454_Contig_40040	AATGACGATGCTGTCAATCCAAAAGCCAGGCATGACCATTAGCCCAACTT[T/G]AGGTTTCTCATCAGTTTCATCCATTATCAAGTTGTTCACTACACTTGCCA
Gb379_017805	Class_I	N/A	N/A	Chr04	45420238	Unique_Gb	Tm1_Mira454_Contig_40040	GCTAATTTTAGAAAGGCTTGGTAAAATGGAGTCCGCGGATGCCCACCTCC[A/G]ATTACATAATTCCGTTGGTCCAAGTTTCCGAAGAATGAAGTTTCCATCTT
Gb379_017806	Class_I	N/A	N/A	Chr04	45420034	3_GbGmGa	Tm1_Mira454_Contig_40040	TATTGGTGGAAGAAGCTCTCTTTATTGACTGTAAGATTATCTAAATTAAT[T/C]GAGAAATTCTCCACTTGAAACCCACTGAACATTCTCTGGCAAATATGGGA
Gb379_017818	Class_I	N/A	N/A	Chr01	26161951	2_GbGt	Tm1_Mira454_Contig_40134	AACGACGGAAAGATGGTTGTATATGGTTCATTGAAAGTTGAAGGCAGCGT[T/G]GAGAAGCTGAACCAGGTTTGGCAAGTGGGACCAGGGGTGAGTGACGGTCA
Gb379_017826	Class_I	N/A	N/A	Chr08	52596253	2_GbGa	Tm1_Mira454_Contig_40166	CTCCGACCTTTGATTGATTATCTTATCAATAATTGCGTCCAACTTCTCCG[T/C]TGGCTTTCGGATACGTTTCACTGCACCTTGCAAATCAAGCGGGGCCAACG
Gb379_017835	Class_I	N/A	N/A	*	0	Unique_Gb	Tm1_Mira454_Contig_40212	TGCTTCTGTCTCACCTTGAGTGACAGTAGACGAGAAACTTCATGAAGGCC[A/G]CCCCATTTCTCCAATGCCCGTGCGATGTCATAGCGTCCTGCACGCTCAAA
Gb379_017842	Class_I	N/A	N/A	Chr01	10850126	Unique_Gb	Tm1_Mira454_Contig_40262	AGAAACAACCTGTTCGGACGAATCATCTGAACTCTTGGTCTCCAATTTTT[T/G]ATGTTTCTTGCTCGCAGGGTCAGTGTTCCGTGCCCAATCAGGAACCCTTG
Gb379_017843	Class_I	N/A	N/A	Chr01	10850673	4_GbGtGmGa	Tm1_Mira454_Contig_40262	CATTCAGGTTGATCAGGTCTTTCAGGAAAATTAGAAGCAGGTGCTGATGA[C/G]AAAAGCATCTGTCCACTAGAGCCCGACTCAGCAGGATTCATCGAGTTGTA
Gb379_017855	Class_I	N/A	N/A	Chr04	7283430	5_GbGtGmGaGl	Tm1_Mira454_Contig_40315	GATAGATACAAAACTTTCCCTGCACTTAAAGATTTTAAATAATAGTTATC[A/C]CGCACTGCCCTGCAGTTGGTTGAGAAGCACCTCTGAGTCATCATCCTGAT
Gb379_017861	Class_I	N/A	GT_GOOD/GM_GOOD	Chr04	58023498	3_GbGtGm	Tm1_Mira454_Contig_40344	TGAGCATATGATTCAGAATTTGCAGGTGTTGCATGCATCGGATAAGGAGG[A/C]CCGTATGGTGCATGGGGTGGTGGATAAGGCTGAGCATACATCATTGGTTG
Gb379_017864	Class_I	N/A	N/A	*	0	Unique_Gb	Tm1_Mira454_Contig_40349	TCAATGTCACATTCTTGAAAATGGAAAATAAATGCAAACTTGACAGGAAC[A/C]ATAAGAAACAAAAAATGTCGAAAGAACGCTCTCCTTCTTTGTCACACTCT
Gb379_017875	Class_I	N/A	N/A	*	0	Unique_Gb	Tm1_Mira454_Contig_40363	CCAAGAGTAATTATCAAGAACGTAGGATTTCAAATTCCTCTTCAGGGACA[C/G]ATCAGCAAAGCTCACCTGAAAACCATTTTGCTTGGCATAATTGAGTGTCG
Gb379_017881	Class_I	N/A	N/A	*	0	Unique_Gb	Tm1_Mira454_Contig_40381	CATCATCAGTCAACTTTTCTAGTTTCTTCTCCAAGAATTGAACTAGAACC[T/C]TGCTGCTCTAACAAGCTAGGAGGATCATGGTCATGTTTTTCAGTTGTAGG
Gb379_017903	Class_I	N/A	N/A	Chr05	60630392	3_GbGtGm	Tm1_Mira454_Contig_40516	ATGAATTACGGCACTCATGTGCTTCCTGCAAAAATTGCAATGCCAGGGTC[T/C]GCAGATATTTCTGTCTTAAAAACGGAACAAAAGTATCAACCTCATGGGTT
Gb379_017905	Class_I	N/A	N/A	Chr07	7434369	Unique_Gb	Tm1_Mira454_Contig_40521	GGACTGAGGGATATCTGAAGGAAAACCTAAGCCTTGCTCAGAAGCTTCAA[T/C]AAGTTCAGAAACAGCGGCATCCTCACCAAAGGTGGTTGTTCCACCAAGTG
Gb379_017907	Class_I	N/A	N/A	*	0	Unique_Gb	Tm1_Mira454_Contig_40533	AATATCGGACTCGGACTGTCGATTCGTGGTGTAGCCATGGATGAGTACTG[T/G]TCTCTGCAAGTGTGGGTACCAATGTATGTGATGTGGTACATTTGGGCATC
Gb379_017908	Class_I	N/A	N/A	Chr09	11318027	Unique_Gb	Tm1_Mira454_Contig_40544	ATTTTATTGCCCGTTCAGGGATTGTTCAGCCTCACTGCTGAATGATGGGG[T/G]TGAAGTTATTAGAGAAGCGGAGTGCCCATTCTGCCACAGATTGTTTTGTG
Gb379_017910	Class_I	N/A	N/A	*	0	Unique_Gb	Tm1_Mira454_Contig_40564	TATATTACAGGAGATTTAGCCTAAACTGGTAATCCCACTGTAAGAAATGA[C/G]GTTCGCGGGAGTGTACTCTCTTGGAAAATGTGCGCACATGAATATGAATT
Gb379_017919	Class_I	N/A	N/A	Chr04	29613334	Unique_Gb	Tm1_Mira454_Contig_40605	CATCGTTGCAGGTGCACAAAGGGATGGCAACAGAAGGAAATGGACTACAG[C/G]TAACTGGACAGAAAATATCCGAAGAAACTGATGCAACACGATTCTTTCGG
Gb379_017922	Class_I	N/A	N/A	Chr12	34946629	Unique_Gb	Tm1_Mira454_Contig_40620	AACGATGAGAAGGAAGATCGACCCTTAGTCCAAGAGAAAGGGACTGAAGT[T/C]GAGGCTTTTGTTGGCTGTAGTGAGGTAAAAGGTGATCAAGCTAATAATGG
Gb379_017932	Class_I	N/A	N/A	Chr01	6736054	Unique_Gb	Tm1_Mira454_Contig_40665	TCGTTGTAGAGGACGCGATCCAGATTGGCGTTGGAGTAAGTGAGTGAAGA[A/G]TGAGTTGGAAGGTGAGTCGGGGAGGAGTTGCCGTTCATGATGTTGCGATT
Gb379_017939	Class_I	N/A	N/A	*	0	Unique_Gb	Tm1_Mira454_Contig_40700	CTGAAGTTAAGAAGGCTTCACCTAGCAGAGGAATTCTCAGAGAGGATTTT[C/G]ATCCAGTTGAAATAGCACGGGCGTATGAGAAGGGTGGAGCAGCTTGTCTC
Gb379_017948	Class_I	N/A	N/A	Chr07	9398030	3_GbGtGm	Tm1_Mira454_Contig_40718	TGAGATGTCAATACAAAGTCACACAATGAAAGCAAGATTACATATTTGTG[T/G]TCAAGTTCATTGATATTGATAACAATAACTTTTAGAATGAGTTAATGTTT
Gb379_017949	Class_I	N/A	N/A	Chr03	30430735	Unique_Gb	Tm1_Mira454_Contig_40720	CCATTCCTGAAGAAGAACCGGCCCATTGGCTTTCTCTCAGAAAGGTAGGC[T/C]GCAACTTGAACCTCACCAAGTTCTACCATGCCAATGTTTGCAACCCCATT
Gb379_017951	Class_I	N/A	N/A	*	0	Unique_Gb	Tm1_Mira454_Contig_40727	CTTGTTTAGAAATTCATCAAGAGGTGGCCTCTGCCTTCGCTGCTGAAGCA[T/C]CTGGTTAAAAGCGTCCCTGAATATGCCAAAAACCAARAGGAAACCGATAA
Gb379_017955	Class_I	N/A	N/A	*	0	Unique_Gb	Tm1_Mira454_Contig_40762	GAGCGAGGGATTGCTGAGTTTATTGGCTAATGAAGCTTCTGCAGATCCCA[C/G]TTCATTTTACGCCAATGGAGAGATTCTGGTGCGCGGGTCAGCGAAAATTT
Gb379_017960	Class_I	N/A	N/A	Chr04	40334344	Unique_Gb	Tm1_Mira454_Contig_40796	ACATTTGGTTACAATTGCATTTCACAATTTTAAACACAAACAAATCTGGG[A/G]AAATTACACGAAGTTAATCCTAAATCCTAATTATCAAAAGCTAAACTAGA
Gb379_017964	Class_I	N/A	N/A	Chr09	715635	Unique_Gb	Tm1_Mira454_Contig_40810	AAGTGTTGTTGGCGTGGATCCCACCAACTTTAGCGGCAGCTAGTACGACA[T/C]AGTGAGGTTTCTCATCGGCGAAGAAGGATTCGACGTCGGATTGGCGAGTA
Gb379_017966	Class_I	N/A	N/A	*	0	2_GbGt	Tm1_Mira454_Contig_40819	AAATAAAATAAAATCTAAGTTTCACAAGAAAACACAGTGCTCAGTAACAT[T/C]AGATACCACACAACATTGTTTATACCACCAGCAAAATACAAGAAAGATTA
Gb379_017967	Class_I	N/A	N/A	Chr01	46763824	Unique_Gb	Tm1_Mira454_Contig_40819	CATGGAATTGTTCAAGATACTGAGTACTTTGTGAACTTAGAAATGGTGAG[T/C]TACACCACTCAATGAGAAACTGAAAAACTAGTGCTATTTATCAGGTAACC
Gb379_017976	Class_I	N/A	GT_GOOD/GM_GOOD	Chr10	22786791	4_GbGtGmGa	Tm1_Mira454_Contig_40882	TTCGACCTTTTGGAAAGATGTCAAGTCTGTAGGTTGATGGAAATCCTATA[T/C]GTGAAGAAAGGTTATGTGATCACCCGCCCAATGGAGCTATTATTTGAGCA
Gb379_017977	Class_I	N/A	N/A	Chr09	15771538	2_GbGa	Tm1_Mira454_Contig_40899	CCATTAAACTTAGAGTTTCTCGACCACTCCAAAGCCAAATCCCTGCTCCA[A/C]GTCTGATACGTTGCCTTAAAAACATCGTCATACACTCTCCTCGAAATTGC
Gb379_017978	Class_I	N/A	N/A	*	0	Unique_Gb	Tm1_Mira454_Contig_40900	ACACATTTGACCTTTGGATCCGATTCCCATTCTTCAAGAATTTGTTTGTA[T/C]TTGACATCCATATCTAAATTCATGGCGTTGAGGGCTTTGGGACGGTCGAG
Gb379_017979	Class_I	N/A	N/A	Chr11	1342909	Unique_Gb	Tm1_Mira454_Contig_40901	GCTTGGTGCGAGGAAGTAACTTCAACTTGGGCCGCTCAGATGCTTCTGAC[A/G]GTGATGGCTGCAACTTAGGACCACCAAATTTGCCATCTGATCGAGCTGAC
Gb379_017990	Class_I	N/A	N/A	*	0	Unique_Gb	Tm1_Mira454_Contig_40960	GACTCGCACTGTCCTGTTCTTTCTTTCCCTTCTCCTTTTTCTTCTTCTTC[A/T]TCTTCTCTCCGCCTTCACCTTCTTCCTCGTCACTAGACTGAACATTCATA
Gb379_017991	Class_I	N/A	N/A	*	0	Unique_Gb	Tm1_Mira454_Contig_40966	AATACCAACGACTTAGTCTTATCGTCTAGACTTGACGACTCTACCCTGTT[T/C]GAGCAACTTCCTGCTTGCATTCCACTATCCCCATCTGCCAATTTCGCATT
Gb379_017992	Class_I	N/A	N/A	*	0	2_GbGm	Tm1_Mira454_Contig_40966	TGCTTGCATTCCACTATCCCCATCTGCCAATTTCGCATTCAACCACTCTG[T/C]GTTATCTCAACTTTTCACTTTTCCTTAACCATGTCGATGTCTAAAACTTA
Gb379_018013	Class_I	N/A	N/A	*	0	2_GbGt	Tm1_Mira454_Contig_41057	CAACTGGATCAAGTTCTTTAAGAAGATCATAGCTATAATTGCAACTGTCT[C/G]CAAGGATGTCAGGCATATGATTGGTCTGCTCATTTCCAGGATGGTCCCTT
Gb379_018030	Class_I	N/A	N/A	*	0	Unique_Gb	Tm1_Mira454_Contig_41165	ACCAAAAACCAAAAACAAAAAATAATAAAACAAATAAAAGTCCAAATTAC[A/T]AGGTCCAAACGGCCTAAAAATAAAAATAAAACCCCTAAAAGGACCCAAAA
Gb379_018033	Class_I	N/A	N/A	Chr02	52450898	Unique_Gb	Tm1_Mira454_Contig_41183	TTTTATTCAGGTCTGTTTACATTGTTTACATGGTGCTTGGAGATGTCAGC[A/G]TCTATGTTGTTGTGCAAATATGAGTATGATGAACTTGCATGTAAGTATAC
Gb379_018034	Class_I	N/A	N/A	Chr05	40821944	Unique_Gb	Tm1_Mira454_Contig_41185	AAGTAAATGTTGCAAGTTTTGTCTCTGAAAGAGGGTTCGACAGAGAGGCC[A/G]GAGAAAGGGACCTCAGGTAGGATAAGACTTCCAACTAATGTCTTAGGTGA
Gb379_018035	Class_I	N/A	N/A	Chr05	18051858	Unique_Gb	Tm1_Mira454_Contig_41187	TGTGAAATGAGCAAAATTACGTAGTAAATATGTCTTCATGAGACTGCTGT[A/G]TTTCTTTAAGAACCAGAAGAACTATTAGTGAAGGCACAATAGTTTACTGT
Gb379_018055	Class_I	N/A	N/A	*	0	4_GbGtGmGa	Tm1_Mira454_Contig_41292	TCGTGTTCGAGATGAGAAAACCTAAGAAAGTTTCTACTGAAAGACATCAA[T/C]CAAAACAAATTAAAACTCAAAGGCATTACTGGAAAGTTTACTAGAAAATA
Gb379_018078	Class_I	N/A	N/A	Chr09	34235436	Unique_Gb	Tm1_Mira454_Contig_41402	ATAATTGAATAGCAAGGAATTAATGGAAGATATAGGAATTGAACTGGGGA[T/C]GTATATACACGCTACTCAAGAAGCTTGTTACAGGTGCCCGCACCGACAGC
Gb379_018096	Class_I	N/A	GT_GOOD/GM_GOOD	Chr11	1567528	3_GbGtGm	Tm1_Mira454_Contig_41501	CTGGATATTCAAGTCAATTTGGCCTTTAAAGGGTGAACTCGAGGACTTTA[A/C]CCTGTTAGTATCATCATCCAAATTCTCGCTGACAACCTTTTCCGGGYTCA
Gb379_018097	Class_I	N/A	GT_GOOD/GM_GOOD	Chr03	40723970	3_GbGtGm	Tm1_Mira454_Contig_41507	TTCTGAATCTGAATCAGAAAGCCATCTCACCGAGGAACCTGCCAAAAAGA[A/G]ACTGAAGAAGAAAATGAACCTGACATGGCTTTCGGATTTCAGCGAGATGA
Gb379_018100	Class_I	N/A	N/A	Chr07	17385297	2_GbGa	Tm1_Mira454_Contig_41511	GAATCATACTTGCAGAAGTAATAAGCTATCTCATTTAAGTTTCCCCACAT[T/C]GCAGTCAAAAGCTTGGATAACTTGCCATACAGTTCTGACATCAATGCACA
Gb379_018116	Class_I	N/A	N/A	Chr01	36175696	Unique_Gb	Tm1_Mira454_Contig_41606	ATTCCAAAATGCCTCTTCCATTTTAGATTCACCATCCCCAATCTAAGCTT[T/C]GATGAATCCAACCGAGGAATAACAGTGAAAACTTTCTTGAAATCTTCTCC
Gb379_018121	Class_I	N/A	N/A	Chr01	44378166	Unique_Gb	Tm1_Mira454_Contig_41640	ATTCCATGGAATTGACAGTGATTAATGTTTCAGCAAATGCTCCTTCAAAG[A/T]CATGGATGCCATCGCTTATGAGTTATTATCAAGCGAGGTATAAAAAGTAA
Gb379_018163	Class_I	N/A	N/A	*	0	2_GbGm	Tm1_Mira454_Contig_41983	GCATCATCGAATCTGTATTGCACTTACCATCATTATATGGTTCTTCTATG[A/C]CTGTGTAGTTACATTGTGTCATTGTCTTCTTTTTCAGGGACCTGAACCAT
Gb379_018164	Class_I	N/A	N/A	*	0	2_GbGm	Tm1_Mira454_Contig_41983	CTCTATTTTCCATTTATAGCAGATTCAGCCTTTAGTGCCATTGAATAAGG[A/T]AGTTCATCCTCTGCCTTTACTTGCTTTTCAGACGAAATAATCATACATTC
Gb379_018179	Class_I	N/A	N/A	*	0	Unique_Gb	Tm1_Mira454_Contig_42104	AGAAATGCTAGATTTGCCTCAGGTATAGTCGTTCGAGACCAGATGGGAGA[T/C]TTAAAAGCCTCAAAGATAGTTATACATGAGGATATTCCCACCCCGTTCGT
Gb379_018191	Class_I	N/A	N/A	*	0	2_GbGa	Tm1_Mira454_Contig_42162	ATTTCACGTTCCGCTGTGACTTTGCACTGCATTCGATATAAGCAGGTGCA[T/C]CAATCTGCTTCCTCAGTTCCTCTCCCTGAGCTGCAGAAATCGGCACAGCT
Gb379_018198	Class_I	N/A	N/A	*	0	Unique_Gb	Tm1_Mira454_Contig_42216	CTTTCCCGCAACCTCGAAGAGCCAATTTCAAGTACTTGTCGCGAGCGCCC[A/G]AAGCAAGAGTCGTCATGTTGTTTATCAAGGTCGTGGCTTTGTTGCTTAGA
Gb379_018199	Class_I	N/A	N/A	*	0	3_GbGtGm	Tm1_Mira454_Contig_42224	GGTATGGTCTTGTCGGGGGTGCCTATGGTACTCTAGGTCCAGGATATGGT[A/G]TTGCAGGCCTTGCACAGCCATTAATCTATGGAAGTGGACCAAGTCCAACT
Gb379_018201	Class_I	N/A	N/A	Chr06	39688549	2_GbGm	Tm1_Mira454_Contig_42255	CTGGATGATCCGCAGGAAATGATGCCGCGGAGACTGCTGCTCATCCGTCC[C/G]CTCAAGTGGACAACATTCTTAACACATGTGCTGATGGGAGAACAAACCAT
Gb379_018206	Class_I	N/A	N/A	Chr08	3242562	Unique_Gb	Tm1_Mira454_Contig_42300	TCCACCTCAACAAAATTACAGGCAGCAGCCGCCAATGAATAACAGAGATT[A/G]TGCTCCTAGAGGCCCTGATCCTTCGCATCAGAGCAGTTACAACCAAGGAA
Gb379_018209	Class_I	N/A	N/A	*	0	3_GbGtGm	Tm1_Mira454_Contig_42328	AACAGGCTTGAAGATATGAATCACAAACAGGATAATATTAGATGATAAAA[T/C]ACATAGCTAGAAGATGTCTTGCATTACATACGCTATGACTAGAGAAATAT
Gb379_018210	Class_I	N/A	N/A	*	0	Unique_Gb	Tm1_Mira454_Contig_42335	ATCTATAGGAAATTTTACAAAAAACTTTGGCTCCTAAATCTATCAATAAA[A/G]ATCAAGATTATAATCTGGAGATTTTCATGGAATTATCTGCCTACAAAGGT
Gb379_018212	Class_I	N/A	N/A	*	0	3_GbGtGm	Tm1_Mira454_Contig_42348	AGTAGCTTCTAAAGTAGAGAATGGTAGCATAATACCACATGAAAGGGAAA[A/T]CAAATCCTAACAGAAGCGAAAACCATCCTATTCCACAGCCAAAGCAAGGA
Gb379_018213	Class_I	N/A	N/A	*	0	Unique_Gb	Tm1_Mira454_Contig_42348	CTATTCCACAGCCAAAGCAAGGAAGAGGTTTATCGTACATCCCCAGGCGC[A/G]GGTCTTCTGCATCTCTAATAAGTGTATATTCGTCATTTCTGCCTTCAACT
Gb379_018214	Class_I	N/A	N/A	*	0	Unique_Gb	Tm1_Mira454_Contig_42348	GTGCTTCCAATCCATGTATTTGGAATATCCAAGTCTAACACTTAGTCGAT[C/G]GGCTCAGCTCTTCACTCTGCCCTTTAAGGACGATATCACAGCTAATAAGT
Gb379_018215	Class_I	N/A	N/A	Chr13	41401490	Unique_Gb	Tm1_Mira454_Contig_42354	GCCCCATAGATTCTATCTTGTTCAGGTTGGTGGGGTTTTGAACATACTTG[A/T]GGAAAAGCTCTTATACAGGCAGGATCACTTCAAGATTCCGCAGGCGGGGC
Gb379_018223	Class_I	N/A	N/A	Chr09	64876744	Unique_Gb	Tm1_Mira454_Contig_42366	GGAAAGAGAATTCCTAGTCATCAAACACCTATTGGCTATTACATGAAAAT[T/C]GAGGCCTAAATTATGCGTAGGGAGAGAACAACTTAAAAAGTTCCATCACC
Gb379_018225	Class_I	N/A	N/A	Chr05	57869287	Unique_Gb	Tm1_Mira454_Contig_42403	TGCTAAAAAAAGCACAAAAAATAAGCAGAAAACAGGATAAAATCCTTCAA[A/T]AAATTAAAGAAAACCCTCCAAATCAAGATGACTGACAAAGATCTCTACAT
Gb379_018231	Class_I	N/A	N/A	*	0	3_GbGtGm	Tm1_Mira454_Contig_42431	TACTCTGACATAATTTTGAGACTTGCAGATTTCTTCTCCTTCATGTAAAC[T/G]GTTATGGCGGTCTTGAGCACATGTGAGCACATGAGCAGCTCAGGCTCTCC
Gb379_018235	Class_I	GOOD	N/A	Chr06	35730114	2_GbGt	Tm1_Mira454_Contig_42469	AAAATTTGTAAGGCATGATGCTTGCTCCAAGAAGACTCGTCAGGGCAAAT[T/G]CACTCTCCCCATTCAACTTTGTTGGCATCCCAAGCATGGAAATAGAAATT
Gb379_018270	Class_I	N/A	N/A	*	0	2_GbGt	Tm1_Mira454_Contig_42627	ATCCTTGTCACGCCCAAGAAACTTAGAAAGCTGCACAGGACTGCTACTTC[A/G]TTCATCCTGCTGCTTCTATATATAACTCCAATTGCCAGGACAAACCAGAC
Gb379_018277	Class_I	N/A	N/A	Chr07	32179211	3_GbGtGm	Tm1_Mira454_Contig_42672	TTAGCCATCATGACCACGGAGGACGAAGGTGACGGTTGCCAAAAGCAGGT[C/G]GCCTGAGAAGGCAACCGTTGGGGACATAAGTGCTGGATTCTAACGCCGGT
Gb379_018282	Class_I	N/A	N/A	*	0	Unique_Gb	Tm1_Mira454_Contig_42687	CTTGGTGTTAGCGGCGGAGGCTCTTGCATGCGTTCAAAGTATACAGTTGG[A/G]CATGGATCTGGGGTTTGTAGTGATCGAAGTTGAAGGAGATGCCCTTTCTG
Gb379_018283	Class_I	N/A	GT_GOOD/GM_GOOD	Chr07	3666750	5_GbGtGmGaGl	Tm1_Mira454_Contig_42709	GTTTTCGATGTACCATTTCTGCAAGCTTTCTTTTATCAGCAAATCATCTT[T/C]GCAAACTATATAAACCCGATCAACGGATCCGAATTTCTCTTTTGATAGCA
Gb379_018284	Class_I	N/A	N/A	*	0	2_GbGm	Tm1_Mira454_Contig_42713	GTGGTTTCACCAATTTCCACTATCTGTGTCACGAGATTGGTAGAAATCAT[T/G]CGGTTTTACTATGTTGACATCCTCGAACTCGTTGTCATCATTTTTCTCCC
Gb379_018285	Class_I	N/A	N/A	*	0	2_GbGt	Tm1_Mira454_Contig_42720	ACTATGCTGACCGTCAAGTTTGGAAGGGGGAACAATCTGGGGAATTCACC[A/G]TTCGGAGCGCCTATAAACTATTACAGGATTCTTCACTAAATCCTGGGTAC
Gb379_018286	Class_I	N/A	N/A	*	0	Unique_Gb	Tm1_Mira454_Contig_42730	CAGGAAGCTGGTGTACTTAACACAGGTCGGAACTCTTTTACTAAGTGGTT[T/C]GAGTTTCTGTCAGCCGGCATTTGTGGTTTTGAGCAGGGTAAAGAAGTTAT
Gb379_018290	Class_I	N/A	N/A	Chr11	37139926	4_GbGtGmGl	Tm1_Mira454_Contig_42763	ATCACTTCACCATCTTCAATGTCCTCTGATGTGACAGACAATCCATTTGT[T/C]ACAGCATCTAGCCTGCTTGTATTGGTAGGTCTTGACAACTTATCAACGTC
Gb379_018293	Class_I	N/A	N/A	*	0	4_GbGtGmGl	Tm1_Mira454_Contig_42787	TAGATGATTCCTTGTGGGCAGCCAAATCAATCATATCCGGGTATGAAACT[C/G]GAAATTTGAGCTAGATGATTGGTTTGCAGTAGTGGATATTCTTTGTGGGC
Gb379_018305	Class_I	N/A	N/A	Chr02	53067065	2_GbGm	Tm1_Mira454_Contig_42887	AGCTCATATGTCATCCTCGCAGAGGTGCAATATGCCTCGCCAGTTATTGC[A/C]GCAAAGTTGATTGTGAACTTGTTAAGAAAGTCTATCGCAGACATTAGGGC
Gb379_018312	Class_I	N/A	N/A	*	0	Unique_Gb	Tm1_Mira454_Contig_42923	TCAGTTGAGTGAACAGCGCTGGAATTGTCTGTGAAGTTCAAACTGTATTG[A/G]CTACCGGCGAGGGTACTAACAGGGCCTTTGGTACTAAGCTTGTTGAAGTC
Gb379_018313	Class_I	N/A	N/A	Chr13	239003	Unique_Gb	Tm1_Mira454_Contig_42925	ACTGCTTGTCCATTTTGCCCATTCTGTCCATTCTCTTCTGAGAGAGGGGA[T/G]CCGGAGTGATTGCTATCAATCAACTTTGATGAACTTCCCACACACTTGTC
Gb379_018314	Class_I	N/A	N/A	Chr13	239518	Unique_Gb	Tm1_Mira454_Contig_42925	TGGACCTTCAAGGATTTTTACAAGATGACCAGCCCTGTCCCATATGTAGA[A/T]CTTATGCTCTCCTTTGCTAGCAGAAGCAGATATTACCCACTCACCGTCAC
Gb379_018317	Class_I	N/A	N/A	Chr01	4892859	Unique_Gb	Tm1_Mira454_Contig_42979	CTCCTGCTGGCAGATTTGACTCTAAGAAAACAGGATGTACATGCCTTGCA[T/G]TTTGAACTAGGCCCTTCTGTCGTCTACGCCTTGAGCTGTGCATACRTATG
Gb379_018323	Class_I	N/A	N/A	*	0	3_GbGtGm	Tm1_Mira454_Contig_43003	CATCAACAATATCTATAAGTATACCAAGGCTCAGTTCTGCCATCTCTTGC[C/G]CTTCACTTCAGTAATTACCCTAATCCAGACGTGATGGGGATGATGTAAAT
Gb379_018333	Class_I	N/A	N/A	*	0	4_GbGtGmGl	Tm1_Mira454_Contig_43071	TTGAAGGTCTCGGCTAAGCGAACAAATATTCCTGGAATGAAACAATATCG[A/T]GGAAGGCCATCCAATCCTTACTTCCGCTCCCGAAGGCCTTTCATGCCTGC
Gb379_018334	Class_I	N/A	N/A	Chr08	50029429	3_GbGmGl	Tm1_Mira454_Contig_43071	TCAGACTCAGAAGCAGCAATTTTGAGAAGACCATTGCTAATTTTATAATG[T/G]TCACATTGTTGTTCTATAATATGGAAGGAGAAGGATGAGGTACAGTTTGC
Gb379_018337	Class_I	N/A	N/A	*	0	Unique_Gb	Tm1_Mira454_Contig_43099	GTCAGTTCTAACTTACTATCACGTGCAGATGAGCTTCCGGTATTGACAAC[A/G]GAAACCTTATTTGCATTCGATGCCGTATTATACCTTGAGAAGGCCGAAGA
Gb379_018338	Class_I	N/A	N/A	Chr07	60668588	Unique_Gb	Tm1_Mira454_Contig_43099	TTTAAACCCAAGTTCAGCAGAAGGCAGTACTTCTTTAGAATCATCAGTGG[T/C]TTTATCATTGCCATCTGAGATCTTGGAAAYCCTGTTTGAAGCCTCATACT
Gb379_018345	Class_I	GOOD	N/A	Chr06	27741283	Unique_Gb	Tm1_Mira454_Contig_43153	AACAATTCCATCTTTGCCTTGATCAAAAAAGGAAGCATGTTGCTGAAGAA[T/C]ACTCATTCCATTGTTGTTGTGTCCTGGTACTGTTCCATGTGGATTTTCCA
Gb379_018349	Class_I	N/A	N/A	*	0	Unique_Gb	Tm1_Mira454_Contig_43165	TGGTGGTGGTTTCTAGCTATATATATCAAGCAGTTGATAAATCCTGCTTA[T/G]AATCTGCTGTTTCTGCTTCAGAGTCCACCCCTGATATGCTCATCCTTCCA
Gb379_018377	Class_I	N/A	N/A	Chr13	54555641	2_GbGt	Tm1_Mira454_Contig_43249	GAATCTCGACATCGTCATGCACTGAATAGGGTTAGGGGATCGGGCGGACG[T/C]TTCCTTAGCAAAAAGACACTCCAACAGCCCAATGACAACTGCACTAATCG
Gb379_018378	Class_I	N/A	N/A	Chr13	54555721	3_GbGtGa	Tm1_Mira454_Contig_43249	CAATGACAACTGCACTAATCGAACGAATAGTAGATCAGAACTCGAGAGTC[A/T]TTGTTCTCGCATGGCCGGATATGGCGGTCCGAATACAAGCTGCATGAACA
Gb379_018379	Class_I	N/A	N/A	Chr13	54555863	Unique_Gb	Tm1_Mira454_Contig_43249	GAACATGGATTCGCCGATATATCTCGTGCAGGCAGTACAGGCGATGGAAT[A/G]CGGCACGGTGCTTCGGTTGTCCCGTGAGAAGGGGCGGCGGAGACCGGCAA
Gb379_018380	Class_I	N/A	N/A	Chr07	14038780	Unique_Gb	Tm1_Mira454_Contig_43250	AACATTAAAAGGAGATTTACCYGTATATGAGTGCCCGATACCCACCAGAA[C/G]TAAGATTCTTGTGATACACGATCATGCTACCAGCATCGTGATCATACAAG
Gb379_018382	Class_I	N/A	N/A	Chr09	15004679	Unique_Gb	Tm1_Mira454_Contig_43252	GTAAAGAACTGCCATATCACCAGCTCTAGTCCTTAGTTCCAACAAGTTAC[A/G]GTCAATTTCATTTTCATGCTTTGCAACATATGGTCTAAAGAAGGAGTCAT
Gb379_018388	Class_I	GOOD	N/A	Chr07	53639639	Unique_Gb	Tm1_Mira454_Contig_43264	GCTCTGGTCATTGGGCTCATCAAGCTGAAGAATGGTCTTGGGTCTAGCAG[T/C]GTAGATTGCTTGGTGCATGAATTTTGACCCCCAGTCCCATCAACTTGACT
Gb379_018391	Class_I	N/A	N/A	Chr07	2981795	Unique_Gb	Tm1_Mira454_Contig_43294	TTGGTGATGGAAAACAGATCCTTTGATCACATGCTTGGGTGGATGAAGCA[A/G]CACGTCAACCCTTCAATCAATGGAGTAACTGGAGATGAATGCAACCCGGT
Gb379_018394	Class_I	N/A	N/A	*	0	Unique_Gb	Tm1_Mira454_Contig_43328	CCTTGGCCTCATTCTCGACCGAGCCCCTTCCCTTCTAGCGTTTAGTTGAT[A/G]TCCTTCTGGAGTTTGAGAGTCGACAGATGCGAACGGCATATAAGGTTCCA
Gb379_018397	Class_I	N/A	N/A	Chr10	52600324	2_GbGt	Tm1_Mira454_Contig_43348	GGAGCTGTTGCACTAGTCGTAACATCATCACTAGCAAATAATCCGTCCAT[A/G]TACTTCTGACCAAGCTCTGACTGGGTGTCTTGCCTTGATGAAGCCTGTTT
Gb379_018398	Class_I	N/A	N/A	Chr09	19360059	Unique_Gb	Tm1_Mira454_Contig_43360	ATGATGATGATAATGTGCAGTGGCAAACAGATACGTCACTGGAGGCTGCT[C/G]AACAGCGTATACAAGAACAGTTGAGTGCTGTTACAGCTGATATGGTAATG
Gb379_018400	Class_I	N/A	N/A	Chr07	35316957	2_GbGm	Tm1_Mira454_Contig_43372	ATGAATACTTTCACAAATCACTATTTTTGAAACAATAAAACATTTCTACA[C/G]ACGTCAAAATCACCGGAAGACTATGTACACTGTAATATTATGATATAAAA
Gb379_018401	Class_I	N/A	N/A	Chr07	35317035	Unique_Gb	Tm1_Mira454_Contig_43372	CACTGTAATATTATGATATAAAATTGGAAAAACCAAAACGTATGTTCCCT[A/T]CTTGATCAATCATCAAATTTCCGGGAAAAATAATAATAGTAATAATAATA
Gb379_018414	Class_I	N/A	N/A	Chr02	2040315	Unique_Gb	Tm1_Mira454_Contig_43435	ACATTTTCTTTGTATAGCTTTAAGAGCTCGGGTGCTTTCTTTACGAAACA[A/G]TCACCAAACATCCTGATGAACGTCTTCTCCGATGTGTCAAACAATACAGA
Gb379_018417	Class_I	N/A	N/A	*	0	Unique_Gb	Tm1_Mira454_Contig_43461	TGGTTCTGAGTGCCCACGCTTTCATCTGGCATGTGATGCAGCATCATGGC[A/G]AAGTTTACAGCGATGGCTTCACCAGGTTGAATTCTGAGGTTTTCGAGTTG
Gb379_018420	Class_I	N/A	N/A	*	0	Unique_Gb	Tm1_Mira454_Contig_43466	CATATCAGGTGAAGGAGCGGGAGCACCGTGTTTCTTTGACTTCTTTTTGC[T/C]CTTGCTCTTGCTTGGAGCTGGTGCAGGAACCTCGGCAGTTGTTGGAGCCG
Gb379_018421	Class_I	N/A	N/A	*	0	2_GbGm	Tm1_Mira454_Contig_43466	AGTTGTTGGTGCAGCAGCCGGTGGCGATTTGGCTAGAGGAGGGCTCACAG[T/G]AACTGGAGCCGGTGGGGTACTCACTGGAGCAGCAGCCGGAGGGGAAGAAG
Gb379_018422	Class_I	N/A	N/A	*	0	Unique_Gb	Tm1_Mira454_Contig_43466	GCAGCAGCCGGAGGGGAAGAAGCTGGAGCAAATTTTGATGGGGCTGGAAC[C/G]GCCGCAGACTCTGACGGAGCCGCAGCCGGTGRTAAAGTAGTTGGAGCAGC
Gb379_018428	Class_I	N/A	N/A	Chr04	9209441	Unique_Gb	Tm1_Mira454_Contig_43481	ATTACTCCCGACCCCGTTTAAGTATAGCTCTACTCCTTTAACCAAACGGC[T/C]ATCTTCCCCTCCCTCTTCATCATCTTCCCCAAAAACGCCATCTCCTTTTG
Gb379_018430	Class_I	N/A	N/A	*	0	Unique_Gb	Tm1_Mira454_Contig_43494	GTACTGGATGCGCTGAGATTCTGAAAACAAGTCAGCCTTCTGCCTAACTG[T/C]CTTCATAACTTTTGCATACTGAGAAACAGCAGCAGGGTCATCTGGGTCAA
Gb379_018432	Class_I	N/A	N/A	Chr10	45154823	4_GbGtGmGa	Tm1_Mira454_Contig_43520	GATATGTAATTTTTCACTTTTTTCAACGCATTGCAGCAAAAGGGTTCCTT[T/C]TCCATTGCAGAGGCTGATATGTTATCTCTGTTTCCTCTATTTTAGTCCAT
Gb379_018438	Class_I	N/A	N/A	*	0	Unique_Gb	Tm1_Mira454_Contig_43592	GGCCGATGAAGCAGAGGGGCCAGCAGGCTGAGTAGGAGGACGGACTGAAC[A/C]GACTGATCCAGGAGTCGAGGTTCCCATCATTTGATTCGGTTGATAACCGG
Gb379_018441	Class_I	N/A	N/A	*	0	Unique_Gb	Tm1_Mira454_Contig_43602	CCCTATGACTACATGTACAATGMMAAAAAATGGAAAAAAAAAACCTTGGG[A/G]GCATACAATGCCCTCAGGTTTTGCTAAAACTGCCTCATTGTCAAGAGGTG
Gb379_018443	Class_I	N/A	N/A	*	0	4_GbGtGmGa	Tm1_Mira454_Contig_43605	AGCAATGAATCTCTCTCATCTACCTTAGGAATGGTTGGAGGTCGAATCCG[T/C]TCGGTCGCCTTTCTCATCTTGCTTTTGTCATGAGCAGCAACAGCATCAAT
Gb379_018451	Class_I	N/A	N/A	Chr09	28943272	3_GbGtGm	Tm1_Mira454_Contig_43705	CCTTGTGCGAACTTGTTTTCTGGATAGTAGACGGCAATAACTTGATTTCC[A/G]CCAAATTTCCGACCATTCATTGCAGCTTGAGCCTTTTTGGAACCTTCAAC
Gb379_018454	Class_I	N/A	N/A	*	0	Unique_Gb	Tm1_Mira454_Contig_43739	ATGTTGGTTTATGCATGTATTGACATACTTTATTAACCGATAATGCTATG[A/T]CCRGCCTTGTTATGACGACATATTGCAATACGCCAACTAAACTTCTGTAT
Gb379_018456	Class_I	N/A	GT_GOOD/GM_GOOD	Chr04	22509092	3_GbGtGm	Tm1_Mira454_Contig_43745	GCCTTGAGGCAGCTTGATAATTGTCGTTTTATGAATTCTATGCTTATGGT[C/G]TGAAATCTGAGACCGGTGCTTGTGTCGCAAGCTCATTGTACTATTGAATG
Gb379_018463	Class_I	N/A	N/A	Chr12	29087376	Unique_Gb	Tm1_Mira454_Contig_43781	AAGAGCTTTGCCTGTAGTATCCCCTCTGCCAATTCATCTTCAGCGGTTTT[A/C]TCTGAATCAATGCTTAGAAATGCATCTTTCCGTCTTACAAATTGGAACTG
Gb379_018466	Class_I	GOOD	N/A	Chr01	425714	Unique_Gb	Tm1_Mira454_Contig_43796	TGAGTCAAGAATAGGAGTTACAACAGACTTGGTTTGCAGATACTCGTTAA[A/G]TGAATCCATGCCATTTTCTCTTCCAAACCCACTCATCTTGTACCCACCAT
Gb379_018467	Class_I	N/A	N/A	*	0	Unique_Gb	Tm1_Mira454_Contig_43796	CTAGCAAAAGGTAACAATTSATCCACACGACCCCGGCRCGRAYCGATCTC[A/G]ACACSGTGTTTGCCACATTCAAGTCCTTCGTTATAACCCCGGCCGCTAGG
Gb379_018469	Class_I	N/A	N/A	Chr09	63703417	Unique_Gb	Tm1_Mira454_Contig_43813	AAAATAAACTTGTGGGGGGTAATAAAAGAAATGTTCGATATGTCATTGTT[A/G]ACAGACTAAAAACAACAAACAGCCGATGTTAGTTATGGATACATTGAAGA
Gb379_018473	Class_I	N/A	N/A	Chr06	32326516	Unique_Gb	Tm1_Mira454_Contig_43825	GCATTGGCATTGGACACGTTAACACCGCTTGATCTATACGCACCACCACC[T/C]AGAAGTACTTGCAGATGTGCTTCTCGGAGATCCCGGCCGAGGAGAGAGAG
Gb379_018477	Class_I	N/A	GT_GOOD/GM_GOOD	Chr04	54988522	4_GbGtGmGa	Tm1_Mira454_Contig_43864	ACATTATGTAAATTGATAACTAGTTTTCCTTTGGAGCAGGCATTAACCTA[A/T]GCCTTTCCTCTGAAGAATTACCCCCAGAAAACTTCTCTTCTGCGAGCAGT
Gb379_018479	Class_I	N/A	N/A	Chr11	12970486	Unique_Gb	Tm1_Mira454_Contig_43871	ATCATTCTGTTCTTTATCATTGTTGTATTTAACCAACAGAGAAGGGAAAA[C/G]AAGAAGTATCAATTGGGCAAAGCTATTTTAAGATATAAAACACAGAAACA
Gb379_018480	Class_I	N/A	N/A	Chr12	31058545	Unique_Gb	Tm1_Mira454_Contig_43891	AATCATACCACCGGAAAAGAATATAAACTAAAGCCCATTGGAGATGCTGG[A/G]CCGGTCATTGAGGCTGGAGGGATCTTTGCATATGCAAGGAAAACAGGGAT
Gb379_018481	Class_I	N/A	N/A	Chr07	37472766	Unique_Gb	Tm1_Mira454_Contig_43892	AAAGGAATTCCCCAATTCAGAAAGTTGACCTCCAAAGTCACTGGAAAACC[A/G]AAAGTGAATTAGAGAATTATAGGAAGTTTCGTATGTCCAATGACTTTACA
Gb379_018486	Class_I	N/A	N/A	Chr08	1327673	Unique_Gb	Tm1_Mira454_Contig_43910	AAAACCTCTGCTGATCGGGATGTAGTTGACATGTCTGGCCTGTACACAGA[T/C]GTTATAAGGAGGTCATGCATAGATGGCATTCCTAGAGCCTCGAGTTTATC
Gb379_018490	Class_I	N/A	N/A	*	0	3_GbGtGm	Tm1_Mira454_Contig_43939	TATACATGCTATACTTAAAAATATTTACACTTTCAAAAGTACCAAAATGA[A/G]TTCGATAGTATGGTGACAATCCTCGACTATCCCCGAGCCTTCAGTAGCTA
Gb379_018491	Class_I	N/A	N/A	*	0	3_GbGtGm	Tm1_Mira454_Contig_43953	TTGTCTCTCTTTCCTCCGGCTTTGCCTTTTCTTGTCGTGTCCTCTCTTTT[C/G]GGTGCGAAACTGCTTTCACCTCTTTCAACTTTAATTTGCTGGTCTCATTA
Gb379_018498	Class_I	N/A	N/A	Chr04	58001929	Unique_Gb	Tm1_Mira454_Contig_43985	TTCAAATCTTCCATATGCTGACACAAAATCTTTGCCCACCGGGACCGTTC[A/G]CCGTCTCGTTTCAGCTTCCTGGTCCAGTGAATAACCAAGAAGCTAAGAGT
Gb379_018499	Class_I	N/A	N/A	Chr04	58001870	Unique_Gb	Tm1_Mira454_Contig_43985	TTTCAGCTTCCTGGTCCAGTGAATAACCAAGAAGCTAAGAGTTATTTGGC[T/C]AACGGAATGCTTGAAGCGGTTGTGAAGAAGATGTAATTCTGAAGTGTTAG
Gb379_018500	Class_I	N/A	N/A	*	0	Unique_Gb	Tm1_Mira454_Contig_43985	TCTGAAGTGTTAGAAAGCCAGAGACTGCCGCTTTACTTTACATTTCTTCC[T/C]ATGCATCCAACTCAGTAGAGTAGTATGTTATAGGCTTTAAGCATCTCTAA
Gb379_018504	Class_I	N/A	N/A	*	0	Unique_Gb	Tm1_Mira454_Contig_44033	AAAGAAAAGAAGTCGGACGAAGAGGATGATGTAGAAGATGCCAAAGAGGC[A/G]AAGGAGAAGAAGAAGAAAGATAACAAGGATAAGGAGAAAAAGAAAGATAA
Gb379_018507	Class_I	N/A	N/A	Chr10	53482292	2_GbGt	Tm1_Mira454_Contig_44082	GCCTGCCCTCCAGACAAAACGACGCCGATCTTTAGCTTCTGATCAGATCC[A/G]ATATTGTCTACTCCGTTCGGCACCAGCATAGACGAGGGTTGCCCGAACAT
Gb379_018508	Class_I	N/A	N/A	Chr06	45285479	Unique_Gb	Tm1_Mira454_Contig_44103	AATCTCATAAGTAAAACAAGTTTTCGACTTTCTTTTCCAAGCATAACAAA[A/T]ATTTTAACAGCTATAATTAAAGTCTTATATCAGGACATCTCACTAGAACA
Gb379_018515	Class_I	N/A	N/A	Chr09	66660342	2_GbGm	Tm1_Mira454_Contig_44157	GATCAAAATCCAGTGGTCAAAATGTTGCAGTTGATATGGCTGCACATCAT[T/C]CTATTGAAATAGGCACCAAAGGCACTGTGGGATCCTTGGTAATGCAAGAG
Gb379_018518	Class_I	N/A	N/A	*	0	Unique_Gb	Tm1_Mira454_Contig_44193	AAATGCCTTTTACATAATGGACAGACTCTAATACAACCAGAATACAAAAA[A/T]TTTTACAAGAGATTGTGGACCCTTGATCTTCCYCCAAAGATTAAAATTAC
Gb379_018519	Class_I	N/A	N/A	*	0	3_GbGtGm	Tm1_Mira454_Contig_44193	TATTTCTACAGTTTAAAAGAGGTTGAAATCGAAAGGGACTCCTGTTTGGT[A/T]ATTTGCAAACTGCAAGAGCAAAATGACGATAGACCTAAGATAGCAGCTAT
Gb379_018524	Class_I	N/A	N/A	Chr04	37426451	Unique_Gb	Tm1_Mira454_Contig_44250	GAAGCCCTCCTATTACATACGTAGTAGCACTTTAACCCATAGCATATTTT[T/C]GGGTCCAGCTCCGAGCGGTTGTCTCATACTTGTTCCTATCCGTTTTGTAC
Gb379_018529	Class_I	N/A	N/A	*	0	Unique_Gb	Tm1_Mira454_Contig_44274	TGCAGGGGCTGTGACAAAAGTTTGTTGGAATTTCTTGGTGACAGCAGCTG[A/T]AACAATGTTTTCTACATTGGGGACAAAGTTTTGTGGTAGTAATTTCGTCT
Gb379_018530	Class_I	N/A	N/A	*	0	2_GbGa	Tm1_Mira454_Contig_44282	CGGGATCATCCCCTACTTCGAGTGCTTTTCGACTTACCACATGGTATATT[T/C]GAGTTAGTACTTCAACCATCTCTCGACATTCTCAAAATGTGATGTGTCGA
Gb379_018542	Class_I	N/A	N/A	Chr12	32304024	Unique_Gb	Tm1_Mira454_Contig_44360	AAGTTTATTTTTATAATAACATCATCATCAACATGCATATATATATATAT[A/G]GCCTCTTCGTCCTCGATCTTTAAGCTTGATTAAATCCCGAACTCGAATAT
Gb379_018543	Class_I	N/A	N/A	*	0	2_GbGl	Tm1_Mira454_Contig_44362	GAGGCGGCCATTGCTGCTTCCCTCTCCAGAACAGCTAGGTAATTGTCTTC[A/G]AATTCGAAAACCAGATACTTGTCTTTGGCAACAAGTAACAAGGTGTGCCA
Gb379_018544	Class_I	N/A	N/A	Chr06	32737038	Unique_Gb	Tm1_Mira454_Contig_44363	AGATCATTAGGATCAATGAAGTCACATTCCTCATTGCATAAAGAATACGG[T/C]GGGGCATGTATTTCAACCGCCCAAATATCCCTATCACTCGCTTGATGAAT
Gb379_018545	Class_I	N/A	N/A	*	0	2_GbGm	Tm1_Mira454_Contig_44364	TCCCCCGACTAAAAACCCAGGGCTATGCTGGAAAATGTGATTACTGTCTT[T/C]CTCAGAGTTACGACATCGGGGACAACAAATTTCCACAGCCACTTTTTTAT
Gb379_018546	Class_I	N/A	N/A	Chr13	51629789	Unique_Gb	Tm1_Mira454_Contig_44364	GTTAAAGTAGGGATATAATTCCAAGAGATTCTCCATACTGTAATTTTGAC[A/T]TTTTAAGGAATATGTAAATTCCATAGTTTCCTGTAAAAATCTTTAATCTC
Gb379_018554	Class_I	N/A	N/A	*	0	3_GbGtGm	Tm1_Mira454_Contig_44393	CTATTCGCTTCTCTTCCGGTCACCAATTCGAGTAGCACCACTCCAAAGCT[A/G]TAGACATCGACCTTCGYATTGACTTTCGTCGTGTACGCGTACTCTGGGCG
Gb379_018555	Class_I	N/A	N/A	*	0	4_GbGtGmGl	Tm1_Mira454_Contig_44405	TTCTCGTAAGTCATATTTACTTTCCCCAGGCATGCAAGACCGAAGCTAGG[A/C]TCAATACCCATCTCCAAAAGTATCTCTTCCTGAACTGCCGTGGTAACAGC
Gb379_018562	Class_I	N/A	N/A	*	0	Unique_Gb	Tm1_Mira454_Contig_44449	CTGCAGCAGTAGCACTTGAACTTGTCCCACTACTTGAAGCTACAACAAGT[A/G]CCGATGATGTTTGGGCAGAAGTACTAATGGAAGTTGAAGTTGTTGAAGCA
Gb379_018563	Class_I	N/A	N/A	*	0	Unique_Gb	Tm1_Mira454_Contig_44463	GCAGCCTTTTTCTCTTGACACTCTGCCATTAAGCTTTGTTCCTGATCAAC[A/G]TGATGTGGGTGATTGTTCTGGGGACATCTGCAGTCTACACTTAGTTTTTA
Gb379_018566	Class_I	N/A	N/A	*	0	Unique_Gb	Tm1_Mira454_Contig_44473	GTGGAATCGATTTGCTTGCAGACCGGGAGTGGGCGTTGTCGAATGTCGTC[C/G]TATTGTGTGCGATGCTCTGGGGTCGAAAAATCTAAAAAACCTCACAATCG
Gb379_018567	Class_I	N/A	N/A	*	0	Unique_Gb	Tm1_Mira454_Contig_44473	TGCGATGCTCTGGGGTCGAAAAATCTAAAAAACCTCACAATCGTCCTTCG[A/G]TGGKARTGGTGTTGGCACGACCTCGTCTATTACGCTGACTATTTCATGTG
Gb379_018589	Class_I	N/A	N/A	Chr09	25626608	Unique_Gb	Tm1_Mira454_Contig_44573	TTTTGAGGGTGTAGCAGATTGGGAGAGGAAGTTGATTCAAGACCGTGTTC[A/G]TTCCCTCCGTGGAACCTGAGTATCTCGGTTAGCATTCTCTTAAAGCCGGT
Gb379_018600	Class_I	N/A	N/A	Chr06	11684380	Unique_Gb	Tm1_Mira454_Contig_44680	TTGAGCTGCCTTTTCRAAGTAAGGCCTGGCCTCATCTTTCCTTGTTAGTC[A/G]AAAATGCAAAAGAAGTCTGAGCATTTCCCAAACACCATAAAGCATCATGC
Gb379_018606	Class_I	N/A	N/A	*	0	Unique_Gb	Tm1_Mira454_Contig_44690	AAGTAAACTTTAAAAGCTTAGTAAGCCATATACAAATAAAACCATTTCAT[T/G]AATCAACATCATTTCCATCAATTAAACAAATTATGAATAAGCAAATATAA
Gb379_018607	Class_I	N/A	N/A	Chr10	61157926	2_GbGm	Tm1_Mira454_Contig_44711	AATTAATATACCTTGAGAAACATTTTCAAAGGAGCGTCAAATATCGCTTC[A/C]ACTTCGTCTGCACATGGACAAGGATCGAATGCCTTTGTATCTGATAATAT
Gb379_018608	Class_I	N/A	N/A	*	0	Unique_Gb	Tm1_Mira454_Contig_44711	GACGATCATACGATGCTTGGTGAAAACCGGTTCAAGGACAGTGACAACAT[T/G]GACAAGTGAAGGTTCTAAGCCAATCTCTTCTTTGGCTTCTCTCAATGCAG
Gb379_018613	Class_I	N/A	N/A	*	0	Unique_Gb	Tm1_Mira454_Contig_44739	CGATCCAGTTTGATGCAGCGTTCGACATTCGAAACTTCAAATTAGCAACA[T/G]GCTTGGTGGTTTAGGGCCTGACGGGCGAGCTCCTGGTTTTAAAATCGACC
Gb379_018630	Class_I	N/A	GT_GOOD/GM_GOOD	Chr09	10174789	4_GbGtGmGl	Tm1_Mira454_Contig_44933	GCAGATTCAAAAGCACTAGGTGTCATGCTCTTCATGTAGAGTGGACTTAA[T/C]GCTGTCTCTCCAATATTTCTTTTTTCAGAGAAACCATCAGATGAGTCCAA
Gb379_018642	Class_I	N/A	N/A	*	0	Unique_Gb	Tm1_Mira454_Contig_45023	TTTCAAGCTCTTCCATCTCACCATCATTATCCTCCTCCTCTTCTTCTTCA[T/G]CATCATCTTCATCTACTCCATCATCGTCATCATCATTATTCTCTAATTCA
Gb379_018651	Class_I	N/A	N/A	*	0	Unique_Gb	Tm1_Mira454_Contig_45109	CCCCCTGAAAAGGATGCCACGATAGGATCGACCTGACTTAACTGCAATGG[A/T]AGATGCATGTTGCATATGAAATCTTCATWTGAGGTGCCTCCTAGACCTAA
Gb379_018656	Class_I	N/A	N/A	*	0	Unique_Gb	Tm1_Mira454_Contig_45139	AAGAGAGCAGAGCACATGGCTTTCATTCCTTTGGGAAGCTAATGCATGGC[A/G]CGGAATTGATAGTGGAGCAGAGGCACCAGAAGCATTACAAGTTTCTGGGG
Gb379_018670	Class_I	N/A	N/A	*	0	5_GbGtGmGaGl	Tm1_Mira454_Contig_45255	CTCATGCGGATAGACGGGAGAAACTTGAAAGGAGAATAAAAATGTGCCAC[A/C]GAAATAATATCCTTCATCGGGTCGAATTGAAACCTCAAAATTCATCAGGT
Gb379_018671	Class_I	N/A	N/A	Chr12	27230239	Unique_Gb	Tm1_Mira454_Contig_45282	TAATTTAAAGCCTGGTGGTTAGTAGGAAACATCACCCAGAAAAAAAGATA[A/T]ATTGCAAGAAGTAAATAGTTCTCAAAATTTTGGTCACAACTTCATAAATA
Gb379_018683	Class_I	N/A	N/A	*	0	Unique_Gb	Tm1_Mira454_Contig_45336	CAACAAAGAATAGGAGGATTGCAATCATATCTTTCGTGGATGTCATGGGT[A/T]TTTAGTCGAGGGTCAAATGAACAGTGCCGACTTTTCTGTTGTGGGCTTTG
Gb379_018684	Class_I	N/A	N/A	Chr09	69266002	Unique_Gb	Tm1_Mira454_Contig_45355	ATCATTGCGTGGCYTATCTGCCGAACCACCTGAGTTAGGGGTTTGTGGTT[T/C]GGGTGCTGAGGGTGGAAGCCTTTCTGTAAAAGAAAGGGAAGGCAGCTCAG
Gb379_018690	Class_I	N/A	N/A	Chr07	20944672	Unique_Gb	Tm1_Mira454_Contig_45387	AACATGACATTAAGGGCAACTCCAATGCTGATTCCAAGCATAAGCATGGG[T/C]TGAAATAGCAATGCCAAGTCATAATCTATGAGAGGCATTTCCAGTGTTGG
Gb379_018698	Class_I	N/A	N/A	Chr05	54561130	Unique_Gb	Tm1_Mira454_Contig_45488	AAAGAGGAAATATAAGGTGGTAGAGTGGTAGTGTTTTACTTTAAGCTCCT[A/C]TGAAGGGCAGGAAGGACAAGTTCCCCATGGGCATCACTGCACCAGAGCTT
Gb379_018699	Class_I	N/A	N/A	*	0	2_GbGt	Tm1_Mira454_Contig_45502	AACTTATCTAGCACTTCCGAGCAATGCGGGAAATAACGCCGACCCATTTC[A/G]ACTGTTTTCATAAGGGCTTCCATCCTCGCAAGAAGTCGTTTCTTCTGCAT
Gb379_018706	Class_I	N/A	N/A	*	0	2_GbGt	Tm1_Mira454_Contig_45561	ATCAGCAAATCTCAAAAGAAGACAAGATTTTCCAACACCAGAATCTCTAA[A/T]AAGCAGAAGCTTGAACAGGTAGTCACTGCAAAAGACTCTTTGAATCTAAT
Gb379_018713	Class_I	N/A	N/A	*	0	Unique_Gb	Tm1_Mira454_Contig_45631	GGGTGCTTACTGGGGAAGTGTAGCTGGAGTATATGTGGGAATGGAGTATG[A/G]GGTAGGGAGGATCCGAGGCACTTGGGACTGGGTATGTTCACCACGCTACA
Gb379_018718	Class_I	N/A	N/A	*	0	Unique_Gb	Tm1_Mira454_Contig_45681	GGTAGAGCTTTCTCCTGCACATCCCTAAAGAACTCACAGATGAATGGAGC[A/G]GAAAGATTCATCATGAAAACGTTGTTCTTTGCAGCAGCATGTTCAACGAG
Gb379_018719	Class_I	N/A	N/A	*	0	Unique_Gb	Tm1_Mira454_Contig_45681	TCAGATTTGTAACAATTTGCAGCTGACAAGTTGGCGACAAGCGATCTCTC[A/G]CCACCGACAACACAGACAGCACATGTCCCTGTTGGTGCAGTCCCATCCTC
Gb379_018721	Class_I	N/A	N/A	*	0	Unique_Gb	Tm1_Mira454_Contig_45703	TTTCTTCCATAGTTGGCATCACAGAAAGAAGCTGGTTTTCTAGAGCCTCC[A/G]TGCTCAATTCCCCATTATTAAGGAGGACTTCACCAAGTTTATGGACCTGT
Gb379_018723	Class_I	GOOD	N/A	Chr03	25751838	Unique_Gb	Tm1_Mira454_Contig_45723	CTTGTACAAATCCATAGTTTTCTTCATAAATTTGTTGTCGTTTCACTTCT[C/G]CAGGTGGCTTGGTTTTCTCTATTGTAGCAAACCTTGCTGCTGGTGAGATC
Gb379_018727	Class_I	N/A	N/A	*	0	Unique_Gb	Tm1_Mira454_Contig_45738	GGCTTAATAGTATCAAACCAATATAGGCCATTCAACTCACTTTCGCAAAG[T/C]AACGTCTGATGAGTCTTCAAATCCTTAACATAGCTGCAGTTGGGATAAAA
Gb379_018741	Class_I	N/A	N/A	Chr06	48726714	4_GbGtGmGl	Tm1_Mira454_Contig_45892	CAATTTTTTGAGAAGTATAGAGACTAATGGCATATTTTAATCAAATACAA[T/C]ATCCCTACATCCCCAGATTTCGAACATCATCAAAGCAACAATTTAGTTTT
Gb379_018742	Class_I	N/A	N/A	Chr06	48726774	3_GbGtGm	Tm1_Mira454_Contig_45892	TCCCCAGATTTCGAACATCATCAAAGCAACAATTTAGTTTTTAATATAAA[A/G]GGTTTGGCTGCTCAAGTCAAACATACTGTTTCCTATTGTTAAAATGCAAA
Gb379_018743	Class_I	N/A	N/A	Chr01	47633631	3_GbGtGm	Tm1_Mira454_Contig_45895	CTCCATCAATAGGGGACGGTCTGACAGTACTTATTTTTGCACTGCCTCAA[T/G]ATACCTGGTTGGGCCTTAAAGAGGAGAAGCTACAGGCAGAGATGAAAGGC
Gb379_018746	Class_I	N/A	N/A	*	0	Unique_Gb	Tm1_Mira454_Contig_45920	TTGGAAGAAGATGATATCTGTGAGCCTGTAATTGTCGAGAGCCAGAAGGT[A/G]GCTGTGAAAGGAATGACTGATGAAGTAGAGAAACAGACTGCTGAACATGT
Gb379_018748	Class_I	N/A	N/A	*	0	Unique_Gb	Tm1_Mira454_Contig_45930	TCATGTACCACTGCATGTATTTAGTCGAGGGACTGAAGTCAAACATGTAG[A/G]AGTGCATCTCAGGCCGCTTATCGTACTAGGCATTCCCTAGTGCTACATAA
Gb379_018774	Class_I	N/A	N/A	Chr07	20343635	Unique_Gb	Tm1_Mira454_Contig_46053	CCTTGTTCTCTTGCCATTAGTCAATAATCTGTCCTGGCAAAAGGTCCAAA[A/G]GAATACACGAACTCTTTGAGGCACTTTAGCTTTCCAAATTAATTTCCAAC
Gb379_018777	Class_I	N/A	N/A	*	0	Unique_Gb	Tm1_Mira454_Contig_46093	ATTTTACAAAAAATCTGACCCAATTCCTATTGGCCCCAATAGGCCCAAAA[T/G]ACTAAACCAGGAAACCCTAGGGTTTCTGAAACTTTCAGCTGCCGCTCCCC
Gb379_018782	Class_I	N/A	N/A	Chr11	3116894	Unique_Gb	Tm1_Mira454_Contig_46156	AATCAGCAGTGTCGAATTCATAATTTCCAAAGGTCCGGGCTGTGCTAACC[A/T]CTTCCTCATCGTACTCAACTTGTTCTTCCTCTTCCGAGCTGAGCAGTGCA
Gb379_018785	Class_I	N/A	N/A	*	0	Unique_Gb	Tm1_Mira454_Contig_46169	GGAGATGAAACAAATTTTACACAAGCACTCATCGATGCCAGTTTGCCTAA[A/C]TTGGAAAGACTGATGTCAAGGAGTTGCAATCTCATTGGAGAGATACCTGC
Gb379_018792	Class_I	N/A	N/A	Chr08	54221127	Unique_Gb	Tm1_Mira454_Contig_46241	AGTCTCATGTAACTCAGCAGCCGATAGCTCAATTAAAAGATACGGAATGC[A/G]TTTTGGAGGAATTGCCTCGTGTGGCTCCTCAAAAGGGCTATTTTTTGAGG
Gb379_018794	Class_I	N/A	N/A	Chr03	39234481	Unique_Gb	Tm1_Mira454_Contig_46259	TACAGCATCAAATTTCAGGCAGAAAATATATAAACACAATGGGGACAATG[A/G]ACATATTCAAACTATCAAACCACTCAGAGGCTTGAACAAGAAAAGAACTG
Gb379_018795	Class_I	N/A	N/A	Chr03	39234316	Unique_Gb	Tm1_Mira454_Contig_46259	TCCTGCCATGACAGCTATAAGAACCCAAAACATAAGCAGACCTATTATGG[T/C]AGTTCTCAATACCTGGTCGTAGCTCCAACTCGGGTCAATATCATCCTGAC
Gb379_018796	Class_I	N/A	N/A	Chr03	39233699	Unique_Gb	Tm1_Mira454_Contig_46259	AATCCTTCACAGTCCACTAATACTGTAACTTCAGGATTCTCTGGACTAAC[A/T]AAATACATGATTCCGTGCTCAACTTGAGATACTGCAGCAACAACCATTGC
Gb379_018797	Class_I	N/A	N/A	*	0	Unique_Gb	Tm1_Mira454_Contig_46268	TAATGAAGCGGGGAGTGCCTATCTGTCCGACGTCCTTCTGCGTTCTCTTT[T/C]CCTCATTTTTGAAGGCTTCTTCCTGTTTTCCTCAGCAAATGCAACAGTAA
Gb379_018798	Class_I	N/A	N/A	Chr01	6298955	4_GbGtGmGa	Tm1_Mira454_Contig_46269	CAATCTCAGTAACCTCTCAACTGAGCATCACGACTGGTTAAAGGAACATA[A/C]CGGACAGAAGTCTCACTTCGAATGCTAATTGAACCGTCCATATTCTTGTC
Gb379_018801	Class_I	N/A	N/A	Chr02	28863302	2_GbGm	Tm1_Mira454_Contig_46290	AAACAATAACCATACAATTTATTAGAGAGAGAACTCAATTCTACTTCTAC[A/C]AAGAGGAAAGAGACACTGCTCATTAAACCCACCACTTGATGTCCAATCAT
Gb379_018802	Class_I	N/A	N/A	Chr02	28863457	3_GbGtGm	Tm1_Mira454_Contig_46290	TACTCTGCTCTAGATTGGCCAGCCCGAGAAGACAAGATGATGCCCACGAT[A/G]AGGCCGTAAAGAGCCAAAGCTTCAGCAAAGATGAGGATAAGGATCATTCC
Gb379_018813	Class_I	N/A	N/A	Chr02	44629720	Unique_Gb	Tm1_Mira454_Contig_46395	TGATACCCTTAGTTTTGTCATTGAACATTATAAAAGCGAGGTCGGGACAT[T/C]TATCGAATTGAATGGAATCTATCCACCAATAATCGATGAAGCAAAGCATG
Gb379_018814	Class_I	N/A	N/A	Chr10	18601136	Unique_Gb	Tm1_Mira454_Contig_46408	AAGGCTGAAAAAGTCTCCTCTTAGCAGGTTTAAATTGTCTAAAAAAACAA[A/C]GAATGCAGAAAATATAATCCCCTGCATCTAAAACCATAAAATTCTCACAA
Gb379_018835	Class_I	N/A	N/A	Chr12	23748764	Unique_Gb	Tm1_Mira454_Contig_46538	CATAGTCGCGGATCGACAAGCTCCCTTTCTTGAGAGAGTGAAGGTCATGA[T/C]GCAACCATGACTGTCGTTGATCTGTATCGGTCGCGAACATCGCCAAGGCC
Gb379_018845	Class_I	N/A	N/A	*	0	Unique_Gb	Tm1_Mira454_Contig_46571	CTTGGAACCTTTGTTGTTTTACCTCCTTTCTCTCTWCGAAAACCAGGAAT[T/C]GGTGGCGCTTGACGAGCCAAACTCCGTCAAAACCTTGTTAAATACCTTTT
Gb379_018849	Class_I	N/A	N/A	Chr01	48294873	2_GbGt	Tm1_Mira454_Contig_46584	TAGAAGCAACTAACTTAGGCATCAGTATGGGTTTGAACTCAGTCACGGTA[A/C]TGGGGGATTCGAAAACAATAATCAAAAAATGCAAAATGGGAGTCAGAGAT
Gb379_018855	Class_I	N/A	N/A	Chr01	42853774	Unique_Gb	Tm1_Mira454_Contig_46602	TTTTACATGCATGAAGTGGTTTATATTTATACACTCATGAAATCATAAAG[T/C]TGGTGAGGATGAGTGTATCCTTTTGTTTGTTACACTTTTTAGTTTTCTTC
Gb379_018856	Class_I	N/A	N/A	*	0	Unique_Gb	Tm1_Mira454_Contig_46618	AGCTGTTAAAGAGAAGCGGGCAGAACTCGAAAAATTAAAAGCTACATTTG[A/T]CAGGAGAGCTTCTGGTTTCTTGAAAAAATACTTTGCCAATTTGGTGGACT
Gb379_018863	Class_I	N/A	N/A	*	0	Unique_Gb	Tm1_Mira454_Contig_46681	CCCTCGTAGAGAATTGGACCATCTTTGTCTGCACCAAATGCTAAGATGGT[A/G]GGAAATCCTTGCACCTTGTACCTGCTCATGAGAGACTGCTTTTCTGAATC
Gb379_018868	Class_I	N/A	N/A	Chr06	37825369	2_GbGm	Tm1_Mira454_Contig_46727	GAAGACTCTTGGCTCTTTCCAACCCTGGCTTTCTGAACACATGCTGACTT[T/C]ACTTCTTCCAGCTCAGCAGCATTCATGATCAACGGAACAGCAACAGCTGT
Gb379_018870	Class_I	N/A	N/A	*	0	Unique_Gb	Tm1_Mira454_Contig_46731	AAACTTTCTTCCTGCTTTTAGTAATCTACACTACCGGAGATTGAGGGGTT[T/C]TGCCACTTGTAGTCGGTGCCAAAATGAAGTGGAAATGAGGGAACATTTGT
Gb379_018871	Class_I	N/A	N/A	*	0	Unique_Gb	Tm1_Mira454_Contig_46754	TGCCGGACGCTGATCTGAAAGTTTTGTTGTCGTACGCAGCATCAAAATGG[A/T]TCCTGACTCTCGAACCATAACCACCATAACGCATAACAGAAAAGTAGACA
Gb379_018872	Class_I	N/A	N/A	Chr05	60527418	Unique_Gb	Tm1_Mira454_Contig_46761	CACTCTACCTGATATACGTAACCACAAAAGATTGCACAACCAAGTAGCAG[A/C]AATGAACGCATATTTCTTGCATCTGCAGATGCCCATGTCAACCCAATGAA
Gb379_018874	Class_I	N/A	GT_BAD/GM_BAD	Chr07	12266937	3_GbGtGm	Tm1_Mira454_Contig_46771	TGAAAATCCAACTTTATGGCCTGCTCCTTCCATCAACTTGCACTTCTTTG[T/C]GAATCTTCGATTCCCATCCATAATAAATGCAATATGATTAGGTATGGGAC
Gb379_018903	Class_I	N/A	N/A	*	0	Unique_Gb	Tm1_Mira454_Contig_46929	ACCGTCATAGTGGTGCAAGACTGGCCTAAAAGCATCCTCTTCCAATGCCT[T/G]GCATACCTTCCTTATACGGATTCTCACCTGAGCAGGGAACCTCGACTCGC
Gb379_018909	Class_I	N/A	N/A	*	0	4_GbGtGmGl	Tm1_Mira454_Contig_46969	GCAAAGCAGCAATTAGAGCCCCCTATTGCTGCTTGCAATCTGGCGGCCTC[A/T]CACCTTGCTGCCCATCCCCTTGTGCTCTTCCACTCTTCTTTCGTGCAAAT
Gb379_018911	Class_I	N/A	N/A	Chr13	5681925	Unique_Gb	Tm1_Mira454_Contig_46992	GACACTGACTATGCTGTTCGCATTGACTTGATGACAAAAGTTTTTGGTAT[T/C]GATGCTGCTGAACGCTATTTCGAAGATTTACCTCTGACTGCAAAGACAAG
Gb379_018916	Class_I	N/A	N/A	Chr05	53088431	3_GbGtGa	Tm1_Mira454_Contig_47025	TTTGACTCGATTGCACGCCTCCAGAGGGACATCATTTTTGGGCTTGATAC[A/T]ACCCTTTGGGCATCAGGTGTACCACTATCATCACTAGATTTGGCTGCAAT
Gb379_018920	Class_I	N/A	N/A	Chr11	2001148	3_GbGmGa	Tm1_Mira454_Contig_47060	CCTTTCTCGGTTAAAATCCTTTTGAGTTCACCACTTTTCTGCATCTCTAA[T/C]GCAATGTCTGATCCACCGATAAGTTCACCTTTAATATACAATTGAGGGTA
Gb379_018943	Class_I	N/A	N/A	*	0	Unique_Gb	Tm1_Mira454_Contig_47193	CCCTCACTGAAAATGAGGGTCCCGGTGCATGCTAAAATTCAAAGAAGGAT[A/G]GATCGGAGACGAGAACCAGATTGATAACAGAGGGGAACCAGAGAAATGAA
Gb379_018945	Class_I	N/A	N/A	*	0	Unique_Gb	Tm1_Mira454_Contig_47253	GAAATGGAAGGCTATTGAAAAGAGTATCCACTATGAGAAACACAGCATTC[A/G]CAGTGTGCATGCAACCCATTAACATGTTCAGGCCAAGGTGCGAGTTTGAT
Gb379_018947	Class_I	N/A	N/A	Chr05	7230190	Unique_Gb	Tm1_Mira454_Contig_47281	GTTCTAGTGCACTCCGAATCGATACTGGAGGGTCTTGGACGGCACCTCTC[A/G]ATATAAGATCGTGATTAAAGAATAACACAATAACAGTAATATCATCGTGA
Gb379_018951	Class_I	N/A	N/A	*	0	Unique_Gb	Tm1_Mira454_Contig_47329	AATTTCACAAGCTTTTGCTGATATAAAGGATGATATCATCAGGAGTTTGC[T/G]AAGCAGGCTTGATATTATTTGCGATGAAGCAGATGAAGACCCAGGGCCAA
Gb379_018953	Class_I	N/A	N/A	Chr09	9125298	Unique_Gb	Tm1_Mira454_Contig_47345	GGCTTCATCACCCTTAGGAGACCATACAAACCCTTCAAAAAAACCAGAAA[A/C]TTTGTCCATTTTATCTCCCAGGACTGCTAATTCTCTCCATCCTCTTTGTC
Gb379_018955	Class_I	N/A	N/A	Chr13	48550043	5_GbGtGmGaGl	Tm1_Mira454_Contig_47379	GAGATTTAACACTCTTCGGCTTCTTGACAGCGACTGTCTTCTTTGCTGGA[A/T]CCTTTACTTTCTTCCCTGGCGAACTCTTCTTCGCCGTCTTCGCTACCTTA
Gb379_018960	Class_I	N/A	N/A	Chr01	39549434	Unique_Gb	Tm1_Mira454_Contig_47407	TGTTCGATGCTGGCCTCCTGTCTTCGAAATACCCTTTTCCGGCTTTTCTC[A/T]GTGTCTCGCCCAACACGAATTGATGCCCCACGGTTTGCAACACCCCATAA
Gb379_018962	Class_I	N/A	N/A	Chr02	57718522	2_GbGt	Tm1_Mira454_Contig_47460	ATGGTGGGAAAGTGATTATTGTGGAATCCATCTTACCCGAGGTTCCCGAT[A/T]CCAGTGTTTCTTCTAACATTGTCTGTGAACAAGATCTGTTTATGTTAGCT
Gb379_018967	Class_I	N/A	N/A	Chr01	48628874	Unique_Gb	Tm1_Mira454_Contig_47488	SGGACTGGGAGAGTGATGACCCYGATGAAGATATTATTTACGTAAAGTAG[A/T]CWCCTTGCTTTCTCTCAGCATTTCTTCAGGGCTGAATGAAGTAGTTGTAG
Gb379_018975	Class_I	N/A	N/A	Chr09	1557697	2_GbGa	Tm1_Mira454_Contig_47542	AACATGGGGTTTACTCGAGCCACAAAAAGATAAACCAAATTGCCCCGTCA[A/T]ATTTATATTGTAGATAGGAATTCTTAGAACCAAAATCAACCCCTTGCATG
Gb379_018985	Class_I	N/A	N/A	Chr11	4928186	3_GbGaGl	Tm1_Mira454_Contig_47642	ATTAAGAATGAATAAATATGAGCACTATGATTTCCAATTTTAGATCATAT[T/C]GAAACACTGTTAGGGACGCCCCTACATGTTACCCCAGGACCTGAGCTAGG
Gb379_018993	Class_I	N/A	N/A	Chr09	12124199	3_GbGmGl	Tm1_Mira454_Contig_47719	GATTAAGCTTGTCTTTTATGTTTATCTTTGAGCTTTGTTTGCGTTTCTTA[T/C]AAATTTTTGGTAATTTTGTTGCTTTAGATGTGGCAATAACTTTCTCAACC
Gb379_018994	Class_I	N/A	N/A	Chr11	54222722	Unique_Gb	Tm1_Mira454_Contig_47722	ATACCCATCAACGGTTTCAAGCAATCCGGTGAGAATTTCCGAGCGAAAAA[A/G]TATGAATAACTCGAATTGGATTCCCTCAATGTGTGAATGAGCTCCGGCGA
Gb379_018996	Class_I	N/A	N/A	*	0	4_GbGtGmGa	Tm1_Mira454_Contig_47759	GTACTTCTCGTTGCCCGTTCAGATTGACGCAATCATTCATTATAAAGCTT[T/C]GAATGCAAGAAACCTATTCGCTGATATTTTCTGTCGAATCGCCATTGTCG
Gb379_019010	Class_I	N/A	N/A	*	0	2_GbGm	Tm1_Mira454_Contig_47961	GAGAGCATTTGACTCCTGAATTTGCTGAAATCCATCCCATGAAACAGCTG[C/G]CTGCCATTGTTGACGGAAATTTTAAGTTGTTTGAGAGCCACTCCATTCTT
Gb379_019027	Class_I	N/A	N/A	*	0	2_GbGt	Tm1_Mira454_Contig_48011	AACTGCCTTTCTAAAGGCTCGTTCGTGAAATTGCCCAAGACTTTAAGGGT[A/G]GAGTTTGTGATTCCAACTTTGGGTCTGCATATGGCTGTCAATGCATGTGC
Gb379_019032	Class_I	N/A	N/A	*	0	Unique_Gb	Tm1_Mira454_Contig_48035	TGCCTAGCTTGTAGGCTAACATCCCTCTGGAACACACATGGGCACCAAGT[A/G]CCAAGCCTAAAGGCTTTACATCCGCCCCTGGTAACACACCAGAATCACTA
Gb379_019034	Class_I	N/A	N/A	*	0	Unique_Gb	Tm1_Mira454_Contig_48061	ATGCCAAGATGTGTGACAGCCGCGGCCCCATTTGTGTGAGCAGTGGAAAC[A/T]GTTGGAGAGTCAAAATGATCTACATTGCTGTTAGCAGGAGACATATGTGA
Gb379_019040	Class_I	N/A	N/A	Chr06	43554637	3_GbGmGa	Tm1_Mira454_Contig_48082	GGACCTCACAAGAATATACACAATTTATCTGGTTAACAGGTAAGAACAAG[T/G]TGACAACCATTCCATTTGATCTTGCAAGATTACGAGGAGCTTGAAAGTTC
Gb379_019044	Class_I	N/A	N/A	*	0	Unique_Gb	Tm1_Mira454_Contig_48171	ACTGCAATTTCCTCAAACATGGACTCGGGCAAAGTCGCCGAGGAACATTT[A/T]TCAGATCAAGAGAAAAAGCAAAGCAAAATAAAAATAAAAATTCAAGCTCC
Gb379_019059	Class_I	N/A	N/A	Chr09	15389697	3_GbGtGm	Tm1_Mira454_Contig_48281	CAACATTATAATGCACTGTCCAACAGAAAACCTCTAGTCTTTCCCAAAAT[T/C]GGCACTGTAATGTGCACTTGATTCCAGTTTCTTAGCTTCGTTCAATTTTC
Gb379_019065	Class_I	N/A	N/A	*	0	Unique_Gb	Tm1_Mira454_Contig_48300	GAATCGTGAGGCTATGAAATATCCCCTAAAATTTAAAGGCGTTGATCGCC[C/G]CTTAGGGAGGATCGGCGCTTGAAGGAGTGAGTTTAAGGCTTGACGATTGA
Gb379_019077	Class_I	N/A	GT_BAD/GM_BAD	Chr04	258684	4_GbGtGmGa	Tm1_Mira454_Contig_48427	AACATCCCAAAGGAAATACAACTAAGAAAAATAAAGCCCTATTAAACTAA[C/G]TTTCTTAACAATCAAATTAAGCTTTCTTAGGAGACTTGGTAGCCTTTGAT
Gb379_019090	Class_I	N/A	N/A	Chr02	9200013	Unique_Gb	Tm1_Mira454_Contig_48517	GCAGGAGGAGTCATCGAGGGAGAGTATGAGGATGAAGAAGAAGATTATGA[T/C]GACGATGATGATGAAGGAGAAGGAGGGGAAGAGGAAGATGATGCTGAAAA
Gb379_019100	Class_I	N/A	N/A	Chr02	8522924	Unique_Gb	Tm1_Mira454_Contig_48583	CTATTGGTGCACCCGGATGCTGATAATGAACCCTCGTTTCCACTGTACTC[A/C]TCATCGGGTGTAGGAGGATGATTGGCTGTTGAAACTTCATCGATAGTGTC
Gb379_019107	Class_I	N/A	N/A	*	0	2_GbGm	Tm1_Mira454_Contig_48628	CCTTACTTTGTTGCTCAAGCATAGCATACAACACATTCACCTTCTCAACA[A/T]GCTCAGCGTTCTCCATCATCAGTTTGTCGACAAACACATTTGCTGCTTCA
Gb379_019108	Class_I	N/A	N/A	*	0	Unique_Gb	Tm1_Mira454_Contig_48628	GCTTCAATCTGAGATTTCAGGTCCTCATTGCCAGCAGCTTGCTTTTCGAC[A/G]TCTTCTGATTGGGAATCGGAGTTACTGTTCCTCTCAAGGTTTTGACTATG
Gb379_019113	Class_I	N/A	N/A	Chr03	2374777	2_GbGl	Tm1_Mira454_Contig_48659	CGAAAATCCAACCGCAAGCTCACTCCCAAATCCGATGTTTACGCTTTCGG[T/C]GTCTTCTTACTCGAGCTATTGACAGGTAAACATCCCTCGCAACATCCGGT
Gb379_019115	Class_I	N/A	N/A	Chr08	13057057	Unique_Gb	Tm1_Mira454_Contig_48662	AATGTTCAGGTTGTGGCGCGGCCTGAAAACGGTGGTCCGAACATCACCGG[C/G]AAATACACACCATTACCACACCATCCAAGCTATCCCACGAGAATGCACCG
Gb379_019116	Class_I	N/A	N/A	Chr08	13058721	Unique_Gb	Tm1_Mira454_Contig_48662	CGGCAGAACACATTCCTCAAAAAATCGAGGTGGATGTGAGCAAATTAGAC[A/G]TAGATGGTAGAGTGTTAATGCATGATATCGAGGTTCATCCGTCCATGAAG
Gb379_019130	Class_I	N/A	N/A	Chr12	34292811	Unique_Gb	Tm1_Mira454_Contig_48735	CCCCTACTCTTAATGACCTCCAACTCCCTACCACTATCAGGGTCTTTACT[T/G]AAAGAACTCTTTCTACTTTCATGTCGATCATTCTTATCTGATTTTAGTCT
Gb379_019133	Class_I	N/A	N/A	Chr05	6653671	Unique_Gb	Tm1_Mira454_Contig_48755	CTTTCGATCACAACGTAAGTGTACAACAAGTTGTCTTTGTCTAACACATC[A/T]ACTCTGTGTTTCGCATAACTGAATCCATACCCTGCATTTGTTATCACCCC
Gb379_019136	Class_I	N/A	N/A	*	0	Unique_Gb	Tm1_Mira454_Contig_48765	ATAAGCTTTGAATCAAATCCGGATTGATTAAAACAAAACTTGAGATTAAA[A/T]TTCTTATGACAACCAAAGAAGCAAAGAAGCAAAGAAGTGAACATAGGCAT
Gb379_019145	Class_I	N/A	N/A	*	0	2_GbGt	Tm1_Mira454_Contig_48847	GATTCACATCATATGCACCATCAAAATTAATTTTTACGAACTCACTAGAT[A/C]GCCCAAAGTCCAYAATAGAAGAGGAGGCGTCTGATATAGAAGTAAGCTGA
Gb379_019155	Class_I	N/A	N/A	Chr02	15873136	Unique_Gb	Tm1_Mira454_Contig_48895	TCGGTAATCTCACCATATCCAACAGAACGTTGAGCATGCCAACCCTGCAT[T/G]GCACGAGCTGCAGCATCCCTGCGTGCCCTACCTGACCCCAAGGCTAGGAA
Gb379_019156	Class_I	BAD	N/A	Chr03	2742452	Unique_Gb	Tm1_Mira454_Contig_48900	ATAAACAAAAGAATTTCAATCCACAAAATGTTTCAAAATGTTTGTTTTTA[T/C]GGTGATCCTTAGTCCCGAAATCTCTATTTATGATCCGATAGCAATCACTC
Gb379_019157	Class_I	GOOD	N/A	Chr03	2742555	3_GbGtGm	Tm1_Mira454_Contig_48900	CGTAAATAAAGCAGAGAAAACTTTCTTGCTATTCACTCGGAAGACAGCAT[T/C]GTGAGTATAGTGGCTCATACAGGTATCGTCTTCAAGGCAGCAGCGACCGG
Gb379_019158	Class_I	N/A	N/A	*	0	Unique_Gb	Tm1_Mira454_Contig_48907	TTAATATGACTGGCCGGCAACCTTACACAAACCAGTTAGGCCATCCTTTG[A/C]TTTTGGAATAATTAAAATGTGCGTAGGAGCCCAGGGAGCTATGTCCCTAA
Gb379_019165	Class_I	N/A	N/A	Chr05	60641338	Unique_Gb	Tm1_Mira454_Contig_48942	CGGTTCTCGAATTCGAGATTGAAGTCCTAAGTTTGAAGTGAGTAGCAGGC[A/T]GTTGGTGACTGTCGAGAAATAATATGTAGCCCGAATAACTCACCTGTGAT
Gb379_019167	Class_I	N/A	N/A	Chr01	7685922	Unique_Gb	Tm1_Mira454_Contig_48954	ATACTTATCTATGCCTCTGTAACTGGGAACTCAAACACAACATCCTTTCC[A/G]GCAAGCTTCCGGTAAACCGCAGAAAACGTCTCGAGCTTAATACTCAGTGT
Gb379_019175	Class_I	N/A	N/A	Chr10	11185674	Unique_Gb	Tm1_Mira454_Contig_48999	TGAAACATCTAATGACCCAAATCTCAAAATGTTGATAAAATTATTATTAT[T/G]CAGCGATTTCACTCCTTGGACCTCTCTAACCATACGTTACATTTCTTTTC
Gb379_019190	Class_I	N/A	N/A	Chr02	15868637	Unique_Gb	Tm1_Mira454_Contig_49145	CTTCCAATGGTGCTAATACCGATCCTTCTGATGCTCCTCCTGCTGAACCA[T/C]TGGAGCAGAAAGTCAATGGAGATGCTACTCCCCTTCGCTCTCTTGCGCCT
Gb379_019192	Class_I	N/A	N/A	Chr06	44277708	Unique_Gb	Tm1_Mira454_Contig_49160	TCCCACCACCAATGGCAAAGAGTTTGCCACCCAAGGCAGCTCCAGCTAAG[T/C]TTCCCTTTTGCTCCTTTAGGGAAGGGCAGGGTGTCCACTGATCACTTGAT
Gb379_019193	Class_I	N/A	N/A	Chr06	44278114	Unique_Gb	Tm1_Mira454_Contig_49160	GCAGCTCCTCAGCAGGTTCAATTTCCACTTCATTAACATGTTCTACAGAA[T/C]GGCTGGACAAAGATTCCAACTTCCGGCAACGATCTTTTAGCTGTTGAATT
Gb379_019209	Class_I	N/A	N/A	*	0	Unique_Gb	Tm1_Mira454_Contig_49355	AGATCCCTCAAATCAATTGCCTGAATGCCATCGAGAACTAAAATTYTATG[C/G]GTGGATGGGAACCAGCTTTGAGAATCTGACTTGTTTTGATCAACAGTTAA
Gb379_019229	Class_I	N/A	N/A	Chr09	15826390	2_GbGa	Tm1_Mira454_Contig_49457	AACAGTAGGTCCCACGCAGCAGAAGCCTCTTCGCATCATGTCCTTGCTCA[T/G]GACTTCAGCTTTTGGGGTCTTAACCGGTACTTGACGCGCATAACGGAATG
Gb379_019232	Class_I	N/A	N/A	Chr10	59988813	Unique_Gb	Tm1_Mira454_Contig_49472	CGTTCTTCGAATCATCAAAAGCTTTCTGTAAGTAATAATCCGTATGTGAG[A/G]CCGACCGGGAATCAATATGTTGTTGATGATGAAGATGAGGAGGAAGAAGA
Gb379_019233	Class_I	N/A	N/A	*	0	Unique_Gb	Tm1_Mira454_Contig_49476	TCTCTGCAATTCCTCAACGAGATTCCCAATACTCTGTTGCAGCTGAAGCA[A/C]CTGAGATTGCAGCTCTTTTTCCCTTGCAAAAGAAGGCGGTATCTGCAAAA
Gb379_019237	Class_I	N/A	N/A	Chr11	51437004	Unique_Gb	Tm1_Mira454_Contig_49503	CCTCGCAAACTAGTTAAATAAACAACAATTCGATCTTCAGTTCCCGGTAA[T/C]CTTATCGGAGAGTTATTAAAGCTCAAAGAAAACGAGGACGAATACGCAAT
Gb379_019241	Class_I	N/A	N/A	*	0	Unique_Gb	Tm1_Mira454_Contig_49509	CYATGGGTTTTAATGCATGCATGATTCTAGAGGCAGGCGTCTCAAGCTGG[A/G]TTCAAAGAGAAGTGGAGAGGCTAAAGTCGAGAGCTCCAGATTGAAGAATA
Gb379_019243	Class_I	N/A	N/A	Chr12	5597376	3_GbGtGm	Tm1_Mira454_Contig_49552	GTTTCTTTGCTTACGATCTTCTGTAATGCAATCTCCTCGGAGAGTAAGGC[T/C]ACAGTATCCTTCTCCAGTTCTTGGTTTAAATCAGGATCATTTTGGCCACA
Gb379_019245	Class_I	N/A	N/A	scaffold_356	2123	Unique_Gb	Tm1_Mira454_Contig_49571	AACCAAAACCTCGTAATCCCCTAAATATGAATTGAAATCGGTACCAACAG[A/G]GGTTCTAGATGAAGAGAAACTTCAAACAAAAATGAAAAATCTAAGAAATT
Gb379_019248	Class_I	N/A	N/A	Chr13	13222464	Unique_Gb	Tm1_Mira454_Contig_49585	CGTATCATCAGAAAGCCCTGCAACTGCAGAGTCCGACACTCCTGTGGTAG[C/G]AGTTTCCATGGGGAATGACAAAGGGTGAATGGGTTTGGACATAAAGCAAT
Gb379_019249	Class_I	N/A	N/A	*	0	2_GbGt	Tm1_Mira454_Contig_49591	CCCGTCGCAGATGTGAAGCTACTACTATCAAATGCTCCATCAAAATAGAT[T/C]GTCGTTCTCGGCATGTCTTCTTAGACTCTAAAAGATTCCTGGAGAACCAT
Gb379_019251	Class_I	N/A	N/A	*	0	Unique_Gb	Tm1_Mira454_Contig_49632	CGAACACTCTGCTAACAAACACGATTATGCATGCTGGTAAGTGTATAGTA[C/G]CGGAATGTGAACTCCAGGTCTCCTTCCAAGCCATTATCGGATTTGCAAAA
Gb379_019261	Class_I	N/A	N/A	*	0	Unique_Gb	Tm1_Mira454_Contig_49781	CAAATATTTCCTGTCCTCGGTGTCGAAATGCGAAAGAAGATAGCAACCAC[A/G]TTTTTCGACAATTCCCTGGGTTTTCACCATGGGTAACAGCAAACAATGTC
Gb379_019265	Class_I	N/A	N/A	*	0	3_GbGaGl	Tm1_Mira454_Contig_49799	AGAGATCTAAGGTTTCTAAGCTGGTGACTGTTCCAAGTGACGATGGAATG[A/G]CCCCATGAATTGAGTTTCCGCTCAAGTTTATGCTCTGCAGGTGATGTAGT
Gb379_019270	Class_I	N/A	N/A	*	0	Unique_Gb	Tm1_Mira454_Contig_49892	TTACACACAAGATCTCAACATCAGCTTTATTTCTGTAATTTCCTATATGG[C/G]ACTTGTTTACCTTTCAGCCATTTTCCTTTACAGATCAATCATCTGCAGGG
Gb379_019278	Class_I	N/A	N/A	*	0	Unique_Gb	Tm1_Mira454_Contig_49945	ATTGCCGCAAAGAGCCAGATCTCGAATAGGAGCGGGCAGGTGACACTGAA[T/C]GGGAACGAGGTGAGACAGACCTTGATACCGTTAGAGATCGACGCAAGTAT
Gb379_019284	Class_I	N/A	N/A	Chr11	32962882	3_GbGtGm	Tm1_Mira454_Contig_50061	CCTGAAATCATTTGTGTATTTGACCAACATATCATAAAGGTTGTTGGCTG[A/T]TGGACGATCAACGGGATTCTCCTCTGTACATTTACGGAAGATATCAACAA
Gb379_019287	Class_I	N/A	N/A	Chr13	34428873	Unique_Gb	Tm1_Mira454_Contig_50067	GAAGCGGAGTGCTCCAGATGATGAAGTTTTTAATTCCTTATCCTATTTAC[A/G]TATATTTTTCTAAGAGGCAAGATTGACAGACCTGCGTTATTTTGTTGATT
Gb379_019318	Class_I	N/A	N/A	*	0	Unique_Gb	Tm1_Mira454_Contig_50301	AMCAGGTAAATAAGTAATAAGCAAACGTTAAATACCCATCAAGATGAGGT[A/T]GGCGCTTGAAGGTTATAAAGAATTGAGATCCGTTTGTGTTTGGACCACTG
Gb379_019333	Class_I	N/A	N/A	Chr02	12183503	Unique_Gb	Tm1_Mira454_Contig_50312	AAGCAAAGAGAAGAGGTGAACTAGCAGAGAAGATGAGGCAGAGATGATGA[T/G]GCTGCAATCGATAGGGTGAAGAGAGGAGCTGTGGAAAGGGTGAAGAGAGG
Gb379_019337	Class_I	N/A	N/A	Chr02	56977200	Unique_Gb	Tm1_Mira454_Contig_50332	CATCGTGCATCCACCACTCCCGTGTCCAGTGGTTGCGATGATGAGCCACC[A/C]TCTGAAACAGTAATACATGCTGTGTTTAGGTCACTATAGGCGTGTAACCA
Gb379_019341	Class_I	N/A	N/A	*	0	3_GbGtGm	Tm1_Mira454_Contig_50364	GATAATAGCATCACCGTTCATCAACGTCCTAAAATCAAAATTAAAGTACA[A/C]TGTCTGTCCTTAACGCAAACATTGCCCAAAATCCCAACGAACAATAACGA
Gb379_019342	Class_I	N/A	N/A	Chr05	6329795	Unique_Gb	Tm1_Mira454_Contig_50372	TTCTACTTTGAACTCTTACTGGGAAGAAACGACTTTGATCATCAACTGAG[T/C]TTGAATCATTGATAAATTTGACTGGCAAAAGCTTTGCCAATCCTCCACCG
Gb379_019349	Class_I	N/A	N/A	Chr05	21310788	2_GbGm	Tm1_Mira454_Contig_50460	ACCATCAAAATTAACTTCGATGCCTCTTTCGACGGTACAAGTTACAAATC[A/G]GCATCAGCGATAGTGGCACAAAATGGTAAAGGAGAAATCAAGATTTCTAA
Gb379_019352	Class_I	N/A	N/A	Chr13	17291604	3_GbGtGm	Tm1_Mira454_Contig_50468	AGGATATTGACAACGACTGTGGCTCTAACAAAAAACTCAACGCTGATACA[T/C]ATATGCAAGATATTGCCTTATCTCTAGAAGAAAACAAGTCTAACAAGGGA
Gb379_019357	Class_I	N/A	N/A	Chr06	41522209	Unique_Gb	Tm1_Mira454_Contig_50576	ACTAGTCATCGGATAGATATTATAATGACTGATCAATAATACTGATAATC[A/T]GAGACACTTTTCGTTAACACTAATCATAGATAGGTCACTTTCTGTCTGGA
Gb379_019359	Class_I	N/A	N/A	Chr03	731335	2_GbGt	Tm1_Mira454_Contig_50600	ATGGCAAGTACTCTTTCGACACTTTTAGCCACGAAAAATCGATCTTACAT[A/C]GAGGTTTTTATCCGGAAATAGAACCAAGGTATCCTCCATGGACCGATTTT
Gb379_019360	Class_I	N/A	N/A	Chr03	731449	Unique_Gb	Tm1_Mira454_Contig_50600	TCAAATTAGCTTACGAATTTGACTACTTTGGGTTGATTCTCCTCTTGTTA[T/G]GGTTCAAAAGGTCTTAATTGAATCCCTCCTTAATATGAAAATCTTTGCCT
Gb379_019365	Class_I	N/A	N/A	Chr10	55637639	Unique_Gb	Tm1_Mira454_Contig_50700	AAACTTTAGCCAGTCTTGGGATAGCAAGTATGCTCGTGCTGTGACAGGTG[T/C]TACCAGTCCTTTAAATCTCGGCAAAAAAACACCAGCGCTCAACTCAGCTG
Gb379_019367	Class_I	N/A	N/A	Chr05	3947737	Unique_Gb	Tm1_Mira454_Contig_50721	AGCCAAACGGCGAGATGCAGAGGAAAGCCGTTGTTTGTGAACAAGTCCCT[C/G]AGTACGAGGTGGCCGCAGAAGAGCTGCATTTAGGTGACACTCTCCTTCTA
Gb379_019377	Class_I	N/A	N/A	Chr04	57312909	Unique_Gb	Tm1_Mira454_Contig_50866	TTGCGGTCATCCGCCCCCCCACTCCTTAGCTTTAGCTGATCATAGTACAA[A/T]GCGTGCAAAACAATCTGCACAGGCAAGCGCTTGTTTTGGGATGCATGCAC
Gb379_019383	Class_I	N/A	N/A	Chr07	46351773	Unique_Gb	Tm1_Mira454_Contig_50961	GAGCCGTCGAATGATCCGGAAAGAATCCAAATCTGTGATAGACTGAACTC[C/G]TTGACTTCTTCTATTGATGGGTCCCACACGTTTATAGTTGCCCTCGCCCC
Gb379_019391	Class_I	N/A	N/A	Chr07	2058741	Unique_Gb	Tm1_Mira454_Contig_51048	GAACGAAGGTTTGTGACCAGGTTGGTTAGTCGTATTCATATCCTGAGAGG[A/T]AGACTCCATTGCATAGCCTTCTATCTTGGTGCTAAAGAGCTGATTTCTCC
Gb379_019394	Class_I	N/A	N/A	Chr07	15069756	4_GbGtGmGa	Tm1_Mira454_Contig_51087	GCAAACTGCCTCTTCTAATAAAAACATACAAGCAGAAACACTAAATTTAA[A/G]CGACCTGCTTGGGAGTTGGGACCCAGGAACCACCCATTACAGAGAACAGA
Gb379_019412	Class_I	N/A	N/A	Chr08	3859342	Unique_Gb	Tm1_Mira454_Contig_51165	GGTACAGGAAGACGGTTGGATGGGAAACCTCTGAAGCAACAGCCTCCTCC[A/G]GTTTCTTGGTCTGGGACCAAAGACAAGGAACCTGCTGCTTCCAATAGGAA
Gb379_019413	Class_I	N/A	N/A	Chr07	39520067	2_GbGm	Tm1_Mira454_Contig_51179	CCAGATTGTCTGGAGGACCAGCATCCTGTTGCATTAGCAAGGGAGCCAGA[T/C]GAAAACCAGCTGCGTCAGCAATGATTGGTGAAGCCCCAAAATCACCAAGA
Gb379_019414	Class_I	N/A	N/A	*	0	Unique_Gb	Tm1_Mira454_Contig_51179	TTGGAATATCAGAATATGGCAATGGTGTGAAAGATGGTGGTGCGTTTGCC[T/C]TTATCTGATAGGAAACAYTGGTCCTTGGCAATGAATGTGGATGCTAGATA
Gb379_019444	Class_I	N/A	N/A	Chr06	40612036	3_GbGtGm	Tm1_Mira454_Contig_51441	GCTTTTCAACATCATTTACACCCTTTTCATGAAACCCATTTGTCTTTATG[A/G]TTCCATTCCCATAAGAATTCAAACCAACCTGGTTAMCATCCATTGGTAGC
Gb379_019447	Class_I	N/A	N/A	*	0	Unique_Gb	Tm1_Mira454_Contig_51477	TTTCAACATAAATAAAAAACTAAAGGAAAATAAATCTACCTTTGATCTCG[A/G]GCAACTAACTCGCAAATTTCAATGTTCTTTGCCCAGTCCATCTCAGCCAA
Gb379_019452	Class_I	N/A	N/A	*	0	Unique_Gb	Tm1_Mira454_Contig_51501	AGCTCTCCTAATACAGCACTCACGGAGGTGATAACAGAGGCGCCATAGAT[A/T]AGGCAAGTGTTGTTAAACCAAGATTTGGATGCTAGAATCCCATAAATGTT
Gb379_019453	Class_I	N/A	N/A	Chr11	19885339	Unique_Gb	Tm1_Mira454_Contig_51503	ATCTTTACGACTGCACTAATTGCTCAAGCTGGTAATCTCGAAACCGAATC[A/G]TTTACTGACACCATAAAGAGGATCCATGAAGGATTAAATCAGATAAATGA
Gb379_019456	Class_I	N/A	N/A	*	0	Unique_Gb	Tm1_Mira454_Contig_51520	GAATTTCAACTATCAAACAGTAAGGCTCAACTCACAAAAGCCTTGGAAAG[A/T]GGTACACAAATGTTTTATCCTACTTATTCATTCAATCAATAAAATAAATG
Gb379_019459	Class_I	N/A	N/A	*	0	Unique_Gb	Tm1_Mira454_Contig_51563	TTCCTTGGTCCTTGCCTCCCACTGGCTTCTCTCAGCCTCCAAAGCTCGGT[A/G]TTTTTCCTCTAACTTCTGGTAAAACTCCCTCCGCTTTTCAGCACGTTCAG
Gb379_019460	Class_I	N/A	N/A	*	0	3_GbGtGm	Tm1_Mira454_Contig_51575	CACAACCGATGATTCTTGCATAAGACCAACGAAATTGTCCGAGCGATGTA[T/C]TGATACCAACTGCCAACGGAAGCACAAAACGCCATTGGTGGCCACACTCG
Gb379_019464	Class_I	N/A	N/A	*	0	3_GbGtGm	Tm1_Mira454_Contig_51602	TAGATTCGTTTACATGGTTAACCATCCAGAACACACCAAAACACTTAAAC[A/G]AGCTAAACCAACCGAGAACATACTTGGGCATCAACTGCCTAGCTTGTAGG
Gb379_019465	Class_I	N/A	N/A	*	0	Unique_Gb	Tm1_Mira454_Contig_51602	TGCCTAGCTTGTAGGCTAACATCCCTCTGGAACACACATGGGCACCAAGT[A/G]CCAAGCCTAAAGGCTTTACATCCGCCCCTGGTAACACACCAGAATCACAT
Gb379_019470	Class_I	N/A	N/A	Chr06	40345501	Unique_Gb	Tm1_Mira454_Contig_51620	TAAGATGTTCCCAGCTATTTACCAATCAAGTTTTCAGSAAGRAAAAGGTG[A/C]CAGGGAAGAAGTATTRGTTCACCAATAAGTCCACTAACTGAAAAGATATA
Gb379_019475	Class_I	N/A	N/A	*	0	2_GbGt	Tm1_Mira454_Contig_51633	AGATGCAGGGATGGAGTTGAAACCTTAGCGCATGTCTTTCGTGGTTGCCC[T/C]GGGTTCTTAACATTTGTTCAACATGGCAGTGCCGAATTTCTTGTCTTACC
Gb379_019478	Class_I	N/A	N/A	*	0	Unique_Gb	Tm1_Mira454_Contig_51656	ATATCCTCCACTTATGTTGAAGAGTAAGCTGGATCCAAGTTCTAAAACAA[A/C]ACAAGTTTTCCAAACTCGTGTGCATCCCACAAACTTTCTTCCCAAGGGAG
Gb379_019487	Class_I	N/A	N/A	Chr02	24518865	3_GbGmGl	Tm1_Mira454_Contig_51747	GTGACATCACTATAGAATGCACCAAGAGATTCAAAAGATCGATTTCCATG[A/G]TAACGTGCACGCATCGTAGAATTTAAAAGGAAAAGAGTAGGAAACCCGTG
Gb379_019489	Class_I	N/A	N/A	Chr09	8222123	Unique_Gb	Tm1_Mira454_Contig_51775	CTGTTAATGATGAGCTAGCCAAGGCAAGAATGGARGTGAAGCAAGTTCCC[C/G]TACTTATGGYGGATATGGAAGCTGTACGGAAAGAAATCCATAAAGGAAGG
Gb379_019490	Class_I	N/A	N/A	Chr09	8221228	2_GbGl	Tm1_Mira454_Contig_51775	GAAAAATATGGTCCTTGTGGCTCGGGAATTAGAAAAACTTCAAGCACAAC[A/G]TGAACTTGCTAATGCAGAGAAGAGAGCAAGGGAAGCAGCTGCACCAACAA
Gb379_019492	Class_I	N/A	N/A	Chr11	56708042	2_GbGm	Tm1_Mira454_Contig_51801	ATAGCTTGACATTACCATTCCTGCAAGGCTTTTCTGTATCTGACAGACTA[T/C]GAGAGTGGAATTTTGGCCTGCTGTTTGCTTGCTCTAAGTTTTGGACAAGT
Gb379_019522	Class_I	N/A	N/A	Chr07	999736	Unique_Gb	Tm1_Mira454_Contig_52030	CTTTTTTTCCTTCTTCTATAATTGTATTCTAAAAAAAGCTTCCGATGCTA[T/C]CTATATAATTATATAACACCAAAGACTACACCCATTCAGGTATGTAGGAG
Gb379_019524	Class_I	N/A	N/A	Chr07	6501699	Unique_Gb	Tm1_Mira454_Contig_52064	TGGCAAGGTAAAGCTGCCAACCCAAGCTGAGATGGCAGATTCTGTTGAAG[A/T]GCTTTACCGTCTGATGGAGAAGAGTGGACGACCCAAGCATCTTACTCATA
Gb379_019525	Class_I	N/A	N/A	*	0	Unique_Gb	Tm1_Mira454_Contig_52074	AAAATATGCAAGTGGATGACTCAGTTGTTGTTGGCTGTGGACTACCTACA[T/C]TCAAACCGTGTTCTTCATCGGGATCTGAAGTGTTCCAACATATTCCTTAC
Gb379_019530	Class_I	N/A	N/A	*	0	2_GbGt	Tm1_Mira454_Contig_52093	TACATAAGCTAGAGATTACCAAAACTACGAGAGGGTCAGAGCAGTCGTAC[A/G]AATACGATCATTAGTTTTTAGACTCCATGTTTTTCGAGATTTCTTTCATT
Gb379_019531	Class_I	N/A	N/A	*	0	Unique_Gb	Tm1_Mira454_Contig_52093	TTAGACTCCATGTTTTTCGAGATTTCTTTCATTTGTTCAGCAAGTTCTTG[T/C]CTCTTCTTCTCAGCCATACTGGAGATATCTTCTATCCTCTTTGATGTCCT
Gb379_019543	Class_I	N/A	N/A	Chr04	50035776	4_GbGtGmGl	Tm1_Mira454_Contig_52192	GTCCCTGGACCCCCTAAGTTTTGCATATTTGACGTTGGCATGAGAGGTCC[A/C]GTTTTGAAAACATCTAAGTTCTGTTTTCTCCCATCCGCAATAAAGCTGCC
Gb379_019569	Class_I	N/A	N/A	Chr10	884669	3_GbGaGl	Tm1_Mira454_Contig_52342	TTGGCATATAGTTTCGGATCGTCCTTCTCTTGCTGTGAGGGGTAGTAGGT[T/C]GGTAAGTGCATCACTTCCATGTGATTTACGAATTGGCATAGAAGAAAAAC
Gb379_019575	Class_I	N/A	N/A	*	0	2_GbGm	Tm1_Mira454_Contig_52374	AATTCTCCAATTGTCTTCAAACCCACCGAGTAGAAAAAGCAGCAACTTTT[T/C]GCCATCATCACAAAACCGAAACAAAAGTTTCTAAGAATCTTGTTAAATTA
Gb379_019576	Class_I	N/A	N/A	*	0	Unique_Gb	Tm1_Mira454_Contig_52387	TTATTGTAGCTATTGGGATGGGAATGAATGGATTTTTGCTGGCTTTTACA[T/C]CTCGGTCTATTAGCTTTTAATGCACTTGCTATAAGGAGCCTGTCAGCCGT
Gb379_019579	Class_I	N/A	N/A	*	0	3_GbGmGl	Tm1_Mira454_Contig_52427	TGACAACGATTTCAAGTTTGTCTCCGGTGTATATATCTCTTTCGGATGCC[A/G]AAGCAAAAACAGTTTTTACTAAATCAATAGCTTCAGCTTCTGCAAGTGGA
Gb379_019581	Class_I	N/A	N/A	*	0	4_GbGtGmGa	Tm1_Mira454_Contig_52451	GACTTAACTCCCCCTGCTTGTATAATTAAGTGCTCTACCTCTTCTTTCGC[A/T]ACCTCTTTCTCAAGATCTTTGAGTTCGAAATAAGCTCTCCAGCAACTATA
Gb379_019587	Class_I	N/A	N/A	*	0	Unique_Gb	Tm1_Mira454_Contig_52518	GTTAAGATCAATTTTGACGTAGCATATGAAGGTAGACAAAATAAAGCGGT[T/G]GTGGGAATAGTGGCCAAAGACATAGAGGGTACAGTTCTCCTATCTGCTTG
Gb379_019602	Class_I	N/A	N/A	*	0	3_GbGtGm	Tm1_Mira454_Contig_52624	GAGCGAATCACAAGCTGTTAGGACACTAGACCTTCTAACTATGGTAATTT[T/C]TATTTAGAGTCCTCCAGCAGCCTTTCCAGCAACAGGAGCCTCCTGTGCTA
Gb379_019610	Class_I	N/A	N/A	*	0	2_GbGt	Tm1_Mira454_Contig_52703	GGAGATAAAGAGAAGGCTGAAAATAAAAGGCGTTGTTTGAGACGTCGAAC[A/T]GGTAGGTTTAAATCCCAAGAGGCAGAGAATCTATTTGAGATTGATGACCT
Gb379_019611	Class_I	N/A	N/A	Chr10	7354281	3_GbGtGa	Tm1_Mira454_Contig_52707	CGATCAGAAGAAGCAACCAGAACGTTAGCTATAATCCATGGGAACCAGCT[T/C]CCATGTCTGGTGCTATGATGCAACAACCAATGCATGACCCCTTTTATGCC
Gb379_019615	Class_I	N/A	N/A	*	0	Unique_Gb	Tm1_Mira454_Contig_52747	TGCTTGAACTTGGAGTGAAGAACAGGATTGGCAGCAACTGCAACGGCACT[A/T]GAACTATCACACCAAATAGTTGGAGTATCAATAGATGAGACTTGTAACTC
Gb379_019617	Class_I	N/A	N/A	Chr07	12689450	Unique_Gb	Tm1_Mira454_Contig_52755	AGTTCAACCTTCTTATAACAAGATTCCCTCGAGTACTTCAGATTGGGACC[A/G]GACACCAGAATATACTAATCAGCAGTCACATCCTGCTTGGTCAGATGTTC
Gb379_019622	Class_I	N/A	N/A	Chr08	25082230	Unique_Gb	Tm1_Mira454_Contig_52773	TGGCCAAAGTGTGTATATTAGTGGACTTGCTGGAGCAGTTTCATTGGCAG[C/G]ATCTGGGGGAGGATTATGGTCCGTTGATGGAGGGAACTGGCAGATGGCTT
Gb379_019624	Class_I	N/A	GT_BAD/GM_BAD	Chr09	16733681	5_GbGtGmGaGl	Tm1_Mira454_Contig_52798	TCAACAGCACAAATCATTGAATTTAAATTTCTTCAAACATTGGATCCCAT[A/G]CTACAAACGCAAAAGAATGTAAACAGTTCGATACGCCGCCTCCTCCAATC
Gb379_019625	Class_I	N/A	N/A	Chr09	16733972	Unique_Gb	Tm1_Mira454_Contig_52798	ACCACCATCACTGGCACTTGCATCCAACTGTTCCCCTGTATCCAAATTAA[T/G]TACGAGTGATCCTCTATTCGTTCTTAACCATTCCACCCCCTCCGAAGTTA
Gb379_019635	Class_I	N/A	N/A	Chr13	57189750	Unique_Gb	Tm1_Mira454_Contig_52830	CTGGAGCTTCTTAATCCCATATCCGACCGCAACCAATTTTGCTGCAAGTA[T/C]TCGTTATGCAATTCAGCATTAATGTTAGGAAAGGATTGTAAGCATCAGTT
Gb379_019639	Class_I	N/A	N/A	*	0	Unique_Gb	Tm1_Mira454_Contig_52852	AATGCTCTAATACTGAGTTTGTGAAAGCAGCTAAAGAATCCTCCTAGTCA[A/G]AGCCGTAGTGGGTCCATCTGATGCAATTACTTGGAAGGCACTAGCCACTT
Gb379_019642	Class_I	N/A	N/A	*	0	Unique_Gb	Tm1_Mira454_Contig_52878	CACCAGATAGTAGGAGTATCAATAGACGAGACTTGTAACTCTTGAAGCAA[A/G]GAGAGCAACCAAGTGACGTCACTAGTAGCCGCAGCAAGACTCCGATATTC
Gb379_019643	Class_I	N/A	N/A	*	0	Unique_Gb	Tm1_Mira454_Contig_52878	TCATCGAAATCCAACTCCCAGTTAGCATCAGCATACCCCACAAGCGACAA[A/C]CGGGTAGAAGGACGAAACACAACACCATAATCAAGAGTACTACATAAATA
Gb379_019648	Class_I	N/A	N/A	*	0	Unique_Gb	Tm1_Mira454_Contig_52921	CATCAGGCTTCAGATTGTTTACCCTCCCTCAGTGCTTCATCGGCTATATC[A/G]AGCTCCGTGACTTGCCTAGCACCACACCTCGTGGCTCAAGAAACATCAGC
Gb379_019654	Class_I	N/A	N/A	Chr09	14420776	4_GbGmGaGl	Tm1_Mira454_Contig_52930	TACTCCTCGTAGAACCTGCCTCTCTCAAACAGACTAGTCGACTTGGCGCC[C/G]ACACTGGTCTCACCAAAACCAGCGTTTTCCTTTTCCCCATTCCCAACTTC
Gb379_019667	Class_I	N/A	N/A	*	0	Unique_Gb	Tm1_Mira454_Contig_52991	GAAACCCCACTTAGATGCTTCTCAGCAAAGCACGACGGTAAGTACATAAT[A/G]CATCCCCTGTACAGATATGATGGTCGCAAGACGACCCTGCAGAAAGGGTT
Gb379_019668	Class_I	N/A	N/A	*	0	3_GbGtGm	Tm1_Mira454_Contig_52994	AGTGGCTGAGGTTGTTGAATTCAATGACCGTGGTTCCAAGCAAAAGCAGC[C/G]AAGGAAATCGCAGAAAGTCTGCCTTAAAACAGGCTCACCAATTGAATCTC
Gb379_019675	Class_I	N/A	N/A	*	0	3_GbGmGa	Tm1_Mira454_Contig_53071	CATCATTGGTTTCTGCACTTTCAGCTCTTGCCTTGAAACCCAATTCTGGT[A/G]ATCTGGGTGCCCTTCACCAACTTTTGGCTGATCAACCCAATATATTAAAC
Gb379_019681	Class_I	N/A	N/A	*	0	Unique_Gb	Tm1_Mira454_Contig_53121	TCTTCTTCTTCAACATCCTCTTCATCCTCATCCTCTCCATCGTCATCGTC[A/G]TCATCATCCTCGTCCTCGTCCTCATCCTCATCCTCATCCTCATCCTCAGG
Gb379_019682	Class_I	N/A	N/A	Chr11	13919689	Unique_Gb	Tm1_Mira454_Contig_53121	TATTCCCCGCCTTCCGAGGACAGCTCTTCTTCACCATCTCCATACTCACC[A/T]CCCCCACCATCGCCATCATCATTGTCGTCATCATTATCTTCCCCATCAGC
Gb379_019690	Class_I	N/A	N/A	*	0	3_GbGtGm	Tm1_Mira454_Contig_53172	GTCTGATAGTACGAGATGTGAGGAGCGAGATCTTGGCATCAAAGACGGTC[A/G]TTCACTCCGATATAGCAACTCCGTTGKWYGGMGAWTSCASATTACGTTTG
Gb379_019691	Class_I	N/A	N/A	*	0	2_GbGt	Tm1_Mira454_Contig_53182	ACATTCCGTGGAACTGCTTCTCGGACCGAATAAACCGCTGTAACCACAAC[A/G]TGATCTGCGTGACTTAATGCAACAGCAAAATCATCCTTTAAAGCAGCTAA
Gb379_019704	Class_I	N/A	N/A	Chr05	29300158	2_GbGt	Tm1_Mira454_Contig_53334	TACACATGGACGAAATCTGCCGGTTCAGCAACAACCATGAATTGGCCATC[A/G]GATGAAAAGTGGATTGATCGTACGGCACCTAAGTTTCCTTTGAAAGTAGC
Gb379_019705	Class_I	N/A	N/A	Chr05	29300209	Unique_Gb	Tm1_Mira454_Contig_53334	GATGAAAAGTGGATTGATCGTACGGCACCTAAGTTTCCTTTGAAAGTAGC[A/G]ACTGGCATTGAGAGGTTTCTTATGTCCCATACTCGGCACGTCTTGTCCTG
Gb379_019707	Class_I	N/A	N/A	*	0	Unique_Gb	Tm1_Mira454_Contig_53354	AGTAATATGCAGATCAGGACACAGAGTCTTGAAGTAATCATGAACTTCTT[T/C]GATACAGAGATTGCCAGTGCAAATGATGTGCTGAATCTTGCCAGGAACAA
Gb379_019732	Class_I	N/A	N/A	*	0	Unique_Gb	Tm1_Mira454_Contig_53464	CAAAGTCCACAGCAACTTTGGTGCATGACTTCAGATTCCTAACTTGGTGC[A/G]GACATCCGGCAGGAATAAAAACTGCCTCTCCAAGGTTTTGTTCGAACGTC
Gb379_019741	Class_I	N/A	N/A	*	0	Unique_Gb	Tm1_Mira454_Contig_53571	TTGCTGTCATGGGTCATATCCGAAGATGCCGCTGATTTGTTGTTGTGGTG[A/G]TGGTGGTGATGGTGGTGGTGGTGGTTGTTATTGTTATGGTTGTTACCACC
Gb379_019742	Class_I	N/A	N/A	Chr05	8508727	Unique_Gb	Tm1_Mira454_Contig_53572	ATGAAAGGAGTCGATTCTTTGCTCCCATCATCTTGGATTTGCTTGGTAAA[A/G]GGATCTTCCTTCACGGTTGTGACTGCGGTTACTGTTACTAACAAGAGGAT
Gb379_019744	Class_I	N/A	N/A	*	0	Unique_Gb	Tm1_Mira454_Contig_53587	AGATAGCAACCAGTGTTTAGACAGTGCCCTGGGTTTTCACCATAAGTAAC[A/G]GTAAACAATGTCGCCTTTTTCTGCTGTGCTGCATGGATTATATGAAGCTC
Gb379_019746	Class_I	N/A	N/A	*	0	Unique_Gb	Tm1_Mira454_Contig_53595	GCGAGTAATGGTGAAAATGGCGTGGGCAGTGTTCTTGTACGTCGGGCAAT[T/C]AGTAACTGGGCCATCATTAAGAAGTCAAGTGGGTACATGGCGGCGAAGGT
Gb379_019752	Class_I	N/A	N/A	Chr05	6144502	Unique_Gb	Tm1_Mira454_Contig_53604	CGAACAGTCCCTTCTCAAACAACCCATCACTCTTCTTCACAATTCGACCC[T/G]TCTCCAATGTCTCACTCGACCAATCTCGATCTTTTACCGTCTCTTACCTC
Gb379_019759	Class_I	N/A	N/A	Chr08	50796664	4_GbGmGaGl	Tm1_Mira454_Contig_53684	CTCAAAGGTTGAAGTTTATTTGGATTGGACGAACTTTTGCCATACTCCAT[T/C]GGCATCGCATGGGCAGAATGTGATTCTTGGGCATCTAAGGTTCTCCAAAT
Gb379_019766	Class_I	N/A	GT_BAD/GM_BAD	Chr12	29080470	4_GbGtGmGl	Tm1_Mira454_Contig_53736	AGCCGAAATCAATTTGGAATGATTTTGAGGAGTTCAATATCAAACAGTAG[A/G]GTCTTATCTATAAGCCCTTGGTTCCTTAGCACAAAATCCAAAGCTCGTTG
Gb379_019770	Class_I	N/A	N/A	Chr07	3250880	Unique_Gb	Tm1_Mira454_Contig_53774	TTCATCGTTCTTTAACCAAGGCGGGTAAGTTTGATGAAGCGGAGAAGATC[A/G]TGAAAGCAATGAAAAATGCTGGGTGCGAACCTGATAACATTACGTACAGC
Gb379_019771	Class_I	N/A	N/A	Chr07	3251317	Unique_Gb	Tm1_Mira454_Contig_53774	GGGAAAAGAAAACTTGAAGAATCGATGAACCTTCTTAAGTTGATGAAGAA[A/G]CAAAACTACCCACCTTACCCTGAACCTTTCGTTCAATATATTTCAAAGCA
Gb379_019780	Class_I	N/A	N/A	*	0	Unique_Gb	Tm1_Mira454_Contig_53845	TAATCACAACCAACTTGAAAAGGACTGGGATGAACATCTCAGCACATGAC[T/C]CGAATTCTCCCAAGAACTCCTTTGATAAGAAGCACAATAAATGGCAAGCC
Gb379_019784	Class_I	N/A	N/A	*	0	Unique_Gb	Tm1_Mira454_Contig_53882	CATCATATCTTTTAATCTAACAACAATTGGTTCAAGCCTCATATTATCAC[A/T]GTTCAATTTTTGCTTGAAATGCTTCCATTTGAAACCTGCACCGGTTGAGT
Gb379_019786	Class_I	N/A	N/A	*	0	Unique_Gb	Tm1_Mira454_Contig_53885	AAAATATTCTTCTTTGTAAAGGTACGAACAAAGACCAAAAATATCATTTT[C/G]TTGTTTCTTCAGACGATGCCACTAAGTACATAAAACATGGTACTGAATTC
Gb379_019787	Class_I	N/A	N/A	Chr02	2100878	4_GbGtGmGl	Tm1_Mira454_Contig_53885	CCCTATACCAACTCACCGCCGAAGACGATATGAAAAAGCTTACGCTTGAC[T/C]GAACAATCCTTCCGATCCTCTCAATATCGAAACAGCACATTCGGTGTATG
Gb379_019788	Class_I	N/A	N/A	Chr02	2101002	Unique_Gb	Tm1_Mira454_Contig_53885	CAATGCTCGAGGACATAACTTAGTTGGTGCAATCAAATCCGTGACAAACC[A/G]AAAGCCAGATTACAAGGATTAGAAGAACCAAGATTCCAAGAACCACCAAC
Gb379_019805	Class_I	N/A	N/A	Chr09	25411642	Unique_Gb	Tm1_Mira454_Contig_54011	CATAGTGGTGCTTATATCATGGAAATGTTAAATTTGGCTGAGCAGTGGGG[A/G]TGGGTGGGCAAAGCTGCAGGGACTGGTCTAGAAAAGCTGCTGAAACGGAT
Gb379_019809	Class_I	N/A	N/A	Chr01	4578381	3_GbGtGm	Tm1_Mira454_Contig_54072	GGAGTCCTTGGCAGATTCTAAGGGCGTTGAGGATTGCGAAGAAGGTAAGT[T/C]GGAAAATGGATCAGAGTCCGAGTCGGAAGTTTCAGCAGAGGAGGAAATCG
Gb379_019810	Class_I	N/A	N/A	Chr11	28114462	2_GbGm	Tm1_Mira454_Contig_54079	TTTCATACGATGTGCGGCTACTTTGTTCTCTAAGCAGTAAACATTGAAAA[T/C]TTAAAGCAGTAACAACATAGGTTTTAAACCTACACACGTATTAAGTGCAC
Gb379_019814	Class_I	N/A	N/A	Chr11	58467808	Unique_Gb	Tm1_Mira454_Contig_54128	AGGAAAGTAAATACATGAATTCACCATAATGTCGTCACAATTCGATTTTA[A/C]ATTTGAGGGACTGCCAAAAGCCAAAGCTTCCACCAAGAATCTGGTANACT
Gb379_019816	Class_I	N/A	N/A	*	0	Unique_Gb	Tm1_Mira454_Contig_54138	TCTCGGACGGTATAAGTACCTCTCAGCGTCAAAAGATTTCCTCTTCACGG[A/T]AAGCATGATAACTGTTGATTTTCTTTCGGCTTTCTTGGGTTTTCTCCCCC
Gb379_019822	Class_I	N/A	N/A	*	0	3_GbGtGm	Tm1_Mira454_Contig_54185	CTCTCACCATCTTTTCCATCATCCGCACCGGCATCGAGCTTTCACGAAAC[A/G]CAAGTAACTAAACCATGGCAAGCGAGGAGCCGAAGCATGCGATCTAGAAG
Gb379_019823	Class_I	N/A	N/A	*	0	2_GbGm	Tm1_Mira454_Contig_54185	TACGAGGATCTCAGCTGATTCACGAGTGAATTCATTTCTTCTTCTTTTGG[T/C]TGATACTGGGAGAAGCTCTTTTACCCTAATCTATATTATAGTTGTGGGTA
Gb379_019831	Class_I	N/A	N/A	Chr02	34000062	Unique_Gb	Tm1_Mira454_Contig_54280	GAAAACACAAAAATGGAAATTTGGGGTTCTTGCCTCACAAAATGATTTAG[T/G]TTACCTATATAGCATCCGAAAATAGGATCAATGATACTCAAAAACCAAAA
Gb379_019834	Class_I	N/A	N/A	*	0	Unique_Gb	Tm1_Mira454_Contig_54288	CCCCCTGAAAAGGATGCCACGATAGGATCGACCTGACTTAACTGCAATGG[A/T]AGATGCATGTTGCATATGAAATCTTCATATGAGGTGCCTCCTAGACCTAA
Gb379_019852	Class_I	N/A	N/A	Chr08	34189445	Unique_Gb	Tm1_Mira454_Contig_54438	GGGATGCGAAGGCCGAAAGTCCTCCAGCCGCAAACAGGAGCTACCCCTAA[T/C]TTCATTCAACACACTTTCTCCTTTCTCTCTTTTAATCATCCCCAAGGTGC
Gb379_019855	Class_I	N/A	N/A	*	0	Unique_Gb	Tm1_Mira454_Contig_54495	GAGTGAAACTGTTGAAAGCAGTACAGTACATACATTGGATGGAAGTGAAC[T/C]GAGCTATGACAGCAGTTCTCTTAATGCATCATCAAGGTCTCTAAACCAGG
Gb379_019858	Class_I	N/A	N/A	Chr10	61568791	Unique_Gb	Tm1_Mira454_Contig_54505	GCAAGATTAGGGTTGCTGGAGTTTCCTCCACTTACAGGGTCCATTGAACT[A/G]GCACCACAATCTAAATGCTGACCATGAACTAAAGAGTTGCTGCGAACTAA
Gb379_019860	Class_I	N/A	N/A	Chr04	10536076	Unique_Gb	Tm1_Mira454_Contig_54507	CAAGATCATAAACATATATCGAATCATCACTGCTTCCAGCAACAAGTTCT[T/C]GTCCATCGGTTGAAAATTTCACAGAGAATATTCCAAAAGAATACCCTCCA
Gb379_019861	Class_I	N/A	N/A	*	0	Unique_Gb	Tm1_Mira454_Contig_54513	AAAAGAGTACTAAGGAAGTTAGAGTACTTTCTACGTAATCCATTGCCTTC[T/C]GTTTGACAGATTCAATTCTTGCCTCATCACCACAGGACTTTTCGTAATTG
Gb379_019871	Class_I	N/A	N/A	Chr09	68316093	Unique_Gb	Tm1_Mira454_Contig_54615	TCAATGTAAGCCATTAAGTCCATAGATGACAAGGTCTTGAGTGCTGCAGC[T/C]ACTGTCTCATCACAACAGGCTAAAGTGAAAGGTGAAATCTCTCCTATTAG
Gb379_019872	Class_I	N/A	N/A	Chr05	61827484	Unique_Gb	Tm1_Mira454_Contig_54620	GCTGGGACGTGATCTTGATTGACGGTCCACGTGGGTACTTTCCCGATGCT[A/C]CGGGGAGGATGGCTCCGATTTTTACTGCGGGAGTGTTGGCGAGGAGCAAG
Gb379_019874	Class_I	N/A	N/A	Chr11	10398695	Unique_Gb	Tm1_Mira454_Contig_54637	TGTTGTGACCTATATTATTGTGATACAATCTCTCAACCGTAGACTTCTTT[T/C]TTTAATGACAAGAGCACGTGAGTTTGAATATACTGAAATGCATTTATACT
Gb379_019875	Class_I	N/A	N/A	Chr04	10311017	Unique_Gb	Tm1_Mira454_Contig_54658	ATTATTACATGGATTTGCTGTCACAATGCCCCCATTCAGATCCTTGGTAA[T/C]ACCACAAGCAATCCTAGTGTCGAAATTCAATGGCGGCCCACCGTAACCAC
Gb379_019885	Class_I	N/A	N/A	*	0	Unique_Gb	Tm1_Mira454_Contig_54738	GTCCAACCGAGAAACTCTGAAAGCCCACCAATTCCTGCAAACCTCAAAGG[T/C]TGAGTACCTTCTCTGGCAAGATCCTCTTCTTCAGCAGCCTCTAGACCCCC
Gb379_019886	Class_I	N/A	N/A	Chr11	44681359	Unique_Gb	Tm1_Mira454_Contig_54745	GCTGTGTCTCGGCTTGCCAATGCGGTTGCCAATTGTACTTCTAAAATTCC[A/G]TTTTTTCTACTTAGGGAAGCCATTCTTGTGTCGTAAAATTGATATATACT
Gb379_019887	Class_I	N/A	N/A	Chr11	44680763	2_GbGt	Tm1_Mira454_Contig_54745	TTGGGAAGAACCATTAATCATTTGGCTAGCCGGCCCCGCAGATGATGAAC[A/G]TTTCGCAAACTGCATTTGTCCCACAGATTTACTGAGTGTAGATCGACGCC
Gb379_019905	Class_I	N/A	N/A	*	0	3_GbGtGm	Tm1_Mira454_Contig_54834	AGTAAAGCCCCTCCCCATTTGGTTAAATTCTCAGCATCGAGAGGGTCCTT[A/G]GCGTAGTTCACTTCAGACGTTTTACGAGTGTGTTCGGCGACTAAAAGGCG
Gb379_019907	Class_I	N/A	N/A	Chr10	441644	2_GbGa	Tm1_Mira454_Contig_54836	CACTTACTGCACTCACCATTCCCGTACGCCATCCAATATCTTCCTACACT[T/C]TGCCCGTTGATCCATACTTGACCTTTTCCCATACTCCGCATATCCAAAGC
Gb379_019917	Class_I	N/A	N/A	Chr01	1217264	3_GbGtGm	Tm1_Mira454_Contig_54949	TTCAATTCGGAACCAGAATCATTTGATCCTATCTTCGGATGTATTGTTCC[T/C]ACAATAGCTTCGATTTCTTCTTTAGCCCTTTCAAACACATTAGGTGCTTT
Gb379_019918	Class_I	N/A	N/A	Chr01	1217326	Unique_Gb	Tm1_Mira454_Contig_54949	GATTTCTTCTTTAGCCCTTTCAAACACATTAGGTGCTTTAACTTCATTCA[A/G]TGGGGTGGTTTCATCAATATCATTATTCTTCCCATGAGTTTCTTTGTGGT
Gb379_019926	Class_I	N/A	N/A	Chr06	48231545	Unique_Gb	Tm1_Mira454_Contig_55017	AAGTGCCGGTCCGCCATCCGACTTGATCTTCGGCACCCTTCAACAGTAAA[T/C]CCCCATCTTCAGTAAGCTCAAGTACGCATGTATCCATGGTGTAAAACTGG
Gb379_019928	Class_I	N/A	N/A	Chr13	28704042	Unique_Gb	Tm1_Mira454_Contig_55048	AGTAGCAGTAATGGAGATGATAAAAAAAGGGTAGTGTGGCCGAAGCTGTA[A/T]ATGACATTGTCAAGCAAAGAAAAAGAGGAGGATTTTATGGCAATGAAAGG
Gb379_019930	Class_I	N/A	N/A	*	0	Unique_Gb	Tm1_Mira454_Contig_55061	TTTTGAATCGCTGGTTTTTGAAGCTTAAATAGGGCGGGAGGGAGATAACG[A/C]AGAGTAGGGATTAGGGTTTTCCGGGGTGTGTGAAAGATTTGAGTCGAGAG
Gb379_019935	Class_I	N/A	N/A	Chr11	53150560	Unique_Gb	Tm1_Mira454_Contig_55157	CCAAAGATCTTCACTGTCACATTCGATCATCTTCGTATTCGGATTCCACC[A/G]AAATCCTTCTTGACTTAGCATATCCCTCATTACTTTGTACCTTTTCTTAA
Gb379_019937	Class_I	N/A	N/A	*	0	Unique_Gb	Tm1_Mira454_Contig_55167	TGACTTCTTCTTCTGTCTCTTCTTCTATATCTTCTGAATCCAATGCCGTG[T/C]CAACAGCATCATTTACTATTTCTTCAATCACCCCAGCCTTGGTCATTTCT
Gb379_019959	Class_I	N/A	N/A	Chr11	57233769	3_GbGtGm	Tm1_Mira454_Contig_55328	TTCGTGAAAACTAAGGCTGCCAAGGAACATGTGATCGCGGGATGGGCACC[T/G]AAGGTGAATGCATGAATTTTACTTCAAAAGCTTTAGGTTTTTCAAACTCT
Gb379_019967	Class_I	N/A	N/A	*	0	Unique_Gb	Tm1_Mira454_Contig_55380	ATTTGACACTCCAGGCAAGCATTCTGAGGAGAGTAATTCACTTGGTTCAC[A/G]ATCTGCAATGGCTTCCCAATCATCATCTGAAGATGATTTGAGTGTCCAAC
Gb379_019977	Class_I	N/A	N/A	Chr10	36488337	3_GbGtGm	Tm1_Mira454_Contig_55431	GAAGCAGCTTGAGCAATCTTCCGTTTGATAGCTTGTTTTGTAGCTTCAGC[A/T]ACCTTCTCAGCTTCCAGCAAAGCATTGTATTCAATCGCCCTTACATTGGC
Gb379_019981	Class_I	N/A	N/A	Chr07	12713991	3_GbGmGa	Tm1_Mira454_Contig_55455	CAGAATAGGCTTTTCAACATCTGAGGCGTTTTTAGGACCAAGAAAAAGGT[A/C]AAAAAGAAAACACATCGGGAAATGAGATCCAAATAAAATTAAGGATAAGA
Gb379_019982	Class_I	N/A	N/A	Chr08	2000793	2_GbGl	Tm1_Mira454_Contig_55472	AGGAAGAAATCATTTCTAATCTTCCTACAGACACCATGTAGGCYGTATTT[T/C]GCAATTCTGCAGTTACATAATGATCGGCAATGAACCATATATACAGTTGT
Gb379_020005	Class_I	N/A	N/A	*	0	Unique_Gb	Tm1_Mira454_Contig_55650	TTAATCTTTGTTGGATGATCATGTTAGCTTCTTCATAACGTGGGAGGAGG[A/G]GACGGAGAATAAGGTGTAAGCAAACGGGCGAGGTGAATAGCATCTTCATG
Gb379_020006	Class_I	N/A	N/A	Chr04	49811779	Unique_Gb	Tm1_Mira454_Contig_55650	CACACTCGTACATCTCAGCGGCTCCTTTCAAGTAAGGGTGGGTGATGGAA[A/G]GATGAGGCTCCATCAACAACCCACCGTTGATTGAAACCATGTTAATGTCC
Gb379_020007	Class_I	N/A	N/A	Chr11	40252835	4_GbGtGmGa	Tm1_Mira454_Contig_55651	AAGAGAGAAAGGGGGAATCTGTGAGGGCTGAAATACTCTATTCAGAATTC[T/C]TGAGGCTTTCACTTGTCAGCCACAATTTCTTTKGGATGATAAAAACAATG
Gb379_020022	Class_I	N/A	N/A	*	0	Unique_Gb	Tm1_Mira454_Contig_55730	ACCCAAACCTTTCAAGAGGAGGCCCCTCGCGGCCCAGATACTCTGCCAAG[T/C]AAAAGAAGGCGCACATAAGGATTTCCAATTACACCAGTGCATCCCCCGCC
[truncated: 648 more rows]

## Sheet: Gb_Class_II
Marker	Class	GB_ExperimentalResult	OtherSpecies_ExperimentalResult	D5_v2_Scaffold	D5_Cor_v221_Pos		Shared_Species	Overlap4.1	Overlap4.3	Overlap4.3AH	Overlap4.1&4.2	Contig	Sequence
Gb379_000001	Class_II	GOOD	N/A	Chr05	4865439	Chr054865439	2_GbGt	1	#N/A	1	#N/A	Tm1_Mira454_Contig_13549	TTCCCCAAAGGTGGATGTCCTGGATAGTGACCGTATGGTGGCTCATGTGC[T/C]GGAGGCTCATAAACTGGTGGTTTAGGTTTTGGCTTTTCTTCCTTTGGTGG
Gb379_000004	Class_II	GOOD	GA_GOOD	Chr05	131037	Chr05131037	3_GbGmGa	#N/A	#N/A	1	#N/A	Tm1_Mira454_Contig_12096	TAGCAAAATTTACTGGATCTCAGAGTGTTGAACAGAAGCCACCAAACATA[A/G]ACAAGGAGAAGAAGTCGGTGGACGGTGACAGTTTGGACAACAGTCAGTCG
Gb379_000010	Class_II	N/A	N/A	Chr01	24433925	Chr0124433925	Unique_Gb	#N/A	#N/A	#N/A	#N/A	Tm1_Mira454_Contig_3206	AGAGAATTGTGAACTAAGTTCCCGACCACTTTGATGGGATTTTATTGTTT[T/C]TTTTTTTTTAGTTTCATTCAAATGGTACAGGTTCACCCTGAACGAAAAAG
Gb379_000011	Class_II	N/A	N/A	Chr13	48335603	Chr1348335603	2_GbGl	#N/A	#N/A	#N/A	#N/A	Tm1_Mira454_Contig_564	AAGATTTGGGTTATGGCCTACTCAGCTGGCTTCCGGCAAGCAATGATGGC[A/G]AACTTTATCACCCCTTTCTGGAAACCTTCGATCATCAATGGCATCACCAG
Gb379_000012	Class_II	BAD	N/A	scaffold_14	1715675	scaffold_141715675	2_GbGl	#N/A	#N/A	#N/A	#N/A	Tm1_Mira454_Contig_5570	AAAATAATGTTGATTATAACTAAAGATTACAAATATTCCTCGCATTATTA[A/T]CTATTCCAGTTTTCGTTTATCGTCGTCTGTCAAAATCAAAATTATTATCT
Gb379_000013	Class_II	GOOD	N/A	Chr12	15735836	Chr1215735836	Unique_Gb	1	1	1	#N/A	Tm1_Mira454_Contig_13597	TCTGAGTAAGCAACACCCTGGTCTCTCATCCAGTCATGTTCTGCTACAAC[T/C]GTCAGTGTCGGTGGCATGAGCTTCAGAGGTGGGCCACTGTTTGGGGCGAG
Gb379_000020	Class_II	BAD	N/A	Chr09	3446725	Chr093446725	Unique_Gb	#N/A	#N/A	#N/A	#N/A	Tm1_Mira454_Contig_38	AAATCCCCGTAGGGGACCCATTCAACGATCCGACGGCTAGCTTTCACTCC[T/G]TTAACTTTAACTACAACAATGCAGTCAGTAGTCCTTGCCCCGTCGATTAC
Gb379_000021	Class_II	GOOD	N/A	Chr09	3445751	Chr093445751	5_GbGtGmGaGl	#N/A	#N/A	#N/A	#N/A	Tm1_Mira454_Contig_38	GAAAATTCTATCGGCCGACTTGAACCAACCGGGTCGGGTCCTGATGTTGG[A/T]TGGGTATCTGAGTTGGTGAAATGAAGCTAGTTCTTCATAATGGGTTGGGT
Gb379_000026	Class_II	GOOD	N/A	Chr07	11845654	Chr0711845654	Unique_Gb	#N/A	#N/A	#N/A	#N/A	Tm1_Mira454_Contig_65	TCTTCAGGTTGGTCGTCGAGTTTCGGCCGTTCAGGCTGCATCCAACGGCC[A/G]TCCTCGTTCCTTACCATCCCCTTGTTCTCATATTGCCTCCAATATGGTGG
Gb379_000028	Class_II	GOOD	N/A	Chr07	3535222	Chr073535222	2_GbGm	#N/A	#N/A	#N/A	#N/A	Tm1_Mira454_Contig_66	CCCAAGCCATCCCAAAAGAACCACGGTTATGACTTTGTCTTTGTTCCCCA[T/G]AGCCTTAGCTTGTCCACCACCATCGATCTCAATCTCCGGAGCTTTGTTCC
Gb379_000033	Class_II	N/A	N/A	Chr01	54387023	Chr0154387023	3_GbGtGm	1	#N/A	1	#N/A	Tm1_Mira454_Contig_100	GGGAGCTCCGTTCTTAACTTGATTACTCTGTCCTTAAGCTGTCTATTGAA[A/T]TCCATGGCCATTTCATTTTGTTTCTTGACACAACCGTACTGATCAACATA
Gb379_000037	Class_II	N/A	N/A	*	0	*0	4_GbGtGmGl	#N/A	#N/A	#N/A	#N/A	Tm1_Mira454_Contig_103	ATAAACAACTCTCCAGGCACCATTGCTCTGCGCTCCACGGAAGAATGACG[T/C]GGTGAAGCTGTCATCTTCCAACTTTTGGCTGGTGATCTTAGGATTGGTTG
Gb379_000050	Class_II	N/A	N/A	Chr05	63032493	Chr0563032493	Unique_Gb	#N/A	#N/A	#N/A	#N/A	Tm1_Mira454_Contig_124	GCTGTTTTGATCTCTAAGAGAAACACTCATCTCTAATGTTTGCATCTCAT[T/G]GATGTAAGAATTACAAGTTTTTTATTGTCCATATATTTTTCAGAATGAAA
Gb379_000060	Class_II	GOOD	N/A	Chr09	29567075	Chr0929567075	Unique_Gb	#N/A	1	1	#N/A	Tm1_Mira454_Contig_140	GCTTTCAATCGATATCGTTCGGCCCTAGATCCGATAACCTGTCCTAATAC[A/G]GACGCTGCAATGGTAAATGCCATAGCTGTCTTTGGCATCAACACTGATTT
Gb379_000068	Class_II	GOOD	GT_BAD	Chr10	6734071	Chr106734071	3_GbGtGm	#N/A	#N/A	#N/A	#N/A	Tm1_Mira454_Contig_157	ATTATATGGACTCAAAAAGATTTGACATGCATATGATGGTAGGAAAACTG[T/C]CCAACACTACTAGAATATGCAAATTATTGAGGCATCCTAACCTTATATTA
Gb379_000070	Class_II	N/A	N/A	*	0	*0	Unique_Gb	#N/A	#N/A	#N/A	#N/A	Tm1_Mira454_Contig_161	GTTTCATTTTCCCGTCCTCATCATCATAAGATGTGCCAATTTCGGAAAAC[T/C]GAGAGCTGCTGAACTCAACAGAGTGGTCAAGAGATTTAGAGAAGGAAATG
Gb379_000075	Class_II	GOOD	N/A	Chr01	8811915	Chr018811915	Unique_Gb	#N/A	#N/A	#N/A	#N/A	Tm1_Mira454_Contig_173	CCATTCTCGGAAACAGAGATCTTGATCCGCTGCAGAAGCGGAGCTGGTGA[T/C]GATGAAGATCCATCGGGGTAGATGATCGTCGAAATCAAACGGCGGAGAGC
Gb379_000077	Class_II	GOOD	N/A	Chr05	47206669	Chr0547206669	4_GbGtGmGl	1	#N/A	1	#N/A	Tm1_Mira454_Contig_176	GGTGACTGGAACTTTTGAAGCAGGAGATATTATACTTGCACCACTATTGG[A/G]ATCATGTGGGCGAGGAAGATGATTGTGAGTGATCAAACGATGGTTATTGG
Gb379_000078	Class_II	GOOD	N/A	Chr11	3888764	Chr113888764	Unique_Gb	#N/A	#N/A	#N/A	#N/A	Tm1_Mira454_Contig_186	TTGCTTTTCTTGCTGTATATCGATGTAGCCACGGAATCCACTATTAAAGT[T/C]ACGATTGCGGATAACATGGCGACGAACCCTGTGAAGGGAAACTTGTGCCA
Gb379_000079	Class_II	GOOD	N/A	*	0	*0	Unique_Gb	#N/A	#N/A	#N/A	#N/A	Tm1_Mira454_Contig_187	AAGTTCGGAAGAGGTTGACTAGTGACGATCCTGATCTTACCAAAGAAGAA[T/C]GGATTAAGATTAGACGGTTTCTGGAATCCTTAACTGAAGAATAGAATAGA
Gb379_000082	Class_II	N/A	N/A	Chr05	2455487	Chr052455487	Unique_Gb	#N/A	#N/A	#N/A	#N/A	Tm1_Mira454_Contig_216	ATATTCTACATGAACGAGAATTGCAACAATTTTGATCCCTTTTCTTTTTT[T/G]GGTTTTCTTTTTTACATCAATATAACCATTAAATAACAATGAAAAATTAA
Gb379_000086	Class_II	BAD	N/A	Chr01	951004	Chr01951004	Unique_Gb	1	1	1	#N/A	Tm1_Mira454_Contig_233	GACGGTTCACCTTGTGGTAAATCGCTGACGTTTTGGTCTTCACCTGGTTC[T/G]GGCTCACCTCCGGTTAGTCCCCGTGCTGAGTCTTGCTCTTCCCCTCCGGT
Gb379_000092	Class_II	GOOD	N/A	Chr06	38459164	Chr0638459164	Unique_Gb	#N/A	#N/A	1	#N/A	Tm1_Mira454_Contig_236	CGTTGCTTGGGCTTGGGAAATATGGGGAGATGTATCTTGCATTAAGAGGC[A/G]ATATAGAAGGGTAATTCAATGATGCCGGCGAAACCAGATGAGAAGCACGA
Gb379_000101	Class_II	N/A	N/A	*	0	*0	Unique_Gb	#N/A	#N/A	#N/A	#N/A	Tm1_Mira454_Contig_268	GCCGGCATCGGTAACCACTGCCACCTCTTACGAGAAGATAAATAAGCAAA[A/G]GAAAACAATAATATATATATGCATATCAAATATACAAATTTTGACATCTA
Gb379_000107	Class_II	GOOD	N/A	Chr07	7434369	Chr077434369	Unique_Gb	#N/A	#N/A	1	#N/A	Tm1_Mira454_Contig_274	GGACTGAGGGATATCTGAAGGAAAACCTAAGCCTTGCTCAGAAGCTTCAA[T/C]AAGTTCAGAAACAGTGGCATCCTCACCAAAGGTGGTTGTTCCACCAAGTG
Gb379_000119	Class_II	GOOD	N/A	*	0	*0	Unique_Gb	#N/A	#N/A	#N/A	#N/A	Tm1_Mira454_Contig_292	TCCTCTACCCAAGATGGAGAATCTTCTTGTCAGAGAGATGGGAGTAAGCA[A/G]ATGGATGCTCAATGACATTGGGGCTAAAGAAATTGCGAGAAGCTAAAGCT
Gb379_000121	Class_II	N/A	N/A	Chr05	53096846	Chr0553096846	4_GbGtGmGa	#N/A	#N/A	#N/A	#N/A	Tm1_Mira454_Contig_302	CTCCTTAATGTAACACCAGCAGGCAGCAACCCTTTGCTTTCAACGAAATT[T/C]TTGAGGTTATTAACTATAGTTTCTGTGGGATTATGAGCAATCCCTTGAAA
Gb379_000122	Class_II	N/A	N/A	Chr08	54251449	Chr0854251449	Unique_Gb	#N/A	#N/A	#N/A	#N/A	Tm1_Mira454_Contig_310	CAAATTCATTTTCTCTTGGCATGATCTCATTTCAGGGTGTTCTCGATGTC[A/G]ATCACAAATCGGTACTTAACATCTTTCTTTACCAGCCTTTCCAAAGCTTC
Gb379_000124	Class_II	GOOD	N/A	Chr03	42314991	Chr0342314991	Unique_Gb	#N/A	#N/A	#N/A	#N/A	Tm1_Mira454_Contig_312	GTTTCTCATCCAAAAAGAGAACATCAAAAAGCTGATGCATAAGAATAGCA[C/G]TGTCTTACCCCTTGTACCAGGGAACCTCCCAAAAAATGACATTGAAAATG
Gb379_000125	Class_II	GOOD	N/A	Chr02	60654475	Chr0260654475	2_GbGt	1	#N/A	1	#N/A	Tm1_Mira454_Contig_315	GATCCATTGATGAACTCGGCATTGGAAACATCCCAAATGACTTCAATCTC[T/C]GAATTACACGCTTTGAACCCTTTGTTACCTTTGTTGTTCTTCAATTGATA
Gb379_000131	Class_II	GOOD	N/A	*	0	*0	Unique_Gb	#N/A	#N/A	#N/A	#N/A	Tm1_Mira454_Contig_327	ACAAGAAGAATAAATTAAAACAGGGATGAACTATTCTCTCCTATGATAAA[T/C]GAGAGTGATGGGAACGGTAGCAGATGAAATTATCTGTCACTTGCTCTCAT
Gb379_000137	Class_II	GOOD	N/A	Chr07	9934793	Chr079934793	Unique_Gb	1	#N/A	1	#N/A	Tm1_Mira454_Contig_338	GCCTTTCTGTGAAGAGATCTGCTTCGCAGTTTAAGATCCCTTCCTCGTGA[A/T]GCTTCCGGCTTGTTTAAACCGTCGTCGTCTTCCTCGACGTATAGATCTAA
Gb379_000142	Class_II	N/A	N/A	*	0	*0	Unique_Gb	#N/A	#N/A	#N/A	#N/A	Tm1_Mira454_Contig_354	CGTGAGCCAAACTCAAGTCTCAAACTTTGAATGAAAAGCTCATAGTTTCA[T/C]ACAGTTTGAATACAGTTCGGCTCAACCCCAGATAACATCCTTAATACTAA
Gb379_000143	Class_II	N/A	N/A	Chr05	14694973	Chr0514694973	2_GbGm	#N/A	#N/A	#N/A	#N/A	Tm1_Mira454_Contig_354	TTTGAATACAGTTCGGCTCAACCCCAGATAACATCCTTAATACTAAAAAC[A/T]AACGTGCATATTTTGGCATTTCAATAAATTCTAAGATAGTTGCCTCTAGA
Gb379_000146	Class_II	GOOD	N/A	Chr02	59351668	Chr0259351668	3_GbGtGm	1	#N/A	1	#N/A	Tm1_Mira454_Contig_356	CCCGATACAGTTACGGCATCCTTGGATTGAGGAAGGTTGATTGGTTTGTT[A/C]GGGTTTTCTTCAGGCTTCCCGACACAAGCATCCTGAACAGGGTTCTCCGC
Gb379_000148	Class_II	GOOD	GT_BAD	*	0	*0	3_GbGtGm	#N/A	#N/A	#N/A	#N/A	Tm1_Mira454_Contig_356	TGAGACAGAACATGCCTCTGGTTACGAGAAATTGGAACTGCATTTCTCAG[A/G]TTAGGTTTATCCTTTGTCACCTTACTGTTCTTTGCATTACCAGGCTCCTT
Gb379_000151	Class_II	GOOD	N/A	Chr04	60401337	Chr0460401337	Unique_Gb	#N/A	#N/A	#N/A	#N/A	Tm1_Mira454_Contig_363	TGTTGGTTTTTTTACAGCTTGCTGGATGGAACTCCGACCGGCGTTTCTCT[T/C]GATCTCTTTTCGACCACTCGAGACAACTGCTTGACTTCCTCTTTCGGTAG
Gb379_000153	Class_II	N/A	N/A	Chr08	54536309	Chr0854536309	3_GbGtGm	#N/A	#N/A	#N/A	#N/A	Tm1_Mira454_Contig_364	TTCAAAACTTATAGTTTGGAAGCTGCATCTTTGTCCAAAAACCAAACAAG[A/C]TCCCCTTCTGGTGAAACCATCTGAACAGGCAGTGGATCGGAATTTTGACT
Gb379_000155	Class_II	GOOD	N/A	*	0	*0	2_GbGt	#N/A	#N/A	#N/A	#N/A	Tm1_Mira454_Contig_364	TCGAGAAAGTGAGGGTCTTCTGAGTAAGGGGCGGCGAGAATAATGAAGGA[T/C]GGAAAGGAAGACCAGGGGATTTTCCGGACCCCGAAACGGCTCTAGTCCCA
Gb379_000170	Class_II	N/A	N/A	Chr07	2473172	Chr072473172	Unique_Gb	1	#N/A	1	#N/A	Tm1_Mira454_Contig_385	GTTGTAGCAGGTGTCTTCTTAAAATCGATTTTGTCGACTTTAACCTCTCC[A/G]TCGATGAGTTCATAGACATAGACCACAACACGTAGTCCATCGATATCCAT
Gb379_000183	Class_II	GOOD	N/A	Chr01	3614334	Chr013614334	Unique_Gb	#N/A	#N/A	#N/A	#N/A	Tm1_Mira454_Contig_402	TTCGTTCTCTGTTTCCTTTGTGTCTGTCTAATTGTCTAAAATGCAACTGT[T/G]GAAGACGAGAAAAAAGAATATTGGACAGTGTTAACCATAACCTGCGAAGC
Gb379_000185	Class_II	GOOD	N/A	Chr02	14104085	Chr0214104085	2_GbGm	1	#N/A	1	#N/A	Tm1_Mira454_Contig_404	TCATCTACCATTTACAAATTATAATCAAGCACTGGATATCAAAGCTAGAA[A/T]AACTTAAATCTTCCCTCAAATTGATATATTGAGATCAATGCGAGGCTTTT
Gb379_000188	Class_II	GOOD	N/A	*	0	*0	2_GbGm	#N/A	#N/A	#N/A	#N/A	Tm1_Mira454_Contig_413	AGATCCGCTTCCACCTCTAAATCCCCTTCCTCTTCTTCCTCCTCAATAAA[T/C]GATTCCCTCAATTCCGCCACTTTCTCCTTATGCTTTTTTGATTGCTCGTG
Gb379_000191	Class_II	GOOD	N/A	Chr09	16732963	Chr0916732963	4_GbGtGmGl	#N/A	#N/A	#N/A	#N/A	Tm1_Mira454_Contig_417	TCATATCAACTCCTAAAGAAAGCACATAAAAGCAGAAGAATCCCATTTAC[T/G]AATATCTAAAATGAATCATCTACAAGATTTGCCAATTCATAGTGTCAACT
Gb379_000196	Class_II	GOOD	N/A	Chr05	55952008	Chr0555952008	Unique_Gb	#N/A	#N/A	1	#N/A	Tm1_Mira454_Contig_423	TTCAATTCATCACTGACGCCCTCAATCATCTTCATCTTCCCTGCAGCCGC[A/T]GCCACCGTGAGGCGATGAGGCGATGGTTTGAGAGAAATGAGGGGGATGGA
Gb379_000198	Class_II	GOOD	N/A	Chr02	15504100	Chr0215504100	Unique_Gb	#N/A	#N/A	1	#N/A	Tm1_Mira454_Contig_432	CCAACGGTGGTCCATTCCTTCATGCAAGCCGCCGGTCTAACCAACGACCA[T/C]CTCATCACATGCCACAGGCACCTCCCTTGCGCCTTGTTAGCCATCCAAAG
Gb379_000201	Class_II	GOOD	N/A	Chr09	22295653	Chr0922295653	3_GbGtGm	#N/A	#N/A	#N/A	#N/A	Tm1_Mira454_Contig_438	AAGTCACTTCGAGCACTGCTGTTGCTACTTGGAAACTTTCCACAAAAAAT[A/T]GCCGTAGAAGCCCATAGGGACAACAAATAACACCTTCATTTTCATTTTCT
Gb379_000205	Class_II	GOOD	N/A	Chr07	1926742	Chr071926742	Unique_Gb	#N/A	#N/A	#N/A	#N/A	Tm1_Mira454_Contig_442	TCACCATACTTGTTCAGACGAAGGAAAGAAGAGGGAATATATGCAGTAAG[A/C]TTGTAGGAGATAGTTGCTTCTGACTATTTTTTCATGATATATCCCATAAT
Gb379_000209	Class_II	GOOD	N/A	Chr06	19036133	Chr0619036133	5_GbGtGmGaGl	#N/A	#N/A	#N/A	#N/A	Tm1_Mira454_Contig_447	TTGAATTAAAAATGGGAGATGAGAAAGAAGAATTTGGAAGACTGAATGTA[T/G]CTGTCGCACCACTCCTTCAATTCAACAACCGGTAAGTAGAGTGTTTCATG
Gb379_000218	Class_II	GOOD	N/A	Chr05	61624568	Chr0561624568	3_GbGaGl	1	#N/A	1	#N/A	Tm1_Mira454_Contig_452	TAAAGCTGGGCTAAAATGTGTAGATACCACTCTAGAGTCCAGTAACTCCA[T/C]GATGGGTGTGAAGTTAACACACCTTGGAACCTTGTATTGATTAATGGAAG
Gb379_000219	Class_II	BAD	N/A	Chr02	54257713	Chr0254257713	Unique_Gb	#N/A	#N/A	1	#N/A	Tm1_Mira454_Contig_453	TCGTCATCTTTGGCACCAGCCAACAATCCCCCACACACCGCAGAGCATTC[A/G]CCCATTGCACCGTATTTTTTCTCTTGGATAAAATCAACAGTGTTGCCGCC
Gb379_000226	Class_II	BAD	N/A	Chr07	4811626	Chr074811626	Unique_Gb	#N/A	#N/A	#N/A	#N/A	Tm1_Mira454_Contig_459	ACCACCAAACTGGGTATAACCCTGCTTTGTATCACAGAGAGATTGAACCA[A/G]CTGTTCAACGGGCATTGGCTCTTGGTAAGCATATGTGTATCGTTGAGCTT
Gb379_000230	Class_II	BAD	N/A	Chr04	9564041	Chr049564041	Unique_Gb	#N/A	#N/A	1	#N/A	Tm1_Mira454_Contig_471	CAAACTGCATAGGCTTCGTGTCACGCCCTATCTTTACATACTCCTCGAAT[T/C]GCTCCTTCAAGTCTTCTGGCAGATTTGTGGTGCTCTTCCACCCCAGTATG
Gb379_000231	Class_II	N/A	N/A	Chr07	5612450	Chr075612450	4_GbGtGmGa	#N/A	#N/A	1	#N/A	Tm1_Mira454_Contig_472	CATAGGCTTGCAAAGGATACATTTTTCTATAATTGTAACTCGGAGGGTGC[A/G]AGCTCTATCTATGTAATAGAGAATTGAAGTCTTCTTTATCGATCAAACTG
Gb379_000232	Class_II	N/A	N/A	Chr07	5615905	Chr075615905	2_GbGt	#N/A	#N/A	#N/A	#N/A	Tm1_Mira454_Contig_472	ATATCAAAGCGATTCGGACCCAAAGAGTCCATCGGATTCTCAGCTGTTTC[A/C]GGAGCTCGGACGAGTTGGGGAATTTATTTGGGAGGGTGAATTTCAAAGGA
Gb379_000237	Class_II	N/A	N/A	Chr08	42372246	Chr0842372246	2_GbGl	1	1	1	1	Tm1_Mira454_Contig_474	ATCGTCCTCATATATGTTGTGACTTTATCAATATTTCCAGGATACATCAC[A/G]GAGGATGTGCACTCATTGGTTCTCAAGGACTGGTATCCGGTCCTCCTTAT
Gb379_000244	Class_II	N/A	N/A	Chr04	58001993	Chr0458001993	Unique_Gb	1	#N/A	1	#N/A	Tm1_Mira454_Contig_481	CTTCACAACCGCTTCAAGCATTCCGTTAGCCAAATAACTCTTAGCGTCTT[C/G]GTTATTCACTGGACCAGGGAGCTGAAACGAGGCAGTGAACAGTCCCGGTG
Gb379_000245	Class_II	N/A	N/A	*	0	*0	Unique_Gb	#N/A	#N/A	#N/A	#N/A	Tm1_Mira454_Contig_481	GAGAGGCGCCACATCGAGAACCGGCTGCTGAGGATTCATGCGATTAGGTT[T/C]ATAATTTTCACCTTTTGTCCTTTCAGACCTCATTGGAGAAGCCATTGAAG
Gb379_000247	Class_II	N/A	N/A	Chr05	3940380	Chr053940380	2_GbGa	#N/A	#N/A	#N/A	#N/A	Tm1_Mira454_Contig_483	CCAAGGTCTAAAATATCACATTATTGTTAACCGGACAAAACCCACACCGA[A/G]AACAATAAGAAATTACCTATCTAACCCGGAATCATATGAAAATTTTCCCA
Gb379_000248	Class_II	N/A	N/A	Chr05	3940159	Chr053940159	3_GbGmGa	#N/A	#N/A	#N/A	#N/A	Tm1_Mira454_Contig_483	ATGAATTATGGTTATCTTGGAAACTGAATTGGCCGCACTAGTAGTAGCAG[T/C]AGTAGTAGCCGTAGCGTAGTTTCCTTCAGTTGTACTGGTTGTTAGGACAA
Gb379_000249	Class_II	N/A	N/A	Chr05	3939999	Chr053939999	Unique_Gb	#N/A	#N/A	#N/A	#N/A	Tm1_Mira454_Contig_483	TTTCCGGAGTATTGAGACTGCGTAAAATTAGTGAGCACAAGACTCGGAGC[C/G]AGGTTCGGAACACAAGCAGGCATTACTGCTCCGTCCCTTGTGACGGAAAC
Gb379_000250	Class_II	N/A	N/A	Chr05	3939885	Chr053939885	3_GbGmGa	#N/A	#N/A	#N/A	#N/A	Tm1_Mira454_Contig_483	TTGGCTAGAAGGTTTGGATAGTTGGCAAACTGTGGTTCGGTGCCTGGGAC[A/T]GTGTTGGCGCCTGTGGAGTTTGTGCAAGGTTGGTTCTTGAATTCTTCGGC
Gb379_000254	Class_II	N/A	N/A	*	0	*0	3_GbGtGm	#N/A	#N/A	#N/A	#N/A	Tm1_Mira454_Contig_484	GACAGTAAGGAATCCAATTCAATCCTGTCAACTTTATAGCTGCCATTTAA[A/G]CCTTGTACTCATTGACTCGAATCCATTTTGTAGATGACCATTTATTTCCT
Gb379_000255	Class_II	N/A	GT_BAD/GM_BAD	Chr05	8863648	Chr058863648	3_GbGtGm	#N/A	#N/A	#N/A	#N/A	Tm1_Mira454_Contig_485	TCCTGAAGGCAAACCATTCGGACAGTAGCCTTCTTGAGCAATGTGATAAT[A/G]CTGAAGACTCTGAAGAACGGGGCTTGATAAAGCATTTGAGAAAATGGAAT
Gb379_000262	Class_II	N/A	N/A	*	0	*0	3_GbGtGm	#N/A	#N/A	#N/A	#N/A	Tm1_Mira454_Contig_493	TAGTAGCAGCATCAAGCATAAGATTTGGCTATTTTCGGGTGTCATATGGC[T/C]AAGAGACTGCAGATGAGACAGGAAGATTGAGCCTCATGATGATTGTATCT
Gb379_000269	Class_II	N/A	N/A	*	0	*0	Unique_Gb	#N/A	#N/A	#N/A	#N/A	Tm1_Mira454_Contig_500	AGGCACGTGTGAGGAGCGGCTCGAAGGTGTGGTCGCACACGCACGAGAGG[A/G]GAGTGTGCTGGCTGTGCAGTCATGCAGCGCCCAGGGTTTTCTAGTGTTTC
Gb379_000270	Class_II	N/A	N/A	*	0	*0	Unique_Gb	#N/A	#N/A	#N/A	#N/A	Tm1_Mira454_Contig_500	GAGTGTGCTGGCTGTGCAGTCATGCAGCGCCCAGGGTTTTCTAGTGTTTC[T/C]TGCTTCTGATTTTTGTTTTGGGCTGCGTTATGCCTTGGGTCCGGGTTAAG
Gb379_000272	Class_II	N/A	GT_GOOD/GM_GOOD	Chr10	18667841	Chr1018667841	3_GbGtGm	#N/A	#N/A	#N/A	#N/A	Tm1_Mira454_Contig_502	TCCTAAAGCATATTTACATAAATTTAGCAGTCTGGTATTAGAGTTGCTCC[T/G]ACATAACTTCAGAAATAAGAAACCGCATGAATAATCATCAAAATGCAGCA
Gb379_000273	Class_II	N/A	N/A	*	0	*0	3_GbGtGm	#N/A	#N/A	#N/A	#N/A	Tm1_Mira454_Contig_502	ACATAACTTCAGAAATAAGAAACCGCATGAATAATCATCAAAATGCAGCA[C/G]CATTCGAACTATTCGGGATATAAGAAAACACAGTAAATCCAAACATAATC
Gb379_000277	Class_II	N/A	N/A	Chr02	5271340	Chr025271340	Unique_Gb	#N/A	#N/A	#N/A	#N/A	Tm1_Mira454_Contig_506	AAAGGAAAAAGAGAACGCTGCCACCTAATATTCTTCTCATTAGATGGCTT[A/C]AGTTCATTACCACCACAGATATTGGAAAGTACACATCCATAATGAGCTTC
Gb379_000280	Class_II	N/A	N/A	*	0	*0	3_GbGtGm	#N/A	#N/A	#N/A	#N/A	Tm1_Mira454_Contig_508	TGAATAAATTGACATGTAGCTAGGAAATTACCAATGCACCATGCCGATTC[T/C]GATTAACTTGCATTCAACTTCTTTTCTTCAATGTAGTCATGCATCTCATT
Gb379_000281	Class_II	N/A	N/A	Chr04	59242904	Chr0459242904	Unique_Gb	#N/A	#N/A	1	#N/A	Tm1_Mira454_Contig_508	CATCCCTCGAACCATGGCCCTCCACGAGTATAATGTATGGCTTTAGGAAA[T/C]GTTGTTGAGTCATTCTCGACAACCTTGTTATGCCCTTCAAGGAAATTCCA
Gb379_000282	Class_II	N/A	N/A	*	0	*0	Unique_Gb	#N/A	#N/A	#N/A	#N/A	Tm1_Mira454_Contig_508	CATTGATAGCAGCAGTTTTTTTCTACTATAACACAGATCTGAGAAAATGA[A/G]GAAAACGCGGGATCTCGAAATTCTTGACAGTGAAGAAAGAAGAAAGAGAA
Gb379_000287	Class_II	N/A	N/A	Chr02	3578476	Chr023578476	Unique_Gb	#N/A	#N/A	#N/A	#N/A	Tm1_Mira454_Contig_517	TGGTGTTCTGTTGTTTAGATAGTTCGGTAACTTAGGAGGGTATGTATGAA[C/G]AACACAAGTTGATGCAGATAGAAAGACGACAATATTACATGATTACAATA
Gb379_000293	Class_II	N/A	N/A	Chr02	59038877	Chr0259038877	3_GbGtGm	#N/A	#N/A	#N/A	#N/A	Tm1_Mira454_Contig_520	GGCATCAATTTGAGTGTTGATGCTCTTATCTTGAATCACCTCTTTAAGTT[T/C]GTTCCCTGCAAATTCCGAGGCATTTATTTGGTTGTTGCTGATGATGATCT
Gb379_000298	Class_II	N/A	N/A	Chr03	22939823	Chr0322939823	Unique_Gb	#N/A	#N/A	1	#N/A	Tm1_Mira454_Contig_525	GACTCAGTCTCAGAGATTGAACCCTTGGATGGATCTGGCGGAATCTACGG[A/G]ACGGAAGAGGAATAACTCCCGTTTAACCTAATCTTTAAAAAAAATACTTC
Gb379_000301	Class_II	N/A	N/A	*	0	*0	Unique_Gb	#N/A	#N/A	#N/A	#N/A	Tm1_Mira454_Contig_532	GCAGCGCAGGCACATGCAGATCTCGAGAATCGCCGAACAACTGGATCAGT[T/C]GTGCTGATTCCATGAAAGCATCTCGGTTGACTTTGAACACCAATTGCATG
Gb379_000304	Class_II	N/A	N/A	Chr04	61165617	Chr0461165617	Unique_Gb	#N/A	#N/A	1	#N/A	Tm1_Mira454_Contig_539	ACAAGCCTAATTACAACCCCTTTTTTTTCTCAAAGGAAGACTAATAATCA[A/T]AAGGAATATATGTATATAAATCCGAAAAGAGCACGATAGATACTACACAC
Gb379_000308	Class_II	N/A	N/A	Chr06	32103646	Chr0632103646	Unique_Gb	#N/A	#N/A	#N/A	#N/A	Tm1_Mira454_Contig_542	ACAAACACCATTCAAATCTTAGACACGGCACACTATCACATATGGCTCCG[A/G]AGGAAGTCCAGAATTAGCTCGTTCACGAGCTCGGGTGATTGCTCTTGAAC
Gb379_000309	Class_II	N/A	GT_GOOD/GM_GOOD	Chr06	32103008	Chr0632103008	3_GbGtGm	#N/A	#N/A	#N/A	#N/A	Tm1_Mira454_Contig_542	TTGTAATGCAGTCTTGAATCCGGATTTCTCATATAAAGCTCCGTATGTTG[T/C]GAGATCTTCCTCGGTGAACCAAGGTGGAAGAGGAACAGAAGCATCCACCA
Gb379_000313	Class_II	N/A	N/A	Chr01	6334313	Chr016334313	Unique_Gb	#N/A	#N/A	#N/A	#N/A	Tm1_Mira454_Contig_545	TCCCCAAATTGCTTCAGCTCCATCATTTTCATCGTTTTCCCATTTCGATT[T/C]CCCCCCTTCAGTTTCACTTTCATCCTCATCGATGGTGATGGTGGTGTCAT
Gb379_000314	Class_II	N/A	N/A	Chr02	4334604	Chr024334604	Unique_Gb	#N/A	#N/A	#N/A	#N/A	Tm1_Mira454_Contig_546	GGTGCACTCACAGTATTGGCTGATCTTATGGGAGCAATTGGGTCAGGGAC[T/G]GGTATTCTTCTCGCAGTCACAATCATCTATCAGTATTTTGAGACTTTTGA
Gb379_000315	Class_II	N/A	N/A	*	0	*0	2_GbGm	#N/A	#N/A	#N/A	#N/A	Tm1_Mira454_Contig_553	CAATGTACAGCTGATCAAGCAAAAGACATTACCATTCATTGTTCCTAACC[A/G]ACTTCGGCTTGGTGGTCAGATGGGTCATTTAAAATATAAAGACCACACTG
Gb379_000322	Class_II	N/A	N/A	*	0	*0	3_GbGtGl	#N/A	#N/A	#N/A	#N/A	Tm1_Mira454_Contig_566	CTGATAATAGAAAAACATGAATACGTTTGAGTTGATATAACAGCATACCA[T/G]GGCAACACCTCAACCAACATGCCGTCACGGCCTCTATCAAGCCCTCTAGA
Gb379_000323	Class_II	N/A	N/A	*	0	*0	3_GbGmGl	#N/A	#N/A	#N/A	#N/A	Tm1_Mira454_Contig_566	CACGGTGACAAAGGTATTGTTGCGCATGATCTTTATGTGTGCAAAATGTT[T/C]GTTTTGCTCGATATGGTCTTGCCGAAATTGAGAACCCCTAAAGTTTGCCA
Gb379_000325	Class_II	N/A	N/A	Chr07	15280425	Chr0715280425	4_GbGtGmGl	#N/A	#N/A	#N/A	#N/A	Tm1_Mira454_Contig_570	CCAAAATAAACGACACGACCGAACATCAAAACCCTTCTTTTTACCCTAAA[C/G]TAATTCCAATTTTATTACAACTCATCTTTACTTGCTGTAAAATCTCCCAT
Gb379_000328	Class_II	N/A	N/A	Chr07	15284289	Chr0715284289	Unique_Gb	#N/A	#N/A	#N/A	#N/A	Tm1_Mira454_Contig_570	AGCTGAACCACTGGCGACGACGGCCCGTAAAGAGCGTTAGAGATGGTGAA[A/G]GATGTGAAGAGAAATGATAAAGCTATTAGCAATGGAGATCGCGATCTATG
Gb379_000329	Class_II	N/A	N/A	Chr13	4880145	Chr134880145	Unique_Gb	#N/A	#N/A	#N/A	#N/A	Tm1_Mira454_Contig_572	GTGATAAAAATGTTGCTATGAATGATAAGAAAGATGGGTCTTTTGTTTCG[T/C]ATCCTGAGAGTGAAGTTTTCGAGTTTTGGAGGATTGTTAAAGATGGGCTT
Gb379_000330	Class_II	N/A	N/A	*	0	*0	2_GbGm	#N/A	#N/A	#N/A	#N/A	Tm1_Mira454_Contig_572	CTGGAGTTGTTGCCCGGTGCCAATATCGCGAAGATGGAATGTGTTTGCTC[C/G]GAGATGCGATACCTGGCTTCGAACAATGATCTGTGGAAGCAGAAATTTAA
Gb379_000331	Class_II	BAD	N/A	Chr03	43260707	Chr0343260707	Unique_Gb	#N/A	#N/A	#N/A	#N/A	Tm1_Mira454_Contig_573	TCTTTAATCGAAAGGAGCTCAGGGAATTCTGTCTTCAATTTGGTGGCATC[A/G]AGTTCGTTGTTGCTTCTCGGGGCTACGATAACTTTGGCCTGCTCCTCGAG
Gb379_000342	Class_II	N/A	N/A	Chr06	42987863	Chr0642987863	Unique_Gb	#N/A	#N/A	#N/A	#N/A	Tm1_Mira454_Contig_583	TAAAAACAGAAATGATCTACTTTAGAGAAACAAAGAGGTTCTGAGAGTTT[A/G]GACCTTGTCCGTTACTGGTAAAGATTAGCAGCCTTCACTTCAATGCAGCC
Gb379_000343	Class_II	N/A	N/A	*	0	*0	Unique_Gb	#N/A	#N/A	#N/A	#N/A	Tm1_Mira454_Contig_583	AACATCAACTGATCAACAGCAGCTAGATGCAACCTTACAGTAATAGGGTG[T/C]AAGAGTTTCAGATCATCAGAACCATCCCTACACACTATAGACTATGTAAG
Gb379_000345	Class_II	N/A	N/A	*	0	*0	Unique_Gb	#N/A	#N/A	#N/A	#N/A	Tm1_Mira454_Contig_586	GGACCGCATCTCTAGCTTTCAAACACAAAGGACGAAAGGCGTCAGATTTG[T/C]TAGCGAGAAAACCTAGCTTTATAACGGAACCGGATGAGGGAGACGGCGAA
Gb379_000353	Class_II	N/A	N/A	Chr10	17034764	Chr1017034764	Unique_Gb	#N/A	1	1	#N/A	Tm1_Mira454_Contig_598	CTTCAATCCTACTCATGACCGATGGAACAAGGTTTTCCATAGATACACAA[T/C]CTGGGTCAATCTGACCACATATGAGACCTGAGCTCAGATTATCGCAACTC
Gb379_000360	Class_II	N/A	N/A	Chr09	69379232	Chr0969379232	Unique_Gb	#N/A	#N/A	#N/A	#N/A	Tm1_Mira454_Contig_604	TAAAGATCGATCCTTTCTCCAAACCGTTCTCGTTGAATACGAGTTTGGTA[A/C]ACCACATCGCATTTAGACGCCACTTCCATTAAATCACCACTTTCTTCCCA
Gb379_000367	Class_II	N/A	N/A	Chr05	53343034	Chr0553343034	Unique_Gb	#N/A	#N/A	#N/A	#N/A	Tm1_Mira454_Contig_611	TTTTAGGTTTGTTGTTACTTCTAAGGGAGAGGTTCTCAAGAAGCTAAATC[T/C]GTATTTAGAAAGTGGGAAAGTGAAACCGGTTGTTGATCCCCGGGGACCAT
Gb379_000368	Class_II	N/A	N/A	Chr01	50319293	Chr0150319293	Unique_Gb	#N/A	#N/A	1	#N/A	Tm1_Mira454_Contig_614	GTTGTTGCTGTTGATCCGGTTCGGTGGAGAACCGTTTCGGCGGTTCGCGA[A/C]GGAATGAAGGTAAGACGTGGGTCGGCTTGACCGTTCGAACCGAAACGTGC
Gb379_000371	Class_II	N/A	N/A	Chr07	6473052	Chr076473052	2_GbGt	#N/A	#N/A	#N/A	#N/A	Tm1_Mira454_Contig_616	TTCCCACTGAGGAAATTTCGTGCAGCAAACAGGGGACCTTCTGATGTGGA[T/C]GCGACGGAAAGGGAGCACATAAGGCACCTTTGAAGCTTTTAACAATTGTA
Gb379_000372	Class_II	N/A	N/A	Chr10	13842191	Chr1013842191	Unique_Gb	#N/A	1	1	#N/A	Tm1_Mira454_Contig_617	CACCTACAGCTTCTGCCAAATACGTTGCCTGCAATCATCTCTCACTTTAT[A/T]GAGTCCAATCCCCCTCAAAAAAAAGAGGAAAAGGAATGGAGGGAGAGAAT
Gb379_000374	Class_II	N/A	N/A	Chr07	27136546	Chr0727136546	Unique_Gb	#N/A	#N/A	#N/A	#N/A	Tm1_Mira454_Contig_619	TGTGCTGGCACCAAGATCCAAACACCGCCAAGAATGTGCAAGCACAGAGA[T/C]AGACAAATGGTGGCAACAACTGAAGACTTTGCACTAACATATCTCACTAT
Gb379_000375	Class_II	N/A	N/A	Chr07	27136350	Chr0727136350	Unique_Gb	#N/A	#N/A	#N/A	#N/A	Tm1_Mira454_Contig_619	TAACTGTTTCGAATGCAATCCTTCCACTCATATCAACAACAAATTTCTTA[A/T]TTCTTGGCTCTGATAAAGTTGATGATACTTTTCTAACCCACCCATCATCA
Gb379_000392	Class_II	N/A	N/A	*	0	*0	Unique_Gb	#N/A	#N/A	#N/A	#N/A	Tm1_Mira454_Contig_637	CCATATCGAAACAAATATTCGCAAGTAATACGTATCAGAACTCAAAAGTG[T/G]CTCTGGTACTGCAACATCTCTTCATTTGTAGAACTCAAAGTCAGTGTCAG
Gb379_000397	Class_II	N/A	GT_GOOD/GM_GOOD	Chr05	12074602	Chr0512074602	3_GbGtGm	#N/A	#N/A	#N/A	#N/A	Tm1_Mira454_Contig_643	AAATAATGATGAGGGCTGCCCACGGGGCAGGGTGAGCATGAAACCAATCC[A/G]TTACCCCATTTCCTTCGAGTAACAGTGCTGGGACTGCCAAGATCATGGTT
Gb379_000398	Class_II	N/A	GT_GOOD/GM_GOOD	Chr05	60759854	Chr0560759854	4_GbGtGmGa	1	#N/A	1	#N/A	Tm1_Mira454_Contig_644	AAAAGATAAGATGGATCGAGAAGGTTAGCACCAAAATAACCGATCCTTCA[T/C]TACGACTCTGTTTTTTCCATTCATGATGCTTCCCTTGTAATCCAATGTCC
Gb379_000408	Class_II	N/A	N/A	*	0	*0	Unique_Gb	#N/A	#N/A	#N/A	#N/A	Tm1_Mira454_Contig_659	TAGAGGAAAAATAATTTAAAGTTTCTACCATGCAAGGGGAAATGCCTAAT[A/C]TAAAGCAGCAAACTCAGTCTCTACAATGATATTAATTCTGGTGGGTTGGT
Gb379_000409	Class_II	N/A	N/A	Chr06	36781136	Chr0636781136	2_GbGa	1	#N/A	1	#N/A	Tm1_Mira454_Contig_659	TGTCCTTGCTAGCTTGCCGGTGAACCCGTAGTCACCAAACAAGACATCAG[A/C]GACACCTTGGCCCTCGGTCCCCGGAAGCCAAGCAGCTACAAGTGCATCAA
Gb379_000411	Class_II	N/A	N/A	Chr08	55410135	Chr0855410135	4_GbGtGmGl	1	1	1	#N/A	Tm1_Mira454_Contig_666	TGTGAACCGGGTTTGAAGCTTGTTGTGTTGCTACTGACACCATGACATTA[T/G]CCCCAAAAAATCTTTCAGAGAAGAAAACCCAGAATATGTCATACACAAAC
Gb379_000421	Class_II	N/A	N/A	Chr06	48354898	Chr0648354898	2_GbGa	#N/A	#N/A	#N/A	#N/A	Tm1_Mira454_Contig_672	TTGTCACGCAAAGGATCATTACATTTGACCAATGATGTCAACTTCGGAGG[C/G]CCAGCGGGCGGCTGATATTGTTTCTTGACATTTGGTGCTTGCCTCTCATC
Gb379_000425	Class_II	N/A	N/A	Chr12	4549166	Chr124549166	Unique_Gb	#N/A	#N/A	#N/A	#N/A	Tm1_Mira454_Contig_675	TGAGCGAGAGAATTGCTCGATCGACTTCGGTGATCTTGGGTTTCTTCGCC[A/C]ATAAATTCCCCATCTATTATTGCTGATTCAATTCAATTAAGAAAAAGAAA
Gb379_000427	Class_II	N/A	GT_GOOD/GM_GOOD	Chr03	30490981	Chr0330490981	3_GbGtGm	#N/A	#N/A	#N/A	#N/A	Tm1_Mira454_Contig_678	GGGTTTAGACATAGAGGATTGTTAGGCCCCAATATTAAGAGGATCAGGAA[T/C]GAGACGGTGACTCCTTTGGAAACCGTTGATGAGCTTGATATTCGACGATC
Gb379_000435	Class_II	N/A	GT_BAD/GM_BAD	Chr04	60385027	Chr0460385027	4_GbGtGmGa	1	#N/A	1	#N/A	Tm1_Mira454_Contig_689	TGTACCAATTGTCACTAAAAGTCCATATATAATWAAATCACACCAGGTAT[T/C]TTGCATCTTATTTTTCAGAAAGATCAAACACTTACCTCCGTCATTGGCAT
Gb379_000436	Class_II	N/A	N/A	*	0	*0	Unique_Gb	#N/A	#N/A	#N/A	#N/A	Tm1_Mira454_Contig_689	CCGCACTAACGATAGATTGCAAAAATTCCACGATATTATCAACCGTGGCC[A/G]GCACTGAGCAGTCCTTTTTTATCATTTATGGCTCCCCAATCACTTGAACT
Gb379_000442	Class_II	N/A	N/A	Chr08	25083416	Chr0825083416	3_GbGtGm	#N/A	#N/A	#N/A	#N/A	Tm1_Mira454_Contig_696	GGAGGATGATGATTCGATGTCGCTTGGGATCTGGGATGGGAAGAAATTTG[A/T]TTTCAAAACCCTTCAAGTGGATTCCAAGTTTCCATTGTTGCAGAAGATTG
Gb379_000447	Class_II	N/A	N/A	Chr13	29097430	Chr1329097430	2_GbGl	#N/A	#N/A	#N/A	#N/A	Tm1_Mira454_Contig_697	GGAGAAAACCTTGGTTGGTGTCGGAAGATGATGTAGTTAGGTTTTCTGCC[A/C]TTTCCATTGCCCAGTGTACATTCTTACAGTATAATTGGAGTTGCAGGGCA
Gb379_000448	Class_II	N/A	N/A	Chr10	3264730	Chr103264730	4_GbGmGaGl	1	1	1	#N/A	Tm1_Mira454_Contig_702	ACGTTACATTCGCCGAGGAAAACTTTTAAGCTATATGGTGAACCACAGTC[T/C]CCTTCGGCGATTAGTGCTCGGTCATTGGCGGCCATGTGTTCGATGATTTT
Gb379_000450	Class_II	N/A	N/A	*	0	*0	Unique_Gb	#N/A	#N/A	#N/A	#N/A	Tm1_Mira454_Contig_705	CAGAGAGTTGAGAGGAGAACTCGCAAAGCAAAAAGAAAGGAAAATAAAAT[A/C]AAATACGAGATCATACCCTCACTCATTTTCTAGTATAGTAGTTTTGTCCA
Gb379_000451	Class_II	N/A	N/A	Chr04	60614013	Chr0460614013	2_GbGm	1	#N/A	1	#N/A	Tm1_Mira454_Contig_706	CTGAYCTTTGTTAAAATAATAATTTACAAAATGGCATCCTCTTTTGCCTT[A/T]GCTTCTGGAACCTCACCTTCATTCTTACCCTCTAACACCCTCAAACCCAA
Gb379_000453	Class_II	N/A	N/A	Chr12	5776189	Chr125776189	Unique_Gb	#N/A	#N/A	#N/A	#N/A	Tm1_Mira454_Contig_711	TTTGCATTTTCACCAGCAGCACCCATGGCTACATGCAATGGATAGAAGTG[A/G]TCCGGCCATGGGTGAGCCATCTTCGCATGCGGTGCCTTCTCTTGATAGCA
Gb379_000458	Class_II	N/A	N/A	*	0	*0	3_GbGmGa	#N/A	#N/A	#N/A	#N/A	Tm1_Mira454_Contig_716	ATAGAGCACTGCAGCTGACAATCCTCCTGCCGCAAGTGATTTCTGGCTGC[C/G]ACTCTTCACATAGCCCATAACACCACCCACTCCAACAAGTGCAGCATATC
Gb379_000459	Class_II	N/A	N/A	Chr05	33058837	Chr0533058837	Unique_Gb	#N/A	#N/A	#N/A	#N/A	Tm1_Mira454_Contig_717	TCTACCACTATAAATGGTTCATCTCTACAAAAGTTCACTTCAATACTCGG[A/T]ACTCAATCATCATATTATTAAGAGGAACTAAAAGGAACCCATGGTCTTCC
Gb379_000460	Class_II	N/A	N/A	*	0	*0	Unique_Gb	#N/A	#N/A	#N/A	#N/A	Tm1_Mira454_Contig_717	TAAAAACTTACTCAACTGAAAACTCAAACAACATGGTGTGCTGGTACTTG[T/C]TACCAGGTTGAACAACGACTGATGGGAAGTTCGGTTGGTTTATCGCATTT
Gb379_000461	Class_II	N/A	N/A	Chr05	33058503	Chr0533058503	2_GbGm	#N/A	#N/A	#N/A	#N/A	Tm1_Mira454_Contig_717	ATTCACGTGATTACCAGTGTAAAATTGCATCCCAGGTGCATCGGTCCATA[A/C]GCTAAGGACCCTCGAGCTGGATGGGTCCTTCAATTTGGCAGCACGTTTCA
Gb379_000462	Class_II	N/A	N/A	*	0	*0	3_GbGtGm	#N/A	#N/A	#N/A	#N/A	Tm1_Mira454_Contig_718	AAGAAATTCGTTTCCTCTCCTTGTAGACCCTTCTCCGTGAGGAAAGGAGC[C/G]AGCTTTGCAGTTGTCAGATCCGATGGAAGAGTAAATCTGAACCCTAAGGG
Gb379_000467	Class_II	GOOD	N/A	Chr08	41534292	Chr0841534292	Unique_Gb	#N/A	#N/A	#N/A	#N/A	Tm1_Mira454_Contig_724	AATGCAAGCCCAACAACGAATCCCAACCCCATATTCCTTCCGGTTGATCC[T/C]GAATTATCAGCAGAAGCTGGCTCATCTGCGGTTGCTGATGCTCTTGAGTT
Gb379_000475	Class_II	N/A	N/A	*	0	*0	3_GbGtGm	#N/A	#N/A	#N/A	#N/A	Tm1_Mira454_Contig_733	ATTATGATTTCCTAAATACCTTGGGGAACAAGTAAATATAGTGGTTTGCA[A/C]GCTTTCATATTCAATCCTCATGTTCATCCTCGCCTTCAGAATCTGATCGA
Gb379_000480	Class_II	N/A	N/A	*	0	*0	Unique_Gb	#N/A	#N/A	#N/A	#N/A	Tm1_Mira454_Contig_736	GAGAACCGAGAATCAGGAAGGGCAAACTGGCTCTTTCTTCTGTTGTAACA[T/C]GCTTTCACAACAATCACTCCGACTGTTAGCCTCTTTTCAACATCGAGCTT
Gb379_000482	Class_II	N/A	N/A	Chr05	24607938	Chr0524607938	Unique_Gb	#N/A	#N/A	1	#N/A	Tm1_Mira454_Contig_741	AATTTCTACTTGGGTTCCTTTCAGGCTGCCATCAACAACAGCGATCTTCC[T/C]AACCTCTCCCCCGACGACGCCGTCGAGCGCGACTGCCTCGTCTACCGCTC
Gb379_000483	Class_II	N/A	N/A	*	0	*0	Unique_Gb	#N/A	#N/A	#N/A	#N/A	Tm1_Mira454_Contig_744	AACAATGGCAATAATTCAAGTTCCATGTTAAAAAAGTATCTGTTGCAAAC[A/T]CACCTATGCAGCATTATCTGTCCCACCTAATATTTATCTGGCTGGTGATC
Gb379_000484	Class_II	N/A	N/A	Chr07	19404662	Chr0719404662	Unique_Gb	#N/A	#N/A	#N/A	#N/A	Tm1_Mira454_Contig_744	TGTCTACTAATTCCAGTCCAAGTTTCTTCATCTACACAGTCAAATGAAGT[A/G]AGATCAGCACTCCTTGACCATCCAGACAATGGTGTACCTTCCTTATCCAC
Gb379_000499	Class_II	N/A	N/A	Chr01	11585411	Chr0111585411	Unique_Gb	#N/A	#N/A	#N/A	#N/A	Tm1_Mira454_Contig_748	TTACTGCTGCTTCAGGTGGTGTAGGTCAATATGCAGTTCAACTAGCAAAG[T/C]TTGGAAACACCCATGTGACAGCCACTTGTGGGGCTCGCAATCTGGATTTC
Gb379_000500	Class_II	N/A	N/A	Chr07	58273092	Chr0758273092	Unique_Gb	#N/A	#N/A	1	#N/A	Tm1_Mira454_Contig_750	AGCACCGTGTAGTATCATTATCCGCCATAGCTCTAAACCGAATCACTCGC[A/C]GGCTCCCGGCCAGTGTTTCTAATAAGAACTATATATGACTGGAATTTCTC
Gb379_000501	Class_II	N/A	N/A	Chr02	15594144	Chr0215594144	Unique_Gb	#N/A	#N/A	#N/A	#N/A	Tm1_Mira454_Contig_751	CAAAAGAAAGAAAGAACCATTAACACAAGTTATAACAAAAGAAAACTGCA[A/G]TTCACTACATCAGGAAGCAGCTCATAACTTACTTGTTTCTCAATGGCATT
Gb379_000508	Class_II	N/A	N/A	Chr07	3801956	Chr073801956	Unique_Gb	#N/A	#N/A	#N/A	#N/A	Tm1_Mira454_Contig_755	AGAAGTTTCTGCTTTCCATAAAGACGCCAATGGCTTTGGCTGGCCAAACT[T/C]TTGAGGATATGCTCAACCTTTTCACTAACAATGGTGGCTTGTTTGGTCTC
Gb379_000511	Class_II	N/A	N/A	*	0	*0	3_GbGtGm	#N/A	#N/A	#N/A	#N/A	Tm1_Mira454_Contig_757	GGGGGACTTCCATATGGACTTGACGACCTCCTATCTTCACTTCCAGATCG[A/G]TTCCTCACATGTGATGGGGATTTGGAGAGAGGAGACTTATTTGGGGGTGG
Gb379_000516	Class_II	N/A	N/A	*	0	*0	Unique_Gb	#N/A	#N/A	#N/A	#N/A	Tm1_Mira454_Contig_764	CCAGATCAAAGCATTGGTAATTTTTGTTTTAGGATTTCTTTCTTTCTTTT[A/T]TTTTTCTTTTAAATTATTCAAGCTTTAGAATGAAAAAAAAATCAAAGCAT
Gb379_000520	Class_II	N/A	GT_GOOD/GM_GOOD	Chr08	35710450	Chr0835710450	4_GbGtGmGa	1	1	1	#N/A	Tm1_Mira454_Contig_768	AATCTGTTAATGGTTTCTTCGTGTTTAAATTCGAGGTTTTGTCCAGTAAT[A/C]TGTATGTAAAAGCTGTATTAGCAGAATATAATGTTGTATTCTATACCTAT
Gb379_000523	Class_II	N/A	N/A	Chr07	2779775	Chr072779775	Unique_Gb	#N/A	#N/A	1	#N/A	Tm1_Mira454_Contig_771	CTGATTTGCCTAATGGTGCCTCGAAATAAGCTTACTTCGCGTTAAGTTTA[C/G]CTGCTATTGGCTCTTATCGCTGATCATCCATTTTTGTTCAAGGTCTTGCA
Gb379_000527	Class_II	N/A	N/A	Chr13	1377261	Chr131377261	Unique_Gb	#N/A	#N/A	#N/A	#N/A	Tm1_Mira454_Contig_779	GTAAGGGATCCCATCAGCCGACAAAAGTTCGACAGGATAAACGGTCTTCT[C/G]ACAAGCCTTGCATTTCTGCTGAGTACCGGTAAACGACATTGCTAGAATAC
Gb379_000528	Class_II	N/A	N/A	Chr04	53593683	Chr0453593683	Unique_Gb	#N/A	#N/A	#N/A	#N/A	Tm1_Mira454_Contig_780	TGTTTTTGTTTTTAAAATATAAACTTACGACATCTACAAATGGTGACCTC[A/G]GTGCTACCTAGAGTAGAAAGCTTGGCAAGCAGTGGGATTCAATCAATCCC
Gb379_000531	Class_II	N/A	N/A	*	0	*0	Unique_Gb	#N/A	#N/A	#N/A	#N/A	Tm1_Mira454_Contig_785	GAACAATTTGGGGTTGGGAACTAATGTTTTTTTGAGACTATACCAAGGAA[T/C]GTAGAGTGTCGTAAATGGAGTCTATGATTGCATGAGACTGCCTTGTAGCT
Gb379_000534	Class_II	N/A	N/A	Chr01	4848229	Chr014848229	Unique_Gb	#N/A	1	1	#N/A	Tm1_Mira454_Contig_787	AAACACACACCTCTTCGTTAATCTATTTCTTGACGGCCGTTAACTTTTCC[C/G]TTTATAGTAGATGATTAAGCCGTCACGTCAACCAACCTTTCCTTATTTAG
Gb379_000535	Class_II	N/A	N/A	Chr01	46962906	Chr0146962906	Unique_Gb	#N/A	#N/A	#N/A	#N/A	Tm1_Mira454_Contig_789	AACAATGCTCATCAGACTGGATAAAAGAATCACAGACATAGTACCTGCAA[T/C]AGTTTTCACAGTAGCTGGACCTTTCCCCATCTTTAATTGATCTATGCTCT
Gb379_000538	Class_II	N/A	N/A	Chr08	54085770	Chr0854085770	3_GbGmGl	1	1	1	#N/A	Tm1_Mira454_Contig_791	TTCAACTCCCTTTATGAAGAAAAGGATGCCGATCAGTACACCCTCGTCTT[T/C]GCTAACTGCCTTAATCAAGTTAAAGTATCGATGAAAGTCCGATCAGCGAT
Gb379_000540	Class_II	N/A	N/A	*	0	*0	Unique_Gb	#N/A	#N/A	#N/A	#N/A	Tm1_Mira454_Contig_795	TGCCGCTGTTTGCAGCAACCAGCAGGCATTATATCATTCTATAGTTTGCA[T/C]ATTCAACGTGATGCCAATTACTCTTGAGCTTTGGTCCTGTTATTATCTGA
Gb379_000543	Class_II	N/A	N/A	*	0	*0	Unique_Gb	#N/A	#N/A	#N/A	#N/A	Tm1_Mira454_Contig_798	TAAAAATCACTTCCACATTCCAAAAACAAGTTCAGTACAGAATATAGCAA[T/C]ATCATTGCCATGGGTTGCTTCCCATTTTTTAAATTACACACTGTAATCAG
Gb379_000544	Class_II	N/A	N/A	Chr01	1036385	Chr011036385	Unique_Gb	1	1	1	#N/A	Tm1_Mira454_Contig_799	AAACAATCCATGGAAGACCTTTTAGCTGAAACCCACAAAAAAACCCCAAA[T/C]TTCTCTGGTTTCATTGCTAAATTCCACAGTTTAATGCAAGCAAAAGTCGA
Gb379_000545	Class_II	N/A	N/A	*	0	*0	3_GbGtGm	#N/A	#N/A	#N/A	#N/A	Tm1_Mira454_Contig_799	TAAAGCTATTCAGCGATAGCATATTGAAATACCATGCGAAATTACTTGTC[A/G]GCAATTCCAAGGAAATTGATGAGCAATCGGTAACAAAGGTAGAGGAGAAG
Gb379_000546	Class_II	N/A	N/A	Chr01	1039115	Chr011039115	4_GbGtGmGl	1	1	1	#N/A	Tm1_Mira454_Contig_799	TTTAAGTATGATCTTTCAAGCAAATCTAAAGCAGCTAAAGAGAAGGTCTC[A/G]GTTTCAGGCTCGGACTCGGGTGCCTCTGATGATGATATGAGCAGTGACAG
Gb379_000551	Class_II	N/A	N/A	Chr04	28511306	Chr0428511306	2_GbGl	#N/A	#N/A	#N/A	#N/A	Tm1_Mira454_Contig_803	AAGGGAGAAGATATGATGTCGGTTTTGGATGTGCAAGAAATGCTGGGGTT[A/G]GCATTGTTGGGGGTAATTCCTGAGGATTCCGAGGTTATCAGAAGCACCAA
Gb379_000552	Class_II	N/A	N/A	Chr09	2865221	Chr092865221	4_GbGtGaGl	1	1	1	#N/A	Tm1_Mira454_Contig_804	TAAACTAATATGCTCAAGGAACAAGTTGATTCAATGTCAACAAGAGCAAA[A/T]GAAAACTAGGAGATGATACCCTTATTTCGAATCTGAACTTGAGCTTTTAT
Gb379_000555	Class_II	N/A	N/A	Chr12	508531	Chr12508531	Unique_Gb	#N/A	1	1	#N/A	Tm1_Mira454_Contig_809	TTCCAGAAGAAAGTTACTTCTCAAGAGATTGTATAACCTCTGTGGTCATC[A/G]ACGATGAATGGTAGCATTTCTGAGAGATCAAACATTATCAGATTCATCTA
Gb379_000561	Class_II	N/A	N/A	*	0	*0	2_GbGt	#N/A	#N/A	#N/A	#N/A	Tm1_Mira454_Contig_811	GATTTATCTACGGGGCTTGTATTTGCTTCTGATTCTGCTGCGGTTTGGAC[A/G]GATCTCAAGGATCACTTTAGCAAGGTGGACGGTTCCCGTATTTTCTTTCT
Gb379_000574	Class_II	N/A	N/A	Chr10	47206751	Chr1047206751	Unique_Gb	#N/A	#N/A	#N/A	#N/A	Tm1_Mira454_Contig_820	TGGTCCAAATACGTTGTTCTTGTAGTAGTTCCCTTGCTGATTATGATAGC[A/G]TACTTTTCTTTTATGCAGCTTATGATAGCATACATAATGTACAGTAGAAA
Gb379_000575	Class_II	N/A	N/A	Chr10	47212491	Chr1047212491	Unique_Gb	1	1	1	#N/A	Tm1_Mira454_Contig_820	CTCGCGAATGCCGTCCAAATCACCTTCGTTGGCCAAGTACATCAACCTAA[C/G]TCCTTCATCTATCTCCTCTCCTTCCTCGTTCTCTTTCCCATCGGCTTCGC
Gb379_000589	Class_II	N/A	N/A	*	0	*0	Unique_Gb	#N/A	#N/A	#N/A	#N/A	Tm1_Mira454_Contig_834	AGACCTACTGATAACCATACGTTCAACATTCATCCTCCACATTTTAATCC[C/G]TATCGGATTCATTATCCAAGCAACAACAACAATGGAGTTCAAATAGGGAG
Gb379_000595	Class_II	N/A	N/A	Chr08	54090631	Chr0854090631	4_GbGtGmGa	#N/A	#N/A	#N/A	#N/A	Tm1_Mira454_Contig_845	CCTCGTTTTATGTGAGGATTCTCTGCTTCTGGGGATGCTTTTCGTTGAAT[A/T]GCCATGGATGAATCGTTACAGGTTGATGATGCTTTTTCACTGAAAACTAA
Gb379_000601	Class_II	N/A	N/A	Chr07	23500776	Chr0723500776	Unique_Gb	#N/A	#N/A	#N/A	#N/A	Tm1_Mira454_Contig_854	ATTGTAGAGGTCTGGCATCCGTGTTAGCAATGTTGGAGTTAGACGCTACA[T/G]GATTTTCTGTGGTGGTTTGAGTGGCGGCAGCCGGTGGAGGAGGTGACATT
Gb379_000605	Class_II	N/A	N/A	Chr07	21856806	Chr0721856806	Unique_Gb	1	#N/A	1	#N/A	Tm1_Mira454_Contig_856	CCTCCAGCAGGCAAGGCCACTGCATTATCGTACCCGGTTGAGCCACCCCT[T/C]CCCTTTGGGTCCAAGAAAGATGAGCCACGGTAGGATGGTACAAGGAAGTC
Gb379_000606	Class_II	N/A	N/A	Chr07	21857568	Chr0721857568	Unique_Gb	1	#N/A	1	#N/A	Tm1_Mira454_Contig_856	GAGCAGATGTAGCAAGAGCGAAACCAGCGAGCTTGGTAGCATCAACACAC[T/G]TCTGAGCCAAGTCCTTGAGGTCAGTTTGCAAAGAGCAGGTGAGCCTAGCA
Gb379_000611	Class_II	N/A	N/A	*	0	*0	Unique_Gb	#N/A	#N/A	#N/A	#N/A	Tm1_Mira454_Contig_860	TCTGTGTATTCTGGTGTTCCTTTCTCAGGCATGAACCGACGACTTATGGT[T/C]GGGCGGTTTGGAAGGTAGCCTGCATAAGGATATTGGCCAAAGTTAACTGC
[truncated: 5,500 more rows]
