# Supplementary material for: Development and bin mapping of gene-associated interspecific SNPs for cotton (Gossypium hirsutum L.) introgression breeding efforts
Source: BMC Genomics. 2014 Oct 30;15(1):945. doi: 10.1186/1471-2164-15-945 (PMC4298081; doi:10.1186/1471-2164-15-945)
Supplement: Supplementary file 2 — Additional file 2: Five species Class III SNPs. Class III SNPs for G. barbadense cv. 3–79, G. tomentosum, G. mustelinum, G. armourianum, and G. longicalyx. Class III are SNPs from contigs that contain one or more additional SNPs within the 50-bp flanking sequences. Class III SNP sequences are provided for reference, but have been shown to have issues during experimental screening using KASP assays. (XLSX 1 MB) [file 12864_2014_6928_MOESM2_ESM.xlsx]

## Sheet: Class_III
Marker	(Gx)_ExperimentalResult	OtherSpecies_ExperimentalResult	D5_v2_Scaffold	D5_v2_Pos	Species_Shared	Contig	Sequence
Gb379_000290	N/A	N/A	*	0	4_GbGtGmGa	Tm1_Mira454_Contig_519	GTCTGCTGCGGCGGCAGCTTAATGGCTTCTATTAAGGCGATAGACTGAAC[A/G]AAAAAGGTCGTGAATTGTCGCATTGCACTCTCTGCTTTCTGCCCATGCTA
Gb379_000295	N/A	GM_GOOD	Chr09	1022113	4_GbGtGmGa	Tm1_Mira454_Contig_522	CAGGTCAACAGCGAAACATGGAGTTTCTACTAAGGGTTCTTTTCTTTTTT[T/C]TTCTTAATTTACAATAAGTGGTCATTGCAGGTTTAACCTGTCTTACTTCT
Gb379_000310	N/A	N/A	Chr02	62238741	Unique_Gb	Tm1_Mira454_Contig_543	TGATTAGTTCAGCATAACATGATGCTTAATGGAGATGCACTTCATTAATA[C/G]AGTCTATAGTGTATGAAAAACAAAGAAAAAACTCTCAAATTTGAAGCCTA
Gb379_000352	N/A	N/A	Chr10	1350837	4_GbGtGaGl	Tm1_Mira454_Contig_597	GACGACATCAAGTTCGAGACATGTTCCTCTAAGTGCTTCTTGGCATCTTG[T/C]CGGCCGACATTTGCGATCGCCAGCTTCTCAGGAGGTAATTCACCTTCCTC
Gb379_000369	N/A	N/A	Chr08	38528122	Unique_Gb	Tm1_Mira454_Contig_615	AAAGCAGTGGATTTGAAAAAAAAATAAGAGGAAAGAAACTAGTATGATCT[T/G]ACAAAATCATGGGGGAACAATCTTGGGAGGATTGAATTTTTTGCTTTTAC
Gb379_000426	N/A	N/A	Chr03	30491178	2_GbGm	Tm1_Mira454_Contig_678	GGTTTGGGAGATGAGAGGTGGCCGTTTGTGACTCATTTCGTTGGTTGCAA[A/G]CCCTGTGGGAGTTACGGAGATTACCCTGTCGAGAGGTGTTTGCGCAGTAT
Gb379_000649	N/A	GT_GOOD	Chr13	14526701	3_GbGtGm	Tm1_Mira454_Contig_923	AGAAGCGAAGCAGCTGCTCTCCATCTACCCATTCACTGGAAACACAAGGA[A/G]TGGGTTTTGTTATGCTTAGATAGATTGCATACAAAAGCTTTCTTCCACGA
Gb379_000688	N/A	N/A	Chr04	2960076	2_GbGa	Tm1_Mira454_Contig_969	AATGATTGTCTTTGCGGTAACCCACTCAAGACTTGCTAATAATATTTGCT[T/C]AATGAAATTAATAATTGTGCATGGGGGATTAAATTGTAATAGAATGTTTT
Gb379_000708	N/A	N/A	Chr04	1218390	2_GbGm	Tm1_Mira454_Contig_990	TTCTGCTTTTGCATTCTTACTTGGTGGGATCATCGGTTTTCTATATTTGT[T/C]GCTATTACAACGGTCCGTTGACGGTTTACCAGCTTCGGAATTAATATCCA
Gb379_000724	N/A	N/A	Chr02	9079741	Unique_Gb	Tm1_Mira454_Contig_1009	GAGCGATTCAACCAAAGAAGAAAGAAAGCACTCACAGCAAGATCAAACAC[C/G]GCTTCATGTTGAATCTACCGCTTCAACTTGCTGACGTGCCAGGTATTTTT
Gb379_000732	N/A	N/A	Chr10	57872227	2_GbGm	Tm1_Mira454_Contig_1018	TCCTTTCGGGATTGAGAACGTTGTTTGCTTCGTCGGTAATGACTTATTTT[T/C]GCCATCATCTGATGTAATCTTGAGGCCACATGCATGGCAAAAGGGATTCC
Gb379_000895	N/A	N/A	Chr09	5482020	Unique_Gb	Tm1_Mira454_Contig_1254	TAATGAACTATCAATAACCACAAGCGTGATCCATATTGATAATTAAGTTA[A/C]TAAAACTTGCATCAAATCATTTAATATAATATTCAAAACAGTCATGACTT
Gb379_000908	N/A	N/A	Chr03	21950105	Unique_Gb	Tm1_Mira454_Contig_1276	TTGGAACTACCATTCATTTTGCCACGTTTAGCTTCAGCATCTTTCACAGC[A/T]GCCTTAATTGCATCTTCAGCAAGCATACTGCAGTGCAGCTTAACTGGTGG
Gb379_000944	N/A	N/A	Chr08	56170139	3_GbGtGm	Tm1_Mira454_Contig_1339	GTAAAAGAAGGTGAAGAATATACCGAAGTTTGTTTGTTTGTAATATGTAT[A/G]GTAATTTTATATTTAGGTTGAATTTTTACCATTTAGTCGTACTTTTTTAC
Gb379_000958	N/A	N/A	Chr02	48851883	Unique_Gb	Tm1_Mira454_Contig_1360	TTCCAGATTGGTGGCAGCGGAGGCTATAACTTCAGAGCCTTGTTTTGACA[A/C]TGTACATCGCAACACTTATTTTTTTCTCATTTATGGTGGCATCTGATGTG
Gb379_001014	N/A	N/A	*	0	3_GbGtGm	Tm1_Mira454_Contig_1446	TTAGGTTTATCAACTACAATGTCAGGTTCCAACTTCATTTGCTTCATAGT[T/C]CTAAAACTTTTTGTCAATTGAATATAATACTCTCACGTTTGCTTAACTCT
Gb379_001025	N/A	N/A	*	0	Unique_Gb	Tm1_Mira454_Contig_1462	CTCTGCCGCCAATCTGAGGAAAACCAAGTGGTGAAGATCAGTGGCTTTCC[A/G]CAGTTCGGAAGGATCGGGAAAGAGGGGGAGCGTTCAGTTCTCTGAAATGA
Gb379_001084	N/A	N/A	Chr08	55642898	Unique_Gb	Tm1_Mira454_Contig_1535	CTTTGATACCAAGACAAAACTGCTTCATTCAAAAACATCTGCAGGTTCGA[A/G]CGTAAGGAGACGATTTGTAAAACTCCGGAAAGCAATAAGCAGAGAAGCCT
Gb379_001128	N/A	N/A	Chr08	27811760	4_GbGtGmGa	Tm1_Mira454_Contig_1609	GTTCAAAAACAGAAAAACCAAAAGGCAAGGAAGGGTGATTAGGACTACGT[T/C]AAATTCACAATAACAAAATAAAACAAAGAAAACATAACAGTGCCCTTAAA
Gb379_001131	N/A	N/A	Chr05	16813546	Unique_Gb	Tm1_Mira454_Contig_1615	GGCTTCACCAGTTTTCCCAACACATAAGCTCTGGATCGGACAACGAAGCC[C/G]AGTTTAAGTGAAACTGGCAGTGATGTTGTCCCTGTTGAACTGCTCAAACT
Gb379_001133	N/A	N/A	Chr13	40420083	2_GbGmGa	Tm1_Mira454_Contig_1617	ATTGAATCATTTGTCTGGACGGTGGCCACATAAGGAAGGCGTATGAGAAG[T/C]TGAGGTTCTGCAGAATCAATATCCCATGATCTTTATTTGAAACCTCTGAG
Gb379_001137	N/A	N/A	Chr04	4432418	3_GbGtGm	Tm1_Mira454_Contig_1621	CATTGTAGACCGTCGGATAAAGATATTTCTTTCACGATCATCTCATGTAT[A/T]TCGGGATCCATCACCGCAAAACGTAATGGCCTCTTTATACTGCTGCTCTG
Gb379_001152	N/A	N/A	Chr09	19818198	Unique_Gb	Tm1_Mira454_Contig_1633	AGTTGTTAAAACGATGAGGAGTCCTTTAGAATGCTTTGAGTTAGCTGTTC[A/G]TATTCCGCATCTTCATAAGCCTCAAGTACATAAAAATAAAACTAAAATGC
Gb379_001153	N/A	N/A	Chr09	24641734	Unique_Gb	Tm1_Mira454_Contig_1636	TCATGGTGGGAGTAGGGAGTGGGAGTTCCTCTCTCAATCACATTTGGAGT[A/G]AAGAAATTGCGAGATGCCAAGGCTTGAATAGCATTCAGCTCTGCTCCTGT
Gb379_001181	N/A	N/A	Chr10	60958675	3_GbGtGm	Tm1_Mira454_Contig_1676	TTGATTTAGCAGAAGCGTTATCAAACCAAAAGGTCCATGAATGCTCCAAC[T/G]GGTGAGGCTGTTCGACGACACCTTTCTTTAACGAAGACGACGTCGTATCA
Gb379_001191	N/A	N/A	Chr05	63473250	2_GbGa	Tm1_Mira454_Contig_1678	GCAGTAATGCCTCGAAATATTCTTGTAAGATTAGTTCATTTGGCTTGTTT[T/G]CCATAGCCAACCACAGATTATCGACATGCCTGCTGATCCCCTTGTTCGTG
Gb379_001201	N/A	N/A	Chr12	14146045	2_GbGm	Tm1_Mira454_Contig_1693	CCCATATCTTTTTTCAGATTTCATTAAAAGACTGTTGTTACTCATATCTT[T/C]GGTGACATCATACATTTCATACACTGTAACTAAAAACCAATCCAAATAAA
Gb379_001204	N/A	N/A	Chr13	39793945	Unique_Gb	Tm1_Mira454_Contig_1697	ACCACGAAAACATAGCATATTTGCAAGCTCTCCCCTTGCTTGCTTGCTTA[A/G]GTCCAACAAGTGAAACATACACTATATTCCATCATCATCATCATCATCAT
Gb379_001210	N/A	N/A	*	0	Unique_Gb	Tm1_Mira454_Contig_1706	TTCTCCGACTCTGTAGTTAAACTTCAACTAAGTTCAATAAGTCTATGTAA[C/G]AAAGAGCCTCTTTAAAAAAACCATCAAAATTAGTTGCAGAGATRAAATAA
Gb379_001244	N/A	N/A	*	0	Unique_Gb	Tm1_Mira454_Contig_1771	AATGTCCATATCGATATTCGACCACAAAGAAACGGCACCGTTGTCGCTTG[A/T]ATTTTTTTTCTTTATCTACAAAGCAGAGAGCGATTCAGGCCACCACGTCA
Gb379_001264	N/A	N/A	Chr08	10486116	Unique_Gb	Tm1_Mira454_Contig_1802	TTAAGTGTTGAGTGACAAAGAGTACTCCCATCACAAGTAAAAAGGCAACC[C/G]ACCAGTGTGCTGAAAAAGAGGGCACCGGGTTGTCGTGTCTGGACAAAACC
Gb379_001269	N/A	N/A	Chr11	22459274	Unique_Gb	Tm1_Mira454_Contig_1808	AGAAACAGAAACAATAAAACCACCAAAATCCCAAACCAATCTTACAATCC[T/C]GAAAAAATAAACCCAAATAAAATGGAATGAAAAACACCATACTGCTATCA
Gb379_001313	N/A	N/A	Chr04	61421976	3_GbGtGl	Tm1_Mira454_Contig_1885	GTTTGCAGAAGCTATTATTTTTAACTTAATATGTTTTGCTCACTAGCTAG[A/G]GACAAATAATTTATTTTGTTCAAAATAGAAGAGCTTAAAACTTCATATTT
Gb379_001334	N/A	N/A	Chr09	22688826	Unique_Gb	Tm1_Mira454_Contig_1926	TTTATCTGTCGTCTTCATGAGGGTTGTTTTCAGACATATTCCGATTAACT[A/C]GGAGAAAAAAGGAAACGTAAATTACAGCTATATCTGACTTATTCAGCTGC
Gb379_001350	N/A	N/A	Chr05	10409682	Unique_Gb	Tm1_Mira454_Contig_1943	TTATATTCAGACTTTTTAGACCATCATCTTCATATCTACCTTTCATCGAC[A/G]ACTCCCACGTCAAACCTTTGTTCTTCACTCGGCTGTGAGCCAATGAGTAC
Gb379_001388	N/A	N/A	*	0	Unique_Gb	Tm1_Mira454_Contig_1995	CATATAGCCGAAAACACCGTTCCATCTTTTTCTGAAATCTACTTGTACTA[T/C]GTATCTACTTATTTTCATCGCAAGCAGAAGCGGTTCATGTCACTGTGACC
Gb379_001397	N/A	N/A	*	0	Unique_Gb	Tm1_Mira454_Contig_2010	AGTCAGCGCATGAAACTATTTTCCAGCCACCAAAATATATTTAAAGACAA[A/T]AAAAAAATAGGAATCCAGCTTTCGTCACCCCCAAAACTAGGAGCAACTTC
Gb379_001408	N/A	N/A	Chr05	43002587	Unique_Gb	Tm1_Mira454_Contig_2030	AGGAAAATAATGCCCCAACAAGTAATGAAATCAAATCTACCAATGGCCTA[T/G]TATTTTTTAGATGGTATCAGCTTCGGACCGGCTTGCTCTGCTGCGGTGGT
Gb379_001418	N/A	N/A	Chr02	62238787	2_GbGm	Tm1_Mira454_Contig_2050	AATACAGTCTATAGTGTATGGAAAACAAAGAGAAAAACTCTCAAATTTTT[T/G]AAGCCTACTGATATCTTCTGATTGAGCTATGAAGAATACAAAATCTCAAG
Gb379_001419	N/A	N/A	Chr09	70279013	3_GbGtGl	Tm1_Mira454_Contig_2051	TACAAGTCAAAAACAAAGGTGGAAGGTGGCCAGGTCACCTGCCAAAACAG[C/G]TAGTTATTGAAGAGGTAAGAGCCGATGTGAGAAATTTCAGCCCGGCAGAT
Gb379_001481	N/A	N/A	Chr10	25964165	Unique_Gb	Tm1_Mira454_Contig_2130	GATTAAGGAAGTAACTGAAAAAGTAGTTGGATAAAATGCATAATATCAAG[C/G]AGAGTTTATTGAGTGAGATCAGAGATGATCTATTTTGTGAAGTGCTGGTT
Gb379_001491	N/A	N/A	Chr05	58419447	Unique_Gb	Tm1_Mira454_Contig_2143	ATAACATGAAACAAGATTTTATGTCTTTAGGAATGGAGGCTTTTGCTTCT[T/G]CAGTGGGTATGGGCTCAAACAAAAGTAGCAAATAAAGAACCCATCCTCTA
Gb379_001526	N/A	N/A	Chr04	1344276	Unique_Gb	Tm1_Mira454_Contig_2210	GCTAGCAGTACTGATGGTAAACATCTCAGAGTTAAAAATTAGGCATCGAG[T/G]TTGCTATCAGATCCCTAATGCTTTTCGCCAGGAATGTTGAGGTCTTTAAA
Gb379_001631	N/A	N/A	*	0	Unique_Gb	Tm1_Mira454_Contig_2347	GGTGCTTGAATTTGGGTTGTAAAGCAGAGAACTGAATTGAATCGATGAGG[T/C]TGATGTCGTAACGCATGTGTGCGCCTATTTTTTTTTAATCTTACGTTTTA
Gb379_001651	N/A	N/A	Chr03	44874961	Unique_Gb	Tm1_Mira454_Contig_2379	ATCGGGATAACGGTCGGTTTTCTGTTAAATCTTTCGTTGGCTTCGCCGTC[A/G]ACGGCATGAATATACGCTGCCATTTACCGAGTGTGTAGGAACCAGTAAAT
Gb379_001675	N/A	N/A	*	0	Unique_Gb	Tm1_Mira454_Contig_2386	ATCCAAACTCCAATGTTAGATCTGTGGTCAGTTTGGGCATTTAGCTCAAC[A/G]TTTTTAATATTGTCATAATCGCGACTATAGTGGTCTGACATTAGTGGCCT
Gb379_001680	N/A	N/A	*	0	Unique_Gb	Tm1_Mira454_Contig_2393	AAACATAACAAAACATATTCAACAAACATAATACTATGTTTGTCATTACA[A/G]GATACACACACACATACATAACAATGATAATCCGCAACTGCAGTGAAATT
Gb379_001706	N/A	N/A	Chr01	17607184	Unique_Gb	Tm1_Mira454_Contig_2420	CAATTGATGCATCTTTTAGTTTCAATTCTACTTTAAAAAACAATCTTGCA[T/C]GCCTTTCCATTCGATCTTATCCATACCTACCTATACTATCATACTAACCT
Gb379_001788	N/A	N/A	Chr02	7640393	3_GbGaGl	Tm1_Mira454_Contig_2543	TCAACCAGCTTGTACCTCACATCATTAAGATAAAAAGATTGAGTGGTTTC[T/C]AAGAGCCACTTTGCTTCCTCATCAGTAAGTTTGCTGGTGAAAACAATATC
Gb379_001798	N/A	N/A	Chr03	45355388	Unique_Gb	Tm1_Mira454_Contig_2563	AATCTTTCCTAAAGCATTCTAACCCAAATTAAACTTTGCACAGAGTAGTT[A/C]TGCATCATCGATATACATATATATACTATGCAATGCACCTAAAACCCGAA
Gb379_001805	N/A	N/A	Chr05	96092	Unique_Gb	Tm1_Mira454_Contig_2568	ACTCCCATTGGACGAGGAGTGGGAAACACCTTCTCCTTGTCCAGCAGCCA[T/C]CCCTAGCTCGCTGCTTCTGGAATTTCCTCCTTGACCATCAGATGTTCCCA
Gb379_001837	N/A	N/A	Chr01	4580868	Unique_Gb	Tm1_Mira454_Contig_2613	GTTGTTATAAAAAATGAGGGTAGATAAGCTGGTTCAATCCAAAAGATAGC[A/C]ACAGATGTTTCCCCAAAATAGATGTGTTGTAATATATTAACATAACTACT
Gb379_001871	N/A	N/A	Chr05	63167169	Unique_Gb	Tm1_Mira454_Contig_2655	AACATAAAATGTGTTATATCATACTTAAACCCGACCTATATAAACACTTC[T/G]AGATCTCGCTAATGGGTAACTCTGAGCTTTCAACGAGGTGGCAAATCTAG
Gb379_001874	N/A	N/A	Chr09	14249415	4_GbGtGmGa	Tm1_Mira454_Contig_2659	GCTATCAAATTTACAACCAAATGGAGAACACATCTAAATGGATTATACAA[A/G]TCACACACTCAAGCACAGTATTCTGGGATTATCAAATTAAACAAGGAACT
Gb379_001947	N/A	N/A	Chr11	702078	3_GbGtGm	Tm1_Mira454_Contig_2779	AGCCTACTAACTCAACCAAAGCATCAACATAGTGCTAGATGTGACATAAT[T/C]AATTTACTGAAAACAAATTTTCGTATTCAACACTGAATCAATGCGATTAA
Gb379_002026	N/A	N/A	Chr01	37816666	Unique_Gb	Tm1_Mira454_Contig_2878	ATTTCTTCCAAGTTACCAACTGCATCACTGCTGCTTTCTTGGTTGCCAGA[A/G]AAGCTGCTATCTTCATCCTTGGCTTCACGATTCAGGTCTATGGATAGCTC
Gb379_002060	N/A	N/A	Chr07	999687	Unique_Gb	Tm1_Mira454_Contig_2914	TTTTTTTCCTTCTTCTATAATTGTATTCTAAAAAAAAGCTTCCGATGCTA[T/C]CTATATAATTATATAACACCAAAGACTACACCCATTCAGGTATGTAGGAG
Gb379_002065	N/A	N/A	Chr05	33068977	Unique_Gb	Tm1_Mira454_Contig_2919	CCCCTTTGGTTGTATCATCCCAAAATCTTCTCCTTTGTAATATTTCTAGA[A/G]GAAATATTAATTTGGTAGTGTCCGAGGACGTAAGCTAAATTGGCCGAACC
Gb379_002096	N/A	N/A	*	0	Unique_Gb	Tm1_Mira454_Contig_2937	ACAATTGATCCTTCTATTTAGAGTATTATTTCAAGATTTAGAAAATTTAA[A/T]TAGAAAAAAAAGATCTAACATCTAGCAGATCTTCTCCCAATATGAAAAAC
Gb379_002109	N/A	N/A	*	0	4_GbGtGmGl	Tm1_Mira454_Contig_2954	GCTTGGCACCCAGTTTCATCATGAGACTCCATCTTCTCCGATCGCCTGAA[A/G]TTTTAATTTGGCCGATCTTGATGACAAAATCGAACCCCAGCAGTTCCTAA
Gb379_002110	N/A	N/A	*	0	Unique_Gb	Tm1_Mira454_Contig_2958	TAAACATGGCAAAGTWTGGAAGATAAAACTTCRRYCGCARAGAGTATTGC[A/G]TAAGCTACTTAGAAGATACAGGAAGGAAACCGTCCAATACCTAAGAGCAA
Gb379_002117	N/A	N/A	*	0	Unique_Gb	Tm1_Mira454_Contig_2971	AAAGATACAAAAGAAATGAGATAAAAAAGGTTCGGAAACTTCTTTTTTTC[A/G]GTCGAGCTTGTGGAAATGGACTTACAGGTCAAGAAGGTACGAGAGCATGG
Gb379_002119	N/A	N/A	*	0	Unique_Gb	Tm1_Mira454_Contig_2973	CAAGTGTGCTTGTAAATCATTAAGGAACACATCCTTTTGCTTTATACATA[C/G]ATCAAATTAACAAGGCACGATAAATAATTAAATGAACATATATCATAATC
Gb379_002133	N/A	N/A	Chr10	60958694	4_GbGmGaGl	Tm1_Mira454_Contig_2992	ATCAAACCAAAAGGTCCATGAATGCTCCAACGGGTGAGGCTGTTCGACGA[T/C]ACCTTTCTTTAACGAAGACGACGTCGTATCATCTTCTTCACCTGCGATCT
Gb379_002166	N/A	N/A	*	0	Unique_Gb	Tm1_Mira454_Contig_3048	AATTGTTTTTTTCCCGGTAACCAAATAAAAGCAAGGCTCGATATAGATTT[T/C]GAAAGAAACAGTAACCTATGAATCCACACCAGGAGGAAGATTCACGCGAT
Gb379_002172	N/A	N/A	Chr11	13347492	3_GbGtGm	Tm1_Mira454_Contig_3059	GCTCCAGAAACACCATACCATACCTAACAAACATATATTGTTAAACATCC[T/G]GCTAGGACTGCTAGGCTTGAATAACTTTTCCTGTTGCGTCTGTTGGTTGT
Gb379_002213	N/A	N/A	Chr09	13705073	Unique_Gb	Tm1_Mira454_Contig_3105	AAATCAATGAAGATCTCCCTTGAGAAAGCTCCAAAACAGCTATGTCACAT[A/G]CAAAATTAAAATTTTTTTGCATGCATCAGCAACCATTCCACTTCTCCTGG
Gb379_002233	N/A	N/A	*	0	Unique_Gb	Tm1_Mira454_Contig_3125	ATGGAAAGAGAGAGAGAGAAAGGGTGCTCTATAAATACATCGATGTAACT[T/C]GGGTGGCTATTAAAATCATCTTTCATGCGAGCCCTTAAACCCTAAATCTT
Gb379_002238	N/A	N/A	*	0	Unique_Gb	Tm1_Mira454_Contig_3131	CGACTACCCCTACCTCGCCATCAAATTTACACCATCTGCAAAGGAAAAAA[A/T]GGAAGGAACAAAAATAAAAAAGAACAACCTCCTACAAACAAACACTCCTT
Gb379_002247	N/A	N/A	Chr07	4794132	4_GbGtGmGl	Tm1_Mira454_Contig_3148	CTTTCTCCAAGTATTTCTTCACCGTTTCCAAATCCATTGGATTTTGACCG[T/C]CTCGTTTCTTCTCGCAATTGCAGAAGTAAAAACTGTAGGCACACCACTAT
Gb379_002248	N/A	N/A	Chr01	10341141	Unique_Gb	Tm1_Mira454_Contig_3149	TTAAATATCGATATGCATAAAACTGACTGTTTTTGACAAAGCGGGCAAGG[T/G]AAAGAATGAAAACAAGTTCCCCCAACCGAACCTCAAAACCCGAGCAATAA
Gb379_002253	N/A	N/A	*	0	Unique_Gb	Tm1_Mira454_Contig_3150	TTGTTGGGTGGCATCCTTCCCATGTTGTTGGGTGGCATCCCTCCCATGTT[C/G]TGGGGAGGCATCCCTCCCATGTTGCGGGGTGGCATCCCTCCCATGTTGTT
Gb379_002285	N/A	N/A	Chr08	45338254	Unique_Gb	Tm1_Mira454_Contig_3181	CCATGAGCGACTGCTGTGTCCTCTCTTCTTCACACCTGGAAAGCCAGACC[T/G]ACGATTTGAATGTGCACTTGAAGTATTCCTTTCACAGTTATTGGAAGATG
Gb379_002328	N/A	N/A	*	0	Unique_Gb	Tm1_Mira454_Contig_3244	TAATTACTGGCTTAGGTTTGAATTGAATGGAGTATAATTTTCTCAMAWAA[A/G]AAAACGCACATTTCCATTGATAAACTTCAATCAAGACCTTTGAATGATAT
Gb379_002337	N/A	N/A	Chr10	61640742	Unique_Gb	Tm1_Mira454_Contig_3256	TGGACCTAATGTACACTAGAAACAGCCAAGGGAAACTACACTTTTCCACA[C/G]ATTCAACTACCACCTATTTTATCTTAAGTTGCCTTAAGGGAAACAGCTAA
Gb379_002343	N/A	N/A	*	0	Unique_Gb	Tm1_Mira454_Contig_3259	AGGAACAGTAACTTCTACTAGGTTGAACAGCCTGGTGCAACAGGCATGGG[C/G]GTCGATCGTTAAGACATAGGTGATGATCCAACTCCAAAKAACTGCATYGT
Gb379_002368	N/A	N/A	*	0	Unique_Gb	Tm1_Mira454_Contig_3300	CTATGAACTACAGTGCTCATTTCTTTCGTTTATATGAGCACTTGAGTTGA[A/G]TTGAGGTCTACTGGTATTGTCCCAAAACTGAAAGGCAGAGGAGCTCTTTT
Gb379_002381	N/A	N/A	Chr09	13416907	2_GbGm	Tm1_Mira454_Contig_3327	AAGATGATCGGAACGTAGGCTTTCTTCTCCAGTTGCTTGATCAAGAGGAT[A/G]GCATATCAGGTAATAAAAAGCTCTTACTTTCTATATTAATGTCATTGACA
Gb379_002460	N/A	N/A	Chr09	52980470	Unique_Gb	Tm1_Mira454_Contig_3434	GTGACCACTGGATCTTGTGCAGAGTCGAAGCAAATGTTGCAATCAAAGCC[A/G]CTGGTATCCTTGTTTTGGTCTCTCGTTGGTGATGATATTGAATCCCATTT
Gb379_002464	N/A	N/A	*	0	2_GbGa	Tm1_Mira454_Contig_3455	GTGACAACATCCAACCTACTCGTGTCAAAACAGTTCAAACAAAGAAACAA[A/T]TTTGAAGGTTAACTACCAATTATCTTCACGTACATGGTCTAATTGTGAAC
Gb379_002471	N/A	GT_GOOD/GM_GOOD	Chr01	50095719	3_GbGtGm	Tm1_Mira454_Contig_3463	TCCGTTGGGACTTGAAGCAAATGGAACAACACCTGAGAAAGGGCCAATCC[T/C]GTCTACCAAGAAACGACTTTCTTATCCACCCTCACCCGCCAGGCCGAGGC
Gb379_002477	N/A	N/A	Chr11	17926886	2_GbGm	Tm1_Mira454_Contig_3475	GAAGAAGATGGAGAGGATTCTGTCGGCGGTAGGTGGAGGAGGAGAGTCTT[T/G]GTTAGGTAGCATAAAGATTGCAGTTCTGCCGATAGCCAAAGTGTTCACCA
Gb379_002541	N/A	N/A	Chr05	57739994	Unique_Gb	Tm1_Mira454_Contig_3561	TAATTACAGTAAAGGCTAAAATTGAACCACTGTGGGCGTTCTTCAGTCAA[A/C]CAGAGCCGTTCCACTATATATATATGATTAAATCTACCGGGGAATCCCGA
Gb379_002554	N/A	N/A	Chr08	13058883	Unique_Gb	Tm1_Mira454_Contig_3584	ACATGGTTCGAAACAGCTAAAGACACAAAGCTCAATTCGAAATTCATTCT[T/C]AAATGTTAAATGCCATGTCTCTTGACATCAAGAAATATCGAAATTATTCT
Gb379_002569	N/A	N/A	Chr09	1980680	2_GbGt	Tm1_Mira454_Contig_3595	TTCTTGTGTTCCAAAAGTAGAGCTAACTGATGATGATGGTCACCAGTAAG[A/G]ATAGGATAGCTGAGCTAAAATTTAAAAGCTARTGAAGATAATGAAGGAAA
Gb379_002581	N/A	N/A	Chr01	12623829	Unique_Gb	Tm1_Mira454_Contig_3617	TCTCTGTTCCTTGGAGATCCATTTCCAATAACACCTACCAAAACCGGCAC[T/C]GCCTTTGCTGCTCCAATGGCAGACTTCCCTTCAGGATGGCTTGCAAGTAT
Gb379_002611	N/A	N/A	*	0	3_GbGtGm	Tm1_Mira454_Contig_3668	TCTTGCTATAGTAAGCACAACCAAACTAGTCACTCAGTTTTTGTTTATCA[A/G]GCAAGAATGCTACTGCAGCAGCCAGCAGCTCATAAATGGATTATATGCGT
Gb379_002650	N/A	N/A	*	0	Unique_Gb	Tm1_Mira454_Contig_3712	GAGCAACAGTCAAGCCGCAGAGAAACACTGGATTTGCTTTCTGTTCCCTT[A/T]CTTTTTAATTTCTGTTTGTTTTTATGATGAACATATCTATGAAAAATATT
Gb379_002713	N/A	N/A	Chr02	7627846	Unique_Gb	Tm1_Mira454_Contig_3793	GTAGTCGTCATCTGCTCTATACGCCGCCATTTCGGATCACCAGGTCGGGT[T/G]CTTCTATCGGATCTTGAAAAAAATAAAGATTTGAATTTATGAGGAAAATT
Gb379_002717	N/A	N/A	Chr01	21615035	Unique_Gb	Tm1_Mira454_Contig_3800	TCTCTTTCACCATAACACAACAGGACCTGCAACTTGTGGATATATATATG[C/G]ATGTCAAACAAGATCCATAAACTATGTGGGGGCTCACTTTGCTGCCAACC
Gb379_002763	GOOD	N/A	Chr03	937731	Unique_Gb	Tm1_Mira454_Contig_3861	TTACTCCATCTATAGAAGACAAAACAAGTGACACAAACTAAAAAAGGGAA[A/C]AGTGATTTGCAGGCACCGCCATGGTCTTCACCGTCAATGGCGTTTTGGGT
Gb379_002769	N/A	N/A	Chr09	13734111	Unique_Gb	Tm1_Mira454_Contig_3866	CAGTTTCCAATGCATTAATCCGGAAATAAGTCGAAATTGGCATTGGGCAT[T/C]TCGTATCCTTCGGAATGTAACAAAACGACCCATCACTAAAAACAGCTGAA
Gb379_002779	N/A	N/A	Chr03	4848722	2_GbGmGa	Tm1_Mira454_Contig_3882	GAAAAACATTTGCAATGTCATACAGCAGATAGTACATGATTCAAATTGCA[T/C]ATAGCAAATAGAAATGCCTGGTTATATCCTCTGAGCAGAATGGCTTACAT
Gb379_002783	N/A	N/A	Chr07	2345506	4_GbGtGmGa	Tm1_Mira454_Contig_3888	TTGTTGCATTGTAAGCCAACAAGGATTTTCTACGAATTACGTCGCCCTTT[T/C]GAAATTTCCACCCACATGCATCTGCAGCCATTCGGGGTGCAACCCTTGAG
Gb379_002794	N/A	N/A	*	0	Unique_Gb	Tm1_Mira454_Contig_3911	ATGTAGCCTTTTCGGCAACCGGTAGAACTTCAACCGGAACACCTATAGCC[A/G]CCAGAGTCGGAATCCGTCTCAGGTGGCTAAAATTACCTTCCAAACGTCTA
Gb379_002804	N/A	N/A	*	0	Unique_Gb	Tm1_Mira454_Contig_3923	GTCTTTGGAACCCCACTCTCCTGGTTTTGCATTGTCTATAAAAATCACTT[T/C]TTTTGCCTTTTTCTTCTGGGTTTTTTTGTTTATCTTTCTTTCTGTTTAAA
Gb379_002817	N/A	N/A	Chr11	8024361	Unique_Gb	Tm1_Mira454_Contig_3943	TTACCTTAATGGGATGAGTTGCATAAGCAATGCAACTAACATTTTCCAAA[C/G]AGTTTTAATTTACAGGTGATGCAATTTTCGGACACTAAGCAGCTTCACAT
Gb379_002836	N/A	N/A	Chr10	33180046	Unique_Gb	Tm1_Mira454_Contig_3971	TCGCGGCGGTGCAAGAGAGATTTGAAGTCTTTGAGAGAGATTTTGGGAGT[A/C]GGCATTAGCCAGCGCCAAGATACCTCCGGTGCTCTGTGGAGGTTCCCTCT
Gb379_002843	N/A	N/A	Chr01	12213402	Unique_Gb	Tm1_Mira454_Contig_3982	ATCAAGGATGAAGATCCAAGCACCTTCAAAATCCCAGAAGACTAAACTCT[A/G]CCAAGGTAAAAAAAAAGATATCATCAACAACATCAAAACAAAATAGGATT
Gb379_002882	N/A	N/A	Chr02	18216888	2_GbGt	Tm1_Mira454_Contig_4058	ACCTGGATAGGGGAGTTCCTGAGTATGCTATGGATCAAGCTCGGTACGAT[A/G]GGAGAAGAGGACCAGATTAGAAGTTTTCAGGAGAGGAAGAGTGGAGAAAG
Gb379_002893	N/A	N/A	Chr10	2869307	2_GbGt	Tm1_Mira454_Contig_4077	GCATTTACTGAAGGAAACAAGCTATGAATCAAAAACAAGAGAGCTTTACA[A/G]ACACTATCCCTCCAAAAGGTATAAATAAAAACTATAGCTTCCTATTTCTC
Gb379_002904	N/A	N/A	Chr06	40415126	Unique_Gb	Tm1_Mira454_Contig_4094	CTTTTGTATATGAGGGTCACTAGGATATCCATCAATGCTCTACTATTCTC[A/G]GGGAATGTGAGCTTCCGGGACACAAGCTCAGGAGTAACAACAAACGCAGA
Gb379_002948	N/A	N/A	Chr13	1100415	Unique_Gb	Tm1_Mira454_Contig_4146	TTTATTTATTTTATATTGTCCTACATTCGGCTGCACCTGATCATGGAAAG[A/G]GATAAGGAAATGACTAAATTGCCAGGACAAGACCCGGCACAGACTTCCCA
Gb379_003037	N/A	N/A	*	0	2_GbGm	Tm1_Mira454_Contig_4264	TTCTTTCAAATAAACTAATCCTCAAATCCAGAAATAACATGAATTTTAAA[T/G]TTTCAAGACAGTAATTCGAGACGACATAATTCGAAGCTACAAACCCCTTT
Gb379_003053	N/A	N/A	Chr06	43554821	4_GbGtGmGl	Tm1_Mira454_Contig_4284	TCTATCATATTTTGTCATGGAGATCCTTCTACCTACATTCAAACGGCAGA[A/G]TCATGATCCTTATTACACATATCTTCGAATTCTCGTACTTCACTTCTATA
Gb379_003080	N/A	N/A	*	0	Unique_Gb	Tm1_Mira454_Contig_4320	AGCCAGGCAAAAAGAGGAGGTAGCAAAAAAAGAGAACGAAGAGTTGGAGA[A/G]GATGCTGGAAGAGAACAGAAAGAGGGTAGAAGAAACTCAGAGAAGAGAAG
Gb379_003101	N/A	N/A	Chr04	3259266	Unique_Gb	Tm1_Mira454_Contig_4365	CAGTGTTTAAACAGTTTTTTTCTTACCCTTTGCTACACAGGCACGTGTCA[T/G]TCACACGTGCTTCTCCACTTCTACGATGTGGAGCTGCTTTGTATATTTCA
Gb379_003123	N/A	N/A	*	0	Unique_Gb	Tm1_Mira454_Contig_4397	TCATAGAGTAGATCCAGTCTATATATAACATTCACAGTTAAAATCTAGTA[T/C]ATATATGATTTCTTTTTTTCAAGGAAAAAGAAGGAAAAAAAAACACCCTT
Gb379_003147	N/A	N/A	*	0	Unique_Gb	Tm1_Mira454_Contig_4437	TTCTTGCAAACAGTGCACCGAGTCGGTTGCTGTTGTTGTTGTTGTTGTTG[T/C]TGTTGCTGTTGCTGTTGCTGTTGTGGTTTCTGTTCCGCCACCGGAGAGAT
Gb379_003155	N/A	N/A	Chr08	8053823	2_GbGa	Tm1_Mira454_Contig_4449	AATGAGGAAGGTCTTGCAGGGCCTCGCTGTGGCGGAGATAGAGAAGAGGG[T/C]CAACGCCATGAACGCCACCACACACTTACTCCACCACCGTCCCATTGTTC
Gb379_003211	N/A	N/A	*	0	3_GbGtGm	Tm1_Mira454_Contig_4537	CAGTAATGAGACACCTATGTCATTGGATGATCTAATGGGTCTCTCAATTC[A/G]CAGCAACACAGGAATTATGTATCACCGTGACCTACGCCTTGGAAGAGTTT
Gb379_003244	N/A	N/A	*	0	Unique_Gb	Tm1_Mira454_Contig_4581	ATTGATGTAACCCAAACGCCAAAACCCCAAATCCTTAACAATAATGTAAC[A/C]AATTTAACACATTCCTAAAGGCATCACCATCGGCAACCGCAACGCTATCG
Gb379_003292	N/A	N/A	Chr01	15291567	3_GbGtGm	Tm1_Mira454_Contig_4653	TCTCACGGCGTTGGACAGTACCACCATACCCAGTAGCCTGGCAGAATCTT[T/C]GGTATAATGGGACAGCAGCGTAACTACTTCCCACCATTGCAAACACTAAT
Gb379_003297	N/A	N/A	Chr08	319627	Unique_Gb	Tm1_Mira454_Contig_4658	AAACAATTAACTACTTGATCAAAGATGTCAATTATTAATGGTAGCAAGCA[A/G]TTTGAAGAACCACGCAAAACAAGGCAAGTTGTGGCAATATATGTAGAAAA
Gb379_003383	N/A	N/A	*	0	3_GbGtGm	Tm1_Mira454_Contig_4778	TGACCACCATAAACTTCTACTGATTCTGCCTCCGTTGAGCATGGATATCC[C/G]GTGTTCACTGGTGCTAGGCTCGTCCAATCATTTTCTCGCCATGAGACTGT
Gb379_003417	N/A	N/A	Chr06	24384528	2_GbGm	Tm1_Mira454_Contig_4832	AACTAGATACTGTTTTCTTTTCTTGCTCATTGATGATCACTCAAGCAGTA[A/C]AAAAATAATAATTCATAGCTCAGTAGAGGCTAGACTAATCACCGAACTCC
Gb379_003462	N/A	N/A	Chr02	20190941	4_GbGtGmGa	Tm1_Mira454_Contig_4887	TGTGCGGTGCGATGATGATGTGGTGGTGGTGGTGATGGTATCCATGAGCA[A/T]GGCCACCATGATATGAACTTGGAAAGCCATATGGAAAACCAGCAGCTGGA
Gb379_003499	N/A	N/A	Chr05	62789679	Unique_Gb	Tm1_Mira454_Contig_4934	GATTTCCCTTTGGATCCTCGGATTTGGTTTTGATTGTTAGGGTTAGAGTT[A/G]GAATTAGGGTTTTGATTTTGGGTTTCGATTTTTCGACTCTTCTTTGTTCA
Gb379_003501	N/A	N/A	Chr05	5847395	Unique_Gb	Tm1_Mira454_Contig_4935	TGATCAATTATGCACTAGCTTTAACTTCCCCTTCATTCGACCGAACACGC[A/G]TGGCTGGTGCTCTGGACAAAATGAAATTTCCTTTGTGATCCGTTTTGCCA
Gb379_003506	N/A	N/A	Chr12	3174709	3_GbGtGm	Tm1_Mira454_Contig_4952	TGACATTGGATGAATACAATGAATTTTCTTAATTTGTTGCACCTAAGTGC[T/G]GAGGAACACTAAACTGCCTATATATTACAGTCAAAACATATTATGCTGCC
Gb379_003543	N/A	N/A	Chr08	5702846	Unique_Gb	Tm1_Mira454_Contig_4996	AGTTCAAATACAATGACGACCATAAGTAGAAAAACTCGAGTTCTTATTGG[A/C]AAAAACATCACATTATGCCCATGTCCTATACACAACTAGGATAACTGTTA
Gb379_003556	N/A	N/A	Chr03	8884652	2_GbGa	Tm1_Mira454_Contig_5016	ACACTCTCACTACCCTCCACCTTTGATTCCACTTCCTCCTCAAGGGATTC[T/C]TGTTCAGCTTCTCTTTCTGGTGAAAATTCTTTCTTTTCGATTTTGCAGCT
Gb379_003562	N/A	N/A	*	0	Unique_Gb	Tm1_Mira454_Contig_5033	AGAACAAACTGTTGAGAATCTCTTCAAAAGAAAAAAAGAAAGAAAAAATT[T/G]TAATGCATAGTAAACTCCTACGGAGGGGGGGAAGGTATTTAAGATGACCA
Gb379_003574	N/A	N/A	Chr06	38595941	Unique_Gb	Tm1_Mira454_Contig_5054	ACTCTGCTTGTGACAAAACAAAAGATAATGGTTTTTCAAACAACTATTGA[A/G]TTCAAAATTAGAGAAATACAAGTAAGCTTAATCAACAAATAGTCTACAAT
Gb379_003596	N/A	N/A	Chr07	13139957	Unique_Gb	Tm1_Mira454_Contig_5076	AGAATAATTGCTTCAAACCCTGTTCTTGGAGACATTCTGGCACTTCTCTC[T/C]GCTGCTTTCTATGCTATATACGTTACACTTATTCGTAAACAGTTGCCTGA
Gb379_003607	N/A	N/A	*	0	Unique_Gb	Tm1_Mira454_Contig_5089	CTCAACAAACATATATATAAACTGTATCTGCATTTGCATTTGCAATTCAG[A/T]TTTTTGTTTTTGAACAAGAAATACCTTTCACTTTACAAGCATCGAAATTC
Gb379_003610	N/A	N/A	Chr12	24495461	Unique_Gb	Tm1_Mira454_Contig_5092	GAGTAATAATAGTAGCAATAGGCCTATGGGTTTGTCCCAATCTGCATGGA[A/C]CCCTCTGCAGCAGCAAACCCAGACGCCAAACGGGTCGGGTATGAGGGCAG
Gb379_003647	N/A	N/A	*	0	3_GbGtGm	Tm1_Mira454_Contig_5142	ATCATTTGCTTAATGCAAGATGCAAAGTGCTGGGCTGAGACTTGAATAAA[A/T]TTTCTCAGAAACAAATCTCAAAGTGAATTTCCCTTTCAACCTTTCTCTGT
Gb379_003680	N/A	N/A	Chr12	4614419	Unique_Gb	Tm1_Mira454_Contig_5195	TTTGTACCCTACTCCTTCCCTTTCTCACATCATTTTCTCTTTCTCTTCTT[T/C]TTCTCCTTCACCTTCCTCTTCTTCCTCTATTTCTTCTGCTTCTTCTTCAT
Gb379_003681	N/A	N/A	Chr07	20278779	2_GbGl	Tm1_Mira454_Contig_5196	CCTGCAATACTTTCTGATCTCACCCTTGTAGCCTGTCAATGGTGAGATAT[T/C]TCCCATCTTAATCATGGACTTAGCAAATTGTTGAAAGAACAGTTCCTGGT
Gb379_003709	N/A	N/A	Chr13	51727831	Unique_Gb	Tm1_Mira454_Contig_5233	CTTCTGCAAACTCTCTTCACGGCGATTCTTCCTAATCTCCACCATGTTAT[A/C]CTCTCTCCTCCGCCTCCCTTCCTCAGCGTCCACCGCCACCTTGTACCTGT
Gb379_003743	N/A	N/A	Chr05	53686858	Unique_Gb	Tm1_Mira454_Contig_5271	CGTATAGAACTGGTAAATTTACGCCGGCTACCCTGTTTTTGTCAAGCATT[A/G]CTCTCGAAAGATACCTTAATCTCAGGCAGGCACCTAGGCTTTGAAATTGT
Gb379_003778	N/A	N/A	Chr10	57648049	4_GbGtGaGl	Tm1_Mira454_Contig_5307	TGATCCCTCGATCATCTTCCTCCCCTTTTCTGTGCCTACGGCTTCCATGG[A/T]GCTCCTCCTCATCCCTTCCACGACTTCTATATTTATGGTCAATCTCATCT
Gb379_003802	N/A	N/A	*	0	Unique_Gb	Tm1_Mira454_Contig_5347	CTATTCATGTTACTCATTAACCTTCTGCCAGTAAAAGCCACCTGGCAAAG[A/C]TTATGAACTGATCGTGAAGTTATGAAATCAACTTGCCCCTAACAATTAGG
Gb379_003809	N/A	N/A	Chr06	13151644	Unique_Gb	Tm1_Mira454_Contig_5352	GATACACAACCACCACCAGTAACTTTCACTGTATCAGTATATGGTAACTA[A/T]GAAAGGGAGACTTGTCTTGCTCCCCATCTATATCTTTTGACTTCATATCT
Gb379_003820	N/A	N/A	*	0	Unique_Gb	Tm1_Mira454_Contig_5374	AAAAAAATATGAATCCAATTATTCTTTCTCCGTGAAAGTGGAGAAGTCCA[A/G]CGAATCTTAGTCTTCTTAATCACGCTACTTTCTTCGTCGTATTTCTCTCG
Gb379_003822	N/A	N/A	Chr09	15771548	Unique_Gb	Tm1_Mira454_Contig_5376	CCCTGCTCCACGTCTGATACGTTGCCTTAAAAACATCGTTATACACTCTC[C/G]TTGAAATTGCAAAATCCCACGCATTCTTCCCGAAATCATAGCATGGCTCA
Gb379_003847	N/A	N/A	*	0	Unique_Gb	Tm1_Mira454_Contig_5420	GGTAGTAAATTGCAGCTCTCAAGCCTCGGAACAACGAACAACAAATCTTA[A/G]ACCTGATTTTCTTTAAAGGCCTGAAGCCCGAATCAACTATGCTATTGCAA
Gb379_003885	N/A	N/A	Chr09	49211059	Unique_Gb	Tm1_Mira454_Contig_5478	CACTCAACTTTTCAAACCCTTTCACCACATCATCCACAAAAGCCTTTTGA[A/T]TCACCTTCACAATCTTACATAATCCTTCAAAATAACTACACATTTCCACA
Gb379_003892	N/A	N/A	Chr04	47851445	2_GbGm	Tm1_Mira454_Contig_5490	TTTCAGGCAAGGGATAACTGCTGGCGCATCTCCGGCTGCCCTGGAGAGTG[T/G]TCCTGTCAAATTGCCTGAAGAGCTCACTAAGGGTAAGCCAAAGCTAGACT
Gb379_003901	N/A	N/A	Chr05	3404909	Unique_Gb	Tm1_Mira454_Contig_5499	AAAAAGAACACAAAAACAAGGTGAATATCCAATAACAAAAGATAGAAGAT[A/C]AGTGATAACACCATTGATTTGAATTTACAATACAATCCATTTGAGAACCA
Gb379_003906	N/A	N/A	*	0	Unique_Gb	Tm1_Mira454_Contig_5507	AAATCACAACTGAAGGGAAAGGAAATAGAGAAGAAGAAAAAAGGGATTTC[T/G]CTCTTATTTGGCGCGAGGGGATTTGATTGGTTAAATTATTTGTTTTATTT
Gb379_003921	N/A	N/A	Chr09	5740849	Unique_Gb	Tm1_Mira454_Contig_5533	CCAGAAACAAAGTCCCAGATTTTGAAAGGAAACTTGAAATTCATACAAGA[T/C]CCATGAAATGGCAGAACTTCATCTTCTTGCACACCCAACCTGACACGTCC
Gb379_003932	N/A	N/A	Chr12	35083156	2_GbGm	Tm1_Mira454_Contig_5555	CATTTCATACCCATTTATTTTAAAAATGATACTCTTCTTTGCTGGCTTCA[A/C]GCGTTGAACCGCAGAATTGGCATTTTCCTTCGGCTTCTTAGGCTTTTTTG
Gb379_003936	N/A	N/A	*	0	4_GbGtGmGl	Tm1_Mira454_Contig_5564	ACATGGTACAGCTCAGATACAAGGAAAAGTTGGAGTCAAGGAACAAATGY[A/C]AAGTACAAACATCTGAATGGATCCTATTTCACTAAACATCCTTCTTCTGC
Gb379_004051	N/A	N/A	Chr13	55703663	Unique_Gb	Tm1_Mira454_Contig_5747	TATAATTTTTAAACAACAATACATGATAGATTTAACACGATACAATTGCG[T/C]GATTATTGCAAATTATAACATAGTAATACAGTACAAGAACGAAAATCATG
Gb379_004057	N/A	N/A	Chr13	55705839	Unique_Gb	Tm1_Mira454_Contig_5747	CAAAAGCGTGGGTGACCATCAGGCCACATAAGTTGAGCAAATCTTTTAAC[A/T]GAGTCATAATTAGAGGCATCTCCAAGTCCAAAGCCTTCATACAACAAAGA
Gb379_004058	N/A	N/A	Chr13	55706009	Unique_Gb	Tm1_Mira454_Contig_5747	TGGGACCTGGACCAATTCTTTCACCAACCCGAACATCTCCTCTCGGACTT[T/G]TTTTGATACCCTTTGGTACACCACCTCAAAACAACCATAAGTTTCACAAG
Gb379_004059	N/A	N/A	*	0	Unique_Gb	Tm1_Mira454_Contig_5750	TCCACCCATTAATATGTTTACAAGCCCATCCTAAAGATTTTAGGAAGTAA[A/T]AATAGTGTTTGTTTTTTCAAGCTTAACTAGAAAGGAAGGAAATACTAGAA
Gb379_004071	N/A	N/A	*	0	3_GbGtGm	Tm1_Mira454_Contig_5776	TAAGGCTTCATATAACAACTGAGATCCTGTCAGCTTTTACATAAAGAGTG[T/C]TGCAAACATGTGTTTATACCCMAAATAAACCCATCCAATCAAAGTAATAA
Gb379_004097	N/A	N/A	*	0	Unique_Gb	Tm1_Mira454_Contig_5816	GTCAGCCGGAGGCAACTCATTTCCCAAACGGCATCACTTTCTCTGTCCCT[T/C]GCAACTCTCTTGTCTCTCCCACTGCCAGCTAAGTCCGAGGAAGTTTTGTC
Gb379_004199	N/A	N/A	Chr11	7115626	Unique_Gb	Tm1_Mira454_Contig_5948	GTTGACAGCATCTTTTCTACTTGGGGTGCACTCCAAAACTCTAAGAAAAC[A/G]ACTAAAGCATGCAGAGCAAAGCACTAAAAAAAGAGAATTTAATACCCAAT
Gb379_004205	N/A	N/A	Chr06	42439836	Unique_Gb	Tm1_Mira454_Contig_5972	CATAGGCTCTCTACTCTTACGTTCAACAGACCTGCCAACAGTGCTAATCT[T/C]CTTAATCAAAGGACTATGAAGCTTCTTTGATCTTAATGCTTCAGCTTCAT
Gb379_004233	N/A	N/A	*	0	Unique_Gb	Tm1_Mira454_Contig_5989	ATTTAAGATTTTTTTGTTGGTCTTCCCAGGGTTCTATTGCTCCACCTGAA[C/G]TGCACTGGAGATCCAATCTGATGCGGCGGTTTGAATGTCCACCTCGATTT
Gb379_004235	N/A	N/A	Chr02	3852572	Unique_Gb	Tm1_Mira454_Contig_5993	AATTAAACTGAAAAGATATTCCAGGCAATAACTAAATGAAGAAAAAACAT[A/T]GGATAATACCGAATTCTATTCCTGTAAACTGCTGCTCAAAAGGCTCAGGT
Gb379_004242	N/A	N/A	*	0	2_GbGm	Tm1_Mira454_Contig_5999	AGAGTTGTTTCAATGCATTTGTCTAGTTCATTTAAAATTCAACTTCCCAA[T/C]ACAGTCTATACAAAATAAAATAAATTTCACATATCGTAGAATTCTATTTA
Gb379_004243	N/A	N/A	*	0	Unique_Gb	Tm1_Mira454_Contig_5999	TCTATACAAAATAAAATAAATTTCACATATCGTAGAATTCTATTTAAAGA[A/G]GACGACTAATAAACCTATCAAAACCATGTCGAATTCATTAAAACAGCAAA
Gb379_004274	N/A	N/A	*	0	Unique_Gb	Tm1_Mira454_Contig_6048	TCTTGTGCGGCAGCTTTTGCAGCAGCATCCATCTCTTTACTAGTATTTCT[T/C]CTTCTTCATAGAMGCCACCTTCTTTAGCCGCTCTTTCACTATCAAYGGCA
Gb379_004294	N/A	N/A	*	0	Unique_Gb	Tm1_Mira454_Contig_6078	AAATTAAAACAAATGTAACATGTTGAAAGAGCCTAAAAATTTCAGATACC[A/G]CTCGATTGGATTCGGTTGTTTTGTTTCCTTCACCTTTCTAATATTCTTCC
Gb379_004352	N/A	N/A	Chr09	18302713	2_GbGt	Tm1_Mira454_Contig_6142	TCCCTTTCCGTTATGTCCAGCCAAAACCAAAGCCAGGGCCAAACCCAAGT[A/C]CCATCTCTTGATGCTTTGCTCAACTCTGGTCGCAAAGAAGAAGTTTTTGC
Gb379_004355	N/A	N/A	Chr04	57805200	Unique_Gb	Tm1_Mira454_Contig_6148	ACATTGAATCTGATGCAAACAATGTACAACTCTTTTTGCTTCTGTGGTAT[T/G]CTAGTAGTTTAGGGATCTCGCCATTTTTTTGTATTATCTTAGAAATGGTG
Gb379_004367	N/A	N/A	Chr10	135324	2_GbGmGa	Tm1_Mira454_Contig_6158	TGTCTCGGTTTCTTCTACATCATCATCATCCTCAATTGTTGCATCGGGAC[T/G]GATATTTAGGCTAGATTTCACTGAGCTGTAGATGCGTGAAGCAAAATCCT
Gb379_004376	N/A	N/A	Chr09	39772677	2_GbGm	Tm1_Mira454_Contig_6183	AGGGGTGTGTATGCTAGTGACCTTGCTATTTTGGTACCGAAAACGGTGTC[A/T]CCACTGCCGGTTAATAGGACACCGGTTGACGATGATAAACAAACACTAAA
Gb379_004387	N/A	N/A	*	0	Unique_Gb	Tm1_Mira454_Contig_6196	TCCCAAAATCAAAAAGGTTCACAAGGGGGATGCATCATGTTAAATGTTAA[T/C]CCATTGTAATAGTATCTCAAGGCTTCCCCTCCTCTGCATTACTTCCCTTA
Gb379_004402	N/A	N/A	*	0	Unique_Gb	Tm1_Mira454_Contig_6233	TCAAAAGGAAAACTCTGTTAAAAAGAAAAHWTTGGGTATAATTGGTTTTC[A/T]AACTGGTGCAAAACCCCAGTTATCCACACATTCAAAAAGAGTTGATAAAA
Gb379_004438	N/A	N/A	*	0	Unique_Gb	Tm1_Mira454_Contig_6309	GAGACGAGAAGAAACGAGAAGAAACGATGACGACAGAATAATCAATGGAA[T/G]CAGTGGGAAATGGGAGGAGAAAATGATTAGGACGGAAGAGGAGAGGGTCG
Gb379_004449	N/A	N/A	*	0	Unique_Gb	Tm1_Mira454_Contig_6322	ACCCTATATCATAACATTCACAGTTAAACTTTTAGCATATATGTTTCTTC[T/C]CAAGAAAATTGGGATTTTTTTTTTTAAAAACCCGGAAAAAGAAACCCTCA
Gb379_004479	N/A	N/A	*	0	2_GbGm	Tm1_Mira454_Contig_6352	GCCAAGTAGGTGACACTTAATGGGTTATTTTTCCTAGTGGTCTAATCACT[T/C]GAAGCAAGGCACGACAATTAAAATCAAAGATGAATGCTTTTGTTCAAGAC
Gb379_004491	N/A	N/A	Chr04	59632833	4_GbGtGmGl	Tm1_Mira454_Contig_6368	GCAGCACGAGCAAACACAGGGTCCATCGATCCTAGCCGCTCTTTAACAGC[A/C]TTTGCCACCTCAACTATGCATTCCTCCACTGTTGTAGCTTCTCGTGGCAA
Gb379_004492	N/A	N/A	*	0	2_GbGm	Tm1_Mira454_Contig_6370	TTAGTCAATTATTTATTCTCTTTGATTTAAGTCATAAAGAGGAAACACAT[T/G]TACTAGTTTTTGCGACATACAAGTATAGGTATCTCAGCCTCAGGCAAGGT
Gb379_004537	N/A	N/A	Chr05	59092941	Unique_Gb	Tm1_Mira454_Contig_6444	CTTTAATGTATCGATGAAATTTAGTAGCATCAATGCTTCTTCCATGTCAG[A/G]GACGAAAGTTGCAGAAATTTTTTTCTATTTTAACTTCATTGAAGCAAATG
Gb379_004539	N/A	N/A	Chr03	22460565	4_GbGtGmGl	Tm1_Mira454_Contig_6446	ATGAGCAACCCCATGATGACAATCTACATATCGGAAACCAGCAGGAAGCT[A/G]TTCTCTAGGTATTAGTAATTGCTCGCAATCCCTTGCAATGCAGAATATGT
Gb379_004541	N/A	N/A	Chr05	4002655	Unique_Gb	Tm1_Mira454_Contig_6447	TACAAGATCAAGTATCAGTTTTATAGGGTGTTCCCTAATGGTGAGGTTCA[A/G]TATTTGCACCCTAAAGATGGGGTGTACCCTGAGAAGGTGAACCCCGGTCG
Gb379_004635	N/A	N/A	Chr06	44424974	Unique_Gb	Tm1_Mira454_Contig_6588	GAGGATGGTAATGGTGATGACGGTGATGATGGTATTGATGATGATGACGA[T/C]GATGACGATGAAGCATGGTTATCGTCTTCAAACTTTCTTTTGTCAACTCT
Gb379_004636	N/A	N/A	Chr01	7634677	2_GbGm	Tm1_Mira454_Contig_6593	AAACTGAAAATCTTCCATTCTGCAAAACTGAAAGTTCTGATGCAGGGTTA[A/C]CCCAGATTTGGTCTACTCTCTCTCTCAACCATGGTTTCAATGAAGTTAGA
Gb379_004641	N/A	N/A	*	0	3_GbGtGa	Tm1_Mira454_Contig_6597	AAAACTTGTTTTTCACGAGACGAAAGCATTTCAACGATGTTGGTAGGAAG[A/C]AACCCCTTCTTAGCCTGAGATTCCTCATCAGTTTCGGTTTCTACATCTTC
Gb379_004649	N/A	N/A	Chr08	3768051	Unique_Gb	Tm1_Mira454_Contig_6600	CTTCAAGGTCCCAACCACCCTCCTCTTCACTTCCTTCAGCCACTTCCGCA[T/C]CCTCGAAATTTACACTAACATCACCATTCTGTATGCCATCAACATCAACC
Gb379_004654	N/A	N/A	Chr08	1755388	Unique_Gb	Tm1_Mira454_Contig_6610	TCCGGCTTCATAGTTTTCGCTCTTTGTTTTATTGTCAGCGAGAAAGGATC[T/C]GGCCTCGTGAAAATGTTAACGCTTTGGTTTAGCTACCAATTTGTATAATG
Gb379_004663	N/A	N/A	*	0	3_GbGtGa	Tm1_Mira454_Contig_6620	AGTTCATAAGTCAACTGTATTTGACCTTACAAAGTCAACCCTTTAAGAGA[A/T]CCGCCGTGAGAGTAAGAAGGAACAAAGCTTCAAGGTCGGTCTTTATAAGC
Gb379_004700	N/A	N/A	Chr03	7181405	Unique_Gb	Tm1_Mira454_Contig_6672	AAGCAATCAGTAATTACAAAGTATGGTTCTAAAATGTATGCTCAAGGTGA[A/T]ATGATGGTTTAGTATTCCAGCTGAGTTCTCATGAACTCTCTTATTTAAAT
Gb379_004711	N/A	N/A	*	0	2_GbGt	Tm1_Mira454_Contig_6700	ACTTGGTTCGGAGAAAACTTGACGAAAATACATGCTAAACTAAACATGCC[A/G]TAATGCAACATATGTTGTTCGGCACTACATATGATCGGCCCTGCCATCAT
Gb379_004719	N/A	N/A	Chr11	23995651	Unique_Gb	Tm1_Mira454_Contig_6710	GCCATGAAAATACCAACAAGAGAAATAACCACAGCTGATGTTGTTGATTC[A/G]CCGACACCTTTGGCTCCTTCCCATGGTGGTAACTCCCCAAGCACAGCTCA
Gb379_004756	N/A	N/A	Chr11	20201853	Unique_Gb	Tm1_Mira454_Contig_6762	GGGACTTCCGTTCATGAGGATGATGGTTGTAGGTTAATACAAAGGAAGGA[T/C]TGGGATGTGGTTTTAAGAACATTGAAGCAGGTTCATGTTTTTTTTTGTTG
Gb379_004758	N/A	N/A	Chr05	3352294	2_GbGm	Tm1_Mira454_Contig_6769	GTAAGGAGGTGGACTCCACTTCTTTCTCCGCTCGTTCAGTTCAGCATCTG[T/C]CAGCTCTACATTTATGGCCCTCTTTTGAACATCTATGCTGATGAGGTCCC
Gb379_004772	N/A	GM_BAD	Chr05	63139390	Unique_Gb	Tm1_Mira454_Contig_6789	AGAAAAAGGAAAACGTTCAACCGAGTCCACTGCAAAGGTTTTAACAAACT[A/C]GTCTATTTCAAGTGCCTGTTTTGTGTGTGGCTGTGTGTGTGGAGTAACAT
Gb379_004792	N/A	N/A	Chr05	59583324	Unique_Gb	Tm1_Mira454_Contig_6827	TTGATTTGAGAAATACATCTCTTAAAAAGTGAAAATGGCAAGCGTTAAAC[T/C]AACAACAACCATTAAAATTGCTTCATCAGCTCCAATAAAAGCATCAATTT
Gb379_004804	N/A	N/A	Chr04	56209876	Unique_Gb	Tm1_Mira454_Contig_6849	CTTTTTATTCCCATCTCAAATATCAAAATAGCCTCATGCTCTCACATTTT[T/C]CTTCAACACAATCCTACCAACATCTTCTCCACATGATTTTACACTTGCGG
Gb379_004818	N/A	N/A	Chr13	56276032	Unique_Gb	Tm1_Mira454_Contig_6866	CTTCAATAGTAGAATGAAGTTAAACAAGTCTTGAAGCAAACTATAACATT[A/C]AACTCTCAATCCCAAAACTACGGAAATTGTATCTGTACAATATCTTGCAT
Gb379_004846	N/A	N/A	Chr08	49772190	3_GbGtGm	Tm1_Mira454_Contig_6900	TGTTTTCTTGTCACCCAAGTTCGTGCTCGGACCAGGATCCGTGGAAAATA[A/G]GTTCTATTTCAATGTCGACTTTCCGAAAGGTCATATTGCCTTGAAAAGTT
Gb379_004858	N/A	N/A	*	0	Unique_Gb	Tm1_Mira454_Contig_6921	AGTAGCCCTCTAAAGGGCAAAAAACAAACAAAAATCTTAATCCCAAACAG[C/G]GAAATGACGTAAAAGGCAAAATTTTCTTCAAAATCTTCAATGCAAAACAC
Gb379_004882	N/A	N/A	Chr05	21471100	Unique_Gb	Tm1_Mira454_Contig_6961	ATAAGAACGTTACAGAGCCACAAACTTGAACCAACGTCTCAAGATCCTCT[C/G]CCGCCCCGTTGCCTTTTTTCTTCTAGTGCCGCAGCTTCATTCAACATGTC
Gb379_004940	N/A	N/A	Chr08	52685352	Unique_Gb	Tm1_Mira454_Contig_7044	AATTTGAGAAACATAATATTATTACAGCTATATCAAGCCATTTTGTTATG[C/G]GAAATAATAAACACTAACCAAGGCCCGTTCCTGCATCCTTACGAGGTGCA
Gb379_004968	N/A	N/A	Chr11	2861976	3_GbGaGl	Tm1_Mira454_Contig_7076	CTTCATATTTGACCTGGAACCACTTCATGGCATCTTCCTTAGTAACTCTG[T/C]GCTGAATACCAACACGTGACTTGCATCGGCGACGACGGCCAACGCGATAA
Gb379_004974	N/A	N/A	Chr11	48928710	Unique_Gb	Tm1_Mira454_Contig_7088	ATTATGTTACACAAATACAGATGGCTTTCATTGCCCTAATATTTTAATGG[A/C]AAAAGCATAAAATGCCTGTAACCAGGCAAAGGCTTTTTACCACACTAAAT
Gb379_004975	N/A	N/A	*	0	3_GbGtGl	Tm1_Mira454_Contig_7088	AGCTGGATACGCTGTGGGATAGATAGGCTGCTGTAACTGGTGAGGATGGC[A/G]AATCTGTGTCTGAAGCTGGGTTTGCAGCTGTGCCTGTTGTGAAGCTTGCT
Gb379_004985	N/A	N/A	Chr06	37079039	Unique_Gb	Tm1_Mira454_Contig_7100	CGTTATTGGCAGTTGAGGGCGAAGCTTTAGCTGCAGCCCCATTGTTTGCA[T/G]TGCCACCACTGCCCATCGATGTACTTAGGGAAGTAGATTTCGGAATCAGC
Gb379_005003	N/A	N/A	Chr05	61750131	Unique_Gb	Tm1_Mira454_Contig_7118	AAAACTTTTGTTACAAAAATCAAATTAATATTTCGGAACCTTTTCTTTTG[A/C]AGTTACATTTACCTCCTGCCTCATTGCTTTGCTTGTCACAAATGTGCACA
Gb379_005070	N/A	N/A	*	0	2_GbGm	Tm1_Mira454_Contig_7204	ACGAAGTTTGTAAAACCTGGTGGAAAGGCAGAGTCACTTGAGTCATCGAT[T/C]GAATGCCGTCAGGCGTCTAGACAACTCAAATGTTGCTGGGGTACATGAAG
Gb379_005088	N/A	N/A	Chr02	11290369	Unique_Gb	Tm1_Mira454_Contig_7233	CACATCAAAAACCTCCCCTCTCACCGACAAAGGAAGCAGAGTACGGATCA[A/C]CGGATCCGACTTCACCAAAGAAACAAACTTTGTGTACACAAGCTCAACCT
Gb379_005115	N/A	N/A	*	0	Unique_Gb	Tm1_Mira454_Contig_7265	ATCGAAAGGATTGTTTTGCGGTTGAGTCATTCCTGACATTTGCACTGCTA[T/C]AAGGGTAGCAATGCTATTCGACATGGCGAATGGATCTTGTACCTCGAACG
Gb379_005136	N/A	N/A	Chr09	5726000	4_GbGtGmGa	Tm1_Mira454_Contig_7293	TTCTTTTCTTTTTACTACATTAGAGGGCTATTGAGAAGTCCATGCCAAGA[T/C]GAATTGAAGCCATTCCAGGTTCCTCTTCCAGAATCAAAGTCGGCAATGGA
Gb379_005157	N/A	N/A	Chr08	1314713	4_GbGtGaGl	Tm1_Mira454_Contig_7332	TGCTTTAGGATGTCAAAGAACAGAACAAATAATTGCATAATTTACACCGA[T/C]TTGAGAGGAATCATTTGATAGACTATAAATTGTTTCATTTAGCTCCTTCC
Gb379_005177	N/A	N/A	Chr02	61198034	Unique_Gb	Tm1_Mira454_Contig_7354	CGCAGCCCAAATCTTTTCATCCATCAATTCCGATCCTTCATCCAAACAAC[T/C]GACAACAACTAAAGCCGCTCCAATCAACACTCACGGGAGAAACCTACGCG
Gb379_005184	N/A	N/A	Chr05	40393213	Unique_Gb	Tm1_Mira454_Contig_7370	TTGTTGACTGGAGGAGATGTTTCCTGCTCAAGATTCAAAGGTTTGGGAGT[A/C]GKTGAGGAAATGTTTGCRCCAATATTGAAAGATCTTTGAGGCATTTTTGG
Gb379_005247	N/A	N/A	Chr01	2652936	3_GbGtGl	Tm1_Mira454_Contig_7477	ACCTGCTGTGTGTGCTAACGCCCAATTTCTATGACATACGAGTAACTGCA[T/G]CATGAATTGCATCAGCCAGATGAGGGACTGTCTTTGAACTCAGTCCTGCC
Gb379_005301	N/A	N/A	Chr10	61685325	2_GbGa	Tm1_Mira454_Contig_7559	TGGCGGGATCTCCATGTGAGATGCAGGTAGATTAAGGAGTGGAAGTTGTA[C/G]GTGAGGAGGGACGAGTGGTGGCTCCTTAGCGAAATCTTCGGCTCCAAGCG
Gb379_005307	N/A	N/A	Chr08	29884201	2_GbGm	Tm1_Mira454_Contig_7566	AGCTGAAGTAGCCAGTTGCAATCGTAGCCGCAGATCCCTAGTCCTCTTCA[A/G]CAAGCATCTAAATGATCTCCCAAGGTATTTGGCCCATTCTGCTGGTAACC
Gb379_005312	N/A	N/A	Chr11	13057656	3_GbGtGm	Tm1_Mira454_Contig_7572	TGTGTTGGTTCCCTGTTACAAACCTGGTTGCAAACAACTTGTAGAAGGCC[C/G]TAATAACCAGTTCTTGAGTGCAATCAAGAACCTCTCTAATGGCTTCTCTT
Gb379_005348	N/A	N/A	Chr03	41841313	Unique_Gb	Tm1_Mira454_Contig_7632	TTGCACTCACTACATATGATAAAACGTACCCAAACAAAGTTATACCAAGG[T/C]GAAAAATAAAGCATCACTAACACAAGGGTAGGTTACTTCTTAGCAAAAGT
Gb379_005361	N/A	N/A	Chr07	5816834	Unique_Gb	Tm1_Mira454_Contig_7648	GGCTAAACAAATGAGACATAAACCAGAAGAGAGGAAAAAAAAACATGACC[A/T]ATATGATAAAATCTGCCTGATGTCGACCGCCTTCATCAATCGGAAAAGTC
Gb379_005393	N/A	N/A	Chr09	87983	Unique_Gb	Tm1_Mira454_Contig_7694	AGAAAAGTCCAACTAAATGCTTCCATGATTCGCGAAACCAAATAAAAAAA[A/G]TAACAACCCAGCAAAAGCACAATAAACTGCCGATTTTCTTGTCATGTTTA
Gb379_005434	N/A	N/A	*	0	Unique_Gb	Tm1_Mira454_Contig_7752	ATGATCTTCAAATCTGCCATCATAAAACCTAGTAGACCTTGGAGAAGAAG[A/G]AATCAAACATGAAAAAGAAGAAGAAGAAGAAGAAGAAGACATGTTCCTTA
Gb379_005454	N/A	N/A	Chr04	58989124	Unique_Gb	Tm1_Mira454_Contig_7793	AAAGTGATCGGAGTTCTAACTCGTTAATCACAAGCTGACTGCTTTTACCT[A/G]TTTCAACTTTGCTTTTTGTTGCTACTACCTTCGTTGATGATGCTTCTTCT
Gb379_005502	N/A	N/A	Chr05	378326	2_GbGa	Tm1_Mira454_Contig_7887	AAACCGAGCAAACCCGAACTTCTTCCTTTTTCCTGAGAACTGTTTGTGAC[T/C]GGTTTCTCTCTCGGTTTTCTGAGAGTTGATTATGTAATCACCGTTTTGTT
Gb379_005505	N/A	N/A	*	0	3_GbGtGm	Tm1_Mira454_Contig_7888	AAGTGGCTGCACTTGTGTATACTTCAACTGCTTCCTTCTCTGCATGTTCC[A/G]AGTATTCATTGTTATTGCTAAATGAAGAAACCTTTTGATTTTCCTTCAAC
Gb379_005548	N/A	N/A	*	0	Unique_Gb	Tm1_Mira454_Contig_7984	TCAGGAAATGTTATCATGGTTTTTTGGCAAAATTGAGTATCAAAAACTAG[T/G]TTTTTCCTAATCCAAAAGTTTCACAACTCTGCCTTTGATTCTAGATCGTC
Gb379_005562	N/A	N/A	*	0	Unique_Gb	Tm1_Mira454_Contig_8005	AACCCCTAGAATAATTCCCACCCAAACCCATCCTCCTCTGCTCTCATTCT[T/G]AAGTACAAAGAAAATCTAACCTTTTTGTCATCAGATTTTTATCCATCTTC
Gb379_005580	N/A	N/A	*	0	Unique_Gb	Tm1_Mira454_Contig_8043	CCTGATTAATTTACAATAAAGACCATGGGACTTGTCACAATGGAATACGA[T/C]ATTGATTATGTTAGGTACAATGGAAAAATATATTACATTTTTAAGAATAA
Gb379_005583	N/A	N/A	Chr05	35901087	Unique_Gb	Tm1_Mira454_Contig_8051	CCAAGTTTCCAATTGACATGAAAGCCTCAGCTATTCCATGTAGACCGTAC[C/G]GAGGCACGAGCCAAAGACTGACATGGGGATGATAGAATGAGGCTTGTCCT
Gb379_005596	N/A	N/A	*	0	Unique_Gb	Tm1_Mira454_Contig_8075	ACAAAAATCACCACTCGCTAAAAGCTTTTTTTGTTAGCATTTGAGAGTCG[A/C]GAAGAATTTCACAATCTCTCTACTCATTCTTCCAAGCATACAAAATCAAT
Gb379_005622	N/A	N/A	Chr05	58740850	Unique_Gb	Tm1_Mira454_Contig_8114	GGATCAACGTTTCTCCTTGGCCATTCGCCCTCTTCTAGAAGCTTCTGCTC[T/C]GACCCTCTTAATCTCCCCCAGGATTCTCAGGGACCTGCTCCCATTGATTA
Gb379_005639	N/A	N/A	*	0	Unique_Gb	Tm1_Mira454_Contig_8148	ACTACCAAGAGTTTACACCTTTTCAACGACCGATGTTGGGAAAATCCTCC[A/G]GATACCTTTAGCACGCACACCTCATGAAGATCTGCTTGTATGGGGAGGTG
Gb379_005640	N/A	N/A	*	0	2_GbGm	Tm1_Mira454_Contig_8148	CTCATGAAGATCTGCTTGTATGGGGAGGTGAACATTCAGGGGAATTCTCG[A/G]TACACAGCGCCTATAAACTATTACAAAAATCTAATGAAATTCCAAGAGCT
Gb379_005645	N/A	N/A	Chr13	43719890	2_GbGt	Tm1_Mira454_Contig_8153	GTTAGATATGGAGTGTCTGAGATGGGTACTTCAGGAAAATTGAAGAATCG[A/G]AGTAATATTAGGTGGCCAGCATGGCCTTAATACGAACCTGCAGTGATGTT
Gb379_005663	N/A	N/A	Chr13	45452646	2_GbGa	Tm1_Mira454_Contig_8174	ATGGCAGAAGCATGGAGAGTATTGGCGACCATGGTCGGCCCTCGATAAGT[A/G]ACCATATTAGCCTTGGTGATCATATAAACATTCCCGACTTTCGAAAAAAC
Gb379_005717	N/A	N/A	*	0	Unique_Gb	Tm1_Mira454_Contig_8289	GAGATTTACAAGGACTTTTACAAGTCTTTTTGGCCTATGCGCATTCCTGA[A/G]AAAATTAAAATACACTTACAGAGATTACTTAACAATTTTCTACCCCACTA
Gb379_005735	N/A	N/A	Chr06	11250208	Unique_Gb	Tm1_Mira454_Contig_8320	CTCGTCATGCTAGGGCTGGCCAGTTACTATCAAAGGAGCTCGAAGAGTTC[A/G]GAACCAGTACCTTGGCCGATTCTGTCAACAAGCATCAGTGCCGTATGATT
Gb379_005784	N/A	N/A	Chr06	39438850	Unique_Gb	Tm1_Mira454_Contig_8417	AACAATCATTCACCACCAAAAACTGGTTATAATAATACCCATCGAACTGC[T/G]CTTGGTCCCGAATGTCTTGAATCGTAGCCCTTCCGGCACGCACCCAAGGT
Gb379_005909	N/A	N/A	*	0	Unique_Gb	Tm1_Mira454_Contig_8575	TTGACAGAGTAAAAGAAAGAAAACCAAAAAAAMMAAACAAAACAAAACGA[A/T]TAATGAAAGCTTTAGGCCCTTGGATAAGCCATATCTACATTCCCACAATT
Gb379_005927	N/A	N/A	Chr06	8116521	4_GbGtGmGa	Tm1_Mira454_Contig_8611	CCTCGAGTCCAATCTCGATGATGTCTGTTGCTACCCGCAAGGTTGTTACA[T/C]GGGCTGCCACCCACGACAAGGTCAAATCCACCAAATCTACTCATCAATTG
Gb379_005961	N/A	N/A	Chr05	62761807	2_GbGt	Tm1_Mira454_Contig_8682	GTGAAAACTCTTCAATTTGAAATACACATAAGCACAAAACAAACAAATAT[T/G]GAAGAGAAAGATGAACGTACAAAATCGTCTTCTCCGACACCGATACGCAG
Gb379_005999	N/A	N/A	Chr06	43199660	Unique_Gb	Tm1_Mira454_Contig_8763	TTGGAGTATCAGACCTTAGTTGTGTCTCAACAACTTTGTCTTTGACAATA[A/G]CAGAGCTGGTTCTTCGACTCTCGAACTTCACCACTGACACTGAGTTACAG
Gb379_006012	N/A	N/A	Chr11	47924360	Unique_Gb	Tm1_Mira454_Contig_8792	GGCGGAGGATGCTTTGAGAATCATGAAGGAGAAAAGCCAAAGCAATTTCA[C/G]GCCTCCGCTTGTTATTGTCATTGCTGACGGAAGCTGCAACCCGGAAACAC
Gb379_006053	N/A	N/A	Chr10	54349506	Unique_Gb	Tm1_Mira454_Contig_8848	TACTTTAGGCTTCTCTGGTTCTTTGGGTTTTTCAGGTTCTTTGGGCTTTT[T/C]GGGTTCTTTAGGCTTCTCAGGCTCCTTGGGTTTGGGAGGAGGAGGTGGAG
Gb379_006088	N/A	N/A	Chr03	39346034	Unique_Gb	Tm1_Mira454_Contig_8908	GGCGGTTACCAAGTTTACTAGCTCTTGAAATTTGACCTTAGGTTTTTTTT[T/C]TCTCTCTGTAATTTGGCGGAATTCGATAAATTTAGGATTAGGGTTTTATG
Gb379_006095	N/A	N/A	*	0	Unique_Gb	Tm1_Mira454_Contig_8916	GGTTCAGGTTGTGGATCCATTGATGCTCACTCGAACAAGTTTTTCCTGAT[T/G]AACGAGTCACGAGAGAGGGAAAAAATAGGACGTTCAGGCAGCTAAAAGAG
Gb379_006154	N/A	N/A	Chr03	2434550	Unique_Gb	Tm1_Mira454_Contig_8963	ATAAATAGGGTATATTTGTTTAAGATTAAAAAGTACCATCCACATCTAAA[A/T]TTTTTAATATAAACCAACTGCACTACTTGATTGAGTATTATCAGAAGTAA
Gb379_006156	N/A	N/A	*	0	2_GbGm	Tm1_Mira454_Contig_8970	TCTCACAGAGACCGATCATGAGGACACGCAAGTTTGGAAAGGAGAGTTAT[A/C]TGGTGAGTTACTCGGTACGCAGTGCCTATAAACTATTACATAATGCTAGC
Gb379_006174	N/A	N/A	Chr04	370994	3_GbGtGm	Tm1_Mira454_Contig_8986	TGCAATTGCATGTTCCTCTCTAATACTATGTGAAAAAACATGTTTGTTTT[A/T]TTAATTTAACTTTGTCCTCTTCTCGAACCGATCAAGAATCACAGTTTCTT
Gb379_006215	N/A	N/A	Chr08	50797052	2_GbGm	Tm1_Mira454_Contig_9056	CGCGGTCTTTGAATTTGCTTCACCTGCTGCTGCGACTGCACTCCTTTCCC[A/G]GTTGCCTTTCTCCTCTCCCTTGTTCACTTTATCAGTCGAGGCTTTTGCTG
Gb379_006216	N/A	N/A	Chr06	1234957	Unique_Gb	Tm1_Mira454_Contig_9058	AGATCTCATCCGCATTTATGTGTTCCTGAATTGTTCTTCATAAATTGCAC[T/C]GATGGTGAGACATGCAGAAGTTCAAATTAGATGACTGGCTTATATTCTGC
Gb379_006241	N/A	N/A	Chr01	6097776	Unique_Gb	Tm1_Mira454_Contig_9087	CCAGTATAAATATCAGCTGCTCGAACCCAGAATTGAAATGAACGATGCCA[A/G]GGTCTTAAATGAAGAGAAACCTTGTCTTGAATCTCTTTGAAATCAAAACC
Gb379_006264	N/A	N/A	Chr09	6798531	Unique_Gb	Tm1_Mira454_Contig_9145	AAACTGCTCTTCCTTCTGCAAGTTCCCAAGAATCCAATCGAAAAGCCCTT[A/T]CTCTTCTTTGCCTCCACCTGCACCTTTTGCAGCTGCTGTTGCGTAAATCC
Gb379_006274	N/A	N/A	*	0	Unique_Gb	Tm1_Mira454_Contig_9163	CAAAAGCAGACCCACCTTTCCATGGAAAGAGCCTATGCTGGTTAGGGCAC[A/G]GGCCCAACTTCACAAAATCCGTGTCCGAGGCTCGGGTCATACGAGCTGAG
Gb379_006279	N/A	N/A	Chr04	2682800	4_GbGtGmGl	Tm1_Mira454_Contig_9171	CAGTGTTCGTTGGTATTACAAGTATTTGATGAGTAGGTATATGACGACAG[A/C]CAGAATCACGATCCCGATCACAGCTAAAAGCATGCACATACAGGAACAAC
Gb379_006282	N/A	N/A	Chr11	11177937	Unique_Gb	Tm1_Mira454_Contig_9179	TAGATTCACCACTGCTCTCCAACATATATAAGTCATCATGCAATCTATCA[T/C]TGCCAACCTTCTTCCCTGTTTGAAGGTCTTGGAATACACAATGATAAAAA
Gb379_006291	N/A	GT_GOOD/GM_GOOD	Chr04	3303040	4_GbGtGmGa	Tm1_Mira454_Contig_9205	AGTACAGTGACTGATGGCATATTTTAACCAATATTTAAAAACATCCTCCA[T/C]ATGCAATGGGATGTGGAGGCAAGCAACAGGGGCCTTCGACAGAAAGGGCA
Gb379_006300	N/A	N/A	Chr07	52854499	3_GbGtGm	Tm1_Mira454_Contig_9215	CATACACTTCTTTGTATCAAAATGCAAACCCAAATCATTGTAGGTTGCCA[C/G]CTTAGGCAACCGGAGGGCGGAGTACATGATCCTCTGAGGTGTCTAACGAC
Gb379_006323	N/A	N/A	Chr04	57805204	Unique_Gb	Tm1_Mira454_Contig_9245	CATCCACCATTTCTAAGATAATACAAAAAAATGGCGAGATCCCTAAACCA[C/G]TAGAATACCACAGAAGCAAAAAGAGTTGTACATTGTTTGCATCAAATCCA
Gb379_006328	N/A	N/A	Chr02	50491611	4_GbGtGmGl	Tm1_Mira454_Contig_9255	GTACCGATTAGCTGCTTCGGTAAAGTGTACCCCGTCCCAATTTACATGAG[T/C]TGAAGGATCTTGGCAAGGTGCCGCCACTAATACATCCTTCCCTTGTTTAT
Gb379_006367	N/A	N/A	Chr06	49148217	3_GbGtGm	Tm1_Mira454_Contig_9322	ACCGGATTTGTTGTGTCAGTAAATTCTCTTTAAACTAAATTTCTTGCATG[A/G]CCTACCCCAATCTATGATCTATGCATTATTTTGGGTGAAAATTGTAGGGT
Gb379_006368	N/A	GT_GOOD/GM_GOOD	Chr06	49148306	3_GbGtGm	Tm1_Mira454_Contig_9322	AAATTGTAGGGTGCTTAAGAACAAAATGTTTTTGGATGAAAATGTTTATA[A/T]ATCTTGTTCATATAGGACTCGGTAGATGCTCGTTTTAAGCTTACCTTGCA
Gb379_006379	N/A	N/A	*	0	Unique_Gb	Tm1_Mira454_Contig_9350	AAAGGGTACAAACTATAATCTGAAAGGGACAAACTATAATCTGACTCTTA[A/G]TACAAAGACCTCTATGATTCTTTTACCTTATTCTCCCCATTGTTTAAACT
Gb379_006409	N/A	N/A	Chr09	24722286	2_GbGa	Tm1_Mira454_Contig_9402	CATCCATATGTGGGGGATGTCTTGGTCTGAAACGGTAGTTCCATATCCCA[A/G]TCACAAACAGGTAAAGGAAAATTGTAGGCAATATTAGTTCTGGGTAGCAA
Gb379_006426	N/A	N/A	Chr05	60378560	Unique_Gb	Tm1_Mira454_Contig_9414	AGAAGGAAAGTAAAGGAAAATTGAAAGGAACACGTCTAATCTAATGACTC[A/G]ACCAAGAACATATAGCATACATCGATATGATCGTATGCATGAATTTCAAC
Gb379_006456	N/A	N/A	*	0	Unique_Gb	Tm1_Mira454_Contig_9463	TGATCAAAGGGAAGATTAGGGTAGCTTGCAATAGCTTCCCTGGACCGCTT[C/G]TTGTTGTTGTTGTTGTTCTTGTTCCACGTTAGCTTCATCTCTTCTGCTAC
Gb379_006485	N/A	N/A	Chr02	8620251	Unique_Gb	Tm1_Mira454_Contig_9512	GTGCTGACATATACGTTACTATTTCCATAACTAGTAATCCCCTGACTCTG[A/C]GTTTGAGTTTGAGTTTGTCCACTCGGTACCAGCTCAGGCACCGAGCTAAG
Gb379_006494	N/A	N/A	Chr08	14450741	Unique_Gb	Tm1_Mira454_Contig_9524	TTCATTCCAAGACTAGCATGAAGAAATACATGCAATCATGCATTACATGA[T/C]ACAGGAAATCATTGAGAATAATAACTGTGGCACAAGCGCACTCACATGAT
Gb379_006545	N/A	N/A	*	0	Unique_Gb	Tm1_Mira454_Contig_9606	GGATATGGTTGAGCATCATATGGAGCAAATATGCTTCTATAATATGGATC[T/C]GGATAAGGGTAAGTAGCCGGTGCCACAGCATGTTGAGATGTCGTGTATGG
Gb379_006553	N/A	N/A	*	0	3_GbGtGm	Tm1_Mira454_Contig_9633	AAACTGAGATTAAAAATCCCATTAAAATTGTGGCATTATAGAAAATTAAT[A/G]CTGAAACGTGTTATCAGCAGAGGCCATGATAGGCTGATTCAAGTAAGCCA
Gb379_006570	N/A	N/A	*	0	2_GbGm	Tm1_Mira454_Contig_9668	TTAGAGAGCGGAGTCACCTCTTACCTGGTACAAGGAGAACCGAATTTGCA[T/C]GACTCGCCTTCGGAAGGTCGTTGGGCAAGAGATCCAGACTAGAAGACGAT
Gb379_006579	N/A	N/A	Chr04	6139301	Unique_Gb	Tm1_Mira454_Contig_9694	GCGGATGTGGCAAAGGCGTTTAGTACCATCGATGCACATTGCTTCACACC[T/G]GCCGTTGCCGAGCATACGAAGCACTTGGGCATACTCTTGCCCGTCTTCCT
Gb379_006612	N/A	GA_GOOD	Chr08	436739	5_GbGtGmGaGl	Tm1_Mira454_Contig_9746	GATTCACCAACCTGAACAATGAAGCTTTCAGGAGAGGCCTTCACCATGAG[A/G]ACTTTATTCTTGTTAGGGTGAAAAACCTGCAAGTATGAATGCCCACTTGG
Gb379_006674	N/A	GT_GOOD/GM_GOOD	Chr04	2251928	4_GbGtGmGa	Tm1_Mira454_Contig_9836	CGAGAGAAACTAAGTTGCATGATGAAAAACTGGACTTTAGACCACCATAA[C/G]TATGAGTAGTCTCGAAACAGCATTTCTGGTACCTTGTCAAGACGATGATT
Gb379_006719	N/A	N/A	Chr06	2402051	Unique_Gb	Tm1_Mira454_Contig_9905	CCCGTCAAAAAGCACAAGCACTGTGAACACCGAATCTGGTTCATGTTCCA[A/T]CCCGAACCCAGCTTCGACCCTTCTGCCATCATTTCCAGTCTAGCATGTCC
Gb379_006741	N/A	N/A	Chr13	43163911	4_GbGtGmGa	Tm1_Mira454_Contig_9933	CTAGGAGTTCTCCAGCAGCATGAACTGCCTCTGCTGTGTCTCTTAGCTGG[A/G]TTCTGAGACTTCTGTTCTCTTTTTTCAATTGTTCTTTCTCCCTTTCCCTT
Gb379_006758	N/A	N/A	Chr08	55691964	Unique_Gb	Tm1_Mira454_Contig_9964	ATTACACTTGCAAGACTTAGAAAACTGGAAAACCTTGAAAAAGTAGGGGG[A/G]AAAAGAAAGAAAATGATCACTAAATCCCTACTTAAAGCACAAAGTGATTT
Gb379_006763	N/A	N/A	Chr10	590874	Unique_Gb	Tm1_Mira454_Contig_9969	AACGAGCTTAATCTAGCATATTACATCCCATTTTTCTTAAATGTATGTAT[T/C]TATACATATATTTACATACTTCCCCCCTTACATATTTGGTAGAAGATAAC
Gb379_006855	N/A	N/A	*	0	Unique_Gb	Tm1_Mira454_Contig_10109	GAGTTAAAAGCTGATCCCACCATGAAATGATACAAACACACCAAGGAGCC[A/T]CCATTGTCATTAGTGCTTTGAAATCATCTAGGTAGACTATTTGAAGGGAA
Gb379_006888	N/A	N/A	Chr04	1852538	2_GbGt	Tm1_Mira454_Contig_10158	GCTTTGAATCTCTCTCTCCATTAAGCAGGCTGCTGGTCTTTAAGCCTTTT[A/G]GTGTCCCCTCAGGCACATTTGGACCCTTATTGGAAGAATGAGAATCATGG
Gb379_006889	N/A	N/A	*	0	Unique_Gb	Tm1_Mira454_Contig_10160	TTAGCATTACTTTGATAACAGTTCCTATACAATTCCATTTATGYTTCAGG[T/G]GCATAAGTAACTTCCGTTTGATTGTAATAATTAGCCCATTGCTTGTAACG
Gb379_006890	N/A	N/A	*	0	Unique_Gb	Tm1_Mira454_Contig_10161	GCGAAAATGGAGGCCCGAGTTTTTCTTTTTCTTTTTGGTTTACTGTACAG[A/C]AAATTCTCAAAAGCAGAAGATGAGTTAGTTACCATTGAGTATCATCATTC
Gb379_006899	N/A	N/A	Chr02	59944853	Unique_Gb	Tm1_Mira454_Contig_10165	CCCTAAATCCTACTAGTTATTTATTACAGACCAAATATAAAGAATTTTAT[A/G]GAAAATTATGGGGCTTACAGTTACCCCCAAAAATTACAATGACTATTTGG
Gb379_006900	N/A	N/A	Chr02	59944774	Unique_Gb	Tm1_Mira454_Contig_10165	AAAAATTACAATGACTATTTGGAGAATCTCCTGAGACTATATTCCCAATT[T/G]TGTTAATCTCAGGTGCAGGAAAGTCATTACAAATGATGAATGCCCTCGTT
Gb379_006923	N/A	N/A	Chr12	24020830	Unique_Gb	Tm1_Mira454_Contig_10195	CTTTCCAACAGTGGAATGCCAGCCAATAATGCTATTGGAGACGCAAGTAT[A/G]CTTCTTGATACGAACTCCGCGCATTATGGTACAGCGTGACAACCTTACCC
Gb379_006926	N/A	N/A	Chr05	31415399	Unique_Gb	Tm1_Mira454_Contig_10202	GAGCATCTTTCGTAAACTCAGTCTCAGTTTCTAAGATTGCTGTAGCTCTG[T/C]TATCATTTTGGACTTGAATTTCCGTGGAAGACTCAAATTGAAAAACCGGC
Gb379_006951	N/A	N/A	*	0	Unique_Gb	Tm1_Mira454_Contig_10238	TTTAATACGAACTACCTTTGAACCTGATGATGCCGATAAAATCCTGCGTA[T/C]CCCACTGGCGAGCGAAGCACATCCGGACATGATCTTCTGGCGTGGGGAGC
Gb379_006965	N/A	N/A	*	0	Unique_Gb	Tm1_Mira454_Contig_10258	GCACCGGGTACGTATAAAAGTATTGACTCTTAACGACAAGGAAAAAAGTT[A/C]CATTTTCTAGAGAATATAAAAGGATGAAACATCCATCTTATCCTACATTA
Gb379_007001	N/A	N/A	Chr05	25686817	Unique_Gb	Tm1_Mira454_Contig_10321	TGCGAAGATTAAGAGAACTTGAAGGGCGCGTAGCGTATGATGAAAGTGAA[A/T]AATCGAAGCCTTGACTTTGCTTTGCAGAAATAGCTTTTGGATTGGCTGCC
Gb379_007055	N/A	N/A	Chr11	56354316	2_GbGl	Tm1_Mira454_Contig_10433	GCCACCAAAGGTTCTTTTTTCTATACAGAATTTACATGTCAAACAAACCC[C/G]GACATGACCACAAGAATATACAACCGATTGGGGCGAAGATGCTGTTTGGT
Gb379_007056	N/A	N/A	Chr11	56354147	Unique_Gb	Tm1_Mira454_Contig_10433	AACTTGTTCTGATCTTCAGGTAGAAAAGCTACCCTCCAATGCTCTTAATA[T/C]TGCTGCCGTATCAAATCTAAAGTTTCTGAAGCTCTTTCCAGGACCAGTAT
Gb379_007066	N/A	N/A	*	0	Unique_Gb	Tm1_Mira454_Contig_10454	CCTACTACAACGGCCGAAGCCAACATTTTCTTTAAACCACCAGCACTCAT[C/G]TTTCAGTCAATTCTGTTAAACGTTGAAAAGAAACTTTTATCTAATTTACT
Gb379_007136	N/A	N/A	Chr07	49615729	2_GbGt	Tm1_Mira454_Contig_10611	GTTCCGACAACAAGTATGATATCCCGTAACTCGAATTCAACAATCGAGTC[A/G]GGTATAGAATGTTACAAATCTATACTGTGGGCAGTTTATTATTCACATTC
Gb379_007152	N/A	N/A	Chr01	29240768	Unique_Gb	Tm1_Mira454_Contig_10638	TACGCTTTACAAACCATCTACAGGAAATTTAAAAAAAAACTTTGGAGCCT[A/G]AATCTACCAATAAAAATAAGATTACAATCTGGAGACTATCATGGAATTAT
Gb379_007195	N/A	N/A	*	0	Unique_Gb	Tm1_Mira454_Contig_10700	AGAGAACAAGAGGGCAAGAGAAAGAAAGAAAGAATCATGAATGTCGACAG[A/G]CAGGAGCACAAGGTAAGCAAAACCTAAACCACGACCCAAAAAAATTTTAG
Gb379_007222	N/A	N/A	Chr02	44470915	Unique_Gb	Tm1_Mira454_Contig_10728	GGGTTCAATTGTGAGTTTGTCAAAATATGTATTCCATTTTTCTTGCCCTC[T/G]AAGGATTTGCTCCATAGTTGACTAGCTTTAAATTCAACCATACAACTAAG
Gb379_007227	N/A	N/A	Chr06	50089569	Unique_Gb	Tm1_Mira454_Contig_10745	TTCCATCTTTTTCATTATGCACAGAAGCTCTAAATACAATAGATATATAA[A/C]GTTCCGGGGATCTAACCGGCTTACTGTTTTCCTGAGGTAGGGTGAAGGTC
Gb379_007285	N/A	N/A	Chr09	40814645	2_GbGt	Tm1_Mira454_Contig_10814	TATGGTGAATTCTTGGGAGGTATAGGTGTAGGAGGAGAAGCATTAGCACC[T/C]CTTTTATCAAAGCAAACTTCAACGGTCCCAGCAAGTCCATTTCCTTTTTC
Gb379_007339	N/A	N/A	*	0	Unique_Gb	Tm1_Mira454_Contig_10897	CTACCACATCATAATATTTATTAAACCAAAAAATAAAAATTAGCGAAGCA[A/C]AGAAGTAATGAGAATGGCGGGATTGGGACTACTTTTGAAAACCTTGTTCC
Gb379_007357	N/A	N/A	Chr13	4144532	Unique_Gb	Tm1_Mira454_Contig_10922	AGGAAAACAAACTCTTCAAATGGCAGGGACTTCACCAATCCTCTTTAAAG[A/T]TTCTTTGCTGGGTTGTTCGTCGACTCCAATGGCCATCACTGCATGCTTCC
Gb379_007377	N/A	N/A	Chr09	32465904	Unique_Gb	Tm1_Mira454_Contig_10950	GTTAGTCATAAGGCCAAGTAACAGAATTCATAGGTATACTTGTTGTAAAC[A/G]CTAAAAAACGCGCCCTTCTACGGTTTTCTCTTCCGGGATCTGAAGCAATT
Gb379_007394	N/A	N/A	Chr09	18488085	Unique_Gb	Tm1_Mira454_Contig_10987	TGGGATGGTACCCCTATTGTATCCGAAAAATCCCTGTTTTGACTTTTTTT[T/C]CCTCTGTTATATCAAACCGTTACAATTGAACCACAGATGAATTTCCAGGA
Gb379_007395	N/A	N/A	Chr07	44533757	2_GbGt	Tm1_Mira454_Contig_10989	TTAATACAATTGAGACCACAACAGGTCATGACAAAGGAATTAATACAATT[A/G]AGACCTAGACAAACCTGTCAAAAATAAATTGTATCTGGTGCATTAYACTG
Gb379_007422	N/A	N/A	Chr02	41463736	Unique_Gb	Tm1_Mira454_Contig_11038	TATCACGCTCATAATCATAATCACGGCTCCGATCCTTTCCCCTATCCCTC[A/T]CTCTGCTTCGACTACGGCGTCTTTCCCTATCTTCACGCTCTCTATTCTTG
Gb379_007425	N/A	GM_BAD	Chr07	8266509	5_GbGtGmGaGl	Tm1_Mira454_Contig_11044	CCCTGCCGAATCTCTCGAAGTACTACCAAACTTTTCCCTCTCTGATTCCA[A/T]GACCTTAAGTTTTGCCTGAAGCTCATTGATGTAAGCAATTGCATCCCCTA
Gb379_007433	N/A	N/A	*	0	Unique_Gb	Tm1_Mira454_Contig_11060	GCCGCTTTGGGAGTTGTCGCAGTGGTTCCATTACAGGAGGATCTTGACTA[A/C]CTTCATGTAAATACTCTGGTTGCCCAGAATATGACTCAGTCCCATCTGTA
Gb379_007434	N/A	N/A	Chr09	13725776	Unique_Gb	Tm1_Mira454_Contig_11066	AAAACTAAGATTGTGCTGGTGGGATGGCATCTTTGGCATTAGATTCCACA[T/C]AATTGGTGTCAGCCGCCATTAAGGAACTACTACTATCTTCGGGTACAACC
Gb379_007455	N/A	N/A	*	0	4_GbGtGmGl	Tm1_Mira454_Contig_11102	AAGCAAAGTAACCAAAAATGTTTAAATACAACCATTGCTCCGTTGTATAT[T/G]ATGCTATAAAACTACCATGTGCAATGTGAATTGACGGTGTGTATCCTTGG
Gb379_007479	N/A	N/A	*	0	Unique_Gb	Tm1_Mira454_Contig_11132	TTATAAACTTCTGATGAAAATCCTAGAGCTTACACTTTACAAACCGTCTA[T/C]AACAATTTTTACAAAAAACTTGGGCTCCTAAATCTACCATCAAAAATCAA
Gb379_007480	N/A	N/A	*	0	Unique_Gb	Tm1_Mira454_Contig_11132	TTGGGCTCCTAAATCTACCATCAAAAATCAAGATTACAATATGGAGAGTT[T/C]CATGGAACTATTTGCCTACAAGGGTTAATATGCAACATAGACAACTTGTC
Gb379_007487	N/A	N/A	Chr09	70227323	Unique_Gb	Tm1_Mira454_Contig_11147	GGTTTATCACCAGCTGATGAGGTAGGGGTTCGAATCCGTTCTATCTCAAC[T/C]GGTTTTTGGAATCTCCGGTGGACTTGCACAACGGATTAAAGCCCAGTTTA
Gb379_007488	N/A	GT_GOOD/GM_GOOD	Chr09	70227405	3_GbGtGm	Tm1_Mira454_Contig_11147	GGATTAAAGCCCAGTTTACACCTTCAAAGAAAAGGATGTTGCTTAATCTC[T/C]GTTGCTCCTCGCTTGTACGCCAACCTATGCTGTGGCTCTTTGACCAACAG
Gb379_007530	N/A	N/A	*	0	2_GbGm	Tm1_Mira454_Contig_11214	ATTTTAAAACTTGCTAAAAACCTGATTGATGAGGATCGTGTTTGTAATAC[T/C]CAATTTATGCCCGGCCCATATACATCACAAAATATATATATAAACTAAAT
Gb379_007533	N/A	N/A	*	0	Unique_Gb	Tm1_Mira454_Contig_11214	GCGCGTGCATCACTATCAAGCGCGTGAACCTTTTCCCCATGGGTGCCTCC[A/G]TCAGTTGTTCCAGGCTGGCTGTACCTGGTGGCCGATCTTCCTTCTGCTCC
Gb379_007574	N/A	N/A	Chr09	4810343	3_GbGtGa	Tm1_Mira454_Contig_11282	GGGGAGAAGTCGTGGAAACCCTTTGGGGCAGCCACCACCTCCCACTTCGC[T/C]ATTAACTCCGCGTTTTGTCCCTCGATTGGTGTCCCTATTGCCACGTTTAG
Gb379_007578	N/A	N/A	Chr02	3740037	Unique_Gb	Tm1_Mira454_Contig_11293	AAGATCAAATGAGACAATTAAGCCACAGGAAACACAACCACATAGTAAAA[A/G]GTTATGCAAACTAGAAGCAGGATTATCAAGTACAAAGTTGAATTACAACA
Gb379_007638	N/A	N/A	Chr07	18859732	Unique_Gb	Tm1_Mira454_Contig_11390	GGCATTACGTTGTTTTACTAGCGGCTGTTCTCAGCTTCGAAGCTGCTGCC[A/T]TCTCCAATATTGCAGCAGCAATAGCATCATCAATTCCCCTGCGTCCCCTT
Gb379_007653	N/A	N/A	Chr09	21595906	Unique_Gb	Tm1_Mira454_Contig_11408	AATTTAAAAAATACAGAAACCCTTGCGTAGGGGAATATTTGTTTTACGAA[A/G]CAATGGAAGTAGATACTGGATCCCTTTCAAATACGAGAGATTACCAAAAT
Gb379_007662	N/A	N/A	Chr06	30469235	Unique_Gb	Tm1_Mira454_Contig_11422	CCTTCTGTTATGCTTCCGGCTCTCCCTTCGGCTGCTCTTATCATCAGAAT[T/C]GGAACCTGATGTTGATTCAGAATCGGAAGACTCAGAAGATGAGCTGTACC
Gb379_007672	N/A	N/A	*	0	3_GbGtGm	Tm1_Mira454_Contig_11447	AGTTAATTTAAAGTACAAATGAGTGGCTGATTTTACAGTATGCCTTAGGT[A/G]CGGTCTTGGGGAAGAAGACAACTCCCACGTCTTTCGGCACTGTCCTGGCT
Gb379_007695	N/A	N/A	Chr01	10371221	Unique_Gb	Tm1_Mira454_Contig_11482	CAAAATTGCAAGGTTCCAGTGAACAAGCATCTCAGACAAGAGGCTTTTTC[A/G]ATCTCTGTTGCCCTTTGATTCAGGGGAAAAATGTGCAGAAACTTCGTTAG
Gb379_007708	N/A	N/A	*	0	Unique_Gb	Tm1_Mira454_Contig_11511	ATCAAACACCTGCATTTTTTATACCAACGGAAATTTCCTCTATTTCGTCC[A/G]GCTGAGAGGAGAGAGAGAGAGAGAGATACAATTCCTCCCAGAAAATTTAA
Gb379_007751	N/A	N/A	Chr12	2773032	Unique_Gb	Tm1_Mira454_Contig_11592	GGTGGTACATCTGCAACAAGCACAGGTAGTAGTATTTTTTGGTGGTACGT[T/C]TTTGCCAGTATCTGGTACAGGAAGTATTTTTTCCACTAAAGCTGCAGGCA
Gb379_007797	N/A	N/A	*	0	Unique_Gb	Tm1_Mira454_Contig_11676	TTAAAGATGGGGATTTTTTAAACTCCAGTTTAGGAAGGCTACCTTCTTTT[A/G]CTTGGCAGAGTATCTGGGCCGGCGAGGGGCCTCCTCTTGAAAGGTTTGGG
Gb379_007805	N/A	N/A	*	0	Unique_Gb	Tm1_Mira454_Contig_11691	GCCATGTAAACATTTTCCTCTCGTGATGATTCGGTTGGCGACATCTTTAC[T/C]ATATCAATCTAATACTTGATCTGATAGAGTAACTTTTTTTTTCTTTCCAC
Gb379_007809	N/A	N/A	Chr05	10277711	Unique_Gb	Tm1_Mira454_Contig_11697	GCTGCCACCGAGTAACAACATGGTTCTCAGCGGTGGCAACACTTTGGTCG[C/G]TAATGGAACCATCAGCAATAATTCAGTTATTGGTGGTGTGGGGTTTGGTT
Gb379_007818	N/A	N/A	*	0	Unique_Gb	Tm1_Mira454_Contig_11718	AAAAAGCATAGTTTAGTACAAGTACTAAAGCAGATCTTGAATGCAGAGGA[A/G]GAGTTGAAGAGAAGAAATAGCACACAAGGTACAGTGAATCGTCCAGCCGT
Gb379_007829	N/A	N/A	*	0	Unique_Gb	Tm1_Mira454_Contig_11733	AAGAAAACGAAAATCTTCCCAACACATTAAAAAAACGAAGAAGAAGAAAA[A/C]TCTCAAACACAATTTTAAAGTTGTAAATAAATCCGGCAACAAAATTCTTT
Gb379_007839	N/A	N/A	Chr13	49417286	2_GbGt	Tm1_Mira454_Contig_11750	GTATTTTCTTCATTCTTTTGGATCTGCTGGCTCTTCTCTACATACTCCGT[A/G]CTCGTAGTAGCATCCTTTTGCTGGTCTTTTTCCACTGGATCTAACTTCTT
Gb379_007948	N/A	N/A	*	0	Unique_Gb	Tm1_Mira454_Contig_11918	GAGAGCGGACAAACGAGGATATCTGAAAGTGTCTTGTTAACTCCGGTTCC[T/G]GCTTCTTTTAGAAGCCATTTGGATAATCTCACCTATTTTTTTTTGTCCCC
Gb379_007971	N/A	N/A	Chr08	1568531	2_GbGm	Tm1_Mira454_Contig_11952	TTGTAGAAAACATGCCTCCAGCTGCCTTTGTTGTGGCAACCTAGAACCCT[A/C]GTTTCTTCTTCATTCATTTCAAGGTCTTGAGCAAACATGGGTTTTCTGGA
Gb379_008004	N/A	N/A	*	0	Unique_Gb	Tm1_Mira454_Contig_12016	AGTCTGGCTCTCAGGCTTTTTACCAGTGCTCGGCTCATTTATTTGTTTCC[T/C]CGCCATGAAACGGTAAAATTAGATGATAACAATTTCATTCAATGGAAACA
Gb379_008033	N/A	N/A	*	0	Unique_Gb	Tm1_Mira454_Contig_12039	TTTGCTAACAAATTAGTCCATTTTCCTGGTGTTTTGACCTATAAACATGT[A/G]ATGAAATAAACAAAGAAAACCTGTGCTGATGTTCAAGGCATTCTTCATGT
Gb379_008058	N/A	N/A	*	0	Unique_Gb	Tm1_Mira454_Contig_12105	GAACATCTAAATGTTTAGCCGATAACAACAGAAGATTTCTCAAACGTAGA[T/G]TTAGTGTTATGGAAAGAAAAGTGCTTGCGGATCGGCGGTACATAGAGAGG
Gb379_008064	N/A	N/A	Chr02	7401239	Unique_Gb	Tm1_Mira454_Contig_12105	AGTTTCCCATTGTCTCTGATTCCAACTGTTGAGAGAATAAACAGTGTCTA[T/C]GGTGATATTTCTGCAACAAGTCTAGTAAGTCCCAGTGTTTCTGCCACAGT
Gb379_008114	N/A	N/A	Chr11	1299595	Unique_Gb	Tm1_Mira454_Contig_12168	GCTTGAACAAAGGAGCCAGTAGCCAAACCAGCAGCAACAAGACCCAGCAC[A/G]GCTCTGCGTCCAGTTTCAGGCTCGGCAGGGACCTGTTGAGCTCTAACGGT
Gb379_008121	N/A	N/A	Chr04	1974327	Unique_Gb	Tm1_Mira454_Contig_12192	ACACCACCATAACAAAAATCCATTTTATTTTTAATATTATTTTATCACCA[T/C]AATGCTGCAATGCATTTGATCAAAGACAGTATCTTCCTGCCTAAATTGCT
Gb379_008124	N/A	N/A	*	0	Unique_Gb	Tm1_Mira454_Contig_12201	GATAATCAACTGTACTGCACGTGAAAGAAAAGCCTTTTTGAATGGCGATT[A/G]TTTCAGCTCCTGGATACCGAAACTCCAAGGTCATGGACTTCTACATTCTG
Gb379_008132	N/A	N/A	Chr02	44948892	4_GbGtGaGl	Tm1_Mira454_Contig_12217	AAAAGATACGAGTATAGGCATCTGTAACGTTCAAATTATTTTTTATGAAC[T/C]CTGTMMAAAATTTTGCTAGAGTATTATCAGTCACTTAGGATACTCCAATG
Gb379_008135	N/A	N/A	Chr01	2688688	3_GbGtGa	Tm1_Mira454_Contig_12221	TAAGCTTGCAATGAAAAAGAAGTAAAAAGAAACCACCCTTCTTTGACAGA[A/C]AGCAAGTTTCTGGCAGCTAGAAGAATCGTAATTAGCGATGAAATACCAGT
Gb379_008174	N/A	N/A	Chr08	54446996	4_GbGtGmGa	Tm1_Mira454_Contig_12287	AGTGCAACCAATTCTAAAGATCCATGGTAAACTTCAATCCATGCACTTCT[A/C]TATGTTGTAACTAGCCATCGGGTGAATTGTGATAATGACACTCTGCTTGT
Gb379_008188	N/A	GT_GOOD/GM_GOOD	Chr11	47319559	3_GbGtGm	Tm1_Mira454_Contig_12303	TTCTATGAATAATATTCCAGTGTAGGGTGTTATTCCATACTCCAGTTCAC[A/G]TCGTGATTGCAGTTTCCGATGTACATATCCATTGTAACGGAAAAGTTATC
Gb379_008228	N/A	N/A	Chr11	5468358	Unique_Gb	Tm1_Mira454_Contig_12385	CTCATCATGCAGCTGAAAGCTCAGGTGCTCCTCCACCTCCTTCCCTTCTT[A/C]TTCAAGGCATGATGAATTCTTTGTCTTCTCCCATTGGATTTGACTCCACT
Gb379_008254	N/A	N/A	*	0	Unique_Gb	Tm1_Mira454_Contig_12434	CCCCCGAGTATCCGCTACTCTCCGCCACCTTCTTCTTGAACTCATACTCT[A/G]CTTGAGCACGATATTCAGCAATCTCTTTCTCTGCCTGTTCCTTGGCCTGT
Gb379_008255	N/A	N/A	*	0	Unique_Gb	Tm1_Mira454_Contig_12438	TCATTAACAGAAAAGTAAAAGACACAACTGAACAAAGAAAAATAAGGGGG[A/G]AAAAAGCATTGAATCCACTGAACAGATCTGATTACCAGTATGTCAAGCCA
Gb379_008281	N/A	N/A	Chr01	6882834	Unique_Gb	Tm1_Mira454_Contig_12492	TCTGCATTTTAAGTTTCTACCAGTACACCCAAGCATAAAGAGTTACAGCT[C/G]ATTCCTTCATTCGCTTTGCATGGAAAAGAAAATCAAACAAAAAAATAACC
Gb379_008294	N/A	N/A	*	0	2_GbGm	Tm1_Mira454_Contig_12516	TAGACTGCTTTTCATCTCTCATTCTCTTCCTTTTTGAACCCTTACCCCTT[T/C]GATGGCGTCCTCCTTTATGTTTTGTTTTCTGTTTATCCTGTTCAATAGCG
Gb379_008319	N/A	N/A	Chr13	23170962	Unique_Gb	Tm1_Mira454_Contig_12596	TATCTACCCTTCAWTGGACTGYCAGATTGAAGCCTTGTTCTTCACTCGGC[A/T]GTGAGCCAGTGAGTACATTGCCCGGTCTGTGATATTCCGGCAATAGTACA
Gb379_008321	N/A	N/A	*	0	Unique_Gb	Tm1_Mira454_Contig_12599	TCCACTTCTCTTAATTTGGGGTTTCGGATTCTTTTGCTTCTTCTTCTTGT[A/T]CTCTCCGTTGATCAGACCTCTCCTTTCAGCAAAACTCTCTTGTTTGGATT
Gb379_008322	N/A	N/A	*	0	Unique_Gb	Tm1_Mira454_Contig_12601	TTTCATCCAGAGACTTCAAAAGTGAATTTTGCATCTTTTGGAGTCTGCCA[A/G]ATATACAGTCAAGAACTGATTGGTCTTGTTTGATCATGTCATCATAACTA
Gb379_008324	N/A	N/A	*	0	Unique_Gb	Tm1_Mira454_Contig_12611	CCTCGAGGAAAGAACACTTTTGATCTATCACAACAATCCAGAAGTGACAC[A/T]GTTGGTTGCAAGATTAATTTGGATCCCGTGGCAGAGTGGGACCAAAATAT
Gb379_008350	N/A	N/A	Chr05	49534627	3_GbGmGl	Tm1_Mira454_Contig_12651	TGGTCGAATCTCAGGGTCCGCTTCAGTGCATGCAAGAGCTAACGTGAAAA[A/G]CAGCCAACACTTCTTTCTTGGCATGTACTTCTTGTAATAACATCGGATCA
Gb379_008382	N/A	N/A	Chr04	55003199	Unique_Gb	Tm1_Mira454_Contig_12711	AACTTTTCRTTAACAAGATGCCTTCAAGGTATATRTATTTTGTGACTTTT[A/G]TAAGCTTGGGTGGAATGGAAGATGACTCGAGCCATATGGGAAGCTGTAAG
Gb379_008391	N/A	N/A	Chr04	18997634	Unique_Gb	Tm1_Mira454_Contig_12728	ACAAAAAAWTTATGGAGCCTTAATCTCACAGCAAAGCAAAAGATTACAAC[T/G]TGGAAAGTCTCTTGGGACTTTCTGCCTACCCTAACCAATCTATAGTGCAG
Gb379_008399	N/A	N/A	*	0	Unique_Gb	Tm1_Mira454_Contig_12738	TATGTTGACATCCTCGAACTCGTTGTCATCTTTTCTCAAGGTCAGTGCCA[C/G]AACAGCATCATTTTCAACCTTCTGGTCTGCCAAAGTTTTTGAATCCTCTA
Gb379_008430	N/A	N/A	Chr08	55692577	2_GbGt	Tm1_Mira454_Contig_12798	TGGTACAGCTGTTGCATCATTTGTTGTTGTAAAACCTGGTTACCCTGAGG[A/C]GACTGTGGATGGTTCTTCTGCATTAAGTTACCACTAAGCTGTTGCTGTTG
Gb379_008450	N/A	N/A	*	0	Unique_Gb	Tm1_Mira454_Contig_12820	ATAAAGGGGGATTCGAAAACAGTCATTAAAAATGCCAATCGACAGAAATG[T/G]ACAGGTCGGTTCTCAGAGCGATTATTCATGATATATAGATCAGAAAATCC
Gb379_008461	N/A	N/A	*	0	Unique_Gb	Tm1_Mira454_Contig_12847	AACTTTCTTCTGTTCTTTTGCAGCCTTCTCCTCTTCTCTCTTCTTAGCAG[T/C]CTCTGCCCTTTGTTGCCTAATCATGGCTAAGCGCTCTAAATCTTTTCTTG
Gb379_008472	N/A	N/A	*	0	2_GbGm	Tm1_Mira454_Contig_12878	TCGTGGTCACAAAAGTCAAGTGGCTTCCCCGATGCAGTCAAGAGGCAGGC[A/T]TAGGCGCTATCCTCCTAGTGGAGCAAAGGCAACAAATAATCGTCGAAATC
Gb379_008477	N/A	N/A	Chr09	2594659	Unique_Gb	Tm1_Mira454_Contig_12896	CAATTCATTACAGGAAATATTAAACAGACACACAGGTTGGAAAAAAACTC[A/T]TAGCATAGTAGCATCTGAGAGCTTATATGGTTCAGGTCCGCTTGACAGGG
Gb379_008494	N/A	N/A	Chr11	402162	Unique_Gb	Tm1_Mira454_Contig_12943	TTCTACAAAAGCAATTTTGCATAGGCTGAGGATTGGTTTCTGATWAAAAT[T/C]CTTTCAAGTGTTTCCTTCAAATGTGGATATCTCTATTACTGTACAAAACA
Gb379_008498	N/A	N/A	*	0	Unique_Gb	Tm1_Mira454_Contig_12946	CAAGACACGAATATTCGAATTTTCAAATCTAGCAAAACAACTCATCCCCT[A/T]GATTTAACACCCATACCTCTATACATATGAAAACCCATAAACCTTAAGCA
Gb379_008500	N/A	N/A	*	0	3_GbGtGm	Tm1_Mira454_Contig_12946	TGTTGACAAAGCTTTCATTACCTAAACAAATCCAACCTACCCCCCTCTCG[A/G]AAATGAGGTCAGTCTTGGGAAACTAATAACGTTAGTCAAGGTCCGAACTA
Gb379_008508	N/A	N/A	Chr07	19336910	Unique_Gb	Tm1_Mira454_Contig_12957	CACCAATACGCGCCCTCTAAAGTTACAAGCTAATCCTAATAACTTAAGTA[A/T]GACAATCTAGCCCAATAACCACTATTCGAGGGTTTCAAAATAAGTAAATA
Gb379_008509	N/A	N/A	Chr01	26129517	Unique_Gb	Tm1_Mira454_Contig_12960	ATTCCCTAAAAAAACACCCTAGGTGCCTATATAATGTTTGCCGGCTCATG[T/C]TGGCCAACAAACAGACGGTTTAAACTTATTGTGCTTCCAAAAATGTTACT
Gb379_008541	N/A	N/A	Chr12	26559342	2_GbGmGa	Tm1_Mira454_Contig_13008	TTTGTGTCCAGTTATATTTGCCACCACTTTCGATTTTCCATTGCCTTCAC[A/C]AGTTCATCTGCCAATGACGCAAAGTTTTCTGCCCCGCTTTGCAGCTCTTC
Gb379_008543	N/A	N/A	*	0	2_GbGm	Tm1_Mira454_Contig_13011	CAAAAGTTCCTTACAAGCTAGAAATAAGCAAACTATTTATAGGTATTACA[A/G]GGGATAGCTGAATAGGTTCTTAAGGTAGCTAAATGGTTAGCTGAAAATTC
Gb379_008586	N/A	N/A	Chr11	2785890	2_GbGa	Tm1_Mira454_Contig_13082	TCCTTTTCAATAGTGAACTTCGAGACCGAGCAGAAACCGAAATCTATACC[A/C]TTCACCATAGGTCAGGCATATGGCATTCTTTTCTCCCAAGTGGACAAATA
Gb379_008671	N/A	N/A	Chr13	2033814	4_GbGtGmGa	Tm1_Mira454_Contig_13236	CTGAGAGAATTTTCAACTCCACTTCCCCTGCATTCATCTTCAGAACCACA[A/C]AGTCTGCATTTTGCACCGTTTCTTTAATCCAAAGAAGGAAGTCGAATCCT
Gb379_008712	N/A	N/A	*	0	3_GbGtGm	Tm1_Mira454_Contig_13335	ATTACAGGAGTCTACTCTTAATCCTAGTAATCATATACAGGCCGATACTA[A/C]AGCTTTTTACAAAAAACTATGGACCATGAACATGCCATCGAAAATAAAAA
Gb379_008718	N/A	N/A	Chr06	39481094	Unique_Gb	Tm1_Mira454_Contig_13347	AACGTAAGAATATTAAGTTTCTTCTGACCCAAAAACATGTAGCAATAGAT[T/C]CGAGGAATCACACCACAAAGCCAACAGATTATAGTACCTCACATAATGTG
Gb379_008728	N/A	N/A	Chr04	9207762	Unique_Gb	Tm1_Mira454_Contig_13358	AAACACCAGTACCAAAAGAACATACTGCACTTTGAAGTTTGAACATTAAC[A/T]TGGCACTTTAACCAAAACATAAGACCCTGCTCAAACTACTCAACAAACAA
Gb379_008759	N/A	N/A	*	0	Unique_Gb	Tm1_Mira454_Contig_13402	TTTAATAGGCCATATTAAGAACTTCCATGAACTTTACAGAACTCTAACTA[C/G]AAAACAGGCAAAAAAACAAAATGATTTTGAATCCATCTCCCTATAACAAC
Gb379_008798	N/A	N/A	Chr06	34378392	4_GbGtGmGa	Tm1_Mira454_Contig_13460	TTCCTTCACATTATCCTTTATGCTGGGCAGCGGCCTAACCTCTACAACCT[T/G]GTCTTTCGGCTTTCGGCCTCCACCAGTAGACCCACTATCCGACATCTCAT
Gb379_008807	N/A	N/A	*	0	Unique_Gb	Tm1_Mira454_Contig_13465	TTCGCTTCCTCTTCACTGTCGACAACAGAAGCGAGAGTTTTAACATAGGT[A/G]TCGATCATTTCTTCTTCCAAAGGTTTTGGGCGTTCTGGGAATTCCAAAAT
Gb379_008824	N/A	N/A	*	0	3_GbGtGm	Tm1_Mira454_Contig_13500	AAAAACAATTGTCTGATTAAAATGTCAACCAAGCACTGTCCATCATCTCT[T/C]TCGATCAGATCAATGTTGCTACGGAATGAGTTAGCTCCAGTAAACCAATT
Gb379_008836	N/A	N/A	Chr09	12430992	Unique_Gb	Tm1_Mira454_Contig_13523	AGTTTCCTTATTTTTTGTGTTTGTGGTGGAGAAGCCTTGATCAAAGCTAC[A/G]AAAGTGAAAGTCGGGTGTTGATGTCGTGGGTGCCTTTACAATGGGTATTC
Gb379_008845	N/A	N/A	Chr09	55131063	Unique_Gb	Tm1_Mira454_Contig_13548	TCCATACTAAACCAATCCCCAAAACTTATAAAATTAATATACAATCCTCT[A/C]AAATATATATGGCGAGATCCTGAAATGTTTGAAGGACTCAAATTGTGCTA
Gb379_008867	N/A	N/A	Chr06	29583352	Unique_Gb	Tm1_Mira454_Contig_13604	ATTCTACTAATTAGCATACTAATTTTCCCAAGTTCAACAGGAAGGTGTTT[T/C]CAATATTTACAAGCACAAAAGAGCAATAACATCCACAAATCAGGCATAAA
Gb379_008903	N/A	N/A	Chr13	56525876	3_GbGtGl	Tm1_Mira454_Contig_13661	TTACCTCCCATATTGAAAAGACGGAGAAGGTGCTGCATTTCTTCATTCTC[A/G]AGCATTTCATTACTTCTTACGCGAATCTCTTCCTCTGATAAAAAGTCCTC
Gb379_008933	N/A	GT_GOOD/GM_GOOD	Chr09	955195	3_GbGtGm	Tm1_Mira454_Contig_13708	GATCAAATTTGAGGTGAAGTTCCCTACAAAGTTGACACCAGAGCAAAAAG[A/G]ACTGAAACGAGCTCTAGTGGGGGTGAAGTAGGAATATTTCATATGCACCG
Gb379_008937	N/A	N/A	Chr07	32524731	Unique_Gb	Tm1_Mira454_Contig_13720	GAACTACCACAAACAAAATGAATCACAATGCTTTTACCGTGTCTGCTAAG[T/C]TTTACTTGTGTGGTTAAATAAAAAATGCTTAAATGCTTTCTTGTTTAGTA
Gb379_008948	N/A	N/A	Chr01	54682598	Unique_Gb	Tm1_Mira454_Contig_13726	GAATATTACTTGTTCAAGCAACCTGTTGTCTGGTAACCGGTTGCAATTTA[T/C]CATGGTGAATCAGTCATCGGTGCCGAAGTAACGATCACCAAACTCACCCA
Gb379_008971	N/A	N/A	*	0	Unique_Gb	Tm1_Mira454_Contig_13767	AGAATTACGATACGAGAAAATGTACAAACACCATACCACTCCTTACTAAC[T/C]TAACTCCAATAGTTTTGTGATCCAAGCTCCAACAATATCAATCCGCTGTT
Gb379_008996	N/A	N/A	Chr09	2262719	3_GbGtGm	Tm1_Mira454_Contig_13822	TAACATAAATCCAAACACTCATCATTTGAATCTATTTATAAAGCTCTAAA[A/C]TAAAGCGACAAGCTTAAGAATCTAAATAACACAAACCAAATATTTTTAAT
Gb379_009004	N/A	N/A	*	0	Unique_Gb	Tm1_Mira454_Contig_13851	ACATATACCAAATGAAGAAAAACATTTATTATCACTAATAATCCAATTCA[A/G]TAGTCACTAAAACCCATTTTATTTGGAAAAAAAAACACACTAAAAACTAA
Gb379_009009	N/A	N/A	Chr09	2403661	Unique_Gb	Tm1_Mira454_Contig_13862	ACCAATCATGCATGGAATGACGTAAAAAAATTGTAAAAATAAATATAACC[T/C]ACCAAAACTGCAAACCCCACACTCCCCCACCTTGTCTTCCAATCAAACAT
Gb379_009038	N/A	N/A	Chr13	57127372	Unique_Gb	Tm1_Mira454_Contig_13920	CCTTATGCTTAACCGCTTCTTCACCTCCATCAAAAAGCCATGCCACAGAC[T/G]CCTCCACTTTGCCATCGTTCAATATAAGAGCCATTGTAGCTCGATCATGA
Gb379_009046	N/A	N/A	*	0	Unique_Gb	Tm1_Mira454_Contig_13938	TTTCCAAAATAACAAAAATTTTAACACTTGTCAAGTTTATGGAACCAAAT[A/T]ATCTGAAACAATCATTCAACAGCATGACATGATGCTACCGTTGTACAACT
Gb379_009078	N/A	N/A	*	0	Unique_Gb	Tm1_Mira454_Contig_14018	ATGTAAATTATACCTTAATTTTCTTCAGGTCTTAAGCTTCTTTATAGGTC[C/G]ATCAGAATCATCAACAAATCCAACTCTTGAATGTGTCGTCCCTTGAATTG
Gb379_009118	N/A	N/A	Chr09	9763914	Unique_Gb	Tm1_Mira454_Contig_14087	ACGAATATAATAAAAAAACAACAACGCAGGATTCAGGATTTCCACATAGA[T/G]TTTCATTTCGACAAATTATTCTTACCATTAACCCAGCAATTATTAGGCCT
Gb379_009127	N/A	N/A	*	0	3_GbGtGm	Tm1_Mira454_Contig_14110	CTCGGCCTCAAACTTTCATTCACCCATTGGAGCTTCATTATTTACCGTTG[T/G]TACTGTCTACAWWWWMGTTTGTTAATTTCAGACATGAAGTGGGATACTTC
Gb379_009131	N/A	N/A	*	0	Unique_Gb	Tm1_Mira454_Contig_14115	GTAATAGTCGAAGGGATTCAATGACTGTCCTTAAAAAAATATCGCGTGGA[A/G]CAAACGAAGCGGCGCACGGGTGGCTGCATGGGGGAGAGGATGCTACTCCC
Gb379_009134	N/A	N/A	*	0	Unique_Gb	Tm1_Mira454_Contig_14123	TGGCGACGTCCCACATATCGTTCCCGATGTGCTTTGGCCGGCCATGATAG[A/G]CTTTGTGAATGAAATACTGAGCGTTGCCCATAACGCAGAGCATTCCAGCT
Gb379_009144	N/A	N/A	Chr09	6992623	2_GbGt	Tm1_Mira454_Contig_14139	CCTTTAGTTCCACCCGTCACAAGAGCAGTTGTTCCTTTGAGAGACCATCG[C/G]CCTCTACTTGAAGTTGAATCCTTTGCCATTGGTTACCGGTCACTCTCTGT
Gb379_009166	N/A	N/A	Chr03	125697	Unique_Gb	Tm1_Mira454_Contig_14181	TTTTGTCCTTGGCGACTCAACTTCTGTCTCTACCTCTGATTCACCTGCAT[T/G]ATTATGATTATTGTTGTTATTACTGGAGGATGCAACCATTACTTGTTTCC
Gb379_009167	N/A	N/A	Chr10	1363372	2_GbGt	Tm1_Mira454_Contig_14185	AGAGTCTCTTATGTTGTCTCGAATTGACTCTGCCTGTTCTCGGTGTCTCC[C/G]AGAATAAAAATTCAGTCATTCACTAATAATACCTGATACCCAAGGAACCA
Gb379_009216	N/A	N/A	Chr08	48113872	3_GbGtGm	Tm1_Mira454_Contig_14298	GGACACAGATTTCTTGGTTTAGTTAAAAACTGTACAAGAACACAAGCCTT[A/G]TTACTATCAAATCTCATGGCCATGGATTTCTAGTTATCCAAACTCAGTAA
Gb379_009236	N/A	N/A	*	0	Unique_Gb	Tm1_Mira454_Contig_14326	CTCAGTCATCGCTTACAATTTTAAACCAAGAGTCAAAAAGTTAATAATTG[C/G]GCAGTGACGATATTGCAGATCACCTTTAATGAACACCATTGATGGTCAAC
Gb379_009246	N/A	N/A	Chr04	46451974	Unique_Gb	Tm1_Mira454_Contig_14347	TGCCGCTGGCAGATCAGTGGAGAAGGGTCGAGCCCTTGCTGCCAAAATGG[A/G]TCGACAGGCCAATAGCATCGATGCTCGACGCAACATTCTGGGAGGGGGKT
Gb379_009294	N/A	N/A	Chr09	11933506	Unique_Gb	Tm1_Mira454_Contig_14430	TACTTGAACATGGATATGGAAATATAACTTTCCAAATACATGAAGAAATC[A/T]GAAAACAAAATGAACATACCGTCATCCATATCCGGCACTAATACCTAGGT
Gb379_009302	N/A	N/A	*	0	Unique_Gb	Tm1_Mira454_Contig_14437	CTCGTCGGTAACCTTTGTCCCACTGTTCACAGCCACTTCTAATGCAACAA[T/C]TCTTTCAGAGAGCTTGTCTACTTCTTTTCGGACTCCGGCAACCGCTGCAA
Gb379_009338	N/A	N/A	*	0	Unique_Gb	Tm1_Mira454_Contig_14468	ACTGATGCAAAGTTGTCAAGTTGCAACGTCTGCTAAATGCTTCCACATTA[A/G]AGTGGAAAAGAAAAAGATGGTTAAGGGATTTCTGCAGACATGATATTCCT
Gb379_009357	N/A	N/A	*	0	Unique_Gb	Tm1_Mira454_Contig_14494	AAGAACAGCTTAAGCAAGGGACAAAAAGTAACCTGTAGCACCGTCGGCGC[T/C]AGACTAATTGTGTAATCATAAAGAACTCAAACTCGAAGCCGAAAGCCAAA
Gb379_009362	N/A	N/A	Chr04	41649131	3_GbGtGm	Tm1_Mira454_Contig_14503	TTATAAGCTCTTGGCAGGGGTGTGCTATTATCCTTATCAATTTTTAGGGT[T/G]TAAGTCTGCAGATTCCATCAAAAACTCTTCTCTTAATGGAACATCTGATT
Gb379_009378	N/A	N/A	Chr09	6089426	Unique_Gb	Tm1_Mira454_Contig_14552	TCAAAGCTTCAATGCTTCATTTTAAAAGAGGTGGATAGGATAAGAGGGGT[A/T]GAAAGAAGCCATATAACTTACAACTTCAAACTTGCACTTGCATGAGTAAA
Gb379_009386	N/A	N/A	Chr09	51843207	Unique_Gb	Tm1_Mira454_Contig_14561	TATCTGTTCAATAGTATCAGCCAATTCTGGATTAGGCCTAGTCAGGATCG[A/G]TGACACAGCGTTCCTACAACCAGGGTCAGTAATCCAATCACTAAGGCAAC
Gb379_009433	N/A	N/A	*	0	Unique_Gb	Tm1_Mira454_Contig_14641	GAAAATAAAAAAATCACCTTAAAAATATGCTTTCGAAATGCTCTTTTTTT[A/T]ATATTCAGTGTGCGTCCCCTTTCATAGTACAAGCGAGGGCTTTTTATAGC
Gb379_009482	N/A	N/A	Chr02	14842453	Unique_Gb	Tm1_Mira454_Contig_14727	AGAAGGAAACATCAAACCAGATCATTCATAGATTTTCATATAAAAGATAC[A/T]GCCCAAATATATATATATATTGACAAAGATAAAACCCTCCTACATTTGCC
Gb379_009537	N/A	N/A	Chr11	2308444	2_GbGm	Tm1_Mira454_Contig_14813	GAGATTGCTTACTTTTAGTACAATTGCTTCCAAACTGTGCTTGCCACTGC[A/T]GGAGGATTTGGATGGAAACTTTCTCCAATACAAGGTAAAAGCGAACCACG
Gb379_009545	N/A	N/A	Chr12	32967982	Unique_Gb	Tm1_Mira454_Contig_14828	TATACACCCAATTAAACTCCATTTTGGATTCAATTATAGTCCTATTTTCA[A/T]ATTTTTTTAATCAATTAATATTCATGAAGATTAAATAGGCACATCAGAAA
Gb379_009575	N/A	N/A	Chr11	49816296	Unique_Gb	Tm1_Mira454_Contig_14895	TGACCAAATCCAAACCAATGATTCAGCTTCAGCTTAGACTTAGCTGGTCG[A/G]AAAGAATTAACTATAAGAGGATGAACWACTTCCTTGATTTATTCGTTAGT
Gb379_009596	N/A	N/A	Chr04	5538841	Unique_Gb	Tm1_Mira454_Contig_14960	CCCGAGCGCGGCTGAATCGTGCTTCTATTTAGAACATGTCGGCTACCCAC[A/G]GTTGGGTTATATGGAACTCCATGTTTGGTAGAGGAGGACGAACAAGCACG
Gb379_009637	N/A	N/A	Chr05	62358939	Unique_Gb	Tm1_Mira454_Contig_15033	TTACAGAACTAAATCCAGCCAAACCAAAAGCATTAACAGACCTTTTTTTT[T/C]TCTCACACCAACACCATGAATCCCATAAAATGGTTGGGAAACACCAAATC
Gb379_009651	N/A	N/A	Chr10	20147673	3_GbGtGm	Tm1_Mira454_Contig_15063	CAACGATCAACACTTCCAGCATTCATCATATCCGTAACAAACAACAAGAA[A/G]ATTATTAAGAATGAACCCTTACAGAATTCGAGTTCGTAATGAAATTACAC
Gb379_009652	N/A	N/A	*	0	Unique_Gb	Tm1_Mira454_Contig_15068	ACATAGATGACCACCGCAATAGCTGCATATGGGAATATCAGCCTTGGAAG[C/G]GCGACCACCTAACATGGGCCACAGTGGTTTAGAACCAGCACTCCGGCAAT
Gb379_009659	N/A	N/A	*	0	Unique_Gb	Tm1_Mira454_Contig_15088	GGCTTATGCTGGCGGGTTGGAGTAGGAGACTATATCAATCTGGAATGACC[A/G]CTTTAATACGGATATTACGAAGAAGATAATGCAGATTCCGCTTTCAAAGT
Gb379_009674	N/A	N/A	Chr07	30880040	Unique_Gb	Tm1_Mira454_Contig_15105	AAATGAGTGTGGCTTCCTGATTCTGGTGCACAGGAAGAAACTTTCTGGCC[A/T]CAATATTTGCTTTTAAAATTTTGAAAACCAGATTTCATTGATCGCCATGT
Gb379_009689	N/A	N/A	Chr07	4937527	Unique_Gb	Tm1_Mira454_Contig_15121	TATATATATATATATATTCTTCTGTCTATAATCACTCTGCATTATAATTG[A/T]ATTTTTTTGAGACATCGAGACACATTAGATGTGAGTTGCTGTTGCTCTTG
Gb379_009733	N/A	N/A	*	0	Unique_Gb	Tm1_Mira454_Contig_15175	TGCCAACTTCACCTTAATTTCACAAAACCGCAGTACTACTTGTGAAATCT[A/G]CGCTTCCTTCACCAAACTTAAACGTACAATGATATGGTGCGAAGCGAGAG
Gb379_009741	N/A	N/A	*	0	2_GbGt	Tm1_Mira454_Contig_15190	ATGGTCTGCAAGAACTATACGAGGGCCTACATTCATTCTCTGGTCACAAA[A/G]GATGCTATGGGATCTCAGCTTCTTTCATTTCATAATTTATACTATATGAT
Gb379_009752	N/A	N/A	*	0	Unique_Gb	Tm1_Mira454_Contig_15236	ACAAGTTATGGTGGTTGATAGTGTGAACGCTCTCCGACGTCTTTAAGATC[T/C]CGACTGTGCTTGATAATACTCGGTGCAAAAATGTGATCAAATCTAACAGT
Gb379_009753	N/A	N/A	*	0	Unique_Gb	Tm1_Mira454_Contig_15237	AAACCCTAAATTCCCCAATCAAAAGGGGAAAAAACAACAACGAAACCCAA[T/G]ATATATTTAGATTTCACTTATCTTTAGTAGAAACGCCGTATTTCTCTTGC
Gb379_009762	N/A	N/A	*	0	Unique_Gb	Tm1_Mira454_Contig_15264	ATCCTCTAGATACTTTTAGCACACACACCTCACGATGATTTTCTTGTCTG[A/G]GGAGGTGAGTTTTCGGTCCGCAGTGCCTATAAACTATTACAAACTTTTGA
Gb379_009786	N/A	N/A	*	0	Unique_Gb	Tm1_Mira454_Contig_15300	ACTTTCTTCCGTTTCTACCTGTGTATATAAGAAAGAACGGCAGCAGTMAA[T/C]TGAAGCTCAAAGAATATCTCCTGAACTGAGCCCTTGATGAATCTGATGGC
Gb379_009790	N/A	N/A	*	0	2_GbGt	Tm1_Mira454_Contig_15313	GATTAATGAGCGGGTTAGAGTTCTCTCCATCTTCTTGTTCTTCTTGACTG[A/G]GGAGAATAGAATCGGTGAGAATTGAACTGAATTGAAATGGGATGTATATA
Gb379_009791	N/A	N/A	Chr09	22340329	2_GbGa	Tm1_Mira454_Contig_15314	GATAGATGGTTATCCATTACAACAGAGAAAAAATGCGMCTCTTAGATTGA[T/C]ATTGACATTGAAATTGAGATGTCAATTTTACATTCTGTCTTCTCTCTTCC
Gb379_009799	N/A	N/A	Chr09	15536482	Unique_Gb	Tm1_Mira454_Contig_15336	TAGATTTAAATCTATATTGTTTTCACCACTAGAAATGAAAGACGGGTAGG[T/C]ACTCAATTGTTGAAAGTTCATATTTTTCTAGTCTATGTTGTTGGTCTTCT
Gb379_009857	N/A	N/A	*	0	Unique_Gb	Tm1_Mira454_Contig_15469	ATAAGTTGCTTGCATTCTGGTTTTTGTCCATAATTAAGTGGTGCTCTTCT[T/C]TCTTGTTTTACAGATTCAAAGTCTTCATATGATGTCTGGGTACCGCAAAC
Gb379_009868	N/A	N/A	Chr08	34890851	5_GbGtGmGaGl	Tm1_Mira454_Contig_15525	CTCGTTTTCAACTCGAAAGAATATCCATTGGAACCTTCTGAGCATCTCTA[A/G]GGCGGTAATGGTGAACACGGTTAAGTAGTTGTGGCGGAGATGAGCGGATA
Gb379_009869	N/A	N/A	Chr02	14901283	Unique_Gb	Tm1_Mira454_Contig_15526	CTTTCAGCTGGGAGGTTGGACATGCAAGCGCCCCGTGAAGATGAGGCCTC[A/G]AATTGCTAATATGGGCAAGTTCATGCTCACGCTCATGCATGTAGTACAAG
Gb379_009898	N/A	N/A	*	0	Unique_Gb	Tm1_Mira454_Contig_15572	CTTTTACTTCACAATGTACCAGATTACTGTATTCTCTTCTTTCTTTCTTT[A/T]TTTCTCCTTGTACAGTTGTTTGTCTCACATGGGTTGCTGTTTTTTTTCTC
Gb379_009905	N/A	N/A	*	0	Unique_Gb	Tm1_Mira454_Contig_15578	TATTTAGTTAAAAAGACAAAGGCCTCTCTGCTTCTCTTTGTTGTTCATTT[T/C]CCCCCCCTCTTATTTACAATTGCAAGGGTTGCAAGTGCAGTTGTCTCCAC
Gb379_009908	N/A	N/A	*	0	3_GbGtGm	Tm1_Mira454_Contig_15593	TCCATTCCATCATAACGATCACGGTCAGAATATTGATCATAACGATCCCC[A/G]TGAGCATCCAGATCATATTCTCCTCGACCCCGATGATGATCATAGTATTC
Gb379_009911	N/A	N/A	*	0	Unique_Gb	Tm1_Mira454_Contig_15604	CTCTTCCTTGGTGCTCAAACGATTTCAGATTTTCCTCTACCTCCATTCTT[A/T]CTTTCGTCTTCCCCTTCGTTTTGGATTTCGTTTTTTCACAAGACACTAAG
Gb379_009918	N/A	N/A	Chr06	50228922	Unique_Gb	Tm1_Mira454_Contig_15606	CAAATGACAACAATGCCCTCGATTGCTCATGATACGGGCCCTTTGATCGC[T/C]TGGGTATTCAGGTAAAATCACAAAAAGAACACAAACAAAAAATTCTACGT
Gb379_009950	N/A	N/A	Chr08	36356206	Unique_Gb	Tm1_Mira454_Contig_15659	ATGCACTTCTTGCTTTTATGAGATGAGAACAAAAAAACCGCCAGGTAAAG[C/G]GAGGCTTTTAGCGTTGTAAGATTCTCCCACCGTCGTTTCTTCCTTCTAAA
Gb379_010006	N/A	N/A	Chr07	19517436	2_GbGt	Tm1_Mira454_Contig_15803	ACTCAGAATTTCGATTGTGAAAGTCATGCTCATTTGTACTAGTTCGACCA[T/C]GTTCATTTTGATGGTAATACCGGCCATGTTGGAAACCTTTCGAGTTAAAG
Gb379_010021	N/A	N/A	*	0	Unique_Gb	Tm1_Mira454_Contig_15835	ATAAATGGAATGGAGTTGTACCACATCACTGCCAAAGGGGATGAGGAGAT[A/C]AACACAAACGTAACATGACCCTTAAACACCCCCCCCCCCCCACCAATATA
Gb379_010044	N/A	N/A	Chr12	32492970	Unique_Gb	Tm1_Mira454_Contig_15903	TTATACACATGAACACCAAAATGCGAATTCCCTTCGTATTTAAAGACCAC[A/G]AAATACCCGATGCAGATGGAATAGTATTCAACAAACGTGTTCCAACCATT
Gb379_010046	N/A	N/A	*	0	Unique_Gb	Tm1_Mira454_Contig_15906	CATATTCATAGATCAGGGAACTCACAAGCACACAGATTCGTAAAGAATAC[T/C]CTAGATAGATGAGAGATCTCTTACCTGGTAGGAGAGGAGTTGAATCGACA
Gb379_010105	N/A	N/A	*	0	Unique_Gb	Tm1_Mira454_Contig_16018	CAGGTCAGCCACTCCTAGATGTTGTGGCTTGTATGCGATGTAACCCAAGA[A/G]AGATCTAACTCTTGCCATAACTCATTTGTTGCCGAACACTGTTTAAAAAC
Gb379_010111	N/A	N/A	Chr06	33898240	Unique_Gb	Tm1_Mira454_Contig_16020	ACATGAAACATCTCTTACTGGAAGCTTTCCACTACTTGAAGATCGATAAC[T/C]CTGCTGTTGATTATCACCATATAGATTTGAATGGTATCTAACATCTTCAA
Gb379_010139	N/A	N/A	*	0	Unique_Gb	Tm1_Mira454_Contig_16112	AAGGCTTATTTTTACCTTTTTTTTCTTCATAAATTTTGACTTCCAAGGTG[A/G]GTTATTGAATTCTCACTTGCTCTATAACATCCTCAAAACCCCCTTTATAG
Gb379_010147	N/A	N/A	Chr01	7305646	Unique_Gb	Tm1_Mira454_Contig_16137	AGCAAACAAATACAGATATGAAAATGGATTAATCGAGTTAAGAAGTAATA[T/G]TATAATGGGTGATCCGGATTTCATCTTCAGGCGTATGGGAGGATGAGTCT
Gb379_010180	N/A	N/A	*	0	Unique_Gb	Tm1_Mira454_Contig_16196	GTTAAAAAGAAAAACTAATGCAGCTTTGGCTGTAGTACAAACCAGGCAAC[T/C]ACACGACAGATACTGAAAAGCACTGCCTCCATCATCATCAGCCTCGCCTT
Gb379_010189	N/A	N/A	Chr07	1977052	Unique_Gb	Tm1_Mira454_Contig_16222	TCAACAGCAAGATGGTTGATTGTTTTTTAGAGTCTTGCAACGCGAATATG[T/G]TGCTTCAATATTGGCCGAATATAATCATGGTAACCATCGGGTACGACAGT
Gb379_010202	N/A	N/A	Chr02	25561663	2_GbGt	Tm1_Mira454_Contig_16241	AATTCCAGGATTCCATGTACTGCCCCTGGCAAAACCACTTGATGAATATG[C/G]AGCTTCACAAGCTTGAGGTGTGATAACAGAAAACTGTAGGAAAACCAGTT
Gb379_010214	N/A	N/A	Chr01	17126220	Unique_Gb	Tm1_Mira454_Contig_16271	TGGATACAAAAGTTTATTGAAGAAAATAAAAACCCAGAAATGACCAACAA[T/C]GAAGATACAAGCAGAGCATATTATAACAATCTTTGGCAGACAGATTTGCC
Gb379_010235	N/A	N/A	Chr07	16542470	Unique_Gb	Tm1_Mira454_Contig_16298	CCAACCACTTAAACAAGAAGGTCAAACCAGATAGCCCAGAAGTAGTTCCA[C/G]TTGCAGTAATAACACTCTGGAGCTTCATCCTAGGGTAACCACCAACAGCA
Gb379_010236	N/A	GT_BAD/GM_BAD	Chr05	34531944	4_GbGtGmGl	Tm1_Mira454_Contig_16317	CAGCATAGCACAACCAGGGCAAGTGTAATTTTGCACAAAATTAGAACTGA[A/G]ACAAGGGTGCCTGAGTTCAAATCTGTTAGAGGCATTTCGCCCATATGTTT
Gb379_010248	N/A	N/A	Chr03	35422307	2_GbGm	Tm1_Mira454_Contig_16345	GACAAGGCACACTCTTTGTTTTCTGAAATGGTGCAGAAGGGCTTTGATCC[C/G]ACCTCTTCTTTCAATGCATTGATCAATGGGTTATGCAAGTCGGGGAAACC
Gb379_010284	N/A	N/A	*	0	Unique_Gb	Tm1_Mira454_Contig_16412	TCAATATATATATTGATGGCATGACCAACTCTAACAAAGATATTTCTTTG[A/C]TTGACATGTAAAAAAAATCAAAAAGGCTTAAAACCTAGCATCATGTTATT
Gb379_010294	N/A	N/A	Chr04	61970647	3_GbGmGl	Tm1_Mira454_Contig_16451	ATGAAAGAGTTTGAGGTTCGGCCCGAGAAATCAACCATATTCCTTATCGC[T/C]GAAGCTTGGCGTGCCGCTGGATTGTCAAAAGAAGCAAACAGAATTCTGGG
Gb379_010299	N/A	N/A	*	0	Unique_Gb	Tm1_Mira454_Contig_16467	TCATTGCAGATGATAGATGTCTCCGTTGTCATGCTTTGGGCAAAAGATAG[C/G]CTCCATATTTTTCATCAATGTCCTGGGTATTCACAAGAGGCACTGAAACT
Gb379_010310	N/A	N/A	*	0	Unique_Gb	Tm1_Mira454_Contig_16501	CATTGACCATTTCCGAGGCAAAGCTGCAACAAATCAAAGTCTACACAAAA[A/G]AGAAAGAAACACTATAGCCCTTCGAAAGAAACAACCCTATGTTCAGATAG
Gb379_010314	N/A	N/A	*	0	Unique_Gb	Tm1_Mira454_Contig_16510	TACATTGTAACTGCCTTGTCAACATTGAGTATCTCATGGGAATGCTTAGA[T/G]ATTAGCTTATTTAGAACATTCTCAGTTTGTTCCTTCTCTCGTGAGCCTAT
Gb379_010315	N/A	N/A	*	0	Unique_Gb	Tm1_Mira454_Contig_16510	TCCTTCAACAACGGGTAAGAACTTGCGATGCTTTCCTTGCTTTTTAGCAG[C/G]CTTTTCTCCTGGCAACTTCCTATCAAATTTCCCACCACTGGCTGTAGAAG
Gb379_010350	N/A	N/A	*	0	3_GbGtGm	Tm1_Mira454_Contig_16559	TTAACCTCATACAAGAGGTCGATAAATTTTGCAATAATTGTTGAATGCAA[A/G]CTTCGACACTGAGAAAAAGAAGACGATGACAACTTTTCATTAATCAAGCC
Gb379_010360	N/A	N/A	Chr07	16619725	3_GbGtGm	Tm1_Mira454_Contig_16596	CCTTTAGAGTCATCAGGCAAAAGTTTACTGAAGAAGCTAGTTATTGTAGG[T/C]TGCTTTGACCCGCTAGATTYCAGTKTTGAATTACTTTTTACTTTCTTATT
Gb379_010391	N/A	N/A	Chr02	61776380	2_GbGa	Tm1_Mira454_Contig_16685	CAATGAATGTGCATCTGAAAGGTAAAACCAACGAATGTACAGATAATATA[T/C]CTTATGAACCATACTTTGCATGGTCTAGATTTTGCAACACATTCAACCTT
Gb379_010400	N/A	N/A	Chr09	13625005	3_GbGtGm	Tm1_Mira454_Contig_16699	GATGAGATGACAGATACAATTATTGAACAATGGTTGTTTCTGCTAAGGAA[A/C]GCAACCTCAAAATAACAGGTTGCCAGCTTACGCAACAGGAGGGCGGAGCA
Gb379_010432	N/A	N/A	Chr04	2929562	3_GbGtGm	Tm1_Mira454_Contig_16780	CATGTTGTGTGGTAATGGTTCATCAGGGAATGTTTCAGAATATGAAGAGA[A/T]ATCAGTGAAGCAAGAAGAGGAGATGATGTATCAAATTCAAAGCTTGCCAT
Gb379_010461	N/A	N/A	Chr13	53498730	Unique_Gb	Tm1_Mira454_Contig_16853	TCCTCACCTCCATCTTCATCATCCACTGCTTCATCTTCATCGTCGTCGTC[A/G]TCATCAGTGTCGCTGGCATCCTTGTTCTCAGGACCAGGTTTAGTCATCGC
Gb379_010463	N/A	N/A	Chr13	13221863	Unique_Gb	Tm1_Mira454_Contig_16864	CATCCACCCCAACGTAGTACAATGCTATTGCTTAACCAGAGTCGAATGAA[A/G]AAAAATCTCTTCGTGAAGGTTAATTCGAGTAAAGAATTTCCTGGGAAGCT
Gb379_010467	N/A	N/A	Chr13	2790347	4_GbGtGmGa	Tm1_Mira454_Contig_16882	ATCACACAAGTGAAACGATTAACGTGTTGTACAAATTACTTGCCAATAAT[T/C]TCAAAAATCTGTTTTGACCAAATCTTCATCACCATGTGTATAGAAACAAT
Gb379_010492	N/A	N/A	*	0	2_GbGt	Tm1_Mira454_Contig_16974	TCGGCATCGGCATCGGCATCGGCATTGGCATTGACACTGCATTGTTTGAC[A/T]GTGCAGGCATAAGAGAGTGATTGGATCTTTGTAAACCATAATCTGTTTGA
Gb379_010501	N/A	N/A	*	0	Unique_Gb	Tm1_Mira454_Contig_17017	CACACACCCGTGTGTGACACACGGGCAGGCCACACACCCGTATGTCATGG[T/C]CGTGTCGACATTAAACCACATCAAAATTGCACACGGCCTGAGCACCTTCA
Gb379_010531	N/A	N/A	Chr01	14321022	Unique_Gb	Tm1_Mira454_Contig_17085	CGGGTTCGTCCTCTCCAACCTTTCGCACACATGAAGCCGGCACTTAGAAC[A/C]GGTACACTCTCGTCCCCGTCTGCGAAATAGACTCCACCTTTCAAGCAGCT
Gb379_010542	N/A	N/A	*	0	Unique_Gb	Tm1_Mira454_Contig_17106	AATGATAGATCTGCCTCAGGTATAGTCGTTCGAGACTAGACGGGAGCTTT[A/T]AAAGCCTCAAAGTCAGTTATACATGAGGATACCCCGACCCCGTTCGCAGC
Gb379_010552	N/A	N/A	*	0	Unique_Gb	Tm1_Mira454_Contig_17136	GGGAGGACTTTTTTCTGTTTTGTCAAGTAGGCAAACATTCAACCAGACAG[T/C]CATGGTTAGGTTCCACAAAGTATGCAATCTGCCATCAGAAACAAAACACA
Gb379_010567	BAD	N/A	Chr02	45061795	Unique_Gb	Tm1_Mira454_Contig_17181	TAATCCTCCATTAACATGTACCTACAAAAATTATTAACCCATCTATAATA[T/C]ACAAAGAATAAATAGAGCCCAAAATCTGCAGCAAAACTTTTAACTCTGAA
Gb379_010591	N/A	N/A	*	0	Unique_Gb	Tm1_Mira454_Contig_17204	ATGAGGGGCTCTGCAACTTGCTGTCGGTGCCAAGATGGAGTGGAAACTAG[A/G]GAACATGTGTTCCGCGAGTGTCCTGTCAAGCGTCTCTGTGTGACTAGTTG
Gb379_010645	N/A	N/A	Chr09	5972199	Unique_Gb	Tm1_Mira454_Contig_17322	AAGAGGTAGAATTTGATTGTATTTCACACATTCATATGTACAAATACACA[A/C]AACGAAATGACAAAAAACTTTTAACTGCTAAAGGCTACTGTTATACCATT
Gb379_010656	N/A	N/A	Chr09	2789867	Unique_Gb	Tm1_Mira454_Contig_17344	CAGTGGCGCTAGCAAAGCCGATGCTCCTAGAGCAGCTGTAACAGCACCAA[T/C]CATGACATCATCCTTGTTTAGGGTTTTCAAACCAGTTTCTACCACTTCTT
Gb379_010673	N/A	N/A	Chr02	49364218	Unique_Gb	Tm1_Mira454_Contig_17381	GACACCTCCTTTGCGTTGCAAGCTCTGCAAATCATGCCATGGTGATTCCC[A/G]GAAACACATTTTGCACCACCAACATCAGGAATGCTGAGTAAGTTGTTGGG
Gb379_010674	N/A	N/A	Chr04	4902501	Unique_Gb	Tm1_Mira454_Contig_17382	AATAGTATTGGCATTCAGGTTCACCGGGTCTCTCTGGAAATGTATGTTCC[A/T]TCTGGTTACTCCTTGAAAGGCCAGTAGAAGAGGGCAATGAGGAATAAGGA
Gb379_010681	N/A	N/A	*	0	Unique_Gb	Tm1_Mira454_Contig_17406	TTCCAGCCCCGATCAACTTTTGCTTCAGTATCAACCTGTCCATTTTTAGA[C/G]GTGTCGTTGCCAGCCCCGATTAGAGATGTCGTTGCATRAYSATGCGGCAT
Gb379_010682	N/A	N/A	*	0	Unique_Gb	Tm1_Mira454_Contig_17406	TAGGGAGATAATTAAGAGTGGATCTCCAAGCTGTAATTCTAATTTTTGAC[T/G]GAAGGTCACTTGTCCAGATTTTTTTGTAAAAATTATTATTCTCACTTTGG
Gb379_010694	N/A	N/A	*	0	Unique_Gb	Tm1_Mira454_Contig_17439	ACTGGTTCTTAAGCTGAATATTACTCTCTATCCTCTTCATGAGGGGTTCC[T/C]TTAGACTATCCCTTTAATTGAGAAAAAAATTAGAAATAAAAGAAAAGTAA
Gb379_010695	N/A	N/A	Chr02	19026743	Unique_Gb	Tm1_Mira454_Contig_17439	TTTAATTGAGAAAAAAATTAGAAATAAAAGAAAAGTAAATTACAGGTAAA[T/C]GTAAGCTATTCAGCTGCTGTGTCGTCCACAGATTTTTTATACTCTGGCTT
Gb379_010765	N/A	N/A	*	0	2_GbGm	Tm1_Mira454_Contig_17552	CCCTATTAACATCTCTTGGGACAAAATGGTAAGCCACTTCCTCTAAATAA[T/C]CCTCTAGCATCTGAATACTCTGAGAAATTGGTCTGAGAATGGATCTATCC
Gb379_010787	N/A	N/A	*	0	3_GbGtGm	Tm1_Mira454_Contig_17613	CGACTAGGTGTTGCAAGTAGGGAAGAACTTGATAAGCATGGGGCATGTTA[A/G]GAATAATAACAGTTAGTAGTTGGTGACGGTTAGGAGAGTTAAGCTTTTCT
Gb379_010797	N/A	N/A	Chr09	1287957	5_GbGtGmGaGl	Tm1_Mira454_Contig_17639	CGTTGATTTTGAAGCCCTACCACCAATGCCATTCTCTACCGCCGGCAAGC[A/G]ATTGTTTTCAGCTCCGCCGTTGGGAATTTGGTGATGTACCTTCTTCCTCC
Gb379_010859	N/A	N/A	*	0	Unique_Gb	Tm1_Mira454_Contig_17712	TTGAAAATGCTGAGATTGTCAAAATTTTCCTGGAAAATTGATCATGTTTT[T/C]TTTTTTCTTCAGCACAACAAAATATCATAAAATATAGTCCAAGTCTAGTT
Gb379_010861	N/A	N/A	*	0	Unique_Gb	Tm1_Mira454_Contig_17714	CTCGAAGGATGATAAGCCTAAGTGTGCATATGAAGATGAAGAGCTAGTAC[A/G]GATATCTGGCAATTTTGGTGTCGCTAAGGATGCTTTGGCTGAGATTGCTT
Gb379_010916	N/A	N/A	Chr12	28641472	Unique_Gb	Tm1_Mira454_Contig_17825	ACCCACACAACGCTAACGACTCAATTCAATAAGACAATCAGATCCATTAG[C/G]AAAACTTACTTTATTGTTGAGTTATTTCGGGGCAGAGGATCAAACTTCAC
Gb379_010930	N/A	N/A	Chr13	53751108	Unique_Gb	Tm1_Mira454_Contig_17868	AGMATTCACTTAATCCCATGAGAAATGAAAAAACAAGTTCTCAAGCAGAG[T/C]AATGGAAGCTTCGTGAACGTGATGATGATGAGGATTCTAGGGCTGCAAGG
Gb379_010933	N/A	N/A	Chr11	7774356	Unique_Gb	Tm1_Mira454_Contig_17891	TTTCTGTTGAGTTAGTTGTCACTGTCAGTCAGATTATAGCATCTGTTGTT[A/G]TTCTATCGTTGTCAAGAGATGAAAAGCCACAAGCTCCATTATTTGCTTGG
Gb379_010987	N/A	N/A	*	0	Unique_Gb	Tm1_Mira454_Contig_17997	AGTCGCTTCAACCTGTAGACAACCAAAGAATGATTGGATAAGTAGTTCGT[T/G]CCTGCAAAGAGTTCCACAACATCCCCACTTTCTCGAACAAAATGCTGAAT
Gb379_010992	N/A	N/A	*	0	Unique_Gb	Tm1_Mira454_Contig_18005	AGATCTATGAATCCACCAAATCAGAAAAGATCTGTTCCTAGCCCTCGGTT[T/C]CGGTTTCATCCATTTTTACGAATATAAATATCGTTTAATACTTGGTCCAC
Gb379_011045	N/A	N/A	*	0	Unique_Gb	Tm1_Mira454_Contig_18079	TTCCCTCACCTTCTCCGACAGTGATCTAACATTTGTGTCTGTGGACTGAA[C/G]TAATTTGTTTGCAGTTTCCAGAGCAGTTGCATAGCTCTAAAGTTAGAGCA
Gb379_011048	N/A	N/A	*	0	Unique_Gb	Tm1_Mira454_Contig_18084	AACCCTAAAATCTTCTTGAGCTGCCGCAGCTGAGATCCGACACTCCACAT[T/C]GCAGCAATGGGTGAGGAAGTAAAGGCTTTGGTTCCTGAGTCACTGTTGAA
Gb379_011059	N/A	N/A	Chr03	7349118	Unique_Gb	Tm1_Mira454_Contig_18114	ACGTTTTGGATGGCTCAATTTGTTAGAGCATCACCACCACCAGCCACATC[A/T]CTCTGCTTTCGTCCAAAACTATTTTCTCCATTCCCCAGAACCAGGATGGC
Gb379_011069	N/A	N/A	Chr09	22642283	Unique_Gb	Tm1_Mira454_Contig_18130	CGGCTGTGGAATGGTACAAACGTGGAACGGTTGTCGGATTTTGTGTCTCG[A/T]ACCGTGTCCCAATTTTGTTATCAGGCTTGTACAACACCGGGTTCAAAACT
Gb379_011073	N/A	N/A	Chr02	11186339	5_GbGtGmGaGl	Tm1_Mira454_Contig_18134	TAGACTTTCTTCCATTTGAAAGTCTGCCGTTTGCTCCTTCTACTGAAATT[A/G]TCTTGTAATTTTCTCCATTATTCGGGCATGACCTCCAAAGCCTCGTTATG
Gb379_011074	N/A	N/A	Chr04	48116589	Unique_Gb	Tm1_Mira454_Contig_18142	ACAGGAAGGAGCTTGAGGACCATCTCCAAGCAGCTGTTAGAGAAAGCAGA[A/G]TTATGGAGTCAATGTTAATTGAACTTGAAGGGGAACATGACAAGGCTATT
Gb379_011085	N/A	N/A	*	0	Unique_Gb	Tm1_Mira454_Contig_18155	GTTGTTGCGGATGATGGTGGTGGTGGTGTGGTGGTGGTGGTTGTTGTCGT[T/C]GACGACCAACGATCTTGAGTCATTCTAGTTGAATTCTCGGTAACATTTCT
Gb379_011094	N/A	N/A	Chr06	40108773	2_GbGa	Tm1_Mira454_Contig_18180	GATGAAAAATAAAACAAGTTTTAATTCCAGAAGGTAGTGAAGAGGATGGA[T/C]GGTTTCATTTCAAGGAAAGGGTGGTTTCTCTTTGCACAGCATTTAACCTT
Gb379_011116	N/A	N/A	*	0	Unique_Gb	Tm1_Mira454_Contig_18239	TTGTAACCCATCCAATACGTAAGTGAGAACGGAAAAATGGTGGGAAGTAC[A/G]CAGGATATAGTGCCGGGTAATGAGGTTGTTGTGAGGTCTCTGGTTTCGGA
Gb379_011183	N/A	N/A	Chr13	44462406	Unique_Gb	Tm1_Mira454_Contig_18417	GGTGCCATAGATCTAAGCCTGATCCCTTTACGATCGACCTTAACACCACT[A/T]GCGTTGACCACCACATCTGCTCCAATCCTAATCTGATGCCTCTTCGAATA
Gb379_011204	N/A	N/A	*	0	2_GbGt	Tm1_Mira454_Contig_18472	CTGCTAGACAAAAGAACCCCATGACGATATTCTGGCCTGGAGTGAGGAGT[A/C]CTCGGGAGAATTCACAGTACATAGTGCCTAAAAACTATTACAGGGCATTG
Gb379_011209	N/A	N/A	*	0	Unique_Gb	Tm1_Mira454_Contig_18479	AAACCTTCTAAAAATAAAAATACATCCTGCATTATTCATAGCTAGGTCTT[T/C]TTTAAATGTAAAGCTAAGGAAAAACGGGAGATCAGTCATCCGCTTAGTCA
Gb379_011214	N/A	N/A	*	0	3_GbGtGm	Tm1_Mira454_Contig_18490	GGGAGTAGAGACTAGAGAATCAAAGATTACGCTTCCCCCTGATCTTTCCC[T/G]TACCTTCGGCGCGGCGCTTCTTTTTGGTCGATCTTCAATTTCTTTTTGGA
Gb379_011218	N/A	N/A	*	0	Unique_Gb	Tm1_Mira454_Contig_18496	CCCCATGTTGGCTAGGACCTCTCCTAAAGGACCCCCCATTGAACTTCCCC[A/C]TGATATTGGTATCCGTTTTGGTTCAGAAATCACTAATGTCGTTTTTGACT
Gb379_011219	N/A	N/A	Chr05	62245927	4_GbGtGmGa	Tm1_Mira454_Contig_18498	ATTCCCCGGACAGTGGGAGTGTTCCAACGCATGACAGTGCGGTTACATTT[A/C]CGTAACCTTAGTGCCTCTAAGGTGCGCCTATGAAGCCTTCGTGTGCCAGG
Gb379_011220	N/A	N/A	Chr13	4975880	Unique_Gb	Tm1_Mira454_Contig_18505	AATAAATGGCATAAAAATACGGGAACGGATGGCAAGGCACTTCTCTTCAC[T/C]GATACAATCTCCACCGGAGGTTCCAAAACGGTGTAGTTCTGGAACACCGG
Gb379_011248	N/A	N/A	*	0	Unique_Gb	Tm1_Mira454_Contig_18563	TGTTAGCTCGTGTAGGCAAGTAATTCAAGGAGGTTTTCCAAACTGTAATC[A/T]TAATTTTGGAGGGTAGATTTAATAGCCATAGTTTTTTATAGAAACTACTT
Gb379_011276	N/A	N/A	Chr06	1312850	3_GbGtGm	Tm1_Mira454_Contig_18645	GCTGCTTACAGCAATCATGCTCCAAATTCATTCTTAACAATCTAATACAA[A/C]TAAAAAGCTAAGTAAAGAAGCATTCAAAAATAACATAGACCTTCAAAAGA
Gb379_011279	N/A	N/A	Chr13	41781193	Unique_Gb	Tm1_Mira454_Contig_18661	AGAGGTTGTATCAGCACTTGGATGGGAGTGAACTGTGTTATAACATACTT[T/C]CCATACTGTATACCATCAAAGAAAGGATAAAAATAACATATTGCTGAAAT
Gb379_011296	N/A	N/A	*	0	Unique_Gb	Tm1_Mira454_Contig_18686	AAACCCAGAAGACAATCATAAGTATAACTGCGTCCACGCAACAGACTCCA[T/C]ATCTTCAAGCAACTGATTGCACTGCTCTTTCAAAGCTGTCTTCTGCTGAT
Gb379_011297	N/A	N/A	*	0	Unique_Gb	Tm1_Mira454_Contig_18687	AGTTCCATAGAACAACCCTCAACCTCACTCCATTAGTCCCCGACTGCATT[A/G]CCTCAAAAAGNGAAAACAGAGAGGTCTGCAAATGAATTATGTCATGTGCA
Gb379_011339	N/A	N/A	Chr06	46749508	Unique_Gb	Tm1_Mira454_Contig_18793	CCATTGAAGGAAAGTAGAGAAAAAATTATGCATATAAGCTTGACTAGATC[A/G]GTAGCGGTTTACGACCTCTTCATGATGTATCCCATAATTAACCCAATCAA
Gb379_011369	N/A	N/A	Chr13	51192754	3_GbGtGm	Tm1_Mira454_Contig_18873	TGGTTTTAGGAATTCATACACTTTCCTTTGAGCTAGAGACCTCAAGATCT[C/G]GTTTCTTCTCTTCACTAACAGCTGAGGTATTCTCCTTCGGTTGCTCTGTT
Gb379_011385	N/A	N/A	*	0	Unique_Gb	Tm1_Mira454_Contig_18908	CTTGGAGATCTTAATTCAAACGTGAAACCAAAGTGAAGCTGATATACATA[T/C]ATACATACATACATACATACATATATTTGTTTTATACTACAGTGATGTAC
Gb379_011421	N/A	N/A	Chr01	10924385	Unique_Gb	Tm1_Mira454_Contig_19015	AGTGCCTGGCTTTCCCATGTACGCCGCCAAAAAAAGCTTCTTCTTTTTCT[T/G]TTCTTTTCTTTTTTGCAATAAATTGTTGGCCTTGAAACGATGACCAATAC
Gb379_011438	N/A	N/A	Chr04	59734241	Unique_Gb	Tm1_Mira454_Contig_19039	TAACATGAAAAATTGGCAATTAATTGCTGCAAAATCATTGAACACCAAAC[C/G]CCCACCCACCATGAAAAAAAAGAAGCAACTTATTCTCCAGCATAGCACCT
Gb379_011446	N/A	N/A	Chr09	4792950	Unique_Gb	Tm1_Mira454_Contig_19060	TACAAAAGGAGGACTAATAATGTAAAATCCTAAAGCATATTCTGATGCTT[C/G]TAAAAAAGGCAGAGGAGGTGTTATTGAGGTTCAACTTGTACTTGCAGATC
Gb379_011451	N/A	N/A	Chr07	59440110	Unique_Gb	Tm1_Mira454_Contig_19076	ATAATTCCAATAAAATTATTGAAAAACTCAAAATACGTCTAAAGCTAAGC[T/C]AAGCCTAACTCTGTTTTCCATAGCTTAATGGAAAGCTAAGCATATTCATC
Gb379_011453	N/A	GT_BAD/GM_BAD	Chr04	2883306	3_GbGtGm	Tm1_Mira454_Contig_19086	TGAGCAACACTATTGTTTTCGAAGTTCGAAGCCTCTAAAACAAGGTATCG[A/G]TTTTGAGTTTTGTGGATAGAGAATAAGTAAAAATAAACACTTTATAAGAG
Gb379_011489	N/A	N/A	Chr02	31929757	Unique_Gb	Tm1_Mira454_Contig_19162	AACAATAGTGACACTCAAATCTTCTGCTGCTGTTGTTATTATTATCTCCA[T/C]TCTCGTTGTCCTTGGTAGTGTCTTCATTGTTGTTGTTGTTGTAGGACTCG
Gb379_011522	N/A	N/A	*	0	Unique_Gb	Tm1_Mira454_Contig_19267	ATGGTGGAGATGATGATGTTATGGCACTCACACATGAGCTCAGCTGTGTG[T/G]GGGCTGCATGTTACAGCCACTGACACCTTTGCTTCCGCCAGTAGGAGGGA
Gb379_011557	N/A	N/A	Chr06	36321839	2_GbGm	Tm1_Mira454_Contig_19366	TGTAGCCTCATCACTGATACATGAGCTTCCAGGACACATGTTTGACGCCG[C/G]ATTGCAACTTGATTACRTATGGAAGGTGGACCATCATCAACGAAGTATTC
Gb379_011577	N/A	N/A	Chr08	36087368	Unique_Gb	Tm1_Mira454_Contig_19435	AAATTTCCTTTTAACATCATGTAAACGAAGCAAAATCATTGTTCTTCAAT[C/G]CACGAGATATGTGAAACAAAAACGAAAAAGAGAAAACACGAAATTTGCTA
Gb379_011582	N/A	N/A	*	0	3_GbGtGm	Tm1_Mira454_Contig_19454	AAAGTAGCATAAACACGTTTACAGCACAAAAAATTATACCACCATGACAG[A/G]ATGCACAGTTTTTCGAGACTAAAATGAAGCATGTAGGCATACACTTCATG
Gb379_011629	N/A	N/A	Chr01	18349912	Unique_Gb	Tm1_Mira454_Contig_19513	CGAATCAACTCGACATAAAAATTTGTTTCATTCGGAAGCAAAGGGTTCGA[A/G]AAAACTCTAATGCTATGACCCGTACCAAAACCTTCACCAAATCCCTTTCA
Gb379_011636	N/A	N/A	Chr01	13375625	Unique_Gb	Tm1_Mira454_Contig_19520	CTTCTCTACATTCCCTCCCCGCTTATCTGAAGCACCCTGTCATCTTCAAC[T/C]TCCACTTTCACTTCTTCTTTCTTAAGTCCTGGAACATCAGCCTTGAACAC
Gb379_011664	N/A	N/A	Chr12	1204470	Unique_Gb	Tm1_Mira454_Contig_19600	ATGCAGCTATTGCAGAGGCAGCAAGTCCAGCTCTTTCTCTTGGGTCTTTG[A/C]GGTAGTAGTTTCCAAAGTAGAGAATGGTGGCATAATACCACATCAATGGG
Gb379_011682	N/A	N/A	*	0	Unique_Gb	Tm1_Mira454_Contig_19624	ACACAATTACAATTGGAAGTTGACAATGGACAAGAAGACAGAGTGTCCAA[T/C]GCAATGAACTGCAGATAAGATAATGGTGGCCCCTTTAAACCAGACTCCTC
Gb379_011706	N/A	N/A	*	0	2_GbGm	Tm1_Mira454_Contig_19679	GGAGCATATATATATGATATTAAACAAAAACTGAACAGATCGAGAAGCTT[T/C]ATATTCAAACACACACCAAAATTTAGCAAATGCTCTCGCGCATATATTGG
Gb379_011710	N/A	N/A	Chr09	5512636	5_GbGtGmGaGl	Tm1_Mira454_Contig_19693	GTGACGTTTATCTTGAAATGCTGACCATTGTTGCATTGCTCCCCATCGTA[A/G]TCACTGGAAAAGAAATAGTTCATCCCTTCTTTCAGTAGAGGAACCGCTAC
Gb379_011712	N/A	N/A	*	0	Unique_Gb	Tm1_Mira454_Contig_19699	TTGGAAGATCCACCCAGATAACGAAGGAGCTTTCGGTTACATGTTGAATT[T/C]CCACATCCTAATGTACTTGCTATTATGTGCAGTGACAACTTTTTTTCATC
Gb379_011729	N/A	N/A	Chr11	403525	4_GbGmGaGl	Tm1_Mira454_Contig_19728	GGCAGCYGGATCCCCCACTTTCTTGAGCTAAAGCCGAATCAAAACAAGAC[A/G]AGCCACTGCCTTCTGCTACCTTCAACCGAACCCATTCTATCAATCCGATT
Gb379_011740	N/A	N/A	*	0	2_GbGt	Tm1_Mira454_Contig_19744	TTCTTTTACAAATAGGGAGTCTAACAAAGTCACCCATTATTTAGCGCAAG[A/C]AAGACTCAAGAAAAGAGAAACCACTTATCTGTCAAATCTGGTATTTTCTG
Gb379_011764	N/A	N/A	*	0	2_GbGmGa	Tm1_Mira454_Contig_19785	GGAAATTTCTTTCACTCCGATGATAATACTGAAGCTTCGCTCTCTATTGG[A/G]TTTTCTTGATGTTTCATGCAGTTATCTCGTTTCCAGGTTCTTGAAAGAGA
Gb379_011769	N/A	N/A	Chr03	21733543	2_GbGm	Tm1_Mira454_Contig_19800	TTCATTTGTAGGCTCACCTCCTTGACCAATCACAGTCTTCATGGCTTCAG[T/C]TTTCATCTCCATGACCAATTTCCTGTCTTCCTCAGATATGCCATCCAATG
Gb379_011792	N/A	N/A	*	0	3_GbGtGl	Tm1_Mira454_Contig_19849	TTGATCAGAGTTCAAAGGTTCTTGGTCAAACTACCATTGGTACCTTCTTC[A/G]CGGTTTAGTTTGGTTACATGTTTAAGGTGGTGTTAGATATGGCTGATTTT
Gb379_011813	N/A	N/A	Chr04	52663627	Unique_Gb	Tm1_Mira454_Contig_19896	TATCTTCAAGACACCTAAAACTAATCAGCCTAAGATTTAGGACCACTGAT[A/G]TTAACATTCTTAAGCCCCTCACACATATTAATGACCAATTCCTCAAGAAC
Gb379_011860	N/A	N/A	*	0	Unique_Gb	Tm1_Mira454_Contig_19994	TCTTGATATACTCCCAAATTCTCCCTTCATGTCCTGGATAATGCTCTTAA[A/T]CGACATCGATGCTTCCTAATCCTCTAAAACCCAATGATAACTTAACAACG
Gb379_011886	N/A	N/A	Chr10	61842253	Unique_Gb	Tm1_Mira454_Contig_20043	TGTATAGTAAGGAACGTGTAGAACAAGCGAAAGTAGCGATCAATATTCTC[A/G]AGAATAAGCCGAATGTTATTTTTGGTGGTGATATGAATTGGGATGACAAA
Gb379_011900	N/A	N/A	Chr03	1738367	Unique_Gb	Tm1_Mira454_Contig_20096	TTCAAGGCAGCCATAGGAAACACGCTGAATGTCCATCCGGTCAGCTTCTG[T/C]TAGAAAAATTTAGCTGAAGACAACATTCACACCTTTCATTCTTAGTAGTC
Gb379_011902	N/A	N/A	Chr01	5241306	Unique_Gb	Tm1_Mira454_Contig_20105	TTCTAACCAACCAATCGTCTAATGCTACTACGGCACTCCATATGCCTCCC[A/G]CCAAAAAGCTGAAACGATAAAAAACGGTAGGATGTTCTCATGTAATAACA
Gb379_011932	N/A	N/A	*	0	Unique_Gb	Tm1_Mira454_Contig_20184	ATGATCCGATCACCGACAACGTGATWTCTTGGAACGAAAACGGCACCTCT[T/C]TTGTCGTTTGGAAAACTGCTGATTTTTGCTAAGGATTTGCTTCCCGCCTA
Gb379_011955	N/A	N/A	*	0	3_GbGtGm	Tm1_Mira454_Contig_20246	TGCTAAGAAGGGGAGAAGAAACACACCTGGAAGGAGAGGCACTACACCAT[A/C]TTTATGTGTGTTCGGAGGGAAGATGGAGTAGGCTCCCAGATTGAGAATGG
Gb379_011979	N/A	N/A	Chr12	34574253	Unique_Gb	Tm1_Mira454_Contig_20314	TACTCCTCCATTTCCACCACCTCTTTCTTGGTTGCCCTTTTTGACCTTTG[A/G]CTCTGATTCGTCAATGCTTGGGGATGTTTCCTCTTTTGGTAGAGTTGATC
Gb379_011985	N/A	N/A	*	0	Unique_Gb	Tm1_Mira454_Contig_20326	AGCATTTTCCTCGGTATATAGGAGTGCTTGATTGGTGATCTCAACATTAT[T/C]ATTGAATTTCAAGCACTGTAACGGACTTGTCTCTAAAAGCAGGGCATGRA
Gb379_011991	N/A	N/A	Chr12	25139018	Unique_Gb	Tm1_Mira454_Contig_20347	TTCAGAACGTAGAAATTCAGCTTAAGAAAAGAAAAAGAAAAAGAGACTGG[A/G]CAGTAATTGTTCGTCATAACCAATCAGTGTTTTAATAGATGCAAAACCTT
Gb379_012041	N/A	N/A	Chr07	59335949	4_GbGtGmGl	Tm1_Mira454_Contig_20420	AGACCGACACCGAGGATAACGATGGTGAGGAAGCTCGTGACGTAGCAAGG[A/C]AATTCCCAATCTTCCCATTTACGGGATTGACCAGGTGGTGGTGGTGTCCT
Gb379_012055	N/A	N/A	*	0	Unique_Gb	Tm1_Mira454_Contig_20454	CACCCAGATGTTCAAACAATGCCCAAAACATGAAGAAAACAAATACACAT[A/G]AAAGAAAATAGAAAAGAAAAAACAAAAGAGTTGGATCAAAATGCCAAAAC
Gb379_012075	N/A	N/A	*	0	Unique_Gb	Tm1_Mira454_Contig_20526	ATGCCTTTGTTCATTGTTAAAGGCGAACAAAAACCCAGAAAAAAGGGACT[A/T]TTTTACGCTTCCTTTCTCTCCGTTTTTTTCTTTWWTTTTAACTTCTAMTA
Gb379_012087	N/A	N/A	*	0	Unique_Gb	Tm1_Mira454_Contig_20546	AGAAGATACATTTACACCAGCCTCAAAAAAAAAACGAAGAGTTACAACTA[A/G]GAGGTGGAAGGCCTAGGTTGCTTGCGTCCATGCTCTGGTAGTAGATGTTC
Gb379_012099	N/A	N/A	Chr05	52343200	Unique_Gb	Tm1_Mira454_Contig_20568	GGCAGTGAGAACAACCGTCCCATCAGCCTCCTTAATCTTCTTCTCAGCAG[T/C]CTTAGACACTAACTTAGCCTTAACCACCATTGGTTGATTCTGGGGCAGCA
Gb379_012123	N/A	N/A	Chr05	48840214	Unique_Gb	Tm1_Mira454_Contig_20627	AGCACAGGACCAACAGGATAATCCTTCCCCTTCTTTGTGGTTGTCTCAGG[T/C]ACAGCTCCTCTCTTTGTTATGTTCTTTTGGAACTTCTCCACCTTTCTTTC
Gb379_012161	N/A	N/A	Chr08	22553458	Unique_Gb	Tm1_Mira454_Contig_20703	TTGAGAGCGTCGAGTGTACCTTCAGTTCCAGCCGGCATGAACTCACCGCA[A/T]CCGTCGACGGCGTGACCGCCAATACCCACCGCGTGGTTCTTCAAACACTC
Gb379_012170	N/A	N/A	*	0	Unique_Gb	Tm1_Mira454_Contig_20708	GCGTCATTTTCGGCCTCTGAAACCCGATCAACGCGTTTTACAAGAGGAAA[T/C]CCTTCAAGTTCATAAGCCATCTCCTCAGACATAACAGCACAAAACCCAGT
Gb379_012214	N/A	N/A	Chr03	31932448	Unique_Gb	Tm1_Mira454_Contig_20790	GAGGAACTAATTAAACAGAAGAAGAAGAAGAAAAGAAACTCTCACCTGCG[A/G]GAAGAGGAACAAAGAATAGGAAATAGCTTTGAAAGCCGAAAATGGGGGAA
Gb379_012251	N/A	N/A	Chr01	26487827	5_GbGtGmGaGl	Tm1_Mira454_Contig_20878	TAAGCTAGTATCAACCCGAATACTACTAAATACAAGCATCATTGGCAACG[A/G]AAAAGAGTCTGGTTAGGCGTGCTGCGGCATATTCCGAGACCAACCCTTGA
Gb379_012258	N/A	N/A	*	0	2_GbGm	Tm1_Mira454_Contig_20885	GATTGAATGCCATAACCATTTTTTGGTGATTTATTTGGATACTCTGGTTC[A/G]GAAACCATGACAGATTGTTTTCTCTTAAGGTCTCCATTACCTTCGTGTTT
Gb379_012290	N/A	N/A	*	0	Unique_Gb	Tm1_Mira454_Contig_20977	AATAGTCGACTCGTTTCCATCTGAAATTCGTACGAGTTATCTTAGCTACT[C/G]AAGGCTCGGGGATAGTCGAGGATTGTCACCATACTATCGAATTCATTTTG
Gb379_012291	N/A	N/A	Chr10	7365316	Unique_Gb	Tm1_Mira454_Contig_20982	AGTCGCTGCGTTCTTAGCACCGCCTCCTTCGCAGCCTCCGTCACCGCCTC[C/G]GAGGGAGGACTAGAACAGGAACAAGTACAAGAGCCGCAGTCAGATAAGCT
Gb379_012298	N/A	N/A	Chr06	34152234	Unique_Gb	Tm1_Mira454_Contig_20997	ATCTATATACATACACCTCTATAGCCTAGCCTTCATTACTTAACACGACT[T/C]TGCTTGATCAACAACAAAACAGCAATAACAACGGGTGCCGAAATCATTAT
Gb379_012315	N/A	N/A	*	0	Unique_Gb	Tm1_Mira454_Contig_21005	CAGAACACATAAATGAGAAAGGAACTAATCATAAAAAAATGTATCCAGAG[A/G]ATGGTCCAAACCTAAAATCATAGTTTTCCAGTAACCCACTAAATGAATGC
Gb379_012323	N/A	N/A	Chr08	48400222	3_GbGtGm	Tm1_Mira454_Contig_21035	CTTCATTTGCTAATGGACTCTCAGGATTGGATGAATATTTCAGTTTACTG[T/C]TAGAGATCTTTCGTGAAATCTTATACTGCCATTCCATTAGTTTCACCTTC
Gb379_012347	N/A	N/A	*	0	Unique_Gb	Tm1_Mira454_Contig_21081	GACTCTGTGTGTGGTGGCCGTCCCCTACTGGTGGTTGTGGGAAGAGGTTT[T/C]GATCCAAACTCCAATGTTAGATCTGTGGTCAGTTTGGGCATTTAGCTCAA
Gb379_012349	N/A	N/A	Chr09	18873542	3_GbGtGm	Tm1_Mira454_Contig_21098	CCATCGGAATTCCTATTGCTGTGTACAGTGCTTTTGCCAACGACAAAGCG[T/C]TTTCTCTATCTGTTGCAATCTCTTCAGATTCACTTGCTCCTTTCCGAATA
Gb379_012358	N/A	N/A	Chr02	715435	4_GbGmGaGl	Tm1_Mira454_Contig_21136	AGCTCGATATGGATGTTCATGCCAAAGATACCTGCAACTACGATAAAAGC[A/G]CTGATGACAAGGGTTGCCGTTGTTAGCATGACTCCCATTTGAAGGAGATG
Gb379_012369	N/A	GT_BAD/GM_BAD	Chr05	63199531	4_GbGtGmGa	Tm1_Mira454_Contig_21149	CTTGCTTTGACATGGTATTTTCCGACCGATACACATGAATCGGAGATAAC[A/G]GATTCGACCTCGTCCGCCTCATCGTCGCTCTCTTCGTGATCTTGGCCGAT
Gb379_012374	N/A	N/A	Chr07	16074528	Unique_Gb	Tm1_Mira454_Contig_21161	ACCAAATAAAATTCTAACACACTGTAGTTTTTATATATAATATAAAGTTA[T/C]GATGAGGAAACATTTCCCTGGAAAAAATTGAAGAGCAAAACTAGAAAGAA
Gb379_012460	N/A	N/A	*	0	Unique_Gb	Tm1_Mira454_Contig_21291	TATCCCTCTTTCAGTTGGATCAYCGTAAAATTTTGCTCTTATTTGTTTCC[A/G]GTACTGGATGTCCCTCTGTTTCTTTTTCGTTCTGTTTCTTGTCTCAAGTC
Gb379_012475	N/A	N/A	Chr08	51170142	Unique_Gb	Tm1_Mira454_Contig_21313	GAATACATAAGAAGACATTACTCGTTTTCCAATGACCAAAATAAAAGTAA[A/G]AAAAATACAACTTTCAGGTTCACCTCAAATAAATGGAAATAAAAGATTAG
Gb379_012500	N/A	N/A	*	0	3_GbGtGm	Tm1_Mira454_Contig_21356	GTTTGTCATCAGTAACTCAATGCAATGCAAGCATTGCTAGCACCAAATAA[T/C]TTTAAAACTAAAACCAGTCGTTGGCTAGTAACTGAAACAGCCTATGGCCA
Gb379_012502	N/A	N/A	Chr12	34222715	Unique_Gb	Tm1_Mira454_Contig_21363	GTTCACTTTTCAGCAAATAAATTCCAAATGTTTCAGTAACATGGCAAAAG[T/G]GAAATCTAATGAAAATGACCCACTTGAAACGGAGRAAAAAAAACAGAGAC
Gb379_012529	N/A	N/A	Chr09	12276161	Unique_Gb	Tm1_Mira454_Contig_21444	CCCGGGATATTATTTTCAGCAGACAACTCCCAAACCTAGCAAAAAATTGA[T/C]ATCTACCTTCGTCAGAGGTCAGGCATGTCCTTCTTCCCAACTGGTTGAAA
Gb379_012553	N/A	GT_GOOD/GM_GOOD	Chr02	2120285	5_GbGtGmGaGl	Tm1_Mira454_Contig_21531	CTGGTGCACACAGGAGATGTGAGTTGCAGCTTTGCCAAATCGTTCTTTAC[A/G]GCTATGACCCGAGCCCCAGTCGACATGGACCCGATGTTCAACATTAGGAT
Gb379_012576	N/A	N/A	*	0	Unique_Gb	Tm1_Mira454_Contig_21572	CTTGATCCAAAACAAATCTCACATCATCATCATCAACATGAACACCATCA[T/C]TCTTCACATCATCATCATCATCCTTATTATGGTCAACAATAATATTTTCT
Gb379_012590	N/A	N/A	*	0	Unique_Gb	Tm1_Mira454_Contig_21627	TTYGCCTCGGCAGAAACTTGGCTTAAAGAACCAGAWTGAAGGAGAAATGT[A/G]CAGATGAGTAAATGAAAGTAGATAGCAAAATGAAAGTTAAAAGATTTTGG
Gb379_012628	N/A	N/A	Chr03	28174306	Unique_Gb	Tm1_Mira454_Contig_21718	GGACAATCTTCTGTAACTATCTGCCTATTTTTAGCAACCTACACTATAGA[A/C]GAATGCTAGGATCCGCTACTTGCCGAAGATGCCAAAATGGAGTAGAGAAT
Gb379_012649	N/A	N/A	*	0	2_GbGt	Tm1_Mira454_Contig_21787	ATCCCGCAATTGACAGCAAATATATAACAGAAAATCTAAGGCCATTGTAT[A/T]TTTATTTATTTTGGCTATAAAAAGGCCGAGTGTAATCTGAAAAAGAAAAA
Gb379_012669	N/A	N/A	*	0	Unique_Gb	Tm1_Mira454_Contig_21842	CAGCAAAAAAAGGAAAATCAAATTTTGTAAGGGGAAAGAAAATACCTCCC[A/T]CTCTGAAGTTGTAAGTTGTAGTCAGGACATCTACAAAAGGCACTCCAGCG
Gb379_012683	N/A	N/A	Chr07	17833240	Unique_Gb	Tm1_Mira454_Contig_21891	CCAAGGGGATTTAGCGATTGTTGGCAAAAACCATCCTTTTTTCAGTGGTT[A/C]TTCAGTACCGGGTTTTGGGTTACTGCTGCAATGTGTATGGATAAGTAGTC
Gb379_012691	N/A	N/A	*	0	Unique_Gb	Tm1_Mira454_Contig_21926	CGAGCAAGAGAGAAATGGCGGTTGCAACACGAGGTTGAAGGTAGCAACAA[A/G]AAGGGGAAAAATATCAGAAGATTTCTTGCTGGCCATTAAAAATTATGGTT
Gb379_012707	N/A	N/A	Chr11	43967199	Unique_Gb	Tm1_Mira454_Contig_21969	CACCTTATATGAAATGTGCTTCTTACGCCTACCAGATCTCCGCACATTCT[A/G]CTCTGCTTGAGAATTAGACTGCTTTCCAACCAGAACATCACCATTTCCAT
Gb379_012724	N/A	N/A	*	0	3_GbGtGl	Tm1_Mira454_Contig_22003	CATTCCTCTTCCTTTGTTTGAGCAAGAAAATTCTCTCATCTGGAGGCGTG[A/G]GTTGTCTGGGGAGTACTCGGTTCGTATTGGTCACAAAATCGTTTTTACAT
Gb379_012725	N/A	N/A	*	0	Unique_Gb	Tm1_Mira454_Contig_22003	ATAAACTTTGGCGCAGCTTTCAACAACCATAAAAAAAAGAATCATGCTCA[A/G]GATTAGTGGTGCGTAATAAGGAAGCTAGGATCATATGTTCAAAAAACTGT
Gb379_012732	N/A	N/A	*	0	Unique_Gb	Tm1_Mira454_Contig_22014	TTTGAATCTCTTTCACCCATTTAAATTTAAACAAACGAAAAATTTTGTCA[C/G]AAAAACTAAAAATTTAGATGTCTGCATGACGTAACAAAAAATGGTTAGCG
Gb379_012801	N/A	N/A	Chr07	2873468	3_GbGaGl	Tm1_Mira454_Contig_22242	AAATTTGCAGTGATTCTTGTGAAAATAAGGGAAAAAAGAAGAAAGTAGGC[A/C]AAATATACCAAAAATGTTCTCAGAGATCCAAAAAGTAACCGATAAGGCCA
Gb379_012839	N/A	N/A	*	0	Unique_Gb	Tm1_Mira454_Contig_22330	TGTATGCTTGCTTCTACTTGTCGATTCGGGAATAAACAAACTAGACCGAA[C/G]GTGGATCGGTGAAGGTCTTGACGGTAGAGGTGGATCGGTACTGGAAGACC
Gb379_012842	N/A	N/A	*	0	Unique_Gb	Tm1_Mira454_Contig_22339	ATATGTTTCCATGATTTTTCAGCCCTMGACACGTGATTAGGACTGCAGAA[T/G]TCTAGTTCAGCTATAGCCAGACCTTGATTAAAACAAAGAGAAGACAATTT
Gb379_012869	N/A	N/A	Chr05	59421870	Unique_Gb	Tm1_Mira454_Contig_22428	CTGTCAAGYGCACCTTCTTCGTTTCCGAGTTTATTCAATACGACTTTTTG[T/C]TTCTCGCAATCTCGCAGCGTAATCCTTCTTCCAAGTTTCAAACATCTGCT
Gb379_012883	N/A	N/A	Chr02	9293726	2_GbGl	Tm1_Mira454_Contig_22487	CAACAGAACTAGTTTCCAACTTTTTAGCTCATTATTGCCATGAAAATTCC[A/G]TATCTTCAACCCATCACGTGCTATTTGCTTGTATACATACAAACCAACCT
Gb379_012884	N/A	N/A	*	0	Unique_Gb	Tm1_Mira454_Contig_22489	ATACAAAAAAACATAACAATCGTGTCCATTGTAAAAACCATCTAAGTCCA[A/C]CAGTAAACAAAATATAGAAGGAACTAACTAGCAGCATTGCATAAAATGGG
Gb379_012892	N/A	N/A	Chr07	36484090	4_GbGtGmGl	Tm1_Mira454_Contig_22505	AGACAACAAGAGTCAGCCAGTTCCAGTTCTCCAGAGAACCTTTATGACAA[T/C]CATCGACTTCTTCTTGCAGAAAATATATTAATGGGGGCATAAGCTGCAGT
Gb379_012919	N/A	N/A	Chr05	59628353	2_GbGm	Tm1_Mira454_Contig_22551	CAAAATTTTCAGGACAGGTCCAGCTGCTAGCAGCCTAGCACAGTATCGAG[C/G]CTTCCTTGTTCACGCCTCTTTCAAACAACCAATGCTTGGATAATTTTACA
Gb379_012935	N/A	N/A	Chr13	48756383	3_GbGaGl	Tm1_Mira454_Contig_22614	TCTTAGATGGGACACCTGAATCCTGTTTTGGACGTGTAGGAGGTTGATTG[A/C]GACTACTGCTTCCCTCTTCCTCGACATAGTCACTTTGCTTTGAGGCTGAA
Gb379_012953	N/A	N/A	Chr04	21927218	Unique_Gb	Tm1_Mira454_Contig_22661	CAGTTCATTGCTAGAATTCTCCGCCCTCACATTAAGACCACTGCTTTCAC[T/C]TCCATATTCAATATCAAGCTCAGATAGTTTGGCACCATCTTTAACTTCAT
Gb379_012982	N/A	N/A	*	0	Unique_Gb	Tm1_Mira454_Contig_22707	TCTTCTAAAGGCACCAAAAGATAATCCCGAAAAGGCACGGCCAAGAACAA[T/C]CACTCTGCCTACTGGAAGAATAAAGTTGCAAATTCGAGGTAAGCCAATCG
Gb379_013016	N/A	N/A	*	0	3_GbGmGl	Tm1_Mira454_Contig_22844	GGAGATGCGTTGTATAAAGTTGTATCATAACTTTATCACTGACTTTGAGA[T/C]GAAGATTAATCCTCTCAAGCTTGCACATTTCGCTGTTATAGTTTCTCAGC
Gb379_013021	N/A	N/A	*	0	2_GbGt	Tm1_Mira454_Contig_22853	AAGTCATCCAGCTTTCCATACTTTTTCTTGTAATCATGCCAGTGTAAAGG[T/C]GCAAGCATTTTCCCCAGCCTATTTGGTAGCGTTGAACTGATTCGAATTCT
Gb379_013032	N/A	N/A	Chr12	32827848	2_GbGmGa	Tm1_Mira454_Contig_22880	CAATGTCCAGAAAGTATGGTTACGGTGTTTTCCTGTATCGAAACAACCCA[A/C]GGTAAATAGAATTGTGGATGAATATAATCAACCCTTTAAAGAGTATTTCT
Gb379_013038	N/A	N/A	Chr02	25561671	2_GbGt	Tm1_Mira454_Contig_22889	GATTCCATGTACTGCCCATGGCAAAACCACTTGATGAATATGGAGCTTCA[T/C]AAGCTTGAGGTGTGATAACAGAAACTGTGGGAAACCAGTTTCTCCAGAAG
Gb379_013047	N/A	N/A	Chr04	61419580	Unique_Gb	Tm1_Mira454_Contig_22932	CAGCGAATCCAGTGAAAGTAGAGCACCAGACAATTTGAATTTCACTACTG[A/C]TTCGAACAAGAAAGTCCCGAAATTTGAAGCGGCAGCCGCTGAAGCCAAAT
Gb379_013065	N/A	N/A	Chr05	7308699	Unique_Gb	Tm1_Mira454_Contig_23020	GGTCTTTGTGACCCGAATCCCGCAGAATACATCGATGTCAACATAGCAGA[T/C]CCACATGTCATTTTCTACTGGGGCTTACAAGCAGGAAAAACTAATGCCAT
Gb379_013072	N/A	N/A	*	0	Unique_Gb	Tm1_Mira454_Contig_23051	GTCACGAGACAGCAAAATATATTCAAAGTTTTTTACATGAACTTGATGGG[A/G]CTGGTAAAAATACCCATAATGATCCTAAGGTTGATGTTAAATGGAATCAC
Gb379_013077	N/A	N/A	Chr09	15709705	Unique_Gb	Tm1_Mira454_Contig_23062	TGCCCGTTGCCAATACATTGGAGTTTATCATCAAATCCCCACAAATTGGC[A/G]GACTTGATATCATCCTGGTTCATCTGTTTCGAGAATTCTTCATGGTTGTA
Gb379_013081	N/A	N/A	Chr04	36028842	Unique_Gb	Tm1_Mira454_Contig_23075	CAAATTTGCAGAAGGAAGCAGATGCAGTGGTTTCGCGGTTTCCCACACCC[T/C]TTCCTACGACACTCATAAATAGACCTCCCAATGAATGCTGGGTTGCTAAC
Gb379_013083	N/A	N/A	*	0	3_GbGtGm	Tm1_Mira454_Contig_23080	ACACTGTCTACTTCCTAAGAGTTCTCAGCAAGTGCCTTGTCAATTTCCTC[T/C]GCATGATCCCGAAGAATATTCCACTGATCCAGACTTAGTGCAATACCTTT
Gb379_013093	N/A	N/A	*	0	Unique_Gb	Tm1_Mira454_Contig_23117	TGTAATTTTTTTTACGCATACTAAAAAAAATCAAGCCGAAAGTAATTGAA[A/G]GGTGATTCCCAGTCTTATTTCTTTTCTGTTCTTTCCTTTTTGTGTTTTTT
Gb379_013099	N/A	N/A	Chr12	11477817	Unique_Gb	Tm1_Mira454_Contig_23124	GTTGAAAGAATTAGCCAAGAACTTAGTCATATTGTTGCACCATATGAGAC[A/T]GGTTAAGTATTAAGATGATAAATGTGGTAGCTATTCTTTGAAAAAACAAA
Gb379_013122	N/A	N/A	Chr04	28561700	Unique_Gb	Tm1_Mira454_Contig_23174	GCTCCAGCTTCCAAGGCGATCTCCACGTCAATGCTCCGTCCACCACTCTT[C/G]CCTTGATACAAATACACCATCCCATCAAACCTGTTGTTGGATCCGCTCCT
Gb379_013181	N/A	N/A	Chr06	49301628	Unique_Gb	Tm1_Mira454_Contig_23284	GCAACACTACAACAACCTGAAATCTGACTACTTCGATCATCATGATCAAC[A/G]CTCCGATCATCACCATCATCGTACCTCGAAGCTGAACTACCCAAACTAAG
Gb379_013182	N/A	N/A	Chr06	49301701	Unique_Gb	Tm1_Mira454_Contig_23284	ACCTCGAAGCTGAACTACCCAAACTAAGACAATTGGTCAAAAGTCTCCCG[A/G]GACTAGTCCCACAAGGAAAACCGGAATCCTCCATCTGAAACAACCCGATT
Gb379_013184	N/A	N/A	*	0	Unique_Gb	Tm1_Mira454_Contig_23292	GCGGTATTACAATGGAAACAAAACAGACAGTACACAATAATAGGGTGACA[A/C]CAATGGTCGTCAGCTGGACCGAAACATAAGATGTATCATGTGCAGGCAAA
Gb379_013192	N/A	N/A	*	0	Unique_Gb	Tm1_Mira454_Contig_23313	CGCATTGACTCTCATACGCAAACTTAAATCCTCCAGGGAGGCTAACCACG[T/C]GGCTCATAGAATGGCACGAGCAGGAAGACAGTACGAAAGTCCCCAAGTAC
Gb379_013204	N/A	N/A	Chr11	48595387	Unique_Gb	Tm1_Mira454_Contig_23363	TTCGAAACAGAACTTACCGTCCAAAATTGTTTACATAAAATTCAGATTTA[T/C]AGATAACACTTAGTTAACCAGTTTAAAAAAAACATGGCGCTTTCGAGACC
Gb379_013206	N/A	N/A	Chr05	42892508	2_GbGt	Tm1_Mira454_Contig_23371	ACATGGAAAAAGGAGTTGGTAGAGTATACCTTCCCGATGGATGTAGCAGA[T/G]ATGATTCTCAGCATCCCGTTGGCTGAGAGACCACACGAAGACTTTCAAGT
Gb379_013216	N/A	N/A	Chr09	7421860	2_GbGt	Tm1_Mira454_Contig_23394	CATCATCTTCAGAAGTCCTCAATGACATTCTTTCTGAAATATTTTCAAGC[A/G]AAGACATATTATTCAAGGACGAAGCCGTAGTTTCCTGGCGTTCCTTATCC
Gb379_013244	N/A	N/A	Chr08	53292817	Unique_Gb	Tm1_Mira454_Contig_23462	CGAAACTTTGTTGTTGTTGATGATGATGATGATGATGATGATGCAAGTGC[A/T]GGTTTTCAAGGGTTTTGGTACCACTTTTCCCATCGTTTTTTTCCGGGTTA
Gb379_013247	N/A	N/A	*	0	Unique_Gb	Tm1_Mira454_Contig_23489	GAGGGGGAACAAAAGGTCCCCAGAGGCTTTAGCCTTTCTTTTATGATGAT[A/T]ACAAACTCAGTGAAGTGGATGAAAGCAGCATCGGCTATGTCAGCAGCATC
Gb379_013314	N/A	N/A	*	0	Unique_Gb	Tm1_Mira454_Contig_23678	GAGTTTAAAACAAAAACATTGGATGAATACAATGTGGGGGATAAGGTAAT[A/G]TTTAAGATCCGAAGGGGCAGTGAGAATATGGAGCTGCCAGTGATTTTGGA
Gb379_013319	N/A	N/A	*	0	3_GbGtGm	Tm1_Mira454_Contig_23687	CAAGACAAGACCACCGAATCMAAAAAGGAGAAAAATGAAGAAACAATGGT[C/G]ATCATAATTCAGAATAGTAACATGCAATGCAACTACCTATGGGCCGGAAA
Gb379_013321	N/A	N/A	*	0	Unique_Gb	Tm1_Mira454_Contig_23694	ATCTCAAGTAATCTCCCCTGTGAAGCACGTTAGCTATTGATCTTCAAGTC[C/G]ATTCAACCTCAACTGAACCTCAACTGAACGGTGACAGTGTTCTTTAAGCT
Gb379_013389	N/A	N/A	*	0	Unique_Gb	Tm1_Mira454_Contig_23859	TGATGAGAATCAAAAAAGGTGCTAAGGTTTTGGTTCTTTTGTCGGCCAAA[T/G]AAGGAGAGAACATGGGGCATTGGGGTTTTGACTCAATTGCTGTAGAAAAC
Gb379_013412	N/A	N/A	*	0	Unique_Gb	Tm1_Mira454_Contig_23912	CCATGGATGATGGGTTGGAGCCATAGTTATGAATGTAAGAAGCTCACTCG[T/C]CTTGCCGTATCTGGTTTACTGACAGACAAAGCTTTTGGCTACATTGGTCG
Gb379_013415	N/A	N/A	Chr09	14326842	3_GbGtGm	Tm1_Mira454_Contig_23916	AGAGACAAAGCGTCCAGCTTCAGGATACCCAAAAAACTGAAGTTTTGGAG[T/C]TTTCTATCGAGCTAGAATTTTTCCTGATAGGATATCCAGCGGCATGTTCA
Gb379_013420	N/A	N/A	Chr07	4128239	3_GbGtGm	Tm1_Mira454_Contig_23934	AAGAAAAACTGTAAACAGTGAACACTATACAAATTGAACAATCAATCTAA[A/C]AGTGGGATTCAATATTTACAACAATCAAATTTGCTAATACAAAGGAACTG
Gb379_013426	N/A	N/A	Chr04	62097843	Unique_Gb	Tm1_Mira454_Contig_23962	TTTCTGTACCTTTGGCTGAAACCTTTCCAGTCCCACAGCCTGAACTAAAA[A/G]TATTCACGAAGAAAGATAAAACGGATCCTGTTTTGCCAGCCTCTAAATGG
Gb379_013427	N/A	N/A	Chr04	62098609	3_GbGtGm	Tm1_Mira454_Contig_23962	AAACAGAGACAGGGATAGAGAAAATGGTTCAGAAAAGGAACAAGAAATGC[A/T]CAGGGATAGAGATAGGGATAGAAGTAGAGGTCAAGAACTGGAAAGTGAAA
Gb379_013433	N/A	N/A	*	0	Unique_Gb	Tm1_Mira454_Contig_23985	ACAGATTCGGTCTTGTTCCGTAGCGGTATACTTGTTGGGATCATTTCTTA[A/G]CAGTTGTTGAACAATTAGAAAATTTAACTGGGCATAGGAGAATATTATTG
Gb379_013476	N/A	N/A	Chr07	59277168	Unique_Gb	Tm1_Mira454_Contig_24105	GATTGTTGGCAACCTTCCCAGCAATAGAGGACATTTTCTGATTGAAAGAA[A/C]ACGAAGGCTGGGGAATTTCGATACTTGCTCATCATCTTCACATAGGTCCC
Gb379_013500	N/A	N/A	Chr10	22675998	2_GbGm	Tm1_Mira454_Contig_24172	GATGGGATCATGAACTTGAAACTGGAAGAGTTTCATGAGACCAGTCATGC[A/C]CTAGGGGATATGCAGATTATGCCAATGCCATATAATGGACTCAAAGGATG
Gb379_013501	N/A	N/A	Chr11	60687923	Unique_Gb	Tm1_Mira454_Contig_24176	AACTCAAGGCAAAACATGGAGAATCATTTGATCAATTTTCGAATRCCCTT[C/G]GGGAAGAGGATAAAAGCTGCATTCCTTGGCTCGATAAGCAACCAWATCGA
Gb379_013505	N/A	N/A	Chr01	3734415	3_GbGtGa	Tm1_Mira454_Contig_24222	CCTCAGAAAGAGAGGAGTTGGACTTTAACCTAACCACATCACCATCCTGA[T/G]GTTGAGCATCAGTATTCATTCCTGTAGATGACTCAACTTTAAGTCCAGGA
Gb379_013585	N/A	N/A	Chr10	19900757	Unique_Gb	Tm1_Mira454_Contig_24410	CTCCTGAGAAACTCGGACAACTCTAACACTTGCAGCACGTCCTCGTTCTA[C/G]GCTGTAAAAAATAATTGTCCGCTGGGACAAGCATTTGATTAAGAATCTAT
Gb379_013603	N/A	N/A	Chr04	50058590	Unique_Gb	Tm1_Mira454_Contig_24440	ATAATAATCAAAAGAAGTTGATTGGTACTACGCACGCATTTGATGCAAGA[T/C]TTGACAAAGAAAAATAAACCAACAATCATATCCACTGTAATCTTCCTTGG
Gb379_013675	N/A	N/A	Chr05	61615684	2_GbGmGa	Tm1_Mira454_Contig_24714	AGTATCCTCAACGAGTTCGGAACAATTTTCACTTCCAATATTTACAGTTC[T/C]GGTTGCCGTGTTCTCTGACAGAGGAACCTTGGAATGCATCCTCGGAGAAA
Gb379_013692	N/A	N/A	*	0	Unique_Gb	Tm1_Mira454_Contig_24766	TCGACTGCTGCCGTTACATTGTGCAGGACCATTCATTCTATCTTTTTCAT[A/C]TTGGCAAACAACGAATCCAGTGTACGAGGCCTTTGCTTTGTAACTACATT
Gb379_013699	N/A	N/A	Chr08	5828939	Unique_Gb	Tm1_Mira454_Contig_24795	ATTCATTAACAATAATCAAGAAGTGCAGAACAAAGATCCAAGATAAGTCA[T/C]TGATAGGGGCGTATATACATAATATTCAACAGATCTCGCTTAAAACTCAA
Gb379_013708	N/A	N/A	*	0	4_GbGtGmGl	Tm1_Mira454_Contig_24819	TGCATGATGTCCCACTTTATGAGACATAACTGAAACTGGTCCTTATATTA[C/G]AGTTTTGAAGAACTAAGAAATGAATCCCATCTGAAGACTCCGCCGGTTTC
Gb379_013717	N/A	N/A	Chr03	30731887	2_GbGm	Tm1_Mira454_Contig_24847	TCCGACGCCCATCCGAGCTAAAGCCGACATTTGAAGCTGCCGCCGCGTCT[T/G]CTGCATCATCATCTGGGCCGCCATGTTTCTCATACTCATCATTTCGACTT
Gb379_013725	N/A	N/A	*	0	Unique_Gb	Tm1_Mira454_Contig_24860	TTCTTCGACAATCCAGGAACAGCAATTTTAACTGAAACGAACCTGCCATC[A/G]AAAAACTTCCCATTCAACTCGTTAACGGCTAGTTGCACAGACTCTTCGTT
Gb379_013741	N/A	N/A	*	0	Unique_Gb	Tm1_Mira454_Contig_24902	CCTGGCCAGAGAACCACTTCACATCACTTCATTTGGAGAATGTTTTAACC[T/C]TGAACGCCCAATGAGGACAATATCTCATTTGGAAGATATATATTCTATAC
Gb379_013742	N/A	N/A	*	0	3_GbGtGm	Tm1_Mira454_Contig_24904	TTCTAAATTTTTTAGCTTCAGGCACAACCGGTGGTGGGGAGAAGAGGAAC[A/T]AAGAACCAGAGGCTTTTGAGAAGTGGAGAAGAGGAACAAAGAACCAACAC
Gb379_013764	N/A	N/A	*	0	2_GbGm	Tm1_Mira454_Contig_24948	CTGCCTCTCTCTTTTCATCTCTGTCACCTGCCACGGGGGCAGTCATGCTG[A/G]CGCTGATGATGATGATGACAAGGCAGGTGAAAGGAATGAACCTTATGACC
Gb379_013780	N/A	N/A	Chr01	5008620	Unique_Gb	Tm1_Mira454_Contig_24972	CTGCATTCACAGTATTGAAACTAAAGCACAGGTAAAAATCCATCTGCATT[A/T]TTCGGTTCTTTTATTCAACTATTAGTAATTTTCTGTAAAATGAGCAGATT
Gb379_013865	N/A	N/A	Chr09	11635288	4_GbGtGmGl	Tm1_Mira454_Contig_25213	CATAACAAAGGAGACGAAGATCTCATATAGTTACAGTATTTAACTTATGT[A/G]TATATATATGCTATATTATAAAGTTCCAGCTAGAGTTAGGCAGCTTCTTT
Gb379_013871	N/A	N/A	*	0	Unique_Gb	Tm1_Mira454_Contig_25225	GAACCCACAGTTTCCAAATCATGTTAGATTATAGTACAGACATTCTTTAA[A/G]CATACAAGTACAATAAAAAAAAACAAGTTTAAAACATAATTATGGATACA
Gb379_013877	N/A	N/A	Chr13	35290596	Unique_Gb	Tm1_Mira454_Contig_25264	AATAAAATAGATTTTCCAACTTTTTTAAATCTAGCACTGCCGCGCCATTC[T/C]GCATCGCTTCAAGCAAAATAATCCCCAACCATTCTTCCATCTTGTCAAAC
Gb379_013880	N/A	N/A	*	0	Unique_Gb	Tm1_Mira454_Contig_25271	ACTCAACACGACTTGATTGCCTGTGATCACCATTCAAACGATCATTTAGT[T/C]GAGGCAAACAAAAGGGAGGAGAACGATTCGGCCACTCTCTCTTCACCCCA
Gb379_013884	N/A	N/A	*	0	3_GbGtGm	Tm1_Mira454_Contig_25287	CTACTCTGTTGAATCTCAAGTTAAAAAGAAGTGGCTGTTGAAGATCGGTG[T/C]CCTAGGTGTCATCAAAATGAGGAAGACAGTAATCACATTCTCCAGCAGTG
Gb379_013902	N/A	N/A	Chr03	38619745	2_GbGmGa	Tm1_Mira454_Contig_25374	ATATCCTCCTCTTCTATGGAAACACCACAAACTATAAAACTAAAGTTTCC[T/C]ACAAGGTTGTTTATGTTCAACTTCAATTCTTTTTCACAGTGGCCGACTTG
Gb379_013911	N/A	N/A	*	0	Unique_Gb	Tm1_Mira454_Contig_25397	TTAAGTTTTTGAAATTTTATTCAATTCAATATTGCGTTATTAGCCAAGCA[A/G]GGCTGACACCTTTTAAATTTTCCAAATTCTTTATTGGCTAGAGTTCTTAA
Gb379_013945	N/A	N/A	*	0	3_GbGtGm	Tm1_Mira454_Contig_25527	CAACTCTACCTTTGAGGATACCGTACTTCAAATACATAAAAAGAAAAGTG[T/G]TAAAAGTCATCTTCCAGTATATATTGGATACGTATGTCGACACAATATAA
Gb379_013994	N/A	N/A	*	0	Unique_Gb	Tm1_Mira454_Contig_25651	ACAATCAATTCATATTATTATTACTATTATCCTTATATCAAAATTTTGCA[C/G]AAGCTCTCACTTYACCTGCTAGCTTTTTRGCCCAAATCATGGACAAATGA
Gb379_014003	N/A	N/A	Chr13	33227728	2_GbGt	Tm1_Mira454_Contig_25662	ACCATGGGCAAAATAAATGAAGACAACAACGGATCAGGTGCTGAATTGGA[T/C]GAAGACTGTAGGTTTCCTTCTCGCAGCTCTTTTCTCAAACGAGATAGAGT
Gb379_014007	N/A	N/A	Chr07	3951716	2_GbGl	Tm1_Mira454_Contig_25670	CAATAATCCATTAACTCCTCAAACGTGCCGTTTTCCACTACTCTTATCTC[T/G]AGTGGGCCGGTTGAGTTGTCAGCAACTCGGCTTTGACGGTAAACTGAGTT
Gb379_014022	N/A	N/A	*	0	Unique_Gb	Tm1_Mira454_Contig_25708	AATGATGCTTCTTCATAGGTATATCGGCACAAGACTTATGGAGAAAGAAG[A/T]TGCATTGCAAACAAGAGTAAAATGAACCCAAGATCGAGAGAGAACATCCA
Gb379_014034	N/A	N/A	*	0	Unique_Gb	Tm1_Mira454_Contig_25721	AGAGGATGTTGTCGAGAAGATTATTTGCATTTCGTTGGCAGAAGAACCTT[A/T]TGAAAATTTTCGGGTCTGGAGTTGCTGAGGCGCCGGGCAAACTCACAGTA
Gb379_014076	N/A	N/A	*	0	Unique_Gb	Tm1_Mira454_Contig_25894	GGTGAAGGCGAAACGTGGGAATGGAGGCATGGAGGCAGAGAACGCGGGTA[A/G]TGGAAGCATGGAGGTAGTTGGAGGCTAGGGTTTTGGCTGAAAATGYTTTG
Gb379_014089	N/A	N/A	Chr04	7151496	5_GbGtGmGaGl	Tm1_Mira454_Contig_25940	GGGTAGGCGGGCGAGGGTGCATGAAAGATAGAGGGGTCTTAGGAGGATCC[A/G]TGTTGGGCATGACTTTGTTCCAGGCCTCCATGAAGGTGGCATCGGCAGTG
Gb379_014098	N/A	N/A	*	0	Unique_Gb	Tm1_Mira454_Contig_25964	CAAACTCAGAATAACCAAAAAAAAATACAAGGGAGAAAAAGGAATAATGA[A/T]TAGGGCACTATATGAATGAGATTAGAAGCATTCTGGGGATGAAAATAGAG
Gb379_014101	N/A	N/A	*	0	Unique_Gb	Tm1_Mira454_Contig_25978	CTTCAAAATCCAAAGCAGCACTTTTTTGTTTCCTAGATTTTGCTGTACAT[A/T]CGCAGCTTGTGATGAGTTCTTAAGCTTGGTGTTGGGAGGTCCATCTTCAG
Gb379_014103	N/A	N/A	Chr01	20469496	Unique_Gb	Tm1_Mira454_Contig_25984	AACATGGTGAAGTCACCTTCAACCATCTTGAATTGAATCTCACGCTTTTT[T/C]CCAGAAGGCAAAATCTCAAGATCCTTCTCATAACAATCTATAACTCCTTT
Gb379_014118	N/A	N/A	Chr04	34184736	Unique_Gb	Tm1_Mira454_Contig_26003	TTCTAAAGATGCAAACGAACGTGCAGCCTCTATGCGGAAATTGTTAACAG[A/C]AGTAGTGCTGTGCATTGTCTTTAATTGAGTGTTGAAGTAGCCGGAGGAAT
Gb379_014119	N/A	N/A	Chr04	34184680	Unique_Gb	Tm1_Mira454_Contig_26003	TGCTGTGCATTGTCTTTAATTGAGTGTTGAAGTAGCCGGAGGAATTAAAG[C/G]CAACAGTCTTGCAATCTTAACTGATGCAGCTCATCTCTTGTCAGATGTTG
Gb379_014122	N/A	N/A	*	0	Unique_Gb	Tm1_Mira454_Contig_26003	CTCTGGCCATTTATCATGTCCGCTRGCAASGAGCAGTWGTTATCCAATAC[A/T]AATCTCCCATGTTTTTGGGTTCGAGAAAAGCCTGCTCTTCCTTTTGMTTT
Gb379_014128	N/A	N/A	Chr08	25761368	Unique_Gb	Tm1_Mira454_Contig_26012	TGGATTTCCTGGTTTAGAAGATTTACCAGTAAGAATCTGTTGTCTCTTGA[T/C]AATGAGAACGAGGTTATTGTTTGATCCTCTTCAATAAAATCTCTCAACTT
Gb379_014129	N/A	N/A	Chr05	62822144	Unique_Gb	Tm1_Mira454_Contig_26021	AAGAAAATTACCTTCTATGGCTGTATACAGATGTTGATATATAGGCTCAT[A/C]TAAGAGAAGCCATGCTGTTTTTCCAACCATAGGATCTCCGCCTAGGCCGT
Gb379_014161	N/A	N/A	Chr12	33333750	2_GbGt	Tm1_Mira454_Contig_26080	CAGTTTCTCACAAGCATTTTTGCAGTCTATTGACCCAAGATTTGGGCTAG[A/C]TGATTTATGAGTAGGAGACAATGAAGAACTCCTACTTCTTTGCCTCTTAT
Gb379_014171	N/A	N/A	Chr04	51837352	Unique_Gb	Tm1_Mira454_Contig_26097	CAATCTCATGTCACCAGGTTTCCAAGACTCCTTAAGGTCTAAACTTTTTG[A/T]GAGCTTATCTTCCCCTCTGCCTTCTACAACAGGACCGCCTATCCTAGGTC
Gb379_014176	N/A	N/A	*	0	Unique_Gb	Tm1_Mira454_Contig_26115	CGGGCCCAAATAAATACATAATCCATTTTTACAAATAACCTAAACCCATT[A/C]AACCAATTCAACCCAATAAAGACCAAACCATTAACCCTAGCCCAATTACA
Gb379_014180	N/A	N/A	*	0	2_GbGt	Tm1_Mira454_Contig_26127	TCTCATCCATCTCTGACTTCTTTTTCACAGATACATTAGCATCCACAACT[T/C]GATTATGCGATGGAAGACTTTGATGGCTCTAAATGTCGAGGGCCTGCATT
Gb379_014184	N/A	N/A	*	0	Unique_Gb	Tm1_Mira454_Contig_26139	AATTACCCACAACTTGTTTTACAAGAAAAAATTTACATAGTTATATATAA[T/G]ATTACAATCCGAGAACTACCTCTACTTCATCATCAAATTTACACCTACTT
Gb379_014185	N/A	N/A	*	0	Unique_Gb	Tm1_Mira454_Contig_26139	CCAATTCCTTTCCCCTCATTTCGTTGCCTTCTTAGCTGCTTTCTTAGCCG[A/G]CAATTTCACACTCTTCGGCTTTTTTTGCCACCACCGATTTCTTCTTTGCT
Gb379_014190	N/A	N/A	*	0	Unique_Gb	Tm1_Mira454_Contig_26152	AAAAAAATCATGCAGATCCCTTTGGCGAGGTCAGTGCACGACAATTTCCA[A/T]GTATGGGGAGGGAAACCATCCGGAATTTCTCAGCTAGAAGCGCCTACAAA
Gb379_014210	N/A	N/A	Chr09	12031954	Unique_Gb	Tm1_Mira454_Contig_26189	AATACAAGGAGCACTGAGGAAATGGTGAGAAGGACTAGAGAATTGATGAT[A/G]AAAGGAGTGAACCTTTGGGAATTAAGGAAGTAGGAAAAGAATGCATTAAA
Gb379_014222	N/A	N/A	*	0	Unique_Gb	Tm1_Mira454_Contig_26212	TCTAACATTTTCTCTAACTCATTTAAATAGCCGGCTTTGAATCCCATATC[T/C]GCATTAAAGGCTCCAGCATTATGCAAGTCGACCATACAAGCAACCAACGC
Gb379_014225	N/A	N/A	*	0	3_GbGtGm	Tm1_Mira454_Contig_26216	AACAGTTGTATTACCATCACAATTATTTGTATTTCTGACCCCTCCCTAAA[A/T]GAAGGAATGCTTTTCAGTTACTAAAATCACGAACCTTTAAAGAAGTCTAA
Gb379_014226	N/A	N/A	Chr05	28073296	2_GbGm	Tm1_Mira454_Contig_26216	TAGAATACATGAAAGATACTACAGTCACTCTAAACCTGACCTCCATGGAT[T/G]TGTCCATGTCATCACTTGTACCAGCATCGTTCTGTGAGAACCTTCTTTGA
Gb379_014245	N/A	N/A	*	0	Unique_Gb	Tm1_Mira454_Contig_26279	AAACATTATTTCCTCTTACAATTCTCCAACTAAGCCCCTGAATAAGAAGT[T/C]TCTTTGCTGCTCAGATACTCTTCCAGGTAAGAGAAGGGACAAACACTCCC
Gb379_014253	N/A	N/A	*	0	Unique_Gb	Tm1_Mira454_Contig_26305	TTGGAGGGCGCTCCATCTGTTGAGCTGCAGCTGGAGAGTGCTACTCATTC[T/C]GTGTTGAGTAAGGAAATTGCAGAAAAGACCCAAGAACTGAGACAGCTAAG
Gb379_014258	N/A	N/A	Chr13	48074830	Unique_Gb	Tm1_Mira454_Contig_26320	CGGAAGTTTGTGTGCCACATTGTACAAGACTATGCATATGACCATAAACA[C/G]AATGCTAGTAAAAAAGTAAAGGTAGGCACTCTTTCTCAGGCCATCAGCAT
Gb379_014273	N/A	N/A	Chr10	15561076	Unique_Gb	Tm1_Mira454_Contig_26369	AATGTGACATTTGATCATGAACAAGCTACTAAACAAGTGTATGAGAGGTT[T/C]AATGCTTGCTTGGAGAACATTCTTGCTTTTGGATATCCAGATTGCTAATC
Gb379_014277	N/A	N/A	*	0	Unique_Gb	Tm1_Mira454_Contig_26379	ACTGCCGATTCAAATCATTAACACAACCCGTCGACAAGCACGTGCCTGAC[T/C]CACTGCTCGGCTCCACCAACATCGGCAAATTATATCCATCCACTAAGCTA
Gb379_014302	N/A	N/A	*	0	Unique_Gb	Tm1_Mira454_Contig_26471	CTTTTCGAGCGTAAAAATTACAAGTGCTGTGAGGTTGCCTTTAGCTAGAT[C/G]ACTACTAGCTGGTTTCCCCAGTTGTTCTGCTGATTGTGTAAAATCCAATA
Gb379_014303	N/A	N/A	*	0	Unique_Gb	Tm1_Mira454_Contig_26471	ATGAATTGCTAAACCCTGACTCATTAAGAAGCTCTATTTCGCAGGATTCA[A/G]CTTTTGCCTGGTTTTTCTGCTTCTTCAGCAAATAGTCATCCAAAAGTTTA
Gb379_014356	N/A	N/A	Chr07	6481488	Unique_Gb	Tm1_Mira454_Contig_26627	ATGAATAAATAACTCTTTTACATATATGATTTAATGTGATAGTAGTCTAA[T/C]TGAGATATGTTAAAAGAACTATCCTCTTGAAGAATGAAAAGTCTTGAAAG
Gb379_014361	N/A	N/A	*	0	Unique_Gb	Tm1_Mira454_Contig_26659	TCTTTTACCTGGAAGAGCATCTGGGCTGCTAGAGGTCTGCTACCAAAAAA[T/G]AATGTGCTGGAGAGTGGACAGAGGCGATAATATTTCTTCCCCGAGGACAT
Gb379_014367	N/A	N/A	*	0	Unique_Gb	Tm1_Mira454_Contig_26659	AAGTCAGCGTCCGGCCTTGTTGGATGGGACACGAGGGGAAACTTAATGGC[A/G]ATAAAAACAGTGATTCACAAAAAATGTTCCTTCTCCTTTTGTAGCAGAGG
Gb379_014369	N/A	N/A	*	0	Unique_Gb	Tm1_Mira454_Contig_26659	ACGCACTCGAGAAAGGAGAGACTGTTTACCTGAGGGAGGAGGAACTGAAT[T/G]ATCAGAATCTAGGCTTCGGTAGGATACTGGTCAAGAAACCCAGATTGAAG
Gb379_014407	N/A	N/A	*	0	Unique_Gb	Tm1_Mira454_Contig_26762	TTGATTCTTTGAGGGTTATGAAGTTGATGGGTTTGTTCTTGGTACAGTTA[T/C]CAGTCCGCCTTTTGTTCTTCCTGGACCTAATAGACAGGTTGTTTCTAATC
Gb379_014413	N/A	N/A	Chr02	12260961	Unique_Gb	Tm1_Mira454_Contig_26766	CATGGGCTATACAAAGAGATCCCTTTTACTGGAAAGATGCTGAGGAGTTT[T/C]ACCCTGAAAGATTCTCGGAAAACTCCATGGATTTTAGAGGAAAAAACTTT
Gb379_014416	N/A	N/A	*	0	Unique_Gb	Tm1_Mira454_Contig_26778	AGTTCCAACATGTAAAGAGAACAGAAAATGCAGAAGCACATAACCTGGCA[T/C]CAGGGCTCTGAAAATGGACAGGCATACAGATGCTAACCACAGGCATGCAA
Gb379_014443	N/A	N/A	Chr08	23408221	Unique_Gb	Tm1_Mira454_Contig_26824	TTATCAATATGTAGAGAATCTCATCATCTTCTTCGGCTGTCCCGGTAATC[T/C]TCTTCGCTTTCTTTATCCTTTAAGAAGCCTAGAAACGCGAGGAATCCGAA
Gb379_014465	N/A	N/A	*	0	Unique_Gb	Tm1_Mira454_Contig_26880	AGATGTATCATGTTGGTATGCGCAATTGGCTCCATTCCTGCATCCCCTGG[A/T]ACTATTAAAAGTACATACAAGGCTTCATTAATCTTCGGTCTAGAATCTCT
Gb379_014485	N/A	N/A	Chr13	40444435	3_GbGtGm	Tm1_Mira454_Contig_26961	ATCGTGAACATATCGGATCACTACACTCGTGTCAAGTCCCAGTTGAACCC[A/T]CCTCCGCTCACCTCCACCTCCGCCACCGTCAATGGCGTCGAAAACCAGCA
Gb379_014486	N/A	N/A	Chr09	11926640	Unique_Gb	Tm1_Mira454_Contig_26974	AACAAGCTCTTACCATGTCGCTTCTCACTTGTACAAGAATTTTATGATAA[A/G]CTGCCCTTTCACTGCAAGCTACAAAATTCACAGATTCGACGACATACCTA
Gb379_014532	N/A	N/A	Chr07	4625812	Unique_Gb	Tm1_Mira454_Contig_27143	CTGAGTTAGTGGCAAAGAAGTAGAGGACCCTGCTGATGGGAGTTGGAACC[A/G]GGGTTCCGGCATAGGGACTGTTCGGATTGTTCATCTGGTTTTCAATCCTC
Gb379_014568	N/A	N/A	*	0	Unique_Gb	Tm1_Mira454_Contig_27235	TTGGTAAAAGCATCAGTATGATGGCAGCCGAAAATTTCAAAATTGTGGTT[A/G]AAGTCTTGGCTTTCCATGCCGCAATGCAATTACTTTGTTTTCCACAGAAA
Gb379_014577	N/A	N/A	Chr11	53680951	2_GbGm	Tm1_Mira454_Contig_27279	CTACAAGGGTTGGCCTACATCCAAATCGTAAGGGCAGGAGAGAACCATAT[T/C]GTTTAGAGAGTTTCCAAAGGAAATAATGAAGGAGGTCTGAGTTATCAAAC
Gb379_014607	N/A	N/A	*	0	Unique_Gb	Tm1_Mira454_Contig_27339	TCCGACCTACCAGTCCCCGGGAAAAAAAGAGGGGGAGAAAGGAACAACCA[A/G]AACTCCCTTCTTTGTTGAAATGATGATCCATTTTTCCATATATTTTTTTT
Gb379_014630	N/A	N/A	*	0	3_GbGtGm	Tm1_Mira454_Contig_27451	ATGCAAACCCTGGATCATCTTCTCCAAGATCCCTTATTGTATGTATGGCT[A/G]TGTAGAAGTCACGTTGGCAGTTAGCCCTTAAAAATGTTGCCTTTGATTGG
Gb379_014641	N/A	N/A	*	0	Unique_Gb	Tm1_Mira454_Contig_27498	CTGTCTTGGTTCCACAAGTACTTTCATCTCCACCTGCAGGAACTAGGCAA[C/G]CTTCTGCTTTTGTTTCTTCTGTACTAGCAGCTTCTTTCAAGGGTATTTCC
Gb379_014643	N/A	N/A	Chr01	25474627	4_GbGtGmGa	Tm1_Mira454_Contig_27519	TGGATTCTAACCACCAATTTCAAACAAAGGATAGAAGTAATGCATTTATG[T/C]AGAATCAAGCTGGTTATTTGGAAAACCAACATTATACAAACTGGTCTTAC
Gb379_014648	N/A	N/A	*	0	Unique_Gb	Tm1_Mira454_Contig_27528	TGTACGCATACTACACATTCACACTAGATATTAAAAGATCAAGCCAAAAA[A/G]GTTTTGAAAGGTGATTTTCCAGATTTTTTTTTCCTTTATTTTCCTTTAAT
Gb379_014668	N/A	N/A	*	0	Unique_Gb	Tm1_Mira454_Contig_27581	GATATTTCTTTTTTTCCCAGTAATACACAGGYATATTGAAAAAGAAAGCA[A/T]TCAAAAATTAAAAAGGTGATTTCCAATACGAGTTTCTYGATACTTTTTAT
Gb379_014676	N/A	N/A	*	0	Unique_Gb	Tm1_Mira454_Contig_27594	TGACTTATTTTGAATGAGCATTTCGGAAGCAATGCTCCTACTTAATTCAA[A/G]GCCAACTATCCTTATATTATCCCCCCAATAACGTGACAGCATCGATAAGT
Gb379_014682	N/A	N/A	Chr13	47356767	4_GbGtGmGa	Tm1_Mira454_Contig_27597	TCAATATCATCATCACTGGGAGACAACTGTCTATTTTTGGACAGTGATAG[A/T]CGCCTGGGCTTTGTAGGGACTGCTTCAACAAGCCCCTCTGATGACAGGTT
Gb379_014689	N/A	N/A	Chr11	9186797	Unique_Gb	Tm1_Mira454_Contig_27621	ATGCCTTTCTTTACTTTCCTGTGATTGGCTCATGGCCAGTTTTTCATCAC[A/C]TCCGTAGCTTTTTATTTTCTTTTTTAGTTTCTTAAAATCAAAATCTGAAC
Gb379_014701	N/A	N/A	*	0	Unique_Gb	Tm1_Mira454_Contig_27640	GGAGGCAATGCCAAGCGCTCCAGAATATCTTTCGGTTGACACAACAAAAA[A/T]TACTGGAGGACTGGAAGGCATTTCGGGCTTGCCAGATGAATCCTTGTCAC
Gb379_014713	N/A	N/A	Chr03	816055	Unique_Gb	Tm1_Mira454_Contig_27678	CTTTCGTACCCTCTTTTTCCCATTGTAAGCCTCCTCTCTACGTGAGTGGC[A/G]AGTTTGACGATGTTTTTTAGCAAGAGGTGTAACCCCGGGTTTTCCAACTG
Gb379_014743	N/A	N/A	Chr12	8896035	Unique_Gb	Tm1_Mira454_Contig_27770	CATGAATTTCAGTGTTCGATTGAATTCTAATTATTTTGAAGTGGCCCACG[T/C]TGTTGGGGATGGAGACAACCGGTCCCGTTTCATCCCCACCTCAAGAARAC
Gb379_014748	N/A	N/A	*	0	Unique_Gb	Tm1_Mira454_Contig_27801	CGGTGTTTAGTCATTTACAACAATTTTGATAGCTTGTAAGCATATTATTC[A/G]TAATTATTGAAGTAATTTATACAATCAGCTATCTGCAAATGACATACAAG
Gb379_014760	N/A	N/A	*	0	Unique_Gb	Tm1_Mira454_Contig_27845	ATACCCCAAAACATGATCATGGAACGGTCCAAAAGTATGCACCCCTTTAC[A/C]AAAACTCTCAAAAGCTTCACTCATCGGCCATGGTTCAACCCCCCTAGCAG
Gb379_014787	N/A	N/A	Chr03	2833968	Unique_Gb	Tm1_Mira454_Contig_27911	GCATTTCAAATTCCAATCTCTGCAATGCTCTGCAAGGCTGGCCTCCATTG[T/C]CCACCACCGCCATGATGTCTGCCTATGTACCTACTGCCACCACCACCACC
Gb379_014800	N/A	N/A	Chr09	43842063	2_GbGt	Tm1_Mira454_Contig_27969	TCATAACCCAGTGAAATCAGGATGTGTACTCAAAAGGCTGCGGGACCTGA[C/G]GTTCATCATCAACCGCCATAGCTGATGAGGAACTCTGTTGCCCTACTGCT
Gb379_014814	N/A	N/A	Chr11	37142147	Unique_Gb	Tm1_Mira454_Contig_28064	TCCTTATATATAGAGAGAGAAAGCCATTATGCACAAGGGCAAAAAATCAT[T/C]AAGACACAAAGGAATCATGTCAATGAACCCACCCCTCATCGCTGGCATTA
Gb379_014824	N/A	N/A	Chr09	23201630	4_GbGtGaGl	Tm1_Mira454_Contig_28103	GGAGGCTTCCTCTTTGGGGATAGTTCCGTAGCGTTTGGATAGGAGGGATT[T/G]TGAGGAGGACAGCGTCTCGATGAGACGGTTGATGGCGGCATCCCGGGTCC
Gb379_014832	N/A	N/A	*	0	Unique_Gb	Tm1_Mira454_Contig_28122	ATTTTCCATGAGCCCAATTCTGGTAGAAATCTTCTTTGATAGGCTTTATC[T/C]ACCCAGTAAAGTCACCCACTGTAAAAGATACACCATTTGTACTCTGCAAC
Gb379_014849	N/A	N/A	*	0	Unique_Gb	Tm1_Mira454_Contig_28159	TGAAAGAAGACTTTTTTTTCTTAAATGGAAAAGAAGACACTCTTGTATAA[A/G]GACTTTTCTATTTATTAAGCTATCTTTAGAATATAATTCAAAATGTGAAT
Gb379_014857	N/A	N/A	*	0	Unique_Gb	Tm1_Mira454_Contig_28186	CTGCTAGATTTTAACTCACTCAAGGTTTGCTAACCTTCTCACTCTCACTC[A/G]CGTTGCTTCTCTTATTTCTTTTTTATTCTCATTTTTCTTCATTACAACAC
Gb379_014863	N/A	N/A	*	0	Unique_Gb	Tm1_Mira454_Contig_28193	CGACACACAAGTCGCTCACCGTTTGGACCTGATTTTACATAGCCAGGGGG[T/C]TGCTGCATAAACATTTCATTAGTCAGATCACCATTTAAAAAGGCGTTATT
Gb379_014906	N/A	N/A	Chr03	11372134	Unique_Gb	Tm1_Mira454_Contig_28296	CAACATTCTCAGCAACCCCTCCACATCTTGGGCATGCAGTCTCCGTCACC[A/G]GTCTTTTAATGGATAAATTAGCTAGATTAAGGATGAATTCCAGGAAACTT
Gb379_014920	N/A	N/A	Chr07	29793703	Unique_Gb	Tm1_Mira454_Contig_28351	AGTTGCTTAAGGACTTTTAAGGCATTGATAACAAAGACGATGACGAAAAT[T/G]AATGTTTAAGTTACTTAATTGTTTTCCAGTTTTATGTTGTTCTACATGTT
Gb379_014925	N/A	N/A	Chr11	44723667	Unique_Gb	Tm1_Mira454_Contig_28364	ACTTCAAGCAATTTGATAGTACTGAGCACATTTTTYYTTCATCAGTTAAG[C/G]CCTAGCTTCAGAATTTGATTAAATCCTTCAATCTCTAAGCTGTGCCATTT
Gb379_014931	N/A	N/A	*	0	2_GbGt	Tm1_Mira454_Contig_28375	CAACGATACTCCAATAGAAATGAGCATCATCAACAGGATTCCCTTCATGA[A/G]CAGACAGCTGACACGTTGGTACCATGGGCGTTGGTAAACTATTTGACTTA
Gb379_014953	N/A	N/A	Chr07	22723257	Unique_Gb	Tm1_Mira454_Contig_28447	TGCAAGTGCCAGTAGGTTTGAGCCAAGGCGTCTGGGTCCATCATCATCMC[T/C]GCCCCGACCTCCCCTCCTACTCYGCCGCTTTGCTGTTGTTCCCCAACCAA
Gb379_014988	N/A	N/A	*	0	3_GbGtGm	Tm1_Mira454_Contig_28604	GTATTGTCTGCCTCGCCTAGTTTACGTGATACCAGCATAGTCACGTAGAG[A/C]TCCTCAGTTCTTCAGAATCCATTTTCCACAGCAAATGTGTAAAAAAGTTA
Gb379_014998	N/A	N/A	Chr11	5746402	Unique_Gb	Tm1_Mira454_Contig_28633	AACGCTTGTGCTCTGGATAAAAGATATCAATAGTTTTGATCATGGTGATC[T/C]CACGGAAATAGGTTAARGAGGGATTAACATGAGTGGAGGGCAGAAGCAAA
Gb379_014999	N/A	N/A	*	0	Unique_Gb	Tm1_Mira454_Contig_28633	ATGCTCATAGAGATTCCATAACAACATTAGGTTCTTTGAATGGTCAAGGT[A/G]AAGGAGAATCAARAGGGMTAGCTCCYGTGATGTTTAAYGGATGTTCTCCA
Gb379_015023	N/A	N/A	*	0	3_GbGtGm	Tm1_Mira454_Contig_28692	TTCCCATATTAGCATCATCATCTTGCTGTAAGTGACCAATGAAAGATGGC[A/G]TACTTAAAAATCCAAACTTCAATGGCCCTAGTATCTCCCATGCTTCTTCG
Gb379_015028	BAD	N/A	Chr03	45164302	Unique_Gb	Tm1_Mira454_Contig_28718	CTTTCAACATGATTTTTCAAAAGAAACTATAATCATTATCATTGTTCATA[T/C]GAATATAAAACATTATGGCCAGTACAAAAACGAAATACGATGAAAGTTCC
Gb379_015045	N/A	N/A	*	0	Unique_Gb	Tm1_Mira454_Contig_28794	CGCTTCAGTGCCATTTCTCTCAGCTGCTGCAGTGCCTCAGAGTAACTTGT[T/C]GGCATCAGCCCCAGCACACTTAGAACATTCCTGATTATCTTTTCTAAAGC
Gb379_015075	N/A	N/A	*	0	2_GbGm	Tm1_Mira454_Contig_28912	TATCCGATGCCTCCTGACTGACATTGTTTCGTCCAAACCTAAAAAGCCAA[T/C]TGAAATCTACCTGAGAGATGTCTTCYYKCKTTCATGGCTGAGACCAGCTT
Gb379_015088	N/A	N/A	*	0	Unique_Gb	Tm1_Mira454_Contig_28959	TAATCTCCCATTTCAAATCATCTCCTGCTCAGTCTTATCACCAATGGCAA[A/T]TCATCTCCTGCTCAGTCTTATCACCAATGGCAATTTCCAGTCACAAGAAT
Gb379_015112	N/A	N/A	*	0	Unique_Gb	Tm1_Mira454_Contig_29007	AATACAGACAACAAAAGAGTTAAAATTTTCTGTAAAATTCATTCTCAACC[A/G]ACAAATTCATCGCCTTCCATAGTTGCATTCGATATAAAGATTTTTGAATC
Gb379_015136	N/A	N/A	Chr01	2042126	Unique_Gb	Tm1_Mira454_Contig_29078	CTATGAACACTAATGAGTTTTTCTACTGTTCTACATAAAAAATCAACACA[A/T]TCTGACTAGTATTTCAACTATAAGCTTTCACTTTTCACTTCTTCTTATCA
Gb379_015198	N/A	N/A	Chr06	44615652	4_GbGtGmGa	Tm1_Mira454_Contig_29290	ATGAACAATTCCACAGCTTTCTCATTAGCTGCACTAAGAACTCCTGTCAT[C/G]GTGCCTCCAGCCCTCCCAGCAGCATAGGCAAGACTCATGGAGGGGTATTT
Gb379_015263	N/A	N/A	Chr08	48989899	Unique_Gb	Tm1_Mira454_Contig_29449	TCAGATCTAAAAAAGCTAGGGAGCGTTGGCTGAAAATTCTTTTTACACAG[T/G]CTGCTGAACTGCAGTATCAGTACCAGCGGCGATTGCGGTTTGTTCTGTAG
Gb379_015276	N/A	N/A	Chr04	61507583	Unique_Gb	Tm1_Mira454_Contig_29498	CCTATCGGTGCTGCCAACACCTTCCATTTCCCTTGACTGGTCTCCGGCAG[A/G]ATGAGCGATTGCGGGTTGGTGCTCCACAAATGGATGTACCCTTACTGTCA
Gb379_015282	N/A	N/A	Chr11	59584061	Unique_Gb	Tm1_Mira454_Contig_29519	TTTGCACGCTTCAAAGGCTCTGGAGTATCAAAGGATTCTCTAGATACGAG[T/C]GGAACCCTCGGAGGTGAAAAAGCTATAAACAAGAATTGTTTCATGGAGGA
Gb379_015284	N/A	N/A	Chr08	24273532	2_GbGmGa	Tm1_Mira454_Contig_29526	TATATAAGGGGAGAAATTACACCCGGTAAAGACATGAATCCAACTCTAAT[T/G]AAGCCACAAGCTTTTACTTACCATGCATGCATGCATTGCCATCCATCATT
Gb379_015287	N/A	N/A	*	0	3_GbGtGm	Tm1_Mira454_Contig_29526	GTTGGAACTAGGAACCATCCTTTCCCCTCCTCCAAAAAATACATATATCT[A/T]GTAGAAAACCTTGGAAATCATTGCATAGCGAACCGTCCCTATAAGACAGG
Gb379_015293	N/A	N/A	Chr03	21075139	4_GbGtGmGa	Tm1_Mira454_Contig_29547	TGCCATCAAACTCCCACCATGCACCCTACCTTCAGGAACAAATGGAGAGA[A/T]GCCTCCTTCCACGGAAGAGTTGCAGGGATTTGGAACTCTATGTTGATTCA
Gb379_015298	N/A	N/A	Chr13	15510788	Unique_Gb	Tm1_Mira454_Contig_29555	GCATTGGCACTATCATCTTCTCTAAATATTGGTATTGAACCAGCAATAGA[A/T]GATGACCTTTTCAACTTACTTGCATGCTTATCAACACCAAATCTGCCTCC
Gb379_015367	N/A	N/A	*	0	2_GbGl	Tm1_Mira454_Contig_29774	GGGCATGCAGAATGTCGCTCCAAATACTGCTGGAATGCCTCCCAACAACA[T/G]GGGAGGGATGCCTCCCCACAACATGGGAGGGATGCCTCCCCACAACATGG
Gb379_015377	N/A	N/A	Chr08	3359822	Unique_Gb	Tm1_Mira454_Contig_29806	TCTTGCCCTCGTCTCTAAAGCAATCGGCATGTTGATCCAACGCCTTGATC[T/G]CCACAATCTCTTTGGAGACCAAAGGAATCAGACCTGAGCTATGCTTCACT
Gb379_015392	N/A	N/A	Chr06	30337015	Unique_Gb	Tm1_Mira454_Contig_29863	GAGTTACAGCTTTCAGTTGAAAAAGAAGTTTCGAGGATAGAAACCGGACT[A/G]GGTTGCCGAGCATCGAGATGACTACTACTGCATTCATCCATTTCATCAAA
Gb379_015404	N/A	N/A	*	0	Unique_Gb	Tm1_Mira454_Contig_29898	GCTACTTGAAGAAGATTAGCATAAAGAGGTCGAGATGTGGCAAGGCCGGA[A/C]ATTGGCCTTTTTGTAGTCTTTGCTTCATTCTCGTTACACGACAACGCGCA
Gb379_015426	N/A	GT_GOOD/GM_GOOD	Chr11	1047253	4_GbGtGmGa	Tm1_Mira454_Contig_29960	TCAGCTTCAATTAATGACAGGATTCTTGAATTAGCCTCAAACTAGACCTA[T/C]AAGAGCATCATTATGGCCGTTGAATATGCAACGAGGAGATAAACTACGAT
Gb379_015429	N/A	N/A	*	0	Unique_Gb	Tm1_Mira454_Contig_29991	TTCGTCCCTCCGATCCTTCTAATCCTTCTAAAGTGGTACCTACCACCTAC[T/C]GCCCCACACATAGCCGGACTTCTCCACCTCCTGATCAAGTTGAGACCGAA
Gb379_015432	N/A	N/A	Chr12	25932285	Unique_Gb	Tm1_Mira454_Contig_29998	TCATATTTACCACTCTCTCAACCATCTTTGTCCCAATCACTACTGGACTT[T/G]CGTTGTCACTGCCATTGGCATCTGCTCTACGCACAGAACGAATGGAGCTC
Gb379_015457	N/A	N/A	Chr10	32919147	2_GbGm	Tm1_Mira454_Contig_30050	GGAAAAGCACCAAGAAACTGGAGTTATCYTGCTTGATACTAGTGTAGAGC[A/G]AAAGCCTCGCTTATGGTCGCCGGAGAATAGAGCTGATAATCCTTCTTTAC
Gb379_015466	N/A	N/A	Chr01	1031598	Unique_Gb	Tm1_Mira454_Contig_30068	TTGATTAGTAGAAAGTCGAGGTCGAGGAAGGTTTACGAGTGTCTTTCCCT[T/G]TATTTTGGGAAGTTTTGATGATTTCATTTCATCCATTAGAACTCTATGTT
Gb379_015483	N/A	N/A	*	0	Unique_Gb	Tm1_Mira454_Contig_30151	AAGTCGGATAAATATAGATTAGAGTCATTTAAAGCTTTCAAGTATCAAGC[A/C]AACAATTTCTGTTTTACAGTCCAAAACCAAAGCCAAACTCTAATTCACCA
Gb379_015489	N/A	N/A	*	0	Unique_Gb	Tm1_Mira454_Contig_30184	GTGCCGCAGCTAGCTCCCGGAGCTGTACGGCCTCCACGTCACCACGAACG[A/G]CCTCTTCTTCCGTACGGCCATCTCCACAATAGAACCTGAATCATTTTAGG
Gb379_015524	N/A	N/A	*	0	3_GbGtGm	Tm1_Mira454_Contig_30261	AGTCCCTTCAAAGAAGCAGCGCCTCCGCCATAGTTGTTATATTGTAAAGC[A/C]GGCATAAGATTTTCAGCCATTTGTCTCACTAAAAGAGATCAAATCGAAGC
Gb379_015529	N/A	N/A	*	0	2_GbGmGa	Tm1_Mira454_Contig_30284	ATGGACCTCAATAAGTAAGAATCCTAGAGTACAACATAGAGTACTAGCAA[C/G]ACATTAGGATACATGATCCAAGGATCTTGAAGAATAACTGTGTAAAGCTT
Gb379_015530	N/A	N/A	Chr12	27644705	Unique_Gb	Tm1_Mira454_Contig_30291	AAGTTACAGATCTGTGGGAGAAGATGAAGGAGAATATCTGAAATATGGCA[A/G]GAGAGTTTGAGGGCAGAAATTGTGTAGAGAGTTTGACGCAGATGAAGGAG
Gb379_015533	N/A	N/A	*	0	Unique_Gb	Tm1_Mira454_Contig_30299	AGTAAAATTCAACAAAAGAAACTAAAAACGGTAAAACACTTGCAATTTGG[T/C]ATGAGAATCACATAAAAGTTGATTACCGCAAATCAATGAGGCGAATTGAG
Gb379_015536	N/A	N/A	*	0	Unique_Gb	Tm1_Mira454_Contig_30309	AAAGATCAGTCGCCGATTGGTGGAATTCTGTTCAAAAACCCAGGACATTC[A/T]CGGAATATATGATTTGTAGATTCTGCTGCACTGCCACACCCGATGCATGT
Gb379_015538	N/A	N/A	*	0	Unique_Gb	Tm1_Mira454_Contig_30312	AATGCACTACCTAATTTCACAAACCCAACAAAATAAAGCCTGATAGGCCC[A/G]ATCCTTTTAAAATTTTTGGAAACCCTAACCCTAGCCCTTCTGCTTTGCAC
Gb379_015539	N/A	N/A	*	0	Unique_Gb	Tm1_Mira454_Contig_30319	GTTCCAGCCATTCACCGGGAGAAAGTACTCGTTAARGGGTTGATTAAATC[A/G]GTCCTCAATTTCTTATGTTTTTTTTGTGGCTCGTGGAAAGTGACAGAATG
Gb379_015546	N/A	N/A	Chr07	58113562	Unique_Gb	Tm1_Mira454_Contig_30355	AGCTGCCCTTGCATTCAAAGAAATGGTGGTAATCTTCCATACACTACAAA[T/C]GGTGTTCTTGTCAGCCAAAAAACCCTTGATACATGAGTGTGGTTCTTCAT
Gb379_015566	N/A	N/A	*	0	Unique_Gb	Tm1_Mira454_Contig_30433	ATCTGGATTTGGATCGAGATCTCGAATAGGAGCGGGCAGGTGACACTGAA[T/C]GGGAACGAGGTGAGACAGACCTTGATACCGTTAGAGATCGACGCAAGTAT
Gb379_015605	N/A	N/A	Chr03	38659617	2_GbGt	Tm1_Mira454_Contig_30540	CTTATTCACTGCCAGAGAGTGTGGTTGATGCATGGCGTTTGCGCTTTTGT[T/C]TTGGCATTCGAAAGAGGGGGCAACTCAAAGATTCTAGGAAGAAGGAATGA
Gb379_015607	N/A	N/A	*	0	Unique_Gb	Tm1_Mira454_Contig_30542	AGTAGTTTCTATAAAAAAACTATRGCTWTTAAATCTACCCTCCAAAATTA[A/T]GATTACAGTTTGGAAAACCTCCTTGAATTACTTGCCTACACGAGCTAACA
Gb379_015655	N/A	N/A	Chr09	953859	Unique_Gb	Tm1_Mira454_Contig_30698	TCATCATCATCATCATCAGGAGGTACAGAATGGAGAGGAGGTCCGACATG[A/G]GTTTTTGATAGGAAATTAGAATTCACATTAGAAATAACATCATCCTTATC
Gb379_015670	N/A	N/A	Chr01	15426283	Unique_Gb	Tm1_Mira454_Contig_30755	AACCAAGTAAATGGGTCGCCAAACACGTCGGAGATGTCACTCGAAAGTTC[A/T]TGCGTGTCTTCGGAGACTGACGACTCATCGATGATGATGATGCAACGCCG
Gb379_015682	N/A	N/A	Chr03	20546140	Unique_Gb	Tm1_Mira454_Contig_30794	TTGAATTCCATCAGATATTGTTCGTCGCTTGTGTTTATATCWGTTGTGAC[A/G]ATCTCACCCGAAACTTCGGGGCCTGGTAAGAAGCGAACAATGGTTAGACT
Gb379_015683	N/A	N/A	Chr03	20545864	Unique_Gb	Tm1_Mira454_Contig_30794	CGCTTATTGATCAATYGATAATCAGTTCGAGTCGTCTCGAATGTTCCGTC[T/C]ACCCTCTGGTGCTTATGGAAGGGGAGAATTATCATGGCTGCCCTTTTTCT
Gb379_015726	N/A	N/A	Chr09	21685531	4_GbGtGmGa	Tm1_Mira454_Contig_30974	TGACATGACATTTAAAATTCCAGACAATGACTTTAACGAAGGATGAGAAT[T/G]GTGTTGAGTACGTTTCCAACAAAACAGTGCTATGTGCATAAACCCCTCCC
Gb379_015752	N/A	N/A	*	0	2_GbGm	Tm1_Mira454_Contig_31041	AATGAATTTGAAATTTCTAGCATCTGCTGCTCAACTCTAGTTTTCCATGT[A/C]ATCAGTTCTTTGTCACATATTCTGCATACCATTCAATGAACTTGTAAACT
Gb379_015781	N/A	N/A	Chr07	58218642	Unique_Gb	Tm1_Mira454_Contig_31098	TAAAAAATGTCCCTATACCTCAAAAGTTTCGAAAATCTACGACGAGACTC[A/G]ATCAGAAAACCCGTTTCCTTATCGGAAATGTCCCTTTCTGTAGCTGTGTT
Gb379_015791	N/A	N/A	Chr11	61120093	Unique_Gb	Tm1_Mira454_Contig_31131	ATAATGTCATCGATAAAAAAATACGAAAAAACCAGTTTCCCAGGCTTTTT[A/G]GGGAAATTTTAAAAGAATCTAAGGTGCAAAATCCATGTCATCATGTTGCT
Gb379_015796	N/A	N/A	Chr11	54052255	Unique_Gb	Tm1_Mira454_Contig_31136	ATGCGTAATTGTCAACTTAATAGATTCCTTCTCAGTAAGAAAATTCTTGT[T/C]CTGCAATGCTTTCGCTGCTCGGTCAGCTAGTTCTTTCAAGCTCTCCTCCA
Gb379_015811	N/A	N/A	*	0	Unique_Gb	Tm1_Mira454_Contig_31184	TCGCTTCTCTCGCGTTCAGTAGCCTCACATGTTATACACGTCTCCTCTAG[T/C]GTTTAAGCGGTGGCGCGTCGTCGGTGCCCTTGTTGTCGCTTCAGTCGGAG
Gb379_015812	N/A	N/A	*	0	3_GbGmGl	Tm1_Mira454_Contig_31185	TAATTCCAAGACAAAACCTTTAGTGAAATACACCCCTAGCTACTGGATCG[A/G]CAAACAAAAACCGAAAGACCCTTTAAGCTCTGCTTTCTCCCAACCTAGAA
Gb379_015816	N/A	N/A	*	0	3_GbGtGm	Tm1_Mira454_Contig_31223	CAAGATCCAATGGTGTTGAACCCATTAGCTTTTGCACCTCAGCAAAGTTC[T/G]TTGGCATCGGTTTGCCTTCCTCTTTCAGCTTAACCATCTTCTTATGAACT
Gb379_015826	N/A	N/A	*	0	Unique_Gb	Tm1_Mira454_Contig_31242	AAAGGCTCAAAAAATAAAGACTATTCAGATGCCTACCAATCCCCTTCATC[T/C]TGCCATTGGAGAGATCCTGCACAATTGACAGCAGGTGCAGCCACAGTTCG
Gb379_015848	N/A	N/A	*	0	4_GbGtGmGl	Tm1_Mira454_Contig_31294	CACAAGACGATTTTCGTAGCAAGTATGCAGGGCATAATATGTGCCTAAAG[A/G]TCTGGTTTTCCGGCGATTTCCTCATCATCCGAGGCAGCATATTCATCTTC
Gb379_015890	N/A	N/A	*	0	Unique_Gb	Tm1_Mira454_Contig_31492	ATCTTGAGACTTCTCTGATGAAGTTGGCAGCAGGAACGAGTAGATTTGAG[C/G]TCTTCTGGTATTTCTGAATCTCTTGAAGTGCCCTAGTTACCTTCAGTATT
Gb379_015914	N/A	N/A	*	0	Unique_Gb	Tm1_Mira454_Contig_31579	GTTTCATATAAGTGATGCCAAGCAAAGTATGCAATGAAGTTCTTTTCTGG[T/C]GTGCATGATGCATCCACTATTTGGTGCCTTGATCTGGATCAAAAACTTTT
Gb379_015915	N/A	N/A	Chr04	3239167	Unique_Gb	Tm1_Mira454_Contig_31585	ATCTGGTTTCCTGTTGCCAAAGGGTGTCTTGAAGAACTCTTTATGTTTTG[A/G]ATGTATATTTCAGTTTTTTTCTTGTAGTGTTGTTATACTGTGATCTTAGC
Gb379_015918	N/A	N/A	Chr05	1048567	Unique_Gb	Tm1_Mira454_Contig_31595	AACATGTACCGAGCCATTGATCTCGATCTGGCTCCAACCGGGTTCTTTAA[A/C]CAATCCTTTATTCCTCATCATGCTTCTTGTTTTAGCTGCTTCCTTCCACT
Gb379_015936	N/A	N/A	*	0	Unique_Gb	Tm1_Mira454_Contig_31661	TTTGTTGTCAACGTAGATGGTAATTGGACCTTCATTTGAAACACCTATTT[A/C]TCCCAAAATATTCTTCAACCACATTGCTTGGCATGTACAAGTTGCTGCGG
Gb379_015946	N/A	N/A	Chr03	4930474	Unique_Gb	Tm1_Mira454_Contig_31713	TTAAAACTTATTCCATAGTCTGCTACCCTAGCACGTCTCTGTCTGCTTCT[T/C]TGGCAAGTTTTTTTCTTGTGTTTTCTTGTTTTGGCGGCATTCATCTCCAT
Gb379_015953	N/A	N/A	Chr11	17530036	3_GbGtGa	Tm1_Mira454_Contig_31725	TCATCAACTCCTGTTTTATCCAATGGTGGAACTGTTCCACTTTCTTTCCT[A/T]CCAACAGCACTCCCTGAGCTATCCATGGTCCAGTTATTTGATTGTCCATT
Gb379_015958	N/A	N/A	*	0	Unique_Gb	Tm1_Mira454_Contig_31729	TATCTTGATAAATTGAAACACAATATACCAGCATAGCAAGAAAAGTAGTA[A/C]ATCAGTGGCAACCAGCTCTGGTGTATAGTGAACAATTTGGAGGTACCTTT
Gb379_015972	N/A	N/A	*	0	Unique_Gb	Tm1_Mira454_Contig_31796	GATAGAACATGCAGACTTTCAGGTGTAGAAAGAGGAACCTGATAGAACAT[A/G]CAGACTTTCAAGTGTGGAAAGAGGAACCTTCAGGGGAGTTCTCAGTAAGA
Gb379_015973	N/A	N/A	Chr03	2626995	Unique_Gb	Tm1_Mira454_Contig_31811	GTCTGCTCCAAGAATCAAGGGATTTAGCTCCATTGCGACTTGAAAGTCTA[A/G]CATTGATGCTGAAATGTGCCGACTTTGTTTTAGGCCAAATTTCACGGGTT
Gb379_015990	N/A	N/A	*	0	3_GbGtGm	Tm1_Mira454_Contig_31873	GGAGACTCTCTAACTATTATCAAGAAATTGAACACTAATTCGTGCCAAAA[T/G]GCGGTAAATAGGGCAACGCATACATTGACCTTAGAGGGGCATCGTCGTCA
Gb379_015991	N/A	N/A	Chr04	45809368	Unique_Gb	Tm1_Mira454_Contig_31874	TATTATTTTATCTTAGCAAATTTCTCACAACATAAGCAGCTGAAGTACAA[A/T]GAAACATATGAATGAAGTGAACCCAAATTCAACCAGTCTCCAAGTGCCCC
Gb379_016023	N/A	N/A	*	0	2_GbGmGa	Tm1_Mira454_Contig_31977	CATTGCATCTATTTCATCCCCTTCTTCCATTTCCAACTCATCTGGAGTTT[C/G]CTCCACTCGCAGACGGCGGCCATCAAACAGGAAAGCAATAGAGTTGAAAT
Gb379_016203	N/A	N/A	*	0	Unique_Gb	Tm1_Mira454_Contig_32671	CCCCAAAAAAAMCCMAGGCCATTAATAGAATCTTCTTCATCTATTGACAG[T/C]GTTTCGAGCTCATAGCAAAACTCGATCACTTTTTGACGGCACTATTAAGA
Gb379_016219	N/A	N/A	Chr05	53639920	2_GbGt	Tm1_Mira454_Contig_32729	CTGATTCAAGTGGTGCACTAAGATGCATTAAAATGGCCAAAGGATTGGAT[A/G]CTCTGCCCTTACTTCCAAATYTCACACCTCAACACAAAACATATAAAATC
Gb379_016229	N/A	N/A	*	0	2_GbGm	Tm1_Mira454_Contig_32757	ATGATTCCAGGCCCCAAGTCACGCCGAGATCAACGCCACCAGTGGACCAT[T/C]GTCAGACCTTTGCCATTGCCGGATTTTTCGCAAGTACCTGCAAGAAAAGG
Gb379_016237	N/A	N/A	*	0	Unique_Gb	Tm1_Mira454_Contig_32791	CTGTCTCCGCCGCGGTTGCCGCCCCGCTTTCCCCTCCCTTGTTCTTCTTC[T/C]GTCGTCGTCGAGGCTTCGATATTTCCCCTTGTTGTGGTGCAACTTGAGTG
Gb379_016247	N/A	N/A	*	0	Unique_Gb	Tm1_Mira454_Contig_32829	TGTAGACACAAGAGGAGCTAAAGTAGGGATTACGGTGAGAATGGTGAGTA[A/G]TGAGGTGGTGATGGTGGTGGTGGTGGTGGTGGTGGTGGAGAGGGCAGCTT
Gb379_016300	N/A	N/A	*	0	Unique_Gb	Tm1_Mira454_Contig_33025	TACAACATAGACACCATATCTGTTCAAGCTTTTCTATGTGTTACAATGTT[T/C]CGTTTTACGCAATAAGGCACAATGCATTAAAATTTAACCTTTATTCTACA
Gb379_016310	N/A	N/A	Chr08	41263132	Unique_Gb	Tm1_Mira454_Contig_33047	ATGCATTTTTTGGCTGCCAAGCATAATATCTTGGTCAATGCTTTGTAACC[A/T]CCCTGCTTTGCCCACCAATAGTTCCGGTAGCACAGCGATTAGCTTGTTGT
Gb379_016338	N/A	N/A	*	0	Unique_Gb	Tm1_Mira454_Contig_33119	GAGAGAGAGTCAACTTTGATGAATCTGATTCATGAACAAGTTTTTAGACT[T/C]GTGGTACTAAACCTTAGTTGTTGAGGATGCGTGTGGAGCGTGAAGTGTGA
Gb379_016365	N/A	N/A	Chr08	53027610	3_GbGtGm	Tm1_Mira454_Contig_33238	ATTTCGTATTCCTTTAGCTAATGCTTTTGTGCGTTCCAACTCAAGTCTCA[A/G]GTCTTCGGCCTTCTGAGCTTGTTCAAGGAGGCAATTCTTTTCTATAGTCA
Gb379_016368	N/A	N/A	Chr03	28086213	Unique_Gb	Tm1_Mira454_Contig_33250	CTCCTCACCGGAGCCCCGTGAACCCATTTCACCAAGTCTACTCCTTCACC[A/G]AAATCATCGTCAACTGGTATTCGGGTGGTGAGGATCTCAAGCAACACAAC
Gb379_016381	N/A	N/A	Chr09	5740940	Unique_Gb	Tm1_Mira454_Contig_33348	GGTGACTCCGTCGGTGGTTGGTGAAATGAGGAAAGAGATACTGGGGTTGA[T/C]CAAAGATCTAATGGCCAAGCAATGAGAGATATTGAATGGGGACGTATCAG
Gb379_016385	N/A	N/A	*	0	Unique_Gb	Tm1_Mira454_Contig_33375	AAGTCCAGGTTTGCTGGCATAGCGATTGACTTGATAAAAGAACAAAAAAA[A/G]TACTAGAATAGAAACACACACCATGCTTTATCACCAGGCAATGCCTGGGT
Gb379_016407	N/A	N/A	*	0	Unique_Gb	Tm1_Mira454_Contig_33505	TTTCAAAATGCATGTACCAAAATAACTCATGACCCAACAAATTTTTAAAA[T/C]CCAATTCTATAAACCCAGGCCCTAAATCTAGCCCAAACCCGAAAAAGCCC
Gb379_016456	N/A	N/A	*	0	2_GbGt	Tm1_Mira454_Contig_33728	TATTCATGAAAGAGTCTGAGGAGCAGAGTCGACTTTTCTGTTATGCTTTA[T/G]GACTAACTTGGTATTCCAGAAACCAGTTTGTACATGAGCAGGTGTCTATA
Gb379_016464	N/A	N/A	*	0	Unique_Gb	Tm1_Mira454_Contig_33762	GGTAAAAGGACGCGGAATGGATCTTATGTATCCCTCTACCCATGAATCAT[T/C]AGGAGGATCAAATCATCTGGAGAGGGGAGCCAACGGGGGAGTACACGGTT
Gb379_016472	N/A	N/A	*	0	Unique_Gb	Tm1_Mira454_Contig_33800	AGTTGAATGGGAAGTTTTTCGATGGCAGGTTCGTTTCGGTTAAAATTGCT[A/G]TACCTGGATTGTCGAAGAAACGGGGAAGGACAACACCGTACAAGTTCTAA
Gb379_016481	N/A	N/A	*	0	Unique_Gb	Tm1_Mira454_Contig_33841	AACCCTTCTCCCCTCAGTTGTCTAAGCGCCGACCCCCAAACCCCAAAGTC[A/G]CGTCACCGGAACCCTGGCTCTGTGGTTTAAGACCGATTCCAAAGGGAATA
Gb379_016488	N/A	N/A	*	0	Unique_Gb	Tm1_Mira454_Contig_33877	ATGTCGGCAGTTAGAGGAAGATAGCAACCATGTTTTCAGAATATGTCCTA[T/C]ATCGACAGAAGTTTGGAGGTATTTAAACTTCTCTTGGGTGCTTAACAATA
Gb379_016500	N/A	N/A	*	0	Unique_Gb	Tm1_Mira454_Contig_33951	AGTTTTTAAAGTCAATTTAAACTTCTTCGGAGTTTTCCAACATGTGAGAG[A/G]ATGTCAGAGTCCTCCACCTTACCTTGGAGATCAAACTTTTCATGAACGAT
Gb379_016520	N/A	N/A	*	0	Unique_Gb	Tm1_Mira454_Contig_34077	CAACCTTTAAGAGGATATTGTCAAAATGTGCTACACACTAAAACTATACT[T/C]GAGAAAAAAAAGGAGATTTGGAAGAGAACCGGCAGAGACTGTAAACCGTT
Gb379_016535	N/A	N/A	Chr06	43195279	Unique_Gb	Tm1_Mira454_Contig_34149	TTAACAATGAATTTAACAGCTTTACATTAAAGCGATCATAGCTCCACTTT[C/G]CATTGATGAAAATGGAAGCTCTAACCCATTGTCCCTACTATTGTTGCATC
Gb379_016571	N/A	N/A	*	0	Unique_Gb	Tm1_Mira454_Contig_34295	TTAAGACCCAACTACACCCAAAACCTAAAACCTAGCCCAAAAGGTATACA[A/C]AGCCCAACTGGCCCAAAACCCAAACACTAGGAAACCCTAGGTCACCCTTT
Gb379_016572	N/A	N/A	*	0	Unique_Gb	Tm1_Mira454_Contig_34295	ACACTAGGAAACCCTAGGTCACCCTTTTGCGCTGCAACAGCTTTGTATGA[T/C]CGCCAGCCCTGCCACATATGCCTTCGTACCCTCCATACACGCACCATACA
Gb379_016574	N/A	N/A	Chr03	39346012	Unique_Gb	Tm1_Mira454_Contig_34303	TAACAACAACAATTTAAGATTCCATAAAACCCTAATCCTAAATTTATCGA[A/C]TTCCGCCAAATTACAGAGAGAAAAAAACCCTAAGGTCAAATTTCAAGAGC
Gb379_016583	N/A	N/A	Chr11	20583993	Unique_Gb	Tm1_Mira454_Contig_34347	TTTAATGGATATAACTGTGGTTTCAGGTTTTGAGTGCTCCGTATCTTCAA[A/C]CCTCACCGACAAATAATATGCAGGTGAGCATTAAACCGGCCCAGGTACAG
Gb379_016629	N/A	N/A	*	0	3_GbGtGm	Tm1_Mira454_Contig_34526	CGAGTTTTTGGGTAAAGGAGCTGGCTCTTAGTAACACAATGGGTAAGGGC[A/C]ACAAAGAAGTGACCTTCAAGCAATTCAGGTGGACAAAATTGATAGAACAT
Gb379_016645	N/A	N/A	*	0	Unique_Gb	Tm1_Mira454_Contig_34590	AGCTTGGTTAATTCAGTTTCAAGTTTGGTTTTTGCATGAGAACTAATACA[A/G]GCATAACCATTCAAGTTTGAAGAAAAATAGGGCTTGCAGTTAGCAAAATA
Gb379_016650	N/A	N/A	Chr12	5565665	Unique_Gb	Tm1_Mira454_Contig_34626	GAAGACGATGAAGCCAGCGGTTTTAGCCACGRCCGCTTCCTTGCTATTGC[A/C]GGAGTGCTTATCGTCGTCGTTGGAGGCGGCGCGGTGGGCTCGACATCCAA
Gb379_016668	N/A	N/A	*	0	Unique_Gb	Tm1_Mira454_Contig_34758	CTTTCTTTTCCTTTCTTTCCTTATTCTCATTGCTATAAAACCCATCATTT[A/C]TATCATTAGCAAAGAAAAAAAACCAGACCCTATTTTTTATTTTTATTTTT
Gb379_016671	N/A	N/A	*	0	Unique_Gb	Tm1_Mira454_Contig_34767	TTCAGGTTTGATAGGAGAAACCACCTTTGAGTTCTTTTGATGTCTATTCA[T/C]TGTGTATAAGATTTTGTAAATCTTTAGGAATCTGCTTCCATTTGACTGAT
Gb379_016675	N/A	N/A	*	0	Unique_Gb	Tm1_Mira454_Contig_34780	GGGTTTAGAGGGGTTAAATTTTCTATCAACCAGAGGTTTGAGACAAGGTG[A/T]CCCACTAAGTCCATCCTTTTTCTTTTATGCGGTAAGGGCTTATCGAGTCT
Gb379_016712	N/A	N/A	*	0	Unique_Gb	Tm1_Mira454_Contig_34921	AAGAGGGAGACAAGTTTGGAAGAAAATGGGAAGAAGAATGAAAAAGAAGA[A/G]ATTGCTTCAGACGTGAGAAAGAGAAGGGTAAAGTTGAAAGTCTAACATAA
Gb379_016734	N/A	N/A	Chr03	43452414	Unique_Gb	Tm1_Mira454_Contig_35067	CCCTCATACAAACATTGGCAGACGCTTCACAAGAACGACATGGCTTATCG[T/G]CTGTACAGATTTTGTTAAACGTTGGTGGTTTCCTCATAACTCTGTTGGCA
Gb379_016737	N/A	N/A	Chr09	16800776	Unique_Gb	Tm1_Mira454_Contig_35076	TAAAACACTAGATTGGAAAAAAATATTTCAATTTGCAGTGGGAACAGCGA[A/G]AGGCCTGGTTTATATACATGAAGAATGTTTAGAGTGGGTTCTCCACTGTG
Gb379_016747	N/A	N/A	scaffold_597	809	Unique_Gb	Tm1_Mira454_Contig_35129	TTGACATTTCTTCCATCAAGCTTTCCAATTGCAATTCCGAACTGGAGTGT[A/G]TTTGTATTATACATTGTTTTTAATCTTCAAGCAAAGTACAATTAGAAGAA
Gb379_016776	N/A	N/A	Chr06	32125126	Unique_Gb	Tm1_Mira454_Contig_35240	AACATTTACTCGGTTATTTTTTAAGAACACCATCTGAGTTAGATTCAATG[A/G]TGCCCCTTCGGTTTAAAGGTGTAGCAACCAGTCAACAATCCCTCTCTAGT
Gb379_016777	N/A	N/A	*	0	Unique_Gb	Tm1_Mira454_Contig_35246	ATTTCTATTTTGTTTTTTAAAGAGATTAACGTATGATTTGAGTTTTTTTT[A/T]AAAAGAAGAAAAAGAGAAGGATTAATTTACCTAATTTCCATGGGTGATCT
Gb379_016778	N/A	N/A	*	0	3_GbGtGm	Tm1_Mira454_Contig_35255	TCTTGCATGAAATTCACTTCTCCCATCGCTTGAGATAAGCTTCTAGGTTG[A/T]TGACCTGCATAATTTCAAAGATTTCATTTCAGGCTTGCATTTTAGCAAAC
Gb379_016798	N/A	N/A	*	0	Unique_Gb	Tm1_Mira454_Contig_35305	CTCTAACCACCATAATGGGTTTTTCTTTGCTTTTTTTACGGTAAATAACC[T/C]AAAGTCGATCCACCTTTTGACTGACGGTCTTTGACTGTTAGCGTTCGGCC
Gb379_016801	N/A	N/A	Chr13	207379	Unique_Gb	Tm1_Mira454_Contig_35330	TCTTTTTTACATTTTTTTTTCCTTTTTGATATATCGTCAACTAGAAACAA[A/G]GGCATTAGAATGGTAGCAGAGTTATAGAACTTGAAAATCTACAAAGGTTA
Gb379_016813	N/A	N/A	*	0	Unique_Gb	Tm1_Mira454_Contig_35386	CTGAACCCGCATGAGTTTTGAACCAAGCCAGCCCCATGAACTGAACCGTA[A/G]CGAACCGGTTCTTCAAGCCTCTGAAGTTGGTGACTTTGGGTAGTTTCTGG
Gb379_016820	N/A	N/A	Chr08	6489716	3_GbGtGm	Tm1_Mira454_Contig_35450	GGCTAACAGCTAGGGCAAATTGTGCAGCAGCTGCCCAGCGGGATGATGCC[A/T]GCCATCTCTTCCGACCATCTAACCGGGCATCATCTCCACTAAACCTATTC
Gb379_016862	N/A	N/A	Chr07	9206940	Unique_Gb	Tm1_Mira454_Contig_35656	GTTTACAAAATTGAATTATTTGGGGAATTTGTTTCGACTTGAACATCCTC[A/G]TCGAGTAACAATCTGAACTTGAGAATCTTCTGAAGTCGAGCGACCGGTTT
Gb379_016869	N/A	N/A	*	0	Unique_Gb	Tm1_Mira454_Contig_35710	TTYCACAAAGCTCAGACTTGGTCGTGGTGGATCCACTGTTGTAACTACAA[T/C]ATTGATAAATGGAATAAAACTATGTGTGGAAAACGTAAGAGATTCACGTG
Gb379_016900	N/A	N/A	*	0	Unique_Gb	Tm1_Mira454_Contig_35826	ACGGCTATATGGGCCACCATCTATCTCCATAATCATCCCCATCTGTTGCA[T/C]AAGGCCAAGGTGAAATGGGATTTTGGTCTTTACCCAAAACAACTCATCTG
Gb379_016901	N/A	N/A	Chr04	602799	Unique_Gb	Tm1_Mira454_Contig_35842	CAAACAATTATTAGAGCAAATAAACAAGCAATTTCATACTACAATGAAAC[T/C]CAAAAATGAAAACATGTCTTCTAACCATGAGTGAGAGCTCTCATTCCTTT
Gb379_016914	N/A	N/A	Chr13	54560522	3_GbGtGm	Tm1_Mira454_Contig_35902	GAAAAAATGGTGTCTTACGTAAGCGTGTTGTTGTACGGAGTGGGAGGGAT[A/G]GTGATGGCTGGGATGGCGTTGCTGGTAGCGTTTCAAGAGAAGCTCGTTTA
Gb379_016940	N/A	N/A	Chr06	37104680	Unique_Gb	Tm1_Mira454_Contig_35993	AAGCAACTGGGGACGATACTCAACTTCGGATGACCCAACAAGAACGGGGA[A/G]GTGGAGTTCATGAGGTGCGACGACATGAGAACGGAGGTGGCCATGAGGAG
Gb379_016944	N/A	N/A	*	0	2_GbGt	Tm1_Mira454_Contig_36027	ACAAGCACTGCCTGAACGTTGCCTAGCTATAACAGAAAGTTGACTCTCAT[C/G]TTCACTGACATTCATAAGCTTTGCAAGTGCAAAAACTGACTGTGTAATCC
Gb379_016951	N/A	N/A	*	0	Unique_Gb	Tm1_Mira454_Contig_36061	TGCTCAATATCTTTTGTATTTGATATCTAATATGCGTAATATTGAAAGTG[T/G]GATCCGGAATCCGTTTACAATTGATTTTCTCTCTATTTATAATCGGATGA
Gb379_016965	N/A	N/A	*	0	Unique_Gb	Tm1_Mira454_Contig_36128	AGAAAGCAAAACAAAATCCAAATCCAAAAGCTAAAACCATACAATCCAAA[T/G]AGTCCCAAAAATTACAAACTCTTAAGAAAAACCAGATTTTAAAATAAAAT
Gb379_016988	N/A	N/A	Chr07	47515781	Unique_Gb	Tm1_Mira454_Contig_36184	ATTGTTTCCATCAGTTAAACCAGAAATCATAGCACACTTTGGTCAGTTCC[A/G]ACACATTCTTCACTATCTTTAGACTCTGCTTGTCTGCCTTGCTCCTATTG
Gb379_016991	N/A	N/A	*	0	Unique_Gb	Tm1_Mira454_Contig_36186	CGTTTGCAGCAGAAGCATATGCAGGATTAGAAGCAGTTAAGTTAGGAATC[A/G]AAATGGACTTTCAGGAATACAAATACAGGCAAATTCACTAACAGTGATAA
Gb379_016997	N/A	N/A	Chr08	56283942	Unique_Gb	Tm1_Mira454_Contig_36226	GTAGTGAAATTGGATGAAGCGGATGAGAAACCTGTTGCAGTAAAGCATCC[T/C]GAGTCTAGAGATGATTCACTCTCGGGTGCTGTTCGTGACATTCTTTTCGG
Gb379_017000	N/A	N/A	*	0	Unique_Gb	Tm1_Mira454_Contig_36257	ATACAGGAGTGTACTCAGCAAAAAGATGATACAAGTGATTGTTTAAAGAA[C/G]GTACAACACAAATGCAAAAGGAAGTAACGCTACAACCGATGATTTTATAG
Gb379_017001	N/A	N/A	*	0	Unique_Gb	Tm1_Mira454_Contig_36257	AAAGGAAGTAACGCTACAACCGATGATTTTATAGAAACTTCTACACCAGA[A/C]TATGGAACTTACAAATTGCGAGCAAGATCAAATTTACAATATGGAAAGTA
Gb379_017011	N/A	N/A	Chr09	814843	Unique_Gb	Tm1_Mira454_Contig_36307	AGACCAGCCGCCCTATTATCTTTTTGTTCACTTCTATTCTTCTACGTGGT[A/T]TTGCTGATGAAGTTTGATGTTGGTGTTGTGTAATTTTATGAGTATATTTT
Gb379_017012	N/A	N/A	Chr04	248088	3_GbGtGa	Tm1_Mira454_Contig_36319	ATAATGAGATTCTAACAATGCTTCCATTTTGCTTAAAGCAGTCTCCCCCT[A/G]CACTGTGAAAACAATCCCCCCAAAAGGACATACAACTAAGAAAAATAAAG
Gb379_017021	N/A	N/A	*	0	Unique_Gb	Tm1_Mira454_Contig_36377	TCTAGGATTGTCAATCGATCTCTGTAATAGTTTGTAGGCGCTTCTGACCG[T/C]AAATTCACCCGACATCTCACCTTCCCAGAATAGAAAATCTTCGTGCGATG
Gb379_017051	N/A	N/A	*	0	2_GbGt	Tm1_Mira454_Contig_36442	GATTGAGTACTTCTGAATAGTGCAAGATCTTTTGTTGTGGCTTGTGGTTT[A/G]TTTGGAGCTCAAGGAATAAATTCATACATGAACAGAAAGCAGAGACAGGA
Gb379_017056	N/A	N/A	*	0	Unique_Gb	Tm1_Mira454_Contig_36463	TCAGCTTCTTTCTCCATAGGGAGAGGAATGCAAAGAATTCTTTTAGCATC[A/G]TCGGCATGAAAGTTCCCAGAATCCATGCTTCATCCCATATTCGTAGTCTG
Gb379_017063	N/A	N/A	Chr06	48801336	Unique_Gb	Tm1_Mira454_Contig_36515	GTTTGCTCAAAATTACTAGATAGAGTGCTGTATACAGCTTATGAACTGAT[T/C]ACATCAAGACCTAATTCTAGAAGTGATAATTTGCTCTAAAAAACAGGTTC
Gb379_017081	N/A	N/A	Chr10	21038118	Unique_Gb	Tm1_Mira454_Contig_36612	AGGTAATAAACTCAACCCAAATTGTTAACCGAATCAGGCAAGGGGATTCG[T/C]GAAGTCGAAGATTTAAAAAGGTTCCCTCTGTCTCTAATGGTTTTGCTGAG
Gb379_017088	N/A	N/A	*	0	Unique_Gb	Tm1_Mira454_Contig_36676	CCCAATTAAAATTACAGCCCAAAAACAAATTGAAGGTCCGATGGCCCAAA[C/G]TGTTAAACACTTTTAGAAAAAACCTAATCTCCCTAACCCTAGGTGCGCCG
Gb379_017090	N/A	N/A	*	0	Unique_Gb	Tm1_Mira454_Contig_36676	GACAATGTATTTTCTACACGGATAGATAGCAATCAAAAGACAAAGAAATT[A/T]AAAAAAAAGGTGACTTTTCCTTTCCTTTCGTTAAGTTTATTCCAGATATA
Gb379_017101	N/A	N/A	*	0	2_GbGt	Tm1_Mira454_Contig_36757	GAACTGGGTGGTTTTCATCAGTTTCATGCAATCCCATTCTCTTCAAATGA[A/T]GCCAAAGATTATCTCCGGCAAGCTGCACAATACTGATCGCAACAAAAGTA
Gb379_017102	N/A	N/A	*	0	2_GbGt	Tm1_Mira454_Contig_36758	GATATAATAACTAACACTAATCAATAACCATGTATAATACCAAGCAACAA[A/C]AATACAACCTCATTTACGCTAAATCAGATTTAAATTTATTTCAAATTCGT
Gb379_017132	N/A	N/A	*	0	Unique_Gb	Tm1_Mira454_Contig_36845	TACAACCAAACTAAGTAAATTACAAACTAAAGCAAATATTATTCACTGCA[T/C]TCTCACCTGGACTACGATTCCAGTATTGTTACTCAGAGTCATGCATGCAT
Gb379_017152	N/A	N/A	Chr04	9049986	Unique_Gb	Tm1_Mira454_Contig_36949	CAACAAGTCCTCTCGTTTCGGTCTTCAATCCAAAGTAACGACGCTGCTCT[A/C]CGCCCTCCAACATATGCCTCCCTGGCCATGCCGCCATGTCCTTACACACC
Gb379_017196	N/A	N/A	Chr10	1018200	Unique_Gb	Tm1_Mira454_Contig_37133	GACCGTCACTTCCGAGTTTTAGAATCAACTGGATTCGAGTCAAAGAAAGC[A/C]CGAGCTAAGAAATTAAAAGCAGCTTGTTCACTAGGTGTTTGGAAGCTACA
Gb379_017206	N/A	N/A	*	0	Unique_Gb	Tm1_Mira454_Contig_37165	AAAAATGCGTTGTTCAGATCAACCTGTCGAAGCTTCCATTTTCGTGACAC[A/G]GCTAATGCAAGTATCAAGCGTACAGTACTGATTTTGACAACTGGGCTAAA
Gb379_017223	N/A	N/A	*	0	3_GbGtGm	Tm1_Mira454_Contig_37183	CATATTTATTTTTTACCACATATTGTGTACTCAAATATTAAGTTGMMAAA[A/T]CATGTCCTTTGAACATCAAAACCATGGAGAAGTTCTCTACTGAAGTATTT
Gb379_017230	N/A	N/A	Chr05	471535	Unique_Gb	Tm1_Mira454_Contig_37203	TTGTAGCTTCTCCAGCATCGTTGCTCTCAATAACAATGATGGAACTTTCA[A/T]TGGGCATCTCAGTCTCATCTTCATTTTCTACTATTTCATATTGAATCTTT
Gb379_017243	N/A	N/A	Chr09	7099400	2_GbGmGa	Tm1_Mira454_Contig_37298	CTAATCGCCACACTATGTTGAAGACAATTTCTTAATTAAGATCACCTATT[A/C]GGCTTTGGTGGCCTGAGAACATTCCAGTCCAGTTTCTCACGCTTTGACTG
Gb379_017249	N/A	N/A	Chr05	4186772	Unique_Gb	Tm1_Mira454_Contig_37326	CCATTACCCTGGACATCCCAGGGATGAAAAARGAGGATTTGAAGATCGAG[T/G]TTGAAGAGAACAGAGTGTTAAGGATCAGTGGTAGAAAGGAAAGAAGAAGC
Gb379_017252	N/A	N/A	*	0	Unique_Gb	Tm1_Mira454_Contig_37331	GTTGATTTTTCAGCTTGTCCTGAACTTATAAGTTGCAGCAAGAAACATTG[C/G]TTAACAAAGCTCCCATTGCTCATGTGCATAGGCATCGAGCTCCTCTGAGG
Gb379_017278	N/A	N/A	Chr02	12165573	Unique_Gb	Tm1_Mira454_Contig_37437	CTATTGCTGCCATCATCAGAACCTGACTGGCATGGCTCTAAGCTCTGGTT[T/G]GGAGGACAACAATAGGACTCCAGCTCTTGCACGGGCCAGTCAATGCACTT
Gb379_017300	N/A	N/A	*	0	Unique_Gb	Tm1_Mira454_Contig_37587	CATCTCCCTCTCTCCTCTCACATTTTTGTTCTCATATCTTGGTTTTTTTA[A/T]GCCACGGCGGAGATGCTGCGATGGCGGCCATCTCTGGTGAGGCAATCAAA
Gb379_017322	N/A	N/A	Chr07	7654692	Unique_Gb	Tm1_Mira454_Contig_37673	ACCACCAAGTTTAGATCCTAAATCCAGCTCGTATATGTGATGAATCCGCT[A/G]CGGATGGAGCATCATTATAGCCTAACAAATGCTCTTCAATGCCATCAGAT
Gb379_017326	N/A	N/A	Chr09	3539844	Unique_Gb	Tm1_Mira454_Contig_37688	ATAGCAAAGGATCATATTGTAAGCTAAAATACAAATGGTACTATCAGACT[A/G]CATCAGCCACTATTTTTACCACTAAGGCATTCATTAAATGTAATAAGTTC
Gb379_017333	N/A	N/A	Chr10	61571776	3_GbGmGl	Tm1_Mira454_Contig_37718	CAATAAAATCAGCATACGTCAATATATTCTAAGAGACTGACATGTTTTTG[A/C]TATTTTAGAGCACTGCATAAGCAACTTTGGATTTACAATTTTGAGACAAA
Gb379_017336	N/A	N/A	Chr04	2273687	4_GbGtGmGa	Tm1_Mira454_Contig_37725	CAACGTTGCTGTTTAGATAATCTTAGTGTGCACTCAGCAGCACTTCGACC[A/G]TCTCGAAGAGCAACAGCCTTAAAGAACTCGAGTAAATTCATTCGATCTGT
Gb379_017342	N/A	N/A	Chr08	48671728	Unique_Gb	Tm1_Mira454_Contig_37727	CGGCGATGGACACAGTGAAAAAAGCTGATGATGAAGGTGTTTATGGTGTC[T/G]ATAACCATGCTGATGAAGACGCTGACAGTGATGATTCAATGGCGTCTGAT
Gb379_017352	N/A	N/A	*	0	2_GbGa	Tm1_Mira454_Contig_37757	TCTGCGCCTTCAGCTTGCTGCAACAAGCGGCTGATGGAGGCGAGGACGAC[A/G]TGAATGCCGACAAAGCAGGGGGAAAGCTCCGTGGGATTACATGYCACTGC
Gb379_017354	N/A	N/A	Chr08	54611906	3_GbGtGm	Tm1_Mira454_Contig_37777	GTTGTTGTTGTTAGGGATAGAGGTGACTGATGATGGAGAGATGGAGGAAC[A/G]ATTAGTGAACATGAGAGGGAGATCATGAGCCTCAGAATCATCGGCATCAT
Gb379_017362	N/A	N/A	*	0	Unique_Gb	Tm1_Mira454_Contig_37828	GCTCTTAAGTACCGCAAGCTGGCTGAATCGGTTCCTCTGGCAGAGGAGTA[A/G]AACAAAGGAAGAGGCGGGTTTTCCCTGGAGGATTTTCTGAGTTCTTCACA
Gb379_017372	N/A	N/A	Chr01	40109169	2_GbGm	Tm1_Mira454_Contig_37854	GTGTAGCTTAGAGATTCATCTCATCCAAAGAATATCAGCTTCACATCCAT[T/G]GTAATAGTTTCTTTCTTCATGAGTATTTGCAGTAGCTACATCATCGGCAT
Gb379_017386	N/A	N/A	*	0	Unique_Gb	Tm1_Mira454_Contig_37926	CTATGACTACATGTCAATGCAAAAAAAATGGAAAAAAAAAAACCTTAGGG[A/G]GCATACAATGCCCTMAGGTTTTGCTAAAACTGCCTCATTGTCAAGAGGTG
Gb379_017396	N/A	N/A	Chr04	46299153	Unique_Gb	Tm1_Mira454_Contig_37979	AGGTACTATAATCCAAGTGGACGTGGACGCGGTCGTGGGCGCGGCTTAAG[A/C]GGATTTGGTGGAGGTARTGCCGCAAGAGATGTGGCAGCGCCATCCATTGA
Gb379_017398	N/A	N/A	*	0	Unique_Gb	Tm1_Mira454_Contig_37995	GGCGACCCAATACAAGTACGTTAAATACAGATGGTTCCAAATTGTTCTTA[A/C]GAAAACCTAGTATACATAACCTATCATTCTATACTCGTCATTTATACAAC
Gb379_017412	N/A	N/A	Chr03	35841716	Unique_Gb	Tm1_Mira454_Contig_38073	GCATTATATCACCATGACCAGTCCTAAGTTACCTAAATCCCCAAACTCTC[A/G]TGCAATTTCCATTTTGGATCGTTCGATCCCAANCAAGGATCGCCAGCAAT
Gb379_017444	N/A	N/A	Chr08	48281613	2_GbGm	Tm1_Mira454_Contig_38299	TACATAATATTAATTATTAAGTTCGATTAATTCGGTTAATTATTCGATTT[C/G]GAATCGAATTAACCAATAAGCTAAATTTCAAAAAGCCATTAACCGACCTT
Gb379_017466	N/A	N/A	*	0	Unique_Gb	Tm1_Mira454_Contig_38379	GAACTATTTCACTGAAATATTTTGAGTAAGATATAGGAACCCCTTGTTAG[C/G]CAAGCGAGCCGTCTTTGGCTTCTTTTGATTCCAACATGTAGAGAAGTACC
Gb379_017468	N/A	N/A	*	0	3_GbGtGm	Tm1_Mira454_Contig_38387	GGAAACAATTTTATTGTTAAAAATGGGTGCACCTTGTTGCAAAAGAAGTC[A/G]AAGGTATTCGGATGCATAACACTGTAAAACAAGGTCCGATTCTCGTCAAG
Gb379_017492	N/A	N/A	Chr02	55975517	Unique_Gb	Tm1_Mira454_Contig_38544	CCACCAATCAAGTCGGGCTCATCGATCTGAAAAGCATCCTCCTTTTACCC[A/T]AAGGGCAAACAGTGTTGTGATTAAACAAGGCCTTTGGAGTAACTCACATT
Gb379_017493	N/A	N/A	Chr02	55975591	Unique_Gb	Tm1_Mira454_Contig_38544	ACAAGGCCTTTGGAGTAACTCACATTTTTGCTTGAAGTTTTAATGGTTGG[A/C]AGTGGGTTCACTTTGAAGTGTACTACATGTATTATTATTTCTAGTCTCCA
Gb379_017497	N/A	N/A	Chr11	1106324	Unique_Gb	Tm1_Mira454_Contig_38562	GAAACACTACACCGAAGCTGTAAACATCGGATTTTGTCGTCAGCTGGCCT[C/G]TCATTGCATATTCAGCAGCACAATAACCATAGGTCCCCATGACCCTAGTT
Gb379_017530	N/A	N/A	Chr04	9201374	Unique_Gb	Tm1_Mira454_Contig_38745	CAGCTCAGAGCCACGAATGGCAGCTCTCCATGAACGGGAAACAAGCTCCA[A/C]CTTAGGATATAGGTAGAAGGGAGCTCTTGCTAGGCATCTAAGGGCAACAG
Gb379_017533	N/A	N/A	*	0	Unique_Gb	Tm1_Mira454_Contig_38759	CGCCCCGACATCTAAATGCTGTTTGCATTGATTCAAACAGCCCTAATTTA[T/C]GTTAGTTTAGTTTTTTTGTACCTTATTCGTGCTTCTCGGCTAATGCTTGA
Gb379_017561	N/A	N/A	*	0	2_GbGt	Tm1_Mira454_Contig_38855	TGAAGATTTAGCACTAAAGTAAGCTATAACAATCGTTGGAAAAAGGGTAC[A/T]TTGGAAGCTTGGAGGCTCTTGCAAAGTCTATGATCCTCTTTTGCCAGTTT
Gb379_017565	N/A	N/A	Chr09	5371658	2_GbGa	Tm1_Mira454_Contig_38887	TGATTTCACACAAAATAAGGACCTGTCCAGGCTGATTGTCCTGGATACTG[T/C]GCAGGCAGTGAGCTAAACTGCTGGTTCCCATTCACAGGTTGCTGTTGATG
Gb379_017593	N/A	N/A	Chr07	2455895	Unique_Gb	Tm1_Mira454_Contig_38991	AAACTGAAACCGGGTCGATAGGATGTGTGCGACGGGCTGAGTGCCTCTGA[A/C]AATTCAATGCTTCTCAGTGTTTGTGAGTGAATTTGAGTGTAAATCAATAG
Gb379_017627	N/A	N/A	*	0	2_GbGm	Tm1_Mira454_Contig_39129	ATTCTTTAAGGACTGATCCAACTACTGTATCAACAGCCTTGATTTTATCC[T/C]CATCGTCCTACAGTAGTTTGAGGTAAAGGAAATAAACCCAAATAATTGCA
Gb379_017628	N/A	N/A	*	0	Unique_Gb	Tm1_Mira454_Contig_39129	GGGAAATTGGAACGATTAGAAAAGGTACTTTTGGACATTCTTGAGGGTTT[C/G]ATTAAACCTGAAATGAATGATTAGAAGATCGGCATGGCTATTGTTGTTGT
Gb379_017629	N/A	N/A	*	0	Unique_Gb	Tm1_Mira454_Contig_39131	GAATATTCTAGTGCAACCAGCCATTCATCTTGATACCGTACAAGATGATG[C/G]CAACTTAATATCCAGTCATCGTGATGCTCCACTAAATGTTTGTATAGTTC
Gb379_017634	N/A	N/A	*	0	Unique_Gb	Tm1_Mira454_Contig_39166	TAAAAACCCCTAAGAGCTTTTCACCAATTCCTCAACCCTTGTTTAAAAAC[C/G]ACCTTTGTTTTCCACATAGGATCGCCCCTTTCTCGATTCTTACAATATTT
Gb379_017642	N/A	N/A	*	0	2_GbGt	Tm1_Mira454_Contig_39215	AAACATGTGAAAAGCCAGACACCAAGTTTTYCTTGCTAACTTGACTTCAA[T/G]TCCCTTTTATTTTCAACTGCTAACACATGTCCTGATGCGGTACTTCTCAT
Gb379_017664	N/A	N/A	Chr07	49502699	2_GbGl	Tm1_Mira454_Contig_39279	AAAGCCGATGCTTAGCCTTTTTTCTCTTGGATTATCTTTTGACGAGTCTC[A/G]TAGAATTCAAAATCATCAAGAATGCAGGTCTTACTTGAATGATCCTTAAA
Gb379_017689	N/A	N/A	*	0	Unique_Gb	Tm1_Mira454_Contig_39408	TCATAGTGGTTTGGGAAAACTGGTGKRCTGTAAGGGAGGTGGACACAGAC[A/C]GCTGGAAACCCCAAGCTTTGTGGGTGAAATTGAACCTTCACAGCAACATC
Gb379_017691	N/A	N/A	*	0	2_GbGm	Tm1_Mira454_Contig_39427	TGATCCTCGGAAGATGAAGCTTCATTATCATCTTCTGCAGGTGCATAAAC[T/C]GACCGTCTTGAACGCATTTGCTGGTGTGGGGTAGGCTGTAATTTTGGGCG
Gb379_017708	N/A	N/A	*	0	Unique_Gb	Tm1_Mira454_Contig_39485	CCACAGCCACGCCTACGCCTTTGTATGCTAGCATACAGCCCCCGTACATG[T/C]GCCACGCATACCACGTACCTGCAAGAAGAGACAAACACAACAGCAAATAC
Gb379_017711	N/A	N/A	*	0	Unique_Gb	Tm1_Mira454_Contig_39513	TCAGATGCTTTAGNGAAGAGAGGTTTCCCAACCACTCTGAAAGGCTTCTA[T/C]TCCTTGAAACCCTTCTATCGTCAATTCTTGGAGGGCAGTGAAGAAATGAA
Gb379_017717	N/A	N/A	*	0	3_GbGtGm	Tm1_Mira454_Contig_39562	GTAAATGGGTTCAAAAGAATCCAGTTCCTGAAACTAACACAAATCCCTAT[T/G]CCCACCTCAGTATGTATGTATCATTCTATAGATACATCATATGAACAAGA
Gb379_017807	N/A	N/A	Chr09	68862194	3_GbGtGa	Tm1_Mira454_Contig_40043	TCGCCCGACACTGGTCATCAACACATAACGAGAGGGAAGAAAGGGTGCAT[T/C]GAATGGCCTCGTGGTCCACCAAAAAAGTAGTTTGAAGGCAAAACTTTTGG
Gb379_017813	N/A	N/A	*	0	Unique_Gb	Tm1_Mira454_Contig_40062	TGAGAAGCCGTTCCTCTGGTGCCCTTCCAGTGCATTCCAGGAGCTTTCTT[A/G]ACTGCTGAAATTTTTCCTTTTTGGGCTCTTTCGGGTTTGGGCTAGATTTA
Gb379_017820	N/A	N/A	Chr02	16522116	3_GbGtGm	Tm1_Mira454_Contig_40154	ATAGGATACTCGAATAACTTGAAAAGCTCATTCAATGCCAACGTCCCAGA[T/C]GTGGTCTTACATGAAATCAAATATCGATGCCACTATCCCCGACAGGGTCT
Gb379_017831	N/A	N/A	*	0	Unique_Gb	Tm1_Mira454_Contig_40169	GGATAGTAAAACTTCTTCTTTTACTCCTTCAACAAAGGTTCCCTATCAAC[A/G]CGGTGCACCTCAGAAGAGACGGCTCAATCGAACCCATGGTTGATCTCGCA
Gb379_017836	N/A	N/A	Chr07	7066409	Unique_Gb	Tm1_Mira454_Contig_40219	ACCTGCCCATTRGAGGTAGGCCCACGAGAGCCCTGGTCCATCGGGGACGA[T/C]AGCAAAACCCGAGGGTAAGAGAGCCACGTAAGCGGAATCACCTCCGTTCA
Gb379_017840	N/A	N/A	*	0	Unique_Gb	Tm1_Mira454_Contig_40248	GTAAAGATACACTTCGACGAAGCGTACGACAAGAGAAATTTCAGATCTGC[T/C]TCTGGGGTGTGGTTTGGGGTTGTAGGAATGAAAAACTGGCAACGAAGACA
Gb379_017853	N/A	N/A	Chr09	67713681	Unique_Gb	Tm1_Mira454_Contig_40303	CATCTCCACGACTATTTTTATTGGCTCTTAGCTCAGCCTTTCCCGATCCC[A/G]TAGCCTCAATCGGCCTAGAGAACATAGCATAGGCAACTCCTTCATTGTCT
Gb379_017889	N/A	N/A	*	0	Unique_Gb	Tm1_Mira454_Contig_40448	AAGGAAGCAAGAGAACAAGCAAAGCATAGACAATAGCATTGTATTTTCGG[T/C]TATAAAGCCCGAAAAACCAGATTATTTTAAAAAGAAAAGGAGAAAAAAAC
Gb379_017896	N/A	N/A	Chr11	23377578	Unique_Gb	Tm1_Mira454_Contig_40496	ACTGCTGCCTAGGGTTTCTGATTTCCCCATGTTAGGCTAATTTGGGCTGA[A/G]TGATTTGGGCCTGGAGGGTTAAGTATTGAGTTAACAGTTTAGGCTTGGGA
Gb379_017898	N/A	N/A	*	0	Unique_Gb	Tm1_Mira454_Contig_40496	CATTTATTTGGTTTATTTTATTTTTTATTTGGGTTCTAATATTTGTATCG[A/G]GCCGGGCAAATTTGGGCATTACAATGATGATATGGATATGATGTTTTGAT
Gb379_017912	N/A	N/A	Chr01	26963210	Unique_Gb	Tm1_Mira454_Contig_40569	TACCATTTCCTCTTTTGATTTTCGTTCATGCAGGCACTGTAATTGCTGTA[A/T]ACGGGCCTTTATTTCTGCCTTGATGGAAGAAACAGCACTCAAACCATTGC
Gb379_017917	N/A	N/A	*	0	Unique_Gb	Tm1_Mira454_Contig_40597	CCCCCAAATCATGGCTGCAGCCTGTCAAAGTTGTGAAGAATCATGCTTAT[A/C]ATCYCGTATTTGAAGCAACCATATTTGAAATCCGGTTGGATATTGACGGC
Gb379_017929	N/A	GT_GOOD/GM_GOOD	Chr04	12123309	5_GbGtGmGaGl	Tm1_Mira454_Contig_40631	ACTTTATAGAATATATTGCATGAAACCATATCTCTGCTCGGACTCTTAAA[A/G]AATGTCACCGCATACCAAATTGAAATACCTTTTGACTGCACTAAGTTGTA
Gb379_017972	N/A	N/A	Chr11	59257456	Unique_Gb	Tm1_Mira454_Contig_40865	AGAATTGCCGCTGATGTCGTGTTCGAGAGGAGCAAATTGTCGTTGGTAGG[C/G]CGAGTACCACTTTGCTTGCAAATAAGACAAGAGATCTCCATGGAGGGAAC
Gb379_017975	N/A	N/A	*	0	Unique_Gb	Tm1_Mira454_Contig_40877	TTTTGTCTGAGTACAGACACAGACGTATTTTAACAGACTAGAATTTGGAA[T/C]ACTTCAAACACATAATAACTAAAACTTATAATGACCTAACCTGAAAACGT
Gb379_018001	N/A	N/A	*	0	Unique_Gb	Tm1_Mira454_Contig_41004	GTCCTCGTTCCGACTACTGGATTTGAATTCTGCACAATTCACAGCAGGTG[A/C]AACAGTAGCTTGACTCTTATTCAGCAAGTCCAGGATCTGTGAATACTATT
Gb379_018006	N/A	N/A	Chr12	33345876	Unique_Gb	Tm1_Mira454_Contig_41031	TACAATGAAGGGGATTGTATTCCTCCGCATATTGATCACCATGACTTTCT[A/G]AGGCCATTTTGCACCGTGTCGTTTTTGACTCAATGCAATATTCTCTTCGG
Gb379_018011	N/A	N/A	*	0	Unique_Gb	Tm1_Mira454_Contig_41053	GCACTGCATCAAAAGTGGAGTCAAAATCATCTATGGCGAAACAGATGTCT[A/G]GATAGGCAGCTGTTGTCTCTACTTCCTGTTTTGAGTCCAAATGAAAATTT
Gb379_018022	N/A	N/A	*	0	Unique_Gb	Tm1_Mira454_Contig_41124	GAATGAGGAGAAATTTTGAACAAAAATACAAAACTTTCAATATCCATGAA[A/T]ATCAAAGAAATAAACCGATCTCAGTTGTCCTTGGTAGCTGCAATCTGCTT
Gb379_018023	N/A	N/A	*	0	3_GbGtGm	Tm1_Mira454_Contig_41134	ATGTTTAAACCTGATTGGTTTGTCTTACCGTTTCAATATGATACATTGTT[T/C]GATTTCTTCGAATCCCAAGGTGGGAAGCAGCCTCTTAAGGGTGATTGTAG
Gb379_018074	N/A	N/A	*	0	Unique_Gb	Tm1_Mira454_Contig_41378	GGTCGTTTATCTTAGTCGGAACTTGAATTTTGGTGTTATTGATGTAATAC[T/C]CAATTATTGCCTGGGGCCCAAAATCCTAARGCCCAATAAAGCCAAACCAA
Gb379_018086	N/A	N/A	Chr01	3087187	3_GbGtGm	Tm1_Mira454_Contig_41423	GTTTATCCTTATTGCTTCATTGAAGCCCCATGGCAGCAGATGCCAAACCC[T/C]GTAAGGTTGCTAGTCTTCCAAATTATGGTTTCAGTTTCAAGTGTGATGAA
Gb379_018091	N/A	N/A	*	0	Unique_Gb	Tm1_Mira454_Contig_41481	ACACACCTACAAAAGAAGCATGAACATGTATAATTAGAAGGATTATTTAA[A/G]TTTAGATACACGAATATATATGATGAAAACTTGCTGGAAAAAATTTCATA
Gb379_018103	N/A	N/A	Chr06	10405716	Unique_Gb	Tm1_Mira454_Contig_41516	AGCATGAGAGTTTGTAATTGGAACGAAGAAGTTGAAGCTTCTCATGCAGT[T/G]CTGCTCTCTTGTGCTCCCTAGAAACCATTTTCTTTTCTCTTTTTTGTGTC
Gb379_018128	N/A	N/A	Chr11	21658837	Unique_Gb	Tm1_Mira454_Contig_41664	ATGTCCTAATCCTCGATTCAAGATTAGGTTCAGCCTTCAACATAGCATGG[A/G]GTAAATTTTTTTCTAACATTCTTTCCATCTTATTTAAATAATCGGCCTTA
Gb379_018145	N/A	N/A	Chr06	39667887	Unique_Gb	Tm1_Mira454_Contig_41866	CCTTTGAATTATACTAATTTATCATTCCCTTCCTTTTGATCACAACCATA[A/G]CCATAGGTATCTTATGATCGCTGCCCAAAGCCAACGAAGGTACCACTTCT
Gb379_018157	BAD	N/A	Chr13	53554752	3_GbGtGm	Tm1_Mira454_Contig_41955	ACAACATGATAAGGAAATGCGTGAAGAAGCAACCACAACACACAATGAAA[T/C]ATAAACCTTAAATGAGTAAAAATCATGGCTCAAATATTTGACCAAAAATC
Gb379_018165	N/A	N/A	*	0	Unique_Gb	Tm1_Mira454_Contig_42023	CCGGCATTGCTGTGACACCAATTCCAATGGCAATTGCGGGTACTCAGGGA[A/G]GGAAGTGAGGAACCCACGTTTCATAGCGGGAGAGATCTCAGCTGTGTAGA
Gb379_018168	N/A	N/A	Chr11	10126898	Unique_Gb	Tm1_Mira454_Contig_42035	AAGTTGATGGGGAGTGGGGCTCGTGGTGTTGGAGCTGAGTTTACAAAGGC[T/C]GAAGTTCAAAGACATATTGTGGATGCCATTGGGGCTTCCGTGGTTTGAGC
Gb379_018177	N/A	N/A	*	0	Unique_Gb	Tm1_Mira454_Contig_42101	ACCTCACTGTTTCCCTTTAGTTGATTGGGAAACTACAGTTTAAGTATCAA[C/G]TCCATTGGATTTTTTTAATTTTGGCAACAAGAACCCACATATTTGCAAGT
Gb379_018185	N/A	N/A	Chr06	31254759	Unique_Gb	Tm1_Mira454_Contig_42117	GATACAAGCTTGTCAAAGCAACTAATAATTGATGTCCCTCCAGATATTTG[A/T]GCCCCTGCGACATATATTTGAGTCTTACGATTGAAACCTAGAGCAGCAAG
Gb379_018211	N/A	N/A	Chr04	56117678	Unique_Gb	Tm1_Mira454_Contig_42342	ATTAATGGTATCGATCCCCATGCGATTTATCGACTGAATTCGAAGACTCA[T/G]CAGCCTCATCAAGTGGTTTTTTTCTCCATTCGGTACGGCCTCGGTTTATT
Gb379_018222	N/A	N/A	Chr02	61888039	Unique_Gb	Tm1_Mira454_Contig_42360	ACATATCACTTCTTCTTTTTTTCCTTTACATTGCCTTGGCAATAACGAAT[T/C]TTTCGATGCTTGAGGGATCGATAAATGCTTACCATATGATACCCTTTTAA
Gb379_018238	N/A	N/A	*	0	Unique_Gb	Tm1_Mira454_Contig_42474	TGATTGAATCTATTGAGTTTGTCCCTAACCGTTTTAACCGTCTGATTCAT[T/C]GACCGGGAAGGGAGTAGTCCTTGTCAGATGACACTCTTGTTATTCGAGCA
Gb379_018257	N/A	N/A	Chr11	61611304	Unique_Gb	Tm1_Mira454_Contig_42548	AAGTTACCGGCGTCGATTCTCAAAACGATGCGTTTCAACACTTGTTTCGC[T/C]GTTTGGATCCACGCTTCGAGGATCTGGTGTACGGTGTAAAGCGTCACGTT
Gb379_018267	N/A	N/A	Chr04	22865477	3_GbGmGl	Tm1_Mira454_Contig_42616	AATGTAGTCGATCTTCATACACTTTTTAGTCCTACATTTTGCAGAGTTTA[T/C]TTAACCCTTGTCAAAGTTTTACAGTATCAACTTAAAGGAATTCTAATACC
Gb379_018272	N/A	N/A	*	0	Unique_Gb	Tm1_Mira454_Contig_42664	CAAAAAGATGTCCTCAAAAAGGTAATTTACCCTTACAGATTGATTGACAT[A/C]AAATCCTACTAATAGGCTACAACACTCTTTTAAGCAGCAGTCAGAAAGCC
Gb379_018275	N/A	N/A	*	0	2_GbGt	Tm1_Mira454_Contig_42671	GAATTATACCGATGAAAGCCCAAAACATCTCGAAAATGAGGAGATACGGG[T/C]GAGGGTCGTGAGTTTCACTTCGAATCTTCGCTTGGTTTTCAAAAGGGTAA
Gb379_018288	N/A	N/A	*	0	2_GbGt	Tm1_Mira454_Contig_42733	AATGCCCTGGGTGTTAGAATAGCTCAACCATTGGCAAAGTTGTTTATTCT[A/G]CTGCGCAATCGCGATTTCATAAAGATAAACTTCGACGGAGCATACAAAGA
Gb379_018300	N/A	N/A	*	0	Unique_Gb	Tm1_Mira454_Contig_42853	TTAGCCCAAACAAAAATAATAACCTAAATAAGTACCCAAAATACCCTTAA[T/C]CCAATTACATAAAATTTGACCCAATTGAACAGACACCCAAATTCCACGGT
Gb379_018309	N/A	N/A	*	0	2_GbGt	Tm1_Mira454_Contig_42904	TTCAAGTGTCAATTGCCCTCAGAGATGCATTGAAAAAACGACATGGGCAG[T/G]ATAATTTATAAAAGGTATATTCAATCCAACTAATGATACAATTTTTCATG
Gb379_018374	N/A	N/A	Chr06	32339284	Unique_Gb	Tm1_Mira454_Contig_43234	CAGGGACTAACATCACATTTTAACCTTTTCAACATTCGTGCAAACGTACG[A/G]TGGAGGTGGATGAAGCCTTCCGTTTCATTTCATTACCATCCCTAAGAAAA
Gb379_018393	N/A	N/A	Chr10	2150736	Unique_Gb	Tm1_Mira454_Contig_43304	ATCATTGTGCAAAGTACTAGAGCTGCCTCCTATGTGGGAAGTGCTTCTTC[C/G]GTACCAATCAGTTTCTCGCTTCGTTTGCTTTTGTAGCTCCTTCATCCACA
Gb379_018395	N/A	N/A	*	0	2_GbGt	Tm1_Mira454_Contig_43343	CCTTTTCTAGGAGCCTCTTGACAAGCGAAGAACTTGCTAAGACTGATTCG[T/C]TGCTGGGTAGCGTGGCTAGGCATCGAGAAACTAGGTGTTTAGGGTTTCGA
Gb379_018402	N/A	N/A	*	0	Unique_Gb	Tm1_Mira454_Contig_43378	TTTCAGGCCCAAATAAAGAATCTATTCTAGCCCAAGTACATTTTTTTAAC[T/C]TAAACCCTAAACTCGATTCTAATAACCTAAATTAAACCCAAATTAAAGCT
Gb379_018413	N/A	N/A	Chr03	22460578	2_GbGm	Tm1_Mira454_Contig_43429	TGCAAGGGATTGCGAGACAATTACTAATACCGAGAGAATAGCTTCCTGCT[A/G]GTTTCCGATATGTAGATTGTCATCATGGGGTTGCTCATTCTTCCTGCATC
Gb379_018425	N/A	N/A	Chr03	33178899	Unique_Gb	Tm1_Mira454_Contig_43478	CCATCAGCAGCAGCAGCATCCTTCACACCATTATCCTCCAATTTCAACCT[T/C]TTCGGCTTCCGATAACTGGAATAATCATCAACTAGAACATCGAGAACCTG
Gb379_018476	N/A	N/A	Chr11	59881717	2_GbGmGa	Tm1_Mira454_Contig_43859	CCCAAAAATCTTCTGAAAACCCCTCCTCTTTGCCTTCCTCGTTGACCTCG[A/G]CTAGCCCATGAAACTCTTCGTGGAAGCCCACCGCCGCTAAAACCACCGTC
Gb379_018550	N/A	N/A	*	0	Unique_Gb	Tm1_Mira454_Contig_44371	ATTCGCTTGCAGTGCCTCGATTGATTAATGAGGCAGCTCATACACTGGCG[A/T]TGGAGGGTCGGAGACGAAAGATCTATGGGGGTTGATCAATGGAGTGCTTG
Gb379_018577	N/A	N/A	Chr11	1077106	Unique_Gb	Tm1_Mira454_Contig_44522	AATCAAGTAGCACAAGTTCATAATACTGGTAAAGAGAGAACAGCAGCGAC[C/G]AAAGACAGTTAATATCAGCACTTAGCTATAYCCGACTTGTTGCTGTTGCT
Gb379_018581	N/A	N/A	*	0	Unique_Gb	Tm1_Mira454_Contig_44525	TGGTCTTTCTTCTGATTGCCTTCACGATCTTGATAACAAAGAAAAAGACG[C/G]ATGAGGCACTTACATGTCCTCTTACGAGCAGCAGGGAAGCACAGGCAGAG
Gb379_018598	N/A	N/A	*	0	Unique_Gb	Tm1_Mira454_Contig_44644	TTTCAACTTTTGCAAYTATGCTTCGTTTCTTCCAAGCTGTGCTGCTGCTG[A/C]TGATGGTGGTCAGTGGTGAGAAGGCCAAGCTGATCTTCATCATCAACCAT
Gb379_018601	N/A	N/A	*	0	Unique_Gb	Tm1_Mira454_Contig_44685	ATTGTCGACACGGCTGCAACCGTACAAAGGCCCAATCTCCCTCTTTTAAT[T/C]CCAGCTCTCAGCAATGTCTATCAGTTTGCATTTTCATCCTATTTTGTGTC
Gb379_018610	N/A	N/A	Chr09	22429380	Unique_Gb	Tm1_Mira454_Contig_44713	TAGCTTTCATCAGCTTAGCTTGTTGCATCACGGCTGTAATACTGGTCAAG[C/G]GTCTTTGCTGGTATACGGTGGAGGAGTTCACGTGGGAAGATACGAAGCAA
Gb379_018615	N/A	N/A	Chr03	2335508	Unique_Gb	Tm1_Mira454_Contig_44783	CCGAATCTTCCGGGTCGGGCATCTTGTTCAAATCAACCCGATTTAACAAA[T/C]CCACCATTTCTCGGCTTTAACTCATCACCATAGTCACCACCATTATAGCT
Gb379_018626	N/A	N/A	Chr04	9140531	Unique_Gb	Tm1_Mira454_Contig_44862	CCCTTACTTGTATCCACTGCTTCTAACAATCTCACCACTCGTCCATGTCG[A/G]GACGTCGTTCAGGGTGTGCATCCCAACATTTTCGGATGATGCTTGCCAAT
Gb379_018635	N/A	N/A	*	0	Unique_Gb	Tm1_Mira454_Contig_44955	TGGAGRCTTGCACAGTCTGCTGCTGCATGGCTGGATTTGCTAGAACTGGC[A/G]CTGTTGCTAAGCTTGTAAGGGTAACGGGTATTGACTTGTAGGTTGTACAT
Gb379_018654	N/A	N/A	*	0	4_GbGtGmGa	Tm1_Mira454_Contig_45124	TCATTATCAGCAGTTGTCTTCCCAATCACAACCAAATTTCTGTTAGTATC[A/C]CTGATTTCGTTCAACTTGTCTTCGAGATTAGATTCTTCCATGGCGAGGAG
Gb379_018655	N/A	N/A	Chr09	7830648	Unique_Gb	Tm1_Mira454_Contig_45128	CTACCAGACTCGAGTGCTCTGAAGGTGCCTTTTCCATTCCTTCACTCAAA[A/T]TTTCCTTTGATTTTCCAGCCTCTATCTGTGTGCACATATCAACTACACAG
Gb379_018686	N/A	N/A	Chr01	14078094	3_GbGtGm	Tm1_Mira454_Contig_45362	AATGCAGAGAGTACCAATGACGTATATTAGGTCATCAGAAAAGACAGTAA[C/G]AAGCAACCAGCCTAAACATGGTAATTCTCCACAATAGAGAACTATATAAT
Gb379_018689	N/A	N/A	Chr06	43697483	Unique_Gb	Tm1_Mira454_Contig_45386	CCTTGCTCTAAATCGATATGGGACATCTCTAATGATGACATTTTGGAAAG[A/G]CCCAGAAGCTGAAGAGCATTAGCAGGCTTAAAAGTTTCAAGCTTTGAAGA
Gb379_018695	N/A	N/A	*	0	Unique_Gb	Tm1_Mira454_Contig_45423	AGCACGCACACCTCATGAAGATCTGAGACTTTGGATAGTTCACTACATGC[T/C]AGAATATACTTTTCTACTGTAGTCTCTGGGCTATTTGCTCAGAGGTTCAC
Gb379_018696	N/A	N/A	Chr01	12384295	Unique_Gb	Tm1_Mira454_Contig_45449	TAATGTTCCCCCATTCTAGATGAACTGCCAAAGGGTCTTTAGTTGCCCAA[C/G]TGATTAAACACCTGCTACAAGTTTAACCATCATGGTTCATTTGCATGTTC
Gb379_018701	N/A	N/A	Chr07	20406952	3_GbGtGm	Tm1_Mira454_Contig_45508	ATCCAAATACATAATTAGTAGTACTAAAAGTGAACACTATATCCTTCTCA[A/C]AGCTAAAATAAAATGGTTTCAGYGTAAGGGTTTCTGCTTCTAACTCATTC
Gb379_018702	N/A	N/A	*	0	Unique_Gb	Tm1_Mira454_Contig_45525	AAGGCTCGAAACATTTCAAGAGCAGAAACCCTAGGGCTAACTCCTCGCGC[T/C]GCAGCCTTCAACCGTCGTACAACCCCAACACCGCTCATACCTCCACGTCA
Gb379_018707	N/A	N/A	*	0	Unique_Gb	Tm1_Mira454_Contig_45583	ATGTCCATTTCTTATGTCATATGGCCAAGTTGTAGCATTTGAAGTCTTCT[T/C]ATTTGTGCCAACATGTCCTAAACAATGATCTGCGATTGCCTTCCTCTAGC
Gb379_018708	N/A	N/A	Chr03	10027087	Unique_Gb	Tm1_Mira454_Contig_45583	TGCCAACATGTCCTAAACAATGATCTGCGATTGCCTTCCTCTAGCCTTTG[A/G]ATTTCCATCTCGGAGTCAAACAATTCTCTATTTGCTGCATCCAGCTGTGA
Gb379_018729	N/A	N/A	*	0	2_GbGm	Tm1_Mira454_Contig_45759	ACTACCTTCAAAGAAGCAGCGCCTCCGCCATAGTTGTTATATTGTAAAGC[A/C]GGCATAAGATTTTCAGCCATTTGTCTCACTAAAAGAGATCAAATCGAAGC
Gb379_018731	N/A	N/A	*	0	2_GbGmGa	Tm1_Mira454_Contig_45771	TAATACCTGACCAGTCAAGCTTCAAATTCTCTATTCAACCGGTTCAATCC[A/T]TTAGTCCGATATTTTCGGACCATATACATTTATAATATCTACATCTTCTT
Gb379_018738	N/A	N/A	*	0	Unique_Gb	Tm1_Mira454_Contig_45831	ACCAGCAACCCCAGCATCCTCCTGGAGCCACGCACGCTCCGTACACACGC[T/C]AGAACCACCTCGTACACTTCGAGCCAAGGGCCAGCGCATGTCCTCTGCTC
Gb379_018747	N/A	N/A	Chr06	19204995	2_GbGt	Tm1_Mira454_Contig_45924	CAGAAACTGGAACTGGCCCATAGCAAAATCTGATGCCATCACAGCTTGCC[A/G]TCCTTCCCAACCACATATTCCAACACCAACATCCGCCATTTGGATCATTG
Gb379_018756	N/A	N/A	*	0	2_GbGt	Tm1_Mira454_Contig_45938	CCAACAACTGTCTGCTGTTCACTATTTCCTTCTTTCGAATTTGGAGTATT[T/C]TAGACAATACTTAAATTTCGTAATCTTCTTCTACGCATTTTTCCTTCTGG
Gb379_018775	N/A	N/A	*	0	2_GbGt	Tm1_Mira454_Contig_46086	TCACAAGCTCAACATTGAACCCGGCTACAAAATAGGAATTAGCTCTAAGA[T/C]TTTTAAATACTATGCTTTAAAAGAACCAGGCAAAGATAAGCATTGGCTTC
Gb379_018778	N/A	N/A	*	0	Unique_Gb	Tm1_Mira454_Contig_46097	GTGGCGTGTTTCCAGGCACTGAATCTTGGTTTTCAACTAGGTTTGAGAGA[A/G]GTAGAGATTGAAGGCGACTCTCGGTCAAGTAATTCGGAAGCTGCAAGGAC
Gb379_018806	N/A	N/A	Chr10	61425871	Unique_Gb	Tm1_Mira454_Contig_46337	CTTAGTTAATTTCAAAACGACGGAACGACGCCAAATCCAAACATGTTACC[A/G]CCGTCGACTTCGACTTCAACATCACTGCGCTTTGCAAATCTTCCTTTAAT
Gb379_018808	N/A	N/A	*	0	Unique_Gb	Tm1_Mira454_Contig_46371	TTTTTTTAAAWTAAAGGGTAGGGAAAAATTTATACCAAACCGAATTGTAC[A/T]GCGAGATATTGCAGTGCTTAGAGCTCATCATGAGCATCTTCCTTGTCATC
Gb379_018819	N/A	N/A	Chr01	10468703	Unique_Gb	Tm1_Mira454_Contig_46428	TTTGAAATTCTTTTACGAGGCAATGACAGATCATTTAGACAGCTTGAATT[T/G]TTACCTTACGAGTCTGTATGAGATTTGGCAACCCCTTCTCTCCACCCTTT
Gb379_018821	N/A	N/A	Chr12	7705967	3_GbGtGa	Tm1_Mira454_Contig_46449	GTGCCGTCCTTCGAGATCCGAGTAAGGAGGGCCTAGAACATCCAACACCG[T/C]GCATGCWGTGACAGCAGTCGAAGCAATGCATGTTGCCTCCATCAGCTGGA
Gb379_018822	N/A	N/A	Chr01	37690630	Unique_Gb	Tm1_Mira454_Contig_46462	TACGCCGCAGAGGAAGGTTTGGTCGGGTCGGTCGTTGACGCCATGGAAGA[A/C]AGTGGACGGTCAGTTTCGGATCCAAACTCCAACGGGGTTGTTGTGGGAAA
Gb379_018829	N/A	N/A	*	0	Unique_Gb	Tm1_Mira454_Contig_46505	AACCTCCTGAATTATAGGGACTACCTCAGCTGCCTTTTTGGCAGTCTCGC[A/G]TTCCCTTGGCAAGCAATTCTTTGGTTTCTTTAAACTGAAGTTGTATGTCT
Gb379_018836	N/A	N/A	*	0	2_GbGm	Tm1_Mira454_Contig_46543	AGGCGATTAATCCGAGACTTTCTCTTTTCCCCGATCTAACTCTGTACGAG[A/G]TCTAACTGGATCTTCATATACTTGGAAAGGTCTCCTGCTGTCTGGACTCT
Gb379_018858	N/A	N/A	*	0	Unique_Gb	Tm1_Mira454_Contig_46635	TAGACATCCTCCATAGATTAAGAAAAAGTACAAATATCCACAAAGGCCAC[T/C]GCAACACTAACCAATGGCTTTTCTTTCTTTTTTTGTACATAATATATGAG
Gb379_018860	N/A	N/A	Chr04	55662072	Unique_Gb	Tm1_Mira454_Contig_46645	TCCTAGTACAAAAAACCTCACAATACTTTTACCAACAATGGGATAACTGT[C/G]AAAATTATCTGAATGGCTCAATAGGTGCTGACTCTTCAAGAATGGCAGCA
Gb379_018864	N/A	N/A	*	0	Unique_Gb	Tm1_Mira454_Contig_46712	TATYAGTACAATCTGGGYCAAAGCCCTATTTAGTCTTGACATATACTGGG[T/C]CGAAGCCTTTCGTTTAAYGRTTACTGGGCCGAAGCCTTTTCATAAATCAT
Gb379_018879	N/A	N/A	Chr08	33439307	3_GbGtGm	Tm1_Mira454_Contig_46785	GATCCTTCTTTAACAGGTGAAGGAGGTCGAGGGAGGTGCTACGTAAGCAA[A/C]CCTCAATTTACACTCCTCAACATGATGTCCGGATTCTTTATTAAACTAGA
Gb379_018904	N/A	N/A	Chr02	55384052	Unique_Gb	Tm1_Mira454_Contig_46950	TTGTTTAAGGGGGTAGATGGTCTTTAACAAAATGCATCCAGAAATGAAAA[T/G]TCTTGGCCCTACTACAAAAATAAAAAAGACCAAAGCAACTCTCAAGTTCG
Gb379_018914	N/A	N/A	*	0	Unique_Gb	Tm1_Mira454_Contig_47005	ACAATGGGATGCATGCTGCTTTCCAGTTACTTCATATGGTAGCTTGAGCA[T/C]AGTGTCTGGCTTGAGGATGCATTCGATAGGGCTAGACAACTGTATTTGTC
Gb379_018952	N/A	N/A	*	0	Unique_Gb	Tm1_Mira454_Contig_47342	AGATCAAGTTAAAGCAGAAGATTAAGGGAAAATGAATGAAGAATGACAAA[T/C]AAGAAGCAGAGGGTTATGGCAGAAACATCAAGAACAAAATGAAGAGTATA
Gb379_018958	N/A	N/A	Chr10	13388867	Unique_Gb	Tm1_Mira454_Contig_47395	AGGCTGAGTCACATGAAGGTAAGCGAGTTTCGAACCCCAATTTCAGCTGA[A/C]GCTCATTAAGCCTCTCGATCACGGCTAAGCCTAGGTTGAGCGGATTAGTG
Gb379_018959	N/A	N/A	*	0	3_GbGtGm	Tm1_Mira454_Contig_47406	TCCTGCCATGATGAGYATAGAGTAGTGGCCTGAATTTCCGCTTCATCAGG[A/T]GTTGTCAAAGTTGACTGAAACTTACTTAGGACCACAATTAATTCCAGCAG
Gb379_018961	N/A	N/A	Chr08	54225051	4_GbGtGaGl	Tm1_Mira454_Contig_47438	TAGCTGCTCTCGAACATGATCGAATTGTTAACAGCTTGGAAATTGCTGTT[A/G]ACATAGGTACTCCATTCATCAGGCTCCCCCACCAAGTGAAATCCCATGAG
Gb379_018969	N/A	N/A	Chr09	8400269	2_GbGmGa	Tm1_Mira454_Contig_47496	AAACACCCCTTAAACTAACGTATATGTCTATAAAGGAAAATGGAGGTCTC[A/G]TTGTGATGTCCTATATTATGATAATACGGAAACTGAGGGGCTTTTTCATA
Gb379_018970	N/A	N/A	*	0	Unique_Gb	Tm1_Mira454_Contig_47503	CGATATTGAGATACTACARCAAAACTGAGRAAGTTTCAAGTTKCTTTATC[A/T]CTCASCTGTTATACATCTGYCTATAATTTCACCAATAGTCTCCACAGGAR
Gb379_018980	N/A	N/A	Chr06	48768693	Unique_Gb	Tm1_Mira454_Contig_47585	CCAAGTGTCTAGAAAAAAATACGTTCCCTCAAATCCTCATGCAAGGCCCG[C/G]TTGCATATCACAGAGAGAGGGAGGATTAATTCTTCATAAGCCAAGTTTGC
Gb379_018988	N/A	N/A	*	0	Unique_Gb	Tm1_Mira454_Contig_47656	CCTTTGCTCCCAACCCTGCGCCATATCCCCTGCATCAGCAGTAATCCATT[T/C]CCAGTCCCACAAGCTACCTCCGTTTCTTACAACGCTTAGATTCCTCTTGC
Gb379_018992	N/A	N/A	Chr02	55696917	Unique_Gb	Tm1_Mira454_Contig_47702	TATCAAATGCCAGCTTCATCAAACTAATGCCTCCAGATTCGTTTCTGCTT[T/C]CATTTGGAATCATATTGTTGATGATCCTCCAACATATCAAGTTGGAAACT
Gb379_019000	N/A	N/A	*	0	2_GbGt	Tm1_Mira454_Contig_47836	GTTGGTTCACGGACGAATATCACTCCCATTTGCTCGCAATACGTTCTCTC[A/G]CATAGCCCAAACCAGTGTAAAGGAACAATAACCATGCCTGCTACTTATGT
Gb379_019001	N/A	N/A	*	0	2_GbGt	Tm1_Mira454_Contig_47836	AAGTACCATAACAGGAAAGATAAGTATCTCAAGCAGAACCTAAAGAACAA[T/G]ATGTTAAACCTAAAAGATTCATGTATGTGATTTTTAACTGAAGCATAATT
Gb379_019009	N/A	N/A	Chr04	36764116	Unique_Gb	Tm1_Mira454_Contig_47889	TGATCCTCTTCATCATGGTGCTCGTGGTCATGGTCTTCATCATGGTGCTC[C/G]TGGTCATGGTCTTCATCATGGTGCTCGTGGTCATGGTCTTCATCATGGTG
Gb379_019031	N/A	N/A	*	0	Unique_Gb	Tm1_Mira454_Contig_48032	AAACAATGGCGTAACAATATTACCACCTTTAATCTCAACCAACTTATTCA[A/G]CCACCCAAAAAAATATTATTATTACAAAAAGCAAAGCAAAGTATCTAAAA
Gb379_019052	N/A	N/A	Chr05	56745834	Unique_Gb	Tm1_Mira454_Contig_48224	CTTTACCAACTCCCTTCTCGTTGCTAACATTGCAGGCCGTCATCCTCTCT[T/G]TTAGTAGCACCACTTCTTTTCTTCAAAAATATGCGGCACAACACCCAATT
Gb379_019055	N/A	N/A	Chr13	43842688	3_GbGtGm	Tm1_Mira454_Contig_48236	AGTCATCTAGTTCTACAAGGAACCTCTTCAATCTCAAGTGTGGAAAAACT[A/G]AACACATTGACATCGGTCTTTGTATTTTGYGATAAGGATGTTGATAAATA
Gb379_019070	BAD	N/A	Chr03	20809590	4_GbGmGaGl	Tm1_Mira454_Contig_48351	ATACCGCTATGTTCCCAAAATGGAACTGACTTGCCAAGATGGTCAAGTTA[T/G]CTCCTTGTGGTGCTGCAACAATGGCGGATGTAGCATTCTCTTTGTTCATC
Gb379_019075	N/A	N/A	Chr08	26896760	Unique_Gb	Tm1_Mira454_Contig_48414	CCTTTGAGTTTGGCTTACTGAATTTGGACGGTCCACAAGTAAAAGCATAA[A/C]GATCCCAAATTCTTTGCTGGCTTTGCACATCTCAGTAATGCATCAAATAT
Gb379_019078	N/A	N/A	Chr09	22531404	Unique_Gb	Tm1_Mira454_Contig_48443	CTGAAGCTGTCAGGTAGCGACCATGGCGAGGGTCAGCGGCACACATCATG[T/C]TCTTTGCATCCCACATCTGTTGAGTCAGCTCCGGGACAGTGAGAGAAAAG
Gb379_019079	N/A	N/A	*	0	Unique_Gb	Tm1_Mira454_Contig_48453	AGTTCTTATGTTACTCACCGCATGCGTGTTCTTAATAAAATTCTTCAACT[C/G]TTGTCTATTCAGAGAACTGCTTCACAAGAAGAAGAGTTGGAGTTGCTCTT
Gb379_019089	N/A	N/A	Chr08	36674815	Unique_Gb	Tm1_Mira454_Contig_48505	AAAACGCATATCAGGTGTACAAACACCTAACATATTTGTTGCTATGTCAC[A/C]TTTTCGCGTTCGATATCTAGGTTTATCAACTGTTCGAACCCTAATCTTGA
Gb379_019091	GOOD	N/A	Chr01	2038447	2_GbGl	Tm1_Mira454_Contig_48522	GCTTCAGTCTCCAAGTCTTCAACCATTTCAACCGTCCTTCTGTCTTTCAG[T/C]GACAAACTTTCCATCTTCTGCTCCTTGCTGGGCAGAACAACAGACAAGAA
Gb379_019131	N/A	N/A	*	0	3_GbGmGl	Tm1_Mira454_Contig_48738	CTAAAGAATGTGTCTCTGTCTATATCTAAACAAGCAAATCTTCATATGCA[T/C]CAAGACCTTGTTTGACCAGGCATTGCTTGAGCTTGTATAATGCTCGGCTC
Gb379_019134	N/A	N/A	Chr08	51645828	4_GbGtGmGa	Tm1_Mira454_Contig_48757	GGCCCTTCCCTTGCAAGCCCAAAGTCTGAGAGCTTTGGCTTAAAACTTTC[A/G]TCCAAGAGCACATTTGAGGACTTGAAATCTCGATATATCACCTGTACAAA
Gb379_019152	N/A	N/A	Chr07	13604361	3_GbGtGm	Tm1_Mira454_Contig_48889	TGAGCACGCAGATCGAAATCTTCCGTACAAGAACTGGGTAATGGAAAATG[T/C]ATGACTTGCACCAATAATAATGGCTAAGATGTTCTGCATGGCTGTATTTT
Gb379_019153	N/A	N/A	*	0	Unique_Gb	Tm1_Mira454_Contig_48890	TTTTAATACTTAATCTAGCTTAGTTTCTTTTACCTGAGATCTCAACATGG[T/C]ATCAATTGCCTAATAGTGCTGGGACCTGCTTCACATTCTCATCCATGAAC
Gb379_019164	N/A	N/A	Chr09	6094869	4_GbGtGmGl	Tm1_Mira454_Contig_48941	GATTCGGATGCGGAATCGAATTGCTCAATAGAATGAGAATCGTAACTACT[A/C]GTACCCTTCTTCAAATAGGCTTTGTCCCCTTTGTAAGTGCCAGTCTGGTC
Gb379_019174	N/A	N/A	*	0	Unique_Gb	Tm1_Mira454_Contig_48994	TGTCATGACTGGATTCCATGTCACCATGAGACCCAGCACATCCCACACCT[C/G]ACATGATTAGTGTTGTCGACAAGAGGTGACGTTGGCATCGCCGTTGTTGT
Gb379_019182	N/A	N/A	*	0	Unique_Gb	Tm1_Mira454_Contig_49010	GTCCTTCCGGATTTCTAATCTCAGAAAATAACTGCCTTAGACAAGAGTCT[C/G]CCGGAATCCTTGCTGGCAAAACTTTAGTATCATCACTTGTCGTCAAACTA
Gb379_019207	N/A	N/A	*	0	Unique_Gb	Tm1_Mira454_Contig_49321	GCACTTTCTTGAATGGTCATTTTTAACTTTTGTTGAATTAGCACCTCAGA[A/G]GCAATACTCCGACTGATTTCAACGCCAACAGTCTTGATCTTTTCTTGGTT
Gb379_019213	N/A	N/A	*	0	4_GbGtGmGa	Tm1_Mira454_Contig_49371	TTGCAGCTGTTTTACCTTAGTGATATAATCGTTCATTGCTTCCTCCTTCG[A/G]TTTCCCTTCAACAGCCTTCCATGCATCCCACTTGTACTTTTCCTTCATGT
Gb379_019217	BAD	N/A	Chr01	21589951	Unique_Gb	Tm1_Mira454_Contig_49393	TATATAGCAGTAGTAAATGTAATTATGGCTCAACTCTATCCATTGGCCCA[A/C]GGGAATGCAACACTCTYTCACCATTTTGGCATTTGCTAAATTACTACTAT
Gb379_019236	N/A	N/A	Chr06	44504717	Unique_Gb	Tm1_Mira454_Contig_49491	GGGAATCTCTTGCGGACACCTTGCTATAAAAGTCGTTTCCTAACCTTCTC[A/G]ACATTGGCATGACCTCGACTCATCATCATGCTTACCCTTCCCTTGCTGTT
Gb379_019244	N/A	N/A	Chr07	12771389	4_GbGtGmGl	Tm1_Mira454_Contig_49562	GAAAGAAACCGAGGAACAACATCAATTATATGAGCCAAACTGCCAACCCT[A/G]TCATGGTTCGATTGTACACTAGTAATTGTATGAGATCTCAGATTTGCACA
Gb379_019247	N/A	N/A	*	0	Unique_Gb	Tm1_Mira454_Contig_49582	GCAGCCAGGTTACATTAGTTGTTTATGCAAATCAGGTACATTAGTTGCAA[A/T]AACCGGCATCGCGGTACATTAGTTGTTTAAGCAAATCAGGTAGAGAGCTA
Gb379_019266	N/A	N/A	*	0	Unique_Gb	Tm1_Mira454_Contig_49809	TTGATCAGTACAGATGGAGGGCAATTCACTTACTGCCACCAAGAAATTGA[A/C]TTCTCCTTTTGTTTGCTGGAAGACAAGCCAACATCATTGCTCACGCACTG
Gb379_019271	N/A	N/A	*	0	Unique_Gb	Tm1_Mira454_Contig_49921	GCCGACTGTAGCCATTAAAAAAAGGTGGTGCCACCTTGAAAAGGTGGTGC[A/T]TATGAAGGATCAGGATTCATGTAGCCACCGACATATGGTACCGTTCCATG
Gb379_019280	N/A	N/A	Chr05	3939876	2_GbGt	Tm1_Mira454_Contig_50002	GCCTGTGGAGTTTGTGCAAGGTTGGTTCTTGAATTCTTCGGCTAGTTCAT[A/C]AGCAAGGCACTCGGCGTTCTCATTTGTTGTTAGGCTTGTCAAGTTTAACG
Gb379_019296	N/A	N/A	Chr08	53451113	Unique_Gb	Tm1_Mira454_Contig_50111	TACCCACAAAAGTGACGGAAGAGGCCATCATGGTTTTTGGGAATTAAAAT[A/C]AATGGTCCGGCGAGCAAGAGAAATGAGAGTTGAGAGGTAGGGCAGGCCTA
Gb379_019297	N/A	N/A	*	0	Unique_Gb	Tm1_Mira454_Contig_50111	GTTGAGAGGTAGGGCAGGCCTAGCCCATTCAAGACCAACTTTGAAAAGCA[T/C]AAACTGGGATGGGTTTTTTTGCCTCTCTCTTTTTTCCCTTATATTTCCCA
Gb379_019303	N/A	N/A	Chr08	42827934	3_GbGtGm	Tm1_Mira454_Contig_50173	TCAGTGAGGTGTCGCAGTCGTTAATCATTCAATCGAACCCTTTGTCAAGA[A/G]TCGCACACCGGCAGCACCTCCGACTAGCCTTTACAGGTACAAACATCTCA
Gb379_019311	N/A	N/A	Chr11	47083220	2_GbGt	Tm1_Mira454_Contig_50251	AAAGAGAGACTTCACAATAGTTTGAAGAATTAACTTTAAAGAATCTTTCA[T/C]GATTACAAGAATAAGATCCCCAAGGGATGATAACTCTCTCTATATATATA
Gb379_019344	N/A	N/A	Chr06	38120127	Unique_Gb	Tm1_Mira454_Contig_50407	TTCCCTCCTCCCATTGCTCGCCTTCTTGCTTCATTATTTCCAAGCTGGCC[T/C]TGTCTCCTTGGTCGGCGCTGGTCGCCTTGGCCACAATCGCACCTCTGCGA
Gb379_019355	N/A	N/A	Chr02	3546621	Unique_Gb	Tm1_Mira454_Contig_50543	GGGACTCCTATGAAACTACAGAACCGATCTTCCGTAAACCCTGCTTAACT[C/G]TGTTGACTCGATTCTTAGGATTATGGTTTTCCTCGGCGCTGCTGTCATCA
Gb379_019371	N/A	N/A	*	0	2_GbGm	Tm1_Mira454_Contig_50733	CCTAGCCACAATCCCCACAGCTGATTGACACAGATTCCCATCATATGCTG[T/C]GTCAAAGTTAATATTCACAAACTGACCAGATCTGTTGGCTTTCATGAACT
Gb379_019400	N/A	N/A	*	0	2_GbGm	Tm1_Mira454_Contig_51117	TGGTTAAAAGTCTGTATTATACCTTTGATATTTTAAAAAACTAATAAGAG[T/G]TCATGCGATGGACTTCCCGTCTGACTATTCATAGTGTGACAAAAATTGAA
Gb379_019405	N/A	N/A	Chr07	31849557	Unique_Gb	Tm1_Mira454_Contig_51134	GAACTACATCCCTACCCTAATAAATCTCAGACATAAACGAGTGGCCACGA[A/G]TGTTATATGTCCTCTCTGTTGTACTTGGAAAGAAGATAGTTATCATGTCT
Gb379_019407	N/A	N/A	Chr09	34246788	Unique_Gb	Tm1_Mira454_Contig_51146	TCTTGGTTACCATCAGCCAAATCTATGTCAGCAAATGTTCTGGCAAAACT[T/C]CCTGTTGCCATATCTTTGCCAACAACCAAAGACATTTTATCATAATGATC
Gb379_019415	N/A	N/A	Chr06	21011782	2_GbGt	Tm1_Mira454_Contig_51203	CCTGCTTAATGTTTTTTCCGTAGTAAGAAGCTGTTTGAACCAGTAAGCYG[A/T]CATCTTTGGGTACCTCTTGAGRGTAGAGTAATCAACATACACAATGCCAA
Gb379_019423	N/A	N/A	Chr05	61516191	2_GbGt	Tm1_Mira454_Contig_51295	GTCATCTGGTAGCACCAATGGAGGAAATGGGGTTTCCAAAGGGAGGAATG[A/G]TTCCCATAATATCCTTGTATCTGCTCGGTTTTGGCAAGAAACGAATAGCC
Gb379_019439	N/A	N/A	Chr11	2207025	Unique_Gb	Tm1_Mira454_Contig_51419	TATCATATTACATTTGATATTTGCCCAGAATCTAAGTTGTAATCAAATAT[A/T]TACAAAAGCATCATGATCCACATCTCAATTTGCAAAAAGAATAAATGAAT
Gb379_019448	N/A	N/A	*	0	Unique_Gb	Tm1_Mira454_Contig_51480	AAAGAAGCATTCGAATTGAATACAAAAGAATATTTGAAAACAAAAACACC[A/G]ACTTTCGAATAGACGAAATACACAGACAAGAAAATCAAATCGTAAAGGAC
Gb379_019457	N/A	N/A	Chr04	52670709	3_GbGtGm	Tm1_Mira454_Contig_51525	AATCCACACATCAACCTTATAAGCAGATTATGCATATACCAAAATACCAA[A/T]AACAAGTCAAATAAATGGCTAATCTCAAACAAAACACATATAGGCTAATA
Gb379_019471	N/A	N/A	*	0	Unique_Gb	Tm1_Mira454_Contig_51622	ATCCACRGTTCGACATGATCAWCTTSTCTAACAGCGAATCAATCGGTTTA[C/G]CACATGTCTGTATCTCCATGACAATACCCCGCACACTAAAAGCGTGAGAG
Gb379_019480	N/A	N/A	*	0	Unique_Gb	Tm1_Mira454_Contig_51694	CATACAACCCCACCAATTAATCCCACTACGGCTGCACCATTTGTCATTAC[A/G]GAGCCTAGACGAGAAAGCTGGCTAGGACGGCTATCTGCATCAGCTGATAT
Gb379_019486	N/A	N/A	*	0	Unique_Gb	Tm1_Mira454_Contig_51735	GAGGTTGAGACCAACATTGTTGGGGGAGGTTTGGTTACCCTCTCCTTGCC[T/C]TTTTGGGGAGTGGGAAGTAGTAGGGGTGCAGGACAAGATGGCAACTTGTT
Gb379_019515	N/A	N/A	Chr13	2240607	2_GbGa	Tm1_Mira454_Contig_51959	GGCGTAGCCGAAGATGAGGAGTGCAGCAATGGTGATGACCACTGATGCAA[T/C]CACCGCATCCTGGGCTCTTGGAATGAACMTGTAAGGAAGGAGTGGCACCA
Gb379_019520	N/A	GT_GOOD/GM_GOOD	Chr01	9566047	4_GbGtGmGl	Tm1_Mira454_Contig_51992	AAATATAATGTGCACATTATGCTCCGGAAATAGTAACTTCGATGAACAAC[A/C]GAAATCAAGGTGGCCCTGTCACTCCAGGGAAGAGTTCCGATATTTTGTTG
Gb379_019521	N/A	N/A	*	0	2_GbGa	Tm1_Mira454_Contig_52029	GACTGAATCTTCTTTTTTCTGATTTTTCATAAAGGGATGTCAGCTTCATA[T/C]CTTTTAGAAAGCCCTGGAACCAATAATTCTACAATTAACTTGTCAACTGC
Gb379_019532	N/A	N/A	Chr03	5696325	Unique_Gb	Tm1_Mira454_Contig_52106	TTAAACCTCTTTTTTTCATAACTGATAACTGATTTCAGTCTACATGAAAT[T/G]ATAGAAGAAACTTCAAGAAAATCTTTTTCTGTCTGCAAAGTACAAAGAAA
Gb379_019534	N/A	N/A	Chr05	9850163	Unique_Gb	Tm1_Mira454_Contig_52115	TGTATCCATGCGAATCACACATCTCAGTCCCTCACCCGCAAGCATTAACT[T/C]AAATGCCTTGTTGATCTCTGAGAAAGGCACAGTGTGTGTGATGAATTTAT
Gb379_019542	N/A	N/A	*	0	Unique_Gb	Tm1_Mira454_Contig_52172	TACTAATGGCCCAGCCATTGTTGCGACAAACAAAATAACCGGGGCTTCCA[A/T]CACTGCTGCAAAGTTCAAACCAGCATGAAAATCTCCCTCGCTGGTACCGC
Gb379_019556	N/A	N/A	Chr04	30594973	2_GbGt	Tm1_Mira454_Contig_52296	TCAAAAAGAAACAACCCTATGTTCAGATAGTTTTAACCCTAAGCTTCAAC[A/G]CTTTATGGAGGTGTCGCAAGGCAGTTAATCATTTGTTCTCCTTTACTGAT
Gb379_019561	N/A	N/A	*	0	Unique_Gb	Tm1_Mira454_Contig_52327	TCTAGCTATGGGGGAGAAACAGATTCAAAGACATTGGTGGGTCGGGCTTT[T/G]TGAATGCAGAAGAATTAGATGAGTTTTCAAACAACTGCAGACATCTCCTT
Gb379_019565	N/A	N/A	Chr13	57801229	Unique_Gb	Tm1_Mira454_Contig_52338	AGTTTCTTCACCTCCTCCCCTTTTTTTTCCTTTTTGTTTTAATGGAAGTT[A/T]AAGATCAAATATTTACCCCTTTTTAACTAGRATTTGGTCATCTTAGGTTT
Gb379_019636	N/A	N/A	Chr08	3522004	Unique_Gb	Tm1_Mira454_Contig_52832	GTAGCGGTAACTGGAATCCTGGTGGGCAACAATCAACAAGAAGATCCTTA[T/C]GGCCATAAGATGGATGGCAAGATGTCATGTTTGGTCCTACAGATTTTAGC
Gb379_019646	N/A	N/A	Chr02	61352725	2_GbGm	Tm1_Mira454_Contig_52909	TTTAAGATAATTGTCCAAAGCTGTAATGAAAACTGATATAATTATCTCTG[A/C]AATAATCTCTCATTTCTTCTTGGCAGCAGATTTGGTGACCTTAGCACCAG
Gb379_019655	N/A	N/A	Chr03	19474262	2_GbGm	Tm1_Mira454_Contig_52946	ATGGCTATACATACTTTGATCATCAATACTTCATACCTTTCCATAATTTC[A/C]TAGTGTAAATCATTTGGAACCTTACCGGTCCATCCCTTTACATGCCCATT
Gb379_019660	N/A	N/A	Chr03	10296814	2_GbGt	Tm1_Mira454_Contig_52961	ACAGCACGCCACGTGGAAAAAGCTGGGTTTAGATCGCAAAAATTGATTGC[A/T]GATAAGCTCTATGTATATATATACAATGTTTAYTCCTGCATGATATACAG
Gb379_019661	N/A	N/A	Chr11	1299595	Unique_Gb	Tm1_Mira454_Contig_52966	ACCGTTAGAGCTCAACAGGTCCCTGCCGAGCCTGAAACTGGACGCAGAGC[T/C]GTGCTGGGTCTTGTTGCTGCTGGTTTGGCTACTGGCTACCTTTGTTCAAG
Gb379_019669	N/A	N/A	Chr09	5535840	Unique_Gb	Tm1_Mira454_Contig_52999	GGCAAAGAGGCTGTAGAAGTACCAGTGCAGGTCATGGTTGATGACGACAT[C/G]TGCGACAATAATACTGATGATGACATACAAGTTTCATCTCAGCGGACAAT
Gb379_019672	N/A	N/A	*	0	Unique_Gb	Tm1_Mira454_Contig_53043	CTCGGGCTTGCATTTTGCTGCTCGCAACTATACACCTTTGACAGGCTCGC[A/T]TTTTTGCTTACTAGTCTTCAACAGGTGTCTTCTAACTTTGCTGCTTGCAA
Gb379_019731	N/A	N/A	Chr13	44529425	2_GbGa	Tm1_Mira454_Contig_53462	GAATATGCACAAGTTGGCAGATGAAGGGAATCCAACAGGAACCATGAATC[A/G]AGTACCAGAGAAAGATCAACTGCAGTTCACAATGTTAGCTCTATAGCTAT
Gb379_019755	N/A	N/A	*	0	Unique_Gb	Tm1_Mira454_Contig_53640	AGGACATTGCCAATTTGACTTCCTCCCAAAACATCTTGACACTGAAGAGG[T/C]AAGAGCAGAGGTGAGAAATTTGAGCCCAGCAGACCCACCAGGGAAGTAAG
Gb379_019768	N/A	N/A	Chr04	14662297	Unique_Gb	Tm1_Mira454_Contig_53767	AGATTCTTCAATGTTCCCATTACATTCTGGTCCACATCTCTTTGGCTRGC[A/G]AGAGATGAATTACGAGAAGCACCAGCAATAGATGAGTCTGCTGTATTGCT
Gb379_019769	N/A	N/A	Chr04	14662359	Unique_Gb	Tm1_Mira454_Contig_53767	ACGAGAAGCACCAGCAATAGATGAGTCTGCTGTATTGCTCTTGCTATCAC[A/G]ATTTAGAGATTTTGGTGTCTCATTGGTACCCTCCTCCTTTATCCGATGCC
Gb379_019773	N/A	N/A	*	0	Unique_Gb	Tm1_Mira454_Contig_53804	TGGTCACAAAGAAAGTGCAATAACTAGAGCAGCAACTCCAAAACAAACCA[A/G]CATTTTGCAAGGTTGGCCGCTTTGGAGTTATCAGCTGGGGTAACATCGGG
Gb379_019777	N/A	N/A	*	0	Unique_Gb	Tm1_Mira454_Contig_53817	TTCTTACGAGTTGAAGTCGAGGGTGATGCGTTAGCTATCATTAAAAAATT[A/T]AAATAGGGAGGAAGATGGATCTGAAATTAGAGCATATATTATTGATGCTA
Gb379_019789	N/A	N/A	Chr12	10201584	Unique_Gb	Tm1_Mira454_Contig_53903	AAACCAAAAAATATTACAAATGAAATTTATGATAATCACTTCACCTTCAT[T/G]TATCGGTGCCTTAGCAGAGAAGGAATAGCGGAAACATGACTCATCAAAAT
Gb379_019808	N/A	N/A	Chr10	52578046	2_GbGt	Tm1_Mira454_Contig_54052	TCCCTGTGAAGTTCCTCTGCAGGTGGTGGAGCAAATCTCACATTTCCGGC[T/C]GTGCTACCACTACATCCTCATCTGCAAACAGCGCTTTGATGAGAGATGGA
Gb379_019821	N/A	N/A	*	0	Unique_Gb	Tm1_Mira454_Contig_54170	ACATGTGAAGTCTGGAGTACTGTGAATCATCTTTTCGCTACCTCCACTGT[A/G]CTCTGCTTGAGGCTTTTGGATCTATCATTTCGGAGGCCAAAAAATGTAGA
Gb379_019824	N/A	N/A	*	0	2_GbGm	Tm1_Mira454_Contig_54186	AGTCAAACGCTTCATCGAAATTTATTTTTATTAACTGCCCAGATGGCCCA[A/T]AGCGTGCAACAAAATAGTTTGCAGAGGGGTTGAGGTTGGAGAACAAGGGT
Gb379_019829	N/A	N/A	Chr03	30104713	Unique_Gb	Tm1_Mira454_Contig_54256	GTGAAGTGCCAGTTTTTTAATATATGCAAGGCCCTGGTCGAAGAAAATAG[A/G]AAGGAAGCTCCCATGGAATCTCCAGCAAGTTTGATGTAAATCTTCCCAGC
Gb379_019836	N/A	N/A	*	0	Unique_Gb	Tm1_Mira454_Contig_54313	GTTTGAAGTCTGTTAACACCTCGTGTTCGACTCCGGCGACGGTCTCGGGT[A/T]CGGGGTGTCACATTTGATTGGTATCAGAGCTATGGTTTAGTCGGTTCTAG
Gb379_019850	N/A	N/A	*	0	2_GbGm	Tm1_Mira454_Contig_54424	TATCAAGGCAGTTGGTATTGGTGTAAAGATAAAGAAACTTTTGGATTTGG[T/C]TAAGGTTCAATTCATGAACCCTTCTGAAGCTAGGAATGCAAGAACTTCCT
Gb379_019851	N/A	N/A	*	0	Unique_Gb	Tm1_Mira454_Contig_54434	CCTCACAATTCAGTAATTGACCGACTTCTTTTACTGCTGGTTATATTCGG[T/C]GCATGGGTTTAAAGTTTCCATCACTGTCATCTTTTACTCTAATGTAGCCT
Gb379_019853	N/A	N/A	Chr01	31192539	3_GbGtGm	Tm1_Mira454_Contig_54440	TTCATCGAGAAATACGAAAACCAGAAAGCAAGAGCTGAAGGCTTCAGTGC[A/C]AGACCTTGCTTCTCGTGCCTGGGACTCATGCCAGTTTATTATTTTATGCC
Gb379_019863	N/A	N/A	*	0	Unique_Gb	Tm1_Mira454_Contig_54533	AATTATAGTTTGGAGAATATCATGGAATTATCTACCTACAATGACTACCT[T/C]GCTACATAAAAGGCTATTACACTAATGCACTCTGTTCTGGGTGTGGAAGA
Gb379_019894	N/A	N/A	*	0	Unique_Gb	Tm1_Mira454_Contig_54793	AGATTATGAAGACATTCAAGTTTGGAAAGGAGAACTGTCCGGTGAATACT[T/C]AGTACGAAGCGCCTATTATTACAAGATGCTAACCCTGATCCTAATAGTTG
Gb379_019895	N/A	N/A	*	0	3_GbGtGm	Tm1_Mira454_Contig_54795	TACATATATATAACTTGCTAGCCCCCAYTAAAAGCACTGCAGAATCACGA[C/G]TTTAACAACAAAAAACAAGAGTCCCATGATGGCAAAGGATAATACATCAG
Gb379_019929	N/A	N/A	*	0	Unique_Gb	Tm1_Mira454_Contig_55054	AAGCCTCCATTTGAATGGAAAAGATGCAGGAACATTCCTGATGGATTTGC[A/G]TTTGTGCAAAAAACTTGATAACTCGTTCCAGGATAATCCCATAGACATCA
Gb379_019978	N/A	N/A	Chr07	60341678	Unique_Gb	Tm1_Mira454_Contig_55443	ACTCGATAAAAGGATCGATAAAGGGGGGAAACCGTCGTTTTTCATCAAAT[T/C]GAAGAGACTCAATGCATCTTTAAATCCATCTTGAGCTAATAACTTCCTTA
Gb379_020008	N/A	N/A	Chr07	51208766	Unique_Gb	Tm1_Mira454_Contig_55662	AAACACCTTAGCGATCTTCTCAGTAGGAACCAAAGGCAAATAGGAGGCAA[T/C]CTTGTACCCTTTCTCTGCACTGCTAACCACTGTCTCGTTATACTTGTCGC
Gb379_020016	N/A	N/A	Chr03	5288414	2_GbGt	Tm1_Mira454_Contig_55711	AACTCTGCAACTTTCCTCACACAACCCAAAGGCTCCTTCTTTACATTCTT[A/C]ATACTTCAAGAACAACACCTTCTTCGGTGACTCCACACTAGCTTTCCAGT
Gb379_020028	N/A	N/A	*	0	2_GbGa	Tm1_Mira454_Contig_55804	TCCACTTTCACCAGACCTTCCGGATTTAGTGGTACCATCGGGAGTTTGAG[T/C]AGGCGAGGCAGTAGCAGTATTCTCTCTTTCACGCCGTAGCTCTTCACCAG
Gb379_020030	N/A	N/A	Chr10	30738199	Unique_Gb	Tm1_Mira454_Contig_55820	TCAGGTAAGACTTTCTTTTTTTCTTTAATGTCTCCATCGCTAGTTTATGT[T/G]CTAGGTTGTTCGCTTCTCTGGGAATGTACTCAAAATAGCATTTTCCAGAT
Gb379_020040	N/A	N/A	*	0	Unique_Gb	Tm1_Mira454_Contig_55885	GGAGCATGGTAGGATACTCAATAAGATGTTGGGGGATTTCTGTGAAGTTT[T/C]TGGCCATAAGATTAATGCTAGAAAAATAAACATCTTTTTCTCTATAGGGG
Gb379_020199	N/A	N/A	Chr08	49313067	3_GbGtGm	Tm1_Mira454_Contig_56315	TGATTGCAGCTTTTACTTAAAAAAGAGGACCATTTAATCTAAACAAAATC[T/G]AAAACAAAACTGAAAGTACAACCGGAAGGATAACAATGGTGATCTTTTTA
Gb379_020224	N/A	N/A	Chr07	5133876	Unique_Gb	Tm1_Mira454_Contig_56381	TCCCTATGTCTCCTTCACAATCAACATTGCTTGATGAATGCAATTGCTAG[C/G]TCTTGATTCTGAGCATCTTCATCAAGACGACAAATGATAATAACGTAAAG
Gb379_020228	N/A	N/A	*	0	2_GbGmGa	Tm1_Mira454_Contig_56405	ATAGTAAAAACCTGAACAGCTCAACAAGGCCAGACAAATCAATTCCTTTC[T/C]GTGGTTTCTAGGAATGATATATACCAAAAATACCATAGTAAAAGTCTAAA
Gb379_020243	N/A	N/A	Chr01	14077189	2_GbGm	Tm1_Mira454_Contig_56433	GAAGGTTGAAGAAGCTAAATTGGTGGCTAAGAAGGCTGAATTAATACAGC[A/T]GCAGATTATGGAGGTAATGGGGGGAATGGGTCCGCAAATGGGGTTTAATT
Gb379_020256	N/A	N/A	Chr11	4745781	Unique_Gb	Tm1_Mira454_Contig_56462	TTAAATGCTGAGCTTGTTGAGTCCAAAAACTTCCATACGTACTCTACTCT[C/G]CGTGAGAATCCCGTTGCGAAATCTCCGCAGCTGCTGCAGCTGCAATCCAT
Gb379_020295	N/A	N/A	*	0	Unique_Gb	Tm1_Mira454_Contig_56576	TTTTCATCTCCATCTTCAACTTTAGTCTCAAAAACATCAAGCCCCATTGG[T/C]GTTTTCAACATCCAGGTCTTCTTCTTCTTCCTCTTCTTCTTCTTCTTCTT
Gb379_020297	N/A	N/A	Chr07	3577204	Unique_Gb	Tm1_Mira454_Contig_56583	GAATCTCCCCAACGAATTTGGGGGAAACGCAACATTGAAGTATGACCACG[A/C]AGAGTTCTCACGATTGATGGCTCAAGATGATGTAAAAAACTGCTAAATTC
Gb379_020302	N/A	N/A	Chr04	61270537	2_GbGt	Tm1_Mira454_Contig_56589	CAATACACGAATACAACATGAATACTAGGATACGGGCCGGTTAGTTCGGG[C/G]TTTGTTTTAGAAAAAATTGCTTTATCGGAGGATAATGTTGTCGAACAGGG
Gb379_020440	N/A	N/A	Chr01	990172	2_GbGa	Tm1_Mira454_Contig_56986	TAAAGTGCCATCTCAGCCTGCAATGCGGCGAGTTCATCTTCCTCAGGCTG[T/G]GCGCTTTTGAGGAATAGGACGAGCCGGTTGCCTTCCAGCAGGCACATGAA
Gb379_020447	N/A	N/A	*	0	Unique_Gb	Tm1_Mira454_Contig_57010	CTCTTTTCTCATCTTTCTTAATGAAATCTTCACATTTCTTGTTTAACTCT[T/G]CGTTACTCATCCACCCAAGTTCATCTTCATCCTCCTCGTCTGAAACAACC
Gb379_020454	N/A	N/A	*	0	Unique_Gb	Tm1_Mira454_Contig_57035	TCCATTACTCAACGTAACCCTAGAAATTAAAAATATTAGAGGTGAAAAAA[C/G]AGAGGAAATTCTTAAGAGAAAGTGAAGCTGAGGGAAACAAAATCGAGAAA
Gb379_020473	N/A	N/A	*	0	Unique_Gb	Tm1_Mira454_Contig_57072	ATATGATATATTTAAAGACTTCCTAAAAGAAGCGGGGGAAAGAAGAATTG[A/T]AACATTTGCCATAAAGCACATTTCATGATCCTTTCTTAGCCGTGGTTTAA
Gb379_020512	N/A	N/A	Chr04	244215	Unique_Gb	Tm1_Mira454_Contig_57198	AACTTGCTTCAAGACCTTGAAGATGTAGATCTTGTAGGTCTCAGTACTCT[T/G]CTTGACCCTCTTCTTCTTCTTGTCTCCGGCCGCAGCTCCGCCTTCCTTGG
Gb379_020528	N/A	N/A	Chr04	55132465	Unique_Gb	Tm1_Mira454_Contig_57239	TCCAGATCTCCCGATATCTCGCCATCAAGAAAACGCAACAGAAAATCGCA[A/G]TCTCCAAACACGTCAAAATCAAGCTCACCCTCCGGACCAAAGAGGATTGG
Gb379_020569	N/A	N/A	Chr13	2240607	2_GbGmGa	Tm1_Mira454_Contig_57312	GGCGTAGCCGAAGATGAGGAGTGCAGCAATGGTGATGACCACTGATGCAA[T/C]CACCGCATCCTGGGCTCTTGGAATGAACATGTAAGGAAGGAGTGGCACCA
Gb379_020593	N/A	N/A	*	0	Unique_Gb	Tm1_Mira454_Contig_57380	ATTACAAAAAAACCCTCTCCTTTTCAGACACAGCACAAGACAATTAATTG[T/C]CATTGCAAAGTTCCTTGGCAGACTTGAGCCTTCTCTTCCTCAACCTTTYT
Gb379_020635	N/A	N/A	*	0	Unique_Gb	Tm1_Mira454_Contig_57508	TGGCATCTTCTCCGCCGTTGATCTACTGCAAGAGTTCGCCTCTGATTGCC[C/G]CGACGTTGAATCCAGTTCTTCTGGTTCAGCTCGGAACTCACTCGACGGTG
Gb379_020671	BAD	N/A	Chr03	43205869	Unique_Gb	Tm1_Mira454_Contig_57638	ACACACACATCTTGTCGTCCGTATTTGCGGTCCGGAACGGCTAACAAATC[C/G]AGCAAATCCTGAACCAAAAACCTTTCTCCTTCTTTGGTGGTGTTGCCTTG
Gb379_020701	N/A	N/A	Chr08	33822899	Unique_Gb	Tm1_Mira454_Contig_57754	AGATAGGAGACCATATAACCCATGTGACCGCAACTCTGATCTGGAAATAC[C/G]AATCATGGAAGAAAAGCTGTAACATAAAAGCTTCTAAAGCACTTCAATGA
Gb379_020751	N/A	N/A	Chr03	37667628	Unique_Gb	Tm1_Mira454_Contig_57914	CAAATGAAAAGCTTTCGATATGATAACAAAAAAAGTAATTCAGATTGAGC[T/C]AATGACCACATGATAGTCTTAAGATGTGAAAGATAGATAGCAGGAAATCA
Gb379_020761	N/A	N/A	Chr09	10660307	Unique_Gb	Tm1_Mira454_Contig_57943	ATAAACTGTCGTCTCAATGAGCTTCTACTGGCTCYRATCACTGCTTCCTT[A/C]TGTATATCATGCAGGAACGAACAAATTGTATATATACATAGAGCTTATCT
Gb379_020813	N/A	N/A	Chr07	51362912	Unique_Gb	Tm1_Mira454_Contig_58106	TCGTAAACAGTTTGATCTTTGTTGGAAGCAATTACTCGGAGCCAATCCCG[A/T]ACATTGTGTTTCTTCAAGTATTTTTTTGTTAAGTACTTCAGATACCTCTT
Gb379_020814	N/A	N/A	*	0	Unique_Gb	Tm1_Mira454_Contig_58106	TTTGTTAAGTACTTCAGATACCTCTTAGAGAAGTCGCCATCGGAAGTGAC[A/G]GTAATTTTGCTCTTCTCGCGAGTGAGGGCTACGGTTTCACCAAGTGCACC
Gb379_020840	N/A	N/A	Chr09	4988670	Unique_Gb	Tm1_Mira454_Contig_58188	TAGCAATTCATCGAGCACTAATCYTTTTTAAAGAAGTGGCTACATGTCTT[A/G]CAATGAGGAAATGAACTTAAGGATAAGCTTCACCATCTCAGCATCATAAG
Gb379_020924	N/A	N/A	Chr05	57344892	Unique_Gb	Tm1_Mira454_Contig_58445	ACAATGGAATTATTGAACCGAGTGTGAAATAAAGGTAACCATTTTACTTT[T/G]GGTGGGAATTCAAGATCCATCTCCTGAAGGTTCAGCAACAGATCCTTTGA
Gb379_020950	N/A	N/A	Chr12	30884308	2_GbGm	Tm1_Mira454_Contig_58491	GTCCGGGCGGCTGTTTGGTTGATTTTGCTGCAGAACCCCCGGATGCGGTG[T/C]CGTTTGATTGACCGGTGATCGGACCTTGGGGTGCTGAAACATCCCCATTG
Gb379_021090	N/A	N/A	Chr03	20796012	Unique_Gb	Tm1_Mira454_Contig_58999	TTCAAGTTCCATGCAAAAAATGGGCATGCACGTCACACAATTATCACTCA[T/C]AGCTGACTTGTCATCTACACTCATCCCAGAGGAGATCATCCACATTTTTT
Gb379_021134	N/A	N/A	Chr13	57542489	Unique_Gb	Tm1_Mira454_Contig_59183	AGGTGAAATCGAGATGCATGGTTTCTCGCTTATTTTTTGTTTTTACTAAG[A/C]CATATGGTTTTGGAATGCAAATCCTATTACTCATTCTTATATATATATAT
Gb379_021160	N/A	N/A	Chr04	197461	Unique_Gb	Tm1_Mira454_Contig_59331	TCCGCGAATATCTTACTAGATGAGAACTTCATGGCCAAAGTTGCTGATTT[T/C]GGGCTGTCGAAAACAGGTCCTGAAATCGATCAAACCCATGTTAGTACGGC
Gb379_021164	N/A	N/A	*	0	Unique_Gb	Tm1_Mira454_Contig_59344	AGAGTAGATATCCTCGAGCCCTCGGAACTCAACTTCGGCCTTGACGGATA[T/C]GGTACTTTTTTACTTCTTCTACCCTAGCTTCAACCTCCTTTCGATGTTTT
Gb379_021214	N/A	N/A	*	0	3_GbGtGm	Tm1_Mira454_Contig_59544	GCTAGTCAAAACATTTTTAGATGGAACAAAAAGAAATAAATCACTAGACT[A/G]ACTACCTATCTTTGTCTATAATAAACATGAAATCCCTTCCTTTTAAAACA
Gb379_021288	N/A	N/A	Chr08	10120552	3_GbGtGa	Tm1_Mira454_Contig_59863	CTACGTTTTCGATGTATTAATTGTTCAATCTATTTCGTAAGCATAAAAAT[A/G]GCTCATCAAAAGACTTTTCTTGTTTTGTTTTATTTGCAGTGTAATTCTCT
Gb379_021319	N/A	N/A	Chr09	12394743	3_GbGaGl	Tm1_Mira454_Contig_60013	CTTCATATTTGACCTGGAACCACTTCATGGCATCCTCCTTTGTAACTCTG[T/C]GCTGAATACCAACACGTGACTTGCATCTGCGACGACGGCCAACACGGTAC
Gb379_021337	N/A	N/A	Chr08	7077233	4_GbGtGmGl	Tm1_Mira454_Contig_60089	GATTTCAGGCTCATGCCATTCACATTGTTGTGCTGGATCACCACTTGATC[A/T]ACGGTACTAAACGTCCCGTCTAATTGGATGTTTGGAACCATTTTTCCAGG
Gb379_021346	N/A	GT_GOOD/GM_GOOD	Chr12	7516002	3_GbGtGm	Tm1_Mira454_Contig_60155	GTTCATCAACATCAAGTTTTACAAACTGAACATCAGTGAACTTAGCAGCC[A/G]TGGCATTCAAAACAGGTTCCATGAATTTACATGGCCCACACCAAGAAGCT
Gb379_021361	N/A	N/A	*	0	Unique_Gb	Tm1_Mira454_Contig_60214	TTTCCACGACCAGAACCTTCACGTTTGAGCTCATTTCCGCGCCCAGTCCC[A/G]CTACGGCGTTCATACAACCTGCGAGGTCGCTCCCCATCTGCATCTTCCCC
Gb379_021393	N/A	N/A	*	0	3_GbGtGm	Tm1_Mira454_Contig_60347	CCTGTTGTCTTTCCGATCCCTATTCTTTTCGGTTCTGAAATGTCGATACC[A/G]AAATAACGCCCACGAGCAGTATTGTGCTCCATTGACCTTTTGCTTTTCTT
Gb379_021403	N/A	N/A	Chr07	6774598	Unique_Gb	Tm1_Mira454_Contig_60421	TCAACCTTATGCAATGGGTTGAATGAAGTTCATTTGGGTGACAATGCGGA[C/G]GAGTTCAGACCCGAGAGATGGCTTGACAAGAATGGCATGTTCCAGCCAGA
Gb379_021411	N/A	N/A	Chr10	52578048	4_GbGtGmGa	Tm1_Mira454_Contig_60474	TCCATCTCTCATCAAAGCGCTGTTTGCAGATGAGGATGTAGTGGTAGCAC[A/G]GCCGGAAAAATGTGAGATTTGCTCCACCACCTGCAGAGGAACTTCACAGG
Gb379_021538	N/A	N/A	*	0	Unique_Gb	Tm1_Mira454_Contig_60994	CAACATTGTGCAAGTCGACCATACAGGCAACCGACGCAGCATCTTCTTCT[A/G]GAACCCATTTCCCTTTTGGTTCTCCGTAGAATTTTTGGGAAGAAACACTT
Gb379_021564	N/A	N/A	Chr01	6193059	Unique_Gb	Tm1_Mira454_Contig_61079	TGAATCTCCCATCGGATGACCACTGAAAAAGGAATTAAAAAGAAAAAACA[T/C]GAGGAAATCGAACTTGAAGATGGCTATGAGCATGGAGAGTACCAGAACAG
Gb379_021589	N/A	N/A	*	0	Unique_Gb	Tm1_Mira454_Contig_61206	CCTTCATTTACCTGGAAAATATATGGGCTGCGAGAGGACTTTTTAATAAT[A/G]GACGCTGTTGGAGGGTGGGGAGAGGTGATCAAATTCCCATACGGGGAGAT
Gb379_021624	N/A	N/A	Chr02	3331315	Unique_Gb	Tm1_Mira454_Contig_61391	GAAGACCGGCATCGATTTCGGGGACTCCGATTTCTTCCACGCCATTACTT[T/G]CGTTGGTCAATCCTGGATTTTCCGTTAACATGAGAGCCATAATTTACAGC
Gb379_021666	N/A	N/A	*	0	Unique_Gb	Tm1_Mira454_Contig_61646	TTTCTAAAAAAGCCATCCGACGTTCATGGATTAGACAAAGCTCCATCTCA[T/C]ATCGTTCCATGGGAAAGTTACAAAATCTTAAATTTAATAAAACCACTGCA
Gb379_021668	N/A	N/A	Chr06	36144600	Unique_Gb	Tm1_Mira454_Contig_61652	AAAGAGGCCAATATTATGTTCAATTATACCACGCTCTACACAGCCAGCCT[A/G]CTACTACTGTTTGTTCTTTTTAAAGTCTTGGGGACTAGTCTATGATTAAA
Gb379_021675	N/A	N/A	*	0	2_GbGt	Tm1_Mira454_Contig_61693	CTTATGAATGTGACCTTCCTTAACCATTTGAAAGGTGCCACCTGTTTAGC[A/C]ATAAACTTTTGAAAATTTTCTTTGGTTAACGAACTGTTGGGTGAGCGAAC
Gb379_021701	N/A	N/A	*	0	Unique_Gb	Tm1_Mira454_Contig_61895	ATTAAACATAAAAAAAAAATAGTACAATACATCTGCCTAACAACAAACAA[T/C]AGTTTCTCCATTCTAAGTTAAGTGATCAACACACTTGGAAATTAAGCACG
Gb379_021712	N/A	N/A	*	0	Unique_Gb	Tm1_Mira454_Contig_61971	CCAATCCCATCCTCTGCCCCAACAGTGAGAGTTGCTCAACAAACTCCATT[A/C]CGGTTAAATTTCCATATATAATATGCTTGACAGGTTGCTGATGCCGCACA
Gb379_021723	N/A	N/A	Chr07	8770250	Unique_Gb	Tm1_Mira454_Contig_62126	TAGCTCCTTAACGAAGTCAATTGCACCAGCTATGATTGACGCTTGGTCAC[T/C]CTGCAAACACAAACCCAAACATGATTTTTTTGTGAAAGAAAGTAGAGCTA
Gb379_021729	N/A	N/A	Chr08	53624520	Unique_Gb	Tm1_Mira454_Contig_62165	CCAGCCCVCCATCTGCATTCTACGTCGAATGACATCAAGAGGGTAAGCAA[T/C]TGTCTGGCCAACGGTTCCAGCAGCAGCTCCACATGCCAGCTTTGTTGTGA
Gb379_021730	N/A	N/A	*	0	Unique_Gb	Tm1_Mira454_Contig_62175	TACAGCATTCTTCCCCTACACTATGAAAACAATCCCCCCAAAAGGACATA[C/G]AACTAAGAAAAATAAAGCCCTGTGGATCTAGTCTTTTTTAAAACAAATTA
Gb379_021777	N/A	N/A	Chr03	45048536	2_GbGm	Tm1_Mira454_Contig_62545	ACACAAACAACCTTTTAATCATTTGTTCTGGTTTTAAATTCCCTTCAACA[A/G]CCACTTTCAATATAAGATCAAATACTTTTTGAAAATCAGTGTTGCCACCC
Gb379_021802	N/A	N/A	Chr11	48146727	4_GbGtGmGa	Tm1_Mira454_Contig_62745	ATGTCATAACAAAACTATGAAAGAGAAAAGAGAAGGGATGTAAACATCTA[C/G]CAAACTTATTTTCTAGGGCTTGATCTTCAGCAGGTATATAAGACCATAAG
Gb379_021803	N/A	N/A	Chr12	34265372	Unique_Gb	Tm1_Mira454_Contig_62749	ATCATCAACAATCACCACATGCCGCCCTGTAGCATCTCCCTCTTTGATGC[A/G]TACGATTCGTTGGTCCCCTATCCGAACTTTATTACAAAACAATCTGTTAT
Gb379_021805	N/A	N/A	*	0	Unique_Gb	Tm1_Mira454_Contig_62759	TTCCAGCTTAAAGAGATTGAATCCTCCACTACACCTTCAATATCTTTGCA[T/G]AAGAATACCAATCACTTCTCTGTATGTCAAAGAATACTTCAGTCTGTTTC
Gb379_021852	N/A	N/A	*	0	Unique_Gb	Tm1_Mira454_Contig_63192	ATGCCTCGCTTTATCATTGCGTCAACGATATCCTCAGCTTCAGAGACCAT[T/C]CCTTCCTTGCAATGTGCATCAACCAATATACTATATGTAACAACATTGGG
Gb379_021858	N/A	N/A	*	0	Unique_Gb	Tm1_Mira454_Contig_63258	TTCTTGAACCCCGTTTTCTGGTTCCGTACATTGAAGGGAAAAGCAATCAC[T/C]TTCATCAGGTATGAGTTGCATATCAAACACAGGTATTTATAGTATGGCAT
Gb379_021859	N/A	N/A	*	0	Unique_Gb	Tm1_Mira454_Contig_63261	CTGTGTTGGCTGAAGATCCAAATATTGTCGTGGAAAAGCTCCAGCACCAG[T/C]ACCGGCACTGGCACCGGCTCCACCTCCGGCTAGCTTAAATGGAAGTTGTA
Gb379_021868	N/A	N/A	Chr01	52810025	Unique_Gb	Tm1_Mira454_Contig_63329	CTGCCTTAGAGAGGTCACCCTGCTCTAGTGCATGCCTGTCGGGACGTAGG[A/C]GAGAATCAGATGCCAATAGCTTCTTCGGAGTAGTATCAAAGCTGTTAATC
Gb379_021873	N/A	N/A	*	0	Unique_Gb	Tm1_Mira454_Contig_63404	GATCGGGAAGAATCTAGAACAGGATTACTTGCGATAGCTTCCGGAGGGGG[T/C]GACAATGGTTCCCAGATATCCCCACTTATATCGTAAACCTCGCCAAAAGA
Gb379_021913	N/A	N/A	*	0	2_GbGl	Tm1_Mira454_Contig_63723	GGTCATGCCTGTGCTACTAGAGGGAAAGCTGCAAGTAGAAGCAATATCTG[C/G]AAATCACAAAGAAAAGTTAGGGAAAGTTCAAAATGGAAGGAAATAAAGAA
Gb379_021922	N/A	N/A	Chr01	3200958	4_GbGtGmGl	Tm1_Mira454_Contig_63752	TCGAATTCCTAAAAGAAACATGGTACACAGGAACAAGCATGACATTTCTA[A/G]CTCTTCACATTGAATAAATAAACAATAAAATCAACTCAATTCAACTCAAC
Gb379_022040	N/A	N/A	Chr04	51585656	Unique_Gb	TM1_EST_Contig_289	CGTTCGATGCTCTTCGGCCTCAATCGTAATTATTCAACCGATGCTCAAGG[T/G]CGTTTTTGTCAAATGAAAAAAAAAAGCATCACAAATTGAGTACGGAGAAT
Gb379_022055	N/A	N/A	Chr03	35861454	Unique_Gb	TM1_EST_Contig_360	GGTGGGTCCTAACCCCAACAATGGTGACGGAACCGATGAAGCTCAAAATA[A/T]CAAGACTAACAACACCACAGATGCTTCAAACGAAGTCTGAAAGTGGAATT
Gb379_022094	N/A	N/A	*	0	Unique_Gb	TM1_EST_Contig_549	TACCAATATGCAGCCAGTGAAACTCAAATCCATGACGATCCGAATGTGGC[T/C]CTTTTCTTTCTGGAAAAGGATTTACACCCCGGGGCAACAATGAGCCTGCA
Gb379_022108	N/A	N/A	*	0	Unique_Gb	TM1_EST_Contig_625	GCATTTGAATAGAGGGGTTTCCCTTGCCACAGAGCTATCAACAATTTCTG[T/C]TGCTTTTTCATTCACTCCCATTTGGATCTGTGCTATCTTTTTTAAAAAAA
Gb379_022118	N/A	N/A	*	0	Unique_Gb	TM1_EST_Contig_679	AAGCTCTAGACAGCTTCTTCATTCATGGCCTTCCTTCTTTGCCTTTAGTA[T/C]TTTGCTAAAATCACCATCATCATCATCATCATCATCATCATCTACTTCTT
Gb379_022173	N/A	N/A	*	0	Unique_Gb	TM1_EST_Contig_924	CTTGTATTCGTTTCTGTTACAGGTGCCATGCGACGCGTGGAAGAGGCGAC[A/G]GTCAGGGGCGTGGTGGCCGAGGCGGGCATGCGTGGGAAAGCCAATGGTGG
Gb379_022184	N/A	N/A	Chr02	50876273	Unique_Gb	TM1_EST_Contig_1042	GCTGCTTCTATCAACGAAGTCAACGTCTACGATCGCCAAACCTCTGCTCT[T/G]CTTGATGTATTCAACAGCCAGGGTTCATCCTCTGGTTCTGTCAAGTCCAT
Gb379_022186	N/A	N/A	Chr13	53809332	2_GbGl	TM1_EST_Contig_1048	ACGGAAGCCTCCTCGGAAGCGGAAGCGGCTGCAGCATCCACCACGGCGAG[T/C]CGCCACTCCGTTCTCCTTAAATTCAAGGAGTTCATCAGAAATTTTGAGAA
Gb379_022243	N/A	N/A	Chr07	14164661	Unique_Gb	TM1_EST_Contig_1316	CTAAAACGCGAAAGTCGTCTGTATCTATTCGATTTTCTTTGTCCTGAAGG[T/C]GAATCCTCAGAAACAACACGGTCCTCAAATTCATTGATCTGACCTAGAAG
Gb379_022245	N/A	N/A	*	0	Unique_Gb	TM1_EST_Contig_1317	GGCTGTGGCGTGGCTGCTGGACGTTGGGGCGTACGGAGGCCTGGAGTGGC[T/C]AGGCTGCTAGTGAGGGCTGCGGCGCAAGGTGGATCTGGTTAGGGTTTCCT
Gb379_022278	N/A	N/A	Chr10	52691388	Unique_Gb	TM1_EST_Contig_1460	AACCTTCCCATTTTCTTCGTTCTGTCTTTCATTTTCACAACCCAAAGAAC[A/T]GAGAAAGGATTAGGTAAAATTTTGTGAAAGGAAATTAGAAACCAAAAACT
Gb379_022307	N/A	N/A	Chr06	47355515	Unique_Gb	TM1_EST_Contig_1594	CTCGACGCTCGCACAGTCTCCGTTCTCCTCCGCCACTGTGAACCAAAGCT[A/C]CTCTTCGTCGATACCCTCTCTCAGTCTCTCGCCCTGGAAGCCATCTCCCT
Gb379_022311	N/A	N/A	*	0	Unique_Gb	TM1_EST_Contig_1626	ACTCTGAAGGGGTGCTCTGAGTATAGATCACATAGAAAAATGGTGAAAGC[A/T]GTGGCTGTCCTTAGCAGCAGTGAAGGTGTTAGTGGAACTGTTTTCTTCAC
Gb379_022370	N/A	N/A	scaffold_505	5499	Unique_Gb	TM1_EST_Contig_1909	AATTCCAAGCTACACAACACAACATCATATAGCAAAAATGAAGGAGACCC[A/C]CTAGGCCATCAAAGTCACTGAATTGAGGGTCACCTTCAGATCATGTACTA
Gb379_022379	N/A	N/A	Chr05	54997581	Unique_Gb	TM1_EST_Contig_1980	TAGATTGGGACGCACCCTTTTCTTTCACGGACGACAACGTATTCACTCTC[C/G]TTGACTGCTCCACCACTTCGTCACCCATTTTCAGATCCAACAGCTATAAT
Gb379_022407	N/A	N/A	*	0	Unique_Gb	TM1_EST_Contig_2070	TATCACCTTTGAAACTGTTTGTATTCATTTTTTATTTCTGTATCTGTGTC[A/C]TCGTTATAAGGGTTACAAAGGCTTTTTTTATAGCCTACTGATTTGTTACA
Gb379_022607	GOOD	N/A	Chr02	2284550	Unique_Gb	TM1_EST_Contig_2981	GATTCATGAACCTAGAATACCATTCCATTACATAGATGTGGAGAGTATGC[A/T]CCTATTCCCTGTTTTTCGTTATTTCGTTGAACATTTCATCCCGGTCAATA
Gb379_022685	N/A	N/A	*	0	Unique_Gb	TM1_EST_Contig_3364	AAAGAAGAGACGGGGGCACCAGCAGAGCCTACCGCGGCGGGTACTACTAC[A/T]ACAACAACAACAACAACTAGTGCTCAAGAAGAGGTGGCTGCTGCTGTTGA
Gb379_022745	N/A	N/A	Chr01	5941428	Unique_Gb	TM1_EST_Contig_3594	ACTACCACGTGTCACCATCACAACAGGAGTCTCGTCGCGATGAGCTTGTT[T/C]GTTCAACTCCAGTGGCTGACACCAATGGCTCCGTCCCTCTAAGAGGAGTG
Gb379_022865	N/A	N/A	*	0	Unique_Gb	TM1_Sing_EST.DT572419	GGAGAACCACCTTCGATCTTTTTGAGTATTGTTTCAAACTTTTCGTTTGT[A/T]TTGATTTCTTTTTTTTTGCGTAATCTCTGTGAACCCCTTACAATTGATAA
Gb379_022883	N/A	GT_GOOD/GM_GOOD	Chr12	24495400	5_GbGtGmGaGl	TM1_Sing_EST.DT571896	CAAGACAAAAGCAGCAGCTGCATTCGCACCACCATAACCATGTGGTCCAA[A/C]GCAGAGTGAGGAGTAATAATAGTAGCAATAGGCCTATGGGTTTGTCCCAA
Gb379_022888	N/A	N/A	*	0	Unique_Gb	TM1_Sing_EST.DT571721	CCTCTAAATTCAGCATTGGTTGCTGCGGTACTAGTGGTGGAGGCGGCTGT[T/G]GAGTAGGCACTGACAATGCTGCTGATACTGCTGCTGGCGTCGCTGCTGCC
Gb379_022900	N/A	N/A	Chr02	26792821	2_GbGa	TM1_Sing_EST.DT571281	CAAAAGCTATGCGACTTCGCCGTGAAATCTGCACGCAAACAAAGGATCAA[A/C]GAGAGTAAGGTAGCTTCAATGGACAAGAATCAGCATTCAAATTCATTATT
Gb379_022910	N/A	N/A	*	0	3_GbGtGm	TM1_Sing_EST.DT570981	TACAGGTGGCGGTGCTGAAGCTGGAAGCCATTCCAAACGACCTCGTACCG[A/G]TCCTGAAAGGCATAAACTGTATCGAGAGATAAAAAACTGGATGTTTGAGG
Gb379_022911	N/A	N/A	*	0	Unique_Gb	TM1_Sing_EST.DT570981	CGAACAATATTGGTAACCATTTCGGCAGTGACCTTGCTGCTGGCCTGGAC[T/G]ACACAAGCATTGTTGCCTCTAGTACTGCTGCTGGCACCTCTGCTCCCCCA
Gb379_022920	N/A	N/A	Chr03	17830197	Unique_Gb	TM1_Sing_EST.DT570394	TTCTGGCGCAGAAGTATGTGGGAGATCATCAAGGTTCAGCAACTGTGACC[A/G]CCAACTTTCAAACTTCCACGGCTGATTTTTGTCAGCCAATGGCTCTTGGC
Gb379_022939	N/A	N/A	Chr07	59364549	Unique_Gb	TM1_Sing_EST.DT569994	TCAAATCCGGCATGAAACCACATGAACTCGTCTTCTAGAGGAAAATTTTG[C/G]AGTTAGTTTAAGTGCTTTTACTTTGGTTTTTAGACTATCAATGGATTTAT
Gb379_022983	N/A	N/A	*	0	Unique_Gb	TM1_Sing_EST.DT568800	CGGTGGTTGGAGTTCCAAAACCCTCATTTTTCCCCTTTTTAAACTTAGAA[A/C]TCGGATCTAGTGCCCATTTTGAAAAAAAAATTGAAAGTCTTCAAGAAAAC
Gb379_022990	N/A	N/A	*	0	Unique_Gb	TM1_Sing_EST.DT568752	ATAAAGAAAAAGATTTGCAAAATAACTAAAATAAAAACAAATGGAAAAAT[A/C]AAAAATAAAAAGATAAAAAAAATAAGAACAAACACCTCTTAGATTTCTTT
Gb379_022992	N/A	N/A	*	0	Unique_Gb	TM1_Sing_EST.DT568752	ACGGGCAAAGGTTTCCCTTTCGGTGCAAAGTGACGAGGGAAGCCGAGCCT[C/G]GGGCGTTGTGTGCGCTGACGGAGGCACGTGGGGTGCGGCGCTCGAGAGAA
Gb379_023012	N/A	N/A	Chr11	750707	5_GbGtGmGaGl	TM1_Sing_EST.DT568082	ATATTCCTTAGAGATTCAATTTTCCCTTCGGCCTTCAAACTTGCAGCCCC[T/C]TTGTCTTAAGCTAGAAGAAGACATTGAAATGTCTCGTCTTTGTATTTTTA
Gb379_023035	N/A	N/A	Chr09	70292914	Unique_Gb	TM1_Sing_EST.DT567159	CTCGAAATCTCTCTGAACCTTAGTTGGAATCGGTTTTTGGGCAAAATCCC[A/T]TCCGAGTTCTCTGGTCTTACAAAGCTAGCAATACTTGACTTGTCCCATAA
Gb379_023082	N/A	N/A	*	0	2_GbGm	TM1_Sing_EST.DT565728	AGGTATGGAAAGGTTTATTGAAACCATGGGTCCGTCGATAATTTAAGACT[C/G]TGACTAACATCTCTCTTAGCATATTTCGGTGCAAAATGGCTAGCAGGGGG
Gb379_023102	N/A	N/A	*	0	Unique_Gb	TM1_Sing_EST.DT564907	ATAGTCCAGTCCATGCACTACCTTTCTGAATTTCGCTCTGCTTATGTAAT[T/C]GTTCCCTTTCATTATTGTTTTTTTCTTCTGGTTTAGATTTATTTGTTTTA
Gb379_023123	N/A	N/A	*	0	Unique_Gb	TM1_Sing_EST.DT564134	AGGAGCTGCAGCAACATTGCCACCACCTCAGCCTTTAACACCGTCTACCA[T/C]TAGCGCAGTTTCACCGGGTTTATCAATTCAGAGTTCAGAAGTACCAGAAA
Gb379_023130	N/A	N/A	*	0	3_GbGtGa	TM1_Sing_EST.DT563872	ATGAGACTGTTAATAATGCAGGAAGTGGAAACCCCGAAAAAATGGGAAAC[C/G]GAAAAGCAAAGCATTCCTTCGTTGGAGGGAGCTGCAGGGAATTGGTAGTG
Gb379_023142	N/A	N/A	Chr09	39660937	Unique_Gb	TM1_Sing_EST.DT563393	CAATAAGTTGAAGATCTGTTTGTGAGAATCGAAAGGTATGAGGAGAGTTA[T/C]TGATCCAGGAAGGAAGAACTTGAGCAGCCAATACCAATTATCTTTCTATT
Gb379_023203	N/A	N/A	*	0	Unique_Gb	TM1_Sing_EST.DT561626	AAAAAATAAAAATAAAAGGAACGAAAAGAACACAAGAAAAATAGAAATAA[A/G]AAATAACATTTTTCTTCTGTTTTGCTTTTGATTGCTTAATATGCGTGTAA
Gb379_023235	N/A	N/A	*	0	Unique_Gb	TM1_Sing_EST.DT560595	AATGAAAATCAAGCAGAGTTTTAGAGAGATGATGATTAATAGCAACCCAC[T/C]GGTAGATTGTGTAATTGCAGATGGGTTTTCTGGGTATGCTATTGATGTTG
Gb379_023241	N/A	N/A	*	0	Unique_Gb	TM1_Sing_EST.DT560126	TCACCTTTTGTTCATTTTCAAATTTTTGTTTTAAAATTAATTATTTCATC[A/T]CGTTTCAAGTAAAATTAATGCCTTTTAAGCTGGTTTTATAATCATATCTT
Gb379_023300	N/A	N/A	Chr09	12394745	3_GbGaGl	TM1_Sing_EST.DT557905	GGGTACCGTGTTGGCCGTCGTCGCAGATGCAAGTCACGTGTTGGTATTCA[A/G]CACAGAGTTACAAAGGAGGATGCCATGAAGTGGTTCCAGGTCAAATATGA
Gb379_023313	N/A	N/A	Chr11	49858168	Unique_Gb	TM1_Sing_EST.DT557300	GTGAACCATCCCGAGATCCAGCAGAAACTCCGCAACGAAATCGACACCGT[A/C]CTAGGACCCGGCGTGCAGGTTACCGAACCCGACACCCATAAGCTTCCATA
Gb379_023328	N/A	N/A	*	0	Unique_Gb	TM1_Sing_EST.DT557052	TTCCTCGTCCTTGTTGTCTTTACTTCTTCTGCAGGTGTTAGAGGCATGGG[T/G]GAGTGGTGGTTGGCTCGCGAGGAGGCGAAGCGACGTGTGTGGTGACCCTG
Gb379_023335	N/A	N/A	*	0	Unique_Gb	TM1_Sing_EST.DT556909	TACCCAGGGACATTCTTTACCAGAGTCGACTTCGATTATGATCGTCGGCC[A/C]CTGCTTTTCGATTCCTATTTGGACTGCTTTTCGGCATGCAATCGCTTCAG
Gb379_023376	N/A	N/A	*	0	Unique_Gb	TM1_Sing_EST.DT555901	CGTGTAACGAGAATAGAGCAAAAACTATAAAAAAGGACCAAATTTGCCCG[A/G]TCTGGCTAAGTCTCAAAATCTTGATCCACTTCTTCCCCAAAGGTACTCTG
Gb379_023384	N/A	N/A	Chr04	2248407	2_GbGt	TM1_Sing_EST.DT555495	AGATAAGTTTAGATTCCCCAAAGCCGTTCACAAATCAACCCCTCCCCCCT[T/C]TCTCTGTAGTAGTTGTTGATCCTGAGATTCAAATCTCTAGGGTTTTTGGC
Gb379_023385	N/A	N/A	Chr04	2248332	4_GbGtGmGa	TM1_Sing_EST.DT555495	AGATTCAAATCTCTAGGGTTTTTGGCTTTGGTTGTTGTTCTATTATTACC[A/T]TCTGTGGAACTTTAGTTAGCAATTAGATTTTTAGGGTTTTCGGTATAATG
Gb379_023430	N/A	N/A	*	0	Unique_Gb	TM1_Sing_EST.DT554379	TCCACAACTACTTAGGGAAATAAATCTTCAATCTTCAGTCTACTTTCTTG[T/C]TACCTCAGAAGATAAGACTACAATTGCCAACCTACTCTCTTGCTACCTCA
Tom_000004_Class_III	N/A	N/A	Chr12	33699427	Unique_Gt	Tm1_Mira454_Contig_21301	CTTGACCTGTAAGTCCATTTCCACAAGCTCGACCGAAAAAAAAGACGCTT[T/C]CGAACTTTTTTATCTCATTTCTTTTGTATCTTTGTGTTGTGTACATAAAA
Tom_000014_Class_III	N/A	N/A	*	0	Unique_Gt	Tm1_Mira454_Contig_9146	TCGTCGTCATCGTCATCGTCATCGCCATCGCCGTCGCCTTCATCGTCGTC[A/G]TCATCGTCTTTAACATCCTCGCCCTCCTCGTCATCAGCTATCAGGACAGG
Tom_000031_Class_III	N/A	N/A	Chr11	18370961	Unique_Gt	Tm1_Mira454_Contig_87	AAATATAGATCACGTGAATGTTGATATAAAATGGGAAATGGAGACGAGTG[A/C]TATTAATTTGTAGATAAAGTTAATATTACGTAGTCGCATAAAGCGGCATA
Tom_000033_Class_III	N/A	GH_GOOD	*	0	Unique_Gt	Tm1_Mira454_Contig_91	TTAATTTTTTTTTAAGGAATGAAATATGGATCACGTGAATGTTGATATAA[A/G]ATGCTTGAAAGAAGGGGAATGGAGACATGAGTGATACTAATTTGTAGATA
Tom_000069_Class_III	N/A	N/A	Chr08	2624541	Unique_Gt	Tm1_Mira454_Contig_175	GCTTCTTCAGGTCGAGGTTACCTTTTTTTCTCCTCTTTCTCATTTTTTGC[T/G]GCATTTCTTCTTCTTTTTTTACATGTACGCAAATCATCAAGCATTCTAAC
Tom_000163_Class_III	N/A	N/A	Chr09	17732396	Unique_Gt	Tm1_Mira454_Contig_392	AATTTACAGAGAGAGAATTTGTTAGGTACTCGGAACAATTTTTGTAAGCT[C/G]TCAATCTACATACGTTAGGCAATCTTTAAATGATTTGAAGAATGTTAGAT
Tom_000240_Class_III	N/A	N/A	Chr06	36845776	3_GtGmGa	Tm1_Mira454_Contig_497	CCGTAACCTAGTATATAGCAAAATACATCCAATCAGTTCCTTTTATTTCT[A/C]AGTGACGATTGCGAAGCCACAATGGAGAAGGTAGAGGACCAGAATCCCCA
Tom_000258_Class_III	N/A	N/A	*	0	Unique_Gt	Tm1_Mira454_Contig_520	TCTTAATGAAAATTGGGTCGGTCCAATTCAAACAAATATACGTAAACAAG[A/G]AAGTAGACAWWAAAAGAAAAAGAAAAATAAGAAAGAAAGATTAAACTATT
Tom_000267_Class_III	N/A	N/A	*	0	Unique_Gt	Tm1_Mira454_Contig_530	GAACTAAACAAGATCTGGGTATACCTAAAAAAAAGTCTCCCGAGAAAAAA[A/C]AATAAGGGAGGAAAAAACGGAAAGAGAAAATAATCTTGGGAAAATATAGA
Tom_000270_Class_III	N/A	N/A	*	0	Unique_Gt	Tm1_Mira454_Contig_532	GACTTTGAACACCAATTGCATGAGAAAAATAAAATAAAAAAACTATAACG[T/C]GTGGGATTATGTAAGAACTTGATCTATATATATATGGAAGTGCATGTTGA
Tom_000273_Class_III	N/A	N/A	*	0	Unique_Gt	Tm1_Mira454_Contig_539	TCATACGAAAACCCGACTCTTAAACAAGCCTAATTACAACCCCTTTTTTT[T/C]CTCAAAGGAAGACTAATAATCATAAGGAATATATGTATATAAATCCGAAA
Tom_000285_Class_III	N/A	N/A	Chr06	6435632	Unique_Gt	Tm1_Mira454_Contig_553	CGAATCCGTACATTTTGCTGGGTTGTTTTTTCTAGTGATTTGAGTGATTG[A/G]GATCTAAATTTGCAAATTTGAAGCTAAGAACGGAACCCTACAGATAAAGA
Tom_000288_Class_III	N/A	N/A	Chr02	343808	Unique_Gt	Tm1_Mira454_Contig_562	CAAGCACTCAAAATAATAAACATTGAAAATCGCTTTGATTAATCTCATTA[A/C]AGGCTAAGCTGCACTGGATACCTATGAATGCAACCTTCCCAGGGACTATT
Tom_000311_Class_III	N/A	N/A	*	0	Unique_Gt	Tm1_Mira454_Contig_590	CAATGGACTTTTTACTCGGATAAAGCTCTCTTTTATTTCACATTTTTGCT[T/G]GTAGCCCATTTTTTTCATCAATACAAACAATTACAGAGTCGAATTGAAAG
Tom_000312_Class_III	N/A	N/A	*	0	Unique_Gt	Tm1_Mira454_Contig_590	TAATCTTTTACGAAAATGAAAATCATGCAAAAGTCAAAAACTGATATGTT[T/C]TGAAATTTTTTTATTACTTTGAAGTGGCACTTATTTGACGAAAAGATATA
Tom_000329_Class_III	N/A	N/A	Chr01	15493772	Unique_Gt	Tm1_Mira454_Contig_620	ACCAATGTAAATCCATTATCAGAGAGAGGTCGGCAGGTCGCCAATCATTG[A/C]TCTTTCGCCCTCTTTCGTGCCAGAAATCGTTCTCTAGCTGCTGCAACAGC
Tom_000349_Class_III	N/A	N/A	*	0	Unique_Gt	Tm1_Mira454_Contig_653	TATGATCTTAAAAACTAATACATTGTTGAAAAACCATATTCAACGAGGAT[A/T]TGTGCAATTTTAAAACAGGGAGACTCAAAGATGATGAGAGGTAAAAAATA
Tom_000364_Class_III	N/A	N/A	Chr01	1031869	2_GtGm	Tm1_Mira454_Contig_674	TTAGTTGCATGTCTCTTCAATGTTTCACCTGCATCTTTTACACCTTTGAT[A/G]ATCTTTTGTTTCCAATCGGTTTGTTTACTTTCTTTGTCTCTCAACACTTT
Tom_000459_Class_III	N/A	N/A	Chr06	38173619	2_GtGm	Tm1_Mira454_Contig_793	GAAGGAAGAAGAGTGTGACAATGTTTTGTCCAATTATAAGAAAAAAGAAT[A/G]ATGGGAAGGAAAATGGGGAAAGGAAGAGGCGCTTGAAACAAGTCCGAGAT
Tom_000514_Class_III	N/A	N/A	Chr01	43340323	3_GtGmGa	Tm1_Mira454_Contig_910	TCCCCATTGACATTTCACGCCCAAATGCTACCTTCTAACTTCTCGCCGAT[A/C]TGAATTTACTTTCAGAGTGATAAAATAAAGTTAGGTGATTTGAACGGAGT
Tom_000601_Class_III	N/A	N/A	*	0	Unique_Gt	Tm1_Mira454_Contig_1043	TGTATTTAAAAAAAAGACTTGAAAGAAAGGAGGTAATATCTCATGATGGA[A/C]GTAACTGAATCCCCCTTTACTTCAAAATCTCACGAGATTCGGAAAATGAG
Tom_000602_Class_III	N/A	N/A	Chr09	21417658	Unique_Gt	Tm1_Mira454_Contig_1043	GGTTGGCTTCGGATTTAGGCTCATCCCTTGGGTCCTGTAAGAGTGGTTCG[A/T]TTTCACCGGTTTCTTTAGAATTTTCTGTTTCCATTTTTGTCTAGAGGCAG
Tom_000625_Class_III	N/A	N/A	*	0	Unique_Gt	Tm1_Mira454_Contig_1081	CGGTTCCACTAACTCCAGTTTCAGTTGCCGGAACTATAGGCTGCTGCTGC[A/G]GCTGATGGTCTGGATTGTTGCCTCCTTTTGTCGATGACGGAGCGAGTGGG
Tom_000646_Class_III	N/A	N/A	Chr10	61893452	Unique_Gt	Tm1_Mira454_Contig_1112	TGTTGCGATGTATTGCTATTAGCAAATAAGTTGGCGGTGAGTATAGTTCC[A/G]ACTATGAACTAATCGAAAGCATTCTCGTCTCCAACGGTTTTGCCGATTGA
Tom_000647_Class_III	N/A	N/A	*	0	Unique_Gt	Tm1_Mira454_Contig_1116	GAAGGAAACTATAATATAATTAGAAAATAAAAAGATCATCACAAGAAAGT[A/T]ACCGCAAGGCTCAATAAATAAAATTTTAGCTTCATTGTTGTTTTTGCCAA
Tom_000678_Class_III	N/A	N/A	*	0	Unique_Gt	Tm1_Mira454_Contig_1180	CTTGCATACCATTCACTAAGCTTCCCATCAGGGAGTCTTGTCACCAGGAG[A/G]TCATCAACCGAAGAACTAATTTCAGTCTTGTTAACTTGGTCGTCAATTCC
Tom_000681_Class_III	N/A	N/A	Chr07	41104525	Unique_Gt	Tm1_Mira454_Contig_1188	CACCTTATAACACCACTACATTTGTCATTGTTTCCATCATAACCTGTTTA[C/G]TCTACTCCTCTTTCTCGGTGACCGGAATCGGAGGAGCAACCGCCACCGGA
Tom_000694_Class_III	N/A	N/A	Chr09	70414360	2_GtGm	Tm1_Mira454_Contig_1213	AGAATCGCTCATCCTGGACAAAGCCAACGCCGCTGTAATTTCATGGATAC[A/G]ATCCAATATCCCTTCGAACAAATATTCCCCTGACTTTCCCAGGTTTACTG
Tom_000702_Class_III	N/A	N/A	*	0	Unique_Gt	Tm1_Mira454_Contig_1221	TTCTCTTCAATGAAACCCACGGTATCATAGTAGCCCTGCTCAAGTTTGTT[A/C]GAGTAACTGAAATCTGGGTTGAGACTTGATTGAACAGAACTCAAATTTGA
Tom_000789_Class_III	N/A	N/A	*	0	Unique_Gt	Tm1_Mira454_Contig_1372	CCCTCCCATCCACAGGTTCCAACATAATTTGATTTTTTTGCAAATATTAA[T/G]AAAACTACGTAACCTGAGTGGGAATATATTTATATAATTCTCTCCTTAAA
Tom_000848_Class_III	N/A	N/A	Chr08	55128020	2_GtGm	Tm1_Mira454_Contig_1474	TGCTCTTCTTCGCTGTGATCGCTTGAAATACTAATAATTTGCACGAAGAT[A/G]ATCAGTCGAATGGATTCTCTCCCATTAATCTTCAGCCTCTTACACTTTGC
Tom_000874_Class_III	N/A	N/A	*	0	Unique_Gt	Tm1_Mira454_Contig_1524	CCTGCAAAGGCTTTATTCTTCATTCGCTTCGTTGAATTTTTATCTTCTTT[T/C]TATCTGAACGGAGTTTGGTAATCCAGTTTTCGTCTTCGGTTGATTCAGGA
Tom_000904_Class_III	N/A	N/A	Chr05	55508531	Unique_Gt	Tm1_Mira454_Contig_1573	ACACCATACATTCATTACCTGAGCTGTAGCGTCATAGAAAAGCGCAAACA[A/T]AACAAGTACAGTTGTTTATTACAATGTCAATCGATGTCACACTAGAACTA
Tom_000971_Class_III	N/A	N/A	Chr04	40504294	Unique_Gt	Tm1_Mira454_Contig_1672	AGCCATTGCTCTCAAAGATTAAAATCAAAATGAAACGTGAGTGGATCCCA[C/G]CACTGGGAGGCAAAACCAATCCTCGAAATCGTCGCTGAAAACTCGAGCCC
Tom_000982_Class_III	N/A	N/A	Chr08	26326659	Unique_Gt	Tm1_Mira454_Contig_1688	ACACAGCCCTGGCAACTCCACTGGGGATCAAACCCAGAATCTCTGGTTCC[A/G]TAGATCAGCGCCTTATCCATTGGGCAGAACCAGGCTATCTGCCCATAAGG
Tom_000988_Class_III	N/A	N/A	Chr13	39793945	Unique_Gt	Tm1_Mira454_Contig_1697	ACCACGAAAACATAGCATATTTGCAAGCTCTCCCCTTGCTTGCTTGCTTA[A/G]GTCCAACAAGTGAAACATACACTATATTCCATCATCATCATCATCATCAT
Tom_001005_Class_III	N/A	N/A	*	0	2_GtGm	Tm1_Mira454_Contig_1730	AACTCGTGTAATGACTTAATTTGCTCCGATGAATCAAATTGAACCGAACC[C/G]GAACAGCAAGATTTAAAATAAGAAAATGAAAATCCATCAATTGAAATAAT
Tom_001029_Class_III	N/A	N/A	*	0	Unique_Gt	Tm1_Mira454_Contig_1766	GCATCCAACTTTTAACACCATAAAACAAGGGTTGAATCAAGGCCTTACAA[T/G]CATTTGTGTTTTTATCATATACATTGGTGAAAGCTTGATGGGGATCTCAT
Tom_001074_Class_III	N/A	N/A	Chr01	10724302	Unique_Gt	Tm1_Mira454_Contig_1823	AATTAATGAAGTGGTCCAAAATTACAACGATAAGATTTCCAGGTTGGTAC[A/G]GATATGGTTAAGGACTTTTAGGGTGTAGATTAACTTCCATTTTTTAAGCT
Tom_001107_Class_III	N/A	N/A	Chr11	664340	Unique_Gt	Tm1_Mira454_Contig_1891	ATAGTTTCTGAAGCATCAACAACAACCGCCACCCGCTTTAGCCTCTGCTG[A/C]ATCAGGTTGTGGGTTATCTTCTGACGGTAGAACCACGGTCTTTCCATCAA
Tom_001110_Class_III	N/A	N/A	Chr11	18498397	2_GtGl	Tm1_Mira454_Contig_1902	GGCTAATGGCACTTGCTCGCCTATTTCACACATAAAGCCAGCGGGCGCCA[T/C]TTTGCTACCTCGGCATAAAACGCTCATGTGCCTTATATAAGTAATATGTC
Tom_001115_Class_III	N/A	N/A	*	0	2_GtGm	Tm1_Mira454_Contig_1907	GAATTAGTTGAAGAGTTGAATGGAGTACAAACCGCTACATAATTGAAATA[A/T]GTTACATTATAGATACAGAAACTTCAGATCTTACAGAGCTTCAAAATCAC
Tom_001123_Class_III	N/A	N/A	Chr02	8553573	2_GtGm	Tm1_Mira454_Contig_1932	ATAAATCTGATACAAAATACAACCTATCACCTATGTTGAACCCTTAGCAC[A/G]TGAAAATGCAAACTAAAAATAAAAACAGACAATGGAGTCTATGTGGCCAT
Tom_001131_Class_III	N/A	N/A	Chr07	53487562	Unique_Gt	Tm1_Mira454_Contig_1953	GTTCAAGCAGCTTCAATTCCCTGTTTTTGGGTGTTTGTCTTGTTCTGCAG[T/C]GGTTGGTTCTTGCCATGGGTTAGTTTGTCTTACTTTTTTACCACAAGATG
Tom_001135_Class_III	N/A	N/A	*	0	Unique_Gt	Tm1_Mira454_Contig_1956	TCCACTAGCACTCCATATTTCATTTGCCATATCAATCAATCAATCAATCG[T/G]ACCATTTCTTTGTTTCTTTTGGAGCCCCACCTCACCTTGCATTGTTGGGA
Tom_001146_Class_III	N/A	N/A	*	0	Unique_Gt	Tm1_Mira454_Contig_1973	ATTCCATCGCCCAATGCCAAACTGATCAACTGATAAACGAAATTTGGATC[A/G]CAGGCCATACCAGCTTCACTAACTTCACCTAGACTTGTTCTCTTCTTCGG
Tom_001204_Class_III	N/A	N/A	*	0	Unique_Gt	Tm1_Mira454_Contig_2109	AATCCCATTCACAGTATCAGTCCTTATATTAGAATATTTTGTCAGAGAAG[A/C]ACCTCAGATCTGGAGCAGATAGTTAATGGTTGGTCACAGGCTGCAGATAT
Tom_001221_Class_III	N/A	N/A	*	0	Unique_Gt	Tm1_Mira454_Contig_2146	GGGGAAAACAAACAAACACAATCGTCGAACTCCTTAGCTCTCAGTATTCG[A/G]GGTTAGTTTCCGCCATACCAGATGAAGATGCCTCCAACCTCGTAAGAACT
Tom_001242_Class_III	N/A	N/A	Chr04	9534175	Unique_Gt	Tm1_Mira454_Contig_2170	ATTTAAAATAAATGTGATGCTCACAAAGTTAATATACAACATGCCTTTTT[C/G]CACTGCAAAGCAATGAACACAAAGGTGCACGCTAAGAAACAAACAACATC
Tom_001265_Class_III	N/A	N/A	Chr04	44570665	Unique_Gt	Tm1_Mira454_Contig_2217	GACCAGACCAAGCCAGTATATAAGTAGGTACTACCCCTCGGCATGTATAC[T/C]AAATCGAAGCATGGCTCATATAATTTCTCTACTGCTATTCTGTTGAAATT
Tom_001272_Class_III	N/A	N/A	Chr13	58103531	Unique_Gt	Tm1_Mira454_Contig_2231	CTTCCACGTTGGGAAGGAAACAAACCTTAGCTGGCGCCACACAACACAGT[T/C]CCACGTGTTCGCTCCCTATTGGCTTGAAACCCTCGATCTCTTGTACGACC
Tom_001291_Class_III	N/A	N/A	Chr07	17797433	Unique_Gt	Tm1_Mira454_Contig_2256	TGCTTCCGTAATCGCTCTTTATAGACCATGAATCTGCAGCCACCGACCTG[A/T]CATCATCGGAAGCCACTTCTCGACCGGTCTGCAGCTGTTGCTGCGGAAGC
Tom_001293_Class_III	N/A	N/A	Chr07	15675393	Unique_Gt	Tm1_Mira454_Contig_2263	CTAATTTATCATCAATTTGCCTTCTCGACGGCTGTTATTTTACCAGAATC[T/C]CCACTGATTGAATCATACTTTTGAAATACGCGAGCTACAATTAAATGAAG
Tom_001345_Class_III	N/A	N/A	*	0	Unique_Gt	Tm1_Mira454_Contig_2369	TGGGTGCATGGGGGAGGGAATGCTTCTCGAGTAGACCTGTCAATTCTCAA[A/C]AGAGCACATCAATTTCCAGTCCCAGGTTCCAAGCGAGGCTTGTCCTTCGA
Tom_001354_Class_III	N/A	N/A	Chr08	55139891	Unique_Gt	Tm1_Mira454_Contig_2397	TCTGCCGATCCGGTCAAGAAAATAGGCAAGCTTGGGTGCCAATCCACGGT[T/C]GTTATGGCTGCACTATGGGGAAGAGTTTTGAACCCATTTGAATGGCCTTG
Tom_001364_Class_III	N/A	N/A	Chr11	6329116	Unique_Gt	Tm1_Mira454_Contig_2409	CAAGCTTCTACAATACGAGTCACTTTTTGATTAAGATAATAGAAAAAGGA[C/G]TAGTGACAGATCTTAGTACAGTTTAAAAAGGGCAAGTAGACACGGTGTCC
Tom_001406_Class_III	N/A	N/A	Chr04	21773613	Unique_Gt	Tm1_Mira454_Contig_2471	CACATCATCCTTGCCCGTAATATTAAACTCAAACCCATGACTTCTGTTTA[C/G]CTGAACATCTTTTCCATCATCACCTCCATCGTAATTTTCTCCATTTGCCT
Tom_001409_Class_III	N/A	N/A	Chr13	2279188	Unique_Gt	Tm1_Mira454_Contig_2479	AACTATAACTGATGAGAGCAAAGATTGTAATGGGAAATGAAGAAGTAGAA[T/G]GAATGAACAAACCCAAACATCTTGGAACAATCGATTTGACACTAGAAACT
Tom_001416_Class_III	N/A	N/A	Chr10	1825608	Unique_Gt	Tm1_Mira454_Contig_2496	AGAAAAAGTGTGAAGACAAAAGCGTTGAAAGAACATCAAACTTGTCATGA[A/T]TCATTGATATAGTAGAAACTTAGACCTTAGACCTTAGAAGACATTCAAGA
Tom_001425_Class_III	N/A	N/A	Chr07	2504690	Unique_Gt	Tm1_Mira454_Contig_2509	AAATTCTAACAATGTCCAAAAATATTATCAATCCAAAATAAACACCAAGA[T/C]ATCATTTTTCTAAATCATGTAAAAGTAAAAAAAGATCAAAAACCCCAATC
Tom_001440_Class_III	N/A	N/A	*	0	Unique_Gt	Tm1_Mira454_Contig_2526	TACCTTCTGCCGATTTTCGCCCAACAAAATATGAAGGACCAATTCACGCT[C/G]TCCACCATAACAAAGCAGCTTTTACGTAACAATGGCTACCAACCACTTCC
Tom_001501_Class_III	N/A	N/A	*	0	Unique_Gt	Tm1_Mira454_Contig_2627	CTATGCAAATGCATATATATATGTATGTATCTCTGCATATTGACACGAAA[C/G]CCAAAGAATTAAAACTCTTACCACAGTAAATATCAGAAGAAGTGTAAAAC
Tom_001506_Class_III	N/A	N/A	Chr02	28334243	Unique_Gt	Tm1_Mira454_Contig_2637	CAAGCTTCTCCTTTATCTCAGGCCGACCCATGATTTCACTTAATTTCTTA[T/C]TAACTTCCTGCTTCATTGTAGCAGCCTTGGAGAGACTCTTGGCTGTCGAA
Tom_001558_Class_III	N/A	N/A	Chr13	30029661	2_GtGa	Tm1_Mira454_Contig_2725	CACCACACCAAAATCCCCTCCACTTCTACATTCCAAAGGTGCTTCCAAAA[T/G]CTCCTTGGTATCCTCCTCCGCCATACAAACAGGCAAAACCACCACACTAG
Tom_001583_Class_III	N/A	N/A	Chr11	46833071	Unique_Gt	Tm1_Mira454_Contig_2757	GGATCTCTTATCTCAGCCGCCCATTTCCCCCATGGCCTTCGCCTGATTCC[T/C]CTGTAAATGTTCTTTCGAGTTCGCTGAGTCTTCCCTTCTTTCTCTCTCCC
Tom_001596_Class_III	N/A	N/A	Chr03	45389716	Unique_Gt	Tm1_Mira454_Contig_2768	AGACGAAAAACCCACCTCCATGGACCGACATCGCTGAAATATCAACTGTG[A/T]CAGCTGATCCATCTATTGTCTTCGTTTTCGTCTTATATTCTGAGAAGGAA
Tom_001614_Class_III	N/A	N/A	Chr09	15285433	Unique_Gt	Tm1_Mira454_Contig_2794	CCCCGGAGGGTCGGTCTTCGAGCCAATTGACTTCTGCGACAAGATAAGGC[A/T]TCGTACGGACGACGTTGGTGATACGGAACCGTTCCTGGCCTTTACATATG
Tom_001616_Class_III	N/A	N/A	Chr11	17998772	2_GtGm	Tm1_Mira454_Contig_2796	TAACGGTGACACCTAAAGTTTGAGTAACAATGTGACATAGCAGATCATTA[A/G]TCGACCCAGCAGTTGAGGTTGGCAAAGATATTTCCAATATTCAAACTGAT
Tom_001620_Class_III	N/A	N/A	Chr02	11870304	Unique_Gt	Tm1_Mira454_Contig_2799	CAACCGCAAACCGTGCAGCCTTGTGTGCCTCAGCAATTTTCTCCGGTGGT[A/G]GCTGGTAATTGATGTCATATTGGTGTTCTTGAGACATAGTTGGTGCAGGT
Tom_001644_Class_III	N/A	N/A	Chr09	2414611	Unique_Gt	Tm1_Mira454_Contig_2831	AAACCGGCAACTTATATGACATTGCACTTGAGTTGCGCTGTTCACCAGCT[A/G]TATAATTAATCTTTGGAAGMGATCCATTGTTAACATTATCTGAACAGTWA
Tom_001688_Class_III	N/A	N/A	Chr09	21424938	Unique_Gt	Tm1_Mira454_Contig_2893	ATCATGTATTGTTGTAAAAGCAGACTGGAAATAAGTCAGTCATACAGTCA[A/T]TTGTATTTTTTTCAACACATACCATACAAAGCATACTCGGGTCAATCTAG
Tom_001733_Class_III	N/A	N/A	*	0	Unique_Gt	Tm1_Mira454_Contig_2971	AAAGATACAAAAGAAATGAGATAAAAAAGGTTCGGAAACTTCTTTTTTTC[A/G]GTCGAGCTTGTGGAAATGGACTTACAGGTCAAGAAGGTACGAGAGCATGG
Tom_001766_Class_III	N/A	N/A	Chr09	57753694	2_GtGl	Tm1_Mira454_Contig_3043	ACCACCACTACTTGTAAGCCGAAGAGCCAACAGACAAAGACCAGACTGGC[T/C]CCTTAACTCTCAGTTTCATCAGCAACATTCTTCCCTGCATCCACAAGTAT
Tom_001798_Class_III	N/A	N/A	*	0	Unique_Gt	Tm1_Mira454_Contig_3090	AGAGGCTTTCAAAAGACAAGCAAAAGAGAGAAAAAAAAAAGGTTGCAAAA[A/G]TCTATAACTATAAGCAGATTTGATGCCTAGAGTCCTTTGAGTTGTGTCAA
Tom_001812_Class_III	N/A	N/A	*	0	Unique_Gt	Tm1_Mira454_Contig_3107	ACAATACTCATCGGCGAGTAACACAATTGTCAAAGTGTACGGTTTTAGAT[A/G]CGCAAGGAAAAATAATAGGGCACAATTGAGAACTTGTCCAACGTCATCTT
Tom_001814_Class_III	N/A	N/A	Chr04	35304667	Unique_Gt	Tm1_Mira454_Contig_3107	CTATATGACTGTACTTTTCCCTGCCATAAAGGATAGGAGGGAGGTAAAAG[T/C]ATTCGATCACTTCATTGAAGTGAAATATAAATCCCCTTTTCAGTTTCATT
Tom_001831_Class_III	N/A	N/A	*	0	2_GtGm	Tm1_Mira454_Contig_3139	TTATAATTCTGGGGAAATTTTCGTAATCTAGGGTTAGGATTTTTAAATAA[A/G]AAAGAGAAAGAAAACATGACGTCTTCGGTGGATTCAAACTCACATGGAAA
Tom_001846_Class_III	N/A	N/A	Chr01	1003681	2_GtGm	Tm1_Mira454_Contig_3152	AACAAAAATGCACACCCAGTGTGGCCGTAATTCAATCGTGCAATGGCGAA[A/C]AAAAATCCAAACTCCCCTTAAACATAGTAACCGGTGAAAGTAAAACCCCT
Tom_001854_Class_III	N/A	N/A	Chr08	50400649	2_GtGl	Tm1_Mira454_Contig_3162	CTTTTTCAACTTTTTACCAAATTCATCTTTCTCAGACTTTTCATGTGCAG[C/G]CTTGGACTTTCTTCTGACTCTCTGTTCTTCAACTGCATTTACTTCATCAT
Tom_001861_Class_III	N/A	N/A	Chr07	951129	Unique_Gt	Tm1_Mira454_Contig_3174	ATAAAGAGTTTTTAATGGAAGTATAGTATTTTGCATGGAAGTAGGGTACT[A/G]TGAAAATTGAAAGTGTGCTAATTACCGTTTTAGGATTTATTTTGGTGTTT
Tom_001863_Class_III	N/A	N/A	*	0	2_GtGm	Tm1_Mira454_Contig_3179	CAACTAGCCTGTCTAAAGTGTTCGAAATGGAGTGAAGATCAGCCTCTTCT[A/T]GGTTCTTGTTACTCCACAGGCGAGATACATAAAGAGCGAAACTTGATTTT
Tom_001880_Class_III	N/A	N/A	Chr09	31046101	2_GtGm	Tm1_Mira454_Contig_3209	GCAAGCTGAAGCATGGGATTTATATGGCCTTGAAACGGCAAAGGAAACAG[T/C]ATCACTGATCCACGACCCTTCAGTTTCATCTCAAACTATTTCTCTTGATT
Tom_001891_Class_III	N/A	N/A	Chr13	24390	Unique_Gt	Tm1_Mira454_Contig_3230	GCTGGGGAACTTTAAACAGGCCTCGTTGAGATTCCAAGCAATGCATTTCA[A/C]AAGGTTCATTAGTTTTCCCTATTCAAGAGCGTACTCCATTGATCATCGAT
Tom_001894_Class_III	N/A	N/A	*	0	Unique_Gt	Tm1_Mira454_Contig_3233	GAAAAAAAGGGGGGTAGGTTTTGAGGAACAAAAGAAACTACTGTCTGAAA[A/C]CGAGACAAGACTTGAGAGATACAAAGCGCCGTGGTCAATCAGGAAATGAC
Tom_001906_Class_III	N/A	N/A	Chr08	3856192	Unique_Gt	Tm1_Mira454_Contig_3247	ACTATGCAAATGTCAACAACCATTTGGTACTTTCAATCTGAGCAATGATC[T/C]CATATCATAAACCAGACACAACAATTAAGTCAAAAGGAGCATCAACATTA
Tom_001912_Class_III	N/A	N/A	Chr06	41318909	Unique_Gt	Tm1_Mira454_Contig_3257	TTGTAGTCAGATGGGGAGGGGAAATGCCAACTGGTAGAAGTTGGTATGTT[A/G]TGTTTTGGTTTGGTTTGGTTGGTTTGTTTTTGGTCCTTTGAAATRTCGGT
Tom_001917_Class_III	N/A	N/A	Chr03	39345964	Unique_Gt	Tm1_Mira454_Contig_3261	CATTAGCAACTTGTAATTACAACAAAACCACATCAACCAACACAAGGGTA[A/G]CAACAACAATTTAAGATTCCATAAAACCCTAATCCTAAATTTATCGAATT
Tom_001918_Class_III	N/A	N/A	Chr03	39346455	Unique_Gt	Tm1_Mira454_Contig_3261	GCTTCTTCTCGGCAAGGGATTTCTCAGCGACGGTAGTCTTTTTCTCCTCG[A/G]CCGGCTTCTTCTCAGCAGGCTTCTTCTCGGCTTTGGGCGCCATGGTAGAT
Tom_001951_Class_III	N/A	N/A	*	0	Unique_Gt	Tm1_Mira454_Contig_3301	CAACGTGCTGCGATGTTGAGGCGATTGTTGCAGCGCGGAGGAAGGGAAGC[A/C]AGCTGTTGTGTTGTTGTATTTTTTTTAGTTTGGGTTACTGTTTGGGTTTG
Tom_001957_Class_III	N/A	N/A	*	0	Unique_Gt	Tm1_Mira454_Contig_3305	TATTAGAGCAATAGAGAATGAAAACCAGTAGGTTAATTCACTGGCCTTTT[T/C]ATTGCACAGTGTAAAAAATGACGAGGTTTTGACTCTGAACCAGTCAATGA
Tom_001994_Class_III	N/A	N/A	Chr09	6577516	Unique_Gt	Tm1_Mira454_Contig_3365	AAAGCAAGAACCGCAGGGCTTTCTCTATTGAATTGATCAGCGTCTTCAAC[A/G]CCATGATCTTTGAATGCCAAAACAAGTGGTTTTTTCTCATATGCGGTGGC
Tom_002019_Class_III	N/A	N/A	Chr09	26021295	Unique_Gt	Tm1_Mira454_Contig_3408	CATTAGGAGTGTACCTTTTATTCTTGAGACTGAAATTCTCGTTTTGAAAC[A/T]GACTAAGAACACTTCTTTCGTTGTTGCAGGTCTCCAAATCATACCAATCA
Tom_002021_Class_III	N/A	N/A	*	0	2_GtGm	Tm1_Mira454_Contig_3413	AAAAACAAAACTCTATATTTCTCCATATTAGCGATAACAAACCATTGTCT[C/G]CAAATGGCTGATTTCCCTTTAAAAGAACAGCTAAAGAGAGAATCGGTTGT
Tom_002070_Class_III	N/A	N/A	Chr06	48997363	Unique_Gt	Tm1_Mira454_Contig_3490	AAGGAGACTTGTCCCATTTTGATTTGCAAATTGAAGAGTTATAGCCAAGT[A/G]ACAGTAAACCGTCGGTCACGATCTTCCTCAAATCATCTTTCCGTTTACAG
Tom_002093_Class_III	N/A	N/A	Chr05	7979890	Unique_Gt	Tm1_Mira454_Contig_3528	AGTCATGATAGCTGGAGTGGCCTGGATGATGCGGGCGGGTGGTTTATGGA[A/G]GATCTGGGAGCCATCCATCAAGGCATCAGAGCTGAATAATCTTCTAGTTA
Tom_002114_Class_III	N/A	N/A	Chr12	5742964	Unique_Gt	Tm1_Mira454_Contig_3577	TCATGCAACATCTCTTTAGAGCTTCGACATCTTCATCTATCAACTTCGAA[T/C]CATAACAACTCTCACGAATGTCCACAAGTGCCAAGAGGGCACGGCAAACT
Tom_002130_Class_III	N/A	N/A	Chr12	4350592	Unique_Gt	Tm1_Mira454_Contig_3607	TAATCAAAATTGTCAAATTGTTTGAGGCTTTTGGGCTTAATATGTAGAAG[A/G]AATGCATTAAACATGAGAGCCTTTTTTCTTTTCCTTTGTGCTTATGTGCC
Tom_002202_Class_III	N/A	N/A	*	0	Unique_Gt	Tm1_Mira454_Contig_3693	GTGACTGTTGGGGTATCTGACCTTTTCGAAGTGATTCTATAGGGGCTATG[A/G]TTTTAATCACGATAGCAAGCTTGGTCCATTCTCAGCAGCTGTCCGAGTAT
Tom_002204_Class_III	N/A	N/A	Chr03	8078318	Unique_Gt	Tm1_Mira454_Contig_3698	TTCTAATCAAGGCATCATGTTTTGTATTGAGGGGTGAATCGTCAGGCTCA[A/G]CGGCCACAGGAATCATAGTGGGTTCGGGTTCATGAGGAACAACCGATGGC
Tom_002222_Class_III	N/A	N/A	*	0	Unique_Gt	Tm1_Mira454_Contig_3722	TTATTAATATTATATAAGCTCAATATCAAATAAATCTAACTCGGACCTCT[T/G]CAAACAACAAAACAATTCTATCTCTATAACTTCATCATGCTGAGTTTTTA
Tom_002227_Class_III	N/A	N/A	*	0	Unique_Gt	Tm1_Mira454_Contig_3732	ACAAATCATAAACCGCAAATCACTTACATAATAAGAAAGTGTAATATTCA[T/G]TACGTGTTTGCTTGGGAGAAGAGACTAATGCTTCTTAAGGTCCAAAATCC
Tom_002249_Class_III	N/A	N/A	Chr09	29291715	Unique_Gt	Tm1_Mira454_Contig_3753	CCGCTGGCACGATCACCGCATGAAGATTTTCTTATTTGGGGAGGGGAGAA[C/G]TCGGGTGAATTCACGGTACGAAGTGCCTATCAACTATTACAGAGATCGAC
Tom_002251_Class_III	N/A	N/A	Chr04	54461302	Unique_Gt	Tm1_Mira454_Contig_3753	TTGATGGTGCATATAATCAGATTCAGAACCGGTCAGCCTCAGGTGTTGTG[A/G]CCAGAGACTCGGAAGGAAAAATTCTTTTATCCTGCTCAGAAATCCACAAT
Tom_002259_Class_III	N/A	N/A	*	0	Unique_Gt	Tm1_Mira454_Contig_3759	GAGCCGCGAGGAAGAGCAGCAGAACCAGATATCTGTTCTGGCGTTGCTTT[T/C]AGCTGCTTTGAGGAAATCCATGCTGTCTTGCCGTGTTGATTCCCGGGATG
Tom_002274_Class_III	N/A	N/A	*	0	Unique_Gt	Tm1_Mira454_Contig_3776	TTTTATTTCATATTTCTTTGCTAGAAATGAGCAATCAAACTTAATAMTGA[A/G]ATAAGAAAATGAACTAATAAAAACGAATATAATACAGAGTCTGAAGGCTA
Tom_002296_Class_III	N/A	N/A	Chr10	33824185	Unique_Gt	Tm1_Mira454_Contig_3806	AAAAAGCCACACCATTAACAGCAGTTGCAATACAATAAGACAAAGTTCAG[C/G]CTTTTTAAAAAGTGCATCGAAATAGTAAATACGACCGAGTAATTTTGTGA
Tom_002330_Class_III	N/A	N/A	*	0	Unique_Gt	Tm1_Mira454_Contig_3864	GTTTGAAAGGGACTTTGGATTGAATTGGATACGCAGTAGTTTTATTCTAT[A/T]TTTCACTTGTTTTTATTTTTATTTATTTATTTAAAGTTGTTTTTGCTTAA
Tom_002408_Class_III	N/A	N/A	Chr01	12213402	Unique_Gt	Tm1_Mira454_Contig_3982	ATCAAGGATGAAGATCCAAGCACCTTCAAAATCCCAGAAGACTAAACTCT[A/G]CCAAGGTAAAAAAAAAGATATCATCAACAACATCAAAACAAAATAGGATT
Tom_002431_Class_III	N/A	N/A	Chr03	29950016	Unique_Gt	Tm1_Mira454_Contig_4023	CACTTTTGCTCCCTTTCTCTTTAAAACCCTAGTTCTGTTTTTCTTGTGTT[T/G]TCCCTCTGATATCTACGGGGACAAAAGCGAGTGAGTGAGTGAGTGAGTGA
Tom_002449_Class_III	N/A	N/A	Chr06	3309108	Unique_Gt	Tm1_Mira454_Contig_4058	ACAATATGGAAGTTATCTTGGAATTATCTGCCTACAAAGGTGAATTTACA[A/G]CACCGGAAGTTAGCAGTCAATCCAAGCTGTCCCCGATGTGGAGAAGGAGC
Tom_002470_Class_III	N/A	N/A	Chr10	46841148	Unique_Gt	Tm1_Mira454_Contig_4097	ATGAACTCGATCACGAATGCTTGGAAATCCGACCCTTGCGGTGACGTTCC[A/G]GCGAAGACGTCGTGGGGTCCGCTAAACAGAAGACGAAGTGTTCCAGCTGC
Tom_002501_Class_III	N/A	N/A	*	0	Unique_Gt	Tm1_Mira454_Contig_4145	GATCTCCAATTCTGGGAAAAAAACCCTCAGACTTGATCACATCTTCATCA[C/G]CATCAGAGCAGCTTTCGCAGGGGAGCTTCTGAGAGGGATGAGGCTCCTCC
Tom_002563_Class_III	N/A	N/A	Chr12	6503758	Unique_Gt	Tm1_Mira454_Contig_4269	ATCATCGACTACATGAATTCGGCAGAGAAAAGCAGAAAAATAACACATTC[T/C]ATATATTAAATGTGCATGCTACAAACCGGATTCTTCGATCAAAAAGTCTT
Tom_002574_Class_III	N/A	N/A	Chr11	18733190	2_GtGm	Tm1_Mira454_Contig_4294	TGGGCTGGCTCCTCTTGGGTATGACAAATCATTACCTAATAAGCTAGTTC[T/C]TTTCTTTTTCAAAGTAGACCTAGTAATGTGGATAAAAGCCATCCACAGAT
Tom_002588_Class_III	N/A	N/A	*	0	Unique_Gt	Tm1_Mira454_Contig_4310	ACCGAGAATTGAAAGAATAATACAGTTCAAACAGTACCTTTTTTTWWTTT[A/T]TTTATCTGATATTGGAGCAATAAATTCATAGAGCCCTCATTACAACTTTG
Tom_002591_Class_III	N/A	N/A	Chr10	62154853	Unique_Gt	Tm1_Mira454_Contig_4315	ATGTATACGACGTATCCAAAGCAATGATCTTGGGAGTACTGATCATAATC[C/G]CTAATCCGTTTCGCCGCCGATATAAAACACTAAGGTATGGACATATATGA
Tom_002592_Class_III	N/A	N/A	*	0	Unique_Gt	Tm1_Mira454_Contig_4315	GTTGTTGCTGCTGTACTGTCGCCATTGATTTCAATGGTGTAAAGCTCTTC[T/C]TTTTCTATAGTTTTTAACTACTATGTATGCGTGTGTGTGTATATATTATA
Tom_002599_Class_III	N/A	N/A	Chr08	9854780	Unique_Gt	Tm1_Mira454_Contig_4324	AGTAAGCATGATAACACACCACTGCGACTACACAAAAAATGAAGAGAGGA[A/G]AGGGCCAAGCACTGCCCCATCCTTGAAGCACAATGGTCCCTGGAGCTCTT
Tom_002614_Class_III	N/A	N/A	Chr08	51644991	Unique_Gt	Tm1_Mira454_Contig_4345	GTTTCACTGGTTTGAACTATGAATCCGTGGATATTTCACTGTGAATGAGA[A/G]CCCTTTTCTTCATTGAGGTATTGACCATTTGAAGAAATTTTTTAGCATAA
Tom_002615_Class_III	N/A	N/A	*	0	Unique_Gt	Tm1_Mira454_Contig_4351	GGAGGCAGTAATAGAATTATCTTCATATTTGGGTTTTAATGATTAGTTTA[C/G]TAATGTTATGGGACATTTAAAAGTTACGACCAATCTTTTAAGTTGTCCAA
Tom_002639_Class_III	N/A	N/A	*	0	Unique_Gt	Tm1_Mira454_Contig_4397	GAAAAAGAAGGAAAAAAAAACACCCTTCAAAAAAAAACCATCAGAACAGG[T/C]TCTTTTATCATGGCCCTACTCTCCACGGATCTCCATGTCACTATTCATGT
Tom_002675_Class_III	N/A	N/A	Chr12	4864358	Unique_Gt	Tm1_Mira454_Contig_4467	ACGTATTTAACAATCAAGAGGGTGAGATCAAATGCTAAGGACATTAGGCC[A/T]AATAGAATACAATGATTTTCTTTGCCGGTCAATCGGTCGATCCATGTCCC
Tom_002689_Class_III	N/A	N/A	Chr02	55652092	Unique_Gt	Tm1_Mira454_Contig_4485	GGGGTGAAGAGATAGAAGGGGGAAGCTTAGGGGATGGGGGCAGAGAGAGA[C/G]ATGGTGAGAATTGTATGGAAGGTTGGAGATAAGGCCATGGCTCAACTCAA
Tom_002703_Class_III	N/A	N/A	Chr08	39765095	Unique_Gt	Tm1_Mira454_Contig_4517	TGAGGGCATGATCGAAGGAGTTTGGATTTTGCAGGAGTAAACCTTGTATA[A/G]TCATATTATTGCTGCTATTGCATTAAATAGAATAGGGTAAAATGTTTTTT
Tom_002766_Class_III	N/A	N/A	Chr09	59704855	2_GtGm	Tm1_Mira454_Contig_4608	CTACGCAGATTACAGTTCTAGGTTTGTTGTTGGGATCTGTCATTCTCTTT[T/C]TGATAGAAATCAAAAGGGGTAAGACAAAAAATTGGAACAGTGAATCGTTG
Tom_002773_Class_III	N/A	N/A	Chr02	12560135	Unique_Gt	Tm1_Mira454_Contig_4630	AAAAATCCTTTGGGAAGAATGTCCGTCTTCGTGGTGTTTTATCGACTTAC[T/C]ATATAAGCCCATTTTGGTAATCTCTATTCTCAGTTACCAAAGTTATTTAG
Tom_002790_Class_III	N/A	N/A	Chr06	49723045	Unique_Gt	Tm1_Mira454_Contig_4656	ACATAAGAACCTCTCTGTACATCAACAAATGTACATCAACAAAAGTTACA[A/C]GCAACACTACTAAGTCAGACGCTTCCATGGTATTTTTACCAATGAAGCTC
Tom_002801_Class_III	N/A	N/A	Chr13	68343	Unique_Gt	Tm1_Mira454_Contig_4682	ATAATGGCGTGGTAACGTAAACATAACAACTGTTGTAAAAAGACAAGATG[T/C]TCCATTTAGGGCAGGAATGTGGGAGAAAAGACAAACAAAACAAATAACAG
Tom_002824_Class_III	N/A	N/A	Chr03	4177199	Unique_Gt	Tm1_Mira454_Contig_4734	ACTAGGCTATAGCTCTGCAACACGAAATAATAAATCCGAAACATATATCA[T/C]GGTTGCTTTGGTTCGCTACACTGTCTACATCAATGCTGTTGGTCCTTCAA
Tom_002834_Class_III	N/A	N/A	Chr01	16479777	2_GtGa	Tm1_Mira454_Contig_4754	AACCAACCTTACATTACATGTCAAAACTCAAACCTAATTGTAGAAAACTT[T/C]GATATCTCAGTCTGTCTTAAAATCATCCTGAGTTGAAGCATCTTCCTGCA
Tom_002846_Class_III	N/A	N/A	Chr05	61132637	2_GtGm	Tm1_Mira454_Contig_4771	GTGGCGACTTTGTTTTTCTACATGTTCTATCCGGAGACGCAAGGGAAAAC[A/G]TTGGAGGAAATGGAAGGGCTTTTTGGTAAATTCATTGGTTGGAGGGAAGA
Tom_002898_Class_III	N/A	N/A	Chr01	677515	2_GtGm	Tm1_Mira454_Contig_4852	TCTTTTGGGTTTCTTTTCGTTTCTTTCCGCCATAGCTTTCCTTTGTGTAG[A/G]GGAAAGCAAATGAAGAAAAAGAAGCAACACAACGGCGCCTATAAATTAGA
Tom_002911_Class_III	N/A	N/A	Chr04	32589619	Unique_Gt	Tm1_Mira454_Contig_4869	TTCTTCATTGCGGAAACCATAGAAGTCATGATCAACATTTTCCAGCTGCT[C/G]AACTGCTTCAGAGACAGTCAGTGGTGGCATCTCAAAGTATTTTGTACGAA
Tom_002923_Class_III	N/A	N/A	Chr13	21659792	Unique_Gt	Tm1_Mira454_Contig_4899	ACCTTTATATAACCCATGAATCCCTTCTTGCTTCAGAATGCTCGACAGTG[A/C]ATGGAACACGTTCTTGTACACCTGTCTTCCGTTCAGCGCCCCTACTTGCA
Tom_002925_Class_III	N/A	N/A	*	0	Unique_Gt	Tm1_Mira454_Contig_4900	TATCGTAAAAAAGCCATACATATATATCAAGTTGTTTAAACCGGTTGGTT[T/C]GGCTATGCTATATCTTTGAAGATGAAACATCGAACCTCTCAATGAACCTT
Tom_002967_Class_III	N/A	N/A	Chr02	939638	Unique_Gt	Tm1_Mira454_Contig_4967	AATCCTCGAGATAGGGAGTCTCGTGTGAGGATTATTCAGGTTGTTCGAGT[T/C]GATGGTACGAAGTTCGTGTTACAAAATGTTAGGGTCTTTTGCGAACAATG
Tom_003004_Class_III	N/A	N/A	Chr02	12577341	Unique_Gt	Tm1_Mira454_Contig_5044	TTAAACTAAGCTGCTAACTACAAATTTGAAATTTGAAGTAGTTGGGTACT[A/G]TAAAATGCTCTAGAGGTCCACATGAAAAACATTCTCAAGGCAAACTGATA
Tom_003010_Class_III	N/A	N/A	Chr12	27201973	Unique_Gt	Tm1_Mira454_Contig_5056	AGGAAGATCTAGAAACCACAGCGCATTTGTTAGGGTCTTGTAGGGTCCTT[T/C]AAAATATATGGACATCGTTGCAAGTTCAAATTCCCCCTTTGGATGATTCC
Tom_003026_Class_III	N/A	N/A	Chr10	60875026	Unique_Gt	Tm1_Mira454_Contig_5086	ATGGGTTTAAGCATTGATTGAAAGAAGTGTTGGAAGATGAAGCTGAAATC[C/G]CCATGCAAATTGACGAAGAATTCATGTTTTTTCTTTTTAAAGCTTTGGGT
Tom_003045_Class_III	N/A	N/A	Chr02	53229195	Unique_Gt	Tm1_Mira454_Contig_5117	CAATACTATACAAACTAGTATAAAATATACTATGATATCATATATATGTG[T/C]GTGTATATATTATATTTAGAATCTAGGAGAAGTAGTAAGGGTGGAAAATG
Tom_003064_Class_III	N/A	N/A	*	0	Unique_Gt	Tm1_Mira454_Contig_5146	TCAGTTACTCATCACCAGAGACTATGAAGTAAATAACTAATCAAACGTTT[A/C]GGGACAAAATAAAACCAGCTTTACTTGATGTATCAAAAGCCATTTAGTCT
Tom_003072_Class_III	N/A	N/A	*	0	Unique_Gt	Tm1_Mira454_Contig_5165	GCCACAATAAAAAGATAATAATCGAAGAAGATCAAGAGGGGAATTTTAGT[T/C]GAAATTTTTTTTTAAAAAAGGAAAAAATTCTTTAAACCCTGATCTAGGGT
Tom_003075_Class_III	N/A	N/A	Chr09	6054833	Unique_Gt	Tm1_Mira454_Contig_5170	CCCTTACAGGGGTATCTCTGCTACTTGACCTGCTTATCGGGGTATCATCC[C/G]AGCTGCTTAATATGCTTACAGGGGGATCATCACCGCTACTCGGCCTCCTT
Tom_003090_Class_III	N/A	N/A	Chr12	4614722	Unique_Gt	Tm1_Mira454_Contig_5195	CCCACTAAAGTTGGTACGACAAGCCATTACACATCACCCTCTCCTTCTCT[A/C]CCAAAATACTCACCACCGTCGTCGCCGCAGTCGCCGTCGCGATCACCACC
Tom_003091_Class_III	N/A	N/A	Chr12	4614419	Unique_Gt	Tm1_Mira454_Contig_5195	TTTGTACCCTACTCCTTCCCTTTCTCACATCATTTTCTCTTTCTCTTCTT[T/C]TTCTCCTTCACCTTCCTCTTCTTCCTCTATTTCTTCTGCTTCTTCTTCAT
Tom_003139_Class_III	N/A	N/A	Chr02	36541573	Unique_Gt	Tm1_Mira454_Contig_5262	AATTCAGTATCAGGCATTTGTTTAAACTCTTTCAATAAAATAAGAAAAAT[T/G]TGAGGCAAAAGAACTACCACAATAATACCAATCATAACACATTTTGGTTT
Tom_003156_Class_III	N/A	N/A	Chr02	12118005	Unique_Gt	Tm1_Mira454_Contig_5292	ACTGTCTACTAGCAACACCGTAGCTTCCAACATAATCCTCGGAGGATCCT[C/G]CAGTACCATCTACGGACACATTCCCAAGCCCATAACTGAATGAGCTAGAA
Tom_003157_Class_III	N/A	N/A	Chr12	12694112	Unique_Gt	Tm1_Mira454_Contig_5294	AACTTTCCATTACCTTGAAATAAATACAACCAGTACCAACCTACAGGCAA[A/G]CTTATTTTTGCCTCTGCACTGACATGAAGAACAAGAAAAAAACATCCAAG
Tom_003176_Class_III	N/A	N/A	Chr06	47214242	Unique_Gt	Tm1_Mira454_Contig_5318	TTGACATTCAGACACTTTTGCTTGTAATATAGACACAATTTTTTTAAAAG[A/G]AAAAAAATCACAAAATCATTCGAACCTATAAAGACCCAAAGGACCAAAGA
Tom_003199_Class_III	N/A	N/A	Chr04	56229943	2_GtGm	Tm1_Mira454_Contig_5372	TTAATCCACAAGCAAGAGCCTCTTTTGGTATTTGACCTACACGATGGGCA[T/C]CTTGAGCAAAAATAACCCCCATCCCCATATGCAAATGCGGCTCAATGTGG
Tom_003221_Class_III	N/A	N/A	Chr07	6211873	Unique_Gt	Tm1_Mira454_Contig_5419	GAAGAAGCCATTACAGTGTCGGTTTTGCTTCTGTTTGAATTCCGTTTCCT[A/T]TCTGAGATTGAAGGAAACACCACCGATCGATAGAACATGGAAAAAAAATG
Tom_003228_Class_III	N/A	N/A	Chr09	16908662	Unique_Gt	Tm1_Mira454_Contig_5433	GTCGTTGCCGGTGGACCAACCATATGCCAATAGCTGATAAACTGAGAATC[A/G]GAGTTGTGACGGATCCAACTAACATTATCAGAAAGCGATGTTGCCACGAT
Tom_003238_Class_III	N/A	N/A	Chr01	41174900	Unique_Gt	Tm1_Mira454_Contig_5441	TCCTCTCTATCTTCATTTTCATCTTCTTGACCATCATTTTCATCATCACT[T/G]TCGTCATTAATGTCATCATTTCCAGAGTCAAATGGATCACCATGATTTCC
Tom_003261_Class_III	N/A	N/A	Chr07	19557038	Unique_Gt	Tm1_Mira454_Contig_5480	ATAAGTTACTGATTACATATAAAACCTAAAGTGACTTCCTACACATTTGT[A/T]CTAAGCAGCCGCCTTCTTGGCCTTTTTAGCCGCAGGTGACTTGATAGATT
Tom_003268_Class_III	N/A	N/A	*	0	2_GtGa	Tm1_Mira454_Contig_5498	CATCGCCTAACTTTAGGGTGGTAAATTGTGCAAAAGCTGTTGAAAAAGTA[A/T]TGAAATAACATGTCAATGGAAAATTATTTGAGAATGAGTTACTTGATCAA
Tom_003381_Class_III	N/A	N/A	Chr09	18228027	Unique_Gt	Tm1_Mira454_Contig_5731	ATAAACTACTTTGCACCGTTTCAGATAGTGAGTTAAGGGCACAACACATC[C/G]CTTTCTCATACATAAATGCATGCACGAGATGGTAAACGCATTGGCTAGAT
Tom_003404_Class_III	N/A	N/A	*	0	Unique_Gt	Tm1_Mira454_Contig_5755	CATCAAACCTTGCTCAGCAATATGTTCCATTTTCTAAAACAAATTAAAAT[T/G]ATTTTTGAAAATTCTATCTCCAACAAGAAGCATGCAGAGCAAAGCAACTA
Tom_003428_Class_III	N/A	N/A	*	0	Unique_Gt	Tm1_Mira454_Contig_5795	TATTACTTATATTCATGTCCGAATATGAGTCGTTTACGATGGTCGGATAC[A/G]ACTAGACGAGATCAAAATGAGAGAACCTGACTAACAGTATCAAAATACAT
Tom_003429_Class_III	N/A	N/A	*	0	Unique_Gt	Tm1_Mira454_Contig_5799	GAATTAGTAGTAAAAGTGAAAAAAGGCAGCCACAAACGAAGGAAAAACAG[A/G]AAAACGGAGCATGCTCTTTCCATAGCAACGCTTTACAACAAAACCATGAA
Tom_003452_Class_III	N/A	N/A	Chr07	5715122	2_GtGm	Tm1_Mira454_Contig_5824	TGACATAAATTCAACCCATTTACCCTCACCCCAATATTGTATATAAACAA[A/C]ATTTATTTCTTTGTATGTCTGACACCACATTATCCTCCAAATAAATGATA
Tom_003540_Class_III	N/A	N/A	*	0	Unique_Gt	Tm1_Mira454_Contig_5977	AAAACACAAGGTTCGAGTGAGAGCAATGTTCGGGTGCGCAACCGAGAGCT[T/C]TGATAACAAAAGGAAGTTGTAAAAGGTAGGGTAAAAAGTAATGTTGGAAG
Tom_003571_Class_III	N/A	N/A	*	0	Unique_Gt	Tm1_Mira454_Contig_6016	TCTACAATTTAGAATTTTTGTAAAAAAAATTCATCAGCAAATGTTACTGA[A/T]TTTCTACAAACCAACCATGAAAGCGATGTATATATATCCCCAGTTTTCCA
Tom_003605_Class_III	N/A	N/A	*	0	2_GtGm	Tm1_Mira454_Contig_6083	TGAATTCGTAATCTCTAAAGATATAATGACAAAACTAGTTGATATATAAC[A/G]CTTCATCACAGTGCCATAGAGATGGAAAAAAGAATACGATGGTAACTCCA
Tom_003649_Class_III	N/A	N/A	Chr04	57805200	Unique_Gt	Tm1_Mira454_Contig_6148	ACATTGAATCTGATGCAAACAATGTACAACTCTTTTTGCTTCTGTGGTAT[T/G]CTAGTAGTTTAGGGATCTCGCCATTTTTTTGTATTATCTTAGAAATGGTG
Tom_003690_Class_III	N/A	N/A	Chr12	5226992	Unique_Gt	Tm1_Mira454_Contig_6256	GGTCTTTTTAGGATGTTTATCCTCTTCTTTTTCTTCGTTTTCTGGATCTG[A/G]GTCTTGATTGTTTACTGTTTTTTGGTCTGACGGAAGAGTAAAATTGTTGG
Tom_003755_Class_III	N/A	N/A	Chr06	47271948	Unique_Gt	Tm1_Mira454_Contig_6375	GGCCTCAACCCTTTCTTATACTCATTCTCCCGACCACTATCCTTGCACCG[A/T]TTACCACTTTCCAAACTAGTGGAAGTTGTCCGTGAATCTCTAGTCCTCCG
Tom_003781_Class_III	N/A	N/A	Chr07	19771314	2_GtGm	Tm1_Mira454_Contig_6427	AGTGAATCTTGAACAACTTCATAAATTTCATCATGCACTGAAAATTTAAC[T/C]GACAGAGGAAATCTATGACTTTCTCAAAAAACAATCATACACAACTTGCG
Tom_003800_Class_III	N/A	N/A	Chr07	22253870	Unique_Gt	Tm1_Mira454_Contig_6483	CATATTTTTTTTGGTACCATAAAGAAACAGACGATACAAACGAGGTGGCT[C/G]CTAAAACATAGATTTTTCGTCGTAACTACCTACGGCTATTTCAAATTATT
Tom_003852_Class_III	N/A	N/A	*	0	Unique_Gt	Tm1_Mira454_Contig_6587	AGCGTTTACCCAAGCATGGTATTTGTTGAATAAAGATGTAGAGTCTTTCC[C/G]CACTGCCTTCATGAGCATATCAACACCTCCAGGGTGAAACTTCATGTATG
Tom_003889_Class_III	N/A	N/A	*	0	Unique_Gt	Tm1_Mira454_Contig_6655	TTACAATACCCTGGGGTCCTTTTATAAACTTTTTTTGGACACTTAATGCA[A/C]GCTATAAAATCCTAATCCAATGAATAAAATTCATTCCGGTTTTTGTCGAG
Tom_003900_Class_III	N/A	N/A	Chr06	44296960	Unique_Gt	Tm1_Mira454_Contig_6687	TCCCGTATATGAATATTTCCGCACAAGGCAATAGGGCATCAATCTTACAC[T/C]ACAAATAATCAATAATCAGTCCCTCTGTTCAATCGATTTATCCATTGTAA
Tom_003913_Class_III	N/A	N/A	Chr13	21304085	2_GtGl	Tm1_Mira454_Contig_6714	CAGCCCCACAATATCTAAATAGACCTTCAATTTCTGGGCATCCTTTGGGA[T/C]ATGGGACTGAGCGATGAAAGGGATCACGACCTAGTTTTTTCCTCTTAAGT
Tom_003951_Class_III	N/A	N/A	*	0	Unique_Gt	Tm1_Mira454_Contig_6769	CAATTTGTACCTTTGCATATCCCAACTCTTTTTCTTTTTCTTTTTCTTTT[A/T]TCAAGACTTGGGAAAGCAAACAAATTGAAAGCTTGTCTAGAAAGAAAAGT
Tom_003979_Class_III	N/A	N/A	*	0	Unique_Gt	Tm1_Mira454_Contig_6805	AACAGATTTCAAATCCTAGAGCTTACACTTTACAATCCATCTACAGGGAT[T/C]TTTACAAAAAAATATGGCTTCTAAATCTGCCTACAAAAATAAAAATTACA
Tom_003991_Class_III	N/A	N/A	Chr07	2454286	Unique_Gt	Tm1_Mira454_Contig_6851	CATCTGGATTAGTAGCGCTTGAGAACTTCTCCAAACTTTGCTTTGGCTTA[T/G]CAGGTTCAACCCGTGACTGCACTGAATTTTCTACTACAGGGTTATGAACC
Tom_004019_Class_III	N/A	N/A	Chr08	47727651	Unique_Gt	Tm1_Mira454_Contig_6893	CCGGTCTCCATTTCGGTCAGGACCATAACGGCCACCATCACTACCACCAC[T/C]ATAACGATCCCCCCTACCACCATACTTGCCCCCCCTAGCCCCATCACTAG
Tom_004038_Class_III	N/A	N/A	Chr06	48139457	2_GtGm	Tm1_Mira454_Contig_6946	CCAAGTAGCGTTTGTTGGAACCCGAAATGGCGACGGAGCAACCCAAGACG[A/G]CGGCGGCGATGGTGATGACATGGAGGAGGATAAGGAAGAATCCACACAGG
Tom_004048_Class_III	N/A	N/A	Chr11	11431502	Unique_Gt	Tm1_Mira454_Contig_6962	CCTGGCGAAAATAAAGGTGTGACTGCTGGGCTCGTGGAGCTGGTGTCCAT[T/C]AGTGGTTGCTTTCCTTTTGAACTAGGTAAAGGAGAAAGTTGCTCATCAAA
Tom_004060_Class_III	N/A	N/A	Chr05	4216411	Unique_Gt	Tm1_Mira454_Contig_6984	TAGCTGCGTGCAACATTGTTGAGATGGGGGTTGATGAGGACCCTGTAATG[A/T]AATTCAAACAGGGTGACATGCCGATCAACACATTAGTGCAACCTGATTGA
Tom_004109_Class_III	N/A	N/A	*	0	Unique_Gt	Tm1_Mira454_Contig_7049	GCTTAATCTACTTTCCCTTGAAATGTGATCTTTTATAGTTTTGGATATTT[A/G]ATGGAATCATGGGATTATTGGTATTTTGGGTTTTTCTAAAAATTTTGAAG
Tom_004191_Class_III	N/A	N/A	Chr11	16681176	2_GtGm	Tm1_Mira454_Contig_7194	GCTAAAACCGCTTAATTACACGCACGAAATCCTCCCCCCAAAAACAAATT[T/C]GTTCAAAGTTGCAGTTTCCATTATCAAAGAAACATCTCATCATATGTAAG
Tom_004234_Class_III	N/A	N/A	Chr13	57179608	2_GtGm	Tm1_Mira454_Contig_7290	GCATATTGCTTAGCCCTGTTGAAAATCAACTTCCGGTTCTCGACTTTCTT[A/C]TTCTTCGCGGCTTCGAGCTCCTGCTTTTTGGTCAAGCTCCCATTCTTCAT
Tom_004235_Class_III	N/A	N/A	Chr08	51197217	Unique_Gt	Tm1_Mira454_Contig_7291	CTTTCTTCTGTTCCTACCTAAACATTTTGCCCTTCTTCGTCTTATGGGAG[C/G]CACTCGCTGGACTGAAGCTGTCCAGCTTGCGTTTTACACCTGTTTGTTTG
Tom_004244_Class_III	N/A	N/A	*	0	Unique_Gt	Tm1_Mira454_Contig_7304	CCCATGCCGCCCATGCCACCCATCATGTCACCCATGCCGCCCATCATGTC[A/G]CCCATGCCGCCCATTCCCCCGAAGTTCGAGAAGTCCATTCCTCCTAAGTC
Tom_004262_Class_III	N/A	N/A	Chr13	56434454	Unique_Gt	Tm1_Mira454_Contig_7343	CATCTTCTGATAATCTGAATAGAATCAATAAAAAACCTAACCAGAATCAC[A/T]CTCAGAGATGCAGAGACACATACAAAAAGCAAGCCTGCACAACTGGGTCT
Tom_004266_Class_III	N/A	N/A	*	0	Unique_Gt	Tm1_Mira454_Contig_7353	TTCATCCATATCACCCTTCCACTAACGTAACTGTAATTGGCAACAAACTC[A/G]AACACAACACCTAAAAGACTAGAACACAAGTGCTTTCTCTCTCGCGTCTA
Tom_004273_Class_III	N/A	N/A	Chr07	17334922	Unique_Gt	Tm1_Mira454_Contig_7374	GAGAAGAAGAAGAAGAAGAAGAAAAAGAGCAACAAGATGTGGGATTGAAA[C/G]AGTGGATTGAGAAGAACCCAAAAGTGCTGGGTCATAAGGTTTTGGAAAAA
Tom_004280_Class_III	N/A	N/A	*	0	2_GtGm	Tm1_Mira454_Contig_7383	TCTTCTTTGTCGTTTGATAAACCAGCTTCCCTCCTGGGGTTTTGACGACG[T/C]GGTGTTGGTTGGACTTGGTGGCGTAGCTGTGACGCGTGCGGTAAGTGAGC
Tom_004290_Class_III	N/A	N/A	Chr03	45482481	Unique_Gt	Tm1_Mira454_Contig_7400	GAGATAAACGCCGGCAAGGCCTAAAAGGAAACCAATCACCACCGTTGAAG[C/G]TACAGATAGTTCCCATAAGCTTAAAGGGAAACTGGGTTTCGGTTCTTTTA
Tom_004291_Class_III	N/A	N/A	Chr06	46278762	Unique_Gt	Tm1_Mira454_Contig_7401	TCAGATTCTTTGATGGTTTGTTATTGGAGGTCGCATATCCTTAAATTTAC[A/G]CTAGTTTTAACTAGATGGGAAAGCTTGTGGTTTATCTAAATGCCAAGCTT
Tom_004295_Class_III	N/A	N/A	Chr10	59741878	Unique_Gt	Tm1_Mira454_Contig_7426	TTTTCTCTCACAGTTTCTCTGCAATTGTTTTTAACTTCTTAGAGAACTAA[T/C]AGCCTTCTTTTTTTTCTGAATAGTGAAAAAGAGGAGAACTTTGGGTTTTT
Tom_004315_Class_III	N/A	N/A	Chr06	30671140	2_GtGm	Tm1_Mira454_Contig_7453	GGGAAACAAAAAGATTWGATTTAGAAAAAGAGAGACTAAAAAGGCTCATT[A/G]CTTGAGCTCCTCTTCTTTTTCTTAGAAATGCAATATTTCTGTTGAAACAT
Tom_004321_Class_III	N/A	N/A	*	0	Unique_Gt	Tm1_Mira454_Contig_7462	TGTTTTTGTTCACTGATTTTCTATAAAAGTTGATGATGAAGGAGAAGATT[T/G]GGTTCTAAGTTTAAGAAAAGAAGGGTTGTTGGWWTTAATAGTGAAGTTTG
Tom_004339_Class_III	N/A	N/A	Chr07	2596800	Unique_Gt	Tm1_Mira454_Contig_7496	GAAAAAAACTTTTACAAAGAAAATTGAATACGGTTAGACAAGTATTATCC[A/G]GAGTCTGGAAAACATAGTCTTTGTCACCATTGAAGTCTCTTGCCAGTGAA
Tom_004366_Class_III	N/A	N/A	Chr09	10629897	Unique_Gt	Tm1_Mira454_Contig_7528	GAATGATATATATATAGGTCACTGTCAATCACACAGACCATTCTCGAGTC[T/C]TAAACTGCTCTTCCAAGTTCAAAGCCTGCAGGTGGACGCCAGCTGATGAT
Tom_004448_Class_III	N/A	N/A	Chr07	5816834	Unique_Gt	Tm1_Mira454_Contig_7648	GGCTAAACAAATGAGACATAAACCAGAAGAGAGGAAAAAAAAACATGACC[A/T]ATATGATAAAATCTGCCTGATGTCGACCGCCTTCATCAATCGGAAAAGTC
Tom_004511_Class_III	N/A	N/A	Chr05	60228016	Unique_Gt	Tm1_Mira454_Contig_7764	TATTGAGGGAACTCATCAGCTCAACAAACATCATTTCCAGTTTTTTTTCT[T/G]GCTCAACTCTCCTTACGTCCAAGACATAACTCAGTTATCTACATCCAAAC
Tom_004514_Class_III	N/A	N/A	Chr01	46622004	Unique_Gt	Tm1_Mira454_Contig_7775	AGGTCAATGAGAGGTTTTAAGACACCAGATTTACCAATAAGAACCTTGTT[A/C]GAATCAAGTGCTGATAGAGTGAAAAGGGTCGCAGCTGCATTGCTCCTTGT
Tom_004519_Class_III	N/A	N/A	Chr13	52234549	Unique_Gt	Tm1_Mira454_Contig_7785	CAATATCCCTTTTCCACTCAGGCTTTCGAACATGACTTCTTTCAACTCCT[T/C]CTGGCGATTCTTCTCGCGCAGTTTCCTAAGCTGTTGAGTAGCTTTGGCTA
Tom_004528_Class_III	N/A	N/A	Chr05	47527379	Unique_Gt	Tm1_Mira454_Contig_7821	ATAACTAATTAAGAACTTGAATACTTCATCCCGCTTCCAATCGATCTGAC[T/C]GCCTCCTTTATCTTTGGGACCTCGGGAATGATGACATGAAGGACAAAGCT
Tom_004541_Class_III	N/A	N/A	Chr07	10710434	Unique_Gt	Tm1_Mira454_Contig_7851	AAAACATTTGAGACCAGATATTCATCTCCAAACTTTATAAGGTTCCCAAA[A/G]GACAAATTCATCCCAAAAAGAAACAAAAAAMCAATATCAAAGCAAAATGA
Tom_004573_Class_III	N/A	N/A	scaffold_399	1304	2_GtGm	Tm1_Mira454_Contig_7904	TGTTGTTAGTTCCAAGATCTAGATCCTTGTAATTATAATATGCTTCTCTC[A/G]GAGATTTCGAAGCATAACTGGCCATATAACTGTAGAGTCTTCGGATCCAG
Tom_004580_Class_III	N/A	N/A	Chr08	34455193	Unique_Gt	Tm1_Mira454_Contig_7914	TGGGAATTTAAGCTCTGATGGATGAATACTGATGAGATCTCCCATACTCA[A/T]GGATCTAAACCAGGATATTTACAGTTATTCAGATTGTAATTTTTTTTTTA
Tom_004587_Class_III	N/A	N/A	*	0	Unique_Gt	Tm1_Mira454_Contig_7928	TCCAACCGATGCAAGCATCAAGCTGGCATGACACAAGGGGGTGCAGGCCT[A/G]TCAGGGCTTGAATAAAAAATATGTGATAAAAAATGTAAAATCATAAGAAA
Tom_004596_Class_III	N/A	N/A	Chr13	40440333	Unique_Gt	Tm1_Mira454_Contig_7961	GGGAACAAAATGTTGGAAATACCGATGCAAGTGTGGGATGCAAGTGAAGG[T/C]GGTGGAACAATCATCGACTCCGGCACTAGCCTAACGTTTCTAGCTGATCC
Tom_004599_Class_III	N/A	N/A	Chr10	59706582	Unique_Gt	Tm1_Mira454_Contig_7965	ATGTGAGGGAAGATAGACTGGAGGTGATTGAGAGCAGATGGCGACGGAGA[T/C]AAACGAACAGAAGAAGGAGACGACGGCGAGCAGCGCCGAAGCTTCTTAGA
Tom_004629_Class_III	N/A	N/A	Chr08	34047210	Unique_Gt	Tm1_Mira454_Contig_8030	ATATGTCAAACACTCAAATAGCTTTGATTATTCAAACACTGTTCACCTCA[A/T]CTGTGGCATTGTAATGGGAGCTTTCAACACAACTCCAACTTAACCTATAC
Tom_004636_Class_III	N/A	N/A	*	0	Unique_Gt	Tm1_Mira454_Contig_8045	TTTCCATCAAACGATAGTACCTAACAAATGTGAGATCTATAAAACTAGGG[A/G]CTTAATCCAGTTGGTCTTTATGCAACTGTCCAACAAAGGATCAGACTCCA
Tom_004655_Class_III	N/A	N/A	*	0	Unique_Gt	Tm1_Mira454_Contig_8074	TAGGTAGCTTTAAACAGTCTTCTGGTTTTAGAACTGCAACACCCATGGCA[C/G]AAAAACAGCAAGAAGGATTTACAATTTTTTTACTTAAAAAAAAGGAAATA
Tom_004661_Class_III	N/A	N/A	*	0	Unique_Gt	Tm1_Mira454_Contig_8092	CTCCCTTCTCCACTTTGCAAATTCTATTAGTTCTCAATCACACATAAAAT[A/G]TTAATAATCAAAACACGACCCATGAATATTTCTTATGTCAACCTACATAC
Tom_004687_Class_III	N/A	N/A	Chr13	43719838	Unique_Gt	Tm1_Mira454_Contig_8153	GTAAATGGTAAAATGCTTCTCTATTCTGAATTGTCCAGACTCAGGTTTGA[T/G]TGTTAGATATGGAGTGTCTGAGATGGGTACTTCAGGAAAATTGAAGAATC
Tom_004711_Class_III	N/A	N/A	Chr09	21790524	Unique_Gt	Tm1_Mira454_Contig_8202	AAAGCCGAAGATAACAATTCACAAAGGCAGTTGCTTCCATTATTGCAGGC[A/G]GCCAAACCATGCCATGAAGGCAAGCATAAAAAATAAAAATCAACCAGATG
Tom_004720_Class_III	N/A	N/A	Chr12	21371948	Unique_Gt	Tm1_Mira454_Contig_8224	CCGGCACACCGGGAAGGCACCAATGGCTGCAGTCCTGGTATTTTAGTGGC[A/G]CTACTCTTTCGTCTTCCGGTACTGTTTGCTTCGGGTGTTTCCGGTAGATA
Tom_004728_Class_III	N/A	N/A	Chr09	26373722	Unique_Gt	Tm1_Mira454_Contig_8250	TATCATCATCAAGAGCCTGGAAATTTTCTGAAATGCGATTATGGATGAAG[T/C]GGGAACACTCCGAGAAGGGATCCAAAAGCCTTGGAATTGGGTTAAACCTA
Tom_004750_Class_III	N/A	N/A	Chr13	1175872	Unique_Gt	Tm1_Mira454_Contig_8291	CTGCTAGCTCTTCTCCTTGCTGCTGTAGCTATCATGAGTCTTTCGGACTC[C/G]GGCATCTTCACGATTTTCAGGACTGCATCTGCATATTCCTCTACATTTTG
Tom_004794_Class_III	N/A	N/A	Chr06	9242980	Unique_Gt	Tm1_Mira454_Contig_8372	TCGGGGCAGAATGCAACTACAGCTCCTCCACTGCCAGTGAATTTCGAAGC[T/G]GCACCCACCCTCCGAGCTACCTCCACCATTTCTACGTTTAAAGCACCCAA
Tom_004805_Class_III	N/A	N/A	*	0	Unique_Gt	Tm1_Mira454_Contig_8386	GTCGGAGAAATGGTTTTTGAAAGGATAAACTTTCCTAAAAGCTGAATCGT[T/C]AAAAGAAAATTGAAAGGTACTCTGATGATACCCGGTTTACAGTATGATCT
Tom_004814_Class_III	N/A	N/A	*	0	Unique_Gt	Tm1_Mira454_Contig_8400	GAATCATCTTCAATTACTACAACAAATTTTCAAAAATGAATTGTCTTTCA[A/G]AAAATTACAAGAATGGTTGGCACGGCACCGCATTTTCTCGGAAATATATA
Tom_004893_Class_III	N/A	N/A	Chr13	16225461	Unique_Gt	Tm1_Mira454_Contig_8550	GCCCACATCATGATGAGCCGCCATGTCATGGACTTCTTTTTTTGCCCCAA[A/T]ACCAGAAGCGCCGCTCCTTGCTTTTTGGCCTCTTCCACTATTGTTGGACC
Tom_004914_Class_III	N/A	N/A	Chr04	10766902	Unique_Gt	Tm1_Mira454_Contig_8580	TGGAAGGAATGCCGGTGCAGCTGATATAGTTGAGTATTGTACATGTAAAT[A/G]TAGCTGAGATGATGAAGATAAGGGTAGTGAAGAAAAATAAGCCATTAAAA
Tom_004971_Class_III	N/A	N/A	*	0	Unique_Gt	Tm1_Mira454_Contig_8710	ATGGTGGAAAGCTTGTTCCTTCATTCTGTTCAGAACCCATAATTTCTTTT[A/T]CTAATTCGGCAAGCTTTTTGCTTTTGATTTTTCTTGTTTTTACGTCCGGC
Tom_005039_Class_III	N/A	N/A	Chr04	4709290	Unique_Gt	Tm1_Mira454_Contig_8862	CCACGTCATAATTAAAACCGAATTTTGCATTAAATGAAGCAATCATCTCT[T/G]TCCATGCCTCCTTGCAGAATACACCATCAATCTGGTTCCCATTCTGCAAT
Tom_005049_Class_III	N/A	N/A	Chr08	12367141	Unique_Gt	Tm1_Mira454_Contig_8880	TCTGTTAGGTCTTTAGAATCTCTGGAGCTGGATGGACTTTGTTGACAATT[A/G]GGTTCAGCATCACTGACCAAGATCCTGTTTTTAACTCGACTAACTATGCT
Tom_005054_Class_III	N/A	N/A	Chr06	28400982	Unique_Gt	Tm1_Mira454_Contig_8885	AGTAACATTTTGGTGTAATACTGCCCAATCATGCTTAGAAGTTAAAATCG[A/G]ATGAAGGTGGAGCAACATGCCCTAAGGCATTTCATTATATGATTATGGTA
Tom_005066_Class_III	N/A	N/A	Chr02	26658195	Unique_Gt	Tm1_Mira454_Contig_8911	TAAAACCATAATTGCTGAACTACAAAAAGATGCCATCTTAATAATATGAG[A/T]TCGATTCAAAATGAAAAAGGCAAATTTCTCAGTAGAAGAAGCCAAGTACT
Tom_005073_Class_III	N/A	N/A	*	0	Unique_Gt	Tm1_Mira454_Contig_8926	GTTTAGGCAGCAAAAGGGTTACTGAAAGATGACTTATGCTAGCGAGTCGG[T/C]AGAGGAGACCATATTTCTTTCAAGCAGACACAGCACAGAAGATTCTGTAA
Tom_005100_Class_III	N/A	N/A	*	0	Unique_Gt	Tm1_Mira454_Contig_8973	TTGAAAGAGAAGACGATTGAAAATTTTTAATTTTGATGAGAAACTTGGGG[A/G]AATTTGTTGATTAATTTATAGGGAGAGATTGCCGACTTAAGTATAAAAAA
Tom_005108_Class_III	N/A	N/A	Chr02	10582123	Unique_Gt	Tm1_Mira454_Contig_8981	CTAAAGATGATGGTAGCAACAACCATGTGAGAAATAGAAATAATTAAAGC[T/C]AACATCGCCATTCAGCATCACATAGGGCTAAAGAGTTGAAAGCACAACAA
Tom_005118_Class_III	N/A	N/A	Chr11	4495660	Unique_Gt	Tm1_Mira454_Contig_9002	GTTTCCATTGTAAACAATATTGACCCCGGACAGAAGGGTTGCAGCCATGG[T/C]GGCAACTGAAGGGTGAACATGTGTTGAAAGTACCATCAGCTCCCACCAGC
Tom_005141_Class_III	N/A	N/A	Chr06	50189084	Unique_Gt	Tm1_Mira454_Contig_9066	CCTTTTGCAAAGATGTATATATGAAGATTGTACCCAATAACTACCGAGAT[T/C]CAAATTTCAACCCTTTCGCAACTCTTCTCCCAATCACAGCCTACGGACCT
Tom_005152_Class_III	N/A	N/A	Chr13	15005620	Unique_Gt	Tm1_Mira454_Contig_9089	GTTACCCCAACTGAAACGTAGTCGTTTTGATGTTTCTCTTGATCGGATTG[T/G]GAAGGTTCCTCCACCGTTTGGTCAATACGAATAGCAAGAGGTGGCTCTTC
Tom_005171_Class_III	N/A	N/A	*	0	Unique_Gt	Tm1_Mira454_Contig_9142	GTGCTAGGCTCGTTCACTCGTTTACGCGTCATGAGACTATCAAATTGGGT[C/G]AAGGCACTTTCGTTCAGTGGAAGCAACTAACTGGTTTTTTGGATGGAACG
Tom_005190_Class_III	N/A	N/A	*	0	Unique_Gt	Tm1_Mira454_Contig_9175	AACAAAAACCATGCCTATAGAAAACATTAGTAACATCATCAAATCGAAAA[A/C]CCCCGATGTTGGATTCCGAGACTACACAAACGAATCAAATGTGACAAAAA
Tom_005191_Class_III	N/A	N/A	Chr11	11177951	Unique_Gt	Tm1_Mira454_Contig_9179	CTCTCCAACATATATAAGTCATCATGCAATCTATCACTGCCAACCTTCTT[C/G]CCTGTTTGAAGGTCTTGGAATACACAATGATAAAAAAAAAACTCAATTTT
Tom_005192_Class_III	N/A	N/A	Chr11	11178033	Unique_Gt	Tm1_Mira454_Contig_9179	AAAAAAAAAACTCAATTTTGCAATTTAAGGTATTTGTGATGATACTAACA[C/G]ATAAAAGGTTAACTGGAAAACGTGGAACATGTAGTATAGAGGATAGTTTA
Tom_005198_Class_III	N/A	N/A	Chr11	8547707	2_GtGm	Tm1_Mira454_Contig_9191	AACACCAGCATATTGTGTCAACAACATATCAAGCATACACAGCGCAGTTA[A/G]TCAATGACATAACATGTAATGTTCGATCTGAGACTTGAGCCACTAACCAT
Tom_005209_Class_III	N/A	N/A	Chr05	63721474	Unique_Gt	Tm1_Mira454_Contig_9212	TGGCCGTGAGCCGAGAATCGGCGGTGTTGTACTGTGGGTCGTCGGACGGG[A/C]TCGTTAACTTCTGGGAACGCGACAAGCATCTTTCCCATGGTGGGATTTTA
Tom_005222_Class_III	N/A	N/A	*	0	Unique_Gt	Tm1_Mira454_Contig_9239	TGGATTTTGATTTTTAATGGGATATTTAGTGACCATAAGGCTTTGTAAAA[A/T]TCTTTGTAAGCATCATTCATAGGGGAAACTTGGGTGTTGTATTGTAAATT
Tom_005242_Class_III	N/A	N/A	*	0	Unique_Gt	Tm1_Mira454_Contig_9294	GGAACAGGCAAATTACACTTTGAATCAACAAACACTACAAAAAAGCATCG[A/T]ACTTTCAATTTAATCTATCAAGTATCAACCACAACAAARGAAAACAGTTC
Tom_005244_Class_III	N/A	N/A	*	0	Unique_Gt	Tm1_Mira454_Contig_9296	GTATGCGTATGGGGGTATTCAAAATCCCCCATGCTCATGCTGCTGACCAA[C/G]GAAATTGCTGATTCTAAAGTAATGGGCTCTCACCGCTGGTCAAACTGGAA
Tom_005250_Class_III	N/A	N/A	Chr06	46617640	Unique_Gt	Tm1_Mira454_Contig_9302	AATCTTAACATTTGTAATCTCTTCGGTTGGCATCTTTTGTACCAACAAAA[T/C]CCACCTATAACATCTATTACCGCATTCCACCTTCATATGTACACCAAGGC
Tom_005254_Class_III	N/A	N/A	Chr04	49769758	2_GtGm	Tm1_Mira454_Contig_9307	TCTCTCACCGGGGAAAACTGCACCGAAAGAGCTTTGACGAGAAAGAGAAA[C/G]CTTGGGAGAACCGGGCAGAGCTGATGAGGTGACCGGAAGTGAACCCGCTC
Tom_005280_Class_III	N/A	N/A	Chr08	2171676	Unique_Gt	Tm1_Mira454_Contig_9332	ACTGATACAGCAGATTGCGGAGACAGCCCAATTGTGTTTATGAGGTAAGA[A/C]GTCTTAAACCAGTGTCTACTTTCTGCGATTCCAGATTCATATCTAACAAC
Tom_005282_Class_III	N/A	N/A	Chr11	26951673	Unique_Gt	Tm1_Mira454_Contig_9341	GTTTCCTGGCTAATTTGATGTTGTTACCATTTGATGAGTTCGATGTTATT[T/C]TGGGGATGGATTGGTTGATATTGCATGATGCCAAGGTGAATTGTAGACAG
Tom_005301_Class_III	N/A	N/A	Chr01	21309065	Unique_Gt	Tm1_Mira454_Contig_9397	AGTCTGGACTTGGTAACGACGGATCGGTCCGATTAACTCGCAAAAAATAA[T/C]AGGGATTGGAGATTGAAAAGTCAGAAGCTATTTGTTTCATGGGTGAAGGG
Tom_005328_Class_III	N/A	N/A	*	0	Unique_Gt	Tm1_Mira454_Contig_9441	AACCACGAAAATTAGCATCATTTTCGCGCATTCCCCCAATAACGTAAACG[T/C]GGTTGCCACAGGAAACGGCAGTGGAACATGAAGGAGCAGCAGGTGGCATC
Tom_005345_Class_III	N/A	N/A	*	0	Unique_Gt	Tm1_Mira454_Contig_9469	GAACTTCCTTGCAAACAAAAAAAGACATGGAACAGATATAGAGTTTGACC[A/G]TTTAATTTACATTATTTGTTCGTTTAATTTACAGTGTGCTGCATAGTTTT
Tom_005354_Class_III	N/A	N/A	Chr02	62218878	3_GtGmGl	Tm1_Mira454_Contig_9488	GAAAATGATAGCTGCTCCTTCATTCCGTTGGTTCCACTCGAAATCGAGGA[T/C]TTCTTTAGTAACACTGGTTGCTTTCGGTTGTTGTTGTGGTTGCATGACTG
Tom_005367_Class_III	N/A	N/A	Chr09	50662918	Unique_Gt	Tm1_Mira454_Contig_9522	TGCCCTTCCCACTATAGACTTCCTATGTTCTAAGGAACTATGGTTTCGGA[A/G]TCTTCGAAGGCTGCTTTCAAACAAATTATTGAAGCCTTAAAAGATGAGAA
Tom_005408_Class_III	N/A	N/A	Chr07	38061156	Unique_Gt	Tm1_Mira454_Contig_9628	TATGGCTGCTTTTTCAGACTTAAAATTTGAAGACTAACAGGGAAAATTGA[A/C]TGAGAGGAAGACTGTCAAAATCACAAGCAATGATGAATACCGGGTACCCG
Tom_005411_Class_III	N/A	N/A	Chr06	31265141	Unique_Gt	Tm1_Mira454_Contig_9630	ACCACCCTGGACTCCATCTTTTTGCTCGGTGAGAACTCTCTTCAGCTTCC[C/G]TTCTCCTTTTTTGTTCAAGATATCGATCTGCTTCAGCTGATGTTCGACAA
Tom_005427_Class_III	N/A	N/A	Chr10	11811980	3_GtGmGa	Tm1_Mira454_Contig_9662	TGGTAAGACTGATAAGATATAAATATCAATAATACAAACAAGTCAACTTT[T/C]ATTGGCTGATAGGGAGAGATCTTCCGGTCCCCACATTCTCAGGTACATAA
Tom_005452_Class_III	N/A	N/A	*	0	Unique_Gt	Tm1_Mira454_Contig_9709	GATCATGGGGTCCATCAAATCAATCGCAAAATCCGCGTGCTCTAGCCTGG[A/G]TTTTTGGGGTTTGGGTTTGTTATGTTTGGGATTATTTCTTTTTCATAACM
Tom_005492_Class_III	N/A	N/A	Chr13	6851357	Unique_Gt	Tm1_Mira454_Contig_9751	GCAACTCCCGTTTGTGTTCTTTTCTGTTGGTGACCCCAAGAATTGCTTTG[T/C]ATGGATGATTTTGCATACAGCTTTTCCATCTTGGAGAACTGTCAGCCATG
Tom_005501_Class_III	N/A	N/A	Chr01	54985142	Unique_Gt	Tm1_Mira454_Contig_9762	GCGAAAAAATTCGACTTTAACTTCGAAGACCAACAATGGAAGAGCTAGTT[A/T]AGTGAATTCAGTTGAAAGGGTTTTAAATTGGGGATTCTCCTTTTTCCTCT
Tom_005509_Class_III	N/A	N/A	*	0	Unique_Gt	Tm1_Mira454_Contig_9794	CATGAAACCCATTTTTCCTGTTTTTCCCATCAAGCCAAACAAACAGCGGT[A/T]ATTTACCGCTTACCAGCAACAGCTCCAGTCCATTTAGTCGTGATGTTCAA
Tom_005551_Class_III	N/A	N/A	Chr08	6897246	Unique_Gt	Tm1_Mira454_Contig_9859	AGGTACCACAAATGGGGGAATGGTAGGCTTATCTTCTCCATACAGTACAC[A/G]AACTGACTGAGCTATTGCTGAAACAGTTGGTGGTAGATCAGGATCTGGAG
Tom_005614_Class_III	N/A	N/A	*	0	4_GtGmGaGl	Tm1_Mira454_Contig_9997	GGGGTGCACCCACCACCATGCACAACACCACCACACATGCAAGCTTAAGG[T/G]ACATTGAGCTAGCCATATCGATTAATCACAAGAAAAGGAAAATGCTTGCT
Tom_005642_Class_III	N/A	N/A	*	0	Unique_Gt	Tm1_Mira454_Contig_10087	TCCCTTCCATCGCTTGAGTTTCAGGTTATATGGGATATGAAAACCTCTAA[T/C]GTATTTCTCTTCTCGCAGAGAAAAAAGAAAATAAAAAGTTTTCTTTTCTC
Tom_005703_Class_III	N/A	N/A	*	0	Unique_Gt	Tm1_Mira454_Contig_10203	TTGCTAACTGAGAGGTTTAAAGGAAAAAACATAATTCGTAAAGTTTTAAT[T/C]CTAAAGAAATCCCCTCAATAGAAGAACCCAAGTACTTTTCCACCTACATT
Tom_005732_Class_III	N/A	N/A	Chr09	376228	Unique_Gt	Tm1_Mira454_Contig_10251	TAGGCCATGTAATCTTCCACTTCAATCTTTATTCTTAGCTGCAAATCTAC[A/T]TTTTTTCCTATGCTTTCTTGAAGGTATATTATGAGAAATAGCTGCCTGCC
Tom_005752_Class_III	N/A	N/A	Chr09	17966292	Unique_Gt	Tm1_Mira454_Contig_10277	TTTGCGGACTGCATACTGTTTGCTCCATTCAAGGCCTAAGAATAATACTG[T/C]CATTTGATGAGAGACGAGTCTATTCATGAAAATCCTCATATGGTGAGGAT
Tom_005777_Class_III	N/A	N/A	Chr08	39754660	Unique_Gt	Tm1_Mira454_Contig_10339	CGGAGATAATGACATGCTTGAGCTGTGCATCCTTCCTTTTCTTAAGACTT[T/C]CTTCCCTCTTTCGCTTAGCGTCTTCGTGTTCCTTAAGCATCCACCAAGGT
Tom_005779_Class_III	N/A	N/A	*	0	2_GtGm	Tm1_Mira454_Contig_10342	CCCCAATTTCTATAAATATAATACGCCCACGCYTTCCTCCTCGGCGCCGC[T/C]CCCAATTGCTCCCTTACTAACAACAAAAACCCGGAAATGTCGGACGACGA
Tom_005815_Class_III	N/A	N/A	Chr08	52241436	Unique_Gt	Tm1_Mira454_Contig_10430	ACCTTACGTGGGAAGCAGCTAGGATCTACACCGACACCCCCAAAGGAAAA[A/T]AACCTAGTGGAAAAGTAGTGCAGAGGCAACCATTAGCACCGCGAGGAACA
Tom_005831_Class_III	N/A	N/A	Chr04	4046739	Unique_Gt	Tm1_Mira454_Contig_10446	GCAAAGGGGGCATTAATCATACATCCAAGCTAGGCCTAAATCGTTCGAGC[A/T]GTTCACGAAAAAACTTGTTCGGATCACACACAACATAAATCGAAGGGAAT
Tom_005874_Class_III	N/A	N/A	*	0	Unique_Gt	Tm1_Mira454_Contig_10513	AAAGAGATATGGGCAAGAAATAACAAAAGGAATAGGGAATAAGAGTAGAG[A/C]GAGAGGATAGGAAGGTTCTCGTTTTGCTGTTTACTATAGGGAAAAACTCT
Tom_005887_Class_III	N/A	N/A	Chr04	60865770	Unique_Gt	Tm1_Mira454_Contig_10523	GCGGCGAGACTGAGGTGCCGGAAGAAGATTGAAAGATCTCGGTTGAGCTA[A/T]GGAAACGCGTCCTCTGTATGAAGAAGATTGCAAAATCCGTACGGATATTG
Tom_005928_Class_III	N/A	N/A	Chr08	2928051	Unique_Gt	Tm1_Mira454_Contig_10619	TGGCTTGTTTTACAAGTGGGGCAACCACTTTATAGGTGACGGTGTCGAAG[A/G]CCGATCCAATGGAAAAGCCACCGCCATGGTAGTGAACAAGCAGGGGAAGC
Tom_005988_Class_III	N/A	N/A	Chr03	37840080	2_GtGm	Tm1_Mira454_Contig_10709	TAGCTCTTATTTGATCATCAATAAGGGCTTGTTTTGATTGAAATCCATGG[T/C]AATATCTTGCTGTCTCTTCATGTATTTTCATATTTTCAAATTTCCCAACC
Tom_005991_Class_III	N/A	N/A	Chr08	53510636	Unique_Gt	Tm1_Mira454_Contig_10716	TGTCCAAAATTTAATGCCATGTTACTAAGAAACTCACCATACTAATCCTC[T/C]GATTACCATCGGCTTTGAAGTTTAGCATGATGAACCAATTTCAATTGCAA
Tom_006011_Class_III	N/A	N/A	Chr07	11079661	3_GtGmGa	Tm1_Mira454_Contig_10751	AAGCTGCCTACACATCCAGCTGTCACAAAAATTTGGAAACAGAGCAACAT[A/G]TTCAACGGCCTCGACCACGTCCACGTCCACGCCCACGACCCCGACCACGT
Tom_006036_Class_III	N/A	N/A	*	0	Unique_Gt	Tm1_Mira454_Contig_10804	TGGGATCCTGATGAGGTTCAATTTGTGATAGAGTTAATATTTTGTGTTTG[A/G]ATTAGGCCTTTTGATGCGTTTGATTTTATAGGTATTTGATTTTGAACCAT
Tom_006037_Class_III	N/A	N/A	Chr06	2573550	Unique_Gt	Tm1_Mira454_Contig_10806	CACCTAACTTACAGCTTGCAGTCWGCGGTACCATATTAGCTTGTAACATG[T/C]TCCACAWCTTTGCCTTACAATAGGGGCACACTGCTGTTGGATGAAGCTGG
Tom_006074_Class_III	N/A	N/A	Chr01	7990612	Unique_Gt	Tm1_Mira454_Contig_10888	TGTGGTAGTGATTCTGCTAAAGCTTCTATTGCTAGAATCGACTCTTTTAA[T/C]GAGCCTATGCACAAAAGAAGCTCTCTTAAAGCTAAATATTCGTATGGACG
Tom_006080_Class_III	N/A	N/A	*	0	Unique_Gt	Tm1_Mira454_Contig_10897	CTACCACATCATAATATTTATTAAACCAAAAAATAAAAATTAGCGAAGCA[A/C]AGAAGTAATGAGAATGGCGGGATTGGGACTACTTTTGAAAACCTTGTTCC
Tom_006103_Class_III	N/A	N/A	Chr07	46721199	Unique_Gt	Tm1_Mira454_Contig_10973	AACCTCTGCACTCTGCATTCTGCATTTGATTCATCAATTTGTGGTTTCTC[A/G]CTATGCCGGGAGCATGGGCACATCCTTTGTTCTCAACCGGTTCCCCATGC
Tom_006190_Class_III	N/A	N/A	Chr08	46147141	Unique_Gt	Tm1_Mira454_Contig_11157	ACAGTTTTTCCGGGTATTTTGAGGGGGGKTTTAGTTGAGTTTTACCCAGT[T/G]TTGCTTCCAAAAAATGTTAGAGTATCGAAAACAAACCATGAATCTGAGTA
Tom_006250_Class_III	N/A	N/A	*	0	Unique_Gt	Tm1_Mira454_Contig_11287	AGTGGCTTCCCATCAGTTTTGATTTCTGGTTTYTCAATTCCTTGTATATA[A/C]GTTATTCTCAACTTAGTCAGTTCCTGTCGATGTCCTTTGGTTCGACGGTA
Tom_006261_Class_III	N/A	N/A	*	0	2_GtGm	Tm1_Mira454_Contig_11293	ATTTTTTAATCACAAATGATTTAAGATGAGAAAAGATGCCTAGTAGAGGC[A/C]GTGACCTAGAAATAGATAGAGGTGCTTCTAATTTAATAAGCACATGCAAA
Tom_006306_Class_III	N/A	N/A	Chr06	5623385	Unique_Gt	Tm1_Mira454_Contig_11373	TTTTAAGCCTGAGATGAAAAGGGTTAGTAGAAGGGAGTTGTTCAAGTGTT[T/C]TCCTAAAGCTAGAAATGATTTCAGGATCGAAATCTGTGATTACTGAATCT
Tom_006331_Class_III	N/A	N/A	*	0	3_GtGmGl	Tm1_Mira454_Contig_11409	AAGACCCTRGCAAGACACAGACTTTGAGCAAAGCAGCCTCATTTCTCCAA[T/G]ATGGCTAGAGGGTTGAAGAAACATTTGAAGAGGCTCAATGCCCCCAGGCA
Tom_006337_Class_III	N/A	N/A	Chr06	50009093	Unique_Gt	Tm1_Mira454_Contig_11414	ATAGAAATCGATAACGAAGGCGGAGGACAGACCGACGAAATGAGGGAATG[A/T]AGGAATTCAGCAGCAGGAGCATCGGAAGGGGAATATTGACCTTGAAGAGA
Tom_006338_Class_III	N/A	N/A	Chr06	50008924	Unique_Gt	Tm1_Mira454_Contig_11414	GCACTTGCTGTTCGAGAGGTTGAGAAAAAAGAGAAGGGCAATCCCGAAGA[T/C]GACTAAGAGCCTGGCAAACCCAAGGCGAATGAGAGGAAGCTGTTGCCGCG
Tom_006355_Class_III	N/A	N/A	*	0	Unique_Gt	Tm1_Mira454_Contig_11445	AATGTTGCTGATTTCTTTTTATCGATGAATTTCTTTTTTCCCATTATCAG[T/G]TATTTTTCTAGATAACTTACGGTGATGATTGTGTGGGTTAATTTCAGTAG
Tom_006358_Class_III	N/A	N/A	Chr07	52035643	Unique_Gt	Tm1_Mira454_Contig_11448	CGGGACACACTACTCCTTTTCTTCCTTGTGGCAGTGCTTACGTTACTAAA[A/C]CCTAAGCCTCTAAGGCTTTCCATTGTGGCAAACTACTGAAGCTCAAGCCT
Tom_006360_Class_III	N/A	N/A	Chr05	57766796	Unique_Gt	Tm1_Mira454_Contig_11454	GCTAGCCATTATGAACAATATATCAAAACATGAAGGCAATATCCTCCCCA[A/G]CCGCTAAGTCCAAAATCAAACTAATGCCATGGCAGCTACACCTTCTGTCT
Tom_006369_Class_III	N/A	N/A	Chr05	27580204	Unique_Gt	Tm1_Mira454_Contig_11487	GCACCAGATTGTTTAAAAGCATACGCTGATATAGCGTATAAATGCTCAAA[C/G]GAACGAGGAAGTGAACGACCATCAATGGCGGATGTGGTGAAAAGGCTTGA
Tom_006391_Class_III	N/A	N/A	Chr04	40955962	Unique_Gt	Tm1_Mira454_Contig_11563	ACAATTAGAGAAAACATGTTTGAAATGCTCTGTCGAGTTGATTTTGCTAT[A/T]GGAGCGAATTCCACGGCTTCGAATTGTGGTGTCGGAAGGGTTACGAAGAA
Tom_006398_Class_III	N/A	N/A	Chr06	47555059	Unique_Gt	Tm1_Mira454_Contig_11573	CCATGGACTACAACATTTTTTGGTTGTCAAGGTGTCACCAGCCGTTGTTG[T/C]GATGAAGAGGACTCGATTAGCTTGATTTTCTCCGACTCGGATTTATCGTG
Tom_006419_Class_III	N/A	N/A	*	0	Unique_Gt	Tm1_Mira454_Contig_11599	CAAGGTTGTCATTCAGTGACAGTTAAGGACAGCTGGTCAGCTGGATTGTT[A/G]GACTGTTGCTGAGCGTCAACACTTCTCAAAACCTCCATGGCCTCTGCTAC
Tom_006443_Class_III	N/A	N/A	Chr05	54701138	3_GtGmGl	Tm1_Mira454_Contig_11639	TAAATGCTAGCATTAAAGCTCCTCTGCATTTCAAGAAATGAATATCCAGG[T/G]ATTGCTGTGAGCAAAACACCAAACAATTTAATCATAGGAGTGTAAAACCA
Tom_006453_Class_III	N/A	N/A	Chr13	887480	Unique_Gt	Tm1_Mira454_Contig_11654	GAGGTGGCATGGGCCGATTAACGGATCCATTTCTCCCTAGGTGAGCACCC[A/G]TGCCTCCAGCTACATTCCCAGATGACACGGATTGCGGGGGTTGCTGAATG
Tom_006473_Class_III	N/A	N/A	Chr10	56886394	2_GtGm	Tm1_Mira454_Contig_11724	TCTGCCTTTATCAAAATGTCTGCAAGGTACTCCATTTGTATAAAAAATGT[A/T]GGCCTATCTTCATTCGAATAAATATCTTCATGGTTGAGTGTGATTAATGA
Tom_006477_Class_III	N/A	N/A	Chr11	34790023	Unique_Gt	Tm1_Mira454_Contig_11742	TTGTCAAGAAAGTTTATGAGCGTCTTGGATGATATGGTAAGCACAATCAA[C/G]AAGGAACTGCAATGCCAAAATCTCTTCTCAGTGCTGTATCTTGTTTCCTG
Tom_006502_Class_III	N/A	N/A	*	0	Unique_Gt	Tm1_Mira454_Contig_11785	GTATAAAACAGTAAAAATCAATCAGCCGGCCATGAAAAACAATAAAAATC[A/C]ATAAATATATAGAACAAAGAAAAAAGATCCTAATATTACTGTGTATGTCA
Tom_006515_Class_III	N/A	N/A	Chr01	12792826	Unique_Gt	Tm1_Mira454_Contig_11819	ACTTCTCCTTCTCCTCTTCTCCTTCCTACTCTTTCTTTTCCTATGACGAC[A/G]ATGATGATCATCATCCTCGTCCGAAGAATCATCCCTCTTCTTTCTCTTTT
Tom_006594_Class_III	N/A	N/A	Chr07	905880	3_GtGmGa	Tm1_Mira454_Contig_11953	TTCTCCAACTTACACCCGAGTCCAAGTAATATATGTCTTTATTTTGAGCA[A/G]ATGATGGAGATTTACTTCATCTGGGAGCAATCGCCACTATGGGAGGCAAC
Tom_006606_Class_III	N/A	N/A	Chr01	2249969	Unique_Gt	Tm1_Mira454_Contig_11986	AAAGTTCATCTAATCTGCCGAGTAAGAAGAATGTTGCTATTCCTCCTGTT[C/G]TGAAGTTTCAGGCATCTAAAGACACCGAGCAACAAAGATGTACAGCAAGC
Tom_006673_Class_III	N/A	N/A	Chr06	36854239	Unique_Gt	Tm1_Mira454_Contig_12100	AACAATATCAGATGATGATTTCAAACTTATTTGGCAACATCCAAATATCA[A/G]GTTGATAGTTTGCAGTTTCTTGTATTTAAAAAATATGCCCAAAAGCTATC
Tom_006678_Class_III	N/A	N/A	Chr09	24572218	Unique_Gt	Tm1_Mira454_Contig_12111	GGAAAACGATATACATACATGTGAAGCTTGGAAATGTAACTTAAAGTTAG[C/G]GCAAGTTGATTAACATTAATGGGATAAACTTCGGTTTTAAGATCAGAACT
Tom_006682_Class_III	N/A	N/A	Chr08	42863784	2_GtGm	Tm1_Mira454_Contig_12113	AGGCTCCTTAAATAAGAGGGATGAGTGACCCAGTGCTTTACTGGCTGTGC[T/C]TGTAAGGAAGTCCTAGTCTAGATGAAAAATAAATAATGGGCGAGAAGTGA
Tom_006686_Class_III	N/A	N/A	Chr12	29080589	3_GtGmGa	Tm1_Mira454_Contig_12132	AAATGTCCATGAAATCTAACCTCAAAACATAATTTCAGTCTCTAAATGTT[T/C]AGACCATTATGATCTTTGAGCCAAAATCAATTCGGAATGATTTTGAGGAG
Tom_006690_Class_III	N/A	N/A	Chr03	29866875	Unique_Gt	Tm1_Mira454_Contig_12135	TGCCAAATGTGCAAGAGCCAAAAATAACAGTCTAACATGAGTGTTGTGTG[C/G]TGATTGGTCACTTCATCCGCTAACTATGTGGTTGGGATTTGAACATTTCA
Tom_006698_Class_III	N/A	N/A	Chr07	7589747	Unique_Gt	Tm1_Mira454_Contig_12165	AATCGAAAAGTTGAAGAAAACTTTCTATGGGATCAAATCATGAAAAAACA[A/T]TTTWCTATTGCTTGGACCTTCCCCAAGTTGGTAGTTTCTTCCATTCTTTT
Tom_006701_Class_III	N/A	N/A	Chr04	42322316	Unique_Gt	Tm1_Mira454_Contig_12181	ACAGCCCCCAAATTTACAAAATCAACCCACAAAAAACTGAAGAAGATAGA[T/C]TATTGAAGTGAATCATGGTCATGGTTTTCGGCCGAGTTTGTTTGAAAACC
Tom_006715_Class_III	N/A	N/A	*	0	Unique_Gt	Tm1_Mira454_Contig_12203	CCAACTCTTTCAGTCTCATTTGCTTTAGTTGATTTAGGAGCAATTTTTCA[A/G]CCGTTTTACGGATCTTAGCCTGAGCGTTTTCTCTCTGTCGACGTCGAGCA
Tom_006772_Class_III	N/A	N/A	Chr04	3011049	Unique_Gt	Tm1_Mira454_Contig_12319	CGGACATAGGTGAGACTGCGGAAAGTGGGAGAAGAAATGTTTGTCCCAGT[T/G]ACGGCGTCGGTTGGGGTGGTGGTCGTCTGAGCATCACGCTTCCATTGAAA
Tom_006787_Class_III	N/A	N/A	*	0	Unique_Gt	Tm1_Mira454_Contig_12349	TCGGGATTGTTGCAGAAATGTACGGAATCTGATTATTTGTACTTTCCGTT[T/G]ATTCTCCGTCTTTTGATCGTTTGACTTGAAAGAAAAAAAATGGGAGCTCG
Tom_006788_Class_III	N/A	N/A	Chr02	661318	Unique_Gt	Tm1_Mira454_Contig_12353	TAACAAGAACCATATCAAACCTGAATGATCTGAACTCCGTGAAAATAATT[C/G]GAGTTTTTCCTTCTTCATGCACGATCGTTGCTTACATGGTTTGGAACTTC
Tom_006799_Class_III	N/A	N/A	*	0	Unique_Gt	Tm1_Mira454_Contig_12377	TTGTTCTTGCTGCCTTTGCCCGCTCGGGCTTGAGCCCTTTCTCGATCTCG[A/C]TCTCTCTGGTTACCGCGTTAACTTACACAAAAGGATATGAGTCATGATTG
Tom_006806_Class_III	N/A	N/A	Chr10	20860507	Unique_Gt	Tm1_Mira454_Contig_12394	CCCAGGGACCGGAACCGAACTAGGCGGCGGCGAATTGAATGACGAAGAAG[T/C]GGCATAAAACCCACCACCGATCTTGAATTCCTTAAGCTTAATTTGCTTTT
Tom_006832_Class_III	N/A	N/A	*	0	Unique_Gt	Tm1_Mira454_Contig_12483	GAGAGTTAAATTTTGTTTGTTGCACTCTTAGTAATGAAAATTTCACACCC[T/C]TTTGGTTGCTTCTTTAGATAATGAGACTTGACAATGTTTTAAAGAGTGTT
Tom_006848_Class_III	N/A	N/A	Chr11	41387672	Unique_Gt	Tm1_Mira454_Contig_12529	TCTGAAACCTAAGGAGTGAAGTAGTTCCCAAAGTGGCCAACGTTGCCATT[T/G]TTGCTCTCTCTGTCTACCCGTTTCTCTCTTTGTCTGACCGCTTTTTTTGT
Tom_006866_Class_III	N/A	N/A	Chr07	1542731	2_GtGm	Tm1_Mira454_Contig_12572	AAGCAACGAAAGCGGGCAATCCTAGCAGTAGAGCTCCGGTTCGTTGAATA[A/G]AGAGGAAAAGTGAAGGTGCGGTGCGATTGGGAGAGAGTTTTCGAGAGAAA
Tom_006868_Class_III	N/A	N/A	*	0	Unique_Gt	Tm1_Mira454_Contig_12573	ATGCTGAGAAGGATGATCATCTGATGTTAATCGAAGTGTGTACCCTTTGA[A/C]CAACCTTTTCCAGGGACAAAAATGAGAGACCGAAAATATGGGGTAAGGGA
Tom_006876_Class_III	N/A	N/A	Chr09	5727341	Unique_Gt	Tm1_Mira454_Contig_12603	TGGTGTTGTCTGGTAGAAGGATCCATCCATGCAGCAGAAAAAGAAACAAA[A/G]TATGCAACACAGCTAAGGAAGCTCCAACTTTGGGGGGTTGTTTTAACAAG
Tom_006880_Class_III	N/A	N/A	*	0	Unique_Gt	Tm1_Mira454_Contig_12640	CTTCCCCAATCATCGCTGCCCATTATAAATACAGAAATTGCTTAATAGTT[A/T]CCTGGTCTATCGGAAACTTGAAGGAAAGGGAGGGCGTGGGTCAGAGACTG
Tom_006932_Class_III	N/A	N/A	Chr07	2436250	Unique_Gt	Tm1_Mira454_Contig_12742	TCCTGTGACGCAAGAAACACTACAGCATCAGCAACATGCTTCGGTTTCAG[T/C]ATCACCCCTTTCAACCGTGCGTAGGGCTCAAACACCTGCTCCACCTCCGC
Tom_006954_Class_III	N/A	N/A	Chr12	747484	2_GtGa	Tm1_Mira454_Contig_12791	AAATTCAACTCCCTTATCAATTTCTTTGCTTGCACCGACGGAAAACTCGA[T/C]CCGGCAAAACGTAGGTCGTCTAAGACAGGGAATACGGCGGCGGAAGAGGA
Tom_006959_Class_III	N/A	N/A	*	0	Unique_Gt	Tm1_Mira454_Contig_12794	TTAAATGCTATACTACTATATGAATCCACCAATTTGGTCTGTCACCAACA[T/C]CCCTTTGAATATCGTTGTTCTCGTTCCCACAGCCATCTTTTCATCGTTCA
Tom_007001_Class_III	N/A	N/A	*	0	2_GtGm	Tm1_Mira454_Contig_12879	TCTGACCTAGAAGCTATGGATTCTAATTCCCAACAACCAGCTACGGGTGT[C/G]TCTCCACCTAAACCATGGGAGCAAGCAGGGGGCTCGACCGGTTCTGGACC
Tom_007008_Class_III	N/A	N/A	Chr09	14605126	Unique_Gt	Tm1_Mira454_Contig_12902	TTAACAGGCATTAACTCTGCTGTTGCACTTGCGCGTTGTTTTGTGGCATC[A/G]TCCACATATAGCAGATCATCAATCCTTGCTGTTATGTTGAAAGCTAGGCT
Tom_007050_Class_III	N/A	N/A	*	0	Unique_Gt	Tm1_Mira454_Contig_13019	GAAAAACTAATTTTCTCTTTATTCTAACCTACAGAGATTAATTTACCCAC[A/T]TTCTAAATAAAAATAACAAAATACGATCCAACTCTTAATATAGATTCTTC
Tom_007056_Class_III	N/A	N/A	Chr02	767969	Unique_Gt	Tm1_Mira454_Contig_13035	TTCCGTCACCGCTAGCTTCATTCCTCTTCCTCTTCATCTTTTTAGCCTCT[A/T]CTCTCCATCCGACCAATTTACCAAAAAAGCCCTTCCATTTCCTCGAGCGT
Tom_007078_Class_III	N/A	N/A	Chr01	12787374	Unique_Gt	Tm1_Mira454_Contig_13076	TGGCAATTGAAGCATATGGTAGGATAGGACAGGTAAGTCAAGCAGAAAAG[T/C]TTTGGTTACAAATGAAGTCAGTAAAAGGGTTGACATCAACTGAGCAGTTC
Tom_007093_Class_III	N/A	N/A	Chr08	54786370	Unique_Gt	Tm1_Mira454_Contig_13106	TAGCCTCGTCTTCTTGGAACTCGGAGATTATTGCCATTCAATAACAAAAA[A/G]GAAAAACCTTACTCTGGCTCAGGCAAAAGTGCGGCGTAGAGTTGAATCGT
Tom_007120_Class_III	N/A	N/A	Chr03	21803084	Unique_Gt	Tm1_Mira454_Contig_13182	TCTCTCCCGGTCCCGATCATATCCACGATCTCGTTCATGATACCTGTCCT[T/G]ATCCCTGCTCCTACGATCATGATCCCTCCCCTCGATCACAGCTCTCTCCT
Tom_007123_Class_III	N/A	N/A	Chr07	48681014	Unique_Gt	Tm1_Mira454_Contig_13189	TCGGGTGCCACTTTTTGATCTTTTCGAGCTCACAGTTGGAGTCGAAAGTG[A/G]TTAAGTTAACGCCAACTTTAGCTGCATACTTGATGTGAGACTCGGGTTTA
Tom_007142_Class_III	N/A	N/A	Chr13	2033726	Unique_Gt	Tm1_Mira454_Contig_13236	GAAGTCGAATCCTTCGTCTTCAACATACGGATCGGAATCATCAGAACCAA[T/C]GGAAGCCTTAGAATTGGATGTAGCTCTATTTCCAGCAAGGCTAGGATAAT
Tom_007145_Class_III	N/A	N/A	Chr07	44872072	Unique_Gt	Tm1_Mira454_Contig_13240	AAGCATTACACAATGAGTAATTATTATGTCTAGATACTCTAATTAGTACA[A/C]GCATTCAAAACACTACTAACAATACTATGTGATGGATGACCTAATCTTTG
Tom_007153_Class_III	N/A	N/A	Chr10	14951025	Unique_Gt	Tm1_Mira454_Contig_13270	GGGATATATCATCTGGTAATCAATGTGGTTTGGAATCTAGGAGTTGTGAA[T/C]CTTCAGCTCTGGTTAAGCACCTATTTTCTTGTAAGAATAATCTTGCTGGA
Tom_007182_Class_III	N/A	N/A	Chr13	43755493	Unique_Gt	Tm1_Mira454_Contig_13342	ATCTGAAAGTGCAGATCCACAAAGAACCAAGGTCTTGTCTGATACTCCAA[A/C]GGCAACATTAGTTCGAGACACCAAAATAACATCAAAGAGATTCAAGAAAG
Tom_007198_Class_III	N/A	N/A	Chr05	63222247	Unique_Gt	Tm1_Mira454_Contig_13382	CTGTGCCTATCCTTCTCACCATCTCTAGACTGTGACCTGTGACGAGAAGA[A/G]CTTCGTTCCTTATGCCGGGCATGATCATACAATGATTCCTCTCGTGATTT
Tom_007203_Class_III	N/A	N/A	Chr04	2022017	Unique_Gt	Tm1_Mira454_Contig_13400	CTCTTCGGCTTCCCTTTCACCCGCCACTTGCTCCATTTTCTTTTTCTTTT[T/G]CACTAAGCAGCTATGGCTGTTYGTAATTTGCTCCGATGGGTAAAAATACC
Tom_007210_Class_III	N/A	N/A	Chr04	3276416	Unique_Gt	Tm1_Mira454_Contig_13410	CTAAAAAATGAAAACGAAAGGAAGATAGAAATGAGAAATACCATGAATCC[T/C]GAGCGTTATAAAAGCAAAGTGGCAGCCAGAGAATGATCAAAACTCCAATG
Tom_007262_Class_III	N/A	N/A	*	0	Unique_Gt	Tm1_Mira454_Contig_13524	TCTTTCAATCTGGTTCGCGCGGCTAGTCATCTTCCATTCTCCGTCTGCCA[A/G]ATCTAGGAAACCCCACCTTCCATCTTGACACAACTGCAATCATAGCTGAG
Tom_007268_Class_III	N/A	N/A	*	0	Unique_Gt	Tm1_Mira454_Contig_13544	TGTAGAGCTGATAAAAAATCAATACAAACTCCCACCATGAACAATATCAA[A/G]CATGTTTGTCGACTCTGAATACGTTTCCCAGAGGAGTCTGCTGCTCATTC
Tom_007291_Class_III	N/A	N/A	*	0	Unique_Gt	Tm1_Mira454_Contig_13619	GTAAAATGCTATTTAAATTTGAAAAAATGCTTGGATTTTTTTACTTTTTT[A/C]CTATTTATTTTTACAAAGAGAAGCAATTCCACGTATGCTATATAAACTGA
Tom_007314_Class_III	N/A	N/A	*	0	Unique_Gt	Tm1_Mira454_Contig_13659	TCCGTTTACTCCTCCAAGATATTGCCTGTCAATTTCAGCCAATTTGCGCT[T/G]CAGACGTCGCCTGTGAAAAGCTTTTCTGTTTCTTGTACGGTAACTAGAGA
Tom_007333_Class_III	N/A	N/A	*	0	Unique_Gt	Tm1_Mira454_Contig_13690	CGGGCTGATGGAGTCTTTGTTTAATTCACTCTTATTATAATAATGAAAAA[T/G]ACATGTTCAAATAGATTTTAAGAGGTTTTTTAATGGGATGGTACGGTCAA
Tom_007346_Class_III	N/A	N/A	Chr04	6207180	Unique_Gt	Tm1_Mira454_Contig_13722	GATGAATAGCACTACCTTCCGATGTGTGTCACCAAGTATCTGTTTAATTC[A/G]ACCAAAGCCTCACAATATAAAAAATAACAAACAGCAACACAACAGAGGGA
Tom_007365_Class_III	N/A	N/A	Chr13	43276924	Unique_Gt	Tm1_Mira454_Contig_13763	AAGAAACATGGTAGTGCTTAACAAATAAGCTTATGTGGCCAAAGATTTGA[T/C]GAAACAAAACCAAATTGAGAAATTCTCATATAAGAATCATAGTTGCAACA
Tom_007375_Class_III	N/A	N/A	Chr01	2284403	Unique_Gt	Tm1_Mira454_Contig_13783	CATCTCCTCTCCTTTKCACATGGCTTTTGATCTTTTGTTGTAGGCGGCAA[A/G]CATTTAAWTTTGTGGCTCAATAAGGGTTAGTAGCAACACTTTGATTCAGC
Tom_007382_Class_III	N/A	N/A	Chr13	48453074	Unique_Gt	Tm1_Mira454_Contig_13794	ACTTACGAAGGTGTTTTGGCACAAGTTTGCGAAGTGCTGAGACTTCCGTG[A/G]GGCCAAAGAAAAAGGACCGATGGACCATGTCGTCGTAGGGGACAATGGTT
Tom_007406_Class_III	N/A	N/A	Chr08	4638464	2_GtGm	Tm1_Mira454_Contig_13857	TATACAGGAAACTATGGTTATTGGATATCCCAGACCAAAAGTAAAACCAC[T/C]ATATGGCGTATGATGTATAATTTTATACCTACTCCCCATATTTTGTACAA
Tom_007432_Class_III	N/A	N/A	Chr13	57126288	3_GtGmGa	Tm1_Mira454_Contig_13920	GGATTTGGCGAAGAAGACAACCCTCGATTCAAGCTCCAATCGATATTGGT[A/G]TAGTCCAATTGCCCCATTGAGCTACCACTGCTCCAATCAACCGGAGAAGA
Tom_007435_Class_III	N/A	N/A	Chr02	24643571	Unique_Gt	Tm1_Mira454_Contig_13924	TTTCTAACAATAAAAATGAACAAAACTTTTAACAAAACGATCAGTTCTTG[T/C]AAATCTAATGTACAAAATTTAATTTGCTTATTTTTTTAAAAGAGAACAAA
Tom_007463_Class_III	N/A	N/A	Chr07	58077221	Unique_Gt	Tm1_Mira454_Contig_14001	CATCCGTTTGTACCCGAAGAAGCAGCTGCGCAACCCGAGATTGCTCCGGC[T/G]ATGGTTATGATGTGGAGGAGGATTAAGAAGAAGCCGGAGAGGGAAGGACA
Tom_007469_Class_III	N/A	N/A	Chr10	41821972	Unique_Gt	Tm1_Mira454_Contig_14014	AATATCGGCAAATATCATTGTTATCTTACACAATGATGGCAAGAAGCAAA[T/C]TGCACGAATAAATAAGAACGCACCAAAAATTAAGGAATCGTTTAAGTTTT
Tom_007506_Class_III	N/A	N/A	*	0	Unique_Gt	Tm1_Mira454_Contig_14115	GTAATAGTCGAAGGGATTCAATGACTGTCCTTAAAAAAATATCGCGTGGA[A/G]CAAACGAAGCGGCGCACGGGTGGCTGCATGGGGGAGAGGATGCTACTCCC
Tom_007615_Class_III	N/A	N/A	Chr07	15687541	Unique_Gt	Tm1_Mira454_Contig_14334	CCCTGATCCTTGCSCATCTTTATGAACTAATGGTCGCAACCCTAAGCAAA[A/G]GGAAAGCAGTGCCGTGAGGTGCACCAGCAAAAGGGTCGTGCCCGGTACAA
Tom_007625_Class_III	N/A	N/A	Chr04	46451974	Unique_Gt	Tm1_Mira454_Contig_14347	TGCCGCTGGCAGATCAGTGGAGAAGGGTCGAGCCCTTGCTGCCAAAATGG[A/G]TCGACAGGCCAATAGCATCGATGCTCGACGCAACATTCTGGGAGGGGGKT
Tom_007652_Class_III	N/A	N/A	*	0	Unique_Gt	Tm1_Mira454_Contig_14414	TACAGCTAACCATAAAAAATTACAATTACAATATGGAGGATCTACTGGAA[T/C]TACATCTCTACATTGATCAATCTAAGTTACAAGAGAGTGGCTAACAACAT
Tom_007675_Class_III	N/A	N/A	*	0	Unique_Gt	Tm1_Mira454_Contig_14451	TTAACCATCCCCAGCTTCACTCTCTTCTTTATCGTCGTCGTCATCAATGG[T/C]TTCTCTTCTGTTTCGATAATGGCGGCTGCTCTTCCTCTTTCCTGCAATAT
Tom_007752_Class_III	N/A	N/A	Chr05	169859	Unique_Gt	Tm1_Mira454_Contig_14580	CTTCTTTTAGCAATATAACATCATACCGGGAACTCTCGTAGATGTCCACC[T/G]CACTTAATTTGGCATAATATCTTCCATCATGGAAATCACTTCCACACTCT
Tom_007815_Class_III	N/A	N/A	Chr06	276736	2_GtGm	Tm1_Mira454_Contig_14738	CACCATGGATATCGTCATTTGATTACAAAACTTCCTCACATGGTTACACA[T/C]AGCCATCCACCCCATCTTTTCTTCTCCATATCTCCCGATATATCCCACCG
Tom_007823_Class_III	N/A	N/A	Chr09	4175515	Unique_Gt	Tm1_Mira454_Contig_14769	GCTTCAAACCATTGCCTTGCCTGGTGCTTCGTGTAATCGGCTATTGTACC[A/G]AGTCCACATAACCTTGCTCTCCAACCATTGGCCCTCGATCTGTGTCAGCC
Tom_007832_Class_III	N/A	N/A	Chr04	41371814	2_GtGm	Tm1_Mira454_Contig_14795	TTTTTCTTATTTGTTCTCTTTCACCTTTAATTGTGTCCTTCTGTCAATGT[T/C]GTGTTCCAAAAATGTATGAGAATTTTGCTTATATTGATGGCACTGGAAGT
Tom_007849_Class_III	N/A	N/A	Chr13	57091117	Unique_Gt	Tm1_Mira454_Contig_14835	GATGAAATGGTCAACACCTTCCAGCACCACCACTTCCTTCAAAGATGGCA[T/C]ATCTTCCTGGAACCCACCGTTGTGAATGTAATCCTTCATACCAGGCATAT
Tom_007862_Class_III	N/A	N/A	Chr12	21045032	Unique_Gt	Tm1_Mira454_Contig_14877	TATTCGAATATAAGTATGTAATTCTTGAAATGCATGAAAAAAATTTAGGA[A/G]TAAAAAAATATTCCGGATAATATATGGGAAAAAAAATAACAACTACAAAA
Tom_007895_Class_III	N/A	N/A	Chr04	5539396	Unique_Gt	Tm1_Mira454_Contig_14960	GATTGTTGATTGCTTAAATCGATGTTATTGACCCAATTAATGTCAAAATC[T/G]GAAAAACCATTATATGTTGCAGGATGACTTTGATTCTGAACACGACTGGT
Tom_007908_Class_III	N/A	N/A	Chr01	16406798	Unique_Gt	Tm1_Mira454_Contig_15017	ACCATAAGTTATGGTAAAGAACTTGAAGGGGTTGAAAAGGAAAATCTTAC[T/C]AGAACGAGAAATTTTGATAAGTGGGAACTCCCTCATGAACCTTTCTTTAA
Tom_007988_Class_III	N/A	N/A	*	0	Unique_Gt	Tm1_Mira454_Contig_15231	AGCCCCATTACACTCATCATCATCAGCATCATCGGCGTTTTCTTCAGGGA[T/C]GACGTCATCATCTTTGTCGGAGGCGTCGGCGGAACGAGCAACAGCTTCAA
Tom_007997_Class_III	N/A	N/A	*	0	2_GtGm	Tm1_Mira454_Contig_15268	GTGGATAGTTTATGTACACGAGCCGGAAAGAGACGGTGGGTATTTTTCCT[T/G]TTTCCCTTTTCTTCTTCTGATGGACAATAAGATGTTGGTTTCAACTTCCA
Tom_008018_Class_III	N/A	N/A	*	0	Unique_Gt	Tm1_Mira454_Contig_15327	CCCGATCACCAATTAAGAACTGAATTGGAACCTTTAAAAACCGAGGCACA[A/G]TAGCAACGGCATCCTCCATCTCAGGTCTCCTTCCGCATATAGAGGTAACT
Tom_008021_Class_III	N/A	N/A	*	0	2_GtGa	Tm1_Mira454_Contig_15335	CAACTTACAACTATAATCCCGAGATCTAAGTTTACGTCTCACTCAAATAC[T/C]GCCCTAGAAAGGTATCTCAAGACTCGAGCCTTAAGCCCTTACCGCAAAAT
Tom_008054_Class_III	N/A	N/A	*	0	Unique_Gt	Tm1_Mira454_Contig_15422	GCCATGGAAAGGGAGCGAGAACCAAACTAAGGTGCTCTGGTGCGACGAGG[T/G]AGAAGGGGGAAAGTKGGGGAACACTATTGATAGAAATGTTTTGTCTAACA
Tom_008079_Class_III	N/A	N/A	Chr09	20462617	Unique_Gt	Tm1_Mira454_Contig_15505	GTCAAAGAATCTCCTTCCACAACTAGTCGTCGAAAGCACATCATACTCGC[A/G]AAGATTAAAGCCCTTTCACAAGCCATTGCTTTTGCCACAAACGCGTCAGC
Tom_008107_Class_III	N/A	N/A	Chr12	6949849	Unique_Gt	Tm1_Mira454_Contig_15539	TGCCGCATTAACGTATGTAGGGGCTGTCAACGATTGATATGTTTGACCAG[T/G]AACTGATCCATATGGCGGCCTAGCCTGAAAATTTGGATCCCAAGCAGGAA
Tom_008167_Class_III	N/A	N/A	Chr13	45919752	Unique_Gt	Tm1_Mira454_Contig_15662	TTAAGCAGAACAGCAGCCAGCGTTCTTGACGGCTGAAACATCATCCTTGC[T/G]TCCTACATTGATGGTTCGTCCCTTTGGTAATGCTGCAGGATCATCTCCTA
Tom_008168_Class_III	N/A	N/A	*	0	Unique_Gt	Tm1_Mira454_Contig_15663	TGAATGCCGGCAACTGGTTCATTCGTAAACTCCTTTTAAACTATTTCAGT[T/C]AATTTGTGTCTCTAGAGTGTTGCTGGATTTGATGTACTCTTTATAAATTT
Tom_008183_Class_III	N/A	N/A	Chr06	48615011	2_GtGm	Tm1_Mira454_Contig_15723	ATCATGATGATATTAGGAACAAGTTTAGGAAGGATAGGGATGGTGGTCGG[C/G]TGAATTACCCCTTGTTGAGGGAGAGGTATATGGCTGATTCAGATGAAGCT
Tom_008222_Class_III	N/A	N/A	Chr01	32655887	Unique_Gt	Tm1_Mira454_Contig_15855	TCCGAGGGTTGTGACTCGCTGACCTTATCGGTTGCACCATGAATTTGTGC[T/C]TTATTAACATCAGTGGCCACTAGTGTTTGGGGACCATTGATCCCATTAGT
Tom_008224_Class_III	N/A	N/A	Chr01	41396418	2_GtGa	Tm1_Mira454_Contig_15860	ATTAAATTTATTATAAATTGATTTAATCAAAGATATGTATTCGGCCACAA[C/G]AATCAGCATATACCAAGAAGAAATTCCAATAGAAAGCGATAATAATTTAA
Tom_008243_Class_III	N/A	N/A	*	0	Unique_Gt	Tm1_Mira454_Contig_15890	CAAGTCACGAGCCTTGGCTTCTGCTTCCTCTATTTGAGACTTGCCTCTTC[A/G]ATCCACTTTGAAGTATTTACGAAGGACTGCCTGCTTGCAACAACATAGAC
Tom_008255_Class_III	N/A	N/A	Chr07	59367374	Unique_Gt	Tm1_Mira454_Contig_15931	GGGCATTGGTTCGGTGTTCATCATGTCGTTAACACCAAGAGCCGAAGCTC[T/G]GTTTTTGGAGCCCCATGGTTGATTTGACAGAAGAGAGAGAGCACAGCTCG
Tom_008266_Class_III	N/A	N/A	*	0	Unique_Gt	Tm1_Mira454_Contig_15951	TATTTTCACTGCATTTTCCAAACCCGATTTTCCTACACAATAATAATATT[A/T]TTTTAATCCCTGGATATGATAGCTGTCCTTGCTATCATTATTTATAAGCA
Tom_008269_Class_III	N/A	N/A	Chr11	32963069	Unique_Gt	Tm1_Mira454_Contig_15957	TAATTAATTCCTGAAGAGATCCAAACTCTGATTCCCAATGGAATACACAT[A/T]AAATATAATGAAATAACATATTCAGGCTAACAATGAGGGGCAATAATTAT
Tom_008275_Class_III	N/A	N/A	*	0	Unique_Gt	Tm1_Mira454_Contig_15971	GCAAAATTCTTACCTCTATAGAATTAGATGCAGCAACTGGCGTGAAATTT[C/G]ACCGGTAAGATATTAAGGGATCCCCTTCACGGGACTAGGAGCTCCGTCCT
Tom_008302_Class_III	N/A	N/A	Chr08	52986900	3_GtGmGl	Tm1_Mira454_Contig_16048	TTATTTTTCTTGGCTCTTACTTCCGACCATCTCTATATGAGGTGAGCCTC[T/G]GGGGCAAAACACGACCCTGTAATTGGAACCAGCAGGGCAAGTAAAGGTGC
Tom_008305_Class_III	N/A	N/A	Chr05	19262819	Unique_Gt	Tm1_Mira454_Contig_16065	GTGCTTTTTCTTCTTTTTATATTTTTAAAAATTGTAGAAGAGTTTCAACA[A/G]TAGTTACAACAGCGCCAATGTTTTAAATTTTTTGCAAGGAATAGCTTTGA
Tom_008312_Class_III	N/A	N/A	*	0	2_GtGm	Tm1_Mira454_Contig_16082	GACTGCATCCCTCAGGTTTGTGGCTTGAATACAAGGAATGTCAAGACCGT[A/T]ATCGGACAATTCCTGATGAATCATGGTTCCTGAAGCCCCGAAAGTTATTA
Tom_008320_Class_III	N/A	N/A	Chr08	56428298	Unique_Gt	Tm1_Mira454_Contig_16097	CATCCATGTCATCTTTCAGTTTCACCATAGAGATTGAATCAGTGACCTCG[T/C]GATTCAATTTCAACCCTTCCGAAGTCTTACCATCATTCTGTATATCAATG
Tom_008324_Class_III	N/A	N/A	*	0	2_GtGm	Tm1_Mira454_Contig_16104	GGAGGCAGATGGAGGTAGTGGGTGAGGATAGGGGAAGAAGAAATGAAGGG[T/G]CTAGAGAAAGTGTKCTGGAATTTTGATTTTGCTGAGTTTCAATGGGTTTT
Tom_008326_Class_III	N/A	N/A	*	0	Unique_Gt	Tm1_Mira454_Contig_16112	GTAATGTTTGTTCCCCCGCATGATTTTATTTTTAAAAAAATAGATATTGA[A/G]AAAAGGAAATCAATTTAGAGAAGCAGTGGAGGCATTATTATGTAAGAATC
Tom_008347_Class_III	N/A	N/A	*	0	Unique_Gt	Tm1_Mira454_Contig_16156	CCAAGAGGTCTATCGACGTTCCTCTCGATCAAATCTGATCTGATGCACCT[A/T]GGGCGGCGAATGCATCGGTGCATGGAATGGTGATGGAAGGTAAGAGGCAT
Tom_008358_Class_III	N/A	N/A	Chr12	4944345	Unique_Gt	Tm1_Mira454_Contig_16204	CCATCTGAGTAACTAGTATATATATTAGTTAACTTAAGCACTAACCGGCG[A/G]GGGGAAAGGAAAGCGATTAGGGGTTATATATCCTTTCTTTCTTCCCAACA
Tom_008364_Class_III	N/A	N/A	Chr07	1976930	4_GtGmGaGl	Tm1_Mira454_Contig_16222	TCCCATTTAAATAATCAAGCCATAATCTAAGTACATTGTTGGGCACAGCC[C/G]TAAACCTGACTTGCTCTTTCGAATGACCAGTATCTCTGCACTTTATTCAT
Tom_008380_Class_III	N/A	N/A	*	0	Unique_Gt	Tm1_Mira454_Contig_16243	CCTTATAGTTAGATCAAAGACAAATTTACTCATTTTTTGAGTAAGTGGTG[A/G]CAAAATGCAATTTAAATCCTAATACAGAGGCCTCCATAGTACTTTTTACC
Tom_008396_Class_III	N/A	N/A	Chr09	955353	Unique_Gt	Tm1_Mira454_Contig_16283	ATGACGAGCTCATAACCTGGGCTGATAATATCGGTCACAGGCAACGACAA[T/G]TTACGACCATCGAGAGTAACCAGATTTACTGTTGTACCCCCAAGTGCCTC
Tom_008399_Class_III	N/A	N/A	*	0	Unique_Gt	Tm1_Mira454_Contig_16300	ATATTATTTTGATTCATACATATAACCAGTTTTAACATATATATTGAATA[A/T]GTGTGGCCATCACATGTTGATATATTGACTCTTGCAGCAAGGGAGGCTGT
Tom_008430_Class_III	N/A	N/A	scaffold_14	662814	Unique_Gt	Tm1_Mira454_Contig_16370	AGGTAAAACATAGATCAAATGATGATCTACTTAAAGTAGTAAGGAAGGTC[A/G]AGGACATACAGGAGGAAGTAAGCCCAAGTGACACCAGAGATTCCACCAAA
Tom_008442_Class_III	N/A	N/A	Chr08	2379580	Unique_Gt	Tm1_Mira454_Contig_16412	AAAGAAGTGGAAGGAGAAAACAAAGGGACAAGGAAATCACAGAGAGGGGA[A/G]CCATTTGCAGAGGGAGAGAAAGGATGAAGAAGAAAGAACCGAACTCAGAG
Tom_008458_Class_III	N/A	N/A	*	0	Unique_Gt	Tm1_Mira454_Contig_16447	AACCCCTCCTGTCCCTTCCGGTGATCGAATTGGCTGGTTCCCCAAATCCA[A/G]CCCATCAAATGTAGAATGCATCATATCCCACATAAAACAAGGCAATTTCA
Tom_008459_Class_III	N/A	N/A	*	0	3_GtGaGl	Tm1_Mira454_Contig_16465	TACTCTTACCATACTGTATAAGAGGTTTTATGTATCTCTGTTCTTGCTCA[T/C]TGTTATAGTCTTGATAAATATTACTTACACTTATTGAATTATAGAAACTA
Tom_008504_Class_III	N/A	N/A	Chr05	61431804	Unique_Gt	Tm1_Mira454_Contig_16604	AATGTATAACAAGAAGAACCACATCTACTCCCTGCAAATACTGGAGTTTT[T/G]TCGTCTTCATGCTCGACTATCGCTTACATGGTTCGGTACTTCCGCTTGAC
Tom_008518_Class_III	N/A	N/A	*	0	2_GtGm	Tm1_Mira454_Contig_16646	TTAGAATAATGTCGAGTCGGAGAATCATATTTCCACTTATAATTTTCCCA[A/G]CAGTACAGTAGTAGTCTTGACATAAAAGCTTCAATATCAACCTAGGTCCC
Tom_008543_Class_III	N/A	N/A	Chr02	57269475	Unique_Gt	Tm1_Mira454_Contig_16698	TCCATGCCTTCTATTTCCATTTGTAGACCCACACTTTCCCTTTCTATAAC[A/C]TTCTCAACATCAAAACGGAGTTTATTGTTACCACAAAGCAACGCAACAGC
Tom_008548_Class_III	N/A	N/A	Chr03	43461687	Unique_Gt	Tm1_Mira454_Contig_16716	CGGTGAGTGAAGTTGCATGTTCCATCTCCGATCGATTATATCCCATATTG[A/G]CATGTATTTTTCTTCAATACCTTTATAATATGCCTTTATAGCACCTTTTG
Tom_008552_Class_III	N/A	N/A	*	0	Unique_Gt	Tm1_Mira454_Contig_16737	TAATATTTCTTCTTGATCATCAACACATTCAAACCCTTTATTTGATCTCG[A/G]TTCTCAATTTAATTGATTTGACATACAATTTTGATTTTGATCTGGCTTGA
Tom_008574_Class_III	N/A	N/A	*	0	Unique_Gt	Tm1_Mira454_Contig_16797	GAATGGTGTAGAAAGTTTCAATAGTGAGAAATGCAGAGTTAACTTCATAC[A/G]ATGAAACTTCAAGTGACTTTCTTTTGTTTCTAGTAACTTACAATATTTTT
Tom_008584_Class_III	N/A	N/A	Chr07	51145664	3_GtGmGa	Tm1_Mira454_Contig_16819	TGAGAAGAAAGGTGGTGGTGGTGGTGCCGGCGGTAATACTGAGGGTAACG[T/G]TAATGGTAATGCTGGTGAGAAAAGTGGCAATGGCAGTGGGAGTAAAAAGA
Tom_008587_Class_III	N/A	N/A	*	0	Unique_Gt	Tm1_Mira454_Contig_16821	TTGAAGCAAATTGATCCAATCCTCCCCTTCTCAGTACATGGATCTTTTCC[A/T]AAGCTAATAAAGATTGCATCTGATTGCATTGAAGCACTTGAGCTTTGGGT
Tom_008627_Class_III	N/A	N/A	Chr07	2525678	Unique_Gt	Tm1_Mira454_Contig_16955	AGGTGGCGGCGATGAATGACGTGATTTACAAACCAATAGTGTCATGCGAT[A/C]GTAGAGATGATGATGATGATCATCGAGCAAAGCATCATCTTTGCTTTCTT
Tom_008635_Class_III	N/A	N/A	Chr12	6243881	Unique_Gt	Tm1_Mira454_Contig_16974	TCATTATTGAAGCATAAGCAGCAGCTTAAAAAAACCCAGTATTGGATCGA[T/C]CCTTTTCGCCACTTGAAGTGAATCTTTTTCTTTTAATTCGCTTTCCAAAA
Tom_008641_Class_III	N/A	N/A	Chr07	35367438	Unique_Gt	Tm1_Mira454_Contig_16988	AGCTTGAAACTTCGAGTGAAACCCCTAGTGTAAACCACCCTAATGTGGAA[A/G]TTAAGTCGAATGACTCGAATGAAACACTTGGAAATAGCTCAACGTCTGGA
Tom_008646_Class_III	N/A	N/A	*	0	Unique_Gt	Tm1_Mira454_Contig_17017	TAAACACCCTAGAAGAGGATCAAAAGAGGATATACAGAGTAGAAGGAATA[T/C]TCGAAGACAGCTATCGGAATCAGCTCAGAAGCAGGATCTACTACAAGACT
Tom_008669_Class_III	N/A	N/A	Chr07	42794625	3_GtGaGl	Tm1_Mira454_Contig_17052	GTTAATCAACACCCAGAAGAGCAGCAACCTAATAATTTGGTGGCACCGGC[A/G]GCAGCAGCCGCAGAATCTTCTCAGAACTTGTGTCATGGCGACATGTGGGA
Tom_008682_Class_III	N/A	N/A	*	0	Unique_Gt	Tm1_Mira454_Contig_17093	TCTAAACTACATTGATATGTACGGTTTGGACTGAGAGACTATAATCCAGA[A/G]AGTTTTAAGGCTCATATGAAAGGCATCTGGAAGACTAAGAAAAAGTTTAT
Tom_008716_Class_III	N/A	N/A	*	0	Unique_Gt	Tm1_Mira454_Contig_17142	TTCGCTCAGTCATGATAAGGGGAGATTCAGTTGAGAGCGAACCTAGACCT[T/C]TTCCATTGAACCCGGAAGGACGATGGAGAACATGCCCAGATTAGAGAGGA
Tom_008730_Class_III	N/A	N/A	*	0	Unique_Gt	Tm1_Mira454_Contig_17193	TCCATCTCCCGACCTAGGATTGATAGGTACTCGTTTTGGCCTTCTACGGC[A/G]ATGTTGCCTACTCTTTGAAGCTACACTCCCACCATCTCAATATACTTTTT
Tom_008747_Class_III	N/A	N/A	Chr06	21582157	Unique_Gt	Tm1_Mira454_Contig_17227	ACATCGTGATAGCATCGCATATAGCAAGATACTGCCCATAGAATGACCAA[T/G]TGCAAGTAACTTGCCATCCTTTGGTTCACTCTTATCCTTTATGTATTCCA
Tom_008750_Class_III	N/A	N/A	*	0	Unique_Gt	Tm1_Mira454_Contig_17229	AAGTCCTCATGTATGATGCAACATGGCCACCATAAATGTATTTGCGGTGA[A/G]CTTCAGGATCAAGTTGCTTACTGTCCTTGTTAAATCCAGCAAACCTCTTC
Tom_008777_Class_III	N/A	N/A	Chr06	32079609	Unique_Gt	Tm1_Mira454_Contig_17295	TCGAATGCCACTCTTGAAGATCCTACGGTTTGAAAGGCTTGCAAGTCATT[T/C]TCAGGGAATCAAGTTGCCTTGAACGATCCTCTAGATCGTGACGAACGAAG
Tom_008786_Class_III	N/A	N/A	Chr07	42709791	Unique_Gt	Tm1_Mira454_Contig_17341	TCTTCATCCTTGTACTTAGTATCTTTATCCTCTTCGTCTTTCTTCTTCTC[C/G]TTCTTCTCTTCTTTCTCTTCACCTTCTACCTCATCCTTCTTCATTTCTTT
Tom_008810_Class_III	N/A	N/A	*	0	Unique_Gt	Tm1_Mira454_Contig_17406	CAAATGTCGTTATTAGTTACTCGCTTTGTTTTTAAGTTTACTAGGGTAGG[A/G]AGATAATTAAGAGTGGATCTCCAAGCTGTAATTCTAATTTTTGACTGAAG
Tom_008818_Class_III	N/A	N/A	Chr12	27097431	2_GtGm	Tm1_Mira454_Contig_17456	CAAAATCTGAGATTGCATATGTAGAGTCACAATCAAGCTTCCGAATCCAG[A/G]GCAAATATTCACTAATCAAACCGTTCCCAATCCTGTGTCGTGTTTGTTGA
Tom_008826_Class_III	N/A	N/A	Chr01	25955043	3_GtGmGl	Tm1_Mira454_Contig_17469	TCAGAAACCAGGGCCTTAAAAATGGAATACTAAAATTCATGTAGGAAGTT[T/C]GTTTATTTTATACATGTTCCCCGACGTGTAAACATCAGGCTCCAATTAAA
Tom_008864_Class_III	N/A	N/A	*	0	Unique_Gt	Tm1_Mira454_Contig_17547	AATATAAAATAGCACAATAGTTTAGTTTAATTCCAAACAAAGGTCCAATT[T/C]AATTATTTAAAGAAAATAAACAAAAAAAAGGCGAGACGGTAAGAACATTT
Tom_008870_Class_III	N/A	N/A	*	0	Unique_Gt	Tm1_Mira454_Contig_17552	AAAGAGGCATCAAAATTTAATTTGATAAACCTAGTATTAGGGGGTCACTA[T/G]AACTCAGTCACTTAAGATCTAAGAGAAAAAACAGAAACTTTACTCAAACT
Tom_008871_Class_III	N/A	N/A	Chr13	41399466	Unique_Gt	Tm1_Mira454_Contig_17560	GAATGTAAGGCCTAAGGCAATCAAAGACTTCTATTTACAGCAGCAAGTTA[T/C]ACTATATTAACCTGTAGGAGAAAAGTGAGAAAATATCAAATTATCCCTCA
Tom_008876_Class_III	N/A	N/A	Chr11	51124994	Unique_Gt	Tm1_Mira454_Contig_17572	CCACCAGGCGCCATAATTCTAGCTTTTGAAAGTTAATTGTCTGCGAATAC[T/G]CAGTTTGCTAGATCTCGTATAGCAGCAACCGCGCAGGGGAGGAAGTGGGA
Tom_008921_Class_III	N/A	N/A	*	0	Unique_Gt	Tm1_Mira454_Contig_17664	ATTGTGGGAGATTCAAAGACAGTAATTAAAAAATAGCCAGAACATAGAGA[T/G]AGACAAATTGAACATCGGTGCAATCATCAGAGATATTCAGCATAAGAAAG
Tom_008929_Class_III	N/A	N/A	*	0	Unique_Gt	Tm1_Mira454_Contig_17687	GCCATATGCATGCCTGTATATATTCACCTTTCTTCCTTTCATTCATCGTC[A/G]TGGAGACGAGGGTATACAAACCAGCAGCCAACTAATAAACTCCATTTGAT
Tom_008934_Class_III	N/A	N/A	*	0	Unique_Gt	Tm1_Mira454_Contig_17715	TCTTGTCTTTTTTCTCCATTTTCTTGGGAAGTTTTGGATACCCATTTGCT[T/G]TTTTTCAGCAATGGCGGAGTCAAGAGATAGACTCGGGAGAGCCGTTGATA
Tom_008959_Class_III	N/A	N/A	Chr02	3195296	Unique_Gt	Tm1_Mira454_Contig_17744	ATTCAACACCTTTCGCCTCGCTCGGACTTGAGAATAATGCTCGCGCCACT[T/C]CATTTTCATCTCTCAATACCCCTCCACCTCCAGCTTTGTCCTCGAACACT
Tom_009056_Class_III	N/A	N/A	Chr08	46676443	2_GtGm	Tm1_Mira454_Contig_17999	ACCCGGCTACAATTGCTCCTAGAATGGCTGCATCAGGTTCCATAGGCATT[T/C]CTTTTATAAAATCCTCTGCCTGCTCCAAAAGCCCTGCTCTCGCCAAACAA
Tom_009058_Class_III	N/A	N/A	*	0	Unique_Gt	Tm1_Mira454_Contig_18004	CTGTGGCGCTTAGGACTCCTTGATCTTCTATCGTCACGCTCGAAACTTCT[T/G]TCTCGCTTCACAGGTGATCTCGATCTGTCACTACGCCCTCGGCTGTAACT
Tom_009063_Class_III	N/A	N/A	*	0	Unique_Gt	Tm1_Mira454_Contig_18010	AAAAGAGTTACATCATCCCTTTCATACAAAGTTACAAACTTCAAATAGAT[C/G]CTCCACCAATGTCAACAAACGACATACATCTTTGCATTTTGCAGGAAAAC
Tom_009107_Class_III	N/A	N/A	*	0	Unique_Gt	Tm1_Mira454_Contig_18179	GTATCTACAGATTTTATTGCATTCTCCATTTGCGTAGTTAGGAGTTAGGA[T/C]AAGTTCATTGTTGGGCACACAGATTGTTATCTCCTCTGGAAGTTGAAGGC
Tom_009156_Class_III	N/A	N/A	Chr07	8061584	2_GtGm	Tm1_Mira454_Contig_18318	GATCCGAAACTCGAAAAGGCTTGTTGTGCTTGCTTTTGTTTCGCTTCAAG[A/C]TGGTGCTGTCTTTTCCGAGAGTAGTTCCCTTCGTTTTCTGACTCTGTTGA
Tom_009160_Class_III	N/A	N/A	*	0	Unique_Gt	Tm1_Mira454_Contig_18325	CAAACCCAACTTTGCTGGGTCCTTCAGATTCGGGAAATTCAACCTCGCAT[A/G]TTCCCCTCTGAGCTTATACGCCGCACGATCGTATGCATAAGCTGCCGTCT
Tom_009167_Class_III	N/A	N/A	Chr09	4299800	Unique_Gt	Tm1_Mira454_Contig_18344	CAACCAAAGCAGGAGATCGAGGATTTCATCTTCTCCTTAATCCTCTCTCT[T/C]GGCGATGAAAAGGAAAATTTGTAGCTATCGTTGTACATTCTGGTTTTCGA
Tom_009168_Class_III	N/A	N/A	Chr09	69372797	2_GtGm	Tm1_Mira454_Contig_18347	TCTGAAAAATGAGCATCTTATAAGCTACATTAAAGTGGCAAAGCCTCGAT[T/C]TATGACCTCAAACCACATTTGAAGCACTATTTTATCAAAAAGGGGAAGTT
Tom_009179_Class_III	N/A	N/A	*	0	Unique_Gt	Tm1_Mira454_Contig_18357	TAATTTCATTATCAACTATATTCAGGAGCTGGACAGGTTGGAAAAGGAAA[T/G]GAGTGCCTATTTTGGAGTAAAGGAAGAATAGAGACCGTGGGAATGCTCAT
Tom_009194_Class_III	N/A	N/A	Chr13	56015656	Unique_Gt	Tm1_Mira454_Contig_18373	ACATAAACATGCACGCAACAACAGCAGGGTTAGTTTTTACTAGGGTTACA[T/C]GGGGAGCCAAGACAAACCACAGAAAACGGACACATCGAGCAACCACAACA
Tom_009198_Class_III	N/A	N/A	*	0	Unique_Gt	Tm1_Mira454_Contig_18380	AAGCAGATGGTGGCACTATATTTTTAATTTTAATTTTATTTTCTCATATT[A/G]ACATGCACCTAAAAATCAAATGACTGAATTCATTTGTCCAGTCCAAGATG
Tom_009220_Class_III	N/A	N/A	*	0	Unique_Gt	Tm1_Mira454_Contig_18438	GTTCCTTTTTGGTACTTACAGTACTAAGGTTGTAATCTAGGACCAGTATC[T/C]CAACCTAAAACATTCCATCTATGGCCAGACTACATACAGACATTTCATAA
Tom_009222_Class_III	N/A	N/A	Chr05	57702494	Unique_Gt	Tm1_Mira454_Contig_18441	ACGGTGATCCAGGTGACCAAAGTGGCTGGCACAGCCACAGCCAGAGCTGC[A/T]ACCATGGAGAGCAGCCCAAAAACTGCACCGAGAAGAACAGATGCATAGAG
Tom_009230_Class_III	N/A	N/A	*	0	Unique_Gt	Tm1_Mira454_Contig_18451	ACATTTCCCACATATAGACATATACATAATGTAAACACTTCATACTATGT[T/G]TAAGCGGGCCAATTTGCCCGAGTYCACCAGAATATGAAATAAATAAAATT
Tom_009279_Class_III	N/A	N/A	Chr09	29116149	Unique_Gt	Tm1_Mira454_Contig_18554	TATATGATCAAAATTTTTCCCATGTTACTCGGATTCAGAGATGAGCATCA[T/G]ATAAGGTACGTAACCAATACGGGTAGACTCAATTTTTCTTTAAAAAAAAG
Tom_009309_Class_III	N/A	N/A	*	0	Unique_Gt	Tm1_Mira454_Contig_18613	GAAGATGATGGCAGCACTTGAAGTTCATGGTCGTCTTCAACTTCTTCTTC[T/C]TCTTCCTCTTCCTCTTCTGCATTGTTTTCTTCATTGTTCCTCGGGTCAAC
Tom_009322_Class_III	N/A	N/A	*	0	Unique_Gt	Tm1_Mira454_Contig_18682	TTCTCCTGGGTACTTAACACTAACCATTTTGATTTATGGAGTTGGCTATC[T/C]TGGGTCTTCAGCATAGGGACAAATGAACAGTGCATGGGATTTTGCTACGG
Tom_009347_Class_III	N/A	N/A	Chr09	15429621	Unique_Gt	Tm1_Mira454_Contig_18765	CCCTGTTAGATTCCTTTCTCTTTCTTTTTCTTTGGTCCATCATATTCTGC[A/T]GGTGCAGGTCCTCTTCAGACCCAGAGTTCTGAAGCTGCGAGGAGCTTGAG
Tom_009379_Class_III	N/A	N/A	*	0	Unique_Gt	Tm1_Mira454_Contig_18923	CAAAAAACGATTTATTTCGAATCGAATCTATGTTCTAATCATACAAACAG[A/C]AAATGAAAATGAATGAACGAGTACAAAATAACTTTAAGAAAAAATGTTCC
Tom_009390_Class_III	N/A	N/A	*	0	Unique_Gt	Tm1_Mira454_Contig_18959	ATTGAACAGGAATGAGAAGACAGGGTTGGGGGTATGGTGACTTGAGGTGC[T/C]TGGTGAAGGAAAGTGGTAAAAGGCAATAATGGCAGGTTATGATTTTTTCT
Tom_009402_Class_III	N/A	N/A	Chr01	3831134	2_GtGm	Tm1_Mira454_Contig_18975	TGGAGAATATCTTGGGATTATATCCCTAATTTTGTTAATCTCAGATGCAG[A/G]AAAGTTATTGCTAATGAGGAATGCCCCCAATGTCGATCCTAGCCTGAAGA
Tom_009430_Class_III	N/A	N/A	Chr10	39159682	Unique_Gt	Tm1_Mira454_Contig_19039	GGGTCGAATGGCTTTTCAGGCTTCGAACCACCGCTCCTCAGCCAATTCGC[T/G]GCTGCTATTCTAGTCAGCTGGTCCCGCTAGATTTCAGACAAAGTAATAGA
Tom_009438_Class_III	N/A	N/A	*	0	2_GtGm	Tm1_Mira454_Contig_19085	TTGGTTCCATATTTTAAGGCAAAAAATAATAATAACAAATATGGAAATGG[C/G]GATTTGAAGACTTGGGAGTTTGGACCTTCCCAACTGAAACTAAAAGCATA
Tom_009465_Class_III	N/A	N/A	Chr08	41431548	Unique_Gt	Tm1_Mira454_Contig_19175	ATTGAAACCACCACCATACTCATCTACTGCCTCGTAATCACATTCATCTC[A/T]TATTTCATCCTTGTATCCTGAGCTTTCAGAGCTTCTACCATTATCAGCAG
Tom_009494_Class_III	N/A	N/A	Chr02	7222720	Unique_Gt	Tm1_Mira454_Contig_19244	CCCTACTGATACTTTGTTGGTGGGTCAATCGGTTAAAATCAACGGTCGGA[A/G]CAAGCTCGTTAGCCGGAAATCTGACATGGACGGCTCTGATGGACCGTATA
Tom_009498_Class_III	N/A	N/A	Chr08	39685565	Unique_Gt	Tm1_Mira454_Contig_19255	CTTAAGTTGAACATAGAGTTTAACGTAATCGCAGGCATATCAATCATACA[T/C]GACAGTGAAATCTTTGATTAAACCCAAAACAATGTTAACATAAACCTTAA
Tom_009499_Class_III	N/A	N/A	Chr09	3052415	Unique_Gt	Tm1_Mira454_Contig_19275	CAGTATCACATCCAATTATTGTTCAAATATGGGTTGCAAAGCTATCATCC[A/G]AATGATAAACATCTGGTTAAGGTTAACTACAGATTTTCTTCAACTGGACA
Tom_009507_Class_III	N/A	N/A	*	0	Unique_Gt	Tm1_Mira454_Contig_19298	CCCGATTCTTTTTTTKGAGCCAAAAAAGAGACTGAATTTATTAATTAGAA[T/C]TGCGGAGAATATATAATCACCCCAGCAGCTTGCATGTTTAACTACAGGAA
Tom_009517_Class_III	N/A	N/A	Chr13	208055	Unique_Gt	Tm1_Mira454_Contig_19316	CAGCCGGAACAAACAGAGGGGCATTGGGGTTCAATGTTGACGATCCTCCA[A/G]CAACTAGAGCCATTCTACCAATCTTGTTTACTTATCCCTTTAATTCTGTC
Tom_009519_Class_III	N/A	N/A	*	0	Unique_Gt	Tm1_Mira454_Contig_19324	TTCTTGCACACCTTGCATGTTTTGTCCACCCATCCTTCTTCCACGTATTC[T/G]CCATTCACCTCAACATAGGATTTGAAGAAATCCTTGTATGTCCCTCCAAT
Tom_009543_Class_III	N/A	N/A	Chr08	36087368	Unique_Gt	Tm1_Mira454_Contig_19435	AAATTTCCTTTTAACATCATGTAAACGAAGCAAAATCATTGTTCTTCAAT[C/G]CACGAGATATGTGAAACAAAAACGAAAAAGAGAAAACACGAAATTTGCTA
Tom_009546_Class_III	N/A	N/A	*	0	Unique_Gt	Tm1_Mira454_Contig_19443	CTATCAAAACCCTCCACCACCATCCATCATCTTCATTTCATCCACTAACA[T/C]CTTCACCACTACCATGACCTTATTCATGACAAACCCAACAACACCATCCC
Tom_009575_Class_III	N/A	N/A	Chr03	4886154	Unique_Gt	Tm1_Mira454_Contig_19496	CATCACATCACATTGAACCTACCACTACCATCATGGCTTAAAAGATGATT[A/T]GAAAAACAAAAAACCAATACATTTGCCTAAAAATAAACAATAGTTTCTTC
Tom_009581_Class_III	N/A	N/A	Chr07	2944616	Unique_Gt	Tm1_Mira454_Contig_19505	TAGTGATTAAATTTCACTCTTGGCTCTTCTTCTTCTTCTTCTTCTTTGTA[T/G]TTTCATTTGTAGCTGCTTCATCTTTACTCTTCTTTTTCTTTTCTTGGCTG
Tom_009598_Class_III	N/A	N/A	Chr12	23315616	Unique_Gt	Tm1_Mira454_Contig_19572	CGAGGAAATGATCCATGGGGCACCCTGTTTCCCAAAACAGGGCTAGTTTC[A/G]GACATCCTCTCAGGTTGCAGCCACGGGATTGGGGGAGCAGCTGCCACCGT
Tom_009601_Class_III	N/A	N/A	*	0	Unique_Gt	Tm1_Mira454_Contig_19590	TGAAGAATAAAAGCAGATATATGCTCAGAGCAGATAGTAGAGAGCATTCA[A/G]GGGCACAAAGAAGCTAAAATAAAATTTAAAAAAGAAAAGAAGCAAAAAAC
Tom_009617_Class_III	N/A	N/A	Chr09	22951995	Unique_Gt	Tm1_Mira454_Contig_19648	CTTCCATTTGAGTAACCTCCAAACCCCAACTTGTGAAGAAGAATCAACAC[T/G]CGCAAATGCCATGAAAGATTGCATAATAGATGTCAATTTACATCCGAATT
Tom_009621_Class_III	N/A	N/A	Chr09	58268017	Unique_Gt	Tm1_Mira454_Contig_19656	AGGAATATCCTGGAGATTTATGGATTAATGGCAAAAATTACACCCTCAAG[C/G]AATTTCACTGGCATTTACCTGCAGAGCATCAAATTGAAGGGCAACAGTAA
Tom_009622_Class_III	N/A	N/A	*	0	Unique_Gt	Tm1_Mira454_Contig_19663	GAGCTCAGCTTCTGGGTGAAATCTTCAAGCCCTTTCTGGACAAGATTTAC[A/G]TCGATCCGATCGAGTGGCACTGCCTCAATAGCAATTATATCTGCAAATGA
Tom_009667_Class_III	N/A	N/A	*	0	Unique_Gt	Tm1_Mira454_Contig_19766	ATCGTCATGCAAACAAGTCTTTTCTTGTTCATTAACAAGTTTCCCAACAC[A/T]GGGGCCAGGATGGTTAGTGAAAGAATCTGGTCTCATCCTTTCAACAGCAA
Tom_009679_Class_III	N/A	N/A	*	0	Unique_Gt	Tm1_Mira454_Contig_19790	TCTTCTCCTCAAACAGATGGCGGAACCACGAAGCTTCCGCATTTCATTCC[A/G]GGTTGAAGTGTCAATCCACAGGATTTAGCAACAAACACAACTTTTTCCAT
Tom_009782_Class_III	N/A	N/A	*	0	Unique_Gt	Tm1_Mira454_Contig_20151	TCTTCTTCTGTAGACTTTGGTTTATCTGGTTTAGCAGAAACCAACTTATT[A/C]ATTCTACTGGCAATATTCAACAGGTATTCAAAAGGGGAAGGGCCACAGTT
Tom_009791_Class_III	N/A	N/A	Chr12	34477693	Unique_Gt	Tm1_Mira454_Contig_20210	ACATAGAACACTGTAATTGAGACAAAATCTCCAAGAAAAACATAACTCAA[T/G]ACAACATTTGACTAAAACATGCTTTGAAATAAAAACCATCCAACACATCT
Tom_009796_Class_III	N/A	N/A	Chr11	44823549	Unique_Gt	Tm1_Mira454_Contig_20221	GCTACTGCAATAAACATTATCTAAGCTCATACAAAGAATTGGACAAAACT[A/G]CCTCTTCTTCTGCACCGAATCCGAAGCAATCAAACATGTCGAAGCAATAA
Tom_009800_Class_III	N/A	N/A	*	0	Unique_Gt	Tm1_Mira454_Contig_20232	TACAGAGCCATGGTGCTCCATAAACTCTCAGTCTTCCATGGGATGTCTGA[A/T]GTCAACACTGAAAATCCTTGAGTGGACTTATCTGTATCTTTGTTGTGGGT
Tom_009817_Class_III	N/A	N/A	Chr08	44544538	Unique_Gt	Tm1_Mira454_Contig_20301	GTGATTTCCTCATAATTTTGTAGTAAAAGCTCGAAACTACAAGTTTTTTC[C/G]AAAAGAGCTCCAGAACCTGTTATCTCCATTCCCATACCAGAGTAAAGGGA
Tom_009827_Class_III	N/A	N/A	Chr09	13314884	Unique_Gt	Tm1_Mira454_Contig_20335	ACTGAAGCTAAGTTGAAGCTAGGCAAGAAACTTGAATGATTTTGGGATTC[T/C]GGAGCTCTAATTTAGAAAAGAGAAATACCTGTTTCTGTGGGATTTGAACA
Tom_009830_Class_III	N/A	N/A	Chr12	25139018	Unique_Gt	Tm1_Mira454_Contig_20347	TTCAGAACGTAGAAATTCAGCTTAAGAAAAGAAAAAGAAAAAGAGACTGG[A/G]CAGTAATTGTTCGTCATAACCAATCAGTGTTTTAATAGATGCAAAACCTT
Tom_009872_Class_III	N/A	N/A	Chr03	42325336	Unique_Gt	Tm1_Mira454_Contig_20439	CACTTACCATGCCCATGTGCTAGGCTTGGTTTCTAATCTAGACCTTAGAG[A/C]TAAGAAAGTAACTATGGCTCACTATAAACATACAAATTTGGAACTGCTTC
Tom_009889_Class_III	N/A	N/A	*	0	Unique_Gt	Tm1_Mira454_Contig_20501	GGTCTGCCCGTGTGAGGAAGTCCAGGACGTGTTAATTTCGTACGTTGGCC[T/C]ATTTTCTCCATTTTTGGCCCGTTTCTCATTCCTTTCACTCTCCTATACTC
Tom_009890_Class_III	N/A	N/A	*	0	Unique_Gt	Tm1_Mira454_Contig_20501	AGACATTAGGAGCATCGAATTCACCAAATTTAAGAAAAAATCATCCATAA[A/G]ATGTGCTAAGCATGGGATAGAAATATGTATGAATTACGATTTATCAATTC
Tom_009891_Class_III	N/A	N/A	*	0	Unique_Gt	Tm1_Mira454_Contig_20511	CTCGGTATTTCCCTTAGGAGTGCTTCACCAGAACACATTTCAAGAGCTAA[A/T]TGTTGAAGACGTTGCGAGAACGGAAGGGCAGTTACTTGTACACATCCTCT
Tom_009894_Class_III	N/A	N/A	*	0	Unique_Gt	Tm1_Mira454_Contig_20518	GCTCAGTTCAGTTTCTTCTTCTGCCATAACTTTCTTCCTTGATCTGCAAA[A/T]AAGGCAAACTTCGGAGGGAAAAAAAAGGACAAATAAAGTAGCTCAAGTGG
Tom_009916_Class_III	N/A	N/A	Chr08	9327834	Unique_Gt	Tm1_Mira454_Contig_20557	TYCATCGTCATTCCGAATTTGCCAAACTCAACTGAAAATACAGCTGCCAG[T/C]CACTGCCAAATTGGTTTGCCAATCAATCAAGAATCAGAATTCCCGATTAA
Tom_009933_Class_III	N/A	N/A	*	0	Unique_Gt	Tm1_Mira454_Contig_20591	AAATTAAACACACCGCACCGCACTCAATCGCCCATCCAAACCCACCCTTA[A/G]CTTTATAAACTAAGATTCTCAAACTTAACATATATTTAAGAGCTCCCATC
Tom_009956_Class_III	N/A	N/A	*	0	Unique_Gt	Tm1_Mira454_Contig_20656	AGTGTAAGATTGGGTGGAGTATAACTATAGAGCTATGTATGAAGAATCGG[T/C]AATTAAAACATACTCCTTAATGGTGCAAAAGACATAACTGCACTTACTCT
Tom_009963_Class_III	N/A	N/A	*	0	2_GtGm	Tm1_Mira454_Contig_20679	CATAGCAGAAAAACGAAGAACAAACCTAAAATCCAAATTCTGAAAGAAAA[A/C]CCAATTCAATTCTTTGAAAATAAGAAACACCCACACCTTTAATTCACCCA
Tom_009971_Class_III	N/A	N/A	Chr11	4439567	Unique_Gt	Tm1_Mira454_Contig_20712	AAAATCATTTTTTTATAACACAAACTGGAATAATAAAGCAGCTGCCAGAG[C/G]GGTTGTGAAAGACTCACTAACATGTTGCTTTATTTACAAACACTAGTTAT
Tom_009978_Class_III	N/A	N/A	Chr06	11044728	Unique_Gt	Tm1_Mira454_Contig_20724	AGGAGAAGAAGAGCCTTGGATGAAGCTAAAGACGATAAGGATGGAAATAA[A/G]GGTTCCGTAACCCTGCAGTTGATGCCTGAGAGAGCTGATCTAGAGAAATC
Tom_009994_Class_III	N/A	N/A	Chr05	1519209	Unique_Gt	Tm1_Mira454_Contig_20764	TTGAATGGGAAAACAAGATTACAAGCGAAGAAAGATAATGATTGAGGAAG[T/C]GGGAGAGCATTTGATATTTAGAGGCAGAGGTCAACTCAATTAGCTAGTGA
Tom_010015_Class_III	N/A	N/A	Chr12	10201519	Unique_Gt	Tm1_Mira454_Contig_20836	GGGGTCGTTTAATTTCTGCATTATAAAAGGAACCGGTGCATTGTTTATAC[A/T]GTTAGGGTTTAAAAAAACCAAAAAATATTACAAATGAAAATTATGATAAT
Tom_010041_Class_III	N/A	N/A	Chr07	7504181	Unique_Gt	Tm1_Mira454_Contig_20909	AATGGCCAAATAAGAGTACCCAACCATTTCGCATCACTTTCTAAAGCTAC[T/C]CCAGTCCACTCTAGTACTTCAGCTTGAAAAAGTGGCCCAATAGGAACTTG
Tom_010042_Class_III	N/A	N/A	*	0	Unique_Gt	Tm1_Mira454_Contig_20914	GTCACCAACAGTGTCGATTAACCCATTTAAAATTGGAGCATAAAATCCGG[T/G]ATTACGGTAAAATATCCAAAATATCCATGAACAAGTGACAAGTATAATGA
Tom_010061_Class_III	N/A	N/A	Chr09	70245362	Unique_Gt	Tm1_Mira454_Contig_21002	TCTTCCAAAGCAGCTTTCAGTTGCTTACTGGCTTCCTCAAGTGAAATTCT[A/T]GCGGCTTCTGCTTCCGACTTTAATTTCTCGGCTTCCTTCTTCATCTCTGT
Tom_010071_Class_III	N/A	N/A	*	0	Unique_Gt	Tm1_Mira454_Contig_21014	ATCAGCTTATCTCTTAAGGGTCAACCCAGAAACACTTGCATTGTAGTCGT[A/G]ATCTTAAATTGTATAACTTCTCCTGAAAGAAGTCCAAAATCTGAACTGGG
Tom_010076_Class_III	N/A	N/A	*	0	2_GtGm	Tm1_Mira454_Contig_21044	CAGCATCAGGCACTCAYGAYGATTCTAGCGATGATGACAGTGAGGAAGAG[T/C]GACCAATACWGYCTTTTAGTAGCACTCGAGACCAATACAACAAAAGATCA
Tom_010077_Class_III	N/A	N/A	*	0	Unique_Gt	Tm1_Mira454_Contig_21046	TGAATACATTCATGATTCTATCTCACAGCTTGCTCTTCTACTTTCTTCCT[A/G]GCATTGAATTTGGGACACCCACGCTTGTTCTTAGATTGCAAGCAAGCATA
Tom_010084_Class_III	N/A	N/A	Chr03	3330759	Unique_Gt	Tm1_Mira454_Contig_21069	GTAGTCCATGATACCCAAAATGAGACGAGTGGTTCAGAAAATTCCAACGA[C/G]GCTGAGCAGTTGGAAAACAAAGATAAGAATGACCGGGAGGACGAAACAAA
Tom_010095_Class_III	N/A	N/A	*	0	2_GtGm	Tm1_Mira454_Contig_21089	ACGGTTTCAACAGTGAAGTAGTTGGGCTAATTTCTAATTATTTTCCATCT[A/C]TAAGGACCTTCAATTGAATACCCCAAACGCTTGTTTTTGGGCTTCCATCT
Tom_010146_Class_III	N/A	N/A	*	0	Unique_Gt	Tm1_Mira454_Contig_21239	TAGGATCATGTCTATCCCTCTAGCGAAGACCCCACATGCTAATTTTTTTA[A/T]TCTGGTGAGGTGAACCCACTGGTGTTTTTTCTGTTCATAGTGCCTACAAA
Tom_010151_Class_III	N/A	N/A	*	0	Unique_Gt	Tm1_Mira454_Contig_21251	CGATACAGTTACAAATTCCTCAAACAAATATAAGACAGACCACAAACTGG[A/T]AGGAACTAGGAACCATCCTTTCCCCTCTGAAAAAAAAATATATCTTGTAG
Tom_010154_Class_III	N/A	N/A	Chr11	62600810	2_GtGm	Tm1_Mira454_Contig_21252	CTGCAGGTGGTATAAGGAACACAGAGTTTGAGGTTCCTACAAATTTAACC[A/G]AGTACGTTTTGGACTTGGTGCAAAGAACCGCATCTTCATCAGGCTGTCCT
Tom_010179_Class_III	N/A	N/A	Chr13	48387070	Unique_Gt	Tm1_Mira454_Contig_21292	TAGCTGTCAATTTATGCTTTCTCAGTTCTTGCCAATTTTTGAACCGATGC[A/T]GAAGACTACTGGACCGAAGGATAGAATGAGTTTCAGCAGGTGCGAATTTC
Tom_010199_Class_III	N/A	N/A	*	0	Unique_Gt	Tm1_Mira454_Contig_21329	TAAATAATGAGAACTGATATATCTTTCAAGCTACCAACAAAATCACATTT[A/G]GAAAAAGACCCAAGTTAAACTTCATCTGAATTCTCATACTAACAATGATT
Tom_010206_Class_III	N/A	N/A	*	0	Unique_Gt	Tm1_Mira454_Contig_21349	TTAAAGTCAGCCGGATAACCAATGAGTCAGTAACAGTTTCTTTCTTGTGA[A/C]CCTGGATCTTACAAAAATCGCACAAACCATTGAATTGCCAGCGATCTATG
Tom_010231_Class_III	N/A	N/A	*	0	Unique_Gt	Tm1_Mira454_Contig_21414	TATGTATTTTCAACCCTAAAATCATTAATGTCAATAATAAATTATACACA[A/C]ATGCTTTCACGATCAAGATAGGCCAAGAAAATTTAGATCCCAAAAGAAGC
Tom_010234_Class_III	N/A	N/A	*	0	Unique_Gt	Tm1_Mira454_Contig_21429	CAAAAAAGGTGATTTTCCAGATCTGTTTTCTTTTCGTTTCTCTTGAGGGG[T/G]TTCGCAAACTTAGCGTGAACACGTAAGGGGAACTTGAATCGACGCCGATG
Tom_010243_Class_III	N/A	N/A	*	0	Unique_Gt	Tm1_Mira454_Contig_21455	CAGCACCACCTCTTCTTGCTTCTCAACATCTCTAACCAAAACAATGAGTG[T/C]GCTTAGTGAAGAAACTACAATTTAGTTTCATTTTCTACAATTAATAAGAT
Tom_010268_Class_III	N/A	N/A	Chr04	3072002	2_GtGm	Tm1_Mira454_Contig_21530	TTTGCCGAAATAAATTTCTTAATGTGTCGAGCTTTTCATCGCCATCTTTA[A/G]AACCTAAAACATAACAAAAGAAGGGAGATAGTACCACCCTATATTTAAGC
Tom_010274_Class_III	N/A	N/A	Chr02	1223818	Unique_Gt	Tm1_Mira454_Contig_21550	AGGAGATGCAACATCTCCTAAGCTGATTAGTACATCTGACGGAATTTGTA[T/C]ATATACATAATGGTCGGTTAACCGAATAGATCAAAAATGAAAGAAGGCAT
Tom_010299_Class_III	N/A	N/A	Chr12	14044905	Unique_Gt	Tm1_Mira454_Contig_21617	ATCAAGCAAGGACACGGAGGTCTGTTTTATATATAAATGTAAAAGAATGG[A/C]AATAGGCAAAATTGAAACAAAGTAGTGTGACTGAGTGGGGGAACTCCTTC
Tom_010302_Class_III	N/A	N/A	*	0	Unique_Gt	Tm1_Mira454_Contig_21623	TTTAAGCACGTACCTAAGGAAGCCAACAAAGCGAGTCACAAGATGGCGAT[A/T]GAAGGAAGAAAATATGAAGATCCCCAATACTAGATAGAAGAGGTTCTGTA
Tom_010307_Class_III	N/A	N/A	*	0	2_GtGm	Tm1_Mira454_Contig_21637	GCCAGCTTTCACGCGCGCCGTTGCTTCATTCTCCACGTCGACATGCCCAC[T/G]AATGGCTTCTCCACGCCATACACACCTACAACAGACTAACAAACAAAAGA
Tom_010322_Class_III	N/A	N/A	*	0	Unique_Gt	Tm1_Mira454_Contig_21703	AAACTTGGCAGCCTTTACACGTCCACAGCATCGACCGGAAGTGATGACGC[A/G]CGGTGAAGCGGGTGCGGAAGCAATGCGCCACTGTAGAAACTCTTGGCAGT
Tom_010390_Class_III	N/A	N/A	Chr11	54125346	Unique_Gt	Tm1_Mira454_Contig_21997	AATTTGACAGARTAGAAAAGAAAAGAAAGAAAAATCTTGTAGACTTGAGG[A/T]TCAGCAACCAACCAGGGTGACCTTTTTGCTGCCTTATGAACCATAGAATA
Tom_010397_Class_III	N/A	N/A	*	0	Unique_Gt	Tm1_Mira454_Contig_22003	ATAAACTTTGGCGCAGCTTTCAACAACCATAAAAAAAAGAATCATGCTCA[A/G]GATTAGTGGTGCGTAATAAGGAAGCTAGGATCATATGTTCAAAAAACTGT
Tom_010416_Class_III	N/A	N/A	*	0	Unique_Gt	Tm1_Mira454_Contig_22059	TTTCTATAGGAAACTATGGAATTTACACCTCCCATAAAAAATTGCCATCA[C/G]TATTTGGCGTCTTTCATGAAACTTTATTCCTACTCTAAAGAATTTAAGAC
Tom_010444_Class_III	N/A	N/A	Chr01	6173852	Unique_Gt	Tm1_Mira454_Contig_22149	TAGGAGCCTTAGAAACCGAAAAAAGAAAGGCCCGACACTATGTCAAATGA[A/G]GCGAGAAACCGCTCAGAATGTAAAACAAGTGAAACGTCGGTACAACGGAA
Tom_010447_Class_III	N/A	N/A	*	0	2_GtGm	Tm1_Mira454_Contig_22165	GCAGTTATTATTCGGTTTCAAATCCAACCATCCATCACTAGAGCAATCAC[T/C]GAGTCGGGAGAATCTTCAGACCAGCCACGCTCAAACTCTATTTTCCACGG
Tom_010461_Class_III	N/A	N/A	*	0	Unique_Gt	Tm1_Mira454_Contig_22208	AGAAATGATGGGGACAGAAAAAGGAGAGGGTATAGGTCGAYTTCGGGTAG[A/G]GAGGGAGGGTAAAACAGAGAGTTGGGAAGGGAAGCCGGATTAAATAGGTA
Tom_010500_Class_III	N/A	N/A	Chr09	64405205	2_GtGm	Tm1_Mira454_Contig_22340	TCTGGTTAGGTAGTAAAAATCCTCTCTGAGCTTAGAGCTATAAATCCAAC[T/C]AGTTAAAATTCCAAAGCATGAAAATGCAAATGCAAGGTAATGTAATTTTG
Tom_010508_Class_III	N/A	N/A	*	0	Unique_Gt	Tm1_Mira454_Contig_22375	TAGTCTGTGAATCAGTAGGATAAGTAGTAGGAATTTGGTTTTGTAACATT[A/C]TGTAAGCACTACGCACTGTGAATTCTCCCGAGTGCTCTTCGTGCCAGAAG
Tom_010517_Class_III	N/A	N/A	Chr05	47245601	Unique_Gt	Tm1_Mira454_Contig_22397	ATTGTGATTTTGATTTTTGTAGGGAGATTTTCGAGCCAGAGTTATTTGTA[A/G]AAGTTCCTATAGTCGATTTGTAAAGCATAAGCTCTAGGATTATAACCATA
Tom_010520_Class_III	N/A	N/A	Chr12	27007819	Unique_Gt	Tm1_Mira454_Contig_22409	ATCATCATCATATTGTTTCTTGTCATGTTCAAGATTTCCATCTGTATCAA[T/C]ATTGTCATAACAAGGGCGTGTGTAAACTAGGCCCATCTTTGGCAGGTTTT
Tom_010543_Class_III	N/A	N/A	*	0	Unique_Gt	Tm1_Mira454_Contig_22489	ATACAAAAAAACATAACAATCGTGTCCATTGTAAAAACCATCTAAGTCCA[A/C]CAGTAAACAAAATATAGAAGGAACTAACTAGCAGCATTGCATAAAATGGG
Tom_010605_Class_III	N/A	N/A	Chr05	21595935	Unique_Gt	Tm1_Mira454_Contig_22662	TGCATCGCTGAATCCATTTCTTGAGAGAACCATGTTCTGTTTGTCGATGC[A/G]GAAGACGGTGAAGTATTCGATTTGCATGAAGAAGCTCCATTTGGACCACA
Tom_010629_Class_III	N/A	N/A	*	0	Unique_Gt	Tm1_Mira454_Contig_22775	AAATGGGATAAAGAGAAGGTAAAAAACAGAACCATGCAGATGAAGTATAT[A/G]ACACTGCTTTTTATAGTAACAAAGTTCTGCAATACACGTTTTCACATCTA
Tom_010631_Class_III	N/A	N/A	Chr09	17099562	Unique_Gt	Tm1_Mira454_Contig_22777	GGTCCGGTAAGCTCCCAGCGATTCTGCTCTCAATAACTTCATCACTATCT[T/C]CTATCAAATTCTTTGAACTTGAAATCCTTCTTAACACATCTTTACTTTTA
Tom_010663_Class_III	N/A	N/A	*	0	Unique_Gt	Tm1_Mira454_Contig_22884	CTGGGATCAACAGTCATCCGAATGGTCTCTTAGCAAAGCGGCGCAACCTT[A/G]GAATGGAGGGGGCAAACGTTTAGTTTTTTTCTTTAAATTTGTTTAAGGCT
Tom_010677_Class_III	N/A	N/A	Chr08	847530	Unique_Gt	Tm1_Mira454_Contig_22963	GGTTTGCTTGTCTGAAACCCAGAAACAATGTTTGGACATGGAACAAAATC[T/C]TTATATTTAGGATTTATGTATACGCTGACTGTAGTTACGGTTAAGTGGAG
Tom_010727_Class_III	N/A	N/A	Chr07	31605456	Unique_Gt	Tm1_Mira454_Contig_23167	AGACTACTTCTTCTTCTTCATCCGCTCACCGGCCGCCAGTCATCCGTGTC[T/C]ATTTTCGGACAACGGTGTCTTGACAGTTCGTATTCCGTAGGACACCAGTA
Tom_010728_Class_III	N/A	N/A	Chr08	10312925	Unique_Gt	Tm1_Mira454_Contig_23171	ACCCTAGAGAAAACGCCCCAAGCCCGACCGAGATAAAGGGCGCCCGACCC[T/C]GTGACCTTGCATTTAACGAAGGAGAAGCCTGTTTCCTCAAGCATGCTTTC
Tom_010746_Class_III	N/A	N/A	*	0	2_GtGa	Tm1_Mira454_Contig_23255	ATACTTTAATTTGGGTTGGTATAATTATTCGTAAAAGTTTGTATTAAAAA[A/T]ATGGAATTTAAAGTACTAGTATTTTGGTTTCAATATTTTAGGGACTGAAA
Tom_010750_Class_III	N/A	N/A	*	0	Unique_Gt	Tm1_Mira454_Contig_23264	GCTGCGTTTAACAGGCAAAGAAAAAAGTTTTGACTCCGAGTTAGTGATAC[A/G]AAATGAAAAGGCAGGGGTTTTTTGTTTAAAAATCGTCCTGCATGAGAACA
Tom_010773_Class_III	N/A	N/A	Chr02	62052493	2_GtGl	Tm1_Mira454_Contig_23311	TAACGTGGTCTGAGGAAGACCGGGGAACCTTTGCTTCAAGCAAAGGAGGA[C/G]GCTCTCAGCTCGGTCCGCGAGTATGTCTCTCTTGTCTACATCAACTATCA
Tom_010786_Class_III	N/A	N/A	Chr09	24242974	Unique_Gt	Tm1_Mira454_Contig_23352	AAAACTAGGCTCCCTGGTTAAAATCCATAAACTGAGGTTGCGGATGTCCG[A/T]TATTGGTGGATGACTCGGGCATCTGCTGGTGCTGCTGCTGTTGCGGGGTT
Tom_010820_Class_III	N/A	N/A	Chr07	44067221	Unique_Gt	Tm1_Mira454_Contig_23461	AATACGACCAAAGAAAAACCCAACCATTTGAAGTTGGAATAGAAACCAAT[C/G]GTGTCTCTGTTTTGGAAATTAGATTAAGGCAAAGGTGGCCTTTCCTTTTT
Tom_010830_Class_III	N/A	N/A	Chr07	11298377	Unique_Gt	Tm1_Mira454_Contig_23489	CAAATTTCAACAGCAAGAGCTTGAGCGTGGACTGCCCTTGCCCGCTTCCA[T/C]CATCTACTTACGTTTATAGCTGCTGTTGAAGTAGCGGGTACAAAGAGGGG
Tom_010839_Class_III	N/A	N/A	*	0	4_GtGmGaGl	Tm1_Mira454_Contig_23523	CATGACAATTTGATTATAACACTTCAAGATGCCGAYGGGAATGAGATTAC[A/G]CATGCAGTAGTTGAGACCAAATTGGTGGTTGAGAAAGGTGTTTGGGACAA
Tom_010844_Class_III	N/A	N/A	*	0	Unique_Gt	Tm1_Mira454_Contig_23544	AATAAAGAATCGTTATTCTTCCAATTCAAAGCTAAAAAGACTTCTAAGGC[A/T]ATCTTCCCTACACAAATCTCAGCTTCCTCAGCAACATTTGTATCAACAGC
Tom_010854_Class_III	N/A	N/A	Chr11	55821394	Unique_Gt	Tm1_Mira454_Contig_23599	CTCTAGACAAATCCGCGACACAAGGGATGTGTAATATCTGATTGAAGCCT[A/C]TCCCAGCATGGGAGACCCAAGCGAAATGCAGATGCTTCCAATGATGCAGT
Tom_010855_Class_III	N/A	N/A	*	0	Unique_Gt	Tm1_Mira454_Contig_23600	TAAAGTTGTGTGGGACATTTCGTCGTTTTAAAAGTCTAAAACGAACTTAA[A/T]GTCGCTTTGGATTTCACTCGATAATATACTCTAATTGACATACTATAAGG
Tom_010876_Class_III	N/A	N/A	*	0	Unique_Gt	Tm1_Mira454_Contig_23686	GAGCTTTCCCTGGATCGGAAGTCCAATCACTAAGCAATGGTTTCGTTCCA[T/G]ATCGAAAAAAGCGTGGATCGAGAAAAATAACGATGGGAAGCGCATAGATT
Tom_010910_Class_III	N/A	N/A	*	0	Unique_Gt	Tm1_Mira454_Contig_23820	TTATATATCTATAGGGCCCTGTAGTGGGACTTTCGGGTCACTCAAAAWAT[T/G]TGAAGGGCTTATTTTTAAAGTAGCCCATTTATCATTTKKGTTTTAGTTTT
Tom_010918_Class_III	N/A	N/A	Chr09	10389208	Unique_Gt	Tm1_Mira454_Contig_23841	GTGTTGATGGGAACTGAAGAAATGGAGGGTTTGTCAGCTGCTGATGGTTA[C/G]GGTGGTGGTTTTTGGTCCATGAAGGGGACAAAACTGAGCCAATCGGGTGG
Tom_010921_Class_III	N/A	N/A	Chr08	51180912	Unique_Gt	Tm1_Mira454_Contig_23842	TATGGACCCAAGGGTTGCAAGCAGCACACAGAGGGATAGCAGCAAATACC[A/G]TCGATCAACCTTATTGATAGATGAAGTGGTGAAGGAATAGAAACCTTGCC
Tom_010972_Class_III	N/A	N/A	*	0	Unique_Gt	Tm1_Mira454_Contig_23998	AAAATAATTTTGATTTCTTTATTTCATTAGATTTGGCTATAAAAGCCAAA[T/G]GAAAATACTGTAAATGAGGAGGAGAATCGATACCAAAAAGTTTGAATAAA
Tom_011003_Class_III	N/A	N/A	Chr06	39257850	2_GtGa	Tm1_Mira454_Contig_24108	CATGCCAAGTACAAGCAAAATCCCTCTACTGGAGAATGAGAGAAAGAAGG[T/C]CAAGCGACGCGTCATGATGATGAAGACCTTGGAGTTGATCTTGATGATAT
Tom_011052_Class_III	N/A	N/A	*	0	Unique_Gt	Tm1_Mira454_Contig_24301	ACGAAAAATAAAAGAATACTTTGGCTCTATATGCTTCATCGATCAGCTGC[A/G]TAACGAAAGCTACTCAGGGTTTCGGGTTTAAGAATCTCGCAGCACAAGAG
Tom_011060_Class_III	N/A	N/A	*	0	Unique_Gt	Tm1_Mira454_Contig_24342	TTTTCGATAGTACAAAGACTAATTTGATCAAGTCTCTATATTACAGGGAC[A/C]TCTAAGGTACATCACCAATTTCTTTGCCATATCTCTGGTTTTTCACACCA
Tom_011071_Class_III	N/A	N/A	Chr04	51744124	Unique_Gt	Tm1_Mira454_Contig_24376	CCCGCCCTACAAAGAGAAACCCTGACCAGCATCATGATCGTGACTATGAC[T/C]GTGATCGCCATCATCACCATCGACCTGAGTCTTCCAAGCTTGCCCCTGAA
Tom_011085_Class_III	N/A	N/A	*	0	Unique_Gt	Tm1_Mira454_Contig_24430	TTACATTATATTTTTTTAAAATAAAACAAATTGTTCAAAATGGCAGAGAC[A/G]GTTGGCCCAACTCATGCAAGACTCCAGTAATTTGGCAGCACTTCATTAAC
Tom_011086_Class_III	N/A	N/A	Chr10	61696619	3_GtGmGa	Tm1_Mira454_Contig_24430	GCCCAACTCATGCAAGACTCCAGTAATTTGGCAGCACTTCATTAACTTAC[A/G]TCAGGATATATAGGAATATAGTGTACCATGCTACAAAATTTTCCCACCAT
Tom_011124_Class_III	N/A	N/A	*	0	Unique_Gt	Tm1_Mira454_Contig_24647	CTACTTTATTTACTTGTTCTCGTACCCCTTCATGATAGATCTTGTTGTGG[T/C]TGTACCAAATAGCCCAATAGGCAATAGATCTAATTTTKGCGAGCTTCTGT
Tom_011129_Class_III	N/A	N/A	*	0	2_GtGm	Tm1_Mira454_Contig_24688	TGAGAAGCGAATGCTTGTTTGCTGTGGCAATGCTGGTCAAGGTTTTACTC[T/C]ACATGTTATCAATGTAGTTGCAGGAGAGGATGTGGRCCAAAAATWATGCT
Tom_011132_Class_III	N/A	N/A	*	0	Unique_Gt	Tm1_Mira454_Contig_24694	CGTTTTCCACTTTATCGTTCCTTGGCCATGCAACTTGGGATCCTTTGATG[T/C]TGGAACAAGAGTTGTCTAACTGTGGATTTTGGGGTTGGAGGGGGACATGT
Tom_011144_Class_III	N/A	N/A	Chr01	15387358	2_GtGa	Tm1_Mira454_Contig_24720	GGCAGGTGTTGTTCGGTGGGGATGAGAAGGAGGTGGCGCTGCCGAGGCGC[A/G]CGACGGTTGATGGGCTTGAAAATGTAGCTGCCATTATTGGGGGGTATGGC
Tom_011156_Class_III	N/A	N/A	*	0	2_GtGm	Tm1_Mira454_Contig_24754	AGATGATAATTTTGGTAGACTTGAGTTGTTTCAGAAACGAAGACGAATCA[A/C]TGTTAGTTAAAAACCTTCAACAAGTTATTGATATAAATGTCATCTTATTG
Tom_011165_Class_III	N/A	N/A	*	0	Unique_Gt	Tm1_Mira454_Contig_24768	GAACAGAAATAAAAGCGATAGGGATCTGAGTAATGAACACAACAAGATGA[A/G]ACACACACAAATAAAACAAACAAAATAAATAATATTAAGTCTCGTATATT
Tom_011180_Class_III	N/A	N/A	*	0	Unique_Gt	Tm1_Mira454_Contig_24786	AGACGCTGCAAGAGATTTTTGCACCAATAGAAGCAACGAAAAGATGATTC[T/G]CTGTACTCCATATCTCACATACAGACTTAGAAGAGGTAAAGTATGAAAAA
Tom_011193_Class_III	N/A	N/A	*	0	Unique_Gt	Tm1_Mira454_Contig_24847	TGTCACGAAGGACGGAGGAGGAGGAGGAAGAAATGTGTGGGTGGGAGCAG[T/C]GACTGGTGAAGGATTGGGAGCCAAGGAGTTGTTATCGTCAAGTATTCCGA
Tom_011216_Class_III	N/A	N/A	Chr02	16154036	Unique_Gt	Tm1_Mira454_Contig_24939	TTGGTCTGAAGCAAATCAATGAATAACGCTGCAAGACCATACTCACGGCA[A/T]AGAGCAACAGCGTCAGGCTCATCTGATAAGACAAATGTAACCCTTGCAAG
Tom_011226_Class_III	N/A	N/A	Chr03	43156624	2_GtGl	Tm1_Mira454_Contig_24978	CAACTCTTGCTTCTAAGTTGAGGATGTTGTTCTCTGTTTCTTGCTCTGCG[A/T]TGATGACTGCTATGGGGTTTATGCTACGAATGAGTCCTAAAAAGTCCCGA
Tom_011243_Class_III	N/A	N/A	*	0	3_GtGaGl	Tm1_Mira454_Contig_25029	GCCAAATGGGTAAAATGCCTCTTGGAACTGTTCATCTGTTGTTTCCCTTG[A/G]GAGACCGCTAATGAAAAGCTTGGGGGAAGTGAGAGTCGAACTGAGACGAA
Tom_011261_Class_III	N/A	N/A	*	0	Unique_Gt	Tm1_Mira454_Contig_25075	TGACAAGAGGACAGATTTGTTTAGACCATCTCTCAAGATGCTGAACCCAA[A/T]AGGAGGACAAGGGGTGTGTTGCACAATTGCTAAGAATGAAAAAAGCAACT
Tom_011270_Class_III	N/A	N/A	*	0	Unique_Gt	Tm1_Mira454_Contig_25093	CCCCAGATCTGAAAATCCCTTCATCTCCAAAAGCCTTCCAACCCTCCCCT[A/G]TGCATCAGTAGACATAGAGGCCACCAGATCCTTACATCATATTAGGCTCA
Tom_011287_Class_III	N/A	N/A	Chr13	634991	3_GtGaGl	Tm1_Mira454_Contig_25180	TCATCTTTCAGTTCTGTTGGTGGTAGTTCTGAGAAAGAAGGGACCGAATC[A/G]TCTTCGTTTTCATCAGATTCTGACTCTGAATCTTTCATCTCATCTGTCAA
Tom_011308_Class_III	N/A	N/A	Chr13	51443673	Unique_Gt	Tm1_Mira454_Contig_25216	ATGAAAGAAAATAATAACAGGGACCACCTCCGCTGTAACAGGCTTCTCAA[C/G]TTCAGCAATATTCGGTTGAGGCTCTTCAGCTGTAGCTGGCCTATAAATCC
Tom_011309_Class_III	N/A	N/A	*	0	Unique_Gt	Tm1_Mira454_Contig_25225	GAACCCACAGTTTCCAAATCATGTTAGATTATAGTACAGACATTCTTTAA[A/G]CATACAAGTACAATAAAAAAAAACAAGTTTAAAACATAATTATGGATACA
Tom_011325_Class_III	N/A	N/A	*	0	Unique_Gt	Tm1_Mira454_Contig_25294	CAACAGCAACCGGACAGCAGCTCCATGCCTCCGTACGCCCCGTACGCCAG[T/C]GCACACCCATACCTGCAGGCAAACAAACAGAGCAGCAGCGAATAGAAACA
Tom_011329_Class_III	N/A	N/A	Chr05	27971304	Unique_Gt	Tm1_Mira454_Contig_25302	AGGAAAATACTATAGATTCCGCTTTCAAAGTCAATCCATGAAGACATCCA[A/G]GTATGAAGAGGGGAGGCAACTGGTGACTTTTCAGTAAGAAGTGCCTATAA
Tom_011336_Class_III	N/A	N/A	Chr12	21189984	2_GtGa	Tm1_Mira454_Contig_25363	TGACAAATCAGGCCAAAAGAGCCTGTACTCTCCACTCTCTGCTCCTCACG[A/G]TTTTATTCTTCCATTTTCTATCCTTCCAATCAGACCCAAAATACCCAGAA
Tom_011342_Class_III	N/A	N/A	*	0	Unique_Gt	Tm1_Mira454_Contig_25390	AAACATTAACCGAGACCCAAATTAAAACCCAAAATAAAACATAAACTTAT[T/C]GGCCTAGATCCCAAAACACCCCAACTTAATCCCTAGCCCAAGTTACAACA
Tom_011358_Class_III	N/A	N/A	Chr09	50502980	Unique_Gt	Tm1_Mira454_Contig_25456	CAGCARCACGAAMTGGGAGATAACTTGAATAATAATTCGGGTTTTCTTCC[A/G]GCTTCTTTAGTTTCTGATGAGATTGCTGATACTATGAAGTCTTTTTTTCC
Tom_011421_Class_III	N/A	N/A	Chr11	54254944	Unique_Gt	Tm1_Mira454_Contig_25677	GTTCTTTTAGCGCCATAGTAGTTTATTTTTAGGCATTCTTCGGATAAGTC[A/G]TAATCGCCATCAGTCACTTTACTCTGTATATCACTCAAATTTACCTCAGT
Tom_011441_Class_III	N/A	N/A	Chr04	29531342	Unique_Gt	Tm1_Mira454_Contig_25713	AGCATCAAACCTCTAGGTTATGGTAAATGAAACCACATCGACAATAGCAC[C/G]AAGGCCCAAGCATAAAACAGGTAGTCCACAGAAACATAATGGTTAGGTTC
Tom_011447_Class_III	N/A	N/A	*	0	Unique_Gt	Tm1_Mira454_Contig_25721	TTTCGGGTCTGGAGTTGCTGAGGCGCCGGGCAAACTCACAGTACGCAGCG[T/C]CTATTAACTATTACAAAGCATTGAAGATGATCCTAGAGCTTACGCTTTAC
Tom_011471_Class_III	N/A	N/A	Chr10	50082321	Unique_Gt	Tm1_Mira454_Contig_25788	ATACAAGGAAATGAGAGACAGTAATGGCAGAACGCCTCGAATGTTGTTCA[T/C]GGAAGAGCATGCGAAATTGATGAAGGAAGGAGAGAAGTGGATGAAGAGCA
Tom_011492_Class_III	N/A	N/A	Chr02	59101955	Unique_Gt	Tm1_Mira454_Contig_25854	CCTTGATGGTACGCCCAGAGAAGCAATGGCCRCCTCCTTTAGAGCCCCAT[A/C]AACAACACCATGATACTATAATGGAAGACATGATGGAAAGTAGATCAAAA
Tom_011507_Class_III	N/A	N/A	*	0	Unique_Gt	Tm1_Mira454_Contig_25911	ATAATGACRGAAGAAGGGACTATGATAGAGACAGGGAGGATAGGCATAGG[T/C]GCCGGTCAAGGAGTAGATCTGAGCGCAGATCAAAGTCAAGATCTCCTTCT
Tom_011538_Class_III	N/A	N/A	*	0	Unique_Gt	Tm1_Mira454_Contig_26030	GTAAATTTCGACTCCACTACTAGGCGAGAGTCCCAGTAAGTTATAGCAAA[A/G]GACAGTCGGCTCAGAGATCGTACTTACACCCGTAATCCCACTCCCATCGG
Tom_011541_Class_III	N/A	N/A	*	0	Unique_Gt	Tm1_Mira454_Contig_26035	CTCTCCATGTCCTATATAATGCGATCAAAATCTAAAAAAAAACAAGCAGA[A/G]AACCAATCGACCAATTTTTTTTCGAAAACTCATTTTTTYYACAGCTCCCT
Tom_011542_Class_III	N/A	N/A	*	0	Unique_Gt	Tm1_Mira454_Contig_26037	AACAGCAGCCTTCAGCCTCATGGCACCACAGCCACGCCCGCGCCTCTGTA[T/C]GCCAACATACAGTCTCGTACATGCGTCACGCATACCCCATACCTTACGAA
Tom_011563_Class_III	N/A	N/A	Chr08	56794799	Unique_Gt	Tm1_Mira454_Contig_26126	CCTTTGAAGAATCCAGCATGGTTGTAATTTTTATGTTTTTCAGATCGTCT[C/G]AACCTTTGATCCTTCCTTATGTTTTGTTTTTTTAATAAAAAACAACCTTT
Tom_011571_Class_III	N/A	N/A	*	0	Unique_Gt	Tm1_Mira454_Contig_26139	CCAATTCCTTTCCCCTCATTTCGTTGCCTTCTTAGCTGCTTTCTTAGCCG[A/G]CAATTTCACACTCTTCGGCTTTTTTTGCCACCACCGATTTCTTCTTTGCT
Tom_011593_Class_III	N/A	N/A	*	0	Unique_Gt	Tm1_Mira454_Contig_26212	GAGTATTTGTAGCAGCTACATCCTCAACATTTATTTCTTCAAAAATATCA[A/G]CAGATGTTTGAGCATCTTTTCCAATGGCTCGATCTTTTGCGTAGATGGCA
Tom_011594_Class_III	N/A	N/A	*	0	Unique_Gt	Tm1_Mira454_Contig_26213	CTTTTTCAATTTTTTCGCCCTCACCTTTACCTTCCTCCTTCAACCCAATA[T/G]CCTTTTTCAATTTCTAGATTCTCCTATTTATTTTATTCACCTCTATGGTT
Tom_011622_Class_III	N/A	N/A	Chr03	596867	Unique_Gt	Tm1_Mira454_Contig_26300	CATCGGTCAACACAGAGTAACAACATTCTGATGAATCCTCCGAGGTTTCC[A/G]ATTTCTCGGAAAACTCCACCAGCAAAGACCTTGTTATCTCACTTTTCTCT
Tom_011625_Class_III	N/A	N/A	Chr06	46438997	Unique_Gt	Tm1_Mira454_Contig_26319	TAAGATTGAATTGCCAAAAAATCAAGGTTATTTAAAAAAAGGAGGATGTC[A/C]GAGACAAACAGTCTGTAATGTGTTCAGTTGAGTAGGTGATTGCAGTGATG
Tom_011633_Class_III	N/A	N/A	Chr13	1423825	Unique_Gt	Tm1_Mira454_Contig_26366	TTTTCAGAATCTTTGTTTGACAGAAAATATAAAGGCCACATCAAGTGAAG[C/G]CACCCTTGATTAAATCACAACAAATGCCACTGAGCAATTATTTTAATCAG
Tom_011638_Class_III	N/A	N/A	Chr10	16476167	Unique_Gt	Tm1_Mira454_Contig_26372	TTTCAATCACTTCCAAGAACCTTTTATGAAGTCCTTCTTGATGATCCATC[A/G]CTTGTTTCACCAAAGTTTCAAAAAAAASAAGCATCGAACACAATTGCTCC
Tom_011663_Class_III	N/A	N/A	*	0	Unique_Gt	Tm1_Mira454_Contig_26498	GAAGAAAACTTACTTAGCGTTTGTAGGGGTTTCGTAGACTGGTGCCACGA[T/C]GGAGGCGAAGGCGCTGAGCACAGATAAACATCGAAATCGGCAAAGACCGA
Tom_011664_Class_III	N/A	N/A	Chr07	32944414	Unique_Gt	Tm1_Mira454_Contig_26499	CAATTGCGTCAATTATCATCAGAAACCATACAGGGCTTGTAATGGGTTCG[T/C]GTTCTTACCTGATCCACAACATTAGAGATCCGAAAACTGTTGAAGAATAT
Tom_011681_Class_III	N/A	N/A	*	0	Unique_Gt	Tm1_Mira454_Contig_26575	TTTCCTTCGGCTATAAAGCCATAGTTCTTAGTTTATGTAAAGGTTATGAA[T/C]GCCTACATATTTTTACGCAAGATATACGAGCAATACAAAAAGCAACCAAT
Tom_011708_Class_III	N/A	N/A	Chr07	37426370	Unique_Gt	Tm1_Mira454_Contig_26693	GGGCAGTCTGGTCTAGAGTTGACTGGTGTTTTAATCGGTTCACTCCTTCC[A/G]GTTGTTCCCTATCTTCATTATGTTTTCAATCAAAGCTTCCTCTTTCATCT
Tom_011727_Class_III	N/A	N/A	*	0	Unique_Gt	Tm1_Mira454_Contig_26747	CCAGCCCTCCTTCGCCAGTCCGTGTGCTACTCTGTTAGCCTTGTAATAAC[T/C]TAAATTTGCCCGGGCCTTAAACAAAAAATAAAAATAAATGAATGTTTACT
Tom_011790_Class_III	N/A	N/A	*	0	Unique_Gt	Tm1_Mira454_Contig_26998	CTCAACAATGCCTTCTTTGCTGAAATATCAAATTTATTGAGTTACTCGGC[C/G]TTGCATTTGCTAGTTTACTAGCTGATATGAACAAAGAAGCTAATTTATCA
Tom_011805_Class_III	N/A	N/A	*	0	Unique_Gt	Tm1_Mira454_Contig_27060	GCGGTGGCGCACCAGCACCACTCCCGCTTTTAAATCTCGTTCCTTTTTTC[A/G]TAATAAACTAAACTCAAAAGAAAAAGAGCCGAAAGCCAACGGATCAAATG
Tom_011812_Class_III	N/A	N/A	Chr12	24870804	Unique_Gt	Tm1_Mira454_Contig_27087	TGAACATCATTTCTCATATTTTCTTCTTCATTCTCTTCAGGTATTTTGTT[C/G]TTAACATCCTACAAAAAAATCACTACGGAGTGTACCAGAAGAAGGTTCCC
Tom_011821_Class_III	N/A	N/A	*	0	Unique_Gt	Tm1_Mira454_Contig_27115	TCGATTCTTCTCCTCTCCCCAAAGCTTCCGAAATTCTTAATTTACTCCTC[A/G]GTAATCTTCTCCTTCCCTTTTGAGCCGATATCTCTAATTCTTTGTCAGCC
Tom_011832_Class_III	N/A	N/A	Chr07	57230610	Unique_Gt	Tm1_Mira454_Contig_27164	TGTTAATGSATTGATATTCTCAGCCAATTTGAAGCAGTTAATGGCTCTAA[A/C]GKCWGCCGAATCCACTAAATTGCATACTTCAAGTGMAGAACAACCATCTA
Tom_011851_Class_III	N/A	N/A	*	0	Unique_Gt	Tm1_Mira454_Contig_27228	ATAGATAGAAATAATATATATATACACACATGATATTTAACAGTATACAC[A/G]TGATATTTAACAGTATACACGTGAGATTTAATGGTAAAAGTATTATGGAG
Tom_011907_Class_III	N/A	N/A	*	0	Unique_Gt	Tm1_Mira454_Contig_27381	TTGATCGATGTCCTTTCGCTTCAACTTCCCAATCAAACCCATTTTCTTTC[T/C]CTTCCTCTTTCAACAAATCATTCCTAAATAGTTGAGAATTTGGAGGGTAT
Tom_011912_Class_III	N/A	N/A	*	0	Unique_Gt	Tm1_Mira454_Contig_27402	ATTGCAGAAGAAGCGCTAAGAAGGGGAGAAAAAACACACCTGGAAGGAGA[A/G]GTATTACACCGCCTTTATGTGCGCTCGGAGGGAAGATAGAGTAGGCTCCC
Tom_011943_Class_III	N/A	N/A	Chr12	1244517	Unique_Gt	Tm1_Mira454_Contig_27516	TCAGAGTTCGGAGGAATGTGACTTGGACTCAGTGAGTTAGGGCTAACATG[A/T]GAGGGTTTTAAAAGAAAAAGAAAGAAAGAAGAGATAGATCGAAGCTGGAG
Tom_011949_Class_III	N/A	N/A	Chr07	12656112	Unique_Gt	Tm1_Mira454_Contig_27531	GGTCACTAGAGTTAAGACCTTGCCAACTTCATCTTATCTGAAGACAAAAA[A/G]TCTTCAGCATGACGCTTCCTTGAATCTGACATTGGTCTACGAGGTAAAAA
Tom_011966_Class_III	N/A	N/A	Chr05	57612877	Unique_Gt	Tm1_Mira454_Contig_27593	ATGAATGTTCAGCTTCAAATTTCACCTTTTCAAAAGGAACAGATGCATTT[A/G]TGGAAGGATATAACATCCTTATCTCGGTGGCTTGAGGCATACATTGACTA
Tom_011977_Class_III	N/A	N/A	*	0	Unique_Gt	Tm1_Mira454_Contig_27623	CTATCATAAAAGATATCCAAGAAATAAAAGTCATTTTTAACAGTATTTAC[A/G]TATGCCCATTTGGTTGCAATAGAAGCTTTAAAGAAGGGAGAAGGACATTA
Tom_011996_Class_III	N/A	N/A	*	0	Unique_Gt	Tm1_Mira454_Contig_27658	CCACCCCATCTACCACCGGAAGTCCACGGGCAATGGTACGGAGAAGAGTG[T/G]GGGAGGAAAGGGAAATGAGATGGCTTTGGGAGCTTCTTTATGGGTTTTCA
Tom_012011_Class_III	N/A	N/A	Chr11	31410414	Unique_Gt	Tm1_Mira454_Contig_27697	TGTTGAAGTCGACATGTCCTTACTAGCAGGATTCTTAGTAACATCAAAAG[A/G]CTTCCCAGTGACGGAGGCTTTTCGTAGCTTAGACTGAAGCACCCTCTTCT
Tom_012012_Class_III	N/A	N/A	Chr09	23213798	Unique_Gt	Tm1_Mira454_Contig_27707	CAGGAATGTCACGAAGACAAGCTTCATTTTCTTTGCTTTGTAGGAGCCAA[A/G]AAACGCTAAAAAAAACCAAAGGAAGTGTAATTTAGCTAATGTTTTCTTAC
Tom_012032_Class_III	N/A	N/A	Chr12	8896424	2_GtGm	Tm1_Mira454_Contig_27770	TAAAAAGAGATGAAGGTTTGTATCCTTCATACATTACAAACTTTTATTTT[A/G]CCTTTAAAAACTTCTAAAATTTTCCTCCATTCATCTAAAATAACTACAAA
Tom_012034_Class_III	N/A	N/A	Chr10	3198220	Unique_Gt	Tm1_Mira454_Contig_27793	CCAGAGCGTCTGAAAATAGTATCAGCAAAGGGTATATCTTCTATTTCAGG[C/G]TCACTGTATATTTTCTGAACCGTGCGGATAGGGGTGGCAAGCCGGGCACG
Tom_012044_Class_III	N/A	N/A	Chr10	61774684	Unique_Gt	Tm1_Mira454_Contig_27822	TGCAAACACGTTTTTAATGTTCTGTCGTGCTCAGCAACGGGGATGGGCGC[A/C]GAAAGTCGTTTATCTTATGGGCATTCTCCCGTATGTGAAGATTGAGAAAC
Tom_012061_Class_III	N/A	N/A	*	0	Unique_Gt	Tm1_Mira454_Contig_27877	ATTTACATTGCCCTCTTTCAAAACTGCATCCTTACGTGAATCAGTCATAT[T/C]CATATCCGCCTATTTTATTAGACGTTGGTATCTTACTTTCCTTTATGAAC
Tom_012077_Class_III	N/A	N/A	*	0	Unique_Gt	Tm1_Mira454_Contig_27916	TGCATGTCACTACTATTTTCTTTTTATTTTACTGAAATCTTAGCTTGTGC[T/C]GTATGTAACTCCTCCCAAGCTAATGTGATTTTGTATTATTTACTTAAAGC
Tom_012099_Class_III	N/A	N/A	*	0	Unique_Gt	Tm1_Mira454_Contig_27995	TTTTCAAATCCATAAGTGACACAAGTACTTACAGTCATCAAAAACTACGC[T/G]GACAAAATGGAGGGGAAAACACTAACCCTAAATTCCATCAAATTCAAGAA
Tom_012102_Class_III	N/A	N/A	Chr02	56174863	Unique_Gt	Tm1_Mira454_Contig_28040	GAAAGAGCTGAGACAGCAAAGTCAGACCTTTGTAGATTAAGGGTTTTTGT[A/C]GATKTAGTTGTTTTTGGATTGGGATTTGGGATTCTTTCGGCAGATTAGCT
Tom_012107_Class_III	N/A	N/A	*	0	Unique_Gt	Tm1_Mira454_Contig_28087	AATTCTTGATTTGAGCATCTTAGAAATTGTCAAGATTTGCTTACTGAGTT[T/C]CCTGTATGATCCCTGTATGAAACTAGGTTTGGAAGTACAGATGCGCTACA
Tom_012113_Class_III	N/A	N/A	Chr09	23201324	Unique_Gt	Tm1_Mira454_Contig_28103	CAATTACTAAGTTAAACAAAAGAGCCCCTGAATGATAAATAGAGAAACTC[A/G]AGCCTCGGCCTTAGTGGACGAAGATATGAACTCTTCACCGCCCGCACTTA
Tom_012114_Class_III	N/A	N/A	Chr09	23201377	Unique_Gt	Tm1_Mira454_Contig_28103	CCTCGGCCTTAGTGGACGAAGATATGAACTCTTCACCGCCCGCACTTACT[A/G]CGTTATTCGAGTCTACTTGAGCCGAATCTGATGGAGCGGCGGTCGACGTA
Tom_012131_Class_III	N/A	N/A	*	0	Unique_Gt	Tm1_Mira454_Contig_28159	TGAAAGAAGACTTTTTTTTCTTAAATGGAAAAGAAGACACTCTTGTATAA[A/G]GACTTTTCTATTTATTAAGCTATCTTTAGAATATAATTCAAAATGTGAAT
Tom_012139_Class_III	N/A	N/A	*	0	Unique_Gt	Tm1_Mira454_Contig_28188	TCCGAAATGAATTGGATCACCACAATCGGAGATAAAACTGCTTCACCAAA[T/C]TTTTAAAACTCCGCTTGTAGCTTGTCTTTTTAARTATTGTTCTGCATCAT
Tom_012153_Class_III	N/A	N/A	Chr03	900019	Unique_Gt	Tm1_Mira454_Contig_28203	ACAAGCTAATTCGTCACGTTTCAAATGGTTTTTCATATCTTCAACCATTT[T/C]GTATTGTGATTCCCAATCAAGCTCGGGAAGCCTACATAGAGACTCCAAAT
Tom_012165_Class_III	N/A	N/A	*	0	Unique_Gt	Tm1_Mira454_Contig_28288	AATTGCAATCTTGGAAGGTAGTTGTAGATTCCATAGATTATTGTAGAAAT[T/C]TTTTAGATCGGCTTGTATTAAATAAAAATTAGGATCCAAGCAAGCATCTT
Tom_012169_Class_III	N/A	N/A	*	0	Unique_Gt	Tm1_Mira454_Contig_28297	TTTGGAAGAAAAAAGACGGCAAGTCTCGTGCATCCGGATTGATGGCGTTC[T/C]CGAATTGATGAAGAAGATGGCTATTATGGATCGAACGATTTGGTTCCAGA
Tom_012175_Class_III	N/A	N/A	Chr03	42267597	Unique_Gt	Tm1_Mira454_Contig_28305	ACCCAAAAGTTTTACCAGCACGCCCTCCGCCAGAAAGACAAGCAGACTGG[A/T]GAATCCACCACTGCTAACTACAAAGGTTCCAAGACTACAGATGCTTTTGT
Tom_012180_Class_III	N/A	N/A	Chr09	68799236	Unique_Gt	Tm1_Mira454_Contig_28331	TGGAAGAAGGTGCGGCCATTTGGAGGAAAAGCACCGTCAGGAAGCTTGCC[C/G]GTTTCCAAAACTGAAATCTCAATTGAGTTGCCGGTATCCGACATGGAATC
Tom_012203_Class_III	N/A	N/A	Chr06	16692206	Unique_Gt	Tm1_Mira454_Contig_28377	AAATTGTTTCTATGTAAACCGTAACATAACTTCAATTTGTTGAATAACAT[A/T]AACTGGCAAATCTCTCGTACTCCAGCAATTAATTGCCTAGAAGCTAAAGA
Tom_012216_Class_III	N/A	N/A	*	0	Unique_Gt	Tm1_Mira454_Contig_28479	AGATTATGGTACAGAAAAAAAAAAGAGGAAGCCAATAGATCAGAATCATT[A/G]TGTTCACACAATAGATAAAAATTTTCAATCTAGTAGAAAGCAAGTTTCTA
Tom_012231_Class_III	N/A	N/A	Chr03	42671101	Unique_Gt	Tm1_Mira454_Contig_28514	TAGCTCTTCGTCGCCGCTTTCTTCCCTGAACGGTGACAGTACCCGAGATG[A/G]ACACAATTCCTGCTCCAACATTCTTTTTTTTCCCTTCTGTTAGTCGATTC
Tom_012237_Class_III	N/A	N/A	*	0	Unique_Gt	Tm1_Mira454_Contig_28554	TTAAATATTTTTGAAAGCCCTAATGCGGTCAAATTCGAGGGTAATACAAG[A/G]AGGATAGAATTCATGATTAGAACATTTATTTACTATATCCAAAAAAAAAA
Tom_012245_Class_III	N/A	N/A	*	0	Unique_Gt	Tm1_Mira454_Contig_28576	TATAGAATTCTCCTCTTTCAAWCTCTCTTTCTCTCTTCTTTCCTACCATC[A/T]TCAATAACATTCRTTGAAGYGGTCAAACCTATGGTAGACCTTTTTTTTGK
Tom_012246_Class_III	N/A	N/A	Chr10	6123851	Unique_Gt	Tm1_Mira454_Contig_28580	CAATATGCCACTTAATGACTACATCCAACAACGCATTCAACATTTCAGTG[T/C]CGTTGCATGGGGAAAGATTTTCTACGTCAACCCCCTAAAGCGCGTTTTAG
Tom_012256_Class_III	N/A	N/A	Chr09	32063869	Unique_Gt	Tm1_Mira454_Contig_28618	TCATTGTTTACTACTGCAACCAGTGGGGGTGCCCCAGGTGCCACAGGTTT[A/C]TCAGCCTCACCAGCTGCCACAGACATGTTAGGAATTTTAGTCCATTTTTT
Tom_012267_Class_III	N/A	N/A	Chr01	19761622	2_GtGm	Tm1_Mira454_Contig_28673	TACAGTACTAGAGATGCTCCCCCAACCGTTCCTCGTAGATCTTTCTCCAC[A/T]GCCTCTTCTGTAAAATTCGGGACCCCGTCAAGAAGATAAGTATTCATTTC
Tom_012275_Class_III	N/A	N/A	Chr10	60607713	Unique_Gt	Tm1_Mira454_Contig_28698	CCACTTGTTGAAGCTTTGCGGTCTCCGCTTGCTCGTAAGCTTCACCGAAC[T/C]GTAATATCGCCTGAGTCAGTTCCTTAACTGAGTTCCCCCATTTTCTTCTT
Tom_012276_Class_III	N/A	N/A	Chr06	40288024	Unique_Gt	Tm1_Mira454_Contig_28699	AATGTATTATGTTTCAACATTAAAAAGTTTAACTAGAACCAGAAGCATAA[A/T]TATGTCTCAAGCATTAAGATTACCAATCACATTTAGTAAGTAAAAAGGGC
Tom_012321_Class_III	N/A	N/A	*	0	2_GtGm	Tm1_Mira454_Contig_28861	AAACACCATTTTTCAAGGGATCCTACAGGGATTAATTTGCCCATTTCTTG[A/G]GTAGAGGCAAAATGCACTCTGATTCATAATACAAGAACTCCGTTGTAGCT
Tom_012325_Class_III	N/A	N/A	*	0	Unique_Gt	Tm1_Mira454_Contig_28874	TACTATCCCGTACCACTCCTCCACAGCTGCTTTTCCGGATGTTCTTGACA[T/C]GGCGCCATCAGTATTAAGAAAGGTCCAATCCTTAGGTGTAGGCTCCCCTT
Tom_012328_Class_III	N/A	N/A	*	0	Unique_Gt	Tm1_Mira454_Contig_28880	TCTTCCCTTTGGGCATCTCGGGGAACCCCATAGCCGCTATAATACATTTG[A/T]CCGACAAGAACCTGCATGTTAACGTCCCCGGCTTTGGCTTCCTTGAGACT
Tom_012335_Class_III	N/A	N/A	Chr03	15437795	2_GtGm	Tm1_Mira454_Contig_28920	TCAAGATCAAAGTACAACCCTCTTTCAATAATCCATTTCCCACATCAACC[A/C]GACCTTGAGTTCACTTGACACACGACACGAAAAAGCCAACTAAACAGAAA
Tom_012338_Class_III	N/A	N/A	Chr11	31191950	Unique_Gt	Tm1_Mira454_Contig_28931	AGATTGTTCACAAAGAGAACACCAACAACAACACCGTCACGCCAAGAGAA[A/T]TCCACGAAAGAAATTTAGAGATAGAGCGAGCGAAAGAGAACCCAAGCAAG
Tom_012342_Class_III	N/A	N/A	Chr02	62017345	Unique_Gt	Tm1_Mira454_Contig_28952	TTGCTCACAAGTGATAAGTCAGTGCCATCACTGTCCATATGGCTCGATGA[T/C]TGAGTAGATAAATTGAGTACGCTCTTTATTATCGGAGGTCTCTCGAGCTC
Tom_012346_Class_III	N/A	N/A	*	0	Unique_Gt	Tm1_Mira454_Contig_28960	ACAGAATTTAACAAAACAAATCAAATATTCAGATTTTGGGGTGTTACAGT[T/G]AATGTGGAAGCCTGCTTCACAGWMCTAAGAAGCCTGAAGTATCTCGCTAA
Tom_012347_Class_III	N/A	N/A	*	0	Unique_Gt	Tm1_Mira454_Contig_28960	AGTGCGGATCAGCCTATCGTGACATAGCCTATTGTAGAAAGAACGTCAAA[T/C]AGAACTCTAGTGTGAGTTTTGCATATGTAGGCTCTACGATAGTGAAAAAC
Tom_012358_Class_III	N/A	N/A	Chr06	50118561	2_GtGl	Tm1_Mira454_Contig_28991	TGCTCTCCTCAACAAAACCCCAGTTTTTATCCCCGAAGCAACCAAAATCC[A/T]GACCCGAACCAAGACATCCGCGTCCGGTTACTCGCCTTTGAACGATCCAT
Tom_012362_Class_III	N/A	N/A	*	0	Unique_Gt	Tm1_Mira454_Contig_28993	AGATAGCTCATGTCCTCGATGCCGAAATACAGAAGAAGACAGTAACCATG[T/C]TTTTAGACAATGTCCTACAACAACAGAAACATGGTAAAATCTTAACCTAT
Tom_012370_Class_III	N/A	N/A	Chr09	18697947	Unique_Gt	Tm1_Mira454_Contig_29030	AGTACTTCATACCCCATCTCCATGGAAGCTGCAGAACCTTCACAAAGAAA[C/G]TTGAAACTACAACTCTTATCCGGTCATGTAACCAGCCAGTGGCCCACAAC
Tom_012375_Class_III	N/A	N/A	Chr12	26906392	Unique_Gt	Tm1_Mira454_Contig_29042	AATAGCCCAGAAAAAAAGGACCTCGGTTGATACAAAACTATATCAGGGGC[A/G]GCCTACGGCATCTTCAGTGCCTGTTTCAATTGTGTGAAAGCGGCAGGATG
Tom_012381_Class_III	N/A	N/A	*	0	Unique_Gt	Tm1_Mira454_Contig_29065	CAACTGATAACATATACTTATAGAAGCTTGTATACGTAAACAAGTTCTTG[A/G]AAGAACAACCATCAGCAAAACCTAGACTAAATTAGTTTTTCCCTAATTTT
Tom_012392_Class_III	N/A	N/A	*	0	Unique_Gt	Tm1_Mira454_Contig_29125	ACAGGAAACAAGCAGAACTGAGAGACTGATTTGAGCTAATTTATGTATTA[C/G]GGATTTGCTGTCAGGCTTTTTTCTTTATTTGCTGGTGTTTGGTATTTGGT
Tom_012409_Class_III	N/A	N/A	*	0	Unique_Gt	Tm1_Mira454_Contig_29182	AGATTACATACAACGAAGGTTTCCACTCAAGAGTCGTAGAGAATGGCGTC[T/C]CTACCTTTACCCTCTTCTTCTTCTTCTTCTTCAGTGCCACCATTTTAGGA
Tom_012478_Class_III	N/A	N/A	*	0	Unique_Gt	Tm1_Mira454_Contig_29399	GAGCTTTGATCAGTCGAAAAAAATGCTGCATGCATCCTCATATTGCTAAA[A/T]GTGGGTGAAATCTTGAAATCCAGATTCCACAGATCAAACTTCCCATTCAC
Tom_012486_Class_III	N/A	N/A	*	0	Unique_Gt	Tm1_Mira454_Contig_29439	CTTGCCTCAAAGCTCCCTTTTGCACCTTACCTCATTGAAAAACTACTAGT[T/G]ACTAAAGGGCAAAGTCAAAAAAAAGTGGATGCTAAAGTTAGAACAAGATC
Tom_012491_Class_III	N/A	N/A	*	0	Unique_Gt	Tm1_Mira454_Contig_29451	CTTCGGATTGGACTGCCACGCATCCTACGCGGAGAGGTCCTTGCTGGAGA[A/T]CGAAGTCGCCTCGGAGGAGACAATGGAGAACGACCTCTAGCAGGAGAGGC
Tom_012498_Class_III	N/A	N/A	Chr07	49794180	Unique_Gt	Tm1_Mira454_Contig_29484	CCACTAGTGATCATAAGATTGGCCTTTTTCCTCTAAATCATTTTCTCAAC[T/C]CTTCACAATTGACATCTAAAACCTTAAGTTTCTTGAAATTTAAACTTCCA
Tom_012503_Class_III	N/A	N/A	Chr04	61507738	Unique_Gt	Tm1_Mira454_Contig_29498	TTTAAGTGCTGCCAGCACCTTCCATTTCCATTACCTGTTCTCTTGCAGGG[A/G]GTACCATTGCAGGTAGGTACTCCACAAATGGGTGTACTACAATTGTTGCT
Tom_012516_Class_III	N/A	N/A	Chr08	24273693	Unique_Gt	Tm1_Mira454_Contig_29526	ATCCCTGCCAAACTGCTGTTTCGACCTGTAATGACCTAATTTTCAGAGCT[A/C]TCTCTTACATTGATGTTTTGGTCCATGTTCAAATCACTCTGTACAGTATG
Tom_012519_Class_III	N/A	N/A	*	0	Unique_Gt	Tm1_Mira454_Contig_29533	CACTACCGTTTCGCCAAAACCTCTCAGAAACATGTTATAAGTAACAGAAA[A/T]ATAACATTAAAACTACAATGTCAAACMAAAAACCGTGAAAAATCTTTCAA
Tom_012535_Class_III	N/A	N/A	*	0	2_GtGm	Tm1_Mira454_Contig_29585	TATACTTTTCTCCTTCCTCTTTTGATCTATGAATCTTTGACTAATATACT[A/T]TTCCGGAACTCTTCTTGGAAGATTTTCCAAGTGATCCTCTCTCTCGATAC
Tom_012564_Class_III	N/A	N/A	Chr09	10771617	Unique_Gt	Tm1_Mira454_Contig_29692	TTGCTCAACATCATGCAGATTTCAAGTCAAACCCAAGCGGTGACAACGTC[A/G]ATTTGATTCACCATCATTTCCCGTTAACCCCAATGCTCCCACCACCCCTT
Tom_012568_Class_III	N/A	N/A	Chr06	46017050	Unique_Gt	Tm1_Mira454_Contig_29720	ACTCCACTCCCCTTCTGATCCCATCCCCTACTTAAACCCCTGTTTTTTTT[T/C]CCCATATGCAGATTTCTGTTATATGTACATTCTCTGGAGCTCTGTTTGCT
Tom_012575_Class_III	N/A	N/A	Chr07	57316137	Unique_Gt	Tm1_Mira454_Contig_29758	ACCACCAGATTTAGATGCGACAGGGCTTAATTTCACACGGTCGGTGAACT[T/C]CTGATCTCCGATCGTTTCGTTTTTCTCATCAGGGATATCGGTACCAAAAT
Tom_012590_Class_III	N/A	N/A	Chr11	21151954	Unique_Gt	Tm1_Mira454_Contig_29813	AACCTCATAAACCCTCTGTTGTCATACGCCCACCAGCGGATAAAGATAAG[T/G]ATCAACCTCAAAAAAAATTATAATCAAGCGACCGAAGGAAATTATTGATT
Tom_012602_Class_III	N/A	N/A	Chr10	2592643	Unique_Gt	Tm1_Mira454_Contig_29862	GAAGTTGATATCACAACGCACAAACACCCTATTCTCAGCTGTAGGAGCGC[T/G]TATCTGGTCCAAGCAGTTATTCAACATCTCTAGAAATGCTTTCCCCTTTT
Tom_012616_Class_III	N/A	N/A	Chr04	35304729	Unique_Gt	Tm1_Mira454_Contig_29900	CTCCTATCCTTTATGGCAGGGAAAAATACAGTCATATAGAGTAATATCTG[T/C]CCTTGTAAGCCATTGAGATCTTGTCCTGTTATCAGCTTCAGCCAAAAATC
Tom_012619_Class_III	N/A	N/A	*	0	Unique_Gt	Tm1_Mira454_Contig_29914	GGATCCTCCATTGCTTCCATCCAAGCTGCTCCTTCCTAAACCTTCATTTA[T/C]CTGGAAGAGCATTTGGGCTGCGAGAGGACTCCTTGAAAGAGGACGTGGAT
Tom_012625_Class_III	N/A	N/A	*	0	Unique_Gt	Tm1_Mira454_Contig_29923	CTATGCTACATTTTGCTCCATTCGGTACAATTTCCTCAACTCTTTCACTC[T/G]ATCTTGAATCATCTGGCGATCTTTAGGCCTGGGTCTAGGGTTCTCTCCAG
Tom_012638_Class_III	N/A	N/A	*	0	Unique_Gt	Tm1_Mira454_Contig_29949	CAGCCTATCGAACTCCATTACCCAAAAAACGAAACATCCAAAATTATTAT[A/G]TTAAAATTTTTATCAATTTAAAATTTAAAACCCTAAACCATAACACACTA
Tom_012646_Class_III	N/A	N/A	*	0	Unique_Gt	Tm1_Mira454_Contig_29989	CAAAAAGGTCAGTTCCACGGTTGCAGTTGGAGAAGCGTGCTTCAGTTTTG[T/G]AGTTGATATCAGTTCAGATAATTCTTTAACAGCTCGTTCTACTGCATAAA
Tom_012670_Class_III	N/A	N/A	*	0	Unique_Gt	Tm1_Mira454_Contig_30043	ACGAAGGCCCTTCCTTGGAACTGAAATTCGAGGCGTCGGGTTCGAAATTG[A/C]ATGTGGTATCTTTGGTACTTGATGTAGTTTCAATTTGTCCATAGATGGAA
Tom_012679_Class_III	N/A	N/A	Chr08	47679105	Unique_Gt	Tm1_Mira454_Contig_30077	GATGATGCTTCAGCTCAGGCTCATGATGATGACCTAATTAGCATGTCTTT[A/G]CAAGATAGTGCTCCTTTGTTTTAGAAAAACTAAACTAATATAACGCATCA
Tom_012682_Class_III	N/A	N/A	*	0	Unique_Gt	Tm1_Mira454_Contig_30087	TGACCCAAATGCCGATTTCAGAAGGGGAAACCCTAGTATTCTGATCAGCG[C/G]CGCAGCAATGGTTTTTGCCCCTAGCCGTCCAATTTCAAAGCAGGCCCAAA
Tom_012692_Class_III	N/A	N/A	*	0	Unique_Gt	Tm1_Mira454_Contig_30164	CGGGACTATAATAGTCTAACGCCTGTGGATAGGGGGTTACAATCGGGATG[C/G]CCGGTCTGGTAAGGGCGTGGCTACTGACTTCTTTGTTTCCGATGCCAGTC
Tom_012696_Class_III	N/A	N/A	*	0	Unique_Gt	Tm1_Mira454_Contig_30185	AACAGAATTTAAAAAAGAAAAATAACCAATCCATAATGTGTTTTATTTTT[A/G]TTTTTGTTTTTCATCTTCTTCTTCATTGAGTTTTCCAACTAATATATGCA
Tom_012704_Class_III	N/A	N/A	*	0	Unique_Gt	Tm1_Mira454_Contig_30206	TACTACACACTTTTGGGCCACAGAGGGAGTTTGTCAAGATCAACTTTGAC[A/G]GTGCATATAAAGAAACCCAGAACCGGTCAGCTTCAGGCATTGTGGTTCGA
Tom_012733_Class_III	N/A	N/A	Chr07	706038	Unique_Gt	Tm1_Mira454_Contig_30302	GAAGAAGGGAGACCAAAGCCCTGGCAACCTCATGCATGGTTGGTCTCTCA[A/G]AAGGGTGTCGCTTAGTGCACAACAAAGCAAGTTGGAATGTCTTTCGGACA
Tom_012738_Class_III	N/A	N/A	*	0	Unique_Gt	Tm1_Mira454_Contig_30312	CAAAACAGTCCAAATTCATAAAAAATTTGTTTAAAGTCCATTTACAAAGC[T/C]CAAATACTCTATGGCCCAATGCACTACCTAATTTCACAAACCCAACAAAA
Tom_012747_Class_III	N/A	N/A	Chr07	31057689	Unique_Gt	Tm1_Mira454_Contig_30348	AGACTTGGAGCTTCTTCATCTGAGAAGAACTTGCAAGCTTCATCTGCACT[C/G]AAGAAATTTTTTTCTCCATCTTCACAAATTGCTGGGGTTGGAAGCACTTC
Tom_012778_Class_III	N/A	N/A	Chr13	1656718	Unique_Gt	Tm1_Mira454_Contig_30470	CTGGCAATGCTGCAAGAAAGCTGCTTCACCGCTTCAAAGTTGTTATCGTC[A/G]AGGGAGAAACTGCTCAGTCTATCAACCATGGCATCCTCAGTAACTTGATC
Tom_012790_Class_III	N/A	N/A	*	0	Unique_Gt	Tm1_Mira454_Contig_30511	ATTTCTCAAAGACAGAACTCGAAAAGTATTTCGTAGATATTCCAAAACTC[A/G]GAGCAAAATTTAAAAATCAATAAAAACAAAAAGGCAGGGGGAGTCATCAA
Tom_012803_Class_III	N/A	N/A	Chr08	54609365	3_GtGmGa	Tm1_Mira454_Contig_30566	CAGCAGGCGGGAAGCACATTGTTTCAGCTTGTGATGATGCTAATGTATAT[A/T]TATGGAATTGCGTTCATCAGGATAAGAATAGTATCTCTCAGTCTAAAGAT
Tom_012811_Class_III	N/A	N/A	Chr02	12258263	2_GtGm	Tm1_Mira454_Contig_30591	CATACATATTTAGAGCAGAAATTAAAATGATATAGCTTTACATGCACAAC[A/T]TAACATATACGAACCACAGACTTATCATATGTATTCAGATTTATTGCTCA
Tom_012819_Class_III	N/A	N/A	Chr05	56542210	Unique_Gt	Tm1_Mira454_Contig_30637	CTTTCACATCTGCTTAGGTTGCTCCAACTATTGTTGGGGTTTCACTCCTT[C/G]CACTGAGAAATGGGGCACCAGATGTGTTTGCCAATATAGCTGCATTTTTG
Tom_012820_Class_III	N/A	N/A	Chr05	56542357	Unique_Gt	Tm1_Mira454_Contig_30637	GCAATTTTTGTTAGTTGTGTTGTTGCAGGGGACTGTCTCCCTTTGTGTAG[T/C]AGAGAAGAGGATCCAGATTGATAAACGATGCTTTATTAGAGAACCGGAGT
Tom_012821_Class_III	N/A	N/A	*	0	3_GtGmGa	Tm1_Mira454_Contig_30638	AAAAGGCTACGATATTATTACAAAATCATCAAATTCACCCAGTGTTTTTC[A/T]GACATTTCCAATATAACAGGAGAATGATTGATAAAAGAATCACAAGAAAC
Tom_012839_Class_III	N/A	N/A	Chr09	15024089	Unique_Gt	Tm1_Mira454_Contig_30744	CATTCTGATGATTTGGAGGGTAATGCAAGTAACTTCCAGGAACACATATA[A/G]GATAGGGATAGTAAATCTGGGCATTGGGAAAATCGAATGGAAGATTCTGA
Tom_012887_Class_III	N/A	N/A	*	0	Unique_Gt	Tm1_Mira454_Contig_30906	GAAGGATGAATGGTATTAAATTTGTGCTCATTTTTTTTANACGTTTTTTT[A/T]AAAAAAGATAAAATTGAATCAAAAGTTTTCATAAAGAAGAAGAAGGAAAA
Tom_012901_Class_III	N/A	N/A	*	0	Unique_Gt	Tm1_Mira454_Contig_30969	TGTTTTGAGAGTTTGGAGTACTGATTCGGATAGCATTCTTTTACTTGTGT[T/G]GGATATTTAAAAAAAATGAAATTTGCATCACTTAATTGCAATCTAGATTC
Tom_012902_Class_III	N/A	N/A	Chr02	4832511	4_GtGmGaGl	Tm1_Mira454_Contig_30971	ACTTTAATATCATCGAAAACCAGCCACTCGATGGCCGTGATGCGCTCTGC[C/G]TCGATAGGTGACAGTTCGGGTCGGATCTTAACCCGAGGTTCGTCCGAGTC
Tom_012905_Class_III	N/A	N/A	*	0	Unique_Gt	Tm1_Mira454_Contig_30972	TTTGTTTGTTCATTGGGCCCGGTAATTTGGGCATTTACAAAATTAACCAC[T/C]ATACTTACAGATCAATCAGCTCTTCTAGCACTAAAAGATCATGTTATTCA
Tom_012915_Class_III	N/A	N/A	*	0	Unique_Gt	Tm1_Mira454_Contig_30993	GCAGATGAATAATTATGTTGCAGGCGCTTTTTCTGCGGAAGTCATTGCCT[A/G]AAGGCATATTGGAGGCGGTGAATCGTGATATGCCCCTTTAGTTTCCTTCC
Tom_012995_Class_III	N/A	N/A	Chr05	618770	Unique_Gt	Tm1_Mira454_Contig_31204	ACACCTTCATGACCTTCAACAAAAGCATAATACCTCAACACGAATCCCAA[A/G]CCTAATACCATCCATTCCAAACAAAAAACCGTACACACAAAGCCCACCAA
Tom_012997_Class_III	N/A	N/A	*	0	Unique_Gt	Tm1_Mira454_Contig_31214	ACATCTCTGGTGTTATATCCTTTGTTGTAGCTCCGGGACTAGTGACCACA[T/C]GTTGAAGTAAAAACTTATAGTGACCACACTTTGAAGTAAAAACTTATCTT
Tom_013020_Class_III	N/A	N/A	Chr05	48747279	Unique_Gt	Tm1_Mira454_Contig_31306	ATCGATGCGCTTTTGCAGGGAAGCGGGGTAACCACCCAAAACCAATGTGG[A/G]TTTTCTATTCATTGAATTTCATCAACTTGCAGATCATTGCAACGTTATAT
Tom_013023_Class_III	N/A	N/A	Chr10	25141451	2_GtGm	Tm1_Mira454_Contig_31308	AAGAGAAGAAACTAATTTGAAACCACAATGAATAATTCGTTTTAGGATTA[A/T]TATAAAAACTGCCCCAAACCTAATACCCAAAATGGGTATAGTTGGTAATT
Tom_013030_Class_III	N/A	N/A	*	0	Unique_Gt	Tm1_Mira454_Contig_31317	ACTTTCAGCTAAACTCAAGCTGTATRGAAAAAGAGGAGTCTACAAGGATA[A/C]TGGATTGCAAAAGCAAGGTGGCCAAATATTTGAGGAGCCATTAATGAGTT
Tom_013032_Class_III	N/A	N/A	*	0	Unique_Gt	Tm1_Mira454_Contig_31326	ACAAAATCAAAGTCGTAAACTGCATAGCGGCAATCATTCTCGGGCAATGA[A/T]GCAGTGAGATCATCATAGTTCTCAGATGGACCTCCGTTTTTTCAACTACT
Tom_013051_Class_III	N/A	N/A	*	0	Unique_Gt	Tm1_Mira454_Contig_31414	TGCAAAAAAACACACGAGAAGCAATAAAATAGAACAGAAAATAGCAAAAG[C/G]GAAAAGAAATRGATTTTTTATTTTTATTTTTTAAATTTGTATTTTTCCAG
Tom_013068_Class_III	N/A	N/A	Chr03	298757	Unique_Gt	Tm1_Mira454_Contig_31530	CATGAGGAGAATACCTTGGAGAGTAATCACGACCTCGATATGGTGAGCGC[A/C]TGGGAGATCGACGATACCCGTAGTCATCACGACCACCACCACGGTACCTG
Tom_013080_Class_III	N/A	N/A	*	0	Unique_Gt	Tm1_Mira454_Contig_31606	TATGGAGAAGTTGATTGGTCCCACTATCCCTTCAGTTTGCCTTATATTTT[A/T]AAAAAAAAACTTRGAAATACTGCTAAAAGTTTACTTGGTATTTCACTATA
Tom_013125_Class_III	N/A	N/A	*	0	Unique_Gt	Tm1_Mira454_Contig_31766	TTATCATCTTCCTTGCAAAAATAAATGTCAACTTTCACGTAACGCAATTC[T/C]GAGACCTTGCATAACATGATTATTATTGCTAGTTATTACTCTTTCGACAA
Tom_013128_Class_III	N/A	N/A	Chr09	26449350	Unique_Gt	Tm1_Mira454_Contig_31774	ATCATCATCAAGAGCCTGGAAATATTTCTGAAATGCGATTATGGATGAAG[T/C]GGGAACACTCCGAGAAGGGATCCAAAAGCCTTGGAATTGGGTTAAACCTT
Tom_013151_Class_III	N/A	N/A	*	0	2_GtGm	Tm1_Mira454_Contig_31873	AGAATTCTACTAAAATTCTTTGGGAGTTACAGCTTCCTACAAAAATTAAA[A/G]TCCATGCATGGAGAATTTTTAACAACTATGTATCACACTTTGTTAATCTC
Tom_013158_Class_III	N/A	N/A	Chr02	52652294	Unique_Gt	Tm1_Mira454_Contig_31891	AGGTTTTGTCAAGGGTGGAATACTAGAAAAACAACAGGAATATAGTCAAT[T/G]GCGTCAACTTCATTCGCCAAGCAGACTTTTGTGCCTATGAAGGAAGCAGT
Tom_013169_Class_III	N/A	N/A	Chr03	35825028	Unique_Gt	Tm1_Mira454_Contig_31960	ATCGATGAAATCAACAGGACACATAAATTAAGTCATAGATTGATCACCTA[A/C]CTACGCATAAAAACCCTAGAGCTTCTTTTAAAAAACCACGAAAAWTAGAA
Tom_013206_Class_III	N/A	N/A	*	0	2_GtGm	Tm1_Mira454_Contig_32067	TTTAGCCTATCAATAAATAAAACTAAATCTACAAGACAGGTAGTAAGAAA[A/T]TTTCTAACCGAAATAATTTCAGACAAGGGATCAAAACATGGTAGGATCAG
Tom_013211_Class_III	N/A	N/A	*	0	Unique_Gt	Tm1_Mira454_Contig_32091	CCCAGTTGGAGTACAGTAAAGATCCAGGATCCCATGGTTGTAGCGACGGA[C/G]AAGCTGATCTCCAATTCTAGGGAAAAAAAACCTTAGACTTGATCACATCT
Tom_013214_Class_III	N/A	N/A	Chr05	5850518	Unique_Gt	Tm1_Mira454_Contig_32121	CAATTAAACATGTAAAAATCACAAAAATTAGCCAAGCTTTTTGCTCCATT[A/G]TCTGAAATCAAACAAAAAATCTAGTAGAAATCGTAACGAACAACGAAAAA
Tom_013230_Class_III	N/A	N/A	*	0	Unique_Gt	Tm1_Mira454_Contig_32167	TGCGTCTGCTTCCCGGCAAACCATTTACTCCTGAGGCAAAATTTAAAGCT[A/G]CATAAAGGAAACAGTATCTAATTTTGTGATAAGTGGGTATTGAATTGTAG
Tom_013233_Class_III	N/A	N/A	Chr01	3173532	Unique_Gt	Tm1_Mira454_Contig_32186	ATGAATTGCAAGCAGTGGTGAATGTTGAGTGGAAAAGAAGAGTGAAGAGC[A/T]GAAAGAGGGCACAGAGTTTGTAGGAAGCCATTGCAGGCAGGCAGGCAGAA
Tom_013247_Class_III	N/A	N/A	Chr08	53495908	Unique_Gt	Tm1_Mira454_Contig_32268	TATTGCTGCTATTGCATCTTCGGAACTGACTCAACCGCTGTATGGAGAAG[T/C]AGAAAGTCTGGAGAGTAGTCTGATGTCTGGATTTCAACTGGCTACTGCAG
Tom_013256_Class_III	N/A	N/A	Chr05	39215939	Unique_Gt	Tm1_Mira454_Contig_32328	CCACCAATGCCATCTTTTTTTAAAGTCTTATTCTTACTCTTAATACAAAA[T/C]TGGGTTTAGACCGCAGCTCGCTAAGCTGCAGTTCCTTGAAATCTCACTTG
Tom_013279_Class_III	N/A	N/A	*	0	Unique_Gt	Tm1_Mira454_Contig_32415	GTTCAACAATGCCGAATTTAAAAGAGAAAACCCAATTCAGAACTTATATC[A/G]CAAAATCAATTCAAAACAGAAGAAATAGAAATGAAAATGAAAATCAAACC
Tom_013319_Class_III	N/A	N/A	Chr08	50152898	Unique_Gt	Tm1_Mira454_Contig_32573	TTTGGAAAATCGAGAATTTATTATAAAACAAACTTTCGAGATAATATACA[A/G]TGCTCCATATTCATTCATAACTATATCAAATTCTTGTCCTATGATACCTT
Tom_013327_Class_III	N/A	N/A	Chr07	11111499	Unique_Gt	Tm1_Mira454_Contig_32617	AGGGTCTCTAAGTCTTGGAGGACAAAGGCCAAACTAGTGGCGAAAGGATC[A/G]CCCTCGGAATAGCTACCAGAGTTGCAAAGTAACACTTATGATGCTTGTAT
Tom_013335_Class_III	N/A	N/A	*	0	Unique_Gt	Tm1_Mira454_Contig_32635	AGTGGAGCAGATCAAAGTAAAACAAGACTCAACACCCTAAGTAGTAAGGA[A/C]ACAGGCCGAAGATTACAGGATCTCGTCTCCTTGATGTTGCAGTGGAACAA
Tom_013344_Class_III	N/A	N/A	*	0	Unique_Gt	Tm1_Mira454_Contig_32662	AGTATAATAAATACTAACTCTACTTAAATATAGAGTTCGTATCTATTAAA[T/C]AGTTGGTACATAAATCTAAATATTATCAGTGAATCTCATGATAGCACCTC
Tom_013351_Class_III	N/A	N/A	Chr13	56235496	Unique_Gt	Tm1_Mira454_Contig_32705	TTTTCCCGATTCTAACTCGCTGATCTCGGCCTGGATTCTACCCTCTTGAT[T/C]GTGCAATTCTTGGATGTAATCAATGGCGTCCTTAATTATCGAAGCCTTGT
Tom_013366_Class_III	N/A	N/A	Chr05	33135120	Unique_Gt	Tm1_Mira454_Contig_32742	TAACTGCTGATCCTGGACTGAGAGCAAAACAAGGCTTTTAAACATAATTA[T/G]TAAAACAAAAAAGCAGGCAAAACAACACCAGTAGTGTTCCATACATAGCA
Tom_013393_Class_III	N/A	N/A	Chr13	556432	Unique_Gt	Tm1_Mira454_Contig_32802	GGTTTGAATTTGATGGAAGTGATGAGTGTGTGTTGTAACTATGCTTATTT[T/G]CATATTCCATGTAATCAAATAAAGATCATTATTGTTGAGGGATTTCCGAC
Tom_013403_Class_III	N/A	N/A	*	0	Unique_Gt	Tm1_Mira454_Contig_32836	CTGGGTGGGGAAGGGCCCCTCTTATCTTATGTTAATTCAAAATTTCAACT[C/G]AGCAAGTCCTTTGCCGGACAAACCCCACACTGAACAAACCCCACCAAAAA
Tom_013411_Class_III	N/A	N/A	*	0	Unique_Gt	Tm1_Mira454_Contig_32871	TTTTGACATTACGCACAGGAAAAAAGATGGAACTCCGATGWCATCTGAGG[T/C]TRCAGAAATTATGGAGAAACWAAAAGATAAGAAGGCAGMGTATGAAGCGA
Tom_013451_Class_III	N/A	N/A	Chr09	11067880	Unique_Gt	Tm1_Mira454_Contig_33060	GCGGTGTTTTGGGATGGAGGATTTTCTATCATGTCATTATTGTTGCCAAA[T/C]GTTCCTATAGCCAACAATCCATGAGGCCAATCGCTGAACTCTTGTCGAGG
Tom_013489_Class_III	N/A	N/A	Chr01	10924465	Unique_Gt	Tm1_Mira454_Contig_33134	CATTATCACGAAAATAATCACGTAAAAATTGAATTTAAAAAAATCCCCAG[A/T]AAACAAGAACATGAAAGAAGGAAGAAGAAAGTGCCTGGCTTTCCCATGTA
Tom_013519_Class_III	N/A	N/A	Chr01	21224563	4_GtGmGaGl	Tm1_Mira454_Contig_33283	TACATTTTAGGGAATTAGTGATCAAAACGAGGTGTAAAGTTTTACTATTG[T/C]TTACATTTCCCATCATACTTTTTCCATTTTTTGCTCTGGCTTCTTTATTC
Tom_013565_Class_III	N/A	N/A	*	0	Unique_Gt	Tm1_Mira454_Contig_33516	ARCATTCCAGAGAGCACCTCTTGCAACCATAACTGATGAAGCACCTTTAA[C/G]AGAGAAAAAAAATCAAGTGACACATATCTGGCCACAATATAAAATTATGT
Tom_013567_Class_III	N/A	N/A	Chr01	26021761	Unique_Gt	Tm1_Mira454_Contig_33521	TGACATCCTTGAGAAGCTTGTACCTGCGTGTGGTAGGCCTGGGAGAAGGA[T/G]TGCCGCTGCTCTTCCCTTTGTGATCACCACCACTACTCTCGTCTCGATCG
Tom_013578_Class_III	N/A	N/A	Chr03	19444678	Unique_Gt	Tm1_Mira454_Contig_33546	AGTGGAGTGGATTGAAGCACTAGTTCCTATACCTCTGAAGATGCAGTAGA[A/T]AGGAATGAGGCTATTTAAAAAAGAAGAGGAGCACCAAGGTCTAGTATGAC
Tom_013597_Class_III	N/A	N/A	*	0	Unique_Gt	Tm1_Mira454_Contig_33630	CACACTCTCACATTTCGTCAGAGAAATTTCAGGCTTAAAGAGTCAAGTAG[T/C]GAGTGCAAGGGCGATCCAAGAATAAGGCTCAGTAATGGCTTAAGAAATTT
Tom_013616_Class_III	N/A	N/A	*	0	2_GtGm	Tm1_Mira454_Contig_33708	AAACCACTATTTTGAAATCTCATTTTCATTTCTCTATACCCAGACTTCTA[A/T]GTGCATCAGTCGCATAAGAGACTCTTCTTCTATGAATTAGCATCTTCTGA
Tom_013667_Class_III	N/A	N/A	Chr13	56164312	Unique_Gt	Tm1_Mira454_Contig_33949	TGGAATCGCTTCCGTTATTCCGGTTCAGCTCACTGAGTGGTCATAAAAAA[C/G]GGTCTCGAATGTGCCGTTTGTTTAACCAGGTTCGAACCCGATGAACTCCT
Tom_013674_Class_III	N/A	N/A	*	0	Unique_Gt	Tm1_Mira454_Contig_33960	AGTGAAATAGTGGGGTTTATCAACGCTTATCATGTAGAAATAGCTTTTAT[C/G]GGAGAGTTTTCAAAAAATGCGAATGGCGTCAATGAATCTGTTTGGAAACC
Tom_013686_Class_III	N/A	N/A	Chr04	26430556	Unique_Gt	Tm1_Mira454_Contig_33966	TCATTCTCGGAGTTACTGATCTTAGTCAAGTTTACAGGAGCAAAAGGACC[A/G]AACTCGTAGCTCTTTGAAGCTTGTTTCGAATCCTCCAAACGGCTTCTATC
Tom_013695_Class_III	N/A	N/A	Chr03	41826199	Unique_Gt	Tm1_Mira454_Contig_34029	GACTCAATGAAGGCTTCATCTCTTGGTTCTTCCTTGGTTCTTGAAAACAT[C/G]TTGTTTACATCATGTTGATTCATAATTGACCCTCCCGAGTTCCCGAAACC
Tom_013709_Class_III	N/A	N/A	*	0	Unique_Gt	Tm1_Mira454_Contig_34099	CCACTGTATTTATTACTAAAAAAAGGTCTAAATTACAACTAAATAACGTA[A/G]CATTTAACAATGTAGTTAACGCATCGCGACAAACCTAATGTAACCGCAAA
Tom_013755_Class_III	N/A	N/A	Chr03	39345964	Unique_Gt	Tm1_Mira454_Contig_34303	CATTAGCAACTTGTAATTACAACAAAACCACATCAACCAACACAAGGGTA[A/G]CAACAACAATTTAAGATTCCATAAAACCCTAATCCTAAATTTATCGAATT
Tom_013760_Class_III	N/A	N/A	*	0	Unique_Gt	Tm1_Mira454_Contig_34316	AATAACTATGTTTTATCGGATAAGATCCGGTTACAGGTAATAGATGAATA[A/G]GACTATGTTTTGTCGGATAAGATCCGGTTACAGGTAATAGATGAATAAGG
Tom_013767_Class_III	N/A	N/A	*	0	Unique_Gt	Tm1_Mira454_Contig_34380	TTTCATGTTAACAATGGGACGCAGCACTTGATTTATCACAAATTGAACCT[C/G]TTGATGATTCGTACTAATATCCCTAAAGTATTGTACCTCTTTGAGTGCCA
Tom_013772_Class_III	N/A	N/A	Chr06	22824829	Unique_Gt	Tm1_Mira454_Contig_34396	TCCTTCCTCGATGGTGCAAATGATTCAATTTTCGATGCATTAAAAAGTTG[T/C]TGATTACAAAACTTCCTCACACTGCGCCAATATGGTCCAAGTTCTGTGAA
Tom_013793_Class_III	N/A	N/A	*	0	Unique_Gt	Tm1_Mira454_Contig_34478	CTTCAAATGCAAGTTTACCAAAACGTACTTACTTGAACATCAAGTAACTC[A/C]TTTAACAATTAAACCTATTCAAAACACACTTAAACAAGCCCGAAACACGC
Tom_013795_Class_III	N/A	N/A	*	0	Unique_Gt	Tm1_Mira454_Contig_34478	CATTGACACCACAATTCAATTAACAAGCTTGTAGAGGCCCAAATTTGACC[A/G]GGCCCATTTTACAACTTTTAACCCAACAAAACAGACCCAAACCCATACAT
Tom_013796_Class_III	N/A	N/A	Chr06	47072563	Unique_Gt	Tm1_Mira454_Contig_34484	TGGAATTGGACTGTGAGTGCAGTTCATTGGGGGGTTTTGGTGRGGGAGAA[A/G]AAATAGAAAGGCTTATATTCCTTTTCAATTTGTTGATGGGTTGGCGGGTA
Tom_013814_Class_III	N/A	N/A	Chr10	5550305	Unique_Gt	Tm1_Mira454_Contig_34595	AAGTGCTGCTGATGCCATTCATGCTTTTTCCTAGGTTTCTGATTTATTCT[C/G]TCATTTTTCTTTTCCAACAAATTTGCATCATGATGCAGTATGCTCGGATT
Tom_013818_Class_III	N/A	N/A	*	0	Unique_Gt	Tm1_Mira454_Contig_34616	GAGATTCTAAAGTTGTTGAGTTAATTGATAGTAATGAAAGAATATGAAAA[T/C]GGGAGCTGATTGTCAATACCTTTTCGGAAGAAGATGCTGAAAATATCCTC
Tom_013819_Class_III	N/A	N/A	Chr07	48807891	Unique_Gt	Tm1_Mira454_Contig_34616	TTGGCTCCAAAATCTCCCTACTAAAATCAAGATTACAATCTGGAGAATAT[A/C]ATGGAATTATTTTCCTATACGGGTTAACATGCAGCACAGAAAGCTAGTTA
Tom_013821_Class_III	N/A	N/A	Chr02	3328317	2_GtGa	Tm1_Mira454_Contig_34623	CGTCTACTTCCTTTCCCTGATTATCCATGTGCCAATTCATGTCATGGCTT[C/G]GTGATGGGGATGACATTGACTCCAAATCACCCCACTGAAACTCAACATCA
Tom_013827_Class_III	N/A	N/A	Chr02	61561906	Unique_Gt	Tm1_Mira454_Contig_34672	ACGCCGGTGGAAAGAGCAGAGGAAGAATCATTAATAGAGGTGTTGAAGTT[A/C]TTCAATTCCTTGGAATTGGGTCCATAAATAGCCTTGATGGTGTCCCGACA
Tom_013837_Class_III	N/A	N/A	*	0	Unique_Gt	Tm1_Mira454_Contig_34758	CTTTCTTTTCCTTTCTTTCCTTATTCTCATTGCTATAAAACCCATCATTT[A/C]TATCATTAGCAAAGAAAAAAAACCAGACCCTATTTTTTATTTTTATTTTT
Tom_013867_Class_III	N/A	N/A	Chr06	33618890	Unique_Gt	Tm1_Mira454_Contig_34915	GACAAGGAAAAAAAAGGTACCCATATCCCAAAAAGATCTTCAGGTTCTGC[A/C]AAGGGACGTGTGCCTAAAAGTAAGAAACAAACGCCGGTACCTAAAATACT
Tom_013886_Class_III	N/A	N/A	Chr03	24726824	Unique_Gt	Tm1_Mira454_Contig_35040	TTGAATTCTGAGTTGAAAGCATTCCTGATGGTGCATGATTCCTGCTGGCA[T/G]GGGTAGGAAGCTCAATACTAGCATGTGTCCCAATGTACAAAGATGAACTA
Tom_013904_Class_III	N/A	N/A	*	0	Unique_Gt	Tm1_Mira454_Contig_35176	AATCCCACACTACCAGAGACCTTCAGTGCAATACCACTGCTGGAGGCTTC[T/C]ATGCTATATCTCATTCAGTGTCAACATAAATGACTCCCACAGTGTCCATG
Tom_013909_Class_III	N/A	N/A	*	0	Unique_Gt	Tm1_Mira454_Contig_35198	AAAGTCTGAAAGTAGGATCGTGCAATACTCTCCATTTCCTGAAGGTCTCC[T/C]GTTTCGCATCCATTATCTATTTTGCAGCTTGTTAATCAGATTCTTCCTCT
Tom_013916_Class_III	N/A	N/A	*	0	Unique_Gt	Tm1_Mira454_Contig_35230	TAATAGGGTGGCCCATACCCTGGCGATGGAAGAAAGGAGAAGACAACACT[T/C]TGGGTTTTGGGTTGATGAAGTCTCGAATTCTGTTTAAAATGTTGGTGGAG
Tom_013919_Class_III	N/A	N/A	*	0	Unique_Gt	Tm1_Mira454_Contig_35246	ATTTCTATTTTGTTTTTTAAAGAGATTAACGTATGATTTGAGTTTTTTTT[A/T]AAAAGAAGAAAAAGAGAAGGATTAATTTACCTAATTTCCATGGGTGATCT
Tom_013928_Class_III	N/A	N/A	*	0	Unique_Gt	Tm1_Mira454_Contig_35273	TAACAACATGACAAGAATTATCAAAAAAGTTTACAGTTACATAGCAGAAA[A/T]AGATGGATCGGAAGAAAAACCATCTACTTTAGGTGATAACAGAAGTCAAA
Tom_013943_Class_III	N/A	N/A	*	0	Unique_Gt	Tm1_Mira454_Contig_35350	CCTTGATTCCATTGACCTCCTTCGAGTTTGGAATGATCTCCATCTTGAGT[T/G]CATCAACTTCCACAAGCCTCTTGATAGCATTCAGTTGACCCACAAATTGT
Tom_013952_Class_III	N/A	N/A	Chr07	27357825	Unique_Gt	Tm1_Mira454_Contig_35418	AAAATACTGGTGAAAGCCCTGATGGCACAGATGATGAATAAGCCGGAGAG[A/C]AACTTGAGATGAATCTCACCGTTTCCCTAGGTCGAGTTCAGAGTTATGGA
Tom_013984_Class_III	N/A	N/A	*	0	2_GtGa	Tm1_Mira454_Contig_35634	GCTTCATCACTGGTGGGTGCTGCATCATCTGGAAGAGATGTGGGCAACTG[A/C]GAGACAATGTTATCAATGATACCTCCTCCATCCTCTGTTTGCTCCTCTTT
Tom_014046_Class_III	N/A	N/A	*	0	Unique_Gt	Tm1_Mira454_Contig_35989	TGATTCTACACAAAACATGAAACACTTGTTTTTTTAATAAGTACGGTTAC[C/G]TCAAGGCCATTCAGGACAGGAAGAATCTTTTCAATGATGATGAGATCGAA
Tom_014053_Class_III	N/A	N/A	Chr06	36829316	Unique_Gt	Tm1_Mira454_Contig_36018	CCTTTTTTTTTAAACCCCAATTTTAAATCCTGGTTATAGTTGGAGAGGTC[T/C]TTTACTTGGCCATCATGACTTTTGACGAACTCCTCGTAGTTGATCTGCCC
Tom_014056_Class_III	N/A	N/A	Chr13	44908000	Unique_Gt	Tm1_Mira454_Contig_36038	TTTGCCTTTTTCTGGTCAAAGCTTACCCATGAGATACCATCAGAAAGAGA[T/C]GCTTCTGCTCTTGCTTGTCTAAGTGAAGCTTCCGGTCTAACATCTCTTCT
Tom_014063_Class_III	N/A	N/A	*	0	Unique_Gt	Tm1_Mira454_Contig_36077	ATGATTGACCTTCGACCGCAAACTTCACTGCAAAGAGACCTTTTCCTAAT[T/C]CCCACCCATTTAATTTTGAGATTGATGAACAAATTTGATTAACTTTGTTT
Tom_014069_Class_III	N/A	N/A	*	0	Unique_Gt	Tm1_Mira454_Contig_36128	CCATTTGTTAAAACCATTTGTTTGCGTGAAGTGTTTTTATCAACATTGCG[A/G]AAAAGAAAGCAAAACAAAATCCAAATCCAAAAGCTAAAACCATACAATCC
Tom_014072_Class_III	N/A	N/A	*	0	Unique_Gt	Tm1_Mira454_Contig_36139	ATACTTTAATTGTATTGTGCTTATTACAATTAAAAAAAATAACAATACAT[T/C]GATACTTTATAACTTCTCCAACTAAACAAAGGCAAAAGGCAACCACTAGT
Tom_014102_Class_III	N/A	N/A	Chr13	40331658	Unique_Gt	Tm1_Mira454_Contig_36329	GTCAATTCCCCTCGGAAATCAGAGTTTGTACAAAAAAACTGAGCTTCTTA[T/C]CAGAAACAATGGACACACCCTTGAGAACTCCAACGAAAAGAAGAGACTTC
Tom_014104_Class_III	N/A	N/A	*	0	Unique_Gt	Tm1_Mira454_Contig_36336	AGAATACGAGGGTGATGATTTAGTTTGATGCAGCTTTTGACAAAAAAAAA[C/G]TCCAAATCGACTTCGAGTCTGGTGGTTCGGGGCCTGATAGGTGAGATTCT
Tom_014112_Class_III	N/A	N/A	*	0	Unique_Gt	Tm1_Mira454_Contig_36386	TTGATATTGCTAATTTCTTCCTTCCATTCTGCTGTCGACTTGCCCAACCC[A/G]CTATTCTTTATAGTGTTTCTTAATTTCTTGTTTTCTAAATGAAGGTCCCT
Tom_014113_Class_III	N/A	N/A	*	0	Unique_Gt	Tm1_Mira454_Contig_36386	GAGGAATTATCGCGAAGARAATTGCCTTTAGACTAATAGCGGAGCATATC[C/G]AACTCCTCCCCATAACCCGAGTAAAGGTACCCAATCTTGGCTTCTATATT
Tom_014114_Class_III	N/A	N/A	*	0	Unique_Gt	Tm1_Mira454_Contig_36392	AGCAAAGTTCATCTCAGGGTACATCTTGCAACCGCCGCAGCCGCAGCCGC[A/C]GCCGCCGCCGCACTTGCAACCGGAGCCGCAACCGCAGTTTCCACCACAGC
Tom_014118_Class_III	N/A	N/A	Chr03	693468	Unique_Gt	Tm1_Mira454_Contig_36402	CTTTTAAAACAGATAGTACTAAAATGATAGATTTGAATATGAAGCCTCCT[T/C]ATCGTATTCACGGACAAGCCTCGAATAATCAGGTTCAAAACCGCTTTTGA
Tom_014127_Class_III	N/A	N/A	Chr04	9356331	Unique_Gt	Tm1_Mira454_Contig_36450	ATCATCTTCCCCTTTTGGCATCTTCTTTCTGACCCTTCTCTTTAGAACTA[T/C]TCTTTTTAGGATGCTAAGTTCTTCTTCAGGAATGGGAGTAAATATGAAAT
Tom_014139_Class_III	N/A	N/A	Chr02	3328401	Unique_Gt	Tm1_Mira454_Contig_36539	ACTGAAACTCAACATCAATTGGTTTTGTACCATTGCTTTCCTCTCCATCG[T/C]TAAGACTTTCTGGACCCATCCTTAAGTCTTGGATACCAATCGGGTTCGGA
Tom_014141_Class_III	N/A	N/A	*	0	2_GtGm	Tm1_Mira454_Contig_36553	ATAGAAAATTTTCTCTCCTTTTTCTATCGATCTATACATCCGCCGATTCC[A/T]TAGTGTTTTTTACGATGCCGTCTCGCCGTAGAACCCTGTTGAAGGTCATC
Tom_014152_Class_III	N/A	N/A	Chr01	43116280	Unique_Gt	Tm1_Mira454_Contig_36641	CCAGCATAAACACCAAGATTATTCAAGAATAGACCCTTGGCTCCACCTTC[A/G]TTAAATTGTGCAGATGTTTGATGATAGAGAGGATCCACTGCAAATGCAGC
Tom_014172_Class_III	N/A	N/A	*	0	Unique_Gt	Tm1_Mira454_Contig_36680	CCAGAATATTATGACCTTCGCTAGTGACTAATGAAAGTNACCCCCAAGTG[A/G]ATCTGCATGACCTATAGATGGTCTCCTCCATACCTCTGCATCACCTAAAA
Tom_014192_Class_III	N/A	N/A	Chr05	35269162	2_GtGm	Tm1_Mira454_Contig_36770	GGTAGCTTCATTAGGAAACACATTCCTTTTCTTCTATCGTCTCAATAAGT[T/C]TAAACGCATCATCGACCCTCCTGGCAYTACAGTACCCATCAATTAAGATG
Tom_014256_Class_III	N/A	N/A	*	0	Unique_Gt	Tm1_Mira454_Contig_37073	TACAAAAGAGAGTACATGTAAACCATTGCCACAAAACATTACTCAAAAAC[C/G]ATCATATTATAGATCATATATGTAAAACTAGAACACTAGCACTAGACTTA
Tom_014257_Class_III	N/A	N/A	*	0	Unique_Gt	Tm1_Mira454_Contig_37073	ATAGATCATATATGTAAAACTAGAACACTAGCACTAGACTTAAAGACTTT[T/C]TGACACCAAATCCAACACTAATTATACTTAAGAAAGCTGATAAAAGCAAG
Tom_014258_Class_III	N/A	N/A	Chr12	22396471	Unique_Gt	Tm1_Mira454_Contig_37077	GTGAGAGTCGAATTCAGACGAATCGAAGCGAACTGAGAAGAAAGAGAGGA[A/C]GGCACGGTGAAGACGCGGCGGAGCCTGGAAGCCAAAGCCATCGGAAAGGA
Tom_014264_Class_III	N/A	N/A	Chr06	2571825	2_GtGa	Tm1_Mira454_Contig_37091	CAGAGCCTCTTAATTTGTAAAATTACATACAATGCCCATAAGCCTAACAC[T/C]GAGTTTTTAATTTGTAATATTATTATATAATTTGGGGTTATGGTGGTTGT
Tom_014266_Class_III	N/A	N/A	*	0	Unique_Gt	Tm1_Mira454_Contig_37092	AGATCAGCTGAGTATCCATATTTAATATTTATAGCTTTATACTTAGACAC[A/G]TTTTGGTCCAATGAGTCTTTTATCGAATGCCAATCAATTTCTCCTTCACT
Tom_014267_Class_III	N/A	N/A	Chr13	57478204	Unique_Gt	Tm1_Mira454_Contig_37097	AATCTCCATCATCAACGGTATTGACTCAACAATCTTGGACGGCTTGTTAT[T/C]GAAAGGTGTCTCCGCGTCGTAAGCTGAGAGATGCACTCCAAGTGCTGCTC
Tom_014276_Class_III	N/A	N/A	*	0	Unique_Gt	Tm1_Mira454_Contig_37122	CTCTTTTACCTTTTGGGATAGTTTTATTATGCCCTAACTAAAACATATGT[T/G]ACTCTTAGAGTCTAGAAACTCCACAGGTTAGAAATCAGGGCACTTGAGCT
Tom_014280_Class_III	N/A	N/A	Chr06	41943933	Unique_Gt	Tm1_Mira454_Contig_37162	GAGAGGCAACTGGAATCTTTTCAGTAAGAAGCGCCTATAAACTATTACAA[T/G]AGACTACAATTGATCCTAATGCTTTATTTATAGCCCGATTCTAAAAATTT
Tom_014281_Class_III	N/A	N/A	Chr06	41943838	2_GtGm	Tm1_Mira454_Contig_37162	AATTTTTACAGGAAATTATGGAATCTACATATGCCTTACAAAAATTAAAA[T/C]TACAGTATGGAAAATTACGTGGAATTACATCCCCACTTTCTCCAATCTAA
Tom_014318_Class_III	N/A	N/A	Chr09	33879373	Unique_Gt	Tm1_Mira454_Contig_37322	GAATACCATATGTTCTTGCGGGTGCTCTAACATCTGATCTAGCTGTTGAG[T/C]CTCTAGACATACCCCTGTTACTTGCTCCAACTCCCTGGTTCCTCTGTGAT
Tom_014326_Class_III	N/A	N/A	Chr13	15665581	2_GtGm	Tm1_Mira454_Contig_37349	AAGGCTTGAACTCCTATGGTGCCAATGTACAACAATCTTGCCACTCCAAA[A/T]GTGGCTACATCTGCTAGTGTTTCATTTTAATAATTTGTTCGATTTCAGTA
Tom_014351_Class_III	N/A	N/A	Chr13	3520310	Unique_Gt	Tm1_Mira454_Contig_37498	GATTAACATCATCTCCCCATAGGTCAGGGTCATGGTGAAGTGCTATGATT[T/C]GCATGTCGACCTCTGAATGAGTAGGCAGGACAAGTTTTCCTAATTGGACT
Tom_014377_Class_III	N/A	N/A	*	0	Unique_Gt	Tm1_Mira454_Contig_37593	TCAATGGGTATACAATCGGTTAAAATCATGGGGGATTCTAGAACAATAAT[T/C]AAAAAATGTCAAACATCTTCAATAGATAAATCAGAGATTCGAGGATCATA
Tom_014397_Class_III	N/A	N/A	*	0	Unique_Gt	Tm1_Mira454_Contig_37777	CAAATTATTTAGCGGTGAGAATTTCATGGACATCCAAACTAAGAAAAAAA[A/G]AAGAGTCAAACAACCCAGAAAAAAGCTTACATCAAAATTCACAGTATTAA
Tom_014418_Class_III	N/A	N/A	*	0	Unique_Gt	Tm1_Mira454_Contig_37851	TGTTATAAAAAATGCCAGAGTACAGATAGGGATAACTCGATTATTGGGGC[T/C]ATAATAAGGGACATTCAAGATATGAAGCATTTCTTCCAAAAACTAAACTT
Tom_014427_Class_III	N/A	N/A	Chr10	43462489	Unique_Gt	Tm1_Mira454_Contig_37913	CAGAAACAAACTTGAAAAACCAGATTTCGTTCTCCTAACTATATGTGTGT[A/C]TTATTTGTTATAAACCAGCTGAGGCATTCAGTTTACCTTATTTGGAACCT
Tom_014433_Class_III	N/A	N/A	*	0	Unique_Gt	Tm1_Mira454_Contig_37937	TTTGTTAAAAAACAACTTTACTCTGCTCATCTTCTTCACCATCACTTTCG[T/G]CTGCATTAGTATCCCACTTTTCATTATCTCCATAACTTTTAGCTGCAAGT
Tom_014455_Class_III	N/A	N/A	Chr10	1498163	Unique_Gt	Tm1_Mira454_Contig_38057	TGCCCCATACGTCCATTAAACCCAGTCTTTGTCTTACCGTCCTTATCAGT[A/G]AAAAGGGTGCAGATAAGGATCAAATATGTATCAGTTGTGCCCAATATCCA
Tom_014465_Class_III	N/A	N/A	*	0	Unique_Gt	Tm1_Mira454_Contig_38092	AATTTGGTATGAATATTTTCTTTAGAATTTATTCTCTGGAGAATCTATTC[T/C]TGAAGTGGGCATCTGGATCGTCCTCTCAATTTTGAAAAAGGATTCAAAGA
Tom_014494_Class_III	N/A	N/A	*	0	Unique_Gt	Tm1_Mira454_Contig_38304	CATTTCAGATGCATGACCAGTTAGCTCATACAAATGTAGGTGGGCAATCA[A/T]GGAAGGAATTTTGCTGTTACGTTGAAGATGTCATTTAAGTCCACAGCAGC
Tom_014502_Class_III	N/A	N/A	Chr11	6832009	Unique_Gt	Tm1_Mira454_Contig_38356	ACTGCCCTTAGAGGTGGAAGTGTGATCAATGCACCAGGCTGAGCCATGCC[C/G]TCAACGGGAGAGCCCTTTCCCTTGTCATCTTGCTCACTACTACTTGACTT
Tom_014519_Class_III	N/A	N/A	*	0	Unique_Gt	Tm1_Mira454_Contig_38415	TTGCAACAGAAGCTTTAAGAAAGGGAGAGGAAAAATACCTGGAGGAAGCA[A/T]CCTTTACTTGTCTTCAGTGCAGACGAGATGAGAGATGGCTGAGAAATCTA
Tom_014542_Class_III	N/A	N/A	*	0	Unique_Gt	Tm1_Mira454_Contig_38559	TTTCATTTATAAACCCAGACAGAAACAGAAGTTGTTTATGTTTCAAAAAC[A/C]ACCACCGACAACAGAGAACAAAAAACCGAATTCAGAGGAACAAGTATCAT
Tom_014545_Class_III	N/A	N/A	*	0	Unique_Gt	Tm1_Mira454_Contig_38567	AATCCGTAAGTGTCCTCTATCAGTTTCAATGTGGACAGAATTAGCAATAC[T/C]GAATTTATTACAGGAAACTAGTCTAGAGTTCCTACAGTGGCTTACCTGGG
Tom_014560_Class_III	N/A	N/A	Chr12	34594123	Unique_Gt	Tm1_Mira454_Contig_38697	ATGAAGATGGACACACCCCTCTTCATTATGCTGCACACTTGGGTTCTAGA[T/C]TCTCAGTTGTGAAAGAACTTTTAAAATGGGATGTATCAGCTGCCTATATA
Tom_014567_Class_III	N/A	N/A	*	0	Unique_Gt	Tm1_Mira454_Contig_38759	CGCCCCGACATCTAAATGCTGTTTGCATTGATTCAAACAGCCCTAATTTA[T/C]GTTAGTTTAGTTTTTTTGTACCTTATTCGTGCTTCTCGGCTAATGCTTGA
Tom_014605_Class_III	N/A	N/A	Chr10	42721246	Unique_Gt	Tm1_Mira454_Contig_38882	GATTGTTCTTTCTCCATTGGATCTTCAGATCTTGAGTTTGAGAAGCAAAG[T/C]CGGAGACTTTTACCCGATAGAAATTCCTAGCGCTTCTTCTCCGTTGGGTT
Tom_014606_Class_III	N/A	N/A	*	0	Unique_Gt	Tm1_Mira454_Contig_38885	GTCCGTATATGAAAGACTATGGTGTTGGTTTTGAATTCTGTAATCCGTCA[A/G]AGGACAAGATATATGATGATTCGGGTGAAGGCACCAGTGGTGCTGGAGCA
Tom_014650_Class_III	N/A	N/A	*	0	Unique_Gt	Tm1_Mira454_Contig_39124	AATAAAAAGTTTATCAATAACAATCAAACAGAATACCGGACTTATCATAC[T/C]ACACAAGAAATCTAACAAAATACAAATAGAACAAAATAATGAYAGAATGY
Tom_014690_Class_III	N/A	N/A	Chr13	49380697	2_GtGm	Tm1_Mira454_Contig_39323	TATTAATGATGACTTAAAATTAACAAAATACACCGAGCTGAAACCAAATA[A/G]TAATTTTTTCAATAGCAAGGAGTTAAAGCCAGCGAAAGATGTGGAAGCAA
Tom_014704_Class_III	N/A	N/A	*	0	Unique_Gt	Tm1_Mira454_Contig_39366	ATAATAAAAAACTTTTGCTCCTAAATCGTCTCTTTTGAATCTGTGCCTTC[A/G]TTTTCGTTGTTTCTCCGTCTGCTTATCCACGTCCGAGAAGTGAGCCACCT
Tom_014734_Class_III	N/A	N/A	*	0	Unique_Gt	Tm1_Mira454_Contig_39514	TTCGACTTAGAACAGGACTTGCTGCAAATCCTTCTTCTCTTACTGCTGCA[C/G]ACAACTTTGTTTCCTCGCCTATTTTTCTTGCTCTACTTCTCATTGTTGAT
Tom_014748_Class_III	N/A	N/A	Chr13	45014043	Unique_Gt	Tm1_Mira454_Contig_39616	CCAAAACTCCATTTGAAGGTGTAATAATACCAGAAGACTGTGGCATGACC[A/G]AAAATGGTGGAACAAAGCCAGATCCACCAACAAAATTTTGTTCTCCTATG
Tom_014809_Class_III	N/A	N/A	*	0	2_GtGm	Tm1_Mira454_Contig_40062	AAAACAACTTGAGATCACCTTTGATATCTCTGATTTTTCTATATTCTATG[T/G]ATTTGCATAAACGTATAGTATGCATACAGTGTGTGTATATTCTGTGTGTG
Tom_014817_Class_III	N/A	N/A	*	0	2_GtGm	Tm1_Mira454_Contig_40109	AAGAATTTATTATCGCGTCAACAAATACATACACTTGATGCTGGAAACTA[T/C]TGTTGCTTTCTTTCAGCCTGCATTTTACAAAACTATTCAGAATTATGCTG
[truncated: 10,418 more rows]
