# Supplementary material for: Development and bin mapping of gene-associated interspecific SNPs for cotton (Gossypium hirsutum L.) introgression breeding efforts
Source: BMC Genomics. 2014 Oct 30;15(1):945. doi: 10.1186/1471-2164-15-945 (PMC4298081; doi:10.1186/1471-2164-15-945)
Supplement: Supplementary file 3 — Additional file 3: G. barbadense cv. 3–79 SNPs relative to G. hirsutum line TM-1 within-species overlapping markers. SNPs and 50-bp flanking sequences for in silico-derived SNPs of G. barbadense (cultivar 3–79) relative to G. hirsutum (genetic standard line TM-1) that have been found to be identical for SNP and flanking sequence within the G. barbadense data set. SNPs have been classified into two categories, Class I are SNPs from contigs with no other SNP residing within the contig. Class II are SNPs from contigs that contain one or more additional SNP outside of the 50-bp flanking sequences (none within). Alignment position and scaffold information to G. raimondii (D5) draft genome sequence using BWA. Column 6 indicates overlap information for G. barbadense markers with G. tomentosum, G. mustelinum, G. armourianum, and G. longicalyx, where the Arabic numeral indicates number of shared species and subsequent abbreviations indicate with which of the above species the marker is shared (Gb, Gt, Gm, Ga and Gl, respectively). (XLSX 101 KB) [file 12864_2014_6928_MOESM3_ESM.xlsx]

## Sheet: Sheet1
Gb_SNP	Class	GB_ExperimentalResult	OtherSpecies_ExperimentalResult	D5_v2_Scaffold	D5_v2_Pos	Shared_Species	Contig	Sequence
Gb379_000024	Class_I	GOOD	N/A	Chr10	7079974	Unique_Gb	Tm1_Mira454_Contig_44	TCGACTTCCATTAGGGGGAAAGGCCGATGCGTTGAAGTTTGGAGGAGGGG[T/C]TAGGGTGGGAGCGATCGAGGAGGTGGAGAAGGGAGGAAGAAGAGGTGGCG
Gb379_000084	Class_I	GOOD	N/A	Chr09	4847362	2_GbGmGa	Tm1_Mira454_Contig_224	CCTGGAATCCAATATATATTTCCTTCTTGTAAGAAAACTGGTCTCTCAAG[C/G]TCAAGGTAACCATTTCATCTGGCAGGATGTTAGAATTAGGTTTCAATCAT
Gb379_000085	Class_I	BAD	N/A	Chr07	9707037	2_GbGt	Tm1_Mira454_Contig_231	TCCGTTTAATCCAAGCAAGCTTTTGTACCACTCTTTTGGAGTGAAGAGTG[A/G]GTTTGTGAGGGTAGACAATAACTCACCATCCACACCTACCTTCCAAATCT
Gb379_000135	Class_I	N/A	N/A	Chr06	38859663	Unique_Gb	Tm1_Mira454_Contig_331	TAAAGCATCATTCTGAACCTTGAGTACCTTATTTTCAATTTTTAGCTTCG[T/C]ATTCTCCTCCAAAAGCTGCGGTATGCGACTATTAAGATTGGCATCCTTCC
Gb379_000145	Class_I	GOOD	N/A	Chr06	36656391	4_GbGtGmGa	Tm1_Mira454_Contig_355	ACCTCCCCAGGGTTCGACTTGATTAGAAGTTGTCGACCATCAAGATGGGT[A/T]ATAACGAATTGAAAGCCACACAATGCCTCAGTAAGAGACAAAGTATGTTC
Gb379_000193	Class_I	N/A	N/A	Chr13	42035596	3_GbGtGm	Tm1_Mira454_Contig_419	TGGAACAACAGTTGGGCAAGTGGTAGCTCTAGATTTGGCACTGCAAATAG[T/C]ATGCCTGGACATATCCTTCTTCCAGCGCCAAATGGAATGAACTCAAAATT
Gb379_000263	Class_I	GOOD	GT_BAD	Chr13	4123458	2_GbGt	Tm1_Mira454_Contig_494	TAGGATTCCTAACAGCGTCAAGTTCCAACTCATAAACCCGTTATTTGCCT[A/T]GTTCCAATCAAACACCACCCGTAATGTCACCCGCCCATTACCTCTTTCCA
Gb379_000414	Class_I	GOOD	N/A	Chr02	19349032	Unique_Gb	Tm1_Mira454_Contig_669	CTTGTTGACGCAACCCAAAACTACATGGGTCTTAGATCGAAGTCCGATCG[T/C]GGCTGAACCTTGCTTCACAGCTTCCATCGCGTATTCCACTTGGAACAACC
Gb379_000493	Class_I	N/A	N/A	Chr06	29606685	Unique_Gb	Tm1_Mira454_Contig_745	GACGAAACGATCTTATTCTGGATCCAAATATATCTACTCGGATGAACATA[A/T]TCAGATCTCAGATGTCAAGTCGGAGTATACGCCTGAGATCCCTAGTGGCC
Gb379_000517	Class_I	GOOD	N/A	Chr10	53770043	Unique_Gb	Tm1_Mira454_Contig_765	CTCCGGGGTCTCATCCTTTACCTCCTCCTTTGCTTTCTCCGATTCCTCAG[T/C]AGCCTTCGCTTCTTCTTCTACCACTTCTTTGGTATCGACTTCAGCTGGAG
Gb379_000554	Class_I	N/A	N/A	*	0	4_GbGtGmGl	Tm1_Mira454_Contig_807	ACATCTGAGGAAATAATAATATCGTCGTTGTTGCAGTCTTGTCCATTTGC[A/T]TGAAGCTAGTTCTATTCAAAACCCAGATCAAAGAACACAAACTTGTTCCA
Gb379_000573	Class_I	N/A	N/A	Chr09	12853179	Unique_Gb	Tm1_Mira454_Contig_818	TTGGTTCTGGTGGTACCTTCCCATGTTGTTGTAACGATTCTCATTGAACT[C/G]GTTCCTCGAAGCAACTCCTCTTGAGTTGTCGAACCGGTTTGGATAATAGT
Gb379_000583	Class_I	N/A	N/A	Chr05	13131043	2_GbGm	Tm1_Mira454_Contig_829	TCATGGGTCGGGTCAAGGAGTTGAGAGATTTGGGTCGATTGATGGTAACA[A/G]TAGCGATCCCATCAGGTTCACGGGTCACAACGATCAGCTTGTCAGACGAG
Gb379_000704	Class_I	N/A	N/A	Chr10	61568753	Unique_Gb	Tm1_Mira454_Contig_982	TTGCTGGAGTTTCCTCCACTTACAGGGTCCATTGAGCTAGCACCACAATC[T/C]AAATGCTGACCATGAACCAAAGAGTTGCTGCGAACTAAACTTGAACCTGG
Gb379_000762	Class_I	N/A	N/A	Chr11	4439142	4_GbGtGmGa	Tm1_Mira454_Contig_1050	TCAGGAGTTTTGGCACCCTGTTCTCCCCAGCCATAGTCGGAACAATTGAT[C/G]GAGTTACTTCCCTGGTCTGAATTGAAGTACAAGGGGGCATTATCTGATTG
Gb379_000941	Class_I	N/A	N/A	Chr11	7187978	Unique_Gb	Tm1_Mira454_Contig_1334	AGTGCAGCATCTGCCGGAGTCACGATTCCCCCAGCAGCAAAATGTACCAC[T/C]GGCAGTCTACCCATTTGCTTAGTCTGAGCAACCAAATCATAAGGTGCGGC
Gb379_000999	Class_I	N/A	N/A	Chr09	13672283	Unique_Gb	Tm1_Mira454_Contig_1420	CTTAACATAGACAAGGACATGGGTCACGAATGCTAGCAATAACCCCACAA[A/C]AGTATACAGAAAACCAACCGCGAACCCTTCCGCTCCAAGCTGCATTCCTG
Gb379_001021	Class_I	N/A	N/A	*	0	4_GbGtGmGa	Tm1_Mira454_Contig_1456	GCAGCTTTGCCACCAAACCCAACGCCAACAGCTTTGCCAGGGAAGCTGGC[C/G]GCAAGTTGAGAAGAAACAGAATTATACCACTGGCTAACATTGGGGAAAGA
Gb379_001065	Class_I	N/A	N/A	Chr08	50035104	4_GbGtGmGl	Tm1_Mira454_Contig_1516	TGATGGAAATAGTAGGTCTGGTAAGACCATGAAAAACTGAGATCTTCTGC[C/G]ACTGAAACAACCGGCAATGATCATTCGACTCTGCCACTCTTTGCAGCAAA
Gb379_001381	Class_I	N/A	N/A	Chr03	34219732	3_GbGtGm	Tm1_Mira454_Contig_1975	AAATAGGATGTAATATGCTAGTGACAGGCAAAAGCAGAAACTGTAAACAA[A/T]CATAAGCTAAAAACTACATATAGAGTAATGGGAACTTAGCCGTAGCATCG
Gb379_001563	Class_I	N/A	N/A	Chr04	1510520	Unique_Gb	Tm1_Mira454_Contig_2257	TCATACTTGAAGTGGCACTTCCAGTTTTGAGTTTGAGGTCTGAGCCGTGC[T/C]GGTCCCGGCAAGATCCTTCACAAAAGTCCGTAGGCACCCGTTGATTATTC
Gb379_001682	Class_I	N/A	N/A	Chr06	34671891	2_GbGmGa	Tm1_Mira454_Contig_2394	GTGATGGATAAGATCGGGATCGAGCAGGTGGAAGGTGTTGATTCGAAGCA[C/G]GCTATAACCACAGCCAGCAAGGCGAGTCCAGGGGTAAGAACGAATGTGGA
Gb379_001684	Class_I	N/A	N/A	Chr04	47152612	Unique_Gb	Tm1_Mira454_Contig_2399	GTTGGGGATGGTCCTGAGGATCTGGGCGATGGCACTTTCTCTCCCGGCAA[T/C]CAGCTCGACTGCGGAGTGTCCGGCCGGGACGTTGAAGTGCTTTGCATCGA
Gb379_001756	Class_I	N/A	N/A	*	0	Unique_Gb	Tm1_Mira454_Contig_2483	TCCGGATCGTCCTCAGAGTGAAGATCTGAAGCATTCCCTCTCGACCTTTT[T/C]AATGAAAACAAATTTGTTGATCTAGAGACCTCTCTTTCACCACCAGAATA
Gb379_001845	Class_I	N/A	GT_GOOD/GM_GOOD	Chr01	33630798	4_GbGtGmGa	Tm1_Mira454_Contig_2630	ATTTTTAATCTCCGAGTTCTGATGTTTCTTGCTCACAGAGTCAGTGTTCC[A/G]TGCCAAATCAGAGAGCTTTGACGGCAGAGGAGCTTCAGACAAATGGGCTG
Gb379_001868	Class_I	N/A	N/A	Chr07	36362199	Unique_Gb	Tm1_Mira454_Contig_2653	ATTAGGTTTGGGAGAAAATCGACTGGTTCTTTGCGGTTCGATCGGATAGC[A/G]AAGCAAGAACACAAGACCCGGGTGGTTGTTTCGGCCCACTTTCCGGTTCA
Gb379_001968	Class_I	N/A	N/A	Chr09	18633684	Unique_Gb	Tm1_Mira454_Contig_2802	TCCTTTAGATTTGCCAGTGTTTTTATCAGTGATGATAACAGCTTCAAGAA[T/C]CTCTCCAAACTGCTGAAAATACCTACGCATTTCCTCAGTGGGGGTCTCCC
Gb379_002069	Class_I	N/A	GT_GOOD/GM_GOOD	Chr09	1232254	4_GbGtGmGl	Tm1_Mira454_Contig_2927	CAGACCGCAGCTTCGAGCTCGGCGAGTCCTGAAAGAACCGGACAACATTG[A/G]TTCACAACCGGGTCACCTAGTCCAATGTGCACCAACCCTCCCAGCAGATC
Gb379_002257	Class_I	N/A	N/A	Chr11	62097455	2_GbGa	Tm1_Mira454_Contig_3151	CCACCAAACCATTCATCCTCCCTTGTGAGGAGCCCCTCGCCATATGGTTT[T/C]GACTCCTCTGCTGCAGTAGCAGCAGCACTAATGAACTCAAGGTCTTCCAC
Gb379_002363	Class_I	N/A	N/A	*	0	Unique_Gb	Tm1_Mira454_Contig_3294	GTGGTCTCGTTTTTTGTTGGTTGATCTGTGGGGCGCCGATATTTGTGTCG[T/C]GGCCTCGTGGGTAGCGCGTTTTTCCGACTCGATCTCGCTCGTGCACTCGG
Gb379_002583	Class_I	N/A	N/A	Chr08	50035104	4_GbGtGmGl	Tm1_Mira454_Contig_3623	TGATGGAAATAGTAGGTCTGGTAAGACCATGAAAAACTGAGATCTTCTGC[C/G]ACTGAAACAACCGGCAATGATCATTCGACTCTGCCACTCTTTGCAGCAAA
Gb379_002634	Class_I	N/A	N/A	*	0	5_GbGtGmGaGl	Tm1_Mira454_Contig_3688	AGAAGCACGTAAGGATCCATGTTACAGAGAAAATCTGTGTTCTCGAGACC[A/T]TTGGCACTAACAAGGACAACTTGAAGCTTTCCCTGAGGCATGATGTTTTG
Gb379_002689	Class_I	N/A	N/A	*	0	4_GbGtGmGl	Tm1_Mira454_Contig_3767	AATATAGGATTGGACCCTGCAGGCTGGGGCTCACCTATATAGTGCCAGTC[A/T]CGCTCGAGTACGAGCTGCCGTGCGAGGACAGCAGCACGGTTTTCCACAAT
Gb379_002822	Class_I	BAD	N/A	Chr11	59861257	4_GbGtGmGa	Tm1_Mira454_Contig_3950	AATAAGCACAGGAAATCCACTCTCTAAATCCGATCGTGACCCTCGGAAAA[A/C]GAAACTCATTGTTGTAGAAAACAAAATTCACCAGCTCAACTAAATACAAT
Gb379_003058	Class_I	N/A	N/A	Chr09	23441708	Unique_Gb	Tm1_Mira454_Contig_4296	GAACCAATCGTTGTCGTTGGACTTATTCATCTGCGTGTAGGCGATCAAAG[A/C]CTTATACTCCTCCTTCAGCCGCTGAGTCCATGCCGCTCCGTCTCTGGGAC
Gb379_003368	Class_I	N/A	N/A	Chr13	7299698	2_GbGm	Tm1_Mira454_Contig_4764	TAATGGAAAGATTGGGAAGCCAGAGATTTTTCCCGCTGCTACAGATTCTC[T/G]TTATTTTCGGCAACAGGGCCTGCGAGCTATTGGTTTTTCACCTATGGCTA
Gb379_003588	Class_I	N/A	N/A	Chr09	17695063	3_GbGtGm	Tm1_Mira454_Contig_5064	CTGAAATCTGTTTCTATGCTTGAGAACCTTGGGGTTCAACCAACAAAGGC[C/G]AAAGAGGTCACGAACCAGAAGGTGGTAAAGGACTCGCCTCATGCTGCCAA
Gb379_003631	Class_I	GOOD	N/A	Chr07	6581457	4_GbGtGmGa	Tm1_Mira454_Contig_5115	TATATTCTTTTCCAGTTTCACTCTCTTCTGGTTTGCATCTTCAATTTTCT[C/G]CTGCAACTGTCGAATCTCAGAATCCTTGTTCTGAATTTCAGACTGAAATT
Gb379_003728	Class_I	N/A	N/A	Chr02	58734224	Unique_Gb	Tm1_Mira454_Contig_5248	TCTAAACCAAAAGAATTCAAAAGTAAAAGCCCTTTAACATAAGGGAATGC[A/G]AAATATCCTCTAGAAGACAAGCTCATGCGGTTTCATGCCAGACTTGAGAG
Gb379_003729	Class_I	GOOD	N/A	Chr02	58734130	3_GbGtGa	Tm1_Mira454_Contig_5248	TTGAGAGAAAACCTTGCGGCGAGGTAGGCCTTCAAGTCTGGGACTCCCTC[A/G]ATGGACTTTATCAAAGAGGCGTCGACTGCTTTCTGGTCTTCTTTCTTGTC
Gb379_003815	Class_I	N/A	N/A	Chr08	38548980	Unique_Gb	Tm1_Mira454_Contig_5364	CCTTGTCATGGAAGCCTTACGCCGCAACACGTTTGATAATTTAACCGTCA[T/C]CGTCATATGCTTCTCCGAACCTGATTACAGGGAACAACCATCTCCTCGGC
Gb379_003825	Class_I	N/A	N/A	Chr10	31417706	Unique_Gb	Tm1_Mira454_Contig_5383	AACAATTAGGATAAAGGCTTTGCACGTGTTGTCACATCTTCAGTTGATTC[A/G]ATGTGGATCATAAATAGATAGCCCAACGACCAAAGGAGAATATATTGAAA
Gb379_003861	Class_I	GOOD	N/A	Chr01	41174998	3_GbGtGm	Tm1_Mira454_Contig_5441	TCCATCATCTTTTCTACCTAGTTTGGCATACTGCTCAAGAGATGTAGAAG[A/G]AAATATTTCACCCACTCTACCATTTTCTTTGTTGGTTCTGGCTTTTGATG
Gb379_003939	Class_I	N/A	N/A	Chr06	32293025	Unique_Gb	Tm1_Mira454_Contig_5568	GTTATCATACCTTTTAGGTGCGACTCTATCGGCTTTTACCGGTTTGCTGG[A/T]CAAGAGAATAGGCAGAGGGCATCATGAACTAAAATCAACTCGGTTGTTTC
Gb379_004076	Class_I	N/A	N/A	*	0	Unique_Gb	Tm1_Mira454_Contig_5782	TGGGGCTGTGATATTCTGTTTAGTTTCATAATCTTCATCACTTAGTGACT[T/C]CATGAAACATTTGTAGTCTTCCTCCGAAAGATTGCATGCCCTTTTGCGTG
Gb379_004105	Class_I	N/A	N/A	Chr08	54250502	3_GbGtGm	Tm1_Mira454_Contig_5837	AAATAAAGAGGTAAAACAACAAAAAACCATGCTACCAAAGAAATTACCAT[A/G]ACAGAAAAATAACATGGCACCCATAACTATGACTTGAGATAACAATCATT
Gb379_004307	Class_I	N/A	N/A	Chr01	21438040	Unique_Gb	Tm1_Mira454_Contig_6086	TCCAGGCATGAGAGTACTACCCCACTGTTCGGCTGCCGGAAGCCACAATC[C/G]GGAAAAGTCGGACAAGTTGATCGAGGAGATATAGGATTGTATAGATCAGA
Gb379_004610	Class_I	N/A	N/A	*	0	Unique_Gb	Tm1_Mira454_Contig_6566	ATACAGAGGTATATGGCAGAAAATGAAGGGGTGAGAGAAACTCCGAATCC[T/C]TTCAACACAAACAAGAATCACAGAGGTCAGAAGGACATATCGAGAATAAC
Gb379_004666	Class_I	N/A	N/A	*	0	Unique_Gb	Tm1_Mira454_Contig_6621	CTGTGAGAACTTTGAAAAGAGTAGCCCAAATTCTTTCTTTTCCGTGTCAT[A/G]GTTGTAGAAGTCGTACAATATGGTAGTAACAATTACCTGTTGCAGAGCCA
Gb379_004821	Class_I	N/A	N/A	*	0	3_GbGtGm	Tm1_Mira454_Contig_6876	CACTGGACTCTTCATCCTCAGCAGAACTATCCTCTTCATCCTCATCACTA[T/C]TATCATCATCTTTTTTAGGTTCAACAATCTTAACCTGCTTTGTCGTAGTA
Gb379_004822	Class_I	N/A	GT_GOOD/GM_GOOD	Chr02	60693111	5_GbGtGmGaGl	Tm1_Mira454_Contig_6876	TTAGGTTCAACAATCTTAACCTGCTTTGTCGTAGTAGGATCAGATGCTGC[A/C]GGCTCTGACTTTACAAGATTCATTGTAGGTTCAGGGAGCTCCCCTTCAGA
Gb379_005442	Class_I	N/A	N/A	Chr05	60227716	Unique_Gb	Tm1_Mira454_Contig_7764	GAACTTGCCTCCTGGGTACCCTTGCTCACCTGTAGCGTTGGCGAAGTTCT[C/G]AGCGGTCTTAGACCATGGAGTTGCCCATTCCACTGATTGTGATTGGGGGT
Gb379_005778	Class_I	GOOD	N/A	Chr04	50972862	2_GbGt	Tm1_Mira454_Contig_8410	GTCATTCTGACTGGGTTTTGGGTCTTCAACGGCAGGAACAGAAGCTGAAA[A/C]TCCAGCTCCATTGTCTGGTAAAGACTTAGGAGTGGAAAGCGAAAGAAAGG
Gb379_005996	Class_I	N/A	N/A	Chr08	46233641	Unique_Gb	Tm1_Mira454_Contig_8759	CGGAGGAATCGTAATAGACATCGGAATACTCGAACAGTCCATCATATGCA[A/G]CGGTGCCATCATTGAAATTATCAACGAATCCAAACTCGAAAGAATCGTAG
Gb379_006309	Class_I	N/A	N/A	Chr08	51889665	5_GbGtGmGaGl	Tm1_Mira454_Contig_9223	TTTATGCGGCAACGAGATTTTCAGCGAAGGTTTTCGACTCTGAGAATTGG[A/G]AGTCGAATTCGAAGAAGATCGAGATTTCACTTGGAATTCACAAGCAGTGG
Gb379_006310	Class_I	N/A	N/A	Chr13	1038241	Unique_Gb	Tm1_Mira454_Contig_9226	ACTACTATCAATGGATGCTAAAAACTTGTCCTTTGAAATAGTAGTGGGGG[T/C]GTTTGCAATAACAGAGCTGAAGACACCGGACTCTCTTAGCCCCTGGATTA
Gb379_006322	Class_I	BAD	GT_GOOD/GM_GOOD	Chr12	831171	5_GbGtGmGaGl	Tm1_Mira454_Contig_9243	GTGGAGTTACCGATTCTGATTCATTTTGTAAGATATTTCCAAGATTGGGA[A/C]AGTCAAACTCAAACAACAGGCTTTCCCAATTGGTTTCCTCCATGATTACC
Gb379_006331	Class_I	N/A	N/A	Chr09	4074906	2_GbGmGa	Tm1_Mira454_Contig_9256	ATGAGTATCTAAATGCTTGTCCACAAGACGGAGATACAGAGGCTGCTGTT[A/T]TTGCGAAATTTATGCCTCAATTGGAACATCTTGAAATCAGATTCTCGAAA
Gb379_006395	Class_I	N/A	N/A	Chr03	41566444	Unique_Gb	Tm1_Mira454_Contig_9385	TCATCAATAGATGCAGTTGACAGAGTAGTAGCCTTCTCATCTGTTACTAT[T/G]TTCGCATCTTTCTTCGGCTGGAAATCTGGGACTGTCACTTTGTCAACAGC
Gb379_006432	Class_I	N/A	N/A	Chr01	46437727	2_GbGl	Tm1_Mira454_Contig_9424	CCAAGACAACGAAAACTGCTTAGAAACGACACCGACGTCGAAATAAATGA[C/G]GCCCGAGCTAGGAACATCAACCCAAATCCCTTTGACCTGGAACCAAAGAA
Gb379_006434	Class_I	BAD	N/A	Chr03	5033214	Unique_Gb	Tm1_Mira454_Contig_9429	CTGGAATCACTGTCCGATGATCCATCTTTCATGTCTGGAAAAAGGGTTGC[A/C]CCAAGAACAACTGATCCGTAGTTGAGATCTGCAGCTGGTTCACTTTGTTC
Gb379_006487	Class_I	N/A	N/A	Chr03	475424	2_GbGm	Tm1_Mira454_Contig_9515	TCTTTGCCGAGCTTGAAAGTTAGCTCCGGGCGTTTAATATCTGAAGTCGA[A/C]CAAGGTTGTTCTTCCAGTTCTTTGCCTGGTCTAGGAGCATGCTCATGCAC
Gb379_006600	Class_I	N/A	N/A	Chr11	43464551	4_GbGmGaGl	Tm1_Mira454_Contig_9719	TCCCTTGTAGCTGAATCATCGACCGGAACCTGTTTCTTCTTCGAGAAAGT[A/T]GGTAAAGGAAGTGAGCTCGGTGCCGGAGAAACGGAGAAAGCCGATCCGGC
Gb379_006603	Class_I	N/A	GT_GOOD/GM_GOOD	Chr11	13133127	3_GbGtGm	Tm1_Mira454_Contig_9722	TACTCTTTTAAGTTCCTAAATATGAACTAGAGAAAATATCCAACTCTGCA[A/T]TTCGTCCTTTTTCATGTGTCAAGCAAAACTCACTGGAATCAAATCCTCCT
Gb379_006617	Class_I	N/A	N/A	Chr09	27767194	2_GbGm	Tm1_Mira454_Contig_9749	AAATCGAAAGAGAATCACACATATTGGGAGTCATCCACAGCAGGTGGCTG[T/C]TCGTCATCGTCCGACGCTTCCTTCTTGGATCCCATCTCTTTCCTCTCGTT
Gb379_006723	Class_I	N/A	N/A	Chr01	2782280	2_GbGm	Tm1_Mira454_Contig_9911	GTGAATCCCAGTATGAGTTTTTGTAAAATCGTTCAAGCACCTGGTCCATG[T/G]AGTCGTTGACTTCTGGGGTGGTGTAGCACCATGCCGCGATTATCCCATGG
Gb379_006727	Class_I	N/A	N/A	Chr10	12676658	5_GbGtGmGaGl	Tm1_Mira454_Contig_9917	AAAATCCTTCTTCTTAGCAACAATAAGTGCATCATTCATCAACTGAAGCA[A/G]TGGAGTCTTGGTGGAGACATTGTAGTAAGAGTAGGCAGCTTTCAAAATTG
Gb379_006746	Class_I	N/A	N/A	Chr06	24022113	2_GbGm	Tm1_Mira454_Contig_9945	TGAACCCCGTCATGTATTTCGGCACGGCGAAGGGATAAGCGCATACCCCC[A/G]GGCAAAGCTTTGCCGAGTTCCCCACCCATGCGTATGGGAGCGTGTAACCC
Gb379_006829	Class_I	BAD	N/A	Chr10	8900586	Unique_Gb	Tm1_Mira454_Contig_10079	AAACTTTTGGCATTCTTTGGCCTCCACTGTGTCCTCCCTCTCACAATCTC[A/T]GACCCCTCTTCAAGTTGGAGCAAGTGCTGGCACTCAATTTCCCCCATATT
Gb379_006878	Class_I	N/A	N/A	Chr12	12955543	Unique_Gb	Tm1_Mira454_Contig_10144	AAAAGAAGGTATCCGAAGATCCCAACTGTAAAATAGATGGTACCGCAGAG[T/C]ATCAGTGAAATTCGGACTGCTTTCATCATATCAGAAGGTTTGTCCATCTC
Gb379_007138	Class_I	N/A	N/A	Chr02	2987046	Unique_Gb	Tm1_Mira454_Contig_10612	TCCAACTCCCCAGGCCGTTTAGATGAAGAAGCCCTAATGGGCGAAGTCAA[T/G]GGCTTATTAGATCTGGGTTTCTTCGCATTCAAACTTTCCTCCATAGGTTT
Gb379_007235	Class_I	N/A	GT_GOOD/GM_GOOD	Chr01	33630798	4_GbGtGmGa	Tm1_Mira454_Contig_10761	ATTTTTAATCTCCGAGTTCTGATGTTTCTTGCTCACAGAGTCAGTGTTCC[A/G]TGCCAAATCAGAGAGCTTTGACGGCAGAGGAGCTTCAGACAAATGGGCTG
Gb379_007307	Class_I	N/A	N/A	Chr11	78456	Unique_Gb	Tm1_Mira454_Contig_10857	AATGGGATAGGATTAATTTTCCGGAACTTAATGCATCCATGTTGATGACC[A/G]ATCTAGTGGATCATATTGGGAACTGCATAACTGAACAGATGACAGCTTCA
Gb379_007947	Class_I	N/A	N/A	*	0	Unique_Gb	Tm1_Mira454_Contig_11915	TTGTGTCAAGATCTTCCACATGCTTGTTGGCTTCGAATTTTTCGCGAAGA[T/C]CAGAGGCATCTTGATAGAAGAGGTGGCGATGGACGGCCCAATTGAGGGTA
Gb379_008383	Class_I	N/A	N/A	Chr05	2454544	Unique_Gb	Tm1_Mira454_Contig_12716	TCGTCAACAACGGGCCGTCGTTCAAATCCCCTTCGACGATGAAAATTTGG[T/C]GCTTGCTTAACAGATTCTGCCTCGCCCTTTTCAACGAAGGATCGTAATAA
Gb379_008462	Class_I	N/A	N/A	*	0	3_GbGtGm	Tm1_Mira454_Contig_12859	GGGTTGTCAAAAGATGTGATGACTTCGTAACGAATCCAAACTTTCCTCGA[T/C]AAGATGATCTTTTTAGTCAGAGGAACAACTCCGATCAGCTAGTCAACTGC
Gb379_008581	Class_I	N/A	N/A	*	0	Unique_Gb	Tm1_Mira454_Contig_13073	GGAGTTCGAGTGTCTTGATTAGCCGGCGTGGGAACATAAACCGGATTGAC[A/G]GAGACGGGTCTATCGGATGCCGTAGAAGAAGTTTCGGTATCAGTCCCAGC
Gb379_008726	Class_I	GOOD	N/A	Chr06	35726465	Unique_Gb	Tm1_Mira454_Contig_13355	GCAACCCACTTCCCAGGGTCAACATATCCAATTGATATTAGAAGAACAGG[T/C]AAAACAACAGGGAACATCTGATGAAGGGCACCTCGTTGGTGGTTAGCATT
Gb379_008750	Class_I	N/A	N/A	Chr01	9236304	Unique_Gb	Tm1_Mira454_Contig_13388	GGTGGATTCGATTACCGGCCTCATCACCGCCACTACCACCATTTCCGGTA[A/T]AAAGATCAAGGATCTTCTCAGCTACCTCAACACCATCTTTGCTCTCTTCC
Gb379_009071	Class_I	N/A	N/A	*	0	Unique_Gb	Tm1_Mira454_Contig_14003	ATAAAAGATCAGTCAAGCGGCTCCAGGGATAGTGGTTAGAAATAGTGGAG[T/G]AAAGGCCTTAATATCTTGCTCAGAGATTCATCACCAGATAGGCTCAGCTT
Gb379_009209	Class_I	N/A	N/A	*	0	Unique_Gb	Tm1_Mira454_Contig_14276	CAGTAGACTCTTTAGCATCCTTGCTTCCTCCATGTTCACCAAGCAAATTG[T/C]CTTGGATCCTGCTTTCACTGTCAGATACAGAGAAACTTTCAGAAGGAATT
Gb379_009397	Class_I	N/A	N/A	Chr05	52261323	4_GbGmGaGl	Tm1_Mira454_Contig_14587	AAGACGAAGCCGATGACGAAGGCGGAGAAACATCTTTTTTGGTGGATCTC[A/G]GAGGCGAAAGAAAAGCTCTGATCTTTATAGAAGAGGGTGGCGACGCTACC
Gb379_009460	Class_I	N/A	N/A	Chr01	46763647	2_GbGmGa	Tm1_Mira454_Contig_14692	ACCAACTTAACAAGAAATTCAAGGTTCTCTTTCTTAGGTGAGGTAAACAA[T/G]GGTATGAGTTGCCTCTTTGCGAATGTTATCTTTTTGAAAGCAACACTCAT
Gb379_009668	Class_I	N/A	N/A	Chr04	2929565	Unique_Gb	Tm1_Mira454_Contig_15090	GTTCATGTTGTGTGGTAATGGTTCATCAGGGAATGTTTCAGAATATGAAG[A/T]GAAATCAGTGAAGCAACAGGAGGAGATGATGTATCAAATTCAAAGCTTGC
Gb379_009833	Class_I	N/A	GT_GOOD/GM_GOOD	Chr11	748777	4_GbGtGmGa	Tm1_Mira454_Contig_15417	TATTACCGTTAGAAGTACCGTTGATTGTGGTCTGATGATTATTATGAGAG[T/C]GATTATTGTTGTTATTGTTGGAGCTGTTGCCGGTGTTAGAAGGGGAAACG
Gb379_010002	Class_I	N/A	N/A	*	0	2_GbGm	Tm1_Mira454_Contig_15796	ATCAGCGGAGGCCCTGGCTTTTGCGCAGGCTATCCGCTTTGCCCGAGATC[A/T]AGGCTTTCGCTGGGTTGAAACCGAAGGCAACTCTGCGGTGCTTCTCTAAG
Gb379_010079	Class_I	N/A	N/A	Chr06	47157815	4_GbGtGmGa	Tm1_Mira454_Contig_15962	GTGCCTTTTCAATAACTTTGATTTGGTATACAAAAACTAGATGCCAGTTC[A/G]ATACGTCATTGATCAACATAGGAAGGAACAGGGAGAAAGGGAAATGGAGC
Gb379_010252	Class_I	N/A	N/A	Chr06	36199489	Unique_Gb	Tm1_Mira454_Contig_16355	TTTCAAGAGACATTTCCCACGACGAAACCGATGTGTTGGGCGACCCTACT[A/T]GTTGGATGGGCGCCGCCCTTGGTGGTGGTGGTGATAACTTCAGCGTCAAT
Gb379_010305	Class_I	N/A	N/A	*	0	Unique_Gb	Tm1_Mira454_Contig_16483	AGAATGACGATCCAGTTTGATGCAGCCTTTGATAACAGGAACTTTAAGTC[A/G]GCATTTGGTCTTGTGGTTTGGGGCGAAAGAGGAAGACTCATGGCGAAGAA
Gb379_010368	Class_I	N/A	N/A	Chr11	56184569	Unique_Gb	Tm1_Mira454_Contig_16619	AGTTGCCAATAATTTTCTTCCGACGCTCAGTACTCTTAGACTTCGAAGAA[A/T]CAAGAACGATGTTGCATGTTCAGTCTGCTCAGTTGAAGAAGAAACTGTGG
Gb379_010472	Class_I	N/A	N/A	Chr09	21302367	3_GbGtGm	Tm1_Mira454_Contig_16919	ATGAACTGGACTATGGTGAAGAGCCATCAACGTCACCTAGAGCACCAAGC[C/G]AACAGCAGCATTCCCAGCCTGCAATGCAGTTCATGAATACCGGTTTCATG
Gb379_010505	Class_I	N/A	N/A	*	0	5_GbGtGmGaGl	Tm1_Mira454_Contig_17021	AGAAGCACGTAAGGATCCATGTTACAGAGAAAATCTGTGTTCTCGAGACC[A/T]TTGGCACTAACAAGGACAACTTGAAGCTTTCCCTGAGGCATGATGTTTTG
Gb379_010513	Class_I	N/A	N/A	scaffold_599	2397	Unique_Gb	Tm1_Mira454_Contig_17046	CTAGAGTCCTGCATCCTGTAGACAATAGAAAATTTTCAGGTGTTCTAAGA[A/G]AAGCAAAAAGTTTGGGTTCATCAAAGGCATCAAAAGCAGCCTCGTCTAAG
Gb379_010707	Class_I	N/A	N/A	Chr07	23321941	Unique_Gb	Tm1_Mira454_Contig_17457	GGAGAGCGACTGTAACTCCTACTGCGGCTGCGATGCCTTTGACGACTTAA[A/T]CGGCTTGTTTCTGCAAGTTTTTCCAGTCTTTGGCGCTCCTGCTCTTGCTT
Gb379_010750	Class_I	N/A	N/A	*	0	3_GbGtGm	Tm1_Mira454_Contig_17536	GTCTCAAGATACCGAGCAAAATCCGTATACTCATGTGGAGAACAGCAAAT[A/G]AGTTCATGCCCACTTTGCACAACCTAAGAACCCGTAAACTGGTTGCAAAT
Gb379_011146	Class_I	N/A	N/A	Chr13	17407859	Unique_Gb	Tm1_Mira454_Contig_18352	GTTGTTGGGGTTGAAAGACATAGTTTGATTTGAAGAAAAGCCTCCTTTTT[A/T]GGAACCAAATTCTTCTTCCTCGTACTCTTCCTCCTCTTGACTTCCCTTTC
Gb379_011226	Class_I	N/A	N/A	*	0	3_GbGtGm	Tm1_Mira454_Contig_18518	CAACAGCTCGTCCGACAAGGTCTTTGCGGAGTTCTCTTCAGCATGCATAA[C/G]ATTGTCAGAACTTGGTTTCAGCTTCTTGCTAGGGTTAGCATCCTCAAGAA
Gb379_011559	Class_I	N/A	N/A	Chr06	48327405	3_GbGtGm	Tm1_Mira454_Contig_19378	CCGCCGATTTGATGCACTTGCACACGTTTTGGCGGTCCGGGGAGGTCTGA[A/G]CCTCGCCGTAGAGTGCTTTTACCCCACTGCAGCATGCAGCAGCGGGTGTA
Gb379_011720	Class_I	N/A	N/A	Chr07	6605384	Unique_Gb	Tm1_Mira454_Contig_19707	GCTCTGGGCTCGATCATGATCCTTTTGGTTTTAGGGGTCGTGGGTGTCAC[A/G]TACTACTCTGTCGTTTTGACTAATTATGGCCCAGCTTTATACGATGGTGG
Gb379_011787	Class_I	N/A	N/A	*	0	Unique_Gb	Tm1_Mira454_Contig_19831	TCCTGGAACTACATCCCTACTCTTGCTAATCTTAAGATAAAACGAGTTGC[A/T]GTGGAGACTCAATGCCCCAGTTGTCATCGGAATGAAGAAGACAGTATTCA
Gb379_011845	Class_I	N/A	GT_BAD/GM_BAD	Chr09	4847381	3_GbGtGm	Tm1_Mira454_Contig_19976	TTCCTTCTTGTAAAAAACTGGTGTCTCACGCTCAAGGTAACCATTTCATC[T/C]GGCAGGATGTTAGAATTAGGTTTCAATCATAGGCTCAGGACCAGACTGAT
Gb379_012088	Class_I	N/A	N/A	Chr13	54185958	4_GbGtGaGl	Tm1_Mira454_Contig_20550	TACTACAACTGTATGTGTAACACATGCCGGAGCCTCTATCTCCTGCCCGA[A/T]GATCTGCTTCCAGCACTCTCCCCACAGGTCCTGCAGCAGCACTGCAGCCA
Gb379_012176	Class_I	N/A	N/A	Chr11	4439142	4_GbGtGmGa	Tm1_Mira454_Contig_20712	TCAGGAGTTTTGGCACCCTGTTCTCCCCAGCCATAGTCGGAACAATTGAT[C/G]GAGTTACTTCCCTGGTCTGAATTGAAGTACAAGGGGGCATTATCTGATTG
Gb379_012192	Class_I	N/A	N/A	*	0	Unique_Gb	Tm1_Mira454_Contig_20755	TCAATCAGCTTTAGGGGTTGTGGCGAGGAACAGTGAAGGGGATGTTCTAC[T/G]ATCAAGTTCCAAGATACATCAAGGCATTTCCTCAGCTTTTGCGGCTAAGG
Gb379_012351	Class_I	N/A	GT_GOOD/GM_GOOD	Chr09	5371615	3_GbGtGm	Tm1_Mira454_Contig_21104	GATACTGCCCAGGCAGTAAGCTAAACTGCTGGTTCCCATTCACAAGTTGC[T/C]GTTGATGCAATTTCTGTTCATGATGATGCTCAAGAGTATTGTAGTCCTGC
Gb379_012445	Class_I	N/A	N/A	Chr12	29083625	4_GbGtGmGl	Tm1_Mira454_Contig_21262	TATATAGTTAGGTCCTTGTGCAACTTTTGGTGCCAAACTCCTCTCTGATA[A/G]CTCAAGATGGGCAATCTTAGAGTCTTCTTCTGACTCGACTCCATTCCATT
Gb379_012446	Class_I	N/A	N/A	*	0	4_GbGtGmGl	Tm1_Mira454_Contig_21262	TAGAGTCTTCTTCTGACTCGACTCCATTCCATTTCCTCCCAATACCCAAT[A/G]ATTCTCCATCAGAACTGCTTATATTTCTTCTTAGTGGTTGAGTTTCTTCT
Gb379_012447	Class_I	N/A	N/A	Chr05	60227716	Unique_Gb	Tm1_Mira454_Contig_21266	GAACTTGCCTCCTGGGTACCCTTGCTCACCTGTAGCGTTGGCGAAGTTCT[C/G]AGCGGTCTTAGACCATGGAGTTGCCCATTCCACTGATTGTGATTGGGGGT
Gb379_012472	Class_I	N/A	N/A	Chr12	32304280	2_GbGt	Tm1_Mira454_Contig_21312	CATTTTTCTACTTTTTAAATGCATTTTACCAACCCTGCAGACACCTGTGA[A/C]TGACACCATTTTCACCATCATCACCACCACCCATGATCAAAAGACAACAA
Gb379_012473	Class_I	N/A	N/A	Chr12	32304175	3_GbGtGm	Tm1_Mira454_Contig_21312	TGTGTGCATGGCGGTGGACACGGCGGTGAGAGGGAAAATATAAGGGAAAT[A/T]TTATTCAACACTACCAACACAAAAACCCAAAGGAAAATAACAGCAACAAA
Gb379_012474	Class_I	N/A	N/A	Chr12	32303927	2_GbGt	Tm1_Mira454_Contig_21312	TCTCTGTAGCAAGGACACTCGTGTTTGTTCCCGTAAGTACCGGACGGAAC[A/G]CATTGACACTCCTCGCAACATATGCCGCAATATTTGAAGCACCGATCCCA
Gb379_012517	Class_I	N/A	N/A	*	0	Unique_Gb	Tm1_Mira454_Contig_21401	ATCTAGGCAAATAGAAATAGGTCAATATATAAAAGCAAAAATACGGCGAG[T/C]AGAGACATCTCGAAACAAATCTCCAGTTACATTTCCGAGTTGAAAGGAAT
Gb379_012534	Class_I	N/A	N/A	Chr02	5931322	Unique_Gb	Tm1_Mira454_Contig_21469	GGCTTCATGTTCTCAGGCATCACAAAGAGCGGCGCCGAGAAAATTAGACC[A/C]GTCCAAGTTTCAGGGTCGGATTGAAAGTACATGAGCATTGTTGCTGCTCC
Gb379_012809	Class_I	N/A	N/A	*	0	Unique_Gb	Tm1_Mira454_Contig_22254	GGAGTTCGAGTGTCTTGATTAGCCGGCGTGGGAACATAAACCGGATTGAC[A/G]GAGACGGGTCTATCGGATGCCGTAGAAGAAGTTTCGGTATCAGTCCCAGC
Gb379_012944	Class_I	N/A	N/A	*	0	2_GbGm	Tm1_Mira454_Contig_22621	ACAATTTTATCCCATCTATGTCAAACTTGTATTTTAAAAGACTATCAAGG[A/G]CTGTAATATGCCCTAGATGCAGGGATGGAGTTGAAACCTTAGCGCATGTC
Gb379_013171	Class_I	BAD	GT_GOOD/GM_GOOD	Chr02	7401375	4_GbGtGmGa	Tm1_Mira454_Contig_23267	CTGTGAAGTCTGAGAGGTCTACATTGCTCGCAACTTCTGTATGAAATTCT[A/G]TAAGGAACATAGGCAACTTGATCTTAGCCACTTCAGCAGAACATGAACCA
Gb379_013172	Class_I	GOOD	N/A	Chr02	7401436	3_GbGtGm	Tm1_Mira454_Contig_23267	AGGCAACTTGATCTTAGCCACTTCAGCAGAACATGAACCACTCTGAGCAC[T/C]CTCTGGATGTTCAGTAGCAGGCTCATTGACAGCAGCTCTTGCATTTGGAG
Gb379_013226	Class_I	N/A	N/A	Chr06	34140735	Unique_Gb	Tm1_Mira454_Contig_23412	GGGGTTCCTTCTCTGGGGTCGGTGTAGCCTTGGCCTTTCCACTGATCCTC[A/G]CTGATCTTCTAGGGGTCTCACCGGTACCCCAATCGAACTCCGTTATCGGA
Gb379_013265	Class_I	N/A	N/A	Chr10	18463780	Unique_Gb	Tm1_Mira454_Contig_23531	ACATAGATGTCAACAGGGACAATTCTGTCGCAACCTCTAACAACGGAGTA[T/C]GAGTAGTGGTAGTATCCTCCACCGTTTGCACAACTTCCCATAGAAATAAC
Gb379_013335	Class_I	GOOD	N/A	Chr02	12579266	4_GbGtGmGa	Tm1_Mira454_Contig_23705	CAATCAGCTAGCATAGTCAACAAATATCCAGCACATGCCAACATAAAGGC[T/G]AAAGGGTATTCTTTAGTCGTCAAGTCTCCAAAAGTTTCATTCGCATCACT
Gb379_013379	Class_I	N/A	N/A	Chr13	32732344	Unique_Gb	Tm1_Mira454_Contig_23843	CATTCAATATAAAGGGTGCCATGCAATGCCCTAACTGTAGAAAAATTGAA[A/C]AAGGTCAATGGCTTTATGCCAATGGTTGCCGTTCAAACCCAGAATTTAGT
Gb379_013647	Class_I	N/A	N/A	Chr07	13939591	4_GbGtGmGa	Tm1_Mira454_Contig_24631	AATTTAGATAACCAAATAGTAATTAATACACACATATTTAGATGATTTGC[A/G]AACTTAGTTTTCCACGTACAAATAAATAAAAACAACTTGTGAAAGGCTGA
Gb379_013720	Class_I	N/A	N/A	Chr08	21378849	Unique_Gb	Tm1_Mira454_Contig_24852	ATATGCTTGCAAAGGCTTCTTCCAGTGCCCTCTTCTTGCTCAACTCTATA[A/C]TCCACCCTCCTGCTCTTCCACCTCTTTCTGCCCGGAGCCGCATCATTTCC
Gb379_013721	Class_I	N/A	N/A	*	0	Unique_Gb	Tm1_Mira454_Contig_24852	GCAGCAGCTAATTCTTCAGCCTTACGAGCTTGATTGATCATAATCTGCTC[A/T]GCATTTTCTTGCTGATACTTGGTAATTTTCTCCTCAATAGCTTGAACATC
Gb379_013810	Class_I	N/A	N/A	Chr08	53094637	Unique_Gb	Tm1_Mira454_Contig_25061	CGGCCTTTCTTTCTTTTTTGGCCAGTAGCATCTAAGCCTGATGAAGACTC[A/G]GGCTTAGAAGGCAATGGCAAAAGTCCCAATGAAACCTGCCCACCAGGAGC
Gb379_013823	Class_I	N/A	N/A	*	0	Unique_Gb	Tm1_Mira454_Contig_25115	CGAATCCTTGTAAAATCTCTGAATCAAGGGAAGGAACGTGGAAGGCAAAA[A/G]GAGAACTGCAAATGAAGCTAAAAGGCAAAATTGGGAGAGGACCTCAACCG
Gb379_013825	Class_I	BAD	N/A	Chr06	42635934	2_GbGl	Tm1_Mira454_Contig_25120	CCTTGGCACACTTTGAAGCCTTGTCTGCCTCTTCATCAAATCTCAGCCTC[A/C]ACTCTGCAGATTCATCCATTGCCTCCTTGTTTGCAAGATCAAACTGTCTT
Gb379_013843	Class_I	N/A	N/A	Chr09	11008359	Unique_Gb	Tm1_Mira454_Contig_25138	TTATCAGCTTCACAAGTTTCTGCCAGGGCTTTCATTGGAGCAGTAAATAT[C/G]AAAATGTTGGCGGCAAGAAATGCTGTCACCGGAACTCTTAACCAAAATCC
Gb379_013926	Class_I	N/A	N/A	Chr06	40052094	2_GbGm	Tm1_Mira454_Contig_25470	AAGCAGCGCATGCCATTGCAACTCGAGGATTCAACCTGGCTAACCCATTA[T/C]ATTGGATTGAAGAAGTACCAACGGAGATTGAACCTATCATCGTCAACAAC
Gb379_013959	Class_I	N/A	N/A	Chr10	34541922	Unique_Gb	Tm1_Mira454_Contig_25557	GGTCAGTGAAGTTGTTGATTCAATGATTGAACGGCTTAGAACTTTGAGTC[A/G]CAAATCTGATGGCCTGTTTATAGCAGTGGACTTGAGGGTTGATGTATTGG
Gb379_014006	Class_I	GOOD	N/A	Chr08	51572769	4_GbGtGmGa	Tm1_Mira454_Contig_25665	CGTCAACACCTATTTGGGCTTCAGCTTTCTCCAGATCAGTTGTAGCCGAG[A/C]CAAGCTTTTGAGTAAAGTCAGCCAGACCCTTCTGGACCAAGGCTGGGTCA
Gb379_014112	Class_I	N/A	N/A	*	0	Unique_Gb	Tm1_Mira454_Contig_25996	ATCTTTGATCAGTTTTCCTCGCATCAGAGGCGTCTCTTCTATTGTGGACT[A/G]TGGGCTATCTCGCGAGTTCGTAAAAATAAATTTTGATGGTGCATATGATG
Gb379_014345	Class_I	N/A	N/A	Chr07	29793240	Unique_Gb	Tm1_Mira454_Contig_26588	GATGAGCCGCGCCACAAGGAGGTGACGCCTTCTTGTTTGGTCATGCGAGT[A/G]ATGGCGTCGACAACGCTGGTATAGTTACGACGTTGAGATACGGGGAGGCG
Gb379_014481	Class_I	N/A	GT_GOOD/GM_GOOD	Chr05	56035316	4_GbGtGmGa	Tm1_Mira454_Contig_26946	CTAGATGATCCACATGTAGCCTGACATTTGATGCAGCAGCAGTCCATAAA[T/C]TGCGGTCTACCCCAGAATACACATTAGCAACTATGTCAAACAATGTCTCT
Gb379_014634	Class_I	N/A	N/A	*	0	Unique_Gb	Tm1_Mira454_Contig_27463	GCTCCTTCGTGGTTGTGAATCTGCGGTGACCCAAACGTCACAAAACCCAC[T/C]CGGGTTCCGACGAGGGTCGGGGAAGCGACGAAGACGAGAGTTTTCTCCAC
Gb379_014647	Class_I	GOOD	N/A	Chr06	36656391	4_GbGtGmGa	Tm1_Mira454_Contig_27524	ACCTCCCCAGGGTTCGACTTGATTAGAAGTTGTCGACCATCAAGATGGGT[A/T]ATAACGAATTGAAAGCCACACAATGCCTCAGTAAGAGACAAAGTATGTTC
Gb379_014700	Class_I	N/A	N/A	Chr01	48295215	Unique_Gb	Tm1_Mira454_Contig_27636	CTCCATGAGAAGAAGATTTCATCAGGAAGGGATCTAGCTTTTAAAGTGCA[A/G]AATTTTTTAATAGAGCTTGAAGGTGTACGAGAAAGAAAACTTACAACCAC
Gb379_014751	Class_I	N/A	N/A	*	0	Unique_Gb	Tm1_Mira454_Contig_27811	TGCTTGAATAAGGAGAATAGCTAGGAGATCGACAGGGTGAGTAACTCGGC[A/G]AACGATGACGCTCACGAATAGTTTTCAACCCCAAATACCTTCCCGGTGTA
Gb379_014755	Class_I	N/A	N/A	Chr05	58754487	Unique_Gb	Tm1_Mira454_Contig_27825	CGTCTTCTCCGTCACCATCATCGTCATTTTCCGCCTCGCTCTCTTCTCGA[T/C]CACCGCCGTCGATGCACCTCTCACAGACGGAGACCGTGCGACCAAGCTTG
Gb379_014839	Class_I	N/A	N/A	Chr02	28249088	Unique_Gb	Tm1_Mira454_Contig_28140	CAGTGTCGAAAATAGCGTGAAATTACATCCCCACTTTCTCCAATCTGAAG[T/C]TGAGAAAAGTGATGACTGAGGATCGATGTATGAGATGTGGCCAAGGAGAA
Gb379_014840	Class_I	N/A	N/A	Chr02	28249177	Unique_Gb	Tm1_Mira454_Contig_28140	GGCCAAGGAGAAGAAGATAGCAACCACGTCTTCCAACTGTGCCCTACTGT[A/G]AAGGAAATATGGAGTCACTTAAATTTTTCTCGGGTTTTCAGCCAAGGGAC
Gb379_014845	Class_I	N/A	N/A	Chr08	17917691	5_GbGtGmGaGl	Tm1_Mira454_Contig_28146	TGTAGATCCGAGTGCACAAACCCATACTTGCGCAACACCTGATTATCAGC[A/G]AAGTTCAAAGCTTTGACCATCCCATTCCAACAAGACTCCCCAGCATACAT
Gb379_014921	Class_I	N/A	N/A	*	0	3_GbGtGm	Tm1_Mira454_Contig_28356	CACTGGACTCTTCATCCTCAGCAGAACTATCCTCTTCATCCTCATCACTA[T/C]TATCATCATCTTTTTTAGGTTCAACAATCTTAACCTGCTTTGTCGTAGTA
Gb379_014972	Class_I	N/A	N/A	*	0	Unique_Gb	Tm1_Mira454_Contig_28541	GCTGGGACTGATACCGAAACTTCTTCTACGGCATCCGATAGACCCGTCTC[T/C]GTCAATCCGGTTTATGTTCCCACGCCGGCTAATCAAGACACTCGAACTCC
Gb379_015025	Class_I	N/A	N/A	*	0	Unique_Gb	Tm1_Mira454_Contig_28710	AGAATGACGATCCAGTTTGATGCAGCCTTTGATAACAGGAACTTTAAGTC[A/G]GCATTTGGTCTTGTGGTTTGGGGCGAAAGAGGAAGACTCATGGCGAAGAA
Gb379_015077	Class_I	N/A	N/A	*	0	Unique_Gb	Tm1_Mira454_Contig_28919	CCAGAGTGCCCAGGCCGTGGTTGCAGCAATTTTACCAAAATCATGCCTTC[A/T]GTTTTGAAAAACTAAATTAAGCCAGGTGTAGAAATCCATATTTTCATTAA
Gb379_015090	Class_I	N/A	N/A	Chr12	34263127	Unique_Gb	Tm1_Mira454_Contig_28972	CGGCACAACTCGCTTCCTTTAAATCGTTTTCGAGTTTGTTAAACGACAAG[A/G]AGTGCAGTCGGTTTCGGTGTCAGATCAAGAGTTTTGGAAATCAGCATTCG
Gb379_015192	Class_I	N/A	N/A	*	0	5_GbGtGmGaGl	Tm1_Mira454_Contig_29276	TCAGTTTTCTGACTGGCTACCACCTGATGAAGCAATGTCTTTTAACCCAC[A/G]CAATCTCTCCTCAGCTAAGCGAACAGCTCTTGTTGAGCTTCTAACACCTT
Gb379_015231	Class_I	N/A	N/A	Chr06	47157815	4_GbGtGmGa	Tm1_Mira454_Contig_29330	GCTCCATTTCCCTTTCTCCCTGTTCCTTCCTATGTTGATCAATGACGTAT[T/C]GAACTGGCATCTAGTTTTTGTATACCAAATCAAAGTTATTGAAAAGGCAC
Gb379_015279	Class_I	N/A	N/A	*	0	3_GbGtGm	Tm1_Mira454_Contig_29508	GTCTCAAGATACCGAGCAAAATCCGTATACTCATGTGGAGAACAGCAAAT[A/G]AGTTCATGCCCACTTTGCACAACCTAAGAACCCGTAAACTGGTTGCAAAT
Gb379_015345	Class_I	N/A	N/A	Chr09	14835327	Unique_Gb	Tm1_Mira454_Contig_29665	ACTCACAAATTTGGGTTGATTGTGCTGGGACTTCTATTCTAGCACCCAAA[A/T]TTGTTCTCTTACTCCTTAATTCTAGCAGACTCTCCCACAGCATTTTCCAT
Gb379_015362	Class_I	N/A	N/A	Chr01	40221094	Unique_Gb	Tm1_Mira454_Contig_29753	CCCAGGTGCAAAGTGGGTGGTGAGACTTTGGCAAGCCTTTGTTGAATGTC[T/C]TGTAGCAGTAGAATTATGGAAAAATGTAAACTTCGGATGGATAGGTCAAA
Gb379_015407	Class_I	N/A	GT_GOOD/GM_GOOD	Chr05	2094854	3_GbGtGm	Tm1_Mira454_Contig_29912	GGGAGTTGCCCGAGATGAGTCGGCGGATGTTGAGTCGAATCAACCGAATC[A/G]AGAAGAGGATGTGGCAGATAGGAGGGTTCTTCGCTCCAAATACCTTGCCG
Gb379_015526	Class_I	N/A	N/A	*	0	2_GbGt	Tm1_Mira454_Contig_30267	CAATCGACCATATTTTTCGCAAATGTCCTGGATTTTTGATCTATTTTTTA[A/T]AGGGCAACAAATAGCAGACTTCATCAACAACTATATTGTTGAACCTAATG
Gb379_015527	Class_I	N/A	N/A	*	0	2_GbGt	Tm1_Mira454_Contig_30267	AAGCGGTCAAAGTAGGAGTGGGACAACAATGGCCGAAGGTGATAATAGAA[A/G]GCGACTCCCTCACGATAATCAAAAAATGCACAACCAAAAGTCAAGATCGT
Gb379_015549	Class_I	N/A	N/A	Chr08	1198557	3_GbGtGm	Tm1_Mira454_Contig_30379	ATGCGAAGGACTTATTCAACATTGGACTACTGATATCAGCTCGGGTGGGC[T/G]CCAAATCGCCGAAACCTTTCACTGTTTTTGCATAGCGAGGACCTTAGACC
Gb379_015563	Class_I	N/A	N/A	Chr08	45132076	2_GbGt	Tm1_Mira454_Contig_30414	GATCAGCTTCTGATGAATCCAATGCACTTGCGATCATTGAGGGGCTGATA[T/C]TGATGTTTTTCTCATCTAACTTCCCAGAAAATGTTGACCCCAGCCCAGGA
Gb379_015574	Class_I	N/A	N/A	Chr01	2782280	2_GbGm	Tm1_Mira454_Contig_30457	GTGAATCCCAGTATGAGTTTTTGTAAAATCGTTCAAGCACCTGGTCCATG[T/G]AGTCGTTGACTTCTGGGGTGGTGTAGCACCATGCCGCGATTATCCCATGG
Gb379_015657	Class_I	N/A	N/A	*	0	Unique_Gb	Tm1_Mira454_Contig_30710	GAATTATCCGGTGAGTTTTCTGTCCGCAGTGCCTATAAACTATTACAAAG[T/C]GCAAATATGGATCCTAGTGACTATTTATTACAAACAGTTACAAAGGACTT
Gb379_015658	Class_I	N/A	N/A	*	0	Unique_Gb	Tm1_Mira454_Contig_30710	AAGGACTTTTACAAAAAATTATGGAGCCTTCAGCTACCATCAAAAATTGC[A/G]TTTACAATTTGGCGGATCTCTTGGGATTTTATTCCAAACTTTGTTAATCT
Gb379_015659	Class_I	N/A	N/A	*	0	2_GbGm	Tm1_Mira454_Contig_30710	TGGGATTTTATTCCAAACTTTGTTAATCTCAGATTCAGAAGAGTGGTTTC[T/C]AGCGACAGATGTCCTCGATGCAGCTCTAAAGCCGAAGGCAGTCTCCACGT
Gb379_015660	Class_I	N/A	N/A	*	0	Unique_Gb	Tm1_Mira454_Contig_30710	CTAAAGCCGAAGGCAGTCTCCACGTCTTCCGAGATTGTTACAGAATGCCA[T/G]GATCCATTTTGATGCAGCGTACGATAGCAAAACCTACAAGTCAGCGTCCG
Gb379_015807	Class_I	N/A	N/A	Chr10	60860532	Unique_Gb	Tm1_Mira454_Contig_31161	TAAGTACATCAACCGCCGACGAGATCTCATAATTCTGAACCTGATCCTCC[T/C]GGCCGTGATCATCTTCATTTTCGTGACCGTGATCGTGGTCAATATCATCA
Gb379_015814	Class_I	GOOD	N/A	Chr09	174607	Unique_Gb	Tm1_Mira454_Contig_31206	AACCAACAGTACTACTAACAGCAGGATCATAAAGCACCAACTGTTTAGAA[T/G]TATTCCCATTATAAAGGTCGTCTTCATTTTGTGTGACCTGAGAGTCATCA
Gb379_015916	Class_I	N/A	N/A	*	0	2_GbGt	Tm1_Mira454_Contig_31593	TTTTGCTACTGAAGCGATGGCGTATATTCAGGCGATTCATCTTGGCCTAC[A/G]TCTAGGACTGCTGAAAGTTGAAATCGAAGGGGACTCTCGAATAGTGATTA
Gb379_015989	Class_I	N/A	GT_GOOD/GM_GOOD	Chr09	6360245	4_GbGtGmGl	Tm1_Mira454_Contig_31863	CAGCACCCCCACCTGAAGGGACTGAAGCCAACTTCTCCCTTCCAGATGCA[A/G]TTAGCTCGGTGATATCTTTGCCTTTAACTTCGGACAATAGCAACTCTATC
Gb379_016091	Class_I	N/A	N/A	Chr08	19876388	Unique_Gb	Tm1_Mira454_Contig_32327	TGCTGTAACAGCAATTCTAGCCAGAAATTTTACAGGTGAGATTGTAGGGG[T/C]AGAAACTTATCTCTTTAATGATGTTGCCGATGCGTTTGTGGCAGAAGCTA
Gb379_016382	Class_I	GOOD	N/A	Chr03	31226523	3_GbGtGm	Tm1_Mira454_Contig_33362	ATTCTGTGTCTGAGGAACTTCATTGACGGTGCCAGTGCTAGGACTGACAT[T/G]TTTCGGGGTGGGTTTGGGGGATTCTCCACTCCCAAAAAGGTAACCCAAAG
Gb379_016389	Class_I	N/A	N/A	*	0	3_GbGtGm	Tm1_Mira454_Contig_33384	TTTCAGAGCAATTTCAGCTACCATGTTCTTATCCCGGCGAATCCCCAAGC[C/G]GAGCTTAACGAAGCCAAAAGCAGGGCCGGTATGGCGCTTCATGATTTCCT
Gb379_016431	Class_I	N/A	N/A	*	0	Unique_Gb	Tm1_Mira454_Contig_33608	ATCTAGGCAAATAGAAATAGGTCAATATATAAAAGCAAAAATACGGCGAG[T/C]AGAGACATCTCGAAACAAATCTCCAGTTACATTTCCGAGTTGAAAGGAAT
Gb379_016432	Class_I	N/A	N/A	Chr01	2615147	Unique_Gb	Tm1_Mira454_Contig_33612	TTGATGAGGATACATGGAACTCATCTGGCCCACAGGCATTTGCTGTGGAA[C/G]CATGCCTGTATACTGTGGTGCTCCCTGGATTGGCTGTGCATGATAACCAG
Gb379_016442	Class_I	N/A	N/A	Chr09	18633684	Unique_Gb	Tm1_Mira454_Contig_33683	TCCTTTAGATTTGCCAGTGTTTTTATCAGTGATGATAACAGCTTCAAGAA[T/C]CTCTCCAAACTGCTGAAAATACCTACGCATTTCCTCAGTGGGGGTCTCCC
Gb379_016450	Class_I	N/A	N/A	Chr11	5570343	Unique_Gb	Tm1_Mira454_Contig_33706	AAGGCAATAATCATACCAGGTGATTGCGCCTTTCTTGTAGGGGCATTGTT[T/G]ACGTATTTCATTGCCTGCCCTAACAACGCAGGTTTTACAATCTTCGCTAC
Gb379_016467	Class_I	N/A	N/A	Chr09	69173733	Unique_Gb	Tm1_Mira454_Contig_33768	TTGCATCCCGCAGGATTGAGCAAGCACTGCCTGTTGGCTGTAAGTTTGGT[T/C]GTGGGTGGGTCGGAGAGTATGAACCACTTCCAACACCGGTATTAACCTTC
Gb379_016490	Class_I	N/A	GT_GOOD/GM_GOOD	Chr04	58970159	4_GbGtGmGa	Tm1_Mira454_Contig_33881	GCATTTCTTATTTTTCAGAGTGATGGCAGGTTACCATTGCTAATACTGCA[A/G]TTCAGTCAGCAGTCCAGCTCTGCTCCACTATTTCGCGCACTCTTCGGTTG
Gb379_016491	Class_I	N/A	N/A	*	0	Unique_Gb	Tm1_Mira454_Contig_33883	TGAGCTAGATCAGGTGTGGTACTTGCTCCAGTTAACCCTTCACAAGCTAA[A/G]TTACATACAGCCATCCGGCCATCAATAAGTTTGCTGGGTGCTCCAAGTGC
Gb379_016503	Class_I	N/A	N/A	*	0	3_GbGtGm	Tm1_Mira454_Contig_33960	GTCTCAAGATACCGAGCAAAATCCGTATACTCATGTGGAGAACAGCAAAT[A/G]AGTTCATGCCCACTTTGCACAACCTAAGAACCCGTAAACTGGTTGCAAAT
Gb379_016600	Class_I	N/A	N/A	Chr09	4574256	Unique_Gb	Tm1_Mira454_Contig_34378	GGAGCCATCGATGGTTGGGTCCAGTATTTGGGCAGTCCCTGATAGTAAAG[A/T]TGGCATCTGGAGGGAAGCTGAACTTGAATCATGGAATGATGAACTCAGAA
Gb379_016627	Class_I	N/A	N/A	Chr08	13934305	Unique_Gb	Tm1_Mira454_Contig_34505	ACATTCCTACTTTTGCTAATCTGAAGATTAAACGTATAGTTGCTGATGCC[T/C]GGTGTCCTCGATGCAACCAAGAAGAGGAGGATTGCAATCATATCTTTCGT
Gb379_016657	Class_I	N/A	N/A	*	0	Unique_Gb	Tm1_Mira454_Contig_34655	TCCATTACTATTGACTGGATTAGATGACACCTGAGGATTTGCAGCTTGAA[A/T]AACAGGCAATTTATCAGAAGTGAGGACAGAAAGACGGCAGAGTGGACAAG
Gb379_016660	Class_I	N/A	N/A	Chr11	78456	Unique_Gb	Tm1_Mira454_Contig_34711	TGAAGCTGTCATCTGTTCAGTTATGCAGTTCCCAATATGATCCACTAGAT[T/C]GGTCATCAACATGGATGCATTAAGTTCCGGAAAATTAATCCTATCCCATT
Gb379_016735	Class_I	GOOD	N/A	Chr06	35726465	Unique_Gb	Tm1_Mira454_Contig_35068	GCAACCCACTTCCCAGGGTCAACATATCCAATTGATATTAGAAGAACAGG[T/C]AAAACAACAGGGAACATCTGATGAAGGGCACCTCGTTGGTGGTTAGCATT
Gb379_016808	Class_I	N/A	N/A	*	0	Unique_Gb	Tm1_Mira454_Contig_35376	GCCACTCTAGCTGGAACCAAAACAGTAGGACAAGCTGTCTTCTTGCGAGG[A/T]TCAGAAAAGCTTCCAACGCGACGAGGCAAGAAAACACCAGTTCCAGCACA
Gb379_016834	Class_I	N/A	N/A	Chr02	575100	Unique_Gb	Tm1_Mira454_Contig_35532	GGGTATGCAGATGAAGGATACGCTGGATATGGTGATGGAGATGGATATGT[T/C]GTAGCCGGTGGTGGATAAGAAGCTGGATAAGTTGCCGGAGGTGCGGAATA
Gb379_016943	Class_I	N/A	N/A	Chr13	57913645	Unique_Gb	Tm1_Mira454_Contig_36014	TCCGTCCTGTCATAGGTGTATCCGATAACGTGCCAATAGACGGGGTAGGT[A/G]ACAACCCAAATTGCTGTGGCAAACTCTCAATACTCTTCTCAAATACATCT
Gb379_016949	Class_I	N/A	N/A	Chr11	47175370	2_GbGt	Tm1_Mira454_Contig_36060	TGGTGGCTCCAGTAGCAACATTAGCATTAACAATTGTAGAGTGCAACTTA[C/G]AAGTTGAAGTTGATGATGGATGAGAGGAATTTTTTACGTTGGGACCAATT
Gb379_016960	Class_I	N/A	N/A	Chr02	5931322	Unique_Gb	Tm1_Mira454_Contig_36114	GGCTTCATGTTCTCAGGCATCACAAAGAGCGGCGCCGAGAAAATTAGACC[A/C]GTCCAAGTTTCAGGGTCGGATTGAAAGTACATGAGCATTGTTGCTGCTCC
Gb379_016982	Class_I	N/A	N/A	*	0	2_GbGt	Tm1_Mira454_Contig_36170	TCCTTCGTATCCCTTTAGCACGCACACCTCACGAAGATTTCTTGGTCTGG[T/G]GAGGTGAGTATTCAGGTGAGTTTTCGGTTCGCAGTGCCTATAAACTATTA
Gb379_016983	Class_I	N/A	N/A	*	0	Unique_Gb	Tm1_Mira454_Contig_36170	GAGTTTTCGGTTCGCAGTGCCTATAAACTATTACAATAAACTATTACAAG[C/G]TTTGGAGGAAATTCCTAGAGCTTACACTTTACAAACAGGCTATATGAACT
Gb379_016999	Class_I	N/A	N/A	*	0	2_GbGt	Tm1_Mira454_Contig_36253	GATTATTCATAACAACATCCCCTCTCCATTTGTAGTAGAAGCATATGCAT[T/G]TTAGTTAGGGATCTTGACGGGAGTTCATTCGATTAAAATAATAGGGGATT
Gb379_017027	Class_I	N/A	N/A	Chr05	15106085	Unique_Gb	Tm1_Mira454_Contig_36396	TTGTTGCTTCCCTTGATCTTCTTGTCCGGAGCTGTCTGTGAAGACTGCAA[T/C]TTTACGCCTACAGCTGAACTCCACAAAGCCCTTTCTACATCTGAAGGTCT
Gb379_017050	Class_I	GOOD	N/A	Chr07	36362199	Unique_Gb	Tm1_Mira454_Contig_36435	TGAACCGGAAAGTGGGCCGAAACAACCACCCGGGTCTTGTGTTCTTGCTT[T/C]GCTATCCGATCGAACCGCAAAGAACCAGTCGATTTTCTCCCAAACCTAAT
Gb379_017149	Class_I	N/A	N/A	*	0	Unique_Gb	Tm1_Mira454_Contig_36941	GTGGTCTCGTTTTTTGTTGGTTGATCTGTGGGGCGCCGATATTTGTGTCG[T/C]GGCCTCGTGGGTAGCGCGTTTTTCCGACTCGATCTCGCTCGTGCACTCGG
Gb379_017160	Class_I	N/A	N/A	*	0	Unique_Gb	Tm1_Mira454_Contig_36992	CTGGGAATGATTGGATGCTTGACATTTGTCTCTGCCGTCGCAGGGGGCAG[T/C]GTGCATTCAGAAGCAAAAGTGGAAATGCCTTGTCGTTGCTTATGCTTAGG
Gb379_017178	Class_I	N/A	N/A	Chr07	13939591	4_GbGtGmGa	Tm1_Mira454_Contig_37058	AATTTAGATAACCAAATAGTAATTAATACACACATATTTAGATGATTTGC[A/G]AACTTAGTTTTCCACGTACAAATAAATAAAAACAACTTGTGAAAGGCTGA
Gb379_017190	Class_I	N/A	N/A	*	0	3_GbGtGm	Tm1_Mira454_Contig_37101	CGTATGCAGCAAACATTCGTGATCACCCTTTTACTTCTGAGGTTTATAAG[T/C]GTGGGCAAATAATTCCAGGAAGCACGCCAAACTGTAATTGCGATTTTTGT
Gb379_017253	Class_I	BAD	N/A	Chr06	31308531	Unique_Gb	Tm1_Mira454_Contig_37334	GAGGAAATATCACAGACCATAGATGCTGAAAGTTTAACTGTGCAGAACTC[T/C]GTCCAATTCTCGGGGCCGTTAGCCTCGAGTTCTATTAGTGCAAGCGCAAA
Gb379_017279	Class_I	N/A	N/A	scaffold_599	2397	Unique_Gb	Tm1_Mira454_Contig_37440	CTTAGACGAGGCTGCTTTTGATGCCTTTGATGAACCCAAACTTTTTGCTT[T/C]TCTTAGAACACCTGAAAATTTTCTATTGTCTACAGGATGCAGGACTCTAG
Gb379_017280	Class_I	N/A	GT_BAD/GM_BAD	Chr07	16449654	4_GbGtGmGa	Tm1_Mira454_Contig_37446	CAGACGAAGCTGGTATTGAGGCCACCACATTACAATCTGGCTCACTGTTT[T/C]TAATAAATTTCACTGAACATCCATTGATTTTCTTCACCCTTCTGCTAACT
Gb379_017288	Class_I	N/A	N/A	*	0	Unique_Gb	Tm1_Mira454_Contig_37484	TACAAGGGTTAATATGCAACATAGACAACTTGTCAGTAATACAAGTTGCC[C/G]CCGATGTGGTGGAAGAACCGAAACAATTGATCATATTTTTTGTGAATGTC
Gb379_017311	Class_I	N/A	N/A	*	0	2_GbGm	Tm1_Mira454_Contig_37610	TCAGAGATCCACCATGGGGTAACTTTCGCCTTTGCAGCTGAAGCAATAGC[T/G]TGCCAAAAAGCGGTCCAAACAGGAGTTGAACAAGAATGGCCGAAGATCAT
Gb379_017369	Class_I	N/A	N/A	Chr07	2057910	2_GbGt	Tm1_Mira454_Contig_37846	GTATTTGAAACTCTGGGAATTTGGTCTCCGTTGGTCCTTGTAAAGATTAT[A/C]TCGGATGTCAGAGTTGAAATAGCCAAGATCCCTCTTGTTGACATGATCTC
Gb379_017370	Class_I	N/A	N/A	*	0	3_GbGtGa	Tm1_Mira454_Contig_37846	GGACAAGAGAGGTAGATCGGGATCTTGATGTTGAAAATTGCCCACATGTA[C/G]GCTGTGATTGAAGCTCCCTTTCCTCACTTTTGGAGTTAAACCCTTCTGGT
Gb379_017501	Class_I	N/A	N/A	*	0	Unique_Gb	Tm1_Mira454_Contig_38567	TCAATCAGCTTTAGGGGTTGTGGCGAGGAACAGTGAAGGGGATGTTCTAC[T/G]ATCAAGTTCCAAGATACATCAAGGCATTTCCTCAGCTTTTGCGGCTAAGG
Gb379_017526	Class_I	N/A	N/A	*	0	Unique_Gb	Tm1_Mira454_Contig_38719	GGAGTTCGAGTGTCTTGATTAGCCGGCGTGGGAACATAAACCGGATTGAC[A/G]GAGACGGGTCTATCGGATGCCGTAGAAGAAGTTTCGGTATCAGTCCCAGC
Gb379_017600	Class_I	N/A	N/A	*	0	2_GbGm	Tm1_Mira454_Contig_39014	ATTCATGGCAGAGGCATATGCAGGGTTACAGGCAGTAAAATTAGGGATTC[A/T]TATGGGATTAAATAAAATAAAAGAAGTGGGGGACTCGAAAACTGTCATTA
Gb379_017744	Class_I	N/A	N/A	Chr06	44070139	Unique_Gb	Tm1_Mira454_Contig_39728	TTCAAGGCTGGTAGCTGCATTAATGGAACAAATTCAAAAGCATTGAAGGT[T/G]GCAAATCAGAAGGAAGTATCTGTTGTGACTAGGAAGACAAAGAATCAACG
Gb379_017750	Class_I	N/A	N/A	*	0	Unique_Gb	Tm1_Mira454_Contig_39742	TTTTAGCTAGAGACTACAAATGAGAAGTTGTTGGGGCGGAAACTTATCTT[T/C]TCAAAGATGTTGCTGATTCTTTTGTGGCAAAGGCACGGGCTTGTGAGAGA
Gb379_017783	Class_I	N/A	N/A	Chr08	55692389	3_GbGtGm	Tm1_Mira454_Contig_39916	CTTTAAAACTGTTGCTTCGACTCGGAGCAGGCCCTGCTACACCTCCGGAT[A/G]CATTAGAAGTAGCTGCAGCTGGAGCAGCAGTGTTGTTACCGTAGCCCATT
Gb379_017887	Class_I	GOOD	N/A	Chr10	28596460	3_GbGmGl	Tm1_Mira454_Contig_40437	ACAGCAAAACAGAAGAAAATTACAGCTGTTCGTGCAGTCATTCCAGAGAC[T/G]AGGAAAGAGATGGCACCACCAAAAGTATCGAGCAAGAGACCCTCAAGTGG
Gb379_017900	Class_I	N/A	N/A	*	0	2_GbGm	Tm1_Mira454_Contig_40506	ATCAGCGGAGGCCCTGGCTTTTGCGCAGGCTATCCGCTTTGCCCGAGATC[A/T]AGGCTTTCGCTGGGTTGAAACCGAAGGCAACTCTGCGGTGCTTCTCTAAG
Gb379_017921	Class_I	N/A	N/A	Chr12	34946738	Unique_Gb	Tm1_Mira454_Contig_40620	ATAATGCCGATAATGAATGGTCTATGGTCCACATGGATGATGCTGCTTTG[A/G]GGAAGGAGAACGATGAGAAGGAAGATCGACCCTTAGTCCAAGAGAAAGGG
Gb379_017952	Class_I	N/A	N/A	*	0	Unique_Gb	Tm1_Mira454_Contig_40742	AATCAGCATAAAGAAGGCCAAAACCGCTTGAATTTCCCTATAAAAGAGTA[C/G]TTGAGTGATTTGAGGGGAGAGGACATTAGAAGCAGAGCTCCGAACGATGA
Gb379_017963	Class_I	N/A	N/A	Chr04	42705053	2_GbGm	Tm1_Mira454_Contig_40807	GCTGCGCTTCTTTCTTCCCCGCTAAAGCTTTTGATGCCAAGTCCTATAGG[T/C]GTGGCAACAGTTACAGCCGGAATGTACTGTATGACCCGATATGCAACTGA
Gb379_017989	Class_I	N/A	N/A	Chr07	8043302	Unique_Gb	Tm1_Mira454_Contig_40957	ATTTCTTTGCCGCGAATAGGTATGCAGCCTGGAATCCTCACTTCAGGCAA[C/G]TCCCTGTACTCGCACGAAACCATTTGGTCAAGCTTCGGCAGGTAATGAAA
Gb379_018031	Class_I	N/A	N/A	Chr04	58437842	Unique_Gb	Tm1_Mira454_Contig_41175	CTTTTAACACATAGCACATCTTCCTTTTCCTGACCATCCTCAATGACCGA[T/G]TTTTCGGTTGCTCCTTTTTTGACAGTTAAGTTATTTGGCTCGGTGCCCTG
Gb379_018082	Class_I	N/A	N/A	*	0	2_GbGt	Tm1_Mira454_Contig_41419	CTGAATCTCGACTGTAACTTTAGGGAAATAGGCTTGGTGACTTAAATCTG[T/C]TCCATTGCCAATACATGGAGATAAGATTCGCCAGCCTCGATGCTCCACAA
Gb379_018135	Class_I	N/A	GT_GOOD/GM_GOOD	Chr02	60693111	5_GbGtGmGaGl	Tm1_Mira454_Contig_41753	TCTGAAGGGGAGCTCCCTGAACCTACAATGAATCTTGTAAAGTCAGAGCC[T/G]GCAGCATCTGATCCTACTACGACAAAGCAGGTTAAGATTGTTGAACCTAA
Gb379_018136	Class_I	N/A	N/A	*	0	3_GbGtGm	Tm1_Mira454_Contig_41753	TACTACGACAAAGCAGGTTAAGATTGTTGAACCTAAAAAAGATGATGATA[A/G]TAGTGATGAGGATGAAGAGGATAGTTCTGCTGAGGATGAAGAGTCCAGTG
Gb379_018138	Class_I	N/A	N/A	Chr10	39712170	Unique_Gb	Tm1_Mira454_Contig_41763	CCCGGGTCCGAAACCGAGACATTCTCATGCAAGAGCTGACGTGTACTTAA[A/T]TTCGGGCCACGGGGTTGGGCCTCATCGGAGTTATCCAACCCGAATAAATA
Gb379_018146	Class_I	N/A	N/A	*	0	Unique_Gb	Tm1_Mira454_Contig_41903	TGGCTCTGCAACAGGTAATTGTTACTACCATATTGTACGACTTCTACAAC[T/C]ATGACACGGAAAAGAAAGAATTTGGGCTACTCTTTTCAAAGTTCTCACAG
Gb379_018192	Class_I	N/A	N/A	Chr03	2404234	2_GbGt	Tm1_Mira454_Contig_42170	ACTTCAGTGTATCCTCTAACTTAGGAAACACTCTGATTTTACATGAAACT[C/G]GCACATTAAGGTTCAAAGCCAGTTTTTCGACTAACGATTTCACAAGAGGA
Gb379_018203	Class_I	N/A	N/A	Chr03	16924586	Unique_Gb	Tm1_Mira454_Contig_42296	GGAAACAGCCTTAACTGCAGTAATTGTGGGCATTTGAATAACTGGCGTTG[T/C]CAACATATCTTCTTCACTGCTCTTTGAGTTCCAGTTTCACTCTAAAACAG
Gb379_018207	Class_I	N/A	N/A	*	0	5_GbGtGmGaGl	Tm1_Mira454_Contig_42304	GCTGGTCCTTTACCTCTACGAGGTGAGAATGACCTTGAACGAGAACGAGC[A/G]GGTCTACGAATTGGAGAACGGCTCCGTCTACGACCTAGAGGAGACCTTCT
Gb379_018232	Class_I	N/A	N/A	*	0	Unique_Gb	Tm1_Mira454_Contig_42444	AGTGAAAAATGAATCAAAAACCAGTAGAAACCAGGAAAGATGTTTCCAAG[T/C]CTTGCCTTCCATGTATGCATGTTGATGTAGGACATGGGTCCATGTGACAT
Gb379_018233	Class_I	N/A	N/A	*	0	Unique_Gb	Tm1_Mira454_Contig_42446	GGAGTTCGAGTGTCTTGATTAGCCGGCGTGGGAACATAAACCGGATTGAC[A/G]GAGACGGGTCTATCGGATGCCGTAGAAGAAGTTTCGGTATCAGTCCCAGC
Gb379_018236	Class_I	GOOD	N/A	Chr06	35726465	Unique_Gb	Tm1_Mira454_Contig_42469	GCAACCCACTTCCCAGGGTCAACATATCCAATTGATATTAGAAGAACAGG[T/C]AAAACAACAGGGAACATCTGATGAAGGGCACCTCGTTGGTGGTTAGCATT
Gb379_018239	Class_I	N/A	N/A	Chr12	27611329	3_GbGtGm	Tm1_Mira454_Contig_42475	CAATATTTTCCCCACCAAAGAAAGCTTTCCCTTTGCTCAATTTCACAAAG[A/G]CTTCCTCCAACAGCACCATCCCTTCTGAGACTTCGGCCATTGCTGCCCTT
Gb379_018248	Class_I	N/A	N/A	Chr03	16924586	Unique_Gb	Tm1_Mira454_Contig_42492	GGAAACAGCCTTAACTGCAGTAATTGTGGGCATTTGAATAACTGGCGTTG[T/C]CAACATATCTTCTTCACTGCTCTTTGAGTTCCAGTTTCACTCTAAAACAG
Gb379_018269	Class_I	N/A	N/A	*	0	Unique_Gb	Tm1_Mira454_Contig_42627	TCGAAACTAGCATTTAAGAACTTCAACAACTCATTTCTTTTACTCTCAGC[T/C]GCTTTATCTTCCTTTGACTTGTCGAGTTTCAAGAGAATCTTTTTGCCAGA
Gb379_018306	Class_I	N/A	N/A	Chr04	50353698	Unique_Gb	Tm1_Mira454_Contig_42898	GTGGAGAGTTGCTAACAATTTTCTTCCGACGCTCAGTATCCTTAAACTTC[A/G]AAGACTCAAGAATGATGCTGCATGTCTAGTCTGCTCAGTTGGAGAATAAA
Gb379_018369	Class_I	N/A	N/A	*	0	Unique_Gb	Tm1_Mira454_Contig_43206	GGAGTTCGAGTGTCTTGATTAGCCGGCGTGGGAACATAAACCGGATTGAC[A/G]GAGACGGGTCTATCGGATGCCGTAGAAGAAGTTTCGGTATCAGTCCCAGC
Gb379_018370	Class_I	N/A	N/A	Chr09	492395	2_GbGt	Tm1_Mira454_Contig_43219	TAAATGACATAATGACATTCAACCATGATAAACAAAAGTAACAGCACCCC[T/C]AATCAAATATCAAAGGTTCTATTTCAACCACATGCGAACCATCTAGTCCT
Gb379_018416	Class_I	N/A	N/A	Chr09	69705511	Unique_Gb	Tm1_Mira454_Contig_43461	GATCTCCATTTCCCTAAAAGTTCATGTCGTTCGACTCTCTCAGGTCCTTC[A/G]CATGCTATAATGTTGACAATCTCCCGTGCCAGACAGTGCTGTTCAACATT
Gb379_018439	Class_I	N/A	N/A	Chr12	22391907	Unique_Gb	Tm1_Mira454_Contig_43597	CAAAATCAATCCCAAATCTTCCAAACAAGCTAGATTCCTGTTTATTGTAC[A/G]GTAAAACAGAAGAATCGAGAAGAAGACAGAAAATAGAGAGGAAATGGAAA
Gb379_018447	Class_I	GOOD	N/A	Chr07	36362199	Unique_Gb	Tm1_Mira454_Contig_43642	TGAACCGGAAAGTGGGCCGAAACAACCACCCGGGTCTTGTGTTCTTGCTT[T/C]GCTATCCGATCGAACCGCAAAGAACCAGTCGATTTTCTCCCAAACCTAAT
Gb379_018450	Class_I	N/A	N/A	*	0	Unique_Gb	Tm1_Mira454_Contig_43697	CGAATCCTTGTAAAATCTCTGAATCAAGGGAAGGAACGTGGAAGGCAAAA[A/G]GAGAACTGCAAATGAAGCTAAAAGGCAAAATTGGGAGAGGACCTCAACCG
Gb379_018464	Class_I	N/A	N/A	Chr02	16203575	Unique_Gb	Tm1_Mira454_Contig_43788	CTGTGTCGCAGCTGTGGATGTAATTTGTCTTGGCTAGATTGTTTCTCCCC[A/C]AACAAGGAGTTCTCATTGCTAGAAGATGCCCATTTGCATAATGTAAAGTG
Gb379_018474	Class_I	N/A	N/A	*	0	Unique_Gb	Tm1_Mira454_Contig_43825	TTGAATAAATTTCCGTGTTGCAGCGTGATATGACTTAGCATGTCTCTCGA[A/G]ACTTTGACATAGCAAACCGGACAAATCGTAACTTTGGATTCACAGGGATG
Gb379_018497	Class_I	N/A	N/A	Chr10	507150	2_GbGm	Tm1_Mira454_Contig_43964	TAGCCAAATGATGAGAGCATGCAAAACTAGAGCTACACGGCACAGGCTTA[T/C]GAAGCCTTGAACTCACCGAAACAGACCTCAACGGAAAGGTAAAGCCATTC
Gb379_018503	Class_I	N/A	N/A	Chr12	32303927	2_GbGt	Tm1_Mira454_Contig_44032	TCTCTGTAGCAAGGACACTCGTGTTTGTTCCCGTAAGTACCGGACGGAAC[A/G]CATTGACACTCCTCGCAACATATGCCGCAATATTTGAAGCACCGATCCCA
Gb379_018547	Class_I	N/A	N/A	Chr03	2300009	3_GbGtGm	Tm1_Mira454_Contig_44365	TCTCCTGATCGTTCAAGAGGCGAGGAATCGGAAGGGTGTTCATCGCCGGT[A/G]GACGGCGAAGAAGGGAAGGGTAAACGGGTTGGATCCGTTTCGAATTCGAG
Gb379_018553	Class_I	N/A	N/A	Chr04	1573853	Unique_Gb	Tm1_Mira454_Contig_44386	GATACATTACAGAGCATGGTTGTGGATTGTTTTCTCATATGTTTTGATTG[A/G]CTTGCTTGCTACATTGGATGATTTGATAAGGTGACCAGTTTACCTGGGTA
Gb379_018571	Class_I	N/A	N/A	*	0	3_GbGtGm	Tm1_Mira454_Contig_44478	GTTGCCTGGAATAAGGGACTTATTTATAGCCTTGTGAATGAAGATCAGGC[A/G]CAACGTATTATTTCCATCCCGATTTTTGAGACTTCAACGGAGGATTTACT
Gb379_018572	Class_I	N/A	N/A	*	0	2_GbGt	Tm1_Mira454_Contig_44478	TTTGAGACTTCAACGGAGGATTTACTGGTGTGGAAGTATGAGGGGTCTGG[A/G]GAGTATTCGGTGAAAAGTGGTTATAGAGTTCTTGCTACTGACTACTTACA
Gb379_018687	Class_I	N/A	N/A	Chr01	42161791	Unique_Gb	Tm1_Mira454_Contig_45378	AAACTATAAGGCATTAGACCTATCACCACCAGCCATGAAAGACAACTACA[A/T]AAACAAGTTGGGTTTGGTTGCCTTGTATGTCGTCTTGAGCTTCCTAGTTG
Gb379_018693	Class_I	N/A	GT_GOOD/GM_GOOD	Chr09	6360245	4_GbGtGmGl	Tm1_Mira454_Contig_45405	CAGCACCCCCACCTGAAGGGACTGAAGCCAACTTCTCCCTTCCAGATGCA[A/G]TTAGCTCGGTGATATCTTTGCCTTTAACTTCGGACAATAGCAACTCTATC
Gb379_018758	Class_I	N/A	N/A	Chr02	34462600	2_GbGt	Tm1_Mira454_Contig_45958	GTGTTAAGGAATAATCTAGGGTAGATTATAGGGGCGTGTGCTTACCCGCT[C/G]AACAGCATCCAAGACCCAGTAACAGTTGAAGCATATGCCTGTTTACGAGT
Gb379_018759	Class_I	N/A	N/A	Chr09	13705117	Unique_Gb	Tm1_Mira454_Contig_45963	ATTTTGTATGTGACATAGCTGTTTTGGAGCTTTCTTAAGGGGAGATCTTC[A/G]TTGATTTCTTCATTCGTTATGTGATCGAAGAGTTGGTTTATCTGACGCTT
Gb379_018787	Class_I	N/A	N/A	Chr06	38859663	Unique_Gb	Tm1_Mira454_Contig_46214	GGAAGGATGCCAATCTTAATAGTCGCATACCGCAGCTTTTGGAGGAGAAT[A/G]CGAAGCTAAAAATTGAAAATAAGGTACTCAAGGTTCAGAATGATGCTTTA
Gb379_018828	Class_I	GOOD	N/A	Chr10	53770043	Unique_Gb	Tm1_Mira454_Contig_46497	CTCCGGGGTCTCATCCTTTACCTCCTCCTTTGCTTTCTCCGATTCCTCAG[T/C]AGCCTTCGCTTCTTCTTCTACCACTTCTTTGGTATCGACTTCAGCTGGAG
Gb379_018848	Class_I	N/A	N/A	Chr01	48295215	Unique_Gb	Tm1_Mira454_Contig_46584	CTCCATGAGAAGAAGATTTCATCAGGAAGGGATCTAGCTTTTAAAGTGCA[A/G]AATTTTTTAATAGAGCTTGAAGGTGTACGAGAAAGAAAACTTACAACCAC
Gb379_018850	Class_I	N/A	N/A	Chr11	8547185	Unique_Gb	Tm1_Mira454_Contig_46589	TTTGGATTCTCTTTCTCTACTCCCCCGTTAGCTTCCAATGTCACAGTTTC[A/T]GGGTTTTCTGGTTGTTTCTCACATGTACCATTCTCCTCTGCCTGAGTTTG
Gb379_018940	Class_I	N/A	N/A	*	0	Unique_Gb	Tm1_Mira454_Contig_47193	ATCTTTGATCAGTTTTCCTCGCATCAGAGGCGTCTCTTCTATTGTGGACT[A/G]TGGGCTATCTCGCGAGTTCGTAAAAATAAATTTTGATGGTGCATATGATG
Gb379_018956	Class_I	N/A	GT_GOOD/GM_GOOD	Chr13	48549751	4_GbGtGmGl	Tm1_Mira454_Contig_47379	GCTTAAAAGAGGCTTTCACTTTTACGAGCTTTCCGGAAGCAACAAACTTC[T/C]TCGTCTGAACAAGTAAGACTTTGCGGAAATTCGCCGGTAATTGCTTATGC
Gb379_018990	Class_I	N/A	N/A	Chr09	16685628	Unique_Gb	Tm1_Mira454_Contig_47666	ACCTTGGATTAGGAACATACATATAACCAAGATTACTATGGCCAATGTAA[A/T]CTGGTGACCATCAAATATCAGACTCTATGTGTTAGAGCTTGAGAACGAGG
Gb379_019057	Class_I	N/A	N/A	Chr06	30469734	Unique_Gb	Tm1_Mira454_Contig_48268	TTTTGGCACTGAGAAGCACCCATCGTAGACGTCATGGTCATCTTGTCTTT[T/C]CTTTCGCCTAATCTAACTGCCTTTTCAGTACTCATCAAATACATTTGCCT
Gb379_019067	Class_I	GOOD	N/A	Chr08	55709967	Unique_Gb	Tm1_Mira454_Contig_48316	TTGCCGGGGATGAATCGAATGTTTCCCATTTCGTGGTAACTACGACGGGA[A/C]CAGATGCCTGCTGGTGCTGGTGCTTGTGCTGGTATTGTTGATGGATTGGC
Gb379_019068	Class_I	GOOD	N/A	Chr08	55709854	Unique_Gb	Tm1_Mira454_Contig_48316	GAGTTGCTCGATTGTTGCTCCTGAATTGGTGCTAATCTTTGCCTGGATTG[T/C]TGCTCTTGTTTTCGAACACTATGCTTATGTCGATTCTGTGTTTCGGATTG
Gb379_019084	Class_I	N/A	N/A	Chr09	13672283	Unique_Gb	Tm1_Mira454_Contig_48484	CAGGAATGCAGCTTGGAGCGGAAGGGTTCGCGGTTGGTTTTCTGTATACT[T/G]TTGTGGGGTTATTGCTAGCATTCGTGACCCATGTCCTTGTCTATGTTAAG
Gb379_019121	Class_I	N/A	N/A	Chr05	3818853	2_GbGa	Tm1_Mira454_Contig_48686	AGGCACAATGCATTAAAATTTAACCTTTATTCTACAGAAACACGACCATA[T/C]TTTTAGACAGAATTCTAAATAACACGCATAAACTCCCATCACCATCGGAT
Gb379_019171	Class_I	BAD	N/A	Chr07	9707037	2_GbGt	Tm1_Mira454_Contig_48973	TCCGTTTAATCCAAGCAAGCTTTTGTACCACTCTTTTGGAGTGAAGAGTG[A/G]GTTTGTGAGGGTAGACAATAACTCACCATCCACACCTACCTTCCAAATCT
Gb379_019196	Class_I	N/A	N/A	Chr06	47476226	2_GbGm	Tm1_Mira454_Contig_49222	ATCGAAAGGGACCATCCCTTGACAATCGTTAGAAATTTTGATTCCCAGTT[T/C]GGAAAGCTCTTCTCTGGCAGCTTCGAGACCAGCAGAAGCAGCCACATGAT
Gb379_019264	Class_I	N/A	N/A	*	0	2_GbGa	Tm1_Mira454_Contig_49799	CCATTCAAAAGCCTTCCTCCGAGTGCACTTGGGACTCTTCCAGACAGAGA[A/G]TTGCCGTTAAGATTCAGTCTGCGTAATGCAGTCAACTTTCCCAGGCTTTC
Gb379_019338	Class_I	N/A	N/A	Chr02	56977180	2_GbGm	Tm1_Mira454_Contig_50332	CTGTGTTTAGGTCACTATAGGCGTGTAACCATAAAGTGCCCCAAATCTAA[A/G]GTACGTCGAAAAGGTATCGGGCATCGATATCGTCATCGGTTGCTGTATGG
Gb379_019353	Class_I	N/A	N/A	Chr08	51792450	Unique_Gb	Tm1_Mira454_Contig_50472	AGTAGTAGCATCCTGGTTACCTTGGTTTGTGTCTGGTTGATGCGTGTTTG[T/C]GATTTTCTCAGCTTCCATTTTCTCAAGCAAGGCTTGTCTCTGCATTGTTG
Gb379_019382	Class_I	N/A	N/A	*	0	Unique_Gb	Tm1_Mira454_Contig_50955	GTTGGAGCCCCCCAAGAGATCCCTTCGTGAAGATTAATTTTGATGATCCC[A/G]ACAGCATTTGCAGCGGAGGCCCTCGCCTGTGTTCAGGTGATTAGATTTGG
Gb379_019389	Class_I	N/A	N/A	Chr07	2057910	2_GbGt	Tm1_Mira454_Contig_51048	GTATTTGAAACTCTGGGAATTTGGTCTCCGTTGGTCCTTGTAAAGATTAT[A/C]TCGGATGTCAGAGTTGAAATAGCCAAGATCCCTCTTGTTGACATGATCTC
Gb379_019390	Class_I	N/A	N/A	*	0	3_GbGtGa	Tm1_Mira454_Contig_51048	GGACAAGAGAGGTAGATCGGGATCTTGATGTTGAAAATTGCCCACATGTA[C/G]GCTGTGATTGAAGCTCCCTTTCCTCACTTTTGGAGTTAAACCCTTCTGGT
Gb379_019474	Class_I	N/A	N/A	*	0	2_GbGm	Tm1_Mira454_Contig_51633	ACAATTTTATCCCATCTATGTCAAACTTGTATTTTAAAAGACTATCAAGG[A/G]CTGTAATATGCCCTAGATGCAGGGATGGAGTTGAAACCTTAGCGCATGTC
Gb379_019523	Class_I	N/A	N/A	Chr07	999901	3_GbGtGm	Tm1_Mira454_Contig_52030	ACAACCTTTGCATTTACCCATTTTGTACCAATACCGAGAATAACCGATAC[A/G]TTTACCCCGTCAAGAAAGTCGATAATCGTAGTCCAGTTCAAACAATTCAC
Gb379_019653	Class_I	N/A	N/A	Chr09	14420531	Unique_Gb	Tm1_Mira454_Contig_52930	TACCTGGGAGTCTGACTCTCATTCCTCTCCACGGAATAAGCAGCAGACAC[A/C]GATTTCCTAAAGCTCTCCAGCTTCTTCGACTCTCTTTTCTTTGATGATTC
Gb379_019698	Class_I	N/A	N/A	Chr08	35229864	3_GbGtGl	Tm1_Mira454_Contig_53276	CCGTGAGAAGCGATCCACCGACTCTTGACGACCCTCCGCCGGTGTTTCCG[T/C]TAACATGTCCGTTAGAGATAGGTCCATGAGACCCAGGACCGTCCGGGACA
Gb379_019701	Class_I	N/A	N/A	*	0	4_GbGmGaGl	Tm1_Mira454_Contig_53299	TGCCTTGGAACTATTCGATTCTTTTTATTGTCTCTCGCTGCGTTTCCAGC[A/G]AGCTCTAAAACCTCAGCAGCAAGATACTCTAATACGGCGGAGAGATAGAC
Gb379_019735	Class_I	N/A	N/A	Chr09	27109967	Unique_Gb	Tm1_Mira454_Contig_53484	ATGTCATCATCTTCCTCATAAGCCTCTTGAGCTGCTTGCGCCTGCTTCCT[A/G]CGCATCTCTTCCTCGATGTTGACATCATATAGAGTTGTTTCCTCACACTC
Gb379_019802	Class_I	N/A	N/A	*	0	Unique_Gb	Tm1_Mira454_Contig_53976	AAGAGCCTGGAATCTGTAACATGGTCTACAAATATAATGCTAGGCTTTGC[A/T]GGATATACCTTTTCAAGTTTCATGTTCTACACTATCACGCCCTTTGTTCT
Gb379_019815	Class_I	N/A	N/A	*	0	3_GbGtGl	Tm1_Mira454_Contig_54137	CTAATACCACCACGTCGAATTTCACCAATGTGTACTTGAGAACAAGACAC[T/G]GCTCCACCTCTGACGCCAAACTGAAGCGCAAGAGAGACGGGGTCGAGCAG
Gb379_019828	Class_I	N/A	N/A	Chr08	37906599	Unique_Gb	Tm1_Mira454_Contig_54250	TCCGAAAACTCTATGGAACTCAGTTATACATTTCCCTCTCCTCTTCCGGT[A/G]CTCTGCTTTCCTACTGCTCAACCCCACGTCTCTTACTAGTCTTAAGCCAT
Gb379_019976	Class_I	N/A	N/A	Chr04	5833664	5_GbGtGmGaGl	Tm1_Mira454_Contig_55418	CTTCATACTGTGGTGGGAGGTACTGAAATTAGAAAAGGAGAAGGAATGCT[A/G]TTGGGCCAACTTATTCAGAATACATCGTATAACAGAGAAACTAATGTCCG
Gb379_020023	Class_I	N/A	N/A	Chr05	57410590	3_GbGtGm	Tm1_Mira454_Contig_55742	TCGCGCCATCGAATTGGGAACTGGTTGTGGAGCTGCTGGCATGACTTTCC[A/G]CCTATTGGGTCTCCAAGACATCATCCTCACCGATATATCCCCTGTTATGC
Gb379_020038	Class_I	N/A	N/A	Chr01	17537104	3_GbGtGm	Tm1_Mira454_Contig_55864	TTCATAATGAGAGCTGCTGGTCACGTAAAGCCATACAGCCGTTTGGCAGA[A/C]TCAAGAGTGTTGCACAGAAGCATGGCAATTGTCATAGGTCCAACTCCTCC
Gb379_020074	Class_I	GOOD	N/A	Chr08	55834000	2_GbGmGa	Tm1_Mira454_Contig_56001	AACCCAGCTCCTGTCCAACCAGGTGCTGCAGATCCTCGACTCTTGGGCAC[T/C]GCACCAATCCCCTTTCCTCTTCCTTGAAAAGTGTTTTTCTTCTTTCCTTT
Gb379_020075	Class_I	N/A	N/A	Chr08	55834164	2_GbGmGa	Tm1_Mira454_Contig_56001	GCCTTGATGAGGTACCGTTGTGGAAACAGTAGAGCCCGATTCTGTTGTTT[T/G]TGGAACTGAGGACACGCCTATGGTTGCAGCATGTTGTGTCAATCCAATTG
Gb379_020098	Class_I	N/A	N/A	Chr03	264964	Unique_Gb	Tm1_Mira454_Contig_56056	CATGGAGTAGATAGAAGCAGAAGGTGAATCAACCGCGACTGCCGGTGCGG[T/C]GTAGACCCTAGGGTGAGGATCATCACTATCCAAACCGTACTCCATCATCA
Gb379_020113	Class_I	N/A	N/A	Chr02	52140467	Unique_Gb	Tm1_Mira454_Contig_56088	ATAAAGAAGACATGAGGACACAGAAGAGGCCGATGCATGCGGTGTCGATG[A/T]GGGTAAGACGACAGCCGCCGAAGGTGAAGGCTTTTTTGGCGGTGGTATCG
Gb379_020129	Class_I	N/A	N/A	Chr01	1162624	3_GbGtGm	Tm1_Mira454_Contig_56134	AAAAGGAAGACATACTGCGATCCCTATCATGTATCAGCCTTCCTTTTAAA[A/G]TCAAGCAGCTGGAACCTTTTTTCCATCCTCGATAAAGAAAATTGCAGTTT
Gb379_020135	Class_I	N/A	N/A	Chr10	52809836	2_GbGa	Tm1_Mira454_Contig_56172	TCTTTCCTCTGACCGGTAATCCAAGCACGTAACCCTTTGAGTGCTCTCCT[T/C]AAAGGCCTCACTTTCCTGACCCGGCAACACTCTTGGTGCCCATCCTCGTA
Gb379_020310	Class_I	N/A	N/A	Chr05	4173224	3_GbGtGm	Tm1_Mira454_Contig_56608	AGTTTCATTCGAGCTTCAGCCATTTCGCTTTCTGCAGCAAAGTAGTTATA[T/C]AACACAGGATGGGAAAACGGTTCTTCAGGCAAAGGCTGAGTGAGCATGTC
Gb379_020336	Class_I	N/A	N/A	Chr09	25040410	Unique_Gb	Tm1_Mira454_Contig_56679	TCATCAAATCGTTGTGTAAGCCTGGATGCAATTTCATCGTTCTCCGGGGG[A/T]GAATATTTCAAGTGGTATATCTTCCCCGTAAGAGGGTCTAACCTTCGCCC
Gb379_020344	Class_I	N/A	N/A	*	0	Unique_Gb	Tm1_Mira454_Contig_56706	GAAGAGGCTTATCTGCTCATGGGTGCCTGGCACAGATGCTGTTCTGGAAT[C/G]TCTTCTGTTTATTTTCTTCGGTGTCAATAAAGTGATGGTGAAATGGGATT
Gb379_020451	Class_I	N/A	N/A	Chr04	60686541	2_GbGt	Tm1_Mira454_Contig_57025	ATATAAGGCGGCGATCCCGGGATCTCCTTTTGCGAAGACCATTTCAACCA[A/G]ATCGATCGTTACCCGGAAGAAAGGCCATTCGTTGTACATCTGCCGCAGCA
Gb379_020462	Class_I	N/A	N/A	Chr09	23441708	Unique_Gb	Tm1_Mira454_Contig_57044	GAACCAATCGTTGTCGTTGGACTTATTCATCTGCGTGTAGGCGATCAAAG[A/C]CTTATACTCCTCCTTCAGCCGCTGAGTCCATGCCGCTCCGTCTCTGGGAC
Gb379_020489	Class_I	GOOD	N/A	Chr08	51572769	4_GbGtGmGa	Tm1_Mira454_Contig_57121	CGTCAACACCTATTTGGGCTTCAGCTTTCTCCAGATCAGTTGTAGCCGAG[A/C]CAAGCTTTTGAGTAAAGTCAGCCAGACCCTTCTGGACCAAGGCTGGGTCA
Gb379_020492	Class_I	N/A	N/A	Chr10	58399989	Unique_Gb	Tm1_Mira454_Contig_57135	ACACTAACTTTGCTGTGGTGACATGGTCGAACTGGGATTGTCGGGTTATG[T/C]TGGAATCTGAGTGCCGGTTCAAGAAGATTCGTAAACCTCCTTACTTTAAC
Gb379_020493	Class_I	N/A	N/A	Chr10	58399674	3_GbGtGm	Tm1_Mira454_Contig_57135	AAACACTGCTCACTTACTTACCCTCATGATGCGCAAAGGTTTTAAATTTG[T/C]GATCACGAACTCACTGTTGTGGCAGGCTAGTGATGGTCCATTGATTTGGA
Gb379_020504	Class_I	N/A	N/A	Chr13	4910043	Unique_Gb	Tm1_Mira454_Contig_57164	TCAGGCGTGTTACCCTGGATGACATCCCGTTGTCCGAAAGTGAAGTAACA[T/C]CTTGGTTAATGGATACATTCCAACGTAAGGATCAATTGCTTTCTAATTTC
Gb379_020732	Class_I	N/A	N/A	*	0	2_GbGm	Tm1_Mira454_Contig_57827	ATCCTCTGCAAAGACGCCTGAAGCTATGGCAACAGCAAAGTCAAATGTTG[C/G]ACCGGAGAGCACCAAGAAAGGCTCATTGGAGAAGAAAACTTCACGGAATG
Gb379_020748	Class_I	BAD	N/A	*	0	Unique_Gb	Tm1_Mira454_Contig_57894	ACTTTGTACCGGCTCCATCCTCCTTGGGGATCCTATCAATACCATTGGAA[T/C]CGTGTGAATTTTGTGTAGTTCCAGGAAGCTGAGGAGCCAAATGTGGTGGT
Gb379_020768	Class_I	N/A	GT_GOOD/GM_GOOD	Chr04	5833664	5_GbGtGmGaGl	Tm1_Mira454_Contig_57954	CGGACATTAGTTTCTCTGTTATACGATGTATTCTGAATAAGTTGGCCCAA[T/C]AGCATTCCTTCTCCTTTTCTAATTTCAGTACCTCCCACCACAGTATGAAG
Gb379_020859	Class_I	N/A	N/A	Chr01	42161791	Unique_Gb	Tm1_Mira454_Contig_58222	AAACTATAAGGCATTAGACCTATCACCACCAGCCATGAAAGACAACTACA[A/T]AAACAAGTTGGGTTTGGTTGCCTTGTATGTCGTCTTGAGCTTCCTAGTTG
Gb379_020875	Class_I	N/A	N/A	Chr01	34141189	3_GbGtGm	Tm1_Mira454_Contig_58275	ATATTCAAGAAAGTATCCTTGTCCTGGCCGGTTCCGATCCAATATCATGC[A/G]AAAGATATTTTAACAGGCAGTTCAGAATCGAAACCGAACATGAGCAGTCC
Gb379_020883	Class_I	GOOD	N/A	Chr07	6581457	4_GbGtGmGa	Tm1_Mira454_Contig_58297	AATTTCAGTCTGAAATTCAGAACAAGGATTCTGAGATTCGACAGTTGCAG[C/G]AGAAAATTGAAGATGCAAACCAGAAGAGAGTGAAACTGGAAAAGAATATA
Gb379_020884	Class_I	N/A	N/A	Chr01	46763362	2_GbGmGa	Tm1_Mira454_Contig_58298	CTGACTAAATCTATGTTACGAGCCCCACAAGTGGCTGTAATGTGTGCATT[A/T]GCGAGCTTTAGGAGTTGAACGGCATATTGACCTACACCACCTGAAGCAGC
Gb379_020988	Class_I	N/A	N/A	Chr10	34541922	Unique_Gb	Tm1_Mira454_Contig_58626	CCAATACATCAACCCTCAAGTCCACTGCTATAAACAGGCCATCAGATTTG[T/C]GACTCAAAGTTCTAAGCCGTTCAATCATTGAATCAACAACTTCACTGACC
Gb379_021027	Class_I	N/A	N/A	*	0	2_GbGt	Tm1_Mira454_Contig_58754	GTTTGACTACAAAGAGCACAGATCGACGTCAGGGTTGGTAATTTGGGGCA[T/C]GAGGGACGAGTTTCTGGTTTCGAAGTCAATCATTCATGCCAATATTGCAT
Gb379_021057	Class_I	N/A	N/A	Chr09	8062237	Unique_Gb	Tm1_Mira454_Contig_58876	GTTCTGGGATATGTTCAGAATGTAGAGGTGAAGGATTTGTGTTGAAAAAA[A/C]TGTCAGAAGAAAGTGCAGAAAGGGCAAGACTGACTGCAAAGAATATGGCC
Gb379_021058	Class_I	N/A	N/A	Chr09	8061920	5_GbGtGmGaGl	Tm1_Mira454_Contig_58876	TAGTTTTGCTCGAACAGCAATGTTGTGTTTTTGCCCAAAATGTTGCTGCC[T/C]CATGGAAGGCGAGAATCATGTTTCAGCTAAGGAATAGAAGTAAATTAATT
Gb379_021083	Class_I	N/A	N/A	Chr05	4118365	Unique_Gb	Tm1_Mira454_Contig_58967	CTAGTCATCCCTGCAATTGCTGAACTTACACATACATGGACTGCTGTTTT[T/C]GGTTTCACCGCACTAGAAGAATCAGTTAAGCAAGAAATGAGGTCCGTGAA
Gb379_021105	Class_I	N/A	N/A	*	0	Unique_Gb	Tm1_Mira454_Contig_59056	ATAAAAGATCAGTCAAGCGGCTCCAGGGATAGTGGTTAGAAATAGTGGAG[T/G]AAAGGCCTTAATATCTTGCTCAGAGATTCATCACCAGATAGGCTCAGCTT
Gb379_021116	Class_I	N/A	N/A	Chr11	5142120	Unique_Gb	Tm1_Mira454_Contig_59083	TTCGTAAGCTAAAAGGTCAGTGGCTGAAAACCGGGTAATGGTGCTGCAGG[A/T]GGGGGAAGTGGATTGGAGCTTGTCCCTGGTGGTGTAGGCTTGCTGCCCCA
Gb379_021177	Class_I	N/A	N/A	Chr08	45462329	Unique_Gb	Tm1_Mira454_Contig_59410	ATTCTTGTGTCTTTCCCAACAGCATGAGCCACTTGGCTCACATCAGCACC[A/G]GTGGCCTCACACAATGCGGACATAGCATTAACCGAAGAGATTCTCTGCGC
Gb379_021250	Class_I	N/A	N/A	Chr07	5210361	2_GbGmGa	Tm1_Mira454_Contig_59686	AACAAAAATGTATCCTCCAAGCACCTCATTTCTCGGGAGTGTCTCAGCTG[C/G]AGGCAATGTCTTGAACCGTTTGTCAACAGCATTGTTTGCACTGTTCTCGT
Gb379_021255	Class_I	N/A	N/A	Chr04	8200528	Unique_Gb	Tm1_Mira454_Contig_59708	TGAGTAGGAGCAGCCCGTGGTTTCCGAGGAGCTGCAGCTTTCTTGGTTTT[A/G]GGTTCTTTGGTTTTCTTTGCTCTGCCAGATTTTGAAGTAGCTTTGGTCTC
Gb379_021277	Class_I	N/A	N/A	Chr13	207508	Unique_Gb	Tm1_Mira454_Contig_59784	AAAACCTGGATGGCTAATACACACATTCAACGAGGTTGATGGATGCAACG[A/G]CGACCACTTTTAGCATTCACATTCTTCGCCGGCTTCTCCACGTATTTTGC
Gb379_021315	Class_I	N/A	N/A	Chr05	4173224	3_GbGtGm	Tm1_Mira454_Contig_60002	GACATGCTCACTCAGCCTTTGCCTGAAGAACCGTTTTCCCATCCTGTGTT[A/G]TATAACTACTTTGCTGCAGAAAGCGAAATGGCTGAAGCTCGAATGAAACT
Gb379_021331	Class_I	N/A	N/A	Chr11	7652215	Unique_Gb	Tm1_Mira454_Contig_60080	GATGTAAACCTCTTAAATGATGCTTTACAGACAAGCTAGGCTGATCTTGC[T/C]GGATATCCAGTGATTTCTTAACTTCAGAACCAGTTTGCAAAGGATCTTCA
Gb379_021358	Class_I	N/A	N/A	Chr12	29741686	3_GbGtGm	Tm1_Mira454_Contig_60211	GTCGGGATGCTTCGGATTCCATATTGGGAAGCGATCGAGGGGCTATCGTC[T/C]GTATTCAGTTTGAAGCACTTGAGTTTTCCTGCGTATTGCTGTGCTAGTTC
Gb379_021374	Class_I	N/A	N/A	*	0	2_GbGt	Tm1_Mira454_Contig_60275	TCCGAGAGTCTATAGACCGACTGCCTGCCAATCGTTCAGGAGTATGAACC[T/G]TCCTAGGAGAAACCCTTTGCCTACTGATCAGCGGTGAATGCCTGCTTTCA
Gb379_021382	Class_I	N/A	N/A	Chr13	58103857	Unique_Gb	Tm1_Mira454_Contig_60306	GCAATTGGATACCATCGGCTATTATCACCGGCACGCAACCCAATGCCACG[A/G]ACTCGACAAGCCTTGGACTCCATGGAGCCCACCCGAGTGGGCACAAACAA
Gb379_021440	Class_I	N/A	N/A	*	0	2_GbGm	Tm1_Mira454_Contig_60528	ATCCTCTGCAAAGACGCCTGAAGCTATGGCAACAGCAAAGTCAAATGTTG[C/G]ACCGGAGAGCACCAAGAAAGGCTCATTGGAGAAGAAAACTTCACGGAATG
Gb379_021441	Class_I	N/A	N/A	*	0	Unique_Gb	Tm1_Mira454_Contig_60536	TTCTCCAATGCTGCACTGCGTTTTCTTCCCCGGCCAAGCACATAAGGAAC[T/C]GGTGATAAAGTTGTATCTACACTATTCTTTGAAATCACATCTGGAGATAT
Gb379_021442	Class_I	N/A	N/A	Chr07	3415741	2_GbGm	Tm1_Mira454_Contig_60543	ACACTTGCAATTTGGCATGAGAATCACATAAAGCTGATTGCCGCAAATCA[A/G]TGAAGCGAATTGAGCCCTTTGAACTACTATATGCTAGCATATTACAGTGG
Gb379_021478	Class_I	N/A	N/A	*	0	3_GbGtGm	Tm1_Mira454_Contig_60740	CCACCATAAGCACGGTTCACAGTCCTACGGTTTCTAGGCAACCTAGACCT[T/C]TTATACTCAGCAGGCCTCAAATGAGGAATTCCTTGAATCCTCTTGCCGGT
Gb379_021537	Class_I	N/A	N/A	Chr04	60868709	Unique_Gb	Tm1_Mira454_Contig_60980	ATTCCTTTATACTAGTTAAGTTATACATGTTTAACAAGTTGTCCCAGCTC[A/G]GAACAGTCCAATTCTTGGCAAGGCCATTTGTAATGGCTCCAGGAAAAAGG
Gb379_021568	Class_I	N/A	N/A	Chr09	14549974	Unique_Gb	Tm1_Mira454_Contig_61094	AATCCCATTTCACCATCACTTTATTGACACCGAAGAAAATAAACAGAAGA[C/G]ATTCCAGAACAGCATCTGTGCCAGGCACCCATGAGCAGATAAGCCTCTTC
Gb379_021595	Class_I	N/A	N/A	*	0	3_GbGtGa	Tm1_Mira454_Contig_61234	CCGTTATTCTGCTCTAGAATCGTTTTAAACTCGGAACGATATTTCATAGG[A/G]TCTGCATATGAGTACTCATGGCTCCCGTATAGACGCACAAGCACCTCCCC
Gb379_021597	Class_I	N/A	N/A	Chr10	41177303	2_GbGt	Tm1_Mira454_Contig_61253	GACAGCTTATCAACCTAAAAGCGCAACACGATCCTTCTGTATTGCCTGTG[T/G]CAGGTTGATGTCAAAGAGTTCGAATTGTATGGGTATCTCCATCTCATAGA
Gb379_021665	Class_I	N/A	N/A	Chr07	39373617	Unique_Gb	Tm1_Mira454_Contig_61641	TCGAGTGGTAGTTCGAGGAGTAGGTGGTTTTTCAGTCTTGGGTTTTGAAG[T/C]GATCGGCTTTTTCGGAGTTTTCTGAGCCGCTTTTGACGTAGCTGATTTGC
Gb379_021719	Class_I	N/A	N/A	Chr08	53737260	Unique_Gb	Tm1_Mira454_Contig_62071	CAGTGCCAGGGAGAAAGGCTAGTTGGGAACATCTTCTATCATGGAACAAT[A/G]CACCACAAAGCCCCGAGGATGAATTACTAAACCCAGTTCCAAAAGATCTT
Gb379_021727	Class_I	N/A	N/A	Chr01	7399071	Unique_Gb	Tm1_Mira454_Contig_62162	GATCCTTCGAGCTCGATGTTCCTAAGTGATGGATCTGACTCATGTTCCCG[A/G]ATAGATAGATTTGCACCTGTTTGACGACATATCTGCTTGGAGTGCACACC
Gb379_021733	Class_I	GOOD	N/A	Chr09	4847362	2_GbGmGa	Tm1_Mira454_Contig_62216	CCTGGAATCCAATATATATTTCCTTCTTGTAAGAAAACTGGTCTCTCAAG[C/G]TCAAGGTAACCATTTCATCTGGCAGGATGTTAGAATTAGGTTTCAATCAT
Gb379_021756	Class_I	N/A	N/A	Chr01	46763362	2_GbGmGa	Tm1_Mira454_Contig_62364	CTGACTAAATCTATGTTACGAGCCCCACAAGTGGCTGTAATGTGTGCATT[A/T]GCGAGCTTTAGGAGTTGAACGGCATATTGACCTACACCACCTGAAGCAGC
Gb379_021759	Class_I	N/A	N/A	*	0	3_GbGtGm	Tm1_Mira454_Contig_62378	CAACAGCTCGTCCGACAAGGTCTTTGCGGAGTTCTCTTCAGCATGCATAA[C/G]ATTGTCAGAACTTGGTTTCAGCTTCTTGCTAGGGTTAGCATCCTCAAGAA
Gb379_021762	Class_I	N/A	N/A	Chr04	60401334	2_GbGt	Tm1_Mira454_Contig_62393	TCTCTTTTCGACCACTCGAGACAACTGCTTGACTTCCTCTTTCGGTAGAC[A/G]GCGATGATGGCTCAGCCAATGTCCTCCATCAACCACGAGTGTAGTCCCAT
Gb379_021763	Class_I	N/A	N/A	Chr04	60401030	2_GbGm	Tm1_Mira454_Contig_62393	AGCCTTGATGGTAATCTCGTCGGGTGCGAGTTTACTTAAGCCGGGTGTAT[T/C]GGCAATAGGGCCAGGAGCAATACCATTGACCCGGATATCGTAGTCAGTTC
Gb379_021769	Class_I	N/A	GT_GOOD/GM_GOOD	Chr06	40612534	3_GbGtGm	Tm1_Mira454_Contig_62460	AATTGAAATGGCCTTCTCCAACGTTCCCAGAGCTTCTTCCACCTCTGGAC[A/G]AATAGAAACCCTTTGTTTAGCATTTACGCCACTTGAATCAGCAAAACTAT
Gb379_021773	Class_I	N/A	N/A	Chr04	1105018	Unique_Gb	Tm1_Mira454_Contig_62487	CAAGATTGCGGTTTCTTTCAATTTTCTCGTAAAAGCTATCAGGCCTCCAT[A/G]TTTCAGTAAAGAATGGTATTGAAACTGTCTCCCCATAACGATATAGCTGC
Gb379_021780	Class_I	N/A	N/A	Chr05	15106085	Unique_Gb	Tm1_Mira454_Contig_62597	TTGTTGCTTCCCTTGATCTTCTTGTCCGGAGCTGTCTGTGAAGACTGCAA[T/C]TTTACGCCTACAGCTGAACTCCACAAAGCCCTTTCTACATCTGAAGGTCT
Gb379_021799	Class_I	N/A	N/A	Chr02	53197080	Unique_Gb	Tm1_Mira454_Contig_62738	AGTAAGAGCCTTTTAGTCCACGAACGCTTTCCATGTTTCCCTGCTAACTC[A/T]AATTCTCTTTTAGAAATTGTAGCCTCTAATGAGTATAAAGTTGTCAATGC
Gb379_021822	Class_I	N/A	N/A	Chr10	12066451	Unique_Gb	Tm1_Mira454_Contig_62911	TGGATTGGGTCCAGTATTATAGTCCGGTGCTTTCAATTCGACCACCTCCT[A/G]GTTATGCACCATCCGATGTTGTTGCAAAGATGAAAGAAGGATTGGAATCT
Gb379_021849	Class_I	GOOD	N/A	Chr01	22688344	Unique_Gb	Tm1_Mira454_Contig_63142	AACAACTTGTCAAGATACTGCCAAGCGGTTCCAGGGTGATACGCCAGAAA[C/G]GCATCGGTAACATCTTGGCCGGCCAGATTCAAAAGCGGGATTTCCCCACC
Gb379_021855	Class_I	N/A	N/A	*	0	Unique_Gb	Tm1_Mira454_Contig_63213	AAACTATGCATCTTTCATAATCTCAAGGCCTACCGTGTGCTGAAAACCGG[T/C]GAAAAACCAAAGTCAAAGCCTTCAAACTTTGTTACGAGAGAGATTACAAG
Gb379_021870	Class_I	N/A	N/A	*	0	Unique_Gb	Tm1_Mira454_Contig_63381	CAGTAGACTCTTTAGCATCCTTGCTTCCTCCATGTTCACCAAGCAAATTG[T/C]CTTGGATCCTGCTTTCACTGTCAGATACAGAGAAACTTTCAGAAGGAATT
Gb379_021877	Class_I	N/A	N/A	Chr06	38759611	Unique_Gb	Tm1_Mira454_Contig_63458	CTTCTATGCTGTACTTCTGCAAGAGCCTTTGTTTCTCATGTTCTGTTAGT[A/G]CCCGGTGCTGGGGCTTCAGCACATGCTTTGTGATATTAACAAGTAGGTCA
Gb379_021897	Class_I	N/A	N/A	Chr10	54785555	Unique_Gb	Tm1_Mira454_Contig_63563	TCTAAAGCATTATTTGCAGGAAGTAGAGTTGAAGAGACCCAGTTACTGTT[C/G]ACAGAAGAAGCCGAGACTGAAACATCCCGATCTGCTTCAGCATTGGAGAA
Gb379_021910	Class_I	N/A	N/A	*	0	Unique_Gb	Tm1_Mira454_Contig_63706	GCTCGAAACTTCTTTCTCGCTTCACAGGTGATCTCGATCTACTGTCACTA[T/C]GCCCTCGGCTGTAACTGCGGCTTCTGCTTCGACCACGTCGGGCACTGGGT
Gb379_021915	Class_I	N/A	GT_GOOD/GM_GOOD	Chr04	54117056	3_GbGtGm	Tm1_Mira454_Contig_63728	GTATGCCTTGTGCTTAGATTTAACAGGTGCACCAGCAGGAACATGCTGAC[A/G]TTGAACCCACCCGAATTGGGGACGAAGCAGTAAAACAAACCCAAGGAGAA
Gb379_021916	Class_I	N/A	N/A	*	0	3_GbGtGm	Tm1_Mira454_Contig_63728	TATCGACGTGAGGAAGAATCCCTACTACTAAGTTAATGGCAATAATGACC[A/C]CAAGTGTGATTAGAGCAGCAGCCTTATTTGTGTAGATAGTCCAGTTAGTC
Gb379_021930	Class_I	N/A	N/A	Chr10	12676658	5_GbGtGmGaGl	Tm1_Mira454_Contig_63817	AAAATCCTTCTTCTTAGCAACAATAAGTGCATCATTCATCAACTGAAGCA[A/G]TGGAGTCTTGGTGGAGACATTGTAGTAAGAGTAGGCAGCTTTCAAAATTG
Gb379_021945	Class_I	N/A	N/A	*	0	5_GbGtGmGaGl	Tm1_Mira454_Contig_63941	AAGGTGTTAGAAGCTCAACAAGAGCTGTTCGCTTAGCTGAGGAGAGATTG[T/C]GTGGGTTAAAAGACATTGCTTCATCAGGTGGTAGCCAGTCAGAAAACTGA
Gb379_021958	Class_I	N/A	N/A	*	0	3_GbGtGm	Tm1_Mira454_Contig_64009	CAATTGGCTGTCAATCCTTTATGCCCGGTATGCAGATCTGAGGAAGAGTC[C/G]GTGGACCATCTTTTTAGGGAGTGTTCCTTCACACAGCAGGTTTTGCGGGG
Gb379_021965	Class_I	N/A	N/A	*	0	Unique_Gb	Tm1_Mira454_Contig_64051	GCTCGAAACTTCTTTCTCGCTTCACAGGTGATCTCGATCTACTGTCACTA[T/C]GCCCTCGGCTGTAACTGCGGCTTCTGCTTCGACCACGTCGGGCACTGGGT
Gb379_021966	Class_I	N/A	N/A	Chr09	34162046	Unique_Gb	Tm1_Mira454_Contig_64058	TTCTACACACTCTTCTCATCTCCCAACCAAAATACACACCCATCAACTCT[T/G]CGTATTTAACACTACAATAGGCCTGTGCTTCCACCAAATGGATTATTCGC
Gb379_021977	Class_I	N/A	N/A	Chr12	32304280	2_GbGt	TM1_EST_Contig_16	CATTTTTCTACTTTTTAAATGCATTTTACCAACCCTGCAGACACCTGTGA[A/C]TGACACCATTTTCACCATCATCACCACCACCCATGATCAAAAGACAACAA
Gb379_021978	Class_I	N/A	N/A	Chr12	32304175	3_GbGtGm	TM1_EST_Contig_16	TGTGTGCATGGCGGTGGACACGGCGGTGAGAGGGAAAATATAAGGGAAAT[A/T]TTATTCAACACTACCAACACAAAAACCCAAAGGAAAATAACAGCAACAAA
Gb379_021982	Class_I	N/A	N/A	*	0	Unique_Gb	TM1_EST_Contig_30	TGCCCCATGGCTGGAACCTTCTACCAGAGTCCGGCACCAGGTGAACCGCC[A/T]TTTGTCAAGGTGGGAGATAAAGTACAGAAAGGCCAAGTAATCTGCATCAT
Gb379_021986	Class_I	GOOD	N/A	Chr07	7434648	2_GbGm	TM1_EST_Contig_56	ATTCATGTCTGGTCACTTTGTCTTCCCCCCTAGCGAGCATGAGAATTTGC[T/C]GTTGGAACCCGAGAATAGTAGTGAACGTGTAGGCAAGGACGTGGTCCATG
Gb379_022012	Class_I	N/A	N/A	*	0	Unique_Gb	TM1_EST_Contig_159	CACGCAAAAGGGCATGCAATCTTTCGGAGGAAGACTACAAATGTTTCATG[A/G]AGTCACTAAGTGATGAAGATTATGAAACTAAACAGAATATCACAGCCCCA
Gb379_022026	Class_I	N/A	N/A	Chr02	19349032	Unique_Gb	TM1_EST_Contig_219	GGTTGTTCCAAGTGGAATACGCGATGGAAGCTGTGAAGCAAGGTTCAGCC[A/G]CGATCGGACTTCGATCTAAGACCCATGTAGTTTTGGGTTGCGTCAACAAG
Gb379_022035	Class_I	N/A	N/A	Chr12	831171	5_GbGtGmGaGl	TM1_EST_Contig_282	GGTAATCATGGAGGAAACCAATTGGGAAAGCCTGTTGTTTGAGTTTGACT[T/G]TCCCAATCTTGGAAATATCTTACAAAATGAATCAGAATCGGTAACTCCAC
Gb379_022037	Class_I	N/A	N/A	*	0	Unique_Gb	TM1_EST_Contig_287	TATTCCGCACCTCCGGCAACTTATCCAGCTTCTTATCCACCACCGGCTAC[A/G]ACATATCCATCTCCATCACCATATCCAGCGTATCCTTCATCTGCATACCC
Gb379_022052	Class_I	N/A	N/A	Chr06	34671891	2_GbGmGa	TM1_EST_Contig_339	GTGATGGATAAGATCGGGATCGAGCAGGTGGAAGGTGTTGATTCGAAGCA[C/G]GCTATAACCACAGCCAGCAAGGCGAGTCCAGGGGTAAGAACGAATGTGGA
Gb379_022061	Class_I	GOOD	N/A	Chr04	61795193	2_GbGm	TM1_EST_Contig_382	TTGGATTACGTTGGGTCCCCAATACGTCACCGTTTCGACATAGTTTCTTC[A/G]CCGACTTCCATTTTAGCTTCACCTCCGTTATCCCCACCTTCCGATTCACC
Gb379_022096	Class_I	N/A	N/A	Chr08	53845024	2_GbGmGa	TM1_EST_Contig_576	GTCCCATCGGTCCGATTGGATCTCAGAATAACGTTGGGGTCAACGGTGGG[A/T]TCAACAAAGGGATCTATTCCAAGCCAGGGAACAACAACAATAACTTCAAT
Gb379_022101	Class_I	N/A	N/A	Chr10	61568753	Unique_Gb	TM1_EST_Contig_591	CCAGGTTCAAGTTTAGTTCGCAGCAACTCTTTGGTTCATGGTCAGCATTT[A/G]GATTGTGGTGCTAGCTCAATGGACCCTGTAAGTGGAGGAAACTCCAGCAA
Gb379_022106	Class_I	N/A	GT_BAD/GM_BAD	Chr12	35325579	3_GbGtGm	TM1_EST_Contig_617	CTTCAACTAGAAGCGCGGAGTGCTTTCCAAACGAGCCGAGCAATGTCGAG[T/C]TCAGTTGGGGTTGTTACCTCTTCTCCAGAGAGTAGTTTAGATTCACCAGA
Gb379_022112	Class_I	N/A	N/A	Chr01	46763647	2_GbGmGa	TM1_EST_Contig_629	ATGAGTGTTGCTTTCAAAAAGATAACATTCGCAAAGAGGCAACTCATACC[A/C]TTGTTTACCTCACCTAAGAAAGAGAACCTTGAATTTCTTGTTAAGTTGGT
Gb379_022123	Class_I	N/A	N/A	Chr08	45462329	Unique_Gb	TM1_EST_Contig_720	GCGCAGAGAATCTCTTCGGTTAATGCTATGTCCGCATTGTGTGAGGCCAC[T/C]GGTGCTGATGTGAGCCAAGTGGCTCATGCTGTTGGGAAAGACACAAGAAT
Gb379_022159	Class_I	BAD	N/A	Chr07	56661530	Unique_Gb	TM1_EST_Contig_839	CCTTGTTTCAATGCTAAGGATCCTAACCAAAGCTGTATTTCCACAAGATG[C/G]TGATGGCCTGAGAAAGAGTGCCTACCTTTACTTTTTTACTAGCATTGTGT
Gb379_022161	Class_I	N/A	N/A	Chr07	59422244	Unique_Gb	TM1_EST_Contig_859	GTGCCGCTCGATGATGTTGACTTGACACCCAGTAGTACAACAAGTACCGA[T/C]GTGGTGTCCTCCCGGATTCACTCTTTGTACCTTCAACGACAATCACACTT
Gb379_022170	Class_I	N/A	N/A	Chr11	43464551	4_GbGmGaGl	TM1_EST_Contig_908	GCCGGATCGGCTTTCTCCGTTTCTCCGGCACCGAGCTCACTTCCTTTACC[A/T]ACTTTCTCGAAGAAGAAACAGGTTCCGGTCGATGATTCAGCTACAAGGGA
Gb379_022171	Class_I	N/A	N/A	Chr03	3637564	Unique_Gb	TM1_EST_Contig_917	TGCTTGTTGAACTTGGGAAAACTTGACGAGAAGCCACTATTTCCTCTACT[T/C]CCTTCCAAAGATGGAATCTGCTCATCATCTCAGAAAAATGTTGTTACTGG
Gb379_022190	Class_I	N/A	N/A	Chr04	2929565	Unique_Gb	TM1_EST_Contig_1059	GTTCATGTTGTGTGGTAATGGTTCATCAGGGAATGTTTCAGAATATGAAG[A/T]GAAATCAGTGAAGCAACAGGAGGAGATGATGTATCAAATTCAAAGCTTGC
Gb379_022219	Class_I	N/A	N/A	Chr10	52809836	2_GbGa	TM1_EST_Contig_1238	TACGAGGATGGGCACCAAGAGTGTTGCCGGGTCAGGAAAGTGAGGCCTTT[A/G]AGGAGAGCACTCAAAGGGTTACGTGCTTGGATTACCGGTCAGAGGAAAGA
Gb379_022226	Class_I	N/A	N/A	Chr05	2454544	Unique_Gb	TM1_EST_Contig_1272	TTATTACGATCCTTCGTTGAAAAGGGCGAGGCAGAATCTGTTAAGCAAGC[A/G]CCAAATTTTCATCGTCGAAGGGGATTTGAACGACGGCCCGTTGTTGACGA
Gb379_022250	Class_I	N/A	N/A	Chr13	14696001	Unique_Gb	TM1_EST_Contig_1356	GTCAAGCTCTGATGGTAATCTTCATGTTGCTTTGCTCCCAAGCTCAGGCA[T/C]GGGTCATCTGCTACCTTACCTTAGACTTGCTGCCTCACTCATCCACCACC
Gb379_022256	Class_I	N/A	N/A	Chr10	7079974	Unique_Gb	TM1_EST_Contig_1364	CGCCACCTCTTCTTCCTCCCTTCTCCACCTCCTCGATCGCTCCCACCCTA[A/G]CCCCTCCTCCAAACTTCAACGCATCGGCCTTTCCCCCTAATGGAAGTCGA
Gb379_022258	Class_I	N/A	N/A	Chr13	11618549	Unique_Gb	TM1_EST_Contig_1367	ATTTCATCTTTCTTACCATAAGTCGATTTGGCTCCTTGGCAAACACAACC[A/G]TTACCACCACACGCAAATTTGTCAGTATCGTGGTGTCTTCTCTGCTGAGT
Gb379_022259	Class_I	N/A	N/A	Chr01	46437727	2_GbGl	TM1_EST_Contig_1373	TTCTTTGGTTCCAGGTCAAAGGGATTTGGGTTGATGTTCCTAGCTCGGGC[C/G]TCATTTATTTCGACGTCGGTGTCGTTTCTAAGCAGTTTTCGTTGTCTTGG
Gb379_022280	Class_I	N/A	N/A	*	0	3_GbGtGm	TM1_EST_Contig_1476	ACCGGCAAGAGGATTCAAGGAATTCCTCATTTGAGGCCTGCTGAGTATAA[A/G]AGGTCTAGGTTGCCTAGAAACCGTAGGACTGTGAACCGTGCTTATGGTGG
Gb379_022283	Class_I	N/A	N/A	Chr13	54047983	Unique_Gb	TM1_EST_Contig_1480	GATCAAGTTGAGGAACAAGAAGGATTGGCAACTATTGAGACTGAAATTGA[A/G]ACTTTTTTCAATTCTGCAATGGATGATGAATCAAGTACTGAAATCAAGGA
Gb379_022293	Class_I	N/A	N/A	Chr05	10300965	Unique_Gb	TM1_EST_Contig_1545	TGGGTTCTCATCACGACTCGCCAAAGGAGTCATCATCCTCGGGTACTTAT[A/C]TCGATAGCGTTAGTGGTAACAAAGAGGTTTCACATGTTTCATCTCAGACT
Gb379_022317	Class_I	N/A	N/A	Chr04	26787889	Unique_Gb	TM1_EST_Contig_1647	GAACGTGAGAAAGCGCAATGGGGTTGGAACTGGCTCGAGTGTTGGATGTC[A/G]CCGCAACCATACCCTGCCCGTCAATTGGGATTACAAGAGGGTGCTTACTT
Gb379_022321	Class_I	N/A	N/A	Chr08	51889665	5_GbGtGmGaGl	TM1_EST_Contig_1673	CCACTGCTTGTGAATTCCAAGTGAAATCTCGATCTTCTTCGAATTCGACT[T/C]CCAATTCTCAGAGTCGAAAACCTTCGCTGAAAATCTCGTTGCCGCATAAA
Gb379_022328	Class_I	N/A	N/A	Chr08	38548980	Unique_Gb	TM1_EST_Contig_1700	CCTTGTCATGGAAGCCTTACGCCGCAACACGTTTGATAATTTAACCGTCA[T/C]CGTCATATGCTTCTCCGAACCTGATTACAGGGAACAACCATCTCCTCGGC
Gb379_022331	Class_I	N/A	N/A	Chr07	13084144	Unique_Gb	TM1_EST_Contig_1730	TTATGAAAGAGGTAGAGGTGGAGGTGGTAGAGGCTTTAGCCGTGGCCGTG[A/G]GAGGATGGGTGGTGGTGGTCGCTCGAGGGGTGGTGGCTACTGAAGCATAA
Gb379_022346	Class_I	N/A	N/A	Chr04	42705053	2_GbGm	TM1_EST_Contig_1779	GCTGCGCTTCTTTCTTCCCCGCTAAAGCTTTTGATGCCAAGTCCTATAGG[T/C]GTGGCAACAGTTACAGCCGGAATGTACTGTATGACCCGATATGCAACTGA
Gb379_022351	Class_I	GOOD	N/A	Chr03	3610229	Unique_Gb	TM1_EST_Contig_1814	CTGTCCTGCTCTAAAGTGCAGGAAGTTATGGATCAGATCGTACAAGAAAT[T/C]GAGAAGGCAATAGAGATGATGCAGTCGACCACCCTTGACCATAAATCTAT
Gb379_022384	Class_I	N/A	N/A	Chr13	55236558	Unique_Gb	TM1_EST_Contig_1995	TCCTATCGAGAATCTCTTATCTGCGGCGGAAGGAGGGAAATCTGACGATC[T/G]GCCGGCTTCGGAACCTGTTGGGTCTGCTAAAGATCCGTCTGGGTCTTCTC
Gb379_022396	Class_I	N/A	N/A	*	0	4_GbGtGmGl	TM1_EST_Contig_2031	ATTGTGGAAAACCGTGCTGCTGTCCTCGCACGGCAGCTCGTACTCGAGCG[A/T]GACTGGCACTATATAGGTGAGCCCCAGCCTGCAGGGTCCAATCCTATATT
Gb379_022416	Class_I	N/A	N/A	Chr01	26114008	Unique_Gb	TM1_EST_Contig_2073	CACTCCTACTCTGCCACCTCCGCTTACTCCACTACCCACGCTTCCTTGCT[A/C]TCACTGGACCCAGTTTCTGCCGTCGGAGGGAGCGGAGGCGGTTACTTTCT
Gb379_022419	Class_I	GOOD	N/A	Chr06	50181032	2_GbGm	TM1_EST_Contig_2081	AGTCGTTACCGGTTTTCACTTTCTCCTCCAAGACACACCCGGAATCTGCC[A/C]TCGAATGTGCTGTTTGTCTGTCGGAATTTGAAGAAAACGAATCGGGTCGG
Gb379_022420	Class_I	N/A	N/A	Chr06	50180788	Unique_Gb	TM1_EST_Contig_2081	TAATGAACCGTCGGGTGGAGAGTCCGGATCCAATCAAGAACCCGATTCGT[A/G]TCAGCACGGGGATGGTCGGGCCGGTTTGTCGGCGGGGAGGAAGTTGTCGA
Gb379_022422	Class_I	N/A	N/A	Chr06	50180533	Unique_Gb	TM1_EST_Contig_2081	TCCTTCGCCAATAAACGCGGCTGTATCTGAGTCGGATTTGGAGCGAGGTG[A/T]GGACTATACTCGGCAAACTCAGAGCTGACTCGGGGATTGACTCAGATACG
Gb379_022430	Class_I	N/A	N/A	Chr06	40967992	3_GbGtGm	TM1_EST_Contig_2123	AGTGTTCGAGGTAGTCTCGAAAGAGTTCGAGAAACAAATGGGAAATTATA[T/G]AAGAGCGCGTGAAATAGAAAACATATCGGGTTTAGCCCCATGCTTCAACA
Gb379_022437	Class_I	N/A	N/A	Chr10	61568753	Unique_Gb	TM1_EST_Contig_2194	CCAGGTTCAAGTTTAGTTCGCAGCAACTCTTTGGTTCATGGTCAGCATTT[A/G]GATTGTGGTGCTAGCTCAATGGACCCTGTAAGTGGAGGAAACTCCAGCAA
Gb379_022441	Class_I	N/A	N/A	Chr06	29606685	Unique_Gb	TM1_EST_Contig_2205	GGCCACTAGGGATCTCAGGCGTATACTCCGACTTGACATCTGAGATCTGA[A/T]TATGTTCATCCGAGTAGATATATTTGGATCCAGAATAAGATCGTTTCGTC
Gb379_022442	Class_I	N/A	N/A	*	0	4_GbGtGmGa	TM1_EST_Contig_2229	GCTTAAAGTGGATTAGTTTCCTCGTTGTATGGTTGAAGTTTTATATAGTC[A/G]TCTCGTGCTTATGTCCATCAAATCATTTCATGTAACGCAAAGGGTATTGT
Gb379_022443	Class_I	N/A	N/A	Chr12	34263127	Unique_Gb	TM1_EST_Contig_2243	CGGCACAACTCGCTTCCTTTAAATCGTTTTCGAGTTTGTTAAACGACAAG[A/G]AGTGCAGTCGGTTTCGGTGTCAGATCAAGAGTTTTGGAAATCAGCATTCG
Gb379_022449	Class_I	N/A	N/A	Chr04	55996830	Unique_Gb	TM1_EST_Contig_2304	TCTGTCAAACCGACAGGAGCACAGGAGAAATCATCGACCAGTGGAGCTGC[A/T]ACAGACCCTCTTGGGGATGCTCGAGCCAAGGTCCAAGAAGAGATAAGCCG
Gb379_022450	Class_I	N/A	N/A	Chr04	8200084	Unique_Gb	TM1_EST_Contig_2313	AAAAAGAAACCGGCTACTACTAAGTCGAAGTCTAAGCCTGCCTCAAAGCC[T/C]AAGGAAGGGAAGAGTACAAAAACTACTCCTAAAGCAAAGGCCAAGACAAA
Gb379_022452	Class_I	N/A	N/A	Chr02	51670917	3_GbGtGm	TM1_EST_Contig_2315	TTGGAGCAGCTAATGAAATTTCAAGCAGCAGCGTGAGTGCCATAAGTTTT[C/G]AGTTCCACAAAGGGAATGGAACAACAAACAACCGAGCTGCTCAATCTCAT
Gb379_022458	Class_I	N/A	N/A	Chr11	25843092	3_GbGtGm	TM1_EST_Contig_2326	GCAACCAACACAAGTTCTCAACTGTTTTCATCATCTAACGATAAACCCAA[T/C]TTGGGTTTAGGGTTCTTGGAGTCCTCGGAGCCGCAGCTGCCACCTCCTCC
Gb379_022472	Class_I	N/A	N/A	Chr09	14420531	Unique_Gb	TM1_EST_Contig_2419	GAATCATCAAAGAAAAGAGAGTCGAAGAAGCTGGAGAGCTTTAGGAAATC[T/G]GTGTCTGCTGCTTATTCCGTGGAGAGGAATGAGAGTCAGACTCCCAGGTA
Gb379_022474	Class_I	N/A	N/A	Chr04	10607408	Unique_Gb	TM1_EST_Contig_2427	TCTTGTCGTGTTGATAGACGAGACGAAGTAATGTCTTCTTCCACCGTTCA[T/C]CATATGGAAATCGGATGGCCGACCAACGTCAAACACATCACCCATGTTAC
Gb379_022489	Class_I	N/A	N/A	Chr08	54250502	3_GbGtGm	TM1_EST_Contig_2493	AATGATTGTTATCTCAAGTCATAGTTATGGGTGCCATGTTATTTTTCTGT[T/C]ATGGTAATTTCTTTGGTAGCATGGTTTTTTGTTGTTTTACCTCTTTATTT
Gb379_022505	Class_I	GOOD	N/A	Chr10	39712170	Unique_Gb	TM1_EST_Contig_2552	TATTTATTCGGGTTGGATAACTCCGATGAGGCCCAACCCCGTGGCCCGAA[A/T]TTAAGTACACGTCAGCTCTTGCATGAGAATGTCTCGGTTTCGGACCCGGG
Gb379_022540	Class_I	N/A	N/A	Chr08	53094637	Unique_Gb	TM1_EST_Contig_2689	GCTCCTGGTGGGCAGGTTTCATTGGGACTTTTGCCATTGCCTTCTAAGCC[T/C]GAGTCTTCATCAGGCTTAGATGCTACTGGCCAAAAAAGAAAGAAAGGCCG
Gb379_022542	Class_I	N/A	N/A	Chr04	47152612	Unique_Gb	TM1_EST_Contig_2706	TCGATGCAAAGCACTTCAACGTCCCGGCCGGACACTCCGCAGTCGAGCTG[A/G]TTGCCGGGAGAGAAAGTGCCATCGCCCAGATCCTCAGGACCATCCCCAAC
Gb379_022547	Class_I	N/A	N/A	*	0	Unique_Gb	TM1_EST_Contig_2716	GGTTCTGGTTCTGATGGTGGTTCCTCTGGCTCTGGAGGGTCCACGGGCGA[C/G]GATCAGACCCCCGAGGCAGAATATCAGGAGGCCAGGAAGTAAAAGCTGAA
Gb379_022551	Class_I	N/A	N/A	Chr03	44240923	Unique_Gb	TM1_EST_Contig_2755	TTTCTAATCCTAAACATCCTTACTTTTATTCTGTTGGGTTAGAAGGAATC[A/T]CCGTCGGAAATAGGAATATTCCGGCACCGGAGAATTTAAAAAGGGTTGAT
Gb379_022552	Class_I	N/A	N/A	Chr03	44240770	Unique_Gb	TM1_EST_Contig_2755	TACCAGCGAGTTTATACGACTCGGTGGCGACTGAGTTCGATCACCGAGTT[A/G]GCCGGTTTTACAAGCGAGCAAACACGGTCGAAGAATCAACCGGATTGAGT
Gb379_022579	Class_I	N/A	N/A	Chr09	4074906	2_GbGmGa	TM1_EST_Contig_2842	ATGAGTATCTAAATGCTTGTCCACAAGACGGAGATACAGAGGCTGCTGTT[A/T]TTGCGAAATTTATGCCTCAATTGGAACATCTTGAAATCAGATTCTCGAAA
Gb379_022588	Class_I	N/A	N/A	Chr07	9707037	2_GbGt	TM1_EST_Contig_2885	AGATTTGGAAGGTAGGTGTGGATGGTGAGTTATTGTCTACCCTCACAAAC[T/C]CACTCTTCACTCCAAAAGAGTGGTACAAAAGCTTGCTTGGATTAAACGGA
Gb379_022591	Class_I	N/A	N/A	Chr06	35333799	2_GbGa	TM1_EST_Contig_2901	GCGCCAGTTATTTGGGAGGTCAAAAAGGAGGCGAAGTCATAGCCGAAGCA[A/G]AAGCCCTAACCGGCGTCGTAGTAGCCATGATGAGCGCCCTCATGGTTCAC
Gb379_022594	Class_I	N/A	N/A	Chr01	46937303	Unique_Gb	TM1_EST_Contig_2910	AGAGTCCGGAATTACATCAAGATTACGGAGCTCCGACTAGAGCTCCCCCT[A/G]CTTCACGACCAAAATCAGAATCGGATGAACCAATAGGACATGGACCTGCA
Gb379_022613	Class_I	N/A	N/A	Chr06	24022113	2_GbGm	TM1_EST_Contig_3011	GGGTTACACGCTCCCATACGCATGGGTGGGGAACTCGGCAAAGCTTTGCC[T/C]GGGGGTATGCGCTTATCCCTTCGCCGTGCCGAAATACATGACGGGGTTCA
Gb379_022627	Class_I	N/A	N/A	Chr01	7399071	Unique_Gb	TM1_EST_Contig_3063	GGTGTGCACTCCAAGCAGATATGTCGTCAAACAGGTGCAAATCTATCTAT[T/C]CGGGAACATGAGTCAGATCCATCACTTAGGAACATCGAGCTCGAAGGATC
Gb379_022643	Class_I	N/A	N/A	Chr04	46315072	Unique_Gb	TM1_EST_Contig_3156	TTGGTGCTGGGAAATTTTCTGGAGAGGTATACAGTTTGGACACAGACACA[A/T]TGGTGTGGAAGAAGTGGGAGGATGAGCGGGGTTTAGAAACTCATCCCGGG
Gb379_022648	Class_I	N/A	N/A	Chr10	60604072	Unique_Gb	TM1_EST_Contig_3182	CGTTTATAGGCCGAGAATGCCGTTGCCTGTCGGATCTGGATTACGAGGGC[A/G]AAATGATACACTTGAAACCCAAGGCACCTCAGATGCTTTATCTCATTGCT
Gb379_022655	Class_I	N/A	N/A	Chr09	12853179	Unique_Gb	TM1_EST_Contig_3210	ACTATTATCCAAACCGGTTCGACAACTCAAGAGGAGTTGCTTCGAGGAAC[C/G]AGTTCAATGAGAATCGTTACAACAACATGGGAAGGTACCACCAGAACCAA
Gb379_022658	Class_I	N/A	N/A	Chr10	13844131	Unique_Gb	TM1_EST_Contig_3233	CATCTTCATCGACGAGTTTCCAAACATCATCTGCGGCTGGCGATATTCCG[T/C]GTCAGGAGAGAAAGAATCCGCGAGCTGAGTACCAGGGGGAGCAAGCTCGG
Gb379_022661	Class_I	N/A	N/A	Chr08	54534917	2_GbGt	TM1_EST_Contig_3234	CGTCGATGTCCGGGACCACCATGGAGAAAGGGAAAGGGAAAGTCGAAGTT[A/T]TTGATTCCAAGGAGAATCTTTCGGTTTCGCTCGCTAAATACACCGCCGAT
Gb379_022664	Class_I	N/A	N/A	Chr05	3868359	Unique_Gb	TM1_EST_Contig_3249	TTTTGCTATACTAGCTCTAATAATGATTGGTGTCAAGGACCAAAATGACA[A/G]ACGTGATTCATGGCATCATGGTGGATGGACTGCAAAGATGGTGATCTGGA
Gb379_022671	Class_I	N/A	N/A	*	0	Unique_Gb	TM1_EST_Contig_3301	TAGCTGAAACTGATACCAAGATGGGAGTTGTTGACCATGACGATGAGGGT[C/G]GTGACGGTGGTGTTGGTGGTGGCCCCATTCATTCACATGATAATGGTCTT
Gb379_022681	Class_I	GOOD	N/A	Chr02	58734130	3_GbGtGa	TM1_EST_Contig_3358	GACAAGAAAGAAGACCAGAAAGCAGTCGACGCCTCTTTGATAAAGTCCAT[T/C]GAGGGAGTCCCAGACTTGAAGGCCTACCTCGCCGCAAGGTTTTCTCTCAA
Gb379_022682	Class_I	N/A	N/A	Chr02	58734224	Unique_Gb	TM1_EST_Contig_3358	CTCTCAAGTCTGGCATGAAACCGCATGAGCTTGTCTTCTAGAGGATATTT[T/C]GCATTCCCTTATGTTAAAGGGCTTTTACTTTTGAATTCTTTTGGTTTAGA
Gb379_022688	Class_I	N/A	N/A	Chr09	63103495	2_GbGm	TM1_EST_Contig_3371	CATTTCCAATCTCCAGCTCCCAAGGTAAATATGCCGATCAGAAACATAGC[A/G]GTTGGCCGGCCCGAAGAGGCGACTCACCCCGATGCTCTCAAGGCAGCTTT
Gb379_022690	Class_I	N/A	GT_GOOD/GM_GOOD	Chr01	41174998	3_GbGtGm	TM1_EST_Contig_3373	CATCAAAAGCCAGAACCAACAAAGAAAATGGTAGAGTGGGTGAAATATTT[T/C]CTTCTACATCTCTTGAGCAGTATGCCAAACTAGGTAGAAAAGATGATGGA
Gb379_022706	Class_I	GOOD	N/A	*	0	Unique_Gb	TM1_EST_Contig_3459	CCGAATTCTCAACCATCATCCCCTACCGGTTTCAACGATATGAAAGATGA[T/G]AATGTAGGAATCTACTACGAGGACGTCACATTCCGGGACATTCTTTTCGA
Gb379_022707	Class_I	N/A	N/A	Chr09	11008359	Unique_Gb	TM1_EST_Contig_3465	GGATTTTGGTTAAGAGTTCCGGTGACAGCATTTCTTGCCGCCAACATTTT[C/G]ATATTTACTGCTCCAATGAAAGCCCTGGCAGAAACTTGTGAAGCTGATAA
Gb379_022736	Class_I	N/A	N/A	Chr12	21987179	Unique_Gb	TM1_EST_Contig_3537	GTTCTGCTCTTATCGATCTTTCCCAACCAAGAAGAGCAGCCGCCGCAGAG[T/C]AAAGGGTTCAGAGAGGAAATGGCAGCAAAAAGGAAGACCCCTGTTAAGAC
Gb379_022759	Class_I	N/A	N/A	*	0	Unique_Gb	TM1_EST_Contig_3644	AGGCTGGTGGACTACATAGATGGTTTAATTTTTTAACAGTTTTTGATTCC[A/C]TCAGTGGCTTCCTTACAATGCTTTCTTTCCAACTGAGGAATTCTTAGATG
Gb379_022778	Class_I	N/A	N/A	Chr11	46317958	2_GbGt	TM1_EST_Contig_3769	AAAGGCCCTGTAATCCTTTTCCTCCATGGATTCCCAGAGCTCTGGTATAC[A/T]TGGCGCAATCAGATCACTGCTTTTGCCTCGCTTGGGTACCGAGCTTTGGC
Gb379_022779	Class_I	N/A	N/A	Chr11	46317851	Unique_Gb	TM1_EST_Contig_3769	CCTGCGTGGATTTGGGGAAACGGAGGCACCCGATGATGCCTCCACCTACA[A/C]CAGTTTACACGTGGTGGGGGATCTCATTGCTCTCCTGGATGTTGTCGCCG
Gb379_022801	Class_I	N/A	N/A	Chr03	30105899	Unique_Gb	TM1_Sing_EST.DT575206	TTTCACACGGAGGCACTGAATGAACTTTTGGAGTCGGATGATAAGTTTGG[T/C]TTTATTGTGATGGATGGCAATGGAACTCTTTTTGGGACATTAAGTGGTAA
Gb379_022802	Class_I	N/A	N/A	Chr05	57410590	3_GbGtGm	TM1_Sing_EST.DT575201	TCGCGCCATCGAATTGGGAACTGGTTGTGGAGCTGCTGGCATGACTTTCC[A/G]CCTATTGGGTCTCCAAGACATCATCCTCACCGATATATCCCCTGTTATGC
Gb379_022807	Class_I	N/A	N/A	Chr08	55709854	Unique_Gb	TM1_Sing_EST.DT575090	CAATCCGAAACACAGAATCGACATAAGCATAGTGTTCGAAAACAAGAGCA[A/G]CAATCCAGGCAAAGATTAGCACCAATTCAGGAGCAACAATCGAGCAACTC
Gb379_022808	Class_I	N/A	N/A	Chr08	55709967	Unique_Gb	TM1_Sing_EST.DT575090	GCCAATCCATCAACAATACCAGCACAAGCACCAGCACCAGCAGGCATCTG[T/G]TCCCGTCGTAGTTACCACGAAATGGGAAACATTCGATTCATCCCCGGCAA
Gb379_022822	Class_I	N/A	N/A	Chr04	43133921	Unique_Gb	TM1_Sing_EST.DT574619	TATAGACTTTTCAATTGGAGTCTCAAGTGGTACTGGTTCTGAGGAAGAGA[A/C]GGAGGTTGTTCTGCATCGAAGCTCGGAATCTTGTGAAGATGTTGATGCCA
Gb379_022824	Class_I	N/A	N/A	*	0	Unique_Gb	TM1_Sing_EST.DT574492	GATGAGCTTTGGCAAGATGGTGTTAGTGATTACCTAAGTCATGCCTCACA[T/C]ATTATGGACAAGTTCAGTGATGTTGTCAATTGGCTCAAAGCGAATGCGGC
Gb379_022835	Class_I	N/A	N/A	Chr09	13777345	Unique_Gb	TM1_Sing_EST.DT573972	CACATACTCCATAAATGCCCTGATCAGATCCCAGACCCCAAGGCCGTCCA[A/G]TATGTGAGAAACGACCGTGGGACACCCATGGTTTTGGATAACAACTACTA
Gb379_022921	Class_I	N/A	N/A	Chr10	18463780	Unique_Gb	TM1_Sing_EST.DT570331	GTTATTTCTATGGGAAGTTGTGCAAACGGTGGAGGATACTACCACTACTC[A/G]TACTCCGTTGTTAGAGGTTGCGACAGAATTGTCCCTGTTGACATCTATGT
Gb379_022929	Class_I	N/A	N/A	Chr07	29793240	Unique_Gb	TM1_Sing_EST.DT570171	CGCCTCCCCGTATCTCAACGTCGTAACTATACCAGCGTTGTCGACGCCAT[T/C]ACTCGCATGACCAAACAAGAAGGCGTCACCTCCTTGTGGCGCGGCTCATC
Gb379_022933	Class_I	N/A	N/A	Chr11	1921522	2_GbGt	TM1_Sing_EST.DT570145	ACTCATCCCCCGTGAGGTCCCTAACATTGAGAAAAGAGGCAAGAAGGATG[T/C]AGAAAAGAAACCGTCAGTATTTGTCGTCCAAGGACCAAAGCCTGGAAAAC
Gb379_022936	Class_I	N/A	N/A	Chr11	7187978	Unique_Gb	TM1_Sing_EST.DT570005	GCCGCACCTTATGATTTGGTTGCTCAGACTAAGCAAATGGGTAGACTGCC[A/G]GTGGTACATTTTGCTGCTGGGGGAATCGTGACTCCGGCAGATGCTGCACT
Gb379_022948	Class_I	N/A	N/A	Chr10	55714045	Unique_Gb	TM1_Sing_EST.DT569732	TTGAAGACTACTTTTAGTGCCCGAGATTTTGATTTGGAAATGGAGTTACT[T/C]GAGCTTGAAAATCAATTGCAGCAACAACAGTTGATGGATGAGATATCGAG
Gb379_022949	Class_I	N/A	N/A	Chr10	55713895	Unique_Gb	TM1_Sing_EST.DT569732	TTGAAGCCTACTAATCTCGATGATGCATTTGGATCTCTCGATCCTTCCCT[A/G]CTGTCTCCATTGAAGGGACTGTCCATAAAATCCGGAATACAAGCCCAGTT
Gb379_022959	Class_I	GOOD	N/A	Chr06	11252621	Unique_Gb	TM1_Sing_EST.DT569359	GGTTGGTTGGATGACCTGACTGATGGGGGTGTTGAATACATGCCCGAAGA[T/C]GAGGTGAAGGTGGCAGCCACGGAGAGGCTCAGAATTTCAATTGAACGAAT
Gb379_022971	Class_I	N/A	N/A	Chr07	47273012	Unique_Gb	TM1_Sing_EST.DT569181	CTCATAGCTGAGATAGAAAGGATACAAAAGATCATGAATGTATACAGAGT[A/G]CAAGCACAAAAACAAGCAGAGGCAGCTGAAAAGGATCATGCTCTTGAGTC
Gb379_022977	Class_I	N/A	N/A	Chr11	62097455	2_GbGa	TM1_Sing_EST.DT569110	CCACCAAACCATTCATCCTCCCTTGTGAGGAGCCCCTCGCCATATGGTTT[T/C]GACTCCTCTGCTGCAGTAGCAGCAGCACTAATGAACTCAAGGTCTTCCAC
Gb379_023007	Class_I	N/A	N/A	*	0	4_GbGtGmGa	TM1_Sing_EST.DT568328	AGAAGCATGTCCAGCGACCCGAGCTCGAAACTTTTTGTAGGAGGTATCTC[A/G]TTCCAAATGGATGACCAAAGTCTAAACGAAGCATTTAGCAAATATGGTGA
Gb379_023008	Class_I	N/A	N/A	*	0	Unique_Gb	TM1_Sing_EST.DT568328	TGGTGGTGTTGGCTATGGAAGTAACTTCGGTCAATCCACCAATTACGACA[A/C]TGGGAGTTTCGAAGTTGCTGGTGGTGGCAGTGGCAGTGATGGTTTTGCGG
Gb379_023011	Class_I	N/A	N/A	Chr02	9195676	Unique_Gb	TM1_Sing_EST.DT568146	CACGCCGTAAAATCGGTGTAGCAGTTGACCTCTCCGATGAATCTGCCTTT[T/G]CCGTCCGTTGGGCCGTCCAAAACTACATCCGAGCCGATGATGCTGTCGTC
Gb379_023025	Class_I	N/A	GT_GOOD/GM_GOOD	Chr10	32125031	5_GbGtGmGaGl	TM1_Sing_EST.DT567352	AAATTGATAAGGTGTCTTCTTGTAGTCAGGAAAAAGGTTTAGAAGCAAAG[C/G]GGAGTAAGCTATCGGCATCAGCTGAACCATTCAATCCCGGAGCACTCTAT
Gb379_023026	Class_I	N/A	N/A	*	0	Unique_Gb	TM1_Sing_EST.DT567329	AAACACATACCTGAAAACCTAATCTTAGGTTTTTTGAGTCATTAATAAAC[A/G]TAACAATCTCAGATCTATCCTCTAGCTTCTCTTGTAGTTTACGAATCACC
Gb379_023030	Class_I	N/A	N/A	Chr09	69173733	Unique_Gb	TM1_Sing_EST.DT567268	TTGCATCCCGCAGGATTGAGCAAGCACTGCCTGTTGGCTGTAAGTTTGGT[T/C]GTGGGTGGGTCGGAGAGTATGAACCACTTCCAACACCGGTATTAACCTTC
Gb379_023037	Class_I	N/A	N/A	Chr07	60669174	Unique_Gb	TM1_Sing_EST.DT567103	ATCCATCGTCTGCCTTCCAGCCTATGAAAAATGACCTTTTAAATGCTGCT[T/C]GGAAACCCGTATTAGACAAAGCTGATGGTGTAACTACTAAAGCTGGACTC
Gb379_023041	Class_I	N/A	N/A	Chr09	13777345	Unique_Gb	TM1_Sing_EST.DT567045	CACATACTCCATAAATGCCCTGATCAGATCCCAGACCCCAAGGCCGTCCA[A/G]TATGTGAGAAACGACCGTGGGACACCCATGGTTTTGGATAACAACTACTA
Gb379_023079	Class_I	N/A	GT_GOOD/GM_GOOD	Chr11	748777	4_GbGtGmGa	TM1_Sing_EST.DT565859	CGTTTCCCCTTCTAACACCGGCAACAGCTCCAACAATAACAACAATAATC[A/G]CTCTCATAATAATCATCAGACCACAATCAACGGTACTTCTAACGGTAATA
Gb379_023080	Class_I	N/A	N/A	Chr09	21302367	3_GbGtGm	TM1_Sing_EST.DT565851	ATGAACTGGACTATGGTGAAGAGCCATCAACGTCACCTAGAGCACCAAGC[C/G]AACAGCAGCATTCCCAGCCTGCAATGCAGTTCATGAATACCGGTTTCATG
Gb379_023085	Class_I	N/A	N/A	Chr09	13777345	Unique_Gb	TM1_Sing_EST.DT565502	CACATACTCCATAAATGCCCTGATCAGATCCCAGACCCCAAGGCCGTCCA[A/G]TATGTGAGAAACGACCGTGGGACACCCATGGTTTTGGATAACAACTACTA
Gb379_023093	Class_I	N/A	N/A	Chr05	4173224	3_GbGtGm	TM1_Sing_EST.DT565410	GACATGCTCACTCAGCCTTTGCCTGAAGAACCGTTTTCCCATCCTGTGTT[A/G]TATAACTACTTTGCTGCAGAAAGCGAAATGGCTGAAGCTCGAATGAAACT
Gb379_023103	Class_I	N/A	N/A	Chr11	61801980	Unique_Gb	TM1_Sing_EST.DT564863	AGTGGGAGCTCTGTTCCTGCAATAAGTCGTGGATATTCGAAAGTCAGTGA[T/C]AACGTGAGCCCTGTTGTAATAGGAAATAAAATGGTTGAGAGGGTAATAAA
Gb379_023105	Class_I	N/A	N/A	Chr04	1510520	Unique_Gb	TM1_Sing_EST.DT564828	GAATAATCAACGGGTGCCTACGGACTTTTGTGAAGGATCTTGCCGGGACC[A/G]GCACGGCTCAGACCTCAAACTCAAAACTGGAAGTGCCACTTCAAGTATGA
Gb379_023109	Class_I	N/A	N/A	Chr09	17695063	3_GbGtGm	TM1_Sing_EST.DT564668	CTGAAATCTGTTTCTATGCTTGAGAACCTTGGGGTTCAACCAACAAAGGC[C/G]AAAGAGGTCACGAACCAGAAGGTGGTAAAGGACTCGCCTCATGCTGCCAA
Gb379_023110	Class_I	N/A	N/A	*	0	4_GbGtGmGa	TM1_Sing_EST.DT564663	TCTTTCCCCAATGTTAGCCAGTGGTATAATTCTGTTTCTTCTCAACTTGC[C/G]GCCAGCTTCCCTGGCAAAGCTGTTGGCGTTGGGTTTGGTGGCAAAGCTGC
Gb379_023134	Class_I	N/A	N/A	Chr07	6605384	Unique_Gb	TM1_Sing_EST.DT563582	GCTCTGGGCTCGATCATGATCCTTTTGGTTTTAGGGGTCGTGGGTGTCAC[A/G]TACTACTCTGTCGTTTTGACTAATTATGGCCCAGCTTTATACGATGGTGG
Gb379_023148	Class_I	N/A	N/A	Chr01	1152768	2_GbGm	TM1_Sing_EST.DT563272	GAGAAAACAACGGAAAGAGCCGAAGAAGACGAAGAAGAAGTGGAAAAGAG[A/G]CGACCGGTGACTACGAGGATAGAGAAAACGACGTCTTTCGGAGACGGCGA
Gb379_023149	Class_I	N/A	N/A	*	0	Unique_Gb	TM1_Sing_EST.DT563251	GTGGAGAAAACTCTCGTCTTCGTCGCTTCCCCGACCCTCGTCGGAACCCG[A/G]GTGGGTTTTGTGACGTTTGGGTCACCGCAGATTCACAACCACGAAGGAGC
Gb379_023176	Class_I	N/A	GT_GOOD/GM_GOOD	Chr04	58970159	4_GbGtGmGa	TM1_Sing_EST.DT562410	CAACCGAAGAGTGCGCGAAATAGTGGAGCAGAGCTGGACTGCTGACTGAA[T/C]TGCAGTATTAGCAATGGTAACCTGCCATCACTCTGAAAAATAAGAAATGC
Gb379_023180	Class_I	N/A	N/A	Chr05	58754487	Unique_Gb	TM1_Sing_EST.DT562174	CAAGCTTGGTCGCACGGTCTCCGTCTGTGAGAGGTGCATCGACGGCGGTG[A/G]TCGAGAAGAGAGCGAGGCGGAAAATGACGATGATGGTGACGGAGAAGACG
Gb379_023181	Class_I	N/A	N/A	*	0	Unique_Gb	TM1_Sing_EST.DT562174	TATTCTGGTGGTGAAAGAGAGGTCTCTAGATCAACAAATTTGTTTTCATT[A/G]AAAAGGTCGAGAGGGAATGCTTCAGATCTTCACTCTGAGGACGATCCGGA
Gb379_023237	Class_I	N/A	N/A	Chr02	52140467	Unique_Gb	TM1_Sing_EST.DT560547	ATAAAGAAGACATGAGGACACAGAAGAGGCCGATGCATGCGGTGTCGATG[A/T]GGGTAAGACGACAGCCGCCGAAGGTGAAGGCTTTTTTGGCGGTGGTATCG
Gb379_023242	Class_I	N/A	N/A	*	0	4_GbGmGaGl	TM1_Sing_EST.DT560040	GTCTATCTCTCCGCCGTATTAGAGTATCTTGCTGCTGAGGTTTTAGAGCT[T/C]GCTGGAAACGCAGCGAGAGACAATAAAAAGAATCGAATAGTTCCAAGGCA
Gb379_023244	Class_I	N/A	N/A	Chr01	46763362	2_GbGmGa	TM1_Sing_EST.DT559905	GCTGCTTCAGGTGGTGTAGGTCAATATGCCGTTCAACTCCTAAAGCTCGC[A/T]AATGCACACATTACAGCCACTTGTGGGGCTCGTAACATAGATTTAGTCAG
Gb379_023245	Class_I	N/A	N/A	Chr05	4173224	3_GbGtGm	TM1_Sing_EST.DT559742	GACATGCTCACTCAGCCTTTGCCTGAAGAACCGTTTTCCCATCCTGTGTT[A/G]TATAACTACTTTGCTGCAGAAAGCGAAATGGCTGAAGCTCGAATGAAACT
Gb379_023252	Class_I	N/A	N/A	*	0	3_GbGtGm	TM1_Sing_EST.DT559531	CCACCTGCCGCCACTGCTCAACCAGCTGGTGGTTCCAAGAAGTCCAAGAA[A/G]TAAGGAGGCCATCTGGCGAAGAAGTGTGAGCCATGAATTTAGAAACATGT
Gb379_023319	Class_I	N/A	N/A	Chr07	51388395	4_GbGmGaGl	TM1_Sing_EST.DT557127	AAATCAAATGGGTTTTGGTACTGTTTGCATGCTTAGGTCTTTCAAATGTG[A/T]AACTTATAGTGTAGTATGGGGTAATGTATGCAAGAATGTAGTCTGGTGTA
Gb379_023333	Class_I	N/A	N/A	Chr11	13133127	3_GbGtGm	TM1_Sing_EST.DT556953	AGGAGGATTTGATTCCAGTGAGTTTTGCTTGACACATGAAAAAGGACGAA[A/T]TGCAGAGTTGGATATTTTCTCTAGTTCATATTTAGGAACTTAAAAGAGTA
Gb379_023334	Class_I	BAD	N/A	Chr09	66659873	2_GbGt	TM1_Sing_EST.DT556923	ACCAAGGAAATCATTGGATGGAGCCGGCACCAGCAGGGGTCGCAACAGCA[C/G]GAGTTATAAAAGCCCCCAAAGTACTAAAAATGTCCATCAGATGCCAATGC
Gb379_023367	Class_I	N/A	N/A	Chr04	8200084	Unique_Gb	TM1_Sing_EST.DT556715	AAAAAGAAACCGGCTACTACTAAGTCGAAGTCTAAGCCTGCCTCAAAGCC[T/C]AAGGAAGGGAAGAGTACAAAAACTACTCCTAAAGCAAAGGCCAAGACAAA
Gb379_023379	Class_I	N/A	N/A	Chr13	55236510	Unique_Gb	TM1_Sing_EST.DT555842	CCGTGCCCTCAAATTCCTCACCAAAGCTCGTCGTCTTGACCCATCGCTTC[A/C]TATCGAGAATCTCTTATCTGCTGCGGAAGGTGGGAAATCTGACGATCGGC
Gb379_023402	Class_I	N/A	N/A	Chr08	53845024	2_GbGmGa	TM1_Sing_EST.DT554949	GTCCCATCGGTCCGATTGGATCTCAGAATAACGTTGGGGTCAACGGTGGG[A/T]TCAACAAAGGGATCTATTCCAAGCCAGGGAACAACAACAATAACTTCAAT
Gb379_023405	Class_I	N/A	N/A	Chr12	29971905	Unique_Gb	TM1_Sing_EST.DT554897	GAAAGCTGCGGATTTGGATAAGGACGTCTCGGCAGAGGAGAGATTAATTT[T/C]GTTATGGAGAGAAGCATTCATGAAGTCATATAAGGCCATGGACAAAGAGT
Gb379_023418	Class_I	N/A	N/A	Chr01	20330309	Unique_Gb	TM1_Sing_EST.DT554647	TGCGGCTGTGGTTTCGCAATCTGCTGCTCCTCCTGCGGCGCAAGTGGACC[T/G]TCTAGGTGGTGCTAATCCACTTTCGACATCTAAGGATTCATATCCAACAC
Gb379_023424	Class_I	N/A	N/A	Chr03	41566444	Unique_Gb	TM1_Sing_EST.DT554570	GCTGTTGACAAAGTGACAGTCCCAGATTTCCAGCCGAAGAAAGATGCGAA[A/C]ATAGTAACAGATGAGAAGGCTACTACTCTGTCAACTGCATCTATTGATGA
Gb379_023431	Class_I	N/A	N/A	*	0	Unique_Gb	TM1_Sing_EST.DT554361	GCACTTGGAGCACCCAGCAAACTTATTGATGGCCGGATGGCTGTATGTAA[T/C]TTAGCTTGTGAAGGGTTAACTGGAGCAAGTACCACACCTGATCTAGCTCA
Gb379_023434	Class_I	N/A	N/A	*	0	Unique_Gb	TM1_Sing_EST.DT554147	ACCACCACATTTGGCTCCTCAGCTTCCTGGAACTACACAAAATTCACACG[A/G]TTCCAATGGTATTGATAGGATCCCCAAGGAGGATGGAGCCGGTACAAAGT
Gb379_023438	Class_I	N/A	N/A	*	0	3_GbGtGm	TM1_Sing_EST.DT554007	CTTAGGGTGCATGATATACTGCAGGATGAGCTATTTAGTGAGTCTACTGC[T/C]GAATTTGTGGATTCAAGTGGTGCATCTGGACATGAGGGTACTGCACATCA
Gb379_023456	Class_I	N/A	GT_GOOD/GM_GOOD	Chr09	1232254	4_GbGtGmGl	TM1_Sing_EST.DT553153	GATCTGCTGGGAGGGTTGGTGCACATTGGACTAGGTGACCCGGTTGTGAA[T/C]CAATGTTGTCCGGTTCTTTCAGGACTCGCCGAGCTCGAAGCTGCGGTCTG
Gb379_023464	Class_I	N/A	N/A	Chr09	8062237	Unique_Gb	TM1_Sing_EST.DT552925	GTTCTGGGATATGTTCAGAATGTAGAGGTGAAGGATTTGTGTTGAAAAAA[A/C]TGTCAGAAGAAAGTGCAGAAAGGGCAAGACTGACTGCAAAGAATATGGCC
Gb379_023471	Class_I	GOOD	N/A	*	0	Unique_Gb	TM1_Sing_EST.DT552796	CCGAATTCTCAACCATCATCCCCTACCGGTTTCAACGATATGAAAGATGA[T/G]AATGTAGGAATCTACTACGAGGACGTCACATTCCGGGACATTCTTTTCGA
Gb379_023474	Class_I	N/A	N/A	Chr05	58754487	Unique_Gb	TM1_Sing_EST.DT552639	CAAGCTTGGTCGCACGGTCTCCGTCTGTGAGAGGTGCATCGACGGCGGTG[A/G]TCGAGAAGAGAGCGAGGCGGAAAATGACGATGATGGTGACGGAGAAGACG
Gb379_023479	Class_I	N/A	N/A	Chr07	7655013	3_GbGtGm	TM1_Sing_EST.DT552431	TGGTCCCTATGACATGAGGGATCCAGATATTCCATCACTAAATGTCCAAC[C/G]ATCTTCTCCACTGCTTCGTCCTCAATTGAATCATGGAGGTCCTATGCTTC
Gb379_023484	Class_I	N/A	N/A	Chr07	11605085	Unique_Gb	TM1_Sing_EST.DT552108	CTCTCAATTATATATGACCATGTGATAAACCCTGGTCACTGGACTGAAGA[T/C]ATGAGGAATGATGCACTTGAGCCAGCCGATCTCAACAACAGGAACATGAT
Gb379_023488	Class_I	N/A	N/A	Chr01	9236304	Unique_Gb	TM1_Sing_EST.DT551860	GGAAGAGAGCAAAGATGGTGTTGAGGTAGCTGAGAAGATCCTTGATCTTT[A/T]TACCGGAAATGGTGGTAGTGGCGGTGATGAGGCCGGTAATCGAATCCACC
Gb379_023504	Class_I	N/A	N/A	Chr08	36046543	Unique_Gb	TM1_Sing_EST.DT551430	AATGTACAATACCAATCAAGTATGAGTGCTACTACTATGGGACCTGTGGA[T/G]AGTATTACCCCTCATAGTGTCAATGTAGGCACACCTTCAGCTGTTCCATC
Gb379_023515	Class_I	N/A	N/A	*	0	Unique_Gb	TM1_Sing_EST.DT550962	GCTGGGACTGATACCGAAACTTCTTCTACGGCATCCGATAGACCCGTCTC[T/C]GTCAATCCGGTTTATGTTCCCACGCCGGCTAATCAAGACACTCGAACTCC
Gb379_023516	Class_I	N/A	N/A	Chr11	12364794	Unique_Gb	TM1_Sing_EST.DT550902	GAAGATAGGGAGGGAGTTAAAACAGCTTTAAAGAAGAAAGGTAGCAAGAT[T/C]TTTGGGTTCTCAGTGCCTTATGATGAAGAAGAATCCATGGAGAGTAGTGA
Gb379_000031	Class_II	GOOD	N/A	Chr13	7299698	2_GbGm	Tm1_Mira454_Contig_81	TAGCCATAGGTGAAAAACCAATAGCTCGCAGGCCCTGTTGCCGAAAATAA[A/C]GAGAATCTGTAGCAGCGGGAAAAATCTCTGGCTTCCCAATCTTTCCATTA
Gb379_000038	Class_II	GOOD	N/A	Chr07	7151563	Unique_Gb	Tm1_Mira454_Contig_103	CTGAAGCACATATCTTCTAAAGGGCAGGTAGAGCAACATGATGATGCCAA[T/C]ACCCCAAGCCAAAACCAGCAATAACGATATAGAAACCCATATGATGGTGT
Gb379_000098	Class_II	GOOD	N/A	Chr10	60860532	Unique_Gb	Tm1_Mira454_Contig_256	TGATGATATTGACCACGATCACGGTCACGAAAATGAAGATGATCACGGCC[A/G]GGAGGATCAGGTTCAGAATTATGAGATCTCGTCGGCGGTTGATGTACTTA
Gb379_000102	Class_II	GOOD	N/A	*	0	Unique_Gb	Tm1_Mira454_Contig_269	CCGAATTCTCAACCATCATCCCCTACCGGTTTCAACGATATGAAAGATGA[T/G]AATGTAGGAATCTACTACGAGGACGTCACATTCCGGGACATTCTTTTCGA
Gb379_000147	Class_II	GOOD	N/A	Chr02	59353148	3_GbGtGm	Tm1_Mira454_Contig_356	GGTCCTTCTAGAAGAAGCTCCACCACCATTTGCATTTGCCGGCTTTGTAT[T/C]GACATGGATGGATCCGCGCCTGTTGGGATGACTCAAACTAGCTGATCCAT
Gb379_000154	Class_II	BAD	N/A	Chr08	54534917	2_GbGt	Tm1_Mira454_Contig_364	ATCGGCGGTGTATTTAGCGAGCGAAACCGAAAGATTCTCCTTGGAATCAA[A/T]AACTTCGACTTTCCCTTTCCCTTTCTCCATGGTGGTCCCGGACATCGACG
Gb379_000169	Class_II	GOOD	N/A	Chr02	12579266	4_GbGtGmGa	Tm1_Mira454_Contig_383	CAATCAGCTAGCATAGTCAACAAATATCCAGCACATGCCAACATAAAGGC[T/G]AAAGGGTATTCTTTAGTCGTCAAGTCTCCAAAAGTTTCATTCGCATCACT
Gb379_000197	Class_II	GOOD	N/A	Chr01	22688344	Unique_Gb	Tm1_Mira454_Contig_431	GGTGGGGAAATCCCGCTTTTGAATCTGGCCGGCCAAGATGTTACCGATGC[C/G]TTTCTGGCGTATCACCCTGGAACCGCTTGGCAGTATCTTGACAAGTTGTT
Gb379_000236	Class_II	BAD	N/A	Chr08	42371913	Unique_Gb	Tm1_Mira454_Contig_474	CCTTGTTTCAATGCTAAGGATCCTAACCAAAGCTGTATTTCCACAAGATG[C/G]TGATGGCCTGAGAAAGAGTGCCTACCTTTACTTTTTTACTAGCATTGTGT
Gb379_000264	Class_II	N/A	N/A	*	0	Unique_Gb	Tm1_Mira454_Contig_495	CCGGGTAAGATTTGGTGACTTTGGCCGAGTCAGTGGCAGCTTCTTGAGTT[T/C]GACCTTTGGTAGAGGTCCTTCATAGTAGAAACTAGGTACTGGATTTGCTT
Gb379_000265	Class_II	N/A	N/A	Chr04	58437842	Unique_Gb	Tm1_Mira454_Contig_495	CTTTTAACACATAGCACATCTTCCTTTTCCTGACCATCCTCAATGACCGA[T/G]TTTTCGGTTGCTCCTTTTTTGACAGTTAAGTTATTTGGCTCGGTGCCCTG
Gb379_000271	Class_II	N/A	N/A	*	0	Unique_Gb	Tm1_Mira454_Contig_500	AATTGTGAGTTCATCAAGATTAACTTCGACAGTGCATACAATGAGAGTCA[A/G]AACCGTTCAGCTTCAGGTATTATGGCCAGAGATGCGGAAGGAAAAGTTCT
Gb379_000285	Class_II	N/A	N/A	Chr09	13705117	Unique_Gb	Tm1_Mira454_Contig_513	AAGCGTCAGATAAACCAACTCTTCGATCACATAACGAATGAAGAAATCAA[T/C]GAAGATCTCCCCTTAAGAAAGCTCCAAAACAGCTATGTCACATACAAAAT
Gb379_000289	Class_II	N/A	N/A	Chr13	55236510	Unique_Gb	Tm1_Mira454_Contig_519	CCGTGCCCTCAAATTCCTCACCAAAGCTCGTCGTCTTGACCCATCGCTTC[A/C]TATCGAGAATCTCTTATCTGCTGCGGAAGGTGGGAAATCTGACGATCGGC
Gb379_000338	Class_II	N/A	N/A	Chr06	47476226	2_GbGm	Tm1_Mira454_Contig_576	ATCGAAAGGGACCATCCCTTGACAATCGTTAGAAATTTTGATTCCCAGTT[T/C]GGAAAGCTCTTCTCTGGCAGCTTCGAGACCAGCAGAAGCAGCCACATGAT
Gb379_000373	Class_II	N/A	N/A	Chr10	13844131	Unique_Gb	Tm1_Mira454_Contig_617	CCGAGCTTGCTCCCCCTGGTACTCAGCTCGCGGATTCTTTCTCTCCTGAC[A/G]CGGAATATCGCCAGCCGCAGATGATGTTTGGAAACTCGTCGATGAAGATG
Gb379_000469	Class_II	GOOD	N/A	Chr09	174607	Unique_Gb	Tm1_Mira454_Contig_726	AACCAACAGTACTACTAACAGCAGGATCATAAAGCACCAACTGTTTAGAA[T/G]TATTCCCATTATAAAGGTCGTCTTCATTTTGTGTGACCTGAGAGTCATCA
Gb379_000560	Class_II	N/A	N/A	*	0	Unique_Gb	Tm1_Mira454_Contig_811	GCTCGCAAAGAACAAGCTCGGGTTCGTTGATGGTGATTGCCGCCGTTCGA[T/C]GTATCCGGACTCTCTTCGTGCTCAATGGGATCGCTGCAATGCTTTTGTCC
Gb379_000562	Class_II	N/A	N/A	*	0	Unique_Gb	Tm1_Mira454_Contig_811	GGTGGACGGTTCCCGTATTTTCTTTCTTCATCAATCTATTGCACATCTCA[T/C]TCAAGGTGATGCTACTGTTTCTTCTTATTTCACGCAATTGAAATTGCTTT
Gb379_000565	Class_II	N/A	N/A	*	0	Unique_Gb	Tm1_Mira454_Contig_811	ATCAACAACGATTGTTTCAATTCTTGATGGGTCTCAATGAGACCTATGCT[A/G]CCGTTCGTAGTCAGATCCTCTTGATGCAGCCTTTACCTTCGGTAAATAGA
Gb379_000588	Class_II	N/A	N/A	Chr03	2300009	3_GbGtGm	Tm1_Mira454_Contig_834	TCTCCTGATCGTTCAAGAGGCGAGGAATCGGAAGGGTGTTCATCGCCGGT[A/G]GACGGCGAAGAAGGGAAGGGTAAACGGGTTGGATCCGTTTCGAATTCGAG
Gb379_000621	Class_II	N/A	N/A	*	0	Unique_Gb	Tm1_Mira454_Contig_892	AATCAGCATAAAGAAGGCCAAAACCGCTTGAATTTCCCTATAAAAGAGTA[C/G]TTGAGTGATTTGAGGGGAGAGGACATTAGAAGCAGAGCTCCGAACGATGA
Gb379_000640	Class_II	N/A	N/A	Chr08	37662623	2_GbGm	Tm1_Mira454_Contig_912	TCTTTGCCGAGCTTGAAAGTTAGCTCCGGGCGTTTAATATCTGAAGTCGA[A/C]CAAGGTTGTTCTTCCAGTTCTTTGCCTGGTCTAGGAGCATGCTCATGCAC
Gb379_000651	Class_II	N/A	N/A	Chr03	3637564	Unique_Gb	Tm1_Mira454_Contig_927	CCAGTAACAACATTTTTCTGAGATGATGAGCAGATTCCATCTTTGGAAGG[A/G]AGTAGAGGAAATAGTGGCTTCTCGTCAAGTTTTCCCAAGTTCAACAAGCA
Gb379_000713	Class_II	N/A	N/A	*	0	3_GbGtGm	Tm1_Mira454_Contig_1001	TTGCATTGCATATTTTACTATATATATGACATAAGATTAGACAACCCTTT[A/G]GACTGAGCCTGTGAAACTAGCTAAAATCCTACCACCCGGAGTTGCCTTTG
Gb379_000721	Class_II	N/A	N/A	Chr05	57410590	3_GbGtGm	Tm1_Mira454_Contig_1006	GCATAACAGGGGATATATCGGTGAGGATGATGTCTTGGAGACCCAATAGG[T/C]GGAAAGTCATGCCAGCAGCTCCACAACCAGTTCCCAATTCGATGGCGCGA
Gb379_000834	Class_II	N/A	N/A	Chr13	14696001	Unique_Gb	Tm1_Mira454_Contig_1162	GGTGGTGGATGAGTGAGGCAGCAAGTCTAAGGTAAGGTAGCAGATGACCC[A/G]TGCCTGAGCTTGGGAGCAAAGCAACATGAAGATTACCATCAGAGCTTGAC
Gb379_000867	Class_II	N/A	N/A	*	0	Unique_Gb	Tm1_Mira454_Contig_1209	CCGCAAAACCATCACTGCCACTGCCACCACCAGCAACTTCGAAACTCCCA[T/G]TGTCGTAATTGGTGGATTGACCGAAGTTACTTCCATAGCCAACACCACCA
Gb379_000868	Class_II	N/A	N/A	*	0	4_GbGtGmGa	Tm1_Mira454_Contig_1209	TCACCATATTTGCTAAATGCTTCGTTTAGACTTTGGTCATCCATTTGGAA[T/C]GAGATACCTCCTACAAAAAGTTTCGAGCTCGGGTCGCTGGACATGCTTCT
Gb379_000870	Class_II	N/A	N/A	Chr11	1921522	2_GbGt	Tm1_Mira454_Contig_1211	GTTTTCCAGGCTTTGGTCCTTGGACGACAAATACTGACGGTTTCTTTTCT[A/G]CATCCTTCTTGCCTCTTTTCTCAATGTTAGGGACCTCACGGGGGATGAGT
Gb379_000942	Class_II	N/A	N/A	Chr10	507150	2_GbGm	Tm1_Mira454_Contig_1335	TAGCCAAATGATGAGAGCATGCAAAACTAGAGCTACACGGCACAGGCTTA[T/C]GAAGCCTTGAACTCACCGAAACAGACCTCAACGGAAAGGTAAAGCCATTC
Gb379_000970	Class_II	N/A	N/A	Chr07	39373617	Unique_Gb	Tm1_Mira454_Contig_1369	TCGAGTGGTAGTTCGAGGAGTAGGTGGTTTTTCAGTCTTGGGTTTTGAAG[T/C]GATCGGCTTTTTCGGAGTTTTCTGAGCCGCTTTTGACGTAGCTGATTTGC
Gb379_001033	Class_II	N/A	N/A	Chr05	35062483	Unique_Gb	Tm1_Mira454_Contig_1472	GAGTCGTTTGCTGAGTTCCCTAACACCCCATACCCTGCAAAACTCGACCC[A/G]ATGGTGTTAGCATTTGAACTATAGCTTGTGAACTCAGCTGGAACTGCCTT
Gb379_001052	Class_II	N/A	N/A	Chr09	4574256	Unique_Gb	Tm1_Mira454_Contig_1499	TTCTGAGTTCATCATTCCATGATTCAAGTTCAGCTTCCCTCCAGATGCCA[A/T]CTTTACTATCAGGGACTGCCCAAATACTGGACCCAACCATCGATGGCTCC
Gb379_001192	Class_II	N/A	N/A	Chr10	12066451	Unique_Gb	Tm1_Mira454_Contig_1682	AGATTCCAATCCTTCTTTCATCTTTGCAACAACATCGGATGGTGCATAAC[T/C]AGGAGGTGGTCGAATTGAAAGCACCGGACTATAATACTGGACCCAATCCA
Gb379_001231	Class_II	N/A	N/A	Chr12	22391907	Unique_Gb	Tm1_Mira454_Contig_1751	CAAAATCAATCCCAAATCTTCCAAACAAGCTAGATTCCTGTTTATTGTAC[A/G]GTAAAACAGAAGAATCGAGAAGAAGACAGAAAATAGAGAGGAAATGGAAA
Gb379_001245	Class_II	N/A	GT_BAD/GM_BAD	Chr07	16449654	4_GbGtGmGa	Tm1_Mira454_Contig_1772	CAGACGAAGCTGGTATTGAGGCCACCACATTACAATCTGGCTCACTGTTT[T/C]TAATAAATTTCACTGAACATCCATTGATTTTCTTCACCCTTCTGCTAACT
Gb379_001272	Class_II	N/A	N/A	Chr01	26114008	Unique_Gb	Tm1_Mira454_Contig_1812	AGAAAGTAACCGCCTCCGCTCCCTCCGACGGCAGAAACTGGGTCCAGTGA[T/G]AGCAAGGAAGCGTGGGTAGTGGAGTAAGCGGAGGTGGCAGAGTAGGAGTG
Gb379_001290	Class_II	N/A	GT_BAD/GM_BAD	Chr09	4847381	3_GbGtGm	Tm1_Mira454_Contig_1841	TTCCTTCTTGTAAAAAACTGGTGTCTCACGCTCAAGGTAACCATTTCATC[T/C]GGCAGGATGTTAGAATTAGGTTTCAATCATAGGCTCAGGACCAGACTGAT
Gb379_001346	Class_II	N/A	N/A	Chr07	11605085	Unique_Gb	Tm1_Mira454_Contig_1934	ATCATGTTCCTGTTGTTGAGATCGGCTGGCTCAAGTGCATCATTCCTCAT[A/G]TCTTCAGTCCAGTGACCAGGGTTTATCACATGGTCATATATAATTGAGAG
Gb379_001383	Class_II	N/A	GT_GOOD/GM_GOOD	Chr11	25843092	3_GbGtGm	Tm1_Mira454_Contig_1986	GGAGGAGGTGGCAGCTGCGGCTCCGAGGACTCCAAGAACCCTAAACCCAA[A/G]TTGGGTTTATCGTTAGATGATGAAAACAGTTGAGAACTTGTGTTGGTTGC
Gb379_001445	Class_II	N/A	N/A	Chr13	15147359	Unique_Gb	Tm1_Mira454_Contig_2083	ATCCCCACTTTCAAATTCTTCAAATCCAAGATAACCCTACAATGCAAAGG[A/G]TCATAATAGCAAAAGTGAAGAAAAAGTTTATATTCTTTATGAAAAGACCC
Gb379_001469	Class_II	N/A	N/A	Chr03	3610229	Unique_Gb	Tm1_Mira454_Contig_2109	ATAGATTTATGGTCAAGGGTGGTCGACTGCATCATCTCTATTGCCTTCTC[A/G]ATTTCTTGTACGATCTGATCCATAACTTCCTGCACTTTAGAGCAGGACAG
Gb379_001475	Class_II	N/A	N/A	Chr06	36199489	Unique_Gb	Tm1_Mira454_Contig_2120	TTTCAAGAGACATTTCCCACGACGAAACCGATGTGTTGGGCGACCCTACT[A/T]GTTGGATGGGCGCCGCCCTTGGTGGTGGTGGTGATAACTTCAGCGTCAAT
Gb379_001527	Class_II	N/A	N/A	Chr04	1341089	Unique_Gb	Tm1_Mira454_Contig_2210	CCTTTGTCACAACTTTGTTAAAATTTACCGAAGATGATGCAAAACTGCGC[T/C]GGAAAGGCTCCAAAGATTGTGATAAATGGCAAGCACTAGCTAGCTTATTC
Gb379_001528	Class_II	N/A	N/A	Chr04	1341014	Unique_Gb	Tm1_Mira454_Contig_2210	AATGGCAAGCACTAGCTAGCTTATTCCATGACACAGCTTTGGAATTGACA[T/G]CTAGACTGGCAGCACCAGCCTTAAATACCCTGTGAGAAGATGCAATGCAG
Gb379_001552	Class_II	BAD	N/A	Chr09	66659873	2_GbGt	Tm1_Mira454_Contig_2239	ACCAAGGAAATCATTGGATGGAGCCGGCACCAGCAGGGGTCGCAACAGCA[C/G]GAGTTATAAAAGCCCCCAAAGTACTAAAAATGTCCATCAGATGCCAATGC
Gb379_001559	Class_II	N/A	N/A	Chr08	53845024	2_GbGmGa	Tm1_Mira454_Contig_2253	GTCCCATCGGTCCGATTGGATCTCAGAATAACGTTGGGGTCAACGGTGGG[A/T]TCAACAAAGGGATCTATTCCAAGCCAGGGAACAACAACAATAACTTCAAT
Gb379_001597	Class_II	N/A	N/A	Chr13	11618549	Unique_Gb	Tm1_Mira454_Contig_2299	ATTTCATCTTTCTTACCATAAGTCGATTTGGCTCCTTGGCAAACACAACC[A/G]TTACCACCACACGCAAATTTGTCAGTATCGTGGTGTCTTCTCTGCTGAGT
Gb379_001635	Class_II	N/A	N/A	Chr11	5570343	Unique_Gb	Tm1_Mira454_Contig_2353	AAGGCAATAATCATACCAGGTGATTGCGCCTTTCTTGTAGGGGCATTGTT[T/G]ACGTATTTCATTGCCTGCCCTAACAACGCAGGTTTTACAATCTTCGCTAC
Gb379_001647	Class_II	N/A	N/A	Chr01	190877	Unique_Gb	Tm1_Mira454_Contig_2375	CTCTACGTTTATTTGTTTATCAAGTTGACTTGAATACTACCAGCCCCACA[T/C]CTGGAGCCATGTTCTCCTGCGCCGCGCCTTCACTGTGCCGGTGCTCCCCT
Gb379_001681	Class_II	N/A	N/A	Chr01	46937303	Unique_Gb	Tm1_Mira454_Contig_2393	TGCAGGTCCATGTCCTATTGGTTCATCCGATTCTGATTTTGGTCGTGAAG[T/C]AGGGGGAGCTCTAGTCGGAGCTCCGTAATCTTGATGTAATTCCGGACTCT
Gb379_001734	Class_II	N/A	N/A	Chr08	17917691	5_GbGtGmGaGl	Tm1_Mira454_Contig_2454	TGTAGATCCGAGTGCACAAACCCATACTTGCGCAACACCTGATTATCAGC[A/G]AAGTTCAAAGCTTTGACCATCCCATTCCAACAAGACTCCCCAGCATACAT
Gb379_001809	Class_II	N/A	N/A	*	0	3_GbGtGm	Tm1_Mira454_Contig_2572	CAATTGGCTGTCAATCCTTTATGCCCGGTATGCAGATCTGAGGAAGAGTC[C/G]GTGGACCATCTTTTTAGGGAGTGTTCCTTCACACAGCAGGTTTTGCGGGG
Gb379_001831	Class_II	N/A	N/A	Chr12	35325579	3_GbGtGm	Tm1_Mira454_Contig_2604	TCTGGTGAATCTAAACTACTCTCTGGAGAAGAGGTAACAACCCCAACTGA[A/G]CTCGACATTGCTCGGCTCGTTTGGAAAGCACTCCGCGCTTCTAGTTGAAG
Gb379_001835	Class_II	N/A	N/A	Chr09	15760714	3_GbGtGm	Tm1_Mira454_Contig_2611	TTTTACCCAAGAATCCAGCAGTTACGGAGCTATCTTTCTTCACAACACTC[T/G]GCGTTGCTAGTTGCTGTGAAGTGATTGGTATTGGCGGTGTTGTGGGTGAA
Gb379_001918	Class_II	N/A	N/A	*	0	3_GbGtGm	Tm1_Mira454_Contig_2732	TTTCAGAGCAATTTCAGCTACCATGTTCTTATCCCGGCGAATCCCCAAGC[C/G]GAGCTTAACGAAGCCAAAAGCAGGGCCGGTATGGCGCTTCATGATTTCCT
Gb379_001935	Class_II	N/A	N/A	Chr08	1198557	3_GbGtGm	Tm1_Mira454_Contig_2764	GGTCTAAGGTCCTCGCTATGCAAAAACAGTGAAAGGTTTCGGCGATTTGG[A/C]GCCCACCCGAGCTGATATCAGTAGTCCAATGTTGAATAAGTCCTTCGCAT
Gb379_001974	Class_II	N/A	GT_GOOD/GM_GOOD	Chr10	20595773	4_GbGtGmGa	Tm1_Mira454_Contig_2807	ACCGCATATCAGCTCCTGAAAGTCCTTCACGTTTTCTTCAGGCCTTTTTC[T/C]GCCGTTCTTTTTCTTCTTCCGCTTGTCGCATTTGGTAAATATCAGCGTCA
Gb379_001982	Class_II	N/A	N/A	*	0	2_GbGt	Tm1_Mira454_Contig_2819	TCCGAGAGTCTATAGACCGACTGCCTGCCAATCGTTCAGGAGTATGAACC[T/G]TCCTAGGAGAAACCCTTTGCCTACTGATCAGCGGTGAATGCCTGCTTTCA
Gb379_002061	Class_II	N/A	N/A	Chr07	999901	3_GbGtGm	Tm1_Mira454_Contig_2914	ACAACCTTTGCATTTACCCATTTTGTACCAATACCGAGAATAACCGATAC[A/G]TTTACCCCGTCAAGAAAGTCGATAATCGTAGTCCAGTTCAAACAATTCAC
Gb379_002126	Class_II	N/A	N/A	*	0	Unique_Gb	Tm1_Mira454_Contig_2989	ATCTAGGCAAATAGAAATAGGTCAATATATAAAAGCAAAAATACGGCGAG[T/C]AGAGACATCTCGAAACAAATCTCCAGTTACATTTCCGAGTTGAAAGGAAT
Gb379_002142	Class_II	BAD	N/A	Chr06	31308531	Unique_Gb	Tm1_Mira454_Contig_3000	TTTGCGCTTGCACTAATAGAACTCGAGGCTAACGGCCCCGAGAATTGGAC[A/G]GAGTTCTGCACAGTTAAACTTTCAGCATCTATGGTCTGTGATATTTCCTC
Gb379_002240	Class_II	N/A	GT_GOOD/GM_GOOD	Chr13	48549751	4_GbGtGmGl	Tm1_Mira454_Contig_3131	GCTTAAAAGAGGCTTTCACTTTTACGAGCTTTCCGGAAGCAACAAACTTC[T/C]TCGTCTGAACAAGTAAGACTTTGCGGAAATTCGCCGGTAATTGCTTATGC
Gb379_002332	Class_II	N/A	N/A	*	0	Unique_Gb	Tm1_Mira454_Contig_3247	TTGTGTCAAGATCTTCCACATGCTTGTTGGCTTCGAATTTTTCGCGAAGA[T/C]CAGAGGCATCTTGATAGAAGAGGTGGCGATGGACGGCCCAATTGAGGGTA
Gb379_002355	Class_II	N/A	N/A	Chr09	23062474	Unique_Gb	Tm1_Mira454_Contig_3281	ACATCATCGGATTCATCAACGATGCGCTCAATAGTGTTGAAGACGAATTT[A/G]CTATCAACCAAGTACTTAAGAAATCCTTCCATAGTGGGACTCCAAGTCTC
Gb379_002366	Class_II	N/A	N/A	Chr08	53737260	Unique_Gb	Tm1_Mira454_Contig_3297	CAGTGCCAGGGAGAAAGGCTAGTTGGGAACATCTTCTATCATGGAACAAT[A/G]CACCACAAAGCCCCGAGGATGAATTACTAAACCCAGTTCCAAAAGATCTT
Gb379_002426	Class_II	N/A	N/A	Chr06	41807292	Unique_Gb	Tm1_Mira454_Contig_3386	CCTCTACCTCTCTTGGAAGAGGAGAAGTCAGTAGGAGAAGTCGTCGCTAA[T/C]TTATATGGTAACCTAAGGTTCCCATCTGCATCATATTTTCTTGGCCTCCC
Gb379_002437	Class_II	N/A	N/A	Chr13	17407859	Unique_Gb	Tm1_Mira454_Contig_3403	GAAAGGGAAGTCAAGAGGAGGAAGAGTACGAGGAAGAAGAATTTGGTTCC[A/T]AAAAAGGAGGCTTTTCTTCAAATCAAACTATGTCTTTCAACCCCAACAAC
Gb379_002475	Class_II	N/A	N/A	Chr12	27611329	3_GbGtGm	Tm1_Mira454_Contig_3473	CAATATTTTCCCCACCAAAGAAAGCTTTCCCTTTGCTCAATTTCACAAAG[A/G]CTTCCTCCAACAGCACCATCCCTTCTGAGACTTCGGCCATTGCTGCCCTT
Gb379_002494	Class_II	N/A	N/A	Chr04	6172783	3_GbGaGl	Tm1_Mira454_Contig_3498	AACCTTGGTTCCTTGGCCTGGAATTTCAGTCCTGCATACAGTTTCATGTA[C/G]TCTTCAAACACAAATTTGGGGTAAACCTGTTTGTTCTTTTCCTCAGCTTC
Gb379_002547	Class_II	N/A	N/A	Chr07	12629692	Unique_Gb	Tm1_Mira454_Contig_3567	TCTGGAACTGGCACTGTTAATAATGCCAAGTCCATGCTGGAGAGAAGTTC[A/G]CGAGAAATGGGTGGAGAGGATATGGCAACTGAAGCTGGTGATCTAGAGAA
Gb379_002589	Class_II	N/A	N/A	Chr12	12955543	Unique_Gb	Tm1_Mira454_Contig_3640	AAAAGAAGGTATCCGAAGATCCCAACTGTAAAATAGATGGTACCGCAGAG[T/C]ATCAGTGAAATTCGGACTGCTTTCATCATATCAGAAGGTTTGTCCATCTC
Gb379_002824	Class_II	N/A	N/A	Chr12	29971905	Unique_Gb	Tm1_Mira454_Contig_3954	GAAAGCTGCGGATTTGGATAAGGACGTCTCGGCAGAGGAGAGATTAATTT[T/C]GTTATGGAGAGAAGCATTCATGAAGTCATATAAGGCCATGGACAAAGAGT
Gb379_002880	Class_II	N/A	N/A	Chr02	18215898	2_GbGt	Tm1_Mira454_Contig_4058	CGAACGGTCGGGTGAATTCACGGTCAGAAGCGCCTATCAACTATTACAAA[A/T]ATTGACTAAAAGTCTTAGAACTTATGCTTTACAGACCATCTATAGGAATT
Gb379_002961	Class_II	BAD	N/A	Chr03	5033214	Unique_Gb	Tm1_Mira454_Contig_4160	CTGGAATCACTGTCCGATGATCCATCTTTCATGTCTGGAAAAAGGGTTGC[A/C]CCAAGAACAACTGATCCGTAGTTGAGATCTGCAGCTGGTTCACTTTGTTC
Gb379_003029	Class_II	N/A	N/A	*	0	3_GbGtGm	Tm1_Mira454_Contig_4255	CCCTTGTTGTGAAGTCCCCTAGAAACCTGGTGGCTTGCTTGGCCTGTAGT[T/G]GTGTCCGCTTCTTTGCTTTCTTCAAAAGTAATTCCATCACTTCCAGTCCT
Gb379_003046	Class_II	N/A	N/A	Chr07	5210361	2_GbGmGa	Tm1_Mira454_Contig_4275	AACAAAAATGTATCCTCCAAGCACCTCATTTCTCGGGAGTGTCTCAGCTG[C/G]AGGCAATGTCTTGAACCGTTTGTCAACAGCATTGTTTGCACTGTTCTCGT
Gb379_003049	Class_II	N/A	N/A	*	0	Unique_Gb	Tm1_Mira454_Contig_4278	ATCCAAAATATAACGAAGCCAAGCCAGATATGCGTAAGATTGCAGCGAGG[A/T]TCCTTTGTAAGAAGCTGAGAATGAAGAACAGCATAGTTGAAGTAGATTAT
Gb379_003225	Class_II	N/A	GT_GOOD/GM_GOOD	Chr05	56035316	4_GbGtGmGa	Tm1_Mira454_Contig_4560	CTAGATGATCCACATGTAGCCTGACATTTGATGCAGCAGCAGTCCATAAA[T/C]TGCGGTCTACCCCAGAATACACATTAGCAACTATGTCAAACAATGTCTCT
Gb379_003232	Class_II	GOOD	N/A	Chr03	31226523	3_GbGtGm	Tm1_Mira454_Contig_4568	ATTCTGTGTCTGAGGAACTTCATTGACGGTGCCAGTGCTAGGACTGACAT[T/G]TTTCGGGGTGGGTTTGGGGGATTCTCCACTCCCAAAAAGGTAACCCAAAG
Gb379_003233	Class_II	N/A	N/A	Chr12	25932223	Unique_Gb	Tm1_Mira454_Contig_4569	AGATAATTTTGCGGTAGGGTTGTTTCGATGATTGTCATCTTGTTTTGGGG[A/G]TACCAGTTTCCTCATATTTACCACTCTCTCAACCATCTTTGTCCCAATCA
Gb379_003284	Class_II	N/A	N/A	Chr05	6814202	3_GbGmGl	Tm1_Mira454_Contig_4641	TTAACTTATAAATTCTCATTGAGAATAGTGGACATCAGCAGCCCTCGGAC[A/G]AATTCACACCTTCGAGCCTTCTCCTCGTGCTCCTGGTCCGACAGTTGTGA
Gb379_003347	Class_II	N/A	N/A	*	0	Unique_Gb	Tm1_Mira454_Contig_4747	ATGTTGAGCTTTTGCCCGTTCCAACAGTTATCGGCGATAGTAGAAATGAA[T/G]TAATAAGCTCCGGTCCTGTTAAGAGTAATATTTATCGGTATGGGGATGGC
Gb379_003361	Class_II	N/A	N/A	Chr01	17537104	3_GbGtGm	Tm1_Mira454_Contig_4755	GGAGGAGTTGGACCTATGACAATTGCCATGCTTCTGTGCAACACTCTTGA[T/G]TCTGCCAAACGGCTGTATGGCTTTACGTGACCAGCAGCTCTCATTATGAA
Gb379_003478	Class_II	N/A	N/A	*	0	2_GbGt	Tm1_Mira454_Contig_4904	TTTTGCTACTGAAGCGATGGCGTATATTCAGGCGATTCATCTTGGCCTAC[A/G]TCTAGGACTGCTGAAAGTTGAAATCGAAGGGGACTCTCGAATAGTGATTA
Gb379_003487	Class_II	N/A	N/A	Chr08	37906599	Unique_Gb	Tm1_Mira454_Contig_4926	TCCGAAAACTCTATGGAACTCAGTTATACATTTCCCTCTCCTCTTCCGGT[A/G]CTCTGCTTTCCTACTGCTCAACCCCACGTCTCTTACTAGTCTTAAGCCAT
Gb379_003526	Class_II	N/A	N/A	Chr13	55236558	Unique_Gb	Tm1_Mira454_Contig_4985	TCCTATCGAGAATCTCTTATCTGCGGCGGAAGGAGGGAAATCTGACGATC[T/G]GCCGGCTTCGGAACCTGTTGGGTCTGCTAAAGATCCGTCTGGGTCTTCTC
Gb379_003560	Class_II	N/A	GT_GOOD/GM_GOOD	Chr04	2940608	3_GbGtGm	Tm1_Mira454_Contig_5028	AGGCTGCGGCTTTGGAGGAATCTAAACCCCCCAAAGTTGTAAAAGGGTCA[T/C]CAGCTCCCAAGCCTTCCATTGCTTTTAAGCCCAACGATGTACGCAAGACC
Gb379_003581	Class_II	N/A	N/A	Chr06	46372166	2_GbGt	Tm1_Mira454_Contig_5056	CAGTTACTTATCTGGTGGAAGGTGTGGACAATGCATTCGTGGCGGAAGCA[T/C]GAGCTTGTGAAAGAGCGCTGATCCTCGCAAAATTGAAGGGCTTTCGACGG
Gb379_003608	Class_II	N/A	N/A	Chr12	24495100	Unique_Gb	Tm1_Mira454_Contig_5092	AGGATGCGAATGAGTGAAGAATCATACGGTGGGCTCAACAACAGAGGCCT[T/C]TTAGGTTCTTCGGCAAGGAAGTTCTCACCGAACGCCGATGTTACTGGCTT
Gb379_003617	Class_II	N/A	GT_BAD/GM_BAD	Chr12	23690716	4_GbGtGmGl	Tm1_Mira454_Contig_5096	ACATCTGTTTGAGAAATCAGATTTCCCTGATAATATTGGAATCAACATCC[T/C]ACATTCTTATTTACTGCAGTTCATATGATGAAAAACTGTATCCTGATCTT
Gb379_003646	Class_II	N/A	N/A	Chr03	30105899	Unique_Gb	Tm1_Mira454_Contig_5140	TTACCACTTAATGTCCCAAAAAGAGTTCCATTGCCATCCATCACAATAAA[A/G]CCAAACTTATCATCCGACTCCAAAAGTTCATTCAGTGCCTCCGTGTGAAA
Gb379_003684	Class_II	N/A	N/A	Chr06	38759611	Unique_Gb	Tm1_Mira454_Contig_5199	CTTCTATGCTGTACTTCTGCAAGAGCCTTTGTTTCTCATGTTCTGTTAGT[A/G]CCCGGTGCTGGGGCTTCAGCACATGCTTTGTGATATTAACAAGTAGGTCA
Gb379_003705	Class_II	N/A	N/A	Chr11	47175370	2_GbGt	Tm1_Mira454_Contig_5224	TGGTGGCTCCAGTAGCAACATTAGCATTAACAATTGTAGAGTGCAACTTA[C/G]AAGTTGAAGTTGATGATGGATGAGAGGAATTTTTTACGTTGGGACCAATT
Gb379_003718	Class_II	N/A	N/A	Chr09	14835327	Unique_Gb	Tm1_Mira454_Contig_5239	ACTCACAAATTTGGGTTGATTGTGCTGGGACTTCTATTCTAGCACCCAAA[A/T]TTGTTCTCTTACTCCTTAATTCTAGCAGACTCTCCCACAGCATTTTCCAT
Gb379_003805	Class_II	N/A	GT_GOOD/GM_GOOD	Chr04	54117056	3_GbGtGm	Tm1_Mira454_Contig_5349	GTATGCCTTGTGCTTAGATTTAACAGGTGCACCAGCAGGAACATGCTGAC[A/G]TTGAACCCACCCGAATTGGGGACGAAGCAGTAAAACAAACCCAAGGAGAA
Gb379_003806	Class_II	N/A	N/A	*	0	3_GbGtGm	Tm1_Mira454_Contig_5349	TATCGACGTGAGGAAGAATCCCTACTACTAAGTTAATGGCAATAATGACC[A/C]CAAGTGTGATTAGAGCAGCAGCCTTATTTGTGTAGATAGTCCAGTTAGTC
Gb379_003838	Class_II	N/A	N/A	Chr07	23321941	Unique_Gb	Tm1_Mira454_Contig_5408	GGAGAGCGACTGTAACTCCTACTGCGGCTGCGATGCCTTTGACGACTTAA[A/T]CGGCTTGTTTCTGCAAGTTTTTCCAGTCTTTGGCGCTCCTGCTCTTGCTT
Gb379_003855	Class_II	N/A	N/A	Chr10	55713895	Unique_Gb	Tm1_Mira454_Contig_5427	AACTGGGCTTGTATTCCGGATTTTATGGACAGTCCCTTCAATGGAGACAG[T/C]AGGGAAGGATCGAGAGATCCAAATGCATCATCGAGATTAGTAGGCTTCAA
Gb379_003856	Class_II	N/A	N/A	Chr10	55714045	Unique_Gb	Tm1_Mira454_Contig_5427	CTCGATATCTCATCCATCAACTGTTGTTGCTGCAATTGATTTTCAAGCTC[A/G]AGTAACTCCATTTCCAAATCAAAATCTCGGGCACTAAAAGTAGTCTTCAA
Gb379_003882	Class_II	N/A	N/A	Chr09	17460479	Unique_Gb	Tm1_Mira454_Contig_5477	CATTTAACACCTATGTAGTAGTAGGGAGGACAATCCTCTACCAGCTCCAT[A/T]TAAACTACTTAACTTGGAGGCTTGACTTCTTTTGTGCTTTGATATGCACC
Gb379_003960	Class_II	N/A	N/A	*	0	Unique_Gb	Tm1_Mira454_Contig_5595	ATGATGCAGATTACTTGGCCTTTCTGTACTTTATCTCCCACCTTGACAAA[A/T]GGCGGTTCACCTGGTGCCGGACTCTGGTAGAAGGTTCCAGCCATGGGGCA
Gb379_004062	Class_II	N/A	N/A	Chr12	21987179	Unique_Gb	Tm1_Mira454_Contig_5750	GTCTTAACAGGGGTCTTCCTTTTTGCTGCCATTTCCTCTCTGAACCCTTT[A/G]CTCTGCGGCGGCTGCTCTTCTTGGTTGGGAAAGATCGATAAGAGCAGAAC
Gb379_004117	Class_II	N/A	N/A	Chr02	34462600	2_GbGt	Tm1_Mira454_Contig_5855	GTGTTAAGGAATAATCTAGGGTAGATTATAGGGGCGTGTGCTTACCCGCT[C/G]AACAGCATCCAAGACCCAGTAACAGTTGAAGCATATGCCTGTTTACGAGT
Gb379_004128	Class_II	N/A	N/A	*	0	2_GbGm	Tm1_Mira454_Contig_5865	TTTTTTATAGCCTACTGATTTGTTACATAAGGAAAGAAATCTCTGATTTC[T/C]TGTATCTTTGACTGATGTGCTGTGATTTCCTTGCCATTTTCTACTCTGCT
Gb379_004156	Class_II	N/A	N/A	Chr06	7237181	Unique_Gb	Tm1_Mira454_Contig_5901	AATGCCATTGTGAGAGATTTGATTCAGATTGTTTATTCTGTTAGGTCCTG[T/C]TTCAGACATATGCTTGTTACGATTTTGTGGTGGCTGAATATGATTTGACG
Gb379_004158	Class_II	N/A	N/A	*	0	Unique_Gb	Tm1_Mira454_Contig_5903	CATCTAAGAATTCCTCAGTTGGAAAGAAAGCATTGTAAGGAAGCCACTGA[T/G]GGAATCAAAAACTGTTAAAAAATTAAACCATCTATGTAGTCCACCAGCCT
Gb379_004165	Class_II	N/A	N/A	Chr09	18485252	5_GbGtGmGaGl	Tm1_Mira454_Contig_5906	CTTTCACCACGAATCCTCCTAGCAAGTTGAATGTCCTTGGGCATGATTGT[A/C]ACACGCTTAGCATGGATGGCGCACAGGTTGGTATCTTCGAACAACCCAAC
Gb379_004166	Class_II	N/A	N/A	Chr04	26787889	Unique_Gb	Tm1_Mira454_Contig_5908	GAACGTGAGAAAGCGCAATGGGGTTGGAACTGGCTCGAGTGTTGGATGTC[A/G]CCGCAACCATACCCTGCCCGTCAATTGGGATTACAAGAGGGTGCTTACTT
Gb379_004170	Class_II	N/A	N/A	Chr09	15754475	Unique_Gb	Tm1_Mira454_Contig_5915	ACATCAGGTGTCATGATCTTCTCAATGATCAACTGGGCAATCCTGTCACC[T/C]ACTTTCACTTCAAAATCAACATCAGAATGGTTGAACAAAATCACCCCCAG
Gb379_004236	Class_II	N/A	N/A	Chr11	46317958	2_GbGt	Tm1_Mira454_Contig_5994	AAAGGCCCTGTAATCCTTTTCCTCCATGGATTCCCAGAGCTCTGGTATAC[A/T]TGGCGCAATCAGATCACTGCTTTTGCCTCGCTTGGGTACCGAGCTTTGGC
Gb379_004237	Class_II	N/A	N/A	Chr11	46317851	Unique_Gb	Tm1_Mira454_Contig_5994	CCTGCGTGGATTTGGGGAAACGGAGGCACCCGATGATGCCTCCACCTACA[A/C]CAGTTTACACGTGGTGGGGGATCTCATTGCTCTCCTGGATGTTGTCGCCG
Gb379_004279	Class_II	N/A	N/A	Chr08	9148295	2_GbGt	Tm1_Mira454_Contig_6060	GTAGTATTCAGTTTAGCCCTTTTCTTCTTCTTGCGTTGCTTTTTTAAAGA[A/G]CTTTCACCAGCATCTGAACCCTGTCCAATGACTGCTGGCACAAAAGCAAT
Gb379_004287	Class_II	N/A	N/A	Chr08	19876388	Unique_Gb	Tm1_Mira454_Contig_6066	TAGCTTCTGCCACAAACGCATCGGCAACATCATTAAAGAGATAAGTTTCT[A/G]CCCCTACAATCTCACCTGTAAAATTTCTGGCTAGAATTGCTGTTACAGCA
Gb379_004308	Class_II	N/A	N/A	Chr10	58400655	Unique_Gb	Tm1_Mira454_Contig_6090	ACAGGTAGCCTCAAAATCTATGACCACAAAGTACTGAAAATCTTGGAACT[C/G]GAATTCACAAGGGTATCCATGAGTGATCACATTAAATGGGGCATAATGAA
Gb379_004397	Class_II	N/A	N/A	Chr09	492395	2_GbGt	Tm1_Mira454_Contig_6219	TAAATGACATAATGACATTCAACCATGATAAACAAAAGTAACAGCACCCC[T/C]AATCAAATATCAAAGGTTCTATTTCAACCACATGCGAACCATCTAGTCCT
Gb379_004777	Class_II	N/A	N/A	*	0	Unique_Gb	Tm1_Mira454_Contig_6790	CCGGGTAAGATTTGGTGACTTTGGCCGAGTCAGTGGCAGCTTCTTGAGTT[T/C]GACCTTTGGTAGAGGTCCTTCATAGTAGAAACTAGGTACTGGATTTGCTT
Gb379_004785	Class_II	N/A	N/A	*	0	Unique_Gb	Tm1_Mira454_Contig_6805	TGTGTGTTATGAGCCATCTGGGGTGACAGAAACACTTGAATCCGGACAGG[A/G]AGTGAAAATAAACTTTGATGGAGCATATGATGCGAGACACTTCCAATCGG
Gb379_004908	Class_II	N/A	N/A	*	0	Unique_Gb	Tm1_Mira454_Contig_7005	CTGGGAATGATTGGATGCTTGACATTTGTCTCTGCCGTCGCAGGGGGCAG[T/C]GTGCATTCAGAAGCAAAAGTGGAAATGCCTTGTCGTTGCTTATGCTTAGG
Gb379_004927	Class_II	N/A	N/A	*	0	Unique_Gb	Tm1_Mira454_Contig_7024	AGATGTATTTGAGAAGAGTATTGAGAGTTTGCCACAGCAATTTGGGTTGT[T/C]ACCTACCCCGTCTATTGGCACGTTATCGGATACACCTATGACAGGACGGA
Gb379_004937	Class_II	N/A	N/A	Chr08	45462329	Unique_Gb	Tm1_Mira454_Contig_7035	GCGCAGAGAATCTCTTCGGTTAATGCTATGTCCGCATTGTGTGAGGCCAC[T/C]GGTGCTGATGTGAGCCAAGTGGCTCATGCTGTTGGGAAAGACACAAGAAT
Gb379_004969	Class_II	N/A	N/A	Chr11	2862741	Unique_Gb	Tm1_Mira454_Contig_7076	ATACCGAATCCGAAGCAGCCGGTATCACTGAAGTTCCTCCTCAAAAGTTC[A/G]TACTCCTTAACCTTCAACCCACTCTCAAGAAGCTGCATAGCTTTCTCTCC
Gb379_004981	Class_II	N/A	N/A	Chr04	55996830	Unique_Gb	Tm1_Mira454_Contig_7091	CGGCTTATCTCTTCTTGGACCTTGGCTCGAGCATCCCCAAGAGGGTCTGT[A/T]GCAGCTCCACTGGTCGATGATTTCTCCTGTGCTCCTGTCGGTTTGACAGA
Gb379_004982	Class_II	N/A	N/A	Chr06	47214869	Unique_Gb	Tm1_Mira454_Contig_7095	GAGGACTTGGCTCCCAAGCTTGAGGCCCTGGCATAGCTGGCTGAGGCTCC[A/T]GCTCCAGATGGTGTGAAGTAGGCACCGTTCAGTAACAAGTCTCCTTCGGA
Gb379_005032	Class_II	N/A	N/A	*	0	3_GbGtGm	Tm1_Mira454_Contig_7170	GGGTTGTCAAAAGATGTGATGACTTCGTAACGAATCCAAACTTTCCTCGA[T/C]AAGATGATCTTTTTAGTCAGAGGAACAACTCCGATCAGCTAGTCAACTGC
Gb379_005071	Class_II	N/A	N/A	Chr12	29083625	4_GbGtGmGl	Tm1_Mira454_Contig_7207	TATATAGTTAGGTCCTTGTGCAACTTTTGGTGCCAAACTCCTCTCTGATA[A/G]CTCAAGATGGGCAATCTTAGAGTCTTCTTCTGACTCGACTCCATTCCATT
Gb379_005072	Class_II	N/A	N/A	*	0	4_GbGtGmGl	Tm1_Mira454_Contig_7207	TAGAGTCTTCTTCTGACTCGACTCCATTCCATTTCCTCCCAATACCCAAT[A/G]ATTCTCCATCAGAACTGCTTATATTTCTTCTTAGTGGTTGAGTTTCTTCT
Gb379_005084	Class_II	N/A	N/A	Chr07	7434648	2_GbGm	Tm1_Mira454_Contig_7222	CATGGACCACGTCCTTGCCTACACGTTCACTACTATTCTCGGGTTCCAAC[A/G]GCAAATTCTCATGCTCGCTAGGGGGGAAGACAAAGTGACCAGACATGAAT
Gb379_005086	Class_II	N/A	N/A	*	0	3_GbGtGm	Tm1_Mira454_Contig_7231	GTGAAGCATAACATCGATCTCATCACCATCCTCCATTTCCAGCTCATTAG[A/G]AGTTTGTTCGCCTCGCAGGCGGTGACCATCGAACAAGAAGGCAATCGAGT
Gb379_005094	Class_II	N/A	N/A	Chr07	5329720	Unique_Gb	Tm1_Mira454_Contig_7245	AGAGGGCATGCCTAACTTTAAAGATCTTTCTATCGATATCCCTAGTAAGC[A/G]AATGGGTACATTTCAGGAACAATTTATAATGGAACCAGGAAATGTCATTG
Gb379_005099	Class_II	GOOD	N/A	Chr10	28596460	3_GbGmGl	Tm1_Mira454_Contig_7252	ACAGCAAAACAGAAGAAAATTACAGCTGTTCGTGCAGTCATTCCAGAGAC[T/G]AGGAAAGAGATGGCACCACCAAAAGTATCGAGCAAGAGACCCTCAAGTGG
Gb379_005103	Class_II	N/A	N/A	Chr05	10300965	Unique_Gb	Tm1_Mira454_Contig_7259	AGTCTGAGATGAAACATGTGAAACCTCTTTGTTACCACTAACGCTATCGA[T/G]ATAAGTACCCGAGGATGATGACTCCTTTGGCGAGTCGTGATGAGAACCCA
Gb379_005149	Class_II	N/A	N/A	*	0	3_GbGtGm	Tm1_Mira454_Contig_7317	ATCCTTTGTTCTCAATTTTCTCTTGGGTCTCACTCGCAGATCCATCACCA[C/G]AGCCAAAATCGATTTCCTAGCTTTCGTTTCTCTTCTCACTGGTTTCCACT
Gb379_005209	Class_II	N/A	N/A	Chr09	63103495	2_GbGm	Tm1_Mira454_Contig_7413	AAAGCTGCCTTGAGAGCATCGGGGTGAGTCGCCTCTTCGGGCCGGCCAAC[T/C]GCTATGTTTCTGATCGGCATATTTACCTTGGGAGCTGGAGATTGGAAATG
Gb379_005289	Class_II	N/A	N/A	Chr12	27097266	4_GbGtGaGl	Tm1_Mira454_Contig_7539	GTCACCGACACAGCTTTGTGTTTGTCGCTAAAAGGATTGGAATTTATTGT[C/G]TTTAATTTGTCGAGTGTCTCGTGGTACTTCTGGATGCGACGTACCTCAGC
Gb379_005325	Class_II	N/A	N/A	*	0	Unique_Gb	Tm1_Mira454_Contig_7598	GTTGGAGCCCCCCAAGAGATCCCTTCGTGAAGATTAATTTTGATGATCCC[A/G]ACAGCATTTGCAGCGGAGGCCCTCGCCTGTGTTCAGGTGATTAGATTTGG
Gb379_005330	Class_II	N/A	N/A	Chr08	51792450	Unique_Gb	Tm1_Mira454_Contig_7601	AGTAGTAGCATCCTGGTTACCTTGGTTTGTGTCTGGTTGATGCGTGTTTG[T/C]GATTTTCTCAGCTTCCATTTTCTCAAGCAAGGCTTGTCTCTGCATTGTTG
Gb379_005392	Class_II	N/A	N/A	Chr05	52261323	4_GbGmGaGl	Tm1_Mira454_Contig_7691	AAGACGAAGCCGATGACGAAGGCGGAGAAACATCTTTTTTGGTGGATCTC[A/G]GAGGCGAAAGAAAAGCTCTGATCTTTATAGAAGAGGGTGGCGACGCTACC
Gb379_005466	Class_II	N/A	N/A	Chr08	12574582	2_GbGt	Tm1_Mira454_Contig_7816	CAAAAACTGGTACCATGGATGCAGCAGTTGGTTGAGCACCAGAACCTGGT[C/G]TTGTTGTTGCCCCTGGAACCTGGGATGGTGCAGTGGCATTTGAAGCACCT
Gb379_005539	Class_II	N/A	N/A	Chr04	60868709	Unique_Gb	Tm1_Mira454_Contig_7962	ATTCCTTTATACTAGTTAAGTTATACATGTTTAACAAGTTGTCCCAGCTC[A/G]GAACAGTCCAATTCTTGGCAAGGCCATTTGTAATGGCTCCAGGAAAAAGG
Gb379_005673	Class_II	GOOD	N/A	Chr07	9666204	2_GbGt	Tm1_Mira454_Contig_8194	ATCAGCTGTAGAAGCTAGTGGCTGAAGTGCTTTCAAAGGATTCATGATAA[C/G]ACCATCAATAAGTCCATACTCCTTTGCTTCTTTTGCGCTCATGAAAAAAT
Gb379_005699	Class_II	N/A	N/A	*	0	3_GbGtGl	Tm1_Mira454_Contig_8257	CTAATACCACCACGTCGAATTTCACCAATGTGTACTTGAGAACAAGACAC[T/G]GCTCCACCTCTGACGCCAAACTGAAGCGCAAGAGAGACGGGGTCGAGCAG
Gb379_005743	Class_II	N/A	N/A	Chr07	60579562	4_GbGtGmGl	Tm1_Mira454_Contig_8330	GCAATTCCATCAACAAGCTTAATCACCTCCGCAAGGGTCCACATCTTTTG[A/G]TGCTTCCTCCGATCACAAGCCGTTTTGGATCGTTTAGTTCTCTTACGCCC
Gb379_005801	Class_II	N/A	N/A	Chr07	13084144	Unique_Gb	Tm1_Mira454_Contig_8453	TTATGCTTCAGTAGCCACCACCCCTCGAGCGACCACCACCACCCATCCTC[T/C]CACGGCCACGGCTAAAGCCTCTACCACCTCCACCTCTACCTCTTTCATAA
Gb379_005832	Class_II	N/A	N/A	*	0	3_GbGtGm	Tm1_Mira454_Contig_8467	CATTGTTGCCAAGCGGGTTATTATCAGTACTGATTGATGCAGCCAAATTG[T/C]GTCGCTCATCAGCATTGGCAGTAATAACCGGCATCCATAAATCAGCAGTG
Gb379_005951	Class_II	N/A	N/A	Chr02	16203575	Unique_Gb	Tm1_Mira454_Contig_8656	CTGTGTCGCAGCTGTGGATGTAATTTGTCTTGGCTAGATTGTTTCTCCCC[A/C]AACAAGGAGTTCTCATTGCTAGAAGATGCCCATTTGCATAATGTAAAGTG
Gb379_006035	Class_II	N/A	N/A	Chr13	58103857	Unique_Gb	Tm1_Mira454_Contig_8820	GCAATTGGATACCATCGGCTATTATCACCGGCACGCAACCCAATGCCACG[A/G]ACTCGACAAGCCTTGGACTCCATGGAGCCCACCCGAGTGGGCACAAACAA
Gb379_006050	Class_II	N/A	N/A	Chr10	54349254	Unique_Gb	Tm1_Mira454_Contig_8848	GGGATAAGCCATTGGTGGTGGAGGACAAGGTTCTGGAACCTTTGGTGCTG[A/G]TGCTGGTGGTTTCGGTGGTGGTTCTTTTGGTTTCTCAGGTTCCTTAGGCT
Gb379_006063	Class_II	N/A	N/A	Chr02	56977180	2_GbGm	Tm1_Mira454_Contig_8856	CTGTGTTTAGGTCACTATAGGCGTGTAACCATAAAGTGCCCCAAATCTAA[A/G]GTACGTCGAAAAGGTATCGGGCATCGATATCGTCATCGGTTGCTGTATGG
Gb379_006065	Class_II	N/A	N/A	*	0	5_GbGtGmGaGl	Tm1_Mira454_Contig_8859	GCTGGTCCTTTACCTCTACGAGGTGAGAATGACCTTGAACGAGAACGAGC[A/G]GGTCTACGAATTGGAGAACGGCTCCGTCTACGACCTAGAGGAGACCTTCT
Gb379_006155	Class_II	N/A	N/A	*	0	Unique_Gb	Tm1_Mira454_Contig_8968	TTTTAGCTAGAGACTACAAATGAGAAGTTGTTGGGGCGGAAACTTATCTT[T/C]TCAAAGATGTTGCTGATTCTTTTGTGGCAAAGGCACGGGCTTGTGAGAGA
Gb379_006167	Class_II	N/A	N/A	Chr08	46617555	Unique_Gb	Tm1_Mira454_Contig_8972	AAAACCCAGGAGCGACACCTGGAGTGGCCCAGAGATAAGACAGAGCACCC[A/G]CAGCCAAAATAGCACCAGGCACAGTTAGGGTTAGCCCATCGGGCTTCGGC
Gb379_006204	Class_II	N/A	N/A	Chr06	46372166	2_GbGt	Tm1_Mira454_Contig_9037	CAGTTACTTATCTGGTGGAAGGTGTGGACAATGCATTCGTGGCGGAAGCA[T/C]GAGCTTGTGAAAGAGCGCTGATCCTCGCAAAATTGAAGGGCTTTCGACGG
Gb379_006228	Class_II	N/A	N/A	Chr09	34162046	Unique_Gb	Tm1_Mira454_Contig_9069	TTCTACACACTCTTCTCATCTCCCAACCAAAATACACACCCATCAACTCT[T/G]CGTATTTAACACTACAATAGGCCTGTGCTTCCACCAAATGGATTATTCGC
Gb379_006270	Class_II	N/A	N/A	*	0	Unique_Gb	Tm1_Mira454_Contig_9158	TTCTCCAATGCTGCACTGCGTTTTCTTCCCCGGCCAAGCACATAAGGAAC[T/C]GGTGATAAAGTTGTATCTACACTATTCTTTGAAATCACATCTGGAGATAT
Gb379_006286	Class_II	N/A	N/A	Chr11	8547185	Unique_Gb	Tm1_Mira454_Contig_9191	TTTGGATTCTCTTTCTCTACTCCCCCGTTAGCTTCCAATGTCACAGTTTC[A/T]GGGTTTTCTGGTTGTTTCTCACATGTACCATTCTCCTCTGCCTGAGTTTG
Gb379_006380	Class_II	N/A	N/A	Chr09	16685628	Unique_Gb	Tm1_Mira454_Contig_9357	ACCTTGGATTAGGAACATACATATAACCAAGATTACTATGGCCAATGTAA[A/T]CTGGTGACCATCAAATATCAGACTCTATGTGTTAGAGCTTGAGAACGAGG
Gb379_006439	Class_II	N/A	N/A	*	0	Unique_Gb	Tm1_Mira454_Contig_9437	AGTGAAAAATGAATCAAAAACCAGTAGAAACCAGGAAAGATGTTTCCAAG[T/C]CTTGCCTTCCATGTATGCATGTTGATGTAGGACATGGGTCCATGTGACAT
Gb379_006450	Class_II	N/A	N/A	Chr10	51464200	3_GbGtGm	Tm1_Mira454_Contig_9451	CTTCTTTTGCGGCAGAGGCATATGCATGTTTAGACGGTGCAAAGCTAGGG[A/G]TTTTACTAAGGATCCAGTCGGTAATTCTTATGGGGGATTCAAAAACAGTA
Gb379_006510	Class_II	N/A	N/A	Chr13	53787705	Unique_Gb	Tm1_Mira454_Contig_9554	CCAGTGACTGAAGTGTCCCAACTTCCATGGTAATCAAAGCACATAGGATT[T/G]ACAAAATCAAGGCATCTTGCAATGGCATCAGTAGGGTATGTTCTAGGCAG
Gb379_006511	Class_II	N/A	N/A	*	0	Unique_Gb	Tm1_Mira454_Contig_9554	CGGGCCTCACAAACCCAATAAGCCCAACTCACCCTAGCCCAAAACCTTAA[C/G]AAAAACCTAGCCTCTCCTCACCTTAGGTCTTCAACCACCCTCTGCCGCCG
Gb379_006613	Class_II	N/A	N/A	Chr08	437092	Unique_Gb	Tm1_Mira454_Contig_9746	ACCAGCTTCTCTAAGAACAAGGCTATCAACCATTGAATGATAATGTATAA[C/G]TCGTCCTTTTGCAGCACATGATTCCAATAAGCTTTGCTCAAGCTCATTGC
Gb379_006641	Class_II	N/A	N/A	Chr13	42035596	3_GbGtGm	Tm1_Mira454_Contig_9778	AATTTTGAGTTCATTCCATTTGGCGCTGGAAGAAGGATATGTCCAGGCAT[A/G]CTATTTGCAGTGCCAAATCTAGAGCTACCACTTGCCCAACTGTTGTTCCA
Gb379_006645	Class_II	N/A	N/A	Chr03	45048246	Unique_Gb	Tm1_Mira454_Contig_9791	ACCGCCATACAATTACGAAGTTTACCTTTTTGTAATAAGTCATTCACCAT[A/C]CTCTGCCATTGAAGCTCTGCTACTTGCTCAACTTGTTCGTCGTCGGCTTT
Gb379_006738	Class_II	N/A	N/A	Chr08	35229864	3_GbGtGl	Tm1_Mira454_Contig_9931	CCGTGAGAAGCGATCCACCGACTCTTGACGACCCTCCGCCGGTGTTTCCG[T/C]TAACATGTCCGTTAGAGATAGGTCCATGAGACCCAGGACCGTCCGGGACA
Gb379_006743	Class_II	N/A	N/A	*	0	Unique_Gb	Tm1_Mira454_Contig_9934	TTCAGCTTTTACTTCCTGGCCTCCTGATATTCTGCCTCGGGGGTCTGATC[C/G]TCGCCCGTGGACCCTCCAGAGCCAGAGGAACCACCATCAGAACCAGAACC
Gb379_006759	Class_II	N/A	N/A	Chr08	55692389	3_GbGtGm	Tm1_Mira454_Contig_9964	CTTTAAAACTGTTGCTTCGACTCGGAGCAGGCCCTGCTACACCTCCGGAT[A/G]CATTAGAAGTAGCTGCAGCTGGAGCAGCAGTGTTGTTACCGTAGCCCATT
Gb379_006792	Class_II	N/A	N/A	Chr07	59422244	Unique_Gb	Tm1_Mira454_Contig_10012	GTGCCGCTCGATGATGTTGACTTGACACCCAGTAGTACAACAAGTACCGA[T/C]GTGGTGTCCTCCCGGATTCACTCTTTGTACCTTCAACGACAATCACACTT
Gb379_006935	Class_II	N/A	N/A	*	0	3_GbGtGm	Tm1_Mira454_Contig_10215	GGATGTAAAGACCACCTCGTGCCTTACCAATCCCCCTCATTTTTCCACTT[A/G]AGAGATCCTTAAATATGAAAAGTGGTCTCACGATGCAAGAAATAAATTCT
Gb379_006952	Class_II	N/A	N/A	*	0	3_GbGtGm	Tm1_Mira454_Contig_10238	GTGGGGTGTCCTGGATTTTCAGTAATTGTACTATAGCACAACGTCGATCA[C/G]TGATTTGTGGTATCTGGGTACTCTGGGTGAACTTGATGGCATAAATGAGA
Gb379_006956	Class_II	N/A	N/A	Chr04	10607408	Unique_Gb	Tm1_Mira454_Contig_10243	GTAACATGGGTGATGTGTTTGACGTTGGTCGGCCATCCGATTTCCATATG[A/G]TGAACGGTGGAAGAAGACATTACTTCGTCTCGTCTATCAACACGACAAGA
Gb379_006957	Class_II	N/A	N/A	*	0	2_GbGm	Tm1_Mira454_Contig_10245	TGAACTCAAACATCCGAAAATGATCGCACGAGTAAGCATCGACTGGAGAA[T/C]CCGGATTGTAAAGGCCCGAAATCTCGGAATCCGACTCGAAACCCGGCTCG
Gb379_006972	Class_II	N/A	N/A	Chr07	995084	5_GbGtGmGaGl	Tm1_Mira454_Contig_10272	TTCTTCGCGCCATCCCTCTCTTCATCCAAGGCTTTCAATTTGTTCTTAAT[T/C]GCAGCTATTTTGGCACTGCGACTCACTTGTCCCGAGATGGTACTAGTGGT
Gb379_007045	Class_II	N/A	N/A	*	0	Unique_Gb	Tm1_Mira454_Contig_10409	TATATGGCGAATCTTATGGAATTTTATTCCTACTCTATCGAATCTCAGAC[T/C]CAAGAGAGTGGTTGCAAACAGCTTCTGTCCTCGCTGTCATAATGCGGAAG
Gb379_007050	Class_II	N/A	N/A	Chr09	69705511	Unique_Gb	Tm1_Mira454_Contig_10428	GATCTCCATTTCCCTAAAAGTTCATGTCGTTCGACTCTCTCAGGTCCTTC[A/G]CATGCTATAATGTTGACAATCTCCCGTGCCAGACAGTGCTGTTCAACATT
Gb379_007133	Class_II	N/A	N/A	Chr10	54785555	Unique_Gb	Tm1_Mira454_Contig_10593	TCTAAAGCATTATTTGCAGGAAGTAGAGTTGAAGAGACCCAGTTACTGTT[C/G]ACAGAAGAAGCCGAGACTGAAACATCCCGATCTGCTTCAGCATTGGAGAA
Gb379_007147	Class_II	N/A	N/A	Chr08	53966753	Unique_Gb	Tm1_Mira454_Contig_10633	ACGACGGTGGTCGTGGACAACACGTTCGCCCCCATGGTTCTTTCTCCGGC[A/G]AGGCTGGGTGCTGATGTGGTTCTCCATAGTATCTCTAAGTTCATCAGCGG
Gb379_007155	Class_II	N/A	N/A	Chr01	29240631	2_GbGt	Tm1_Mira454_Contig_10638	GCAGCCAACACAAGCTGCCCCCGATGTGGAGAAAGAGCTAAAACAATGGA[T/C]CATTTATTCCGAGAATGTCCTATTATAGTGGAAGTATGGACAACACTATC
Gb379_007156	Class_II	N/A	N/A	*	0	Unique_Gb	Tm1_Mira454_Contig_10638	ATGTCGCCTTTTCTGTTGCGCACTTGTGAGTTCATCAAGATTAACTTCGA[T/C]AGTGCATACAACGAGAGTCAAAATCGTTCGACTTCAGGTATTGTGGTTAG
Gb379_007176	Class_II	N/A	N/A	*	0	Unique_Gb	Tm1_Mira454_Contig_10675	TGCTTGAATAAGGAGAATAGCTAGGAGATCGACAGGGTGAGTAACTCGGC[A/G]AACGATGACGCTCACGAATAGTTTTCAACCCCAAATACCTTCCCGGTGTA
Gb379_007191	Class_II	N/A	N/A	*	0	Unique_Gb	Tm1_Mira454_Contig_10695	TCCATTACTATTGACTGGATTAGATGACACCTGAGGATTTGCAGCTTGAA[A/T]AACAGGCAATTTATCAGAAGTGAGGACAGAAAGACGGCAGAGTGGACAAG
Gb379_007271	Class_II	N/A	N/A	*	0	Unique_Gb	Tm1_Mira454_Contig_10807	GAGGATTAATATGCACTACTGAAAGCTCGTTAGTAATACAAGCTGCCCCC[A/G]ATGTGGAGAAAATAATGAAACAATCGATCATATCTTTCGCGAATGTCCTG
Gb379_007272	Class_II	N/A	N/A	*	0	2_GbGm	Tm1_Mira454_Contig_10807	TCAGAGATCCACCATGGGGTAACTTTCGCCTTTGCAGCTGAAGCAATAGC[T/G]TGCCAAAAAGCGGTCCAAACAGGAGTTGAACAAGAATGGCCGAAGATCAT
Gb379_007299	Class_II	N/A	GT_GOOD/GM_GOOD	Chr11	41016382	3_GbGtGm	Tm1_Mira454_Contig_10837	TTCACAACCTTTAATGTTGTGATAAACTTTCCAGGAATTTCCTTGGATGC[T/C]TCCCATTTTACATAGACTTCAATCTGGGCATCTGTGAAGTCATTGTAGGG
Gb379_007309	Class_II	N/A	N/A	*	0	3_GbGtGm	Tm1_Mira454_Contig_10860	CTTAGGGTGCATGATATACTGCAGGATGAGCTATTTAGTGAGTCTACTGC[T/C]GAATTTGTGGATTCAAGTGGTGCATCTGGACATGAGGGTACTGCACATCA
Gb379_007481	Class_II	N/A	N/A	*	0	Unique_Gb	Tm1_Mira454_Contig_11132	TACAAGGGTTAATATGCAACATAGACAACTTGTCAGTAATACAAGTTGCC[C/G]CCGATGTGGTGGAAGAACCGAAACAATTGATCATATTTTTTGTGAATGTC
Gb379_007485	Class_II	N/A	N/A	*	0	Unique_Gb	Tm1_Mira454_Contig_11141	AGCGGCGAAGGCGGAGACGACCCTTTGGTGGGTTTCTGAACAGGATATGA[T/G]AACTAGCCCTTCTTCATTCATGACTACTACTCCTGATGCAGAAAGATTAT
Gb379_007509	Class_II	N/A	N/A	Chr07	12629692	Unique_Gb	Tm1_Mira454_Contig_11178	TTCTCTAGATCACCAGCTTCAGTTGCCATATCCTCTCCACCCATTTCTCG[T/C]GAACTTCTCTCCAGCATGGACTTGGCATTATTAACAGTGCCAGTTCCAGA
Gb379_007554	Class_II	BAD	N/A	Chr05	46915827	Unique_Gb	Tm1_Mira454_Contig_11249	CTTTTTTGGTGTAGGTGGCGGAAGAGCGGGCGGTGATGGTGGTGGAGGGC[A/T]TGGTGGAGGCGGCGACGGTGGTGGAGGACTTTGTACGCATGATGGGGTAC
Gb379_007576	Class_II	N/A	GT_GOOD/GM_GOOD	Chr04	22158304	4_GbGtGmGa	Tm1_Mira454_Contig_11289	AGCACAAAGAGCCCCGGAAAAGGAAAACCAGATTCTCCAGGTACGGGAAC[T/G]TTTTCCAAGCCTAAGTTAATGATTGCCTTGGTCCCTTCAGCCAAGGTCCT
Gb379_007631	Class_II	N/A	N/A	Chr01	2615147	Unique_Gb	Tm1_Mira454_Contig_11380	CTGGTTATCATGCACAGCCAATCCAGGGAGCACCACAGTATACAGGCATG[C/G]TTCCACAGCAAATGCCTGTGGGCCAGATGAGTTCCATGTATCCTCATCAA
Gb379_007654	Class_II	N/A	N/A	Chr09	21599657	Unique_Gb	Tm1_Mira454_Contig_11408	TTCCTCATCTGGGGAGGTGAGTTGACGGGTGAATTCACGGTCCGAAGTGC[T/G]TATAAACTTTTACAGAGTTCGAATGAAGACCCTAGCGCTTATGCGTTACA
Gb379_007665	Class_II	N/A	N/A	Chr06	30469734	Unique_Gb	Tm1_Mira454_Contig_11422	TTTTGGCACTGAGAAGCACCCATCGTAGACGTCATGGTCATCTTGTCTTT[T/C]CTTTCGCCTAATCTAACTGCCTTTTCAGTACTCATCAAATACATTTGCCT
Gb379_007678	Class_II	N/A	N/A	Chr09	27109967	Unique_Gb	Tm1_Mira454_Contig_11456	ATGTCATCATCTTCCTCATAAGCCTCTTGAGCTGCTTGCGCCTGCTTCCT[A/G]CGCATCTCTTCCTCGATGTTGACATCATATAGAGTTGTTTCCTCACACTC
Gb379_007702	Class_II	N/A	N/A	Chr03	2404234	2_GbGt	Tm1_Mira454_Contig_11501	ACTTCAGTGTATCCTCTAACTTAGGAAACACTCTGATTTTACATGAAACT[C/G]GCACATTAAGGTTCAAAGCCAGTTTTTCGACTAACGATTTCACAAGAGGA
Gb379_007981	Class_II	N/A	N/A	Chr01	2250558	Unique_Gb	Tm1_Mira454_Contig_11986	CCAGAGTTAATTGTAAAACCAGTGCCCCAAAATAAGCTCAAAGATGAAGC[T/C]GAGAAGCTAAGTCATAAGATGGAATGTTCAGCAGAAAATGCTGTTGGTAG
Gb379_007989	Class_II	N/A	N/A	Chr04	60401334	2_GbGt	Tm1_Mira454_Contig_12002	TCTCTTTTCGACCACTCGAGACAACTGCTTGACTTCCTCTTTCGGTAGAC[A/G]GCGATGATGGCTCAGCCAATGTCCTCCATCAACCACGAGTGTAGTCCCAT
Gb379_007990	Class_II	N/A	N/A	Chr04	60401030	2_GbGm	Tm1_Mira454_Contig_12002	AGCCTTGATGGTAATCTCGTCGGGTGCGAGTTTACTTAAGCCGGGTGTAT[T/C]GGCAATAGGGCCAGGAGCAATACCATTGACCCGGATATCGTAGTCAGTTC
Gb379_008009	Class_II	N/A	N/A	Chr01	20330309	Unique_Gb	Tm1_Mira454_Contig_12019	GTGTTGGATATGAATCCTTAGATGTCGAAAGTGGATTAGCACCACCTAGA[A/C]GGTCCACTTGCGCCGCAGGAGGAGCAGCAGATTGCGAAACCACAGCCGCA
Gb379_008014	Class_II	N/A	N/A	*	0	3_GbGtGm	Tm1_Mira454_Contig_12021	GTTGCCTGGAATAAGGGACTTATTTATAGCCTTGTGAATGAAGATCAGGC[A/G]CAACGTATTATTTCCATCCCGATTTTTGAGACTTCAACGGAGGATTTACT
Gb379_008015	Class_II	N/A	N/A	*	0	2_GbGt	Tm1_Mira454_Contig_12021	TTTGAGACTTCAACGGAGGATTTACTGGTGTGGAAGTATGAGGGGTCTGG[A/G]GAGTATTCGGTGAAAAGTGGTTATAGAGTTCTTGCTACTGACTACTTACA
Gb379_008192	Class_II	N/A	N/A	Chr10	60604072	Unique_Gb	Tm1_Mira454_Contig_12317	CGTTTATAGGCCGAGAATGCCGTTGCCTGTCGGATCTGGATTACGAGGGC[A/G]AAATGATACACTTGAAACCCAAGGCACCTCAGATGCTTTATCTCATTGCT
Gb379_008213	Class_II	N/A	N/A	*	0	Unique_Gb	Tm1_Mira454_Contig_12354	GGTGATTCGTAAACTACAAGAGAAGCTAGAGGATAGATCTGAGATTGTTA[T/C]GTTTATTAATGACTCAAAAAACCTAAGATTAGGTTTTCAGGTATGTGTTT
Gb379_008335	Class_II	N/A	N/A	Chr08	36046543	Unique_Gb	Tm1_Mira454_Contig_12628	GATGGAACAGCTGAAGGTGTGCCTACATTGACACTATGAGGGGTAATACT[A/C]TCCACAGGTCCCATAGTAGTAGCACTCATACTTGATTGGTATTGTACATT
Gb379_008526	Class_II	N/A	N/A	*	0	Unique_Gb	Tm1_Mira454_Contig_12977	TGTGTGTTATGAGCCATCTGGGGTGACAGAAACACTTGAATCCGGACAGG[A/G]AGTGAAAATAAACTTTGATGGAGCATATGATGCGAGACACTTCCAATCGG
Gb379_008599	Class_II	N/A	N/A	Chr04	46315072	Unique_Gb	Tm1_Mira454_Contig_13111	CCCGGGATGAGTTTCTAAACCCCGCTCATCCTCCCACTTCTTCCACACCA[A/T]TGTGTCTGTGTCCAAACTGTATACCTCTCCAGAAAATTTCCCAGCACCAA
Gb379_008755	Class_II	N/A	N/A	*	0	Unique_Gb	Tm1_Mira454_Contig_13395	GCCGCATTCGCTTTGAGCCAATTGACAACATCACTGAACTTGTCCATAAT[A/G]TGTGAGGCATGACTTAGGTAATCACTAACACCATCTTGCCAAAGCTCATC
Gb379_008762	Class_II	N/A	N/A	Chr08	596605	Unique_Gb	Tm1_Mira454_Contig_13407	GCTCTCTGATTCGCTACTTCCAGAATTTTCAGACTCAGACTTGGATTTGA[T/C]TCTCTTATTGCTTGTCTTCTCCCTTTCTTTATCTGAGTCGCTCTTCCCAT
Gb379_008861	Class_II	N/A	N/A	Chr08	2399832	Unique_Gb	Tm1_Mira454_Contig_13583	AGCAAGCAGCACAGCTCCAGGAAGCCTCTCATTCGAATGCAAACTTTGCC[T/C]ATTTGAACTACTTACACTCTCTGCATTTACACCATTTATTGATGCAAACC
Gb379_008910	Class_II	N/A	N/A	Chr06	44070139	Unique_Gb	Tm1_Mira454_Contig_13666	CGTTGATTCTTTGTCTTCCTAGTCACAACAGATACTTCCTTCTGATTTGC[A/C]ACCTTCAATGCTTTTGAATTTGTTCCATTAATGCAGCTACCAGCCTTGAA
Gb379_009301	Class_II	N/A	N/A	Chr12	27097266	4_GbGtGaGl	Tm1_Mira454_Contig_14437	GTCACCGACACAGCTTTGTGTTTGTCGCTAAAAGGATTGGAATTTATTGT[C/G]TTTAATTTGTCGAGTGTCTCGTGGTACTTCTGGATGCGACGTACCTCAGC
Gb379_009330	Class_II	N/A	N/A	Chr11	4124391	Unique_Gb	Tm1_Mira454_Contig_14465	AATGCAATACCACAGGTCAAGATAGATCGATGATAGGGGTTTATATCCAT[A/G]ATATTCAGCAGCAAATCAGTAAGTTTAATAAAGTCAGATTTCAGTACACA
Gb379_009331	Class_II	N/A	GT_GOOD/GM_GOOD	Chr11	4124331	3_GbGtGm	Tm1_Mira454_Contig_14465	AGCAAATCAGTAAGTTTAATAAAGTCAGATTTCAGTACACACCAAGATCT[A/G]CAAATAATCTCGCACACATTCTTGCAACGGAAACTCTAAAGAGGAAAGAG
Gb379_009416	Class_II	N/A	N/A	*	0	3_GbGtGm	Tm1_Mira454_Contig_14616	CAAATGGGTAGCTTGGGAGACTGAGTTTCCATTGATTGCAGCTGCAAAAG[C/G]TTTACGAATTTTGAAGAAGAGAAGCCAATGGTTGCGTGTTATTCAATATT
Gb379_009445	Class_II	N/A	N/A	Chr02	28249088	Unique_Gb	Tm1_Mira454_Contig_14654	CAGTGTCGAAAATAGCGTGAAATTACATCCCCACTTTCTCCAATCTGAAG[T/C]TGAGAAAAGTGATGACTGAGGATCGATGTATGAGATGTGGCCAAGGAGAA
Gb379_009446	Class_II	N/A	N/A	Chr02	28249177	Unique_Gb	Tm1_Mira454_Contig_14654	GGCCAAGGAGAAGAAGATAGCAACCACGTCTTCCAACTGTGCCCTACTGT[A/G]AAGGAAATATGGAGTCACTTAAATTTTTCTCGGGTTTTCAGCCAAGGGAC
Gb379_009589	Class_II	N/A	N/A	Chr10	31459908	2_GbGt	Tm1_Mira454_Contig_14939	ACTAAATGTCCCAGATGTGAGTCTGAAGAAGAAAGCAGTCGCCATATTTT[C/G]CAACAGTGCCCTGCAGCGATTGAGGTCTGGTATCATCTTAATCTTTCGTG
Gb379_009738	Class_II	N/A	N/A	Chr06	40052094	2_GbGm	Tm1_Mira454_Contig_15176	AAGCAGCGCATGCCATTGCAACTCGAGGATTCAACCTGGCTAACCCATTA[T/C]ATTGGATTGAAGAAGTACCAACGGAGATTGAACCTATCATCGTCAACAAC
Gb379_009784	Class_II	N/A	GT_GOOD/GM_GOOD	Chr07	7655013	3_GbGtGm	Tm1_Mira454_Contig_15298	GAAGCATAGGACCTCCATGATTCAATTGAGGACGAAGCAGTGGAGAAGAT[C/G]GTTGGACATTTAGTGATGGAATATCTGGATCCCTCATGTCATAGGGACCA
Gb379_009903	Class_II	N/A	N/A	*	0	Unique_Gb	Tm1_Mira454_Contig_15577	TTTATTCAAGATTCAAAACATCTGAGTTTCGATTTTGAGTCCTGTGTTTT[A/T]CGATTTGTATCAAGAGAAGCAAACAAAGTGGCTCATCTTATTGCTAAGGA
Gb379_009917	Class_II	N/A	N/A	Chr10	32125031	5_GbGtGmGaGl	Tm1_Mira454_Contig_15605	ATAGAGTGCTCCGGGATTGAATGGTTCAGCTGATGCCGATAGCTTACTCC[C/G]CTTTGCTTCTAAACCTTTTTCCTGACTACAAGAAGACACCTTATCAATTT
Gb379_009937	Class_II	N/A	N/A	*	0	Unique_Gb	Tm1_Mira454_Contig_15628	AAGACCATTATCATGTGAATGAATGGGGCCACCACCAACACCACCGTCAC[C/G]ACCCTCATCGTCATGGTCAACAACTCCCATCTTGGTATCAGTTTCAGCTA
Gb379_009975	Class_II	N/A	N/A	Chr11	61801980	Unique_Gb	Tm1_Mira454_Contig_15701	TTTATTACCCTCTCAACCATTTTATTTCCTATTACAACAGGGCTCACGTT[A/G]TCACTGACTTTCGAATATCCACGACTTATTGCAGGAACAGAGCTCCCACT
Gb379_010045	Class_II	N/A	N/A	*	0	Unique_Gb	Tm1_Mira454_Contig_15906	ATACAGAGGTATATGGCAGAAAATGAAGGGGTGAGAGAAACTCCGAATCC[T/C]TTCAACACAAACAAGAATCACAGAGGTCAGAAGGACATATCGAGAATAAC
Gb379_010063	Class_II	N/A	N/A	Chr05	63288641	2_GbGmGa	Tm1_Mira454_Contig_15948	GAATGCATACCGTGCAAGTCCAATTTCAACTCTAAATCATCCCACTCCAT[T/C]GCCTCATCCAACACTGAAGATGATTCAACCAATTCCTTTACCAACAATGC
Gb379_010158	Class_II	N/A	N/A	Chr13	54185958	4_GbGtGaGl	Tm1_Mira454_Contig_16149	TGGCTGCAGTGCTGCTGCAGGACCTGTGGGGAGAGTGCTGGAAGCAGATC[A/T]TCGGGCAGGAGATAGAGGCTCCGGCATGTGTTACACATACAGTTGTAGTA
Gb379_010227	Class_II	N/A	N/A	Chr02	7401436	3_GbGtGm	Tm1_Mira454_Contig_16280	CTCCAAATGCAAGAGCTGCTGTCAATGAGCCTGCTACTGAACATCCAGAG[A/G]GTGCTCAGAGTGGTTCATGTTCTGCTGAAGTGGCTAAGATCAAGTTGCCT
Gb379_010228	Class_II	N/A	GT_GOOD/GM_GOOD	Chr02	7401375	4_GbGtGmGa	Tm1_Mira454_Contig_16280	TGGTTCATGTTCTGCTGAAGTGGCTAAGATCAAGTTGCCTATGTTCCTTA[T/C]AGAATTTCATACAGAAGTTGCGAGCAATGTAGACCTCTCAGACTTCACAG
Gb379_010354	Class_II	N/A	N/A	*	0	Unique_Gb	Tm1_Mira454_Contig_16571	GACCAATTATCTTCTTCATCAGTATGCTTTCTTGATATCAAAGGAGTCTT[T/G]GGAGAGTTCGTCTCAGAATCCTTGATAGGGAAAGGTGGAGAGTCACCATT
Gb379_010437	Class_II	N/A	N/A	Chr07	7151563	Unique_Gb	Tm1_Mira454_Contig_16797	ACACCATCATATGGGTTTCTATATCGTTATTGCTGGTTTTGGCTTGGGGT[A/G]TTGGCATCATCATGTTGCTCTACCTGCCCTTTAGAAGATATGTGCTTCAG
Gb379_010456	Class_II	N/A	N/A	Chr13	54048903	4_GbGtGmGa	Tm1_Mira454_Contig_16837	CTCTATCCGAATACGAATGCTGGAAACAGGTATGTCTAACACGGATATGT[A/T]GTACATTTGTTCATTTAGTTCAGTGACATGGATTGATCTTCCTTTCTTTA
Gb379_010470	Class_II	N/A	N/A	Chr01	190877	Unique_Gb	Tm1_Mira454_Contig_16894	CTCTACGTTTATTTGTTTATCAAGTTGACTTGAATACTACCAGCCCCACA[T/C]CTGGAGCCATGTTCTCCTGCGCCGCGCCTTCACTGTGCCGGTGCTCCCCT
Gb379_010474	Class_II	N/A	N/A	Chr04	43133921	Unique_Gb	Tm1_Mira454_Contig_16924	TGGCATCAACATCTTCACAAGATTCCGAGCTTCGATGCAGAACAACCTCC[T/G]TCTCTTCCTCAGAACCAGTACCACTTGAGACTCCAATTGAAAAGTCTATA
Gb379_010521	Class_II	N/A	N/A	Chr09	12877208	Unique_Gb	Tm1_Mira454_Contig_17056	GGAGAGTTGGGTTGTGGCTTGTCGAAAACATCAGAACCTATACTTTTGGT[A/G]GCTAGGTTGCTACCCGGATGGAACACACTCCTCCACACGTTCTCCTTACG
Gb379_010532	Class_II	N/A	N/A	Chr01	14321167	Unique_Gb	Tm1_Mira454_Contig_17085	TTTTGCACCTACTGTTAGGTGATAGCTTGTACACGTATGATCGTTCAGTC[T/G]GAATTCCGACACCATACATGCAATATATCTCCATGTCCGGAGCATCAGAT
Gb379_010587	Class_II	N/A	N/A	Chr01	29240631	2_GbGt	Tm1_Mira454_Contig_17196	GCAGCCAACACAAGCTGCCCCCGATGTGGAGAAAGAGCTAAAACAATGGA[T/C]CATTTATTCCGAGAATGTCCTATTATAGTGGAAGTATGGACAACACTATC
Gb379_010588	Class_II	N/A	N/A	*	0	Unique_Gb	Tm1_Mira454_Contig_17196	ATGTCGCCTTTTCTGTTGCGCACTTGTGAGTTCATCAAGATTAACTTCGA[T/C]AGTGCATACAACGAGAGTCAAAATCGTTCGACTTCAGGTATTGTGGTTAG
Gb379_010926	Class_II	N/A	N/A	Chr07	60669174	Unique_Gb	Tm1_Mira454_Contig_17852	GAGTCCAGCTTTAGTAGTTACACCATCAGCTTTGTCTAATACGGGTTTCC[A/G]AGCAGCATTTAAAAGGTCATTTTTCATAGGCTGGAAGGCAGACGATGGAT
Gb379_010929	Class_II	N/A	N/A	*	0	3_GbGtGm	Tm1_Mira454_Contig_17866	AGAATTTATTTCTTGCATCGTGAGACCACTTTTCATATTTAAGGATCTCT[T/C]AAGTGGAAAAATGAGGGGGATTGGTAAGGCACGAGGTGGTCTTTACATCC
Gb379_010972	Class_II	N/A	N/A	Chr10	51464200	3_GbGtGm	Tm1_Mira454_Contig_17967	CTTCTTTTGCGGCAGAGGCATATGCATGTTTAGACGGTGCAAAGCTAGGG[A/G]TTTTACTAAGGATCCAGTCGGTAATTCTTATGGGGGATTCAAAAACAGTA
Gb379_011247	Class_II	N/A	N/A	*	0	2_GbGt	Tm1_Mira454_Contig_18563	CGGAAGAGATCGTCCATCGTTTCCACTACTGATTCACACCGGGGGCAAAT[T/G]ACATTAGTAATTAGCTTTTTGTATTGCATGTTAGCTCGTGTAGGCAAGTA
Gb379_011317	Class_II	N/A	N/A	Chr01	10559497	2_GbGt	Tm1_Mira454_Contig_18746	ATGGAATTGTGATCAGGTGGCTCAATTGGCTCCAAATGAGAGAGGTAATC[T/C]TTCTGAAGATTCTTTCTGACTTTCTCTGAAGCAATGAACGATGTTTCGAG
Gb379_011324	Class_II	N/A	N/A	Chr07	47273012	Unique_Gb	Tm1_Mira454_Contig_18762	GACTCAAGAGCATGATCCTTTTCAGCTGCCTCTGCTTGTTTTTGTGCTTG[T/C]ACTCTGTATACATTCATGATCTTTTGTATCCTTTCTATCTCAGCTATGAG
Gb379_011387	Class_II	N/A	N/A	*	0	3_GbGtGm	Tm1_Mira454_Contig_18912	CGGAGACCTTCTTTACCGGTGTATACTTGGCACGTATGAAGTTGCTGATG[C/G]AAACAAGATGCTTGTAGCTCCATGGTTGACACTTCCAATATTTGCTGCTC
Gb379_011404	Class_II	N/A	N/A	*	0	Unique_Gb	Tm1_Mira454_Contig_18954	TTGAATAAATTTCCGTGTTGCAGCGTGATATGACTTAGCATGTCTCTCGA[A/G]ACTTTGACATAGCAAACCGGACAAATCGTAACTTTGGATTCACAGGGATG
Gb379_011473	Class_II	N/A	N/A	Chr07	20325743	Unique_Gb	Tm1_Mira454_Contig_19127	TTGTGTTATAACAATGTAAAATAATTTACATACGGCGAACTAGTTGAAAA[T/G]AAGACAGAAGAAGAAAAGAAAAAGGCCAGAATTAAAGATGTCACTCCATT
Gb379_011541	Class_II	N/A	N/A	Chr13	207508	Unique_Gb	Tm1_Mira454_Contig_19316	AAAACCTGGATGGCTAATACACACATTCAACGAGGTTGATGGATGCAACG[A/G]CGACCACTTTTAGCATTCACATTCTTCGCCGGCTTCTCCACGTATTTTGC
Gb379_011576	Class_II	N/A	N/A	*	0	3_GbGtGm	Tm1_Mira454_Contig_19435	CGGAGACCTTCTTTACCGGTGTATACTTGGCACGTATGAAGTTGCTGATG[C/G]AAACAAGATGCTTGTAGCTCCATGGTTGACACTTCCAATATTTGCTGCTC
Gb379_011612	Class_II	N/A	N/A	*	0	2_GbGt	Tm1_Mira454_Contig_19494	AAGCGGTCAAAGTAGGAGTGGGACAACAATGGCCGAAGGTGATAATAGAA[A/G]GCGACTCCCTCACGATAATCAAAAAATGCACAACCAAAAGTCAAGATCGT
Gb379_011702	Class_II	N/A	N/A	*	0	Unique_Gb	Tm1_Mira454_Contig_19679	GAGGATTAATATGCACTACTGAAAGCTCGTTAGTAATACAAGCTGCCCCC[A/G]ATGTGGAGAAAATAATGAAACAATCGATCATATCTTTCGCGAATGTCCTG
Gb379_011704	Class_II	N/A	N/A	*	0	2_GbGm	Tm1_Mira454_Contig_19679	TCAGAGATCCACCATGGGGTAACTTTCGCCTTTGCAGCTGAAGCAATAGC[T/G]TGCCAAAAAGCGGTCCAAACAGGAGTTGAACAAGAATGGCCGAAGATCAT
Gb379_011755	Class_II	N/A	N/A	*	0	3_GbGtGm	Tm1_Mira454_Contig_19769	AGATTAACTTCGACGGTGCGTTCAATGAGAGGCAGAACAAGTCGGCATCA[C/G]GTATAGTAGCCAGGAATCAGGAAGGAAGAGTCCTAGTATCACGCTCAGAG
Gb379_011759	Class_II	N/A	N/A	Chr01	21438040	Unique_Gb	Tm1_Mira454_Contig_19772	TCCAGGCATGAGAGTACTACCCCACTGTTCGGCTGCCGGAAGCCACAATC[C/G]GGAAAAGTCGGACAAGTTGATCGAGGAGATATAGGATTGTATAGATCAGA
Gb379_011801	Class_II	N/A	N/A	Chr06	47214869	Unique_Gb	Tm1_Mira454_Contig_19876	TCCGAAGGAGACTTGTTACTGAACGGTGCCTACTTCACACCATCTGGAGC[A/T]GGAGCCTCAGCCAGCTATGCCAGGGCCTCAAGCTTGGGAGCCAAGTCCTC
Gb379_011825	Class_II	N/A	N/A	Chr07	995084	5_GbGtGmGaGl	Tm1_Mira454_Contig_19927	TTCTTCGCGCCATCCCTCTCTTCATCCAAGGCTTTCAATTTGTTCTTAAT[T/C]GCAGCTATTTTGGCACTGCGACTCACTTGTCCCGAGATGGTACTAGTGGT
Gb379_011998	Class_II	N/A	N/A	Chr09	8061920	5_GbGtGmGaGl	Tm1_Mira454_Contig_20362	AATTAATTTACTTCTATTCCTTAGCTGAAACATGATTCTCGCCTTCCATG[A/G]GGCAGCAACATTTTGGGCAAAAACACAACATTGCTGTTCGAGCAAAACTA
Gb379_012136	Class_II	N/A	N/A	*	0	3_GbGmGl	Tm1_Mira454_Contig_20644	CCCTAAGCCTTATCAGCCTTGGCAGCAGTAGCAGCAGCTTGACCTCTAAG[T/C]CTACCAGTCCTCCTTGCAGCAATAAGACCAACCTTTTGCCCAGGAGGAGC
Gb379_012150	Class_II	N/A	N/A	Chr09	16685628	Unique_Gb	Tm1_Mira454_Contig_20676	ACCTTGGATTAGGAACATACATATAACCAAGATTACTATGGCCAATGTAA[A/T]CTGGTGACCATCAAATATCAGACTCTATGTGTTAGAGCTTGAGAACGAGG
Gb379_012354	Class_II	N/A	GT_GOOD/GM_GOOD	Chr04	1149604	3_GbGtGm	Tm1_Mira454_Contig_21109	TGGGTTTTCAAGAACAGCAACAATTACCAGTGTCGGCTTTTCTGCTATGC[T/G]TTATGGTTGATATGGTCCTTTAGAAACAAACTCATTCACGAGGGCAAAAA
Gb379_012378	Class_II	N/A	N/A	Chr02	9195676	Unique_Gb	Tm1_Mira454_Contig_21166	GACGACAGCATCATCGGCTCGGATGTAGTTTTGGACGGCCCAACGGACGG[A/C]AAAGGCAGATTCATCGGAGAGGTCAACTGCTACACCGATTTTACGGCGTG
Gb379_012398	Class_II	N/A	N/A	Chr01	40221094	Unique_Gb	Tm1_Mira454_Contig_21217	CCCAGGTGCAAAGTGGGTGGTGAGACTTTGGCAAGCCTTTGTTGAATGTC[T/C]TGTAGCAGTAGAATTATGGAAAAATGTAAACTTCGGATGGATAGGTCAAA
Gb379_012451	Class_II	N/A	N/A	Chr08	49717380	4_GbGtGmGa	Tm1_Mira454_Contig_21275	GGAGGCCACACGCATGGAAAACTTTGGTGCAGGTGAAGCAGTATTAGTTG[A/G]ACGGCGCTGGTGGGGAGAGGGAAGCAAGAGATGGAGCGATGGAGAAAAGA
Gb379_012481	Class_II	N/A	N/A	*	0	Unique_Gb	Tm1_Mira454_Contig_21327	GATCCTTGGGTAAAGATCAACTTTGATGCTGCTTTCAAAAAGGAATTAAA[C/G]GAGTCTTGTTCGGGTTTAGTAGCAAGGAACGCAAGGTCAGAAGTCATTTT
Gb379_012538	Class_II	N/A	N/A	Chr09	13777345	Unique_Gb	Tm1_Mira454_Contig_21481	TAGTAGTTGTTATCCAAAACCATGGGTGTCCCACGGTCGTTTCTCACATA[T/C]TGGACGGCCTTGGGGTCTGGGATCTGATCAGGGCATTTATGGAGTATGTG
Gb379_012542	Class_II	N/A	N/A	*	0	4_GbGtGmGa	Tm1_Mira454_Contig_21489	ACAATACCCTTTGCGTTACATGAAATGATTTGATGGACATAAGCACGAGA[T/C]GACTATATAAAACTTCAACCATACAACGAGGAAACTAATCCACTTTAAGC
Gb379_012632	Class_II	N/A	N/A	Chr04	50972862	2_GbGt	Tm1_Mira454_Contig_21735	CCTTTCTTTCGCTTTCCACTCCTAAGTCTTTACCAGACAATGGAGCTGGA[T/G]TTTCAGCTTCTGTTCCTGCCGTTGAAGACCCAAAACCCAGTCAGAATGAC
Gb379_012666	Class_II	N/A	N/A	Chr02	18215898	2_GbGt	Tm1_Mira454_Contig_21838	CGAACGGTCGGGTGAATTCACGGTCAGAAGCGCCTATCAACTATTACAAA[A/T]ATTGACTAAAAGTCTTAGAACTTATGCTTTACAGACCATCTATAGGAATT
Gb379_012860	Class_II	N/A	N/A	Chr01	14321167	Unique_Gb	Tm1_Mira454_Contig_22415	TTTTGCACCTACTGTTAGGTGATAGCTTGTACACGTATGATCGTTCAGTC[T/G]GAATTCCGACACCATACATGCAATATATCTCCATGTCCGGAGCATCAGAT
Gb379_012878	Class_II	N/A	N/A	Chr13	4123458	2_GbGt	Tm1_Mira454_Contig_22456	TGGAAAGAGGTAATGGGCGGGTGACATTACGGGTGGTGTTTGATTGGAAC[A/T]AGGCAAATAACGGGTTTATGAGTTGGAACTTGACGCTGTTAGGAATCCTA
Gb379_012913	Class_II	N/A	N/A	*	0	3_GbGtGm	Tm1_Mira454_Contig_22543	CTGTTATTCGTGGTCGTCCCTCTGCTAAAAGAACAATTCACATATGTGGT[T/C]GGCCTCGTTGGGTCTTTGTCTTCATATTCTCAGCTGTGAGTTTCATCCTT
Gb379_012936	Class_II	N/A	N/A	Chr02	26792500	Unique_Gb	Tm1_Mira454_Contig_22616	GAAAGATTTTCCATCGAATTTAAACCAGATTCTTCAGCATCAGCGGCAGT[T/G]GATTCCATATTTGGCTTTACAGTCTTTACCTTCCCTCTTTGTAGCCTCAT
Gb379_012937	Class_II	N/A	N/A	Chr02	26792654	Unique_Gb	Tm1_Mira454_Contig_22616	CTTCCTCCATTTGTGATTTTTCCTCCATAAGTTGGATGGTTTTATCCTCT[T/C]CATTTTCGTCCTGCAGTTCTACAAGCGAGGTCAAGGCAGAATGCTCATTG
Gb379_013012	Class_II	N/A	N/A	*	0	3_GbGtGm	Tm1_Mira454_Contig_22835	ACTCTATATAACCATTTCAACAGTGGAAAGCACTAGGAATTAAGTTTCTT[C/G]TCTGGTACTCGAAGTTATCACCTAAGAAGCACCAACCTTGTATCATGTTC
Gb379_013025	Class_II	N/A	N/A	*	0	3_GbGtGm	Tm1_Mira454_Contig_22871	AGATTAACTTCGACGGTGCGTTCAATGAGAGGCAGAACAAGTCGGCATCA[C/G]GTATAGTAGCCAGGAATCAGGAAGGAAGAGTCCTAGTATCACGCTCAGAG
Gb379_013044	Class_II	N/A	N/A	Chr02	51670917	3_GbGtGm	Tm1_Mira454_Contig_22913	ATGAGATTGAGCAGCTCGGTTGTTTGTTGTTCCATTCCCTTTGTGGAACT[C/G]AAAACTTATGGCACTCACGCTGCTGCTTGAAATTTCATTAGCTGCTCCAA
Gb379_013121	Class_II	N/A	N/A	Chr02	53197080	Unique_Gb	Tm1_Mira454_Contig_23167	GCATTGACAACTTTATACTCATTAGAGGCTACAATTTCTAAAAGAGAATT[A/T]GAGTTAGCAGGGAAACATGGAAAGCGTTCGTGGACTAAAAGGCTCTTACT
Gb379_013156	Class_II	N/A	N/A	Chr06	11252621	Unique_Gb	Tm1_Mira454_Contig_23262	ATTCGTTCAATTGAAATTCTGAGCCTCTCCGTGGCTGCCACCTTCACCTC[A/G]TCTTCGGGCATGTATTCAACACCCCCATCAGTCAGGTCATCCAACCAACC
Gb379_013189	Class_II	GOOD	N/A	Chr04	61795193	2_GbGm	Tm1_Mira454_Contig_23308	TTGGATTACGTTGGGTCCCCAATACGTCACCGTTTCGACATAGTTTCTTC[A/G]CCGACTTCCATTTTAGCTTCACCTCCGTTATCCCCACCTTCCGATTCACC
Gb379_013270	Class_II	N/A	N/A	Chr03	44240770	Unique_Gb	Tm1_Mira454_Contig_23553	ACTCAATCCGGTTGATTCTTCGACCGTGTTTGCTCGCTTGTAAAACCGGC[T/C]AACTCGGTGATCGAACTCAGTCGCCACCGAGTCGTATAAACTCGCTGGTA
Gb379_013271	Class_II	N/A	N/A	Chr03	44240923	Unique_Gb	Tm1_Mira454_Contig_23553	ATCAACCCTTTTTAAATTCTCCGGTGCCGGAATATTCCTATTTCCGACGG[A/T]GATTCCTTCTAACCCAACAGAATAAAAGTAAGGATGTTTAGGATTAGAAA
Gb379_013289	Class_II	N/A	N/A	*	0	Unique_Gb	Tm1_Mira454_Contig_23612	CAAGCTTCTCCTCAAGATAGCAATGTCCTTGGAGCATATGCTAGTTTCCT[T/C]TGGGAAATAGGGGATGATGCAGAAGAATATGGAGAACAAGAATACCAGGG
Gb379_013307	Class_II	N/A	N/A	Chr10	58399674	3_GbGtGm	Tm1_Mira454_Contig_23667	TCCAAATCAATGGACCATCACTAGCCTGCCACAACAGTGAGTTCGTGATC[A/G]CAAATTTAAAACCTTTGCGCATCATGAGGGTAAGTAAGTGAGCAGTGTTT
Gb379_013308	Class_II	N/A	N/A	Chr10	58399989	Unique_Gb	Tm1_Mira454_Contig_23667	GTTAAAGTAAGGAGGTTTACGAATCTTCTTGAACCGGCACTCAGATTCCA[A/G]CATAACCCGACAATCCCAGTTCGACCATGTCACCACAGCAAAGTTAGTGT
Gb379_013538	Class_II	N/A	N/A	*	0	4_GbGmGaGl	Tm1_Mira454_Contig_24299	TACACCAGACTACATTCTTGCATACATTACCCCATACTACACTATAAGTT[A/T]CACATTTGAAAGACCTAAGCATGCAAACAGTACCAAAACCCATTTGATTT
Gb379_013564	Class_II	N/A	N/A	Chr11	2862741	Unique_Gb	Tm1_Mira454_Contig_24358	ATACCGAATCCGAAGCAGCCGGTATCACTGAAGTTCCTCCTCAAAAGTTC[A/G]TACTCCTTAACCTTCAACCCACTCTCAAGAAGCTGCATAGCTTTCTCTCC
Gb379_013590	Class_II	N/A	N/A	*	0	Unique_Gb	Tm1_Mira454_Contig_24424	TCATGGCTGCTCATTCATATGCAATATTGGACTTTGGTGGTGTGAAATGT[T/C]TGGAGTGTTGCTTGAATGAAGCTCTCGCGCTGCACAGAAACTCACCAACC
Gb379_013641	Class_II	N/A	N/A	*	0	Unique_Gb	Tm1_Mira454_Contig_24616	TTTATTCAAGATTCAAAACATCTGAGTTTCGATTTTGAGTCCTGTGTTTT[A/T]CGATTTGTATCAAGAGAAGCAAACAAAGTGGCTCATCTTATTGCTAAGGA
Gb379_013682	Class_II	N/A	N/A	*	0	2_GbGt	Tm1_Mira454_Contig_24732	GATTATTCATAACAACATCCCCTCTCCATTTGTAGTAGAAGCATATGCAT[T/G]TTAGTTAGGGATCTTGACGGGAGTTCATTCGATTAAAATAATAGGGGATT
Gb379_013800	Class_II	N/A	N/A	Chr08	55834164	2_GbGmGa	Tm1_Mira454_Contig_25025	CAATTGGATTGACACAACATGCTGCAACCATAGGCGTGTCCTCAGTTCCA[A/C]AAACAACAGAATCGGGCTCTACTGTTTCCACAACGGTACCTCATCAAGGC
Gb379_013801	Class_II	N/A	N/A	Chr08	55834000	2_GbGmGa	Tm1_Mira454_Contig_25025	AAAGGAAAGAAGAAAAACACTTTTCAAGGAAGAGGAAAGGGGATTGGTGC[A/G]GTGCCCAAGAGTCGAGGATCTGCAGCACCTGGTTGGACAGGAGCTGGGTT
Gb379_013984	Class_II	N/A	N/A	Chr12	34946738	Unique_Gb	Tm1_Mira454_Contig_25612	ATAATGCCGATAATGAATGGTCTATGGTCCACATGGATGATGCTGCTTTG[A/G]GGAAGGAGAACGATGAGAAGGAAGATCGACCCTTAGTCCAAGAGAAAGGG
Gb379_014049	Class_II	N/A	N/A	*	0	2_GbGt	Tm1_Mira454_Contig_25799	TCCTTCGTATCCCTTTAGCACGCACACCTCACGAAGATTTCTTGGTCTGG[T/G]GAGGTGAGTATTCAGGTGAGTTTTCGGTTCGCAGTGCCTATAAACTATTA
Gb379_014050	Class_II	N/A	N/A	*	0	Unique_Gb	Tm1_Mira454_Contig_25799	GAGTTTTCGGTTCGCAGTGCCTATAAACTATTACAATAAACTATTACAAG[C/G]TTTGGAGGAAATTCCTAGAGCTTACACTTTACAAACAGGCTATATGAACT
Gb379_014051	Class_II	N/A	N/A	*	0	2_GbGt	Tm1_Mira454_Contig_25799	CAATCGACCATATTTTTCGCAAATGTCCTGGATTTTTGATCTATTTTTTA[A/T]AGGGCAACAAATAGCAGACTTCATCAACAACTATATTGTTGAACCTAATG
Gb379_014093	Class_II	N/A	N/A	Chr04	1105018	Unique_Gb	Tm1_Mira454_Contig_25949	CAAGATTGCGGTTTCTTTCAATTTTCTCGTAAAAGCTATCAGGCCTCCAT[A/G]TTTCAGTAAAGAATGGTATTGAAACTGTCTCCCCATAACGATATAGCTGC
Gb379_014144	Class_II	N/A	N/A	*	0	Unique_Gb	Tm1_Mira454_Contig_26038	AAAATGACTTCTGACCTTGCGTTCCTTGCTACTAAACCCGAACAAGACTC[C/G]TTTAATTCCTTTTTGAAAGCAGCATCAAAGTTGATCTTTACCCAAGGATC
Gb379_014249	Class_II	N/A	N/A	*	0	Unique_Gb	Tm1_Mira454_Contig_26281	CTTTGGGCCATCTAGGGAGAAAGAAATTCTAGTGAGTTCGTTAAAATCAA[A/T]TTTGACGGTGCGTATGATGGGCGACATTACCAATCGACTCCGGGTATCAT
Gb379_014314	Class_II	N/A	N/A	*	0	2_GbGt	Tm1_Mira454_Contig_26498	CCCTAGGGTTTCTGCTAGGCGCCGCAGTAGCCACCAAGCAACCCTTCGTC[A/C]TCACCGCCAGCGTAGCATCATACGACCACCAAGCTCCGTACATTAGTACC
Gb379_014363	Class_II	N/A	N/A	*	0	Unique_Gb	Tm1_Mira454_Contig_26659	GAATTATCCGGTGAGTTTTCTGTCCGCAGTGCCTATAAACTATTACAAAG[T/C]GCAAATATGGATCCTAGTGACTATTTATTACAAACAGTTACAAAGGACTT
Gb379_014364	Class_II	N/A	N/A	*	0	Unique_Gb	Tm1_Mira454_Contig_26659	AAGGACTTTTACAAAAAATTATGGAGCCTTCAGCTACCATCAAAAATTGC[A/G]TTTACAATTTGGCGGATCTCTTGGGATTTTATTCCAAACTTTGTTAATCT
Gb379_014365	Class_II	N/A	N/A	*	0	2_GbGm	Tm1_Mira454_Contig_26659	TGGGATTTTATTCCAAACTTTGTTAATCTCAGATTCAGAAGAGTGGTTTC[T/C]AGCGACAGATGTCCTCGATGCAGCTCTAAAGCCGAAGGCAGTCTCCACGT
Gb379_014366	Class_II	N/A	N/A	*	0	Unique_Gb	Tm1_Mira454_Contig_26659	CTAAAGCCGAAGGCAGTCTCCACGTCTTCCGAGATTGTTACAGAATGCCA[T/G]GATCCATTTTGATGCAGCGTACGATAGCAAAACCTACAAGTCAGCGTCCG
Gb379_014381	Class_II	N/A	N/A	*	0	Unique_Gb	Tm1_Mira454_Contig_26697	GCCACTCTAGCTGGAACCAAAACAGTAGGACAAGCTGTCTTCTTGCGAGG[A/T]TCAGAAAAGCTTCCAACGCGACGAGGCAAGAAAACACCAGTTCCAGCACA
Gb379_014549	Class_II	N/A	N/A	Chr03	37262175	Unique_Gb	Tm1_Mira454_Contig_27188	GATCCGCTGTAAGGGGAGGGAGCACGGGAGTACGACCTGTGCCGAGGGGA[A/G]TAAGATCTACTCCTACCCTTACCAGATGAATAACGAGGAGACCGACTCTG
Gb379_014556	Class_II	N/A	N/A	Chr07	12977933	Unique_Gb	Tm1_Mira454_Contig_27211	GTATTTGGTGAGTTTCTGCACCACTTGAGCACAAGGAACCACAAATTGTG[T/G]CCATAAAGCTGGAAGAGATCTTGCAGTGTACAAATTCAAGTGATGTTAAT
Gb379_014565	Class_II	N/A	N/A	Chr04	60686541	2_GbGt	Tm1_Mira454_Contig_27226	ATATAAGGCGGCGATCCCGGGATCTCCTTTTGCGAAGACCATTTCAACCA[A/G]ATCGATCGTTACCCGGAAGAAAGGCCATTCGTTGTACATCTGCCGCAGCA
Gb379_014625	Class_II	N/A	N/A	*	0	3_GbGtGm	Tm1_Mira454_Contig_27438	ACATGTTTCTAAATTCATGGCTCACACTTCTTCGCCAGATGGCCTCCTTA[T/C]TTCTTGGACTTCTTGGAACCACCAGCTGGTTGAGCAGTGGCGGCAGGTGG
Gb379_014637	Class_II	N/A	N/A	*	0	3_GbGtGm	Tm1_Mira454_Contig_27488	GTGGGGTGTCCTGGATTTTCAGTAATTGTACTATAGCACAACGTCGATCA[C/G]TGATTTGTGGTATCTGGGTACTCTGGGTGAACTTGATGGCATAAATGAGA
Gb379_014654	Class_II	N/A	N/A	*	0	Unique_Gb	Tm1_Mira454_Contig_27547	TTCTCGACTTTGAGGGATACCTAAGAAGAATTCTTGCACGCCAGAATTCC[C/G]AGCACACCATTTTGCAGCTGATAGAATCTCTAGATGCTATAGATGCTTGG
Gb379_014660	Class_II	N/A	GT_GOOD/GM_GOOD	Chr04	58970159	4_GbGtGmGa	Tm1_Mira454_Contig_27555	GCATTTCTTATTTTTCAGAGTGATGGCAGGTTACCATTGCTAATACTGCA[A/G]TTCAGTCAGCAGTCCAGCTCTGCTCCACTATTTCGCGCACTCTTCGGTTG
Gb379_014695	Class_II	N/A	N/A	Chr11	18498324	3_GbGtGm	Tm1_Mira454_Contig_27632	TTCGGACAAACTTTTGAAGGAGGCCAGTTTTAAGACAATATTATAGTGTC[T/C]GTCTAATATTAAAACTGGAATTGACATATTACTTATATAAGGCACATGAG
Gb379_014738	Class_II	N/A	N/A	Chr11	4124391	Unique_Gb	Tm1_Mira454_Contig_27750	AATGCAATACCACAGGTCAAGATAGATCGATGATAGGGGTTTATATCCAT[A/G]ATATTCAGCAGCAAATCAGTAAGTTTAATAAAGTCAGATTTCAGTACACA
Gb379_014739	Class_II	N/A	GT_GOOD/GM_GOOD	Chr11	4124331	3_GbGtGm	Tm1_Mira454_Contig_27750	AGCAAATCAGTAAGTTTAATAAAGTCAGATTTCAGTACACACCAAGATCT[A/G]CAAATAATCTCGCACACATTCTTGCAACGGAAACTCTAAAGAGGAAAGAG
Gb379_014763	Class_II	N/A	N/A	Chr06	35333799	2_GbGa	Tm1_Mira454_Contig_27851	GTGAACCATGAGGGCGCTCATCATGGCTACTACGACGCCGGTTAGGGCTT[T/C]TGCTTCGGCTATGACTTCGCCTCCTTTTTGACCTCCCAAATAACTGGCGC
Gb379_014772	Class_II	N/A	N/A	*	0	3_GbGtGm	Tm1_Mira454_Contig_27868	ACTCTATATAACCATTTCAACAGTGGAAAGCACTAGGAATTAAGTTTCTT[C/G]TCTGGTACTCGAAGTTATCACCTAAGAAGCACCAACCTTGTATCATGTTC
Gb379_014819	Class_II	N/A	N/A	Chr04	1573853	Unique_Gb	Tm1_Mira454_Contig_28093	GATACATTACAGAGCATGGTTGTGGATTGTTTTCTCATATGTTTTGATTG[A/G]CTTGCTTGCTACATTGGATGATTTGATAAGGTGACCAGTTTACCTGGGTA
Gb379_014822	Class_II	N/A	N/A	Chr03	34219732	3_GbGtGm	Tm1_Mira454_Contig_28102	CGATGCTACGGCTAAGTTCCCATTACTCTATATGTAGTTTTTAGCTTATG[A/T]TTGTTTACAGTTTCTGCTTTTGCCTGTCACTAGCATATTACATCCTATTT
Gb379_014830	Class_II	N/A	N/A	Chr11	5142120	Unique_Gb	Tm1_Mira454_Contig_28120	TCGTAAGCTAAAAGGTCAGTGGCTGAAAAACCGGGTAATGGTGCTGCAGG[A/T]GGGGGAAGTGGATTGGAGCTTGTCCCTGGTGGTGTAGGCTTGCTGCCCCA
Gb379_014831	Class_II	N/A	N/A	*	0	Unique_Gb	Tm1_Mira454_Contig_28122	ATGTTGAGCTTTTGCCCGTTCCAACAGTTATCGGCGATAGTAGAAATGAA[T/G]TAATAAGCTCCGGTCCTGTTAAGAGTAATATTTATCGGTATGGGGATGGC
Gb379_014877	Class_II	N/A	N/A	*	0	Unique_Gb	Tm1_Mira454_Contig_28239	TCCTGGAACTACATCCCTACTCTTGCTAATCTTAAGATAAAACGAGTTGC[A/T]GTGGAGACTCAATGCCCCAGTTGTCATCGGAATGAAGAAGACAGTATTCA
Gb379_015180	Class_II	N/A	N/A	Chr07	9105910	4_GbGtGmGl	Tm1_Mira454_Contig_29222	TGGAACAAGTTTGTGTTCTTTGATCTGGGTTTTGAATAGAACTAGCTTCA[A/T]GCAAATGGACAAGACTGCAACAACGACGATATTATTATTTCCTCAGATGT
Gb379_015249	Class_II	N/A	N/A	Chr05	61608421	3_GbGtGm	Tm1_Mira454_Contig_29394	TGGGTTTGATGAGCTCGGGGGAACAGACGAGTTTTCCACTGAAGATTTGG[A/C]GGACAGATTGGCGAAAGTTCAAGTCATCTTCTCTGAAGGCGAATCGTCAT
Gb379_015253	Class_II	N/A	N/A	Chr13	4910043	Unique_Gb	Tm1_Mira454_Contig_29426	GAAATTAGAAAGCAATTGATCCTTACGTTGGAATGTATCCATTAACCAAG[A/G]TGTTACTTCACTTTCGGACAACGGGATGTCATCCAGGGTAACACGCCTGA
Gb379_015267	Class_II	N/A	GT_GOOD/GM_GOOD	Chr01	33630798	4_GbGtGmGa	Tm1_Mira454_Contig_29472	ATTTTTAATCTCCGAGTTCTGATGTTTCTTGCTCACAGAGTCAGTGTTCC[A/G]TGCCAAATCAGAGAGCTTTGACGGCAGAGGAGCTTCAGACAAATGGGCTG
Gb379_015434	Class_II	N/A	N/A	Chr07	3415741	2_GbGm	Tm1_Mira454_Contig_30005	CCACTGTAATATGCTAGCATATAGTAGTTCAAAGGGCTCAATTCGCTTCA[T/C]TGATTTGCGGCAATCAGCTTTATGTGATTCTCATGCCAAATTGCAAGTGT
Gb379_015444	Class_II	N/A	N/A	Chr05	3868359	Unique_Gb	Tm1_Mira454_Contig_30029	TTTTGCTATACTAGCTCTAATAATGATTGGTGTCAAGGACCAAAATGACA[A/G]ACGTGATTCATGGCATCATGGTGGATGGACTGCAAAGATGGTGATCTGGA
Gb379_015471	Class_II	N/A	N/A	Chr01	1152768	2_GbGm	Tm1_Mira454_Contig_30103	TCGCCGTCTCCGAAAGACGTCGTTTTCTCTATCCTCGTAGTCACCGGTCG[T/C]CTCTTTTCCACTTCTTCTTCGTCTTCTTCGGCTCTTTCCGTTGTTTTCTC
Gb379_015553	Class_II	N/A	N/A	*	0	Unique_Gb	Tm1_Mira454_Contig_30391	GCTCGAAACTTCTTTCTCGCTTCACAGGTGATCTCGATCTACTGTCACTA[T/C]GCCCTCGGCTGTAACTGCGGCTTCTGCTTCGACCACGTCGGGCACTGGGT
Gb379_015608	Class_II	N/A	N/A	*	0	2_GbGt	Tm1_Mira454_Contig_30542	TACTTGCCTACACGAGCTAACATGCAATACAAAAAGCTAATTACTAATGT[A/C]ATTTGCCCCCGGTGTGAATCAGTAGTGGAAACGATGGACGATCTCTTCCG
Gb379_015627	Class_II	BAD	N/A	Chr06	42635934	2_GbGl	Tm1_Mira454_Contig_30608	CCTTGGCACACTTTGAAGCCTTGTCTGCCTCTTCATCAAATCTCAGCCTC[A/C]ACTCTGCAGATTCATCCATTGCCTCCTTGTTTGCAAGATCAAACTGTCTT
Gb379_015664	Class_II	N/A	N/A	*	0	Unique_Gb	Tm1_Mira454_Contig_30731	ATAATCTTTCTGCATCAGGAGTAGTAGTCATGAATGAAGAAGGGCTAGTT[A/C]TCATATCCTGTTCAGAAACCCACCAAAGGGTCGTCTCCGCCTTCGCCGCT
Gb379_015718	Class_II	N/A	N/A	Chr09	17460479	Unique_Gb	Tm1_Mira454_Contig_30922	CATTTAACACCTATGTAGTAGTAGGGAGGACAATCCTCTACCAGCTCCAT[A/T]TAAACTACTTAACTTGGAGGCTTGACTTCTTTTGTGCTTTGATATGCACC
Gb379_015827	Class_II	N/A	N/A	*	0	Unique_Gb	Tm1_Mira454_Contig_31242	TCTATTTACCGAAGGTAAAGGCTGCATCAAGAGGATCTGACTACGAACGG[T/C]AGCATAGGTCTCATTGAGACCCATCAAGAATTGAAACAATCGTTGTTGAT
Gb379_015871	Class_II	N/A	GT_GOOD/GM_GOOD	Chr04	1149604	3_GbGtGm	Tm1_Mira454_Contig_31364	TGGGTTTTCAAGAACAGCAACAATTACCAGTGTCGGCTTTTCTGCTATGC[T/G]TTATGGTTGATATGGTCCTTTAGAAACAAACTCATTCACGAGGGCAAAAA
Gb379_016059	Class_II	N/A	N/A	Chr08	17917691	5_GbGtGmGaGl	Tm1_Mira454_Contig_32211	TGTAGATCCGAGTGCACAAACCCATACTTGCGCAACACCTGATTATCAGC[A/G]AAGTTCAAAGCTTTGACCATCCCATTCCAACAAGACTCCCCAGCATACAT
Gb379_016077	Class_II	N/A	N/A	Chr02	28249088	Unique_Gb	Tm1_Mira454_Contig_32272	CAGTGTCGAAAATAGCGTGAAATTACATCCCCACTTTCTCCAATCTGAAG[T/C]TGAGAAAAGTGATGACTGAGGATCGATGTATGAGATGTGGCCAAGGAGAA
Gb379_016078	Class_II	N/A	N/A	Chr02	28249177	Unique_Gb	Tm1_Mira454_Contig_32272	GGCCAAGGAGAAGAAGATAGCAACCACGTCTTCCAACTGTGCCCTACTGT[A/G]AAGGAAATATGGAGTCACTTAAATTTTTCTCGGGTTTTCAGCCAAGGGAC
Gb379_016081	Class_II	N/A	N/A	Chr01	10559497	2_GbGt	Tm1_Mira454_Contig_32288	CTCGAAACATCGTTCATTGCTTCAGAGAAAGTCAGAAAGAATCTTCAGAA[A/G]GATTACCTCTCTCATTTGGAGCCAATTGAGCCACCTGATCACAATTCCAT
Gb379_016087	Class_II	N/A	N/A	*	0	2_GbGm	Tm1_Mira454_Contig_32312	ATTCATGGCAGAGGCATATGCAGGGTTACAGGCAGTAAAATTAGGGATTC[A/T]TATGGGATTAAATAAAATAAAAGAAGTGGGGGACTCGAAAACTGTCATTA
Gb379_016151	Class_II	N/A	N/A	Chr10	41177303	2_GbGt	Tm1_Mira454_Contig_32511	GACAGCTTATCAACCTAAAAGCGCAACACGATCCTTCTGTATTGCCTGTG[T/G]CAGGTTGATGTCAAAGAGTTCGAATTGTATGGGTATCTCCATCTCATAGA
Gb379_016191	Class_II	N/A	GT_GOOD/GM_GOOD	Chr08	4474932	5_GbGtGmGaGl	Tm1_Mira454_Contig_32626	AAGGAGCTATTTTCTCAGAGAGAAGAGATAATAGATATGGTGAGAGACTA[A/C]CAGATTAAATGGCTAATTGTTCATAGTATCTGGCACCCATATCACTTCTT
Gb379_016228	Class_II	N/A	N/A	*	0	Unique_Gb	Tm1_Mira454_Contig_32757	CAGAAGGTTCCAGAAGCCAAGCCTCATGACTCTTCAGCTCCTGCTGTTCC[A/T]ACTACCCCGTCAAGGCCATGATTCCAGGCCCCAAGTCACGCCGAGATCAA
Gb379_016242	Class_II	N/A	N/A	*	0	3_GbGtGa	Tm1_Mira454_Contig_32801	CCGTTATTCTGCTCTAGAATCGTTTTAAACTCGGAACGATATTTCATAGG[A/G]TCTGCATATGAGTACTCATGGCTCCCGTATAGACGCACAAGCACCTCCCC
Gb379_016301	Class_II	N/A	N/A	Chr05	3818853	2_GbGa	Tm1_Mira454_Contig_33025	AGGCACAATGCATTAAAATTTAACCTTTATTCTACAGAAACACGACCATA[T/C]TTTTAGACAGAATTCTAAATAACACGCATAAACTCCCATCACCATCGGAT
Gb379_016399	Class_II	N/A	N/A	Chr09	23062474	Unique_Gb	Tm1_Mira454_Contig_33451	GAGACTTGGAGTCCCACTATGGAAGGATTTCTTAAGTACTTGGTTGATAG[T/C]AAATTCGTCTTCAACACTATTGAGCGCATCGTTGATGAATCCGATGATGT
Gb379_016694	Class_II	N/A	N/A	Chr05	4118365	Unique_Gb	Tm1_Mira454_Contig_34831	TTCACGGACCTCATTTCTTGCTTAACTGATTCTTCTAGTGCGGTGAAACC[A/G]AAAACAGCAGTCCATGTATGTGTAAGTTCAGCAATTGCAGGGATGACTAG
Gb379_016812	Class_II	N/A	N/A	*	0	2_GbGm	Tm1_Mira454_Contig_35384	GATGGTAATAGGTAATACCTCTCCCATGACGATAAGAACCACCATGACCA[T/C]GGCCCCCTCCATGCCTACCATAATGAGGGGCCATAACCGGTGGGAATGAG
Gb379_016814	Class_II	N/A	GT_BAD/GM_BAD	Chr12	23690716	4_GbGtGmGl	Tm1_Mira454_Contig_35390	ACATCTGTTTGAGAAATCAGATTTCCCTGATAATATTGGAATCAACATCC[T/C]ACATTCTTATTTACTGCAGTTCATATGATGAAAAACTGTATCCTGATCTT
Gb379_016815	Class_II	N/A	N/A	Chr09	25888759	Unique_Gb	Tm1_Mira454_Contig_35394	TGCTTCGGTCAGTGATTTCTCAAACTCGAATGCCTTATACGAACCAGGCT[T/G]CTGCTTTGATTCATTCGGTTAAAGCTGTTGGAGAACGATTGATTGCTGCA
Gb379_016858	Class_II	N/A	N/A	*	0	4_GbGmGaGl	Tm1_Mira454_Contig_35637	TACACCAGACTACATTCTTGCATACATTACCCCATACTACACTATAAGTT[A/T]CACATTTGAAAGACCTAAGCATGCAAACAGTACCAAAACCCATTTGATTT
Gb379_016937	Class_II	N/A	N/A	Chr01	25011537	Unique_Gb	Tm1_Mira454_Contig_35977	CATGAATGTATCGCAATGTTGACAACGAAAGCTCCTGGGATATGAGCAAC[A/G]GAGTGCCACTTTTCATCGGCAAACACTTGAAGGCCTCCAACTTGATCCTG
Gb379_016947	Class_II	N/A	N/A	Chr05	6814202	3_GbGmGl	Tm1_Mira454_Contig_36044	TTAACTTATAAATTCTCATTGAGAATAGTGGACATCAGCAGCCCTCGGAC[A/G]AATTCACACCTTCGAGCCTTCTCCTCGTGCTCCTGGTCCGACAGTTGTGA
Gb379_017030	Class_II	N/A	N/A	*	0	Unique_Gb	Tm1_Mira454_Contig_36400	TCGAAACTAGCATTTAAGAACTTCAACAACTCATTTCTTTTACTCTCAGC[T/C]GCTTTATCTTCCTTTGACTTGTCGAGTTTCAAGAGAATCTTTTTGCCAGA
Gb379_017052	Class_II	N/A	N/A	*	0	Unique_Gb	Tm1_Mira454_Contig_36442	AGAATGACGATCCAGTTTGATGCAGCCTTTGATAACAGGAACTTTAAGTC[A/G]GCATTTGGTCTTGTGGTTTGGGGCGAAAGAGGAAGACTCATGGCGAAGAA
Gb379_017159	Class_II	N/A	GT_GOOD/GM_GOOD	Chr09	5371615	3_GbGtGm	Tm1_Mira454_Contig_36990	GATACTGCCCAGGCAGTAAGCTAAACTGCTGGTTCCCATTCACAAGTTGC[T/C]GTTGATGCAATTTCTGTTCATGATGATGCTCAAGAGTATTGTAGTCCTGC
Gb379_017194	Class_II	N/A	N/A	Chr08	55708937	Unique_Gb	Tm1_Mira454_Contig_37132	GGACGACCGGTGTCGAGGTCTCGCTTTTGAACCAACATGCCACCGGGTCT[A/C]AGCTCCCAATCATGAGCAGTCGGTTCACCGCCACCGACAAAACCTGATTC
Gb379_017246	Class_II	N/A	N/A	Chr10	31417706	Unique_Gb	Tm1_Mira454_Contig_37311	TTTCAATATATTCTCCTTTGGTCGTTGGGCTATCTATTTATGATCCACAT[T/C]GAATCAACTGAAGATGTGACAACACGTGCAAAGCCTTTATCCTAATTGTT
Gb379_017255	Class_II	N/A	N/A	*	0	3_GbGtGm	Tm1_Mira454_Contig_37340	CACTGCTGATTTATGGATGCCGGTTATTACTGCCAATGCTGATGAGCGAC[A/G]CAATTTGGCTGCATCAATCAGTACTGATAATAACCCGCTTGGCAACAATG
Gb379_017357	Class_II	N/A	N/A	*	0	2_GbGt	Tm1_Mira454_Contig_37797	AAGACTGTCTGAATTCCCAAACGATTCAGTGAATTCAACACTGAGAGGAG[T/C]AGAGCAAGTAAGGGAGGGAGATGACCAGATTGGGGCTGAAGGGTCAAGTG
Gb379_017376	Class_II	N/A	N/A	Chr11	12364794	Unique_Gb	Tm1_Mira454_Contig_37881	GAAGATAGGGAGGGAGTTAAAACAGCTTTAAAGAAGAAAGGTAGCAAGAT[T/C]TTTGGGTTCTCAGTGCCTTATGATGAAGAAGAATCCATGGAGAGTAGTGA
Gb379_017427	Class_II	N/A	N/A	*	0	5_GbGtGmGaGl	Tm1_Mira454_Contig_38182	GCTGGTCCTTTACCTCTACGAGGTGAGAATGACCTTGAACGAGAACGAGC[A/G]GGTCTACGAATTGGAGAACGGCTCCGTCTACGACCTAGAGGAGACCTTCT
Gb379_017483	Class_II	N/A	N/A	*	0	3_GbGtGm	Tm1_Mira454_Contig_38499	AAGGATGAAACTCACAGCTGAGAATATGAAGACAAAGACCCAACGAGGCC[A/G]ACCACATATGTGAATTGTTCTTTTAGCAGAGGGACGACCACGAATAACAG
Gb379_017774	Class_II	N/A	N/A	*	0	Unique_Gb	Tm1_Mira454_Contig_39884	ATCCAAAATATAACGAAGCCAAGCCAGATATGCGTAAGATTGCAGCGAGG[A/T]TCCTTTGTAAGAAGCTGAGAATGAAGAACAGCATAGTTGAAGTAGATTAT
Gb379_017839	Class_II	N/A	N/A	*	0	3_GbGtGm	Tm1_Mira454_Contig_40248	ACAAAAATCGCAATTACAGTTTGGCGTGCTTCCTGGAATTATTTGCCCAC[A/G]CTTATAAACCTCAGAAGTAAAAGGGTGATCACGAATGTTTGCTGCATACG
Gb379_017882	Class_II	BAD	N/A	Chr10	8900586	Unique_Gb	Tm1_Mira454_Contig_40382	AAACTTTTGGCATTCTTTGGCCTCCACTGTGTCCTCCCTCTCACAATCTC[A/T]GACCCCTCTTCAAGTTGGAGCAAGTGCTGGCACTCAATTTCCCCCATATT
Gb379_017938	Class_II	N/A	N/A	Chr11	56184569	Unique_Gb	Tm1_Mira454_Contig_40698	AGTTGCCAATAATTTTCTTCCGACGCTCAGTACTCTTAGACTTCGAAGAA[A/T]CAAGAACGATGTTGCATGTTCAGTCTGCTCAGTTGAAGAAGAAACTGTGG
Gb379_018010	Class_II	N/A	N/A	*	0	Unique_Gb	Tm1_Mira454_Contig_41037	ACATCACTCGCACATCCTCGTATTCGCAAGTGCTTATATCTTTTCGAAGC[A/T]TCATATGAGCACTTTTACGAACGCCGAAGCGGGTGGCGACACCGGTCCAA
Gb379_018029	Class_II	N/A	N/A	*	0	3_GbGtGm	Tm1_Mira454_Contig_41158	TTGCATTGCATATTTTACTATATATATGACATAAGATTAGACAACCCTTT[A/G]GACTGAGCCTGTGAAACTAGCTAAAATCCTACCACCCGGAGTTGCCTTTG
Gb379_018051	Class_II	N/A	N/A	Chr04	50353698	Unique_Gb	Tm1_Mira454_Contig_41253	GTGGAGAGTTGCTAACAATTTTCTTCCGACGCTCAGTATCCTTAAACTTC[A/G]AAGACTCAAGAATGATGCTGCATGTCTAGTCTGCTCAGTTGGAGAATAAA
Gb379_018122	Class_II	GOOD	N/A	Chr06	50181032	2_GbGm	Tm1_Mira454_Contig_41646	AGTCGTTACCGGTTTTCACTTTCTCCTCCAAGACACACCCGGAATCTGCC[A/C]TCGAATGTGCTGTTTGTCTGTCGGAATTTGAAGAAAACGAATCGGGTCGG
Gb379_018123	Class_II	N/A	N/A	Chr06	50180788	Unique_Gb	Tm1_Mira454_Contig_41646	TAATGAACCGTCGGGTGGAGAGTCCGGATCCAATCAAGAACCCGATTCGT[A/G]TCAGCACGGGGATGGTCGGGCCGGTTTGTCGGCGGGGAGGAAGTTGTCGA
Gb379_018124	Class_II	N/A	N/A	Chr06	50180533	Unique_Gb	Tm1_Mira454_Contig_41646	TCCTTCGCCAATAAACGCGGCTGTATCTGAGTCGGATTTGGAGCGAGGTG[A/T]GGACTATACTCGGCAAACTCAGAGCTGACTCGGGGATTGACTCAGATACG
Gb379_018161	Class_II	N/A	N/A	Chr12	6527410	Unique_Gb	Tm1_Mira454_Contig_41975	GATCTGAACACTATTGAACAAGCGACCACCGCTACAACCTGAACAATAGA[T/G]AAGTAGTTTTCCAAGGGCTCTCCAGTTCCCATCAACACTGTGACTTCCAC
Gb379_018166	Class_II	N/A	N/A	*	0	Unique_Gb	Tm1_Mira454_Contig_42024	TATATGGCGAATCTTATGGAATTTTATTCCTACTCTATCGAATCTCAGAC[T/C]CAAGAGAGTGGTTGCAAACAGCTTCTGTCCTCGCTGTCATAATGCGGAAG
Gb379_018195	Class_II	N/A	N/A	Chr08	45132076	2_GbGt	Tm1_Mira454_Contig_42187	GATCAGCTTCTGATGAATCCAATGCACTTGCGATCATTGAGGGGCTGATA[T/C]TGATGTTTTTCTCATCTAACTTCCCAGAAAATGTTGACCCCAGCCCAGGA
Gb379_018389	Class_II	N/A	N/A	*	0	3_GbGtGm	Tm1_Mira454_Contig_43268	ATCCTTTGTTCTCAATTTTCTCTTGGGTCTCACTCGCAGATCCATCACCA[C/G]AGCCAAAATCGATTTCCTAGCTTTCGTTTCTCTTCTCACTGGTTTCCACT
Gb379_018415	Class_II	N/A	N/A	*	0	Unique_Gb	Tm1_Mira454_Contig_43457	TGTGTGTTATGAGCCATCTGGGGTGACAGAAACACTTGAATCCGGACAGG[A/G]AGTGAAAATAAACTTTGATGGAGCATATGATGCGAGACACTTCCAATCGG
Gb379_018440	Class_II	N/A	N/A	Chr08	9148295	2_GbGt	Tm1_Mira454_Contig_43601	ATTGCTTTTGTGCCAGCAGTCATTGGACAGGGTTCAGATGCTGGTGAAAG[T/C]TCTTTAAAAAAGCAACGCAAGAAGAAGAAAAGGGCTAAACTGAATACTAC
Gb379_018535	Class_II	N/A	N/A	Chr12	25932223	Unique_Gb	Tm1_Mira454_Contig_44296	AGATAATTTTGCGGTAGGGTTGTTTCGATGATTGTCATCTTGTTTTGGGG[A/G]TACCAGTTTCCTCATATTTACCACTCTCTCAACCATCTTTGTCCCAATCA
Gb379_018793	Class_II	N/A	N/A	Chr07	12977933	Unique_Gb	Tm1_Mira454_Contig_46243	ATTAACATCACTTGAATTTGTACACTGCAAGATCTCTTCCAGCTTTATGG[A/C]CACAATTTGTGGTTCCTTGTGCTCAAGTGGTGCAGAAACTCACCAAATAC
Gb379_019025	Class_II	N/A	N/A	Chr03	264964	Unique_Gb	Tm1_Mira454_Contig_47985	CATGGAGTAGATAGAAGCAGAAGGTGAATCAACCGCGACTGCCGGTGCGG[T/C]GTAGACCCTAGGGTGAGGATCATCACTATCCAAACCGTACTCCATCATCA
Gb379_019030	Class_II	N/A	N/A	*	0	Unique_Gb	Tm1_Mira454_Contig_48027	TACACCGGGAAGGTATTTGGGGTTGAAAACTATTCGTGAGCGTCATCGTT[T/C]GCCGAGTTACTCACCCTGTCGATCTCCTAGCTATTCTCCTTATTCAAGCA
Gb379_019125	Class_II	N/A	N/A	*	0	2_GbGt	Tm1_Mira454_Contig_48701	GTTTGACTACAAAGAGCACAGATCGACGTCAGGGTTGGTAATTTGGGGCA[T/C]GAGGGACGAGTTTCTGGTTTCGAAGTCAATCATTCATGCCAATATTGCAT
Gb379_019238	Class_II	N/A	N/A	*	0	Unique_Gb	Tm1_Mira454_Contig_49504	AAGCTGAGCCTATCTGGTGATGAATCTCTGAGCAAGATATTAAGGCCTTT[A/C]CTCCACTATTTCTAACCACTATCCCTGGAGCCGCTTGACTGATCTTTTAT
Gb379_019256	Class_II	N/A	N/A	Chr10	61721752	3_GbGtGm	Tm1_Mira454_Contig_49767	ACCAACAGGATCATTTATTGCTCGAGCCAGATGTTTTATGCGATTCAAAC[T/G]TACCTTTCCAGGTAAAATAGCTAACTTATGAGCAGGGATATCCAAACCTG
Gb379_019363	Class_II	N/A	N/A	*	0	3_GbGtGm	Tm1_Mira454_Contig_50637	AATATTGAATAACACGCAACCATTGGCTTCTCTTCTTCAAAATTCGTAAA[C/G]CTTTTGCAGCTGCAATCAATGGAAACTCAGTCTCCCAAGCTACCCATTTG
Gb379_019580	Class_II	N/A	GT_GOOD/GM_GOOD	Chr11	41016382	3_GbGtGm	Tm1_Mira454_Contig_52443	TTCACAACCTTTAATGTTGTGATAAACTTTCCAGGAATTTCCTTGGATGC[T/C]TCCCATTTTACATAGACTTCAATCTGGGCATCTGTGAAGTCATTGTAGGG
Gb379_019614	Class_II	GOOD	N/A	Chr02	59353148	3_GbGtGm	Tm1_Mira454_Contig_52739	GGTCCTTCTAGAAGAAGCTCCACCACCATTTGCATTTGCCGGCTTTGTAT[T/C]GACATGGATGGATCCGCGCCTGTTGGGATGACTCAAACTAGCTGATCCAT
Gb379_019665	Class_II	N/A	N/A	Chr01	25011537	Unique_Gb	Tm1_Mira454_Contig_52983	CATGAATGTATCGCAATGTTGACAACGAAAGCTCCTGGGATATGAGCAAC[A/G]GAGTGCCACTTTTCATCGGCAAACACTTGAAGGCCTCCAACTTGATCCTG
Gb379_019673	Class_II	N/A	N/A	Chr01	34141189	3_GbGtGm	Tm1_Mira454_Contig_53052	GGACTGCTCATGTTCGGTTTCGATTCTGAACTGCCTGTTAAAATATCTTT[T/C]GCATGATATTGGATCGGAACCGGCCAGGACAAGGATACTTTCTTGAATAT
Gb379_019725	Class_II	N/A	N/A	*	0	2_GbGm	Tm1_Mira454_Contig_53421	CTCATTCCCACCGGTTATGGCCCCTCATTATGGTAGGCATGGAGGGGGCC[A/G]TGGTCATGGTGGTTCTTATCGTCATGGGAGAGGTATTACCTATTACCATC
Gb379_019740	Class_II	N/A	N/A	Chr06	7237181	Unique_Gb	Tm1_Mira454_Contig_53570	AATGCCATTGTGAGAGATTTGATTCAGATTGTTTATTCTGTTAGGTCCTG[T/C]TTCAGACATATGCTTGTTACGATTTTGTGGTGGCTGAATATGATTTGACG
Gb379_019754	Class_II	N/A	N/A	Chr01	1162624	3_GbGtGm	Tm1_Mira454_Contig_53614	AAACTGCAATTTTCTTTATCGAGGATGGAAAAAAGGTTCCAGCTGCTTGA[T/C]TTTAAAAGGAAGGCTGATACATGATAGGGATCGCAGTATGTCTTCCTTTT
Gb379_019845	Class_II	N/A	N/A	*	0	Unique_Gb	Tm1_Mira454_Contig_54349	CCCTGGTATTCTTGTTCTCCATATTCTTCTGCATCATCCCCTATTTCCCA[A/G]AGGAAACTAGCATATGCTCCAAGGACATTGCTATCTTGAGGAGAAGCTTG
Gb379_019892	Class_II	N/A	N/A	*	0	Unique_Gb	Tm1_Mira454_Contig_54781	AAAGCAATTTCAATTGCGTGAAATAAGAAGAAACAGTAGCATCACCTTGA[A/G]TGAGATGTGCAATAGATTGATGAAGAAAGAAAATACGGGAACCGTCCACC
Gb379_019893	Class_II	N/A	N/A	*	0	Unique_Gb	Tm1_Mira454_Contig_54781	GGACAAAAGCATTGCAGCGATCCCATTGAGCACGAAGAGAGTCCGGATAC[A/G]TCGAACGGCGGCAATCACCATCAACGAACCCGAGCTTGTTCTTTGCGAGC
Gb379_019985	Class_II	BAD	N/A	Chr11	59861257	4_GbGtGmGa	Tm1_Mira454_Contig_55513	AATAAGCACAGGAAATCCACTCTCTAAATCCGATCGTGACCCTCGGAAAA[A/C]GAAACTCATTGTTGTAGAAAACAAAATTCACCAGCTCAACTAAATACAAT
Gb379_019995	Class_II	N/A	N/A	Chr08	49717380	4_GbGtGmGa	Tm1_Mira454_Contig_55581	GGAGGCCACACGCATGGAAAACTTTGGTGCAGGTGAAGCAGTATTAGTTG[A/G]ACGGCGCTGGTGGGGAGAGGGAAGCAAGAGATGGAGCGATGGAGAAAAGA
Gb379_020042	Class_II	N/A	N/A	*	0	Unique_Gb	Tm1_Mira454_Contig_55916	AGAACAAAGGGCGTGATAGTGTAGAACATGAAACTTGAAAAGGTATATCC[A/T]GCAAAGCCTAGCATTATATTTGTAGACCATGTTACAGATTCCAGGCTCTT
Gb379_020063	Class_II	N/A	N/A	Chr05	61608421	3_GbGtGm	Tm1_Mira454_Contig_55958	ATGACGATTCGCCTTCAGAGAAGATGACTTGAACTTTCGCCAATCTGTCC[T/G]CCAAATCTTCAGTGGAAAACTCGTCTGTTCCCCCGAGCTCATCAAACCCA
Gb379_020092	Class_II	N/A	N/A	Chr09	15760714	3_GbGtGm	Tm1_Mira454_Contig_56038	TTTTACCCAAGAATCCAGCAGTTACGGAGCTATCTTTCTTCACAACACTC[T/G]GCGTTGCTAGTTGCTGTGAAGTGATTGGTATTGGCGGTGTTGTGGGTGAA
Gb379_020122	Class_II	N/A	GT_GOOD/GM_GOOD	Chr08	4474932	5_GbGtGmGaGl	Tm1_Mira454_Contig_56119	AAGGAGCTATTTTCTCAGAGAGAAGAGATAATAGATATGGTGAGAGACTA[A/C]CAGATTAAATGGCTAATTGTTCATAGTATCTGGCACCCATATCACTTCTT
Gb379_020214	Class_II	N/A	N/A	Chr06	40967992	3_GbGtGm	Tm1_Mira454_Contig_56347	TGTTGAAGCATGGGGCTAAACCCGATATGTTTTCTATTTCACGCGCTCTT[A/C]TATAATTTCCCATTTGTTTCTCGAACTCTTTCGAGACTACCTCGAACACT
Gb379_020296	Class_II	N/A	GT_GOOD/GM_GOOD	Chr01	10435848	3_GbGtGm	Tm1_Mira454_Contig_56577	TCCCCAAAAGGGTAACCTTACTTCTTGTCTTCCTTCTCGGCCTCGGCAGC[T/C]TTCTTCAACCTAGCACCAATATGACGTTCGTTCGCACGTTCAACACGGAG
Gb379_020322	Class_II	N/A	N/A	Chr13	13277732	3_GbGtGm	Tm1_Mira454_Contig_56650	CCAAATGGGTTGTGACAGTAGGGTGTTCTCAGCCTAAAACTCGGTTGGAG[A/G]TTTTAAACGTACTAATCTCCTGATCCTGTCTTTATCTGTGTTCTCCAGAT
Gb379_020601	Class_II	GOOD	N/A	Chr07	9666204	2_GbGt	Tm1_Mira454_Contig_57411	ATCAGCTGTAGAAGCTAGTGGCTGAAGTGCTTTCAAAGGATTCATGATAA[C/G]ACCATCAATAAGTCCATACTCCTTTGCTTCTTTTGCGCTCATGAAAAAAT
Gb379_020819	Class_II	N/A	N/A	Chr04	6172783	3_GbGaGl	Tm1_Mira454_Contig_58127	AACCTTGGTTCCTTGGCCTGGAATTTCAGTCCTGCATACAGTTTCATGTA[C/G]TCTTCAAACACAAATTTGGGGTAAACCTGTTTGTTCTTTTCCTCAGCTTC
Gb379_020953	Class_II	N/A	N/A	Chr11	18498324	3_GbGtGm	Tm1_Mira454_Contig_58498	CTCATGTGCCTTATATAAGTAATATGTCAATTCCAGTTTTAATATTAGAC[A/G]GACACTATAATATTGTCTTAAAACTGGCCTCCTTCAAAAGTTTGTCCGAA
Gb379_020966	Class_II	N/A	N/A	Chr13	13277732	3_GbGtGm	Tm1_Mira454_Contig_58533	CCAAATGGGTTGTGACAGTAGGGTGTTCTCAGCCTAAAACTCGGTTGGAG[A/G]TTTTAAACGTACTAATCTCCTGATCCTGTCTTTATCTGTGTTCTCCAGAT
Gb379_021238	Class_II	N/A	N/A	Chr05	15758374	3_GbGaGl	Tm1_Mira454_Contig_59632	GCTTCGACAAAGAAAAGGAGCTCGCTTTGCCCATTCAAAGCAATTCCACA[A/T]TGGTCTCTTTCTGCATCTTCCTTTACTTGTTGTTGGGGATCGAATGGTTT
Gb379_021339	Class_II	N/A	GT_GOOD/GM_GOOD	Chr06	40612534	3_GbGtGm	Tm1_Mira454_Contig_60111	AATTGAAATGGCCTTCTCCAACGTTCCCAGAGCTTCTTCCACCTCTGGAC[A/G]AATAGAAACCCTTTGTTTAGCATTTACGCCACTTGAATCAGCAAAACTAT
Gb379_021391	Class_II	N/A	N/A	Chr07	60579562	4_GbGtGmGl	Tm1_Mira454_Contig_60332	GCAATTCCATCAACAAGCTTAATCACCTCCGCAAGGGTCCACATCTTTTG[A/G]TGCTTCCTCCGATCACAAGCCGTTTTGGATCGTTTAGTTCTCTTACGCCC
Gb379_021466	Class_II	N/A	N/A	Chr07	5329720	Unique_Gb	Tm1_Mira454_Contig_60687	AGAGGGCATGCCTAACTTTAAAGATCTTTCTATCGATATCCCTAGTAAGC[A/G]AATGGGTACATTTCAGGAACAATTTATAATGGAACCAGGAAATGTCATTG
Gb379_021481	Class_II	N/A	GT_GOOD/GM_GOOD	Chr04	22158304	4_GbGtGmGa	Tm1_Mira454_Contig_60758	AGCACAAAGAGCCCCGGAAAAGGAAAACCAGATTCTCCAGGTACGGGAAC[T/G]TTTTCCAAGCCTAAGTTAATGATTGCCTTGGTCCCTTCAGCCAAGGTCCT
Gb379_021540	Class_II	N/A	N/A	Chr11	7652215	Unique_Gb	Tm1_Mira454_Contig_60996	GATGTAAACCTCTTAAATGATGCTTTACAGACAAGCTAGGCTGATCTTGC[T/C]GGATATCCAGTGATTTCTTAACTTCAGAACCAGTTTGCAAAGGATCTTCA
Gb379_021593	Class_II	N/A	N/A	Chr01	29476102	2_GbGt	Tm1_Mira454_Contig_61206	TTATCCCTTCCTTTGTCAACCTCAAAATAAAGAGGGTAGTGATGAACACT[T/C]TTTGTCCCAAGTGTGGTTGTGCTGAAGAAAATAGCTGGCATATTTTTATT
Gb379_021599	Class_II	N/A	N/A	*	0	Unique_Gb	Tm1_Mira454_Contig_61260	CCAAGCATCTATAGCATCTAGAGATTCTATCAGCTGCAAAATGGTGTGCT[C/G]GGAATTCTGGCGTGCAAGAATTCTTCTTAGGTATCCCTCAAAGTCGAGAA
Gb379_021647	Class_II	N/A	N/A	*	0	3_GbGtGm	Tm1_Mira454_Contig_61547	GTGAAGCATAACATCGATCTCATCACCATCCTCCATTTCCAGCTCATTAG[A/G]AGTTTGTTCGCCTCGCAGGCGGTGACCATCGAACAAGAAGGCAATCGAGT
Gb379_021718	Class_II	N/A	GT_GOOD/GM_GOOD	Chr04	2940608	3_GbGtGm	Tm1_Mira454_Contig_62049	AGGCTGCGGCTTTGGAGGAATCTAAACCCCCCAAAGTTGTAAAAGGGTCA[T/C]CAGCTCCCAAGCCTTCCATTGCTTTTAAGCCCAACGATGTACGCAAGACC
Gb379_021739	Class_II	N/A	N/A	Chr09	4847362	2_GbGmGa	Tm1_Mira454_Contig_62268	ATGATTGAAACCTAATTCTAACATCCTGCCAGATGAAATGGTTACCTTGA[C/G]CTTGAGAGACCAGTTTTCTTACAAGAAGGAAATATATATTGGATTCCAGG
Gb379_021778	Class_II	N/A	N/A	Chr03	45048246	Unique_Gb	Tm1_Mira454_Contig_62545	ACCGCCATACAATTACGAAGTTTACCTTTTTGTAATAAGTCATTCACCAT[A/C]CTCTGCCATTGAAGCTCTGCTACTTGCTCAACTTGTTCGTCGTCGGCTTT
Gb379_021784	Class_II	N/A	N/A	Chr01	29476102	2_GbGt	Tm1_Mira454_Contig_62630	TTATCCCTTCCTTTGTCAACCTCAAAATAAAGAGGGTAGTGATGAACACT[T/C]TTTGTCCCAAGTGTGGTTGTGCTGAAGAAAATAGCTGGCATATTTTTATT
Gb379_021940	Class_II	N/A	N/A	Chr12	29741686	3_GbGtGm	Tm1_Mira454_Contig_63885	GAACTAGCACAGCAATACGCAGGAAAACTCAAGTGCTTCAAACTGAATAC[A/G]GACGATAGCCCCTCGATCGCTTCCCAATATGGAATCCGAAGCATCCCGAC
Gb379_021969	Class_II	N/A	N/A	Chr12	6527410	Unique_Gb	Tm1_Mira454_Contig_64079	GATCTGAACACTATTGAACAAGCGACCACCGCTACAACCTGAACAATAGA[T/G]AAGTAGTTTTCCAAGGGCTCTCCAGTTCCCATCAACACTGTGACTTCCAC
Gb379_021980	Class_II	N/A	N/A	Chr08	53966753	Unique_Gb	TM1_EST_Contig_21	ACGACGGTGGTCGTGGACAACACGTTCGCCCCCATGGTTCTTTCTCCGGC[A/G]AGGCTGGGTGCTGATGTGGTTCTCCATAGTATCTCTAAGTTCATCAGCGG
Gb379_021984	Class_II	N/A	N/A	Chr08	53472175	4_GbGmGaGl	TM1_EST_Contig_40	ACGGCGGTGAGTACTCGTCAGGTGGTGGATACGGATGATGATGATGACGA[T/C]GATGGCCCTTTCTTTGACTTGGAGTTTGCGGTTCCTGATGAGGACGAAAC
Gb379_022041	Class_II	N/A	N/A	*	0	3_GbGtGm	TM1_EST_Contig_294	AGGACTGGAAGTGATGGAATTACTTTTGAAGAAAGCAAAGAAGCGGACAC[A/C]ACTACAGGCCAAGCAAGCCACCAGGTTTCTAGGGGACTTCACAACAAGGG
Gb379_022097	Class_II	N/A	N/A	Chr13	54047983	Unique_Gb	TM1_EST_Contig_580	GATCAAGTTGAGGAACAAGAAGGATTGGCAACTATTGAGACTGAAATTGA[A/G]ACTTTTTTCAATTCTGCAATGGATGATGAATCAAGTACTGAAATCAAGGA
Gb379_022099	Class_II	N/A	N/A	Chr08	12574582	2_GbGt	TM1_EST_Contig_581	AGGTGCTTCAAATGCCACTGCACCATCCCAGGTTCCAGGGGCAACAACAA[C/G]ACCAGGTTCTGGTGCTCAACCAACTGCTGCATCCATGGTACCAGTTTTTG
Gb379_022113	Class_II	N/A	N/A	Chr03	30105899	Unique_Gb	TM1_EST_Contig_640	TTTCACACGGAGGCACTGAATGAACTTTTGGAGTCGGATGATAAGTTTGG[T/C]TTTATTGTGATGGATGGCAATGGAACTCTTTTTGGGACATTAAGTGGTAA
Gb379_022125	Class_II	N/A	N/A	Chr10	20595773	4_GbGtGmGa	TM1_EST_Contig_739	TGACGCTGATATTTACCAAATGCGACAAGCGGAAGAAGAAAAAGAACGGC[A/G]GAAAAAGGCCTGAAGAAAACGTGAAGGACTTTCAGGAGCTGATATGCGGT
Gb379_022138	Class_II	N/A	N/A	Chr06	41807292	Unique_Gb	TM1_EST_Contig_779	GGGAGGCCAAGAAAATATGATGCAGATGGGAACCTTAGGTTACCATATAA[A/G]TTAGCGACGACTTCTCCTACTGACTTCTCCTCTTCCAAGAGAGGTAGAGG
Gb379_022167	Class_II	N/A	N/A	Chr11	4439142	4_GbGtGmGa	TM1_EST_Contig_887	CAATCAGATAATGCCCCCTTGTACTTCAATTCAGACCAGGGAAGTAACTC[C/G]ATCAATTGTTCCGACTATGGCTGGGGAGAACAGGGTGCCAAAACTCCTGA
Gb379_022177	Class_II	N/A	N/A	Chr09	13777345	Unique_Gb	TM1_EST_Contig_978	CACATACTCCATAAATGCCCTGATCAGATCCCAGACCCCAAGGCCGTCCA[A/G]TATGTGAGAAACGACCGTGGGACACCCATGGTTTTGGATAACAACTACTA
Gb379_022188	Class_II	N/A	N/A	Chr08	13934305	Unique_Gb	TM1_EST_Contig_1058	ACGAAAGATATGATTGCAATCCTCCTCTTCTTGGTTGCATCGAGGACACC[A/G]GGCATCAGCAACTATACGTTTAATCTTCAGATTAGCAAAAGTAGGAATGT
Gb379_022193	Class_II	N/A	N/A	*	0	2_GbGa	TM1_EST_Contig_1083	GAAAGCCTGGGAAAGTTGACTGCATTACGCAGACTGAATCTTAACGGCAA[T/C]TCTCTGTCTGGAAGAGTCCCAAGTGCACTCGGAGGAAGGCTTTTGAATGG
Gb379_022194	Class_II	N/A	N/A	Chr06	32293025	Unique_Gb	TM1_EST_Contig_1083	GAAACAACCGAGTTGATTTTAGTTCATGATGCCCTCTGCCTATTCTCTTG[A/T]CCAGCAAACCGGTAAAAGCCGATAGAGTCGCACCTAAAAGGTATGATAAC
Gb379_022197	Class_II	N/A	N/A	Chr07	29793240	Unique_Gb	TM1_EST_Contig_1091	CGCCTCCCCGTATCTCAACGTCGTAACTATACCAGCGTTGTCGACGCCAT[T/C]ACTCGCATGACCAAACAAGAAGGCGTCACCTCCTTGTGGCGCGGCTCATC
Gb379_022202	Class_II	N/A	N/A	*	0	3_GbGmGl	TM1_EST_Contig_1132	GCTCCTCCTGGGCAAAAGGTTGGTCTTATTGCTGCAAGGAGGACTGGTAG[A/G]CTTAGAGGTCAAGCTGCTGCTACTGCTGCCAAGGCTGATAAGGCTTAGGG
Gb379_022204	Class_II	N/A	N/A	Chr09	174607	Unique_Gb	TM1_EST_Contig_1146	TGATGACTCTCAGGTCACACAAAATGAAGACGACCTTTATAATGGGAATA[A/C]TTCTAAACAGTTGGTGCTTTATGATCCTGCTGTTAGTAGTACTGTTGGTT
Gb379_022207	Class_II	N/A	N/A	Chr05	35062483	Unique_Gb	TM1_EST_Contig_1159	AAGGCAGTTCCAGCTGAGTTCACAAGCTATAGTTCAAATGCTAACACCAT[T/C]GGGTCGAGTTTTGCAGGGTATGGGGTGTTAGGGAACTCAGCAAACGACTC
Gb379_022214	Class_II	N/A	N/A	*	0	2_GbGt	TM1_EST_Contig_1200	CACTTGACCCTTCAGCCCCAATCTGGTCATCTCCCTCCCTTACTTGCTCT[A/G]CTCCTCTCAGTGTTGAATTCACTGAATCGTTTGGGAATTCAGACAGTCTT
Gb379_022315	Class_II	N/A	N/A	Chr04	1341014	Unique_Gb	TM1_EST_Contig_1639	CTGCATTGCATCTTCTCACAGGGTATTTAAGGCTGGTGCTGCCAGTCTAG[A/C]TGTCAATTCCAAAGCTGTGTCATGGAATAAGCTAGCTAGTGCTTGCCATT
Gb379_022316	Class_II	N/A	N/A	Chr04	1341089	Unique_Gb	TM1_EST_Contig_1639	GAATAAGCTAGCTAGTGCTTGCCATTTATCACAATCTTTGGAGCCTTTCC[A/G]GCGCAGTTTTGCATCATCTTCGGTAAATTTTAACAAAGTTGTGACAAAGG
Gb379_022323	Class_II	N/A	N/A	Chr13	32732344	Unique_Gb	TM1_EST_Contig_1687	CATTCAATATAAAGGGTGCCATGCAATGCCCTAACTGTAGAAAAATTGAA[A/C]AAGGTCAATGGCTTTATGCCAATGGTTGCCGTTCAAACCCAGAATTTAGT
Gb379_022332	Class_II	N/A	N/A	Chr08	2399832	Unique_Gb	TM1_EST_Contig_1740	GGTTTGCATCAATAAATGGTGTAAATGCAGAGAGTGTAAGTAGTTCAAAT[A/G]GGCAAAGTTTGCATTCGAATGAGAGGCTTCCTGGAGCTGTGCTGCTTGCT
Gb379_022376	Class_II	N/A	N/A	Chr08	55708937	Unique_Gb	TM1_EST_Contig_1965	GAATCAGGTTTTGTCGGTGGCGGTGAACCGACTGCTCATGATTGGGAGCT[T/G]AGACCCGGTGGCATGTTGGTTCAAAAGCGAGACCTCGACACCGGTCGTCC
Gb379_022408	Class_II	N/A	N/A	*	0	2_GbGm	TM1_EST_Contig_2070	TTTTTTATAGCCTACTGATTTGTTACATAAGGAAAGAAATCTCTGATTTC[T/C]TGTATCTTTGACTGATGTGCTGTGATTTCCTTGCCATTTTCTACTCTGCT
Gb379_022456	Class_II	N/A	N/A	Chr05	13131043	2_GbGm	TM1_EST_Contig_2319	CTCGTCTGACAAGCTGATCGTTGTGACCCGTGAACCTGATGGGATCGCTA[T/C]TGTTACCATCAATCGACCCAAATCTCTCAACTCCTTGACCCGACCCATGA
Gb379_022478	Class_II	N/A	N/A	Chr09	15754475	Unique_Gb	TM1_EST_Contig_2458	CTGGGGGTGATTTTGTTCAACCATTCTGATGTTGATTTTGAAGTGAAAGT[A/G]GGTGACAGGATTGCCCAGTTGATCATTGAGAAGATCATGACACCTGATGT
Gb379_022521	Class_II	N/A	N/A	*	0	Unique_Gb	TM1_EST_Contig_2609	CGGCGGCAGAGGGTGGTTGAAGACCTAAGGTGAGGAGAGGCTAGGTTTTT[C/G]TTAAGGTTTTGGGCTAGGGTGAGTTGGGCTTATTGGGTTTGTGAGGCCCG
Gb379_022522	Class_II	N/A	N/A	*	0	3_GbGtGm	TM1_EST_Contig_2609	GAACCTTGAGGCTTTCTTCAAAGAATGGCGTGAGGCTGTTGAGAGCGAAG[A/C]TTCGGCTTCTAGCAAGCCTCCCCTTCTTTTAAGCGCTGCTGTTTATTTCG
Gb379_022523	Class_II	N/A	N/A	Chr13	53787705	Unique_Gb	TM1_EST_Contig_2609	CTGCCTAGAACATACCCTACTGATGCCATTGCAAGATGCCTTGATTTTGT[A/C]AATCCTATGTGCTTTGATTACCATGGAAGTTGGGACACTTCAGTCACTGG
Gb379_022528	Class_II	N/A	N/A	Chr04	8200528	Unique_Gb	TM1_EST_Contig_2641	GAGACCAAAGCTACTTCAAAATCTGGCAGAGCAAAGAAAACCAAAGAACC[T/C]AAAACCAAGAAAGCTGCAGCTCCTCGGAAACCACGGGCTGCTCCTACTCA
Gb379_022536	Class_II	N/A	N/A	Chr08	46617555	Unique_Gb	TM1_EST_Contig_2671	GCCGAAGCCCGATGGGCTAACCCTAACTGTGCCTGGTGCTATTTTGGCTG[T/C]GGGTGCTCTGTCTTATCTCTGGGCCACTCCAGGTGTCGCTCCTGGGTTTT
Gb379_022566	Class_II	N/A	N/A	Chr01	2250558	Unique_Gb	TM1_EST_Contig_2816	CCAGAGTTAATTGTAAAACCAGTGCCCCAAAATAAGCTCAAAGATGAAGC[T/C]GAGAAGCTAAGTCATAAGATGGAATGTTCAGCAGAAAATGCTGTTGGTAG
Gb379_022582	Class_II	N/A	N/A	Chr03	37262175	Unique_Gb	TM1_EST_Contig_2856	CAGAGTCGGTCTCCTCGTTATTCATCTGGTAAGGGTAGGAGTAGATCTTA[T/C]TCCCCTCGGCACAGGTCGTACTCCCGTGCTCCCTCCCCTTACAGCGGATC
Gb379_022603	Class_II	N/A	N/A	Chr09	18485252	5_GbGtGmGaGl	TM1_EST_Contig_2969	GTTGGGTTGTTCGAAGATACCAACCTGTGCGCCATCCATGCTAAGCGTGT[T/G]ACAATCATGCCCAAGGACATTCAACTTGCTAGGAGGATTCGTGGTGAAAG
Gb379_022609	Class_II	N/A	N/A	Chr06	34140735	Unique_Gb	TM1_EST_Contig_2988	TCCGATAACGGAGTTCGATTGGGGTACCGGTGAGACCCCTAGAAGATCAG[T/C]GAGGATCAGTGGAAAGGCCAAGGCTACACCGACCCCAGAGAAGGAACCCC
Gb379_022632	Class_II	N/A	N/A	Chr02	2987046	Unique_Gb	TM1_EST_Contig_3086	AAACCTATGGAGGAAAGTTTGAATGCGAAGAAACCCAGATCTAATAAGCC[A/C]TTGACTTCGCCCATTAGGGCTTCTTCATCTAAACGGCCTGGGGAGTTGGA
Gb379_022637	Class_II	N/A	N/A	Chr09	25888759	Unique_Gb	TM1_EST_Contig_3125	TGCTTCGGTCAGTGATTTCTCAAACTCGAATGCCTTATACGAACCAGGCT[T/G]CTGCTTTGATTCATTCGGTTAAAGCTGTTGGAGAACGATTGATTGCTGCA
Gb379_022665	Class_II	N/A	N/A	Chr13	54048903	4_GbGtGmGa	TM1_EST_Contig_3261	TAAAGAAAGGAAGATCAATCCATGTCACTGAACTAAATGAACAAATGTAC[A/T]ACATATCCGTGTTAGACATACCTGTTTCCAGCATTCGTATTCGGATAGAG
Gb379_022700	Class_II	N/A	N/A	Chr08	437092	Unique_Gb	TM1_EST_Contig_3429	GCAATGAGCTTGAGCAAAGCTTATTGGAATCATGTGCTGCAAAAGGACGA[C/G]TTATACATTATCATTCAATGGTTGATAGCCTTGTTCTTAGAGAAGCTGGT
Gb379_022704	Class_II	N/A	N/A	*	0	2_GbGm	TM1_EST_Contig_3452	CGAGCCGGGTTTCGAGTCGGATTCCGAGATTTCGGGCCTTTACAATCCGG[A/G]TTCTCCAGTCGATGCTTACTCGTGCGATCATTTTCGGATGTTTGAGTTCA
Gb379_022708	Class_II	N/A	N/A	Chr10	58400655	Unique_Gb	TM1_EST_Contig_3469	TTCATTATGCCCCATTTAATGTGATCACTCATGGATACCCTTGTGAATTC[C/G]AGTTCCAAGATTTTCAGTACTTTGTGGTCATAGATTTTGAGGCTACCTGT
Gb379_022725	Class_II	N/A	N/A	Chr08	596605	Unique_Gb	TM1_EST_Contig_3497	ATGGGAAGAGCGACTCAGATAAAGAAAGGGAGAAGACAAGCAATAAGAGA[A/G]TCAAATCCAAGTCTGAGTCTGAAAATTCTGGAAGTAGCGAATCAGAGAGC
Gb379_022748	Class_II	N/A	N/A	Chr04	15533111	Unique_Gb	TM1_EST_Contig_3608	AGAACTTTTCCTTCCGCATCTCTGGCCATAATACCTGAAGCTGAACGGTT[T/C]TGACTCTCATTGTATGCACTGTCGAAGTTAATCTTGATGAACTCACAATT
Gb379_022766	Class_II	N/A	N/A	Chr06	48327405	3_GbGtGm	TM1_EST_Contig_3681	TACACCCGCTGCTGCATGCTGCAGTGGGGTAAAAGCACTCTACGGCGAGG[T/C]TCAGACCTCCCCGGACCGCCAAAACGTGTGCAAGTGCATCAAATCGGCGG
Gb379_022776	Class_II	N/A	N/A	Chr07	8043302	Unique_Gb	TM1_EST_Contig_3757	TTTCATTACCTGCCGAAGCTTGACCAAATGGTTTCGTGCGAGTACAGGGA[C/G]TTGCCTGAAGTGAGGATTCCAGGCTGCATACCTATTCGCGGCAAAGAAAT
Gb379_022806	Class_II	N/A	N/A	*	0	Unique_Gb	TM1_Sing_EST.DT575125	CCAGAGTGCCCAGGCCGTGGTTGCAGCAATTTTACCAAAATCATGCCTTC[A/T]GTTTTGAAAAACTAAATTAAGCCAGGTGTAGAAATCCATATTTTCATTAA
Gb379_022810	Class_II	N/A	N/A	Chr09	8062237	Unique_Gb	TM1_Sing_EST.DT574919	GTTCTGGGATATGTTCAGAATGTAGAGGTGAAGGATTTGTGTTGAAAAAA[A/C]TGTCAGAAGAAAGTGCAGAAAGGGCAAGACTGACTGCAAAGAATATGGCC
Gb379_022828	Class_II	N/A	N/A	*	0	Unique_Gb	TM1_Sing_EST.DT574205	CGGCGGCAGAGGGTGGTTGAAGACCTAAGGTGAGGAGAGGCTAGGTTTTT[C/G]TTAAGGTTTTGGGCTAGGGTGAGTTGGGCTTATTGGGTTTGTGAGGCCCG
Gb379_022829	Class_II	N/A	N/A	*	0	3_GbGtGm	TM1_Sing_EST.DT574205	GAACCTTGAGGCTTTCTTCAAAGAATGGCGTGAGGCTGTTGAGAGCGAAG[A/C]TTCGGCTTCTAGCAAGCCTCCCCTTCTTTTAAGCGCTGCTGTTTATTTCG
Gb379_022830	Class_II	N/A	N/A	Chr13	53787705	Unique_Gb	TM1_Sing_EST.DT574205	CTGCCTAGAACATACCCTACTGATGCCATTGCAAGATGCCTTGATTTTGT[A/C]AATCCTATGTGCTTTGATTACCATGGAAGTTGGGACACTTCAGTCACTGG
Gb379_022866	Class_II	N/A	N/A	*	0	2_GbGt	TM1_Sing_EST.DT572419	GGTACTAATGTACGGAGCTTGGTGGTCGTATGATGCTACGCTGGCGGTGA[T/G]GACGAAGGGTTGCTTGGTGGCTACTGCGGCGCCTAGCAGAAACCCTAGGG
Gb379_022882	Class_II	N/A	N/A	Chr12	24495100	Unique_Gb	TM1_Sing_EST.DT571896	AGGATGCGAATGAGTGAAGAATCATACGGTGGGCTCAACAACAGAGGCCT[T/C]TTAGGTTCTTCGGCAAGGAAGTTCTCACCGAACGCCGATGTTACTGGCTT
Gb379_022901	Class_II	N/A	N/A	Chr02	26792654	Unique_Gb	TM1_Sing_EST.DT571281	CAATGAGCATTCTGCCTTGACCTCGCTTGTAGAACTGCAGGACGAAAATG[A/G]AGAGGATAAAACCATCCAACTTATGGAGGAAAAATCACAAATGGAGGAAG
Gb379_022902	Class_II	N/A	N/A	Chr02	26792500	Unique_Gb	TM1_Sing_EST.DT571281	ATGAGGCTACAAAGAGGGAAGGTAAAGACTGTAAAGCCAAATATGGAATC[A/C]ACTGCCGCTGATGCTGAAGAATCTGGTTTAAATTCGATGGAAAATCTTTC
Gb379_023160	Class_II	N/A	N/A	*	0	Unique_Gb	TM1_Sing_EST.DT562962	TCATGGCTGCTCATTCATATGCAATATTGGACTTTGGTGGTGTGAAATGT[T/C]TGGAGTGTTGCTTGAATGAAGCTCTCGCGCTGCACAGAAACTCACCAACC
Gb379_023192	Class_II	N/A	N/A	Chr08	46233641	Unique_Gb	TM1_Sing_EST.DT561944	CTACGATTCTTTCGAGTTTGGATTCGTTGATAATTTCAATGATGGCACCG[T/C]TGCATATGATGGACTGTTCGAGTATTCCGATGTCTATTACGATTCCTCCG
Gb379_023249	Class_II	N/A	GT_GOOD/GM_GOOD	Chr02	60693111	5_GbGtGmGaGl	TM1_Sing_EST.DT559647	TCTGAAGGGGAGCTCCCTGAACCTACAATGAATCTTGTAAAGTCAGAGCC[T/G]GCAGCATCTGATCCTACTACGACAAAGCAGGTTAAGATTGTTGAACCTAA
Gb379_023250	Class_II	N/A	N/A	*	0	3_GbGtGm	TM1_Sing_EST.DT559647	TACTACGACAAAGCAGGTTAAGATTGTTGAACCTAAAAAAGATGATGATA[A/G]TAGTGATGAGGATGAAGAGGATAGTTCTGCTGAGGATGAAGAGTCCAGTG
Gb379_023261	Class_II	N/A	N/A	Chr09	12877208	Unique_Gb	TM1_Sing_EST.DT559102	CGTAAGGAGAACGTGTGGAGGAGTGTGTTCCATCCGGGTAGCAACCTAGC[T/C]ACCAAAAGTATAGGTTCTGATGTTTTCGACAAGCCACAACCCAACTCTCC
Gb379_023294	Class_II	N/A	N/A	*	0	Unique_Gb	TM1_Sing_EST.DT558174	TTGATCTCGGCGTGACTTGGGGCCTGGAATCATGGCCTTGACGGGGTAGT[A/T]GGAACAGCAGGAGCTGAAGAGTCATGAGGCTTGGCTTCTGGAACCTTCTG
Gb379_023320	Class_II	N/A	GT_GOOD/GM_GOOD	Chr05	2094854	3_GbGtGm	TM1_Sing_EST.DT557110	GGGAGTTGCCCGAGATGAGTCGGCGGATGTTGAGTCGAATCAACCGAATC[A/G]AGAAGAGGATGTGGCAGATAGGAGGGTTCTTCGCTCCAAATACCTTGCCG
Gb379_023336	Class_II	N/A	N/A	*	0	Unique_Gb	TM1_Sing_EST.DT556909	ATGATACCCGGAGTCGATTGGTAATGTCGCCCATCATACGCACCGTCAAA[A/T]TTGATTTTAACGAACTCACTAGAATTTCTTTCTCCCTAGATGGCCCAAAG
Gb379_023373	Class_II	N/A	N/A	Chr01	10435848	3_GbGtGm	TM1_Sing_EST.DT556188	CTCCGTGTTGAACGTGCGAACGAACGTCATATTGGTGCTAGGTTGAAGAA[A/G]GCTGCCGAGGCCGAGAAGGAAGACAAGAAGTAAGGTTACCCTTTTGGGGA
Gb379_023417	Class_II	N/A	N/A	Chr13	15147359	Unique_Gb	TM1_Sing_EST.DT554679	GGGTCTTTTCATAAAGAATATAAACTTTTTCTTCACTTTTGCTATTATGA[T/C]CCTTTGCATTGTAGGGTTATCTTGGATTTGAAGAATTTGAAAGTGGGGAT
Gb379_023426	Class_II	N/A	N/A	Chr09	21599657	Unique_Gb	TM1_Sing_EST.DT554561	TGTAACGCATAAGCGCTAGGGTCTTCATTCGAACTCTGTAAAAGTTTATA[A/C]GCACTTCGGACCGTGAATTCACCCGTCAACTCACCTCCCCAGATGAGGAA
Gb379_023429	Class_II	N/A	N/A	*	0	2_GbGt	TM1_Sing_EST.DT554379	CTGAATCTCGACTGTAACTTTAGGGAAATAGGCTTGGTGACTTAAATCTG[T/C]TCCATTGCCAATACATGGAGATAAGATTCGCCAGCCTCGATGCTCCACAA
Gb379_023441	Class_II	N/A	N/A	Chr09	27767194	2_GbGm	TM1_Sing_EST.DT553929	AACGAGAGGAAAGAGATGGGATCCAAGAAGGAAGCGTCGGACGATGACGA[A/G]CAGCCACCTGCTGTGGATGACTCCCAATATGTGTGATTCTCTTTCGATTT
Gb379_023449	Class_II	N/A	N/A	Chr02	19349032	Unique_Gb	TM1_Sing_EST.DT553721	GGTTGTTCCAAGTGGAATACGCGATGGAAGCTGTGAAGCAAGGTTCAGCC[A/G]CGATCGGACTTCGATCTAAGACCCATGTAGTTTTGGGTTGCGTCAACAAG
Gb379_023466	Class_II	N/A	N/A	*	0	Unique_Gb	TM1_Sing_EST.DT552885	GATGTTCAAGCTATTGAGGAGAAAATTACCAAGTATCAGCAAGAAAATGC[A/T]GAGCAGATTATGATCAATCAAGCTCGTAAGGCTGAAGAATTAGCTGCTGC
Gb379_023467	Class_II	N/A	N/A	Chr08	21378849	Unique_Gb	TM1_Sing_EST.DT552885	GGAAATGATGCGGCTCCGGGCAGAAAGAGGTGGAAGAGCAGGAGGGTGGA[T/G]TATAGAGTTGAGCAAGAAGAGGGCACTGGAAGAAGCCTTTGCAAGCATAT
Gb379_023523	Class_II	N/A	N/A	*	0	Unique_Gb	TM1_Sing_EST.DT550611	AATGGTGACTCTCCACCTTTCCCTATCAAGGATTCTGAGACGAACTCTCC[A/C]AAGACTCCTTTGATATCAAGAAAGCATACTGATGAAGAAGATAATTGGTC
Gb379_023528	Class_II	N/A	N/A	Chr12	25932223	Unique_Gb	TM1_Sing_EST.DT549837	TGATTGGGACAAAGATGGTTGAGAGAGTGGTAAATATGAGGAAACTGGTA[T/C]CCCCAAAACAAGATGACAATCATCGAAACAACCCTACCGCAAAATTATCT
Gb379_000261	Class_III	N/A	N/A	Chr05	35860149	Unique_Gb	Tm1_Mira454_Contig_492	AGGAACCAAATTCTGAAGATAAAGAAACTCAACAAGGCAATCAAGCAGAG[T/G]ACTTGAAACAGACACCAGAAATCAAGATTTCGAGCCCTTCTTCAAGTAAA
Gb379_001121	Class_III	N/A	N/A	*	0	Unique_Gb	Tm1_Mira454_Contig_1589	TTGGACCGGTGTCGCCACCCGCTTCGGCGTTCGTAAAAGTGCTCATATGA[A/T]GCTTCGAAAAGATATAAGCACTTGCGAATACGAGGATGTGCGAGTGATGT
Gb379_002308	Class_III	N/A	N/A	Chr08	31395103	3_GbGmGl	Tm1_Mira454_Contig_3216	TCTCTGAGTGATTAACATATGCCAACTCATACATACTACACAAATTGACC[A/G]CCAAAGTCTCATTCAATGCCACAGTAGGTACTCTTTCGAGTGAATTCTCC
Gb379_003537	Class_III	N/A	N/A	Chr13	54821148	Unique_Gb	Tm1_Mira454_Contig_4994	GTGTTGGCATCAATATTGGTAATGGTGGCGGCGGTGATGGTGGTGGTGTT[T/C]GGTTTGGTGGAGGAATCAACATCAACAACAACCCAACACCATCTGGTCCT
Gb379_004079	Class_III	N/A	N/A	*	0	Unique_Gb	Tm1_Mira454_Contig_5785	CCCCCGAGTATCCGCTACTCTCCGCCACCTTCTTCTTGAACTCATACTCT[A/G]CTTGAGCACGATATTCAGCAATCTCTTTCTCTGCCTCTTCCTTGGCCTGT
Gb379_004652	Class_III	N/A	N/A	Chr13	1285965	5_GbGtGmGaGl	Tm1_Mira454_Contig_6608	AACAGGAGCCATGAAAGACTGCTTATGTTTCATTGAAGTGATAGTTCACA[A/C]GGATGATACAAGCAAAGAGCTGTTGGAATGTGGCTGTCGAGTCGCTGCCA
Gb379_005946	Class_III	N/A	N/A	Chr07	8295035	Unique_Gb	Tm1_Mira454_Contig_8654	TGGTGCTTGTTTTCTTTGCTAATCCATGGCTAATTCGACAGACTCCACTT[C/G]CGTTGATCACTCTAGTCCGACGTTTTCCAGCTTACGTTTGATTTAGTGTT
Gb379_008406	Class_III	N/A	N/A	*	0	Unique_Gb	Tm1_Mira454_Contig_12766	CCCCCGAGTATCCGCTACTCTCCGCCACCTTCTTCTTGAACTCATACTCT[A/G]CTTGAGCACGATATTCAGCAATCTCTTTCTCTGCCTCTTCCTTGGCCTGT
Gb379_009510	Class_III	N/A	N/A	Chr10	61721752	3_GbGtGm	Tm1_Mira454_Contig_14759	ACCAACAGGATCATTTATTGCTCGAGCCAGATGTTTTATGCGATTCAAAC[T/G]TACCTTTCCAGGTAAAATAGCTAACTTATGAGCAGGGATATCCAAACCTG
Gb379_010033	Class_III	N/A	N/A	*	0	2_GbGt	Tm1_Mira454_Contig_15863	CCTGGATCATCTTCTCCAAGATCCCTGTTAAGCTTATTGTATGTATGGCT[A/G]TGTAGAAGTCACGTTGGCAGTTAGCCCTTAAAAATGTTGCCTTTGATTGG
Gb379_010870	Class_III	N/A	N/A	Chr05	63288641	2_GbGmGa	Tm1_Mira454_Contig_17727	GAATGCATACCGTGCAAGTCCAATTTCAACTCTAAATCATCCCACTCCAT[T/C]GCCTCATCCAACACTGAAGATGATTCAACCAATTCCTTTACCAACAATGC
Gb379_011592	Class_III	N/A	N/A	Chr07	8295035	Unique_Gb	Tm1_Mira454_Contig_19473	TGGTGCTTGTTTTCTTTGCTAATCCATGGCTAATTCGACAGACTCCACTT[C/G]CGTTGATCACTCTAGTCCGACGTTTTCCAGCTTACGTTTGATTTAGTGTT
Gb379_012755	Class_III	N/A	N/A	Chr08	31395103	3_GbGmGl	Tm1_Mira454_Contig_22072	TCTCTGAGTGATTAACATATGCCAACTCATACATACTACACAAATTGACC[A/G]CCAAAGTCTCATTCAATGCCACAGTAGGTACTCTTTCGAGTGAATTCTCC
Gb379_012837	Class_III	N/A	N/A	Chr13	1285965	5_GbGtGmGaGl	Tm1_Mira454_Contig_22321	AACAGGAGCCATGAAAGACTGCTTATGTTTCATTGAAGTGATAGTTCACA[A/C]GGATGATACAAGCAAAGAGCTGTTGGAATGTGGCTGTCGAGTCGCTGCCA
Gb379_014749	Class_III	N/A	N/A	Chr10	31459908	2_GbGt	Tm1_Mira454_Contig_27804	ACTAAATGTCCCAGATGTGAGTCTGAAGAAGAAAGCAGTCGCCATATTTT[C/G]CAACAGTGCCCTGCAGCGATTGAGGTCTGGTATCATCTTAATCTTTCGTG
Gb379_015541	Class_III	N/A	N/A	*	0	Unique_Gb	Tm1_Mira454_Contig_30345	GTAGACCGGCGTCGATTTCGGGAATTTTGATTTCCTCCACACCATTACTT[C/G]CGTTGATCAATCCTGGATTTTCCGTCAATATGAGAGCCATTATTTACAAC
Gb379_016495	Class_III	N/A	N/A	Chr05	719335	3_GbGtGm	Tm1_Mira454_Contig_33909	TTTTCGAAATCAGCATACTACGTTCAATCCTCATCTTCGGAATCCGCACC[A/G]GCAGCGGCATTAAGGGTGTGTAATCGATCAATCAACTTAGCTTTCCTTTC
Gb379_016993	Class_III	N/A	N/A	*	0	2_GbGt	Tm1_Mira454_Contig_36198	CCTGGATCATCTTCTCCAAGATCCCTGTTAAGCTTATTGTATGTATGGCT[A/G]TGTAGAAGTCACGTTGGCAGTTAGCCCTTAAAAATGTTGCCTTTGATTGG
Gb379_018009	Class_III	N/A	N/A	Chr05	15758374	3_GbGaGl	Tm1_Mira454_Contig_41037	GCTTCGACAAAGAAAAGGAGCTCGCTTTGCCCATTCAAAGCAATTCCACA[A/T]TGGTCTCTTTCTGCATCTTCCTTTACTTGTTGTTGGGGATCGAATGGTTT
Gb379_018085	Class_III	N/A	N/A	*	0	Unique_Gb	Tm1_Mira454_Contig_41422	GCCTCCAGCGTGACTCCATACGACCCCCTGGCACCTCCGTACGGTCTTCA[T/C]GCACCACCCGTACCCGAACTCCAGCACACTAGCACCTGCAAAGAGACAAA
Gb379_019173	Class_III	N/A	N/A	*	0	Unique_Gb	Tm1_Mira454_Contig_48979	AAACTATGCATCTTTCATAATCTCAAGGCCTACCGTGTGCTGAAAACCGG[T/C]GAAAAACCAAAGTCAAAGCCTTCAAACTTTGTTACGAGAGAGATTACAAG
Gb379_019195	Class_III	N/A	N/A	Chr03	4872482	Unique_Gb	Tm1_Mira454_Contig_49176	CTTCTGGTACTCAGCAGCATCAGCCTTGGCCTTTGCAACTCTCTTCTTCT[A/T]CTCTGCAATTCTGCCACGCTTCCTCTGCAGGGTCAAAGGAGTCACCAACC
Gb379_020873	Class_III	N/A	N/A	*	0	2_GbGm	Tm1_Mira454_Contig_58256	CATTCCGTGAAGTTTTCTTCTCCAATGAGCCTTTCTTGGTGCTCTCCGGT[C/G]CAACATTTGACTTTGCTGTTGCCATAGCTTCAGGCGTCTTTGCAGAGGAT
Gb379_021585	Class_III	N/A	N/A	*	0	Unique_Gb	Tm1_Mira454_Contig_61166	GTTGTAAATAATGGCTCTCATATTGACGGAAAATCCAGGATTGATCAACG[C/G]AAGTAATGGTGTGGAGGAAATCAAAATTCCCGAAATCGACGCCGGTCTAC
Gb379_021876	Class_III	N/A	N/A	Chr05	719335	3_GbGtGm	Tm1_Mira454_Contig_63456	GAAAGGAAAGCTAAGTTGATTGATCGATTACACACCCTTAATGCCGCTGC[T/C]GGTGCGGATTCCGAAGATGAGGATTGAACGTAGTATGCTGATTTCGAAAA
Gb379_022016	Class_III	N/A	N/A	Chr05	35860149	Unique_Gb	TM1_EST_Contig_177	AGGAACCAAATTCTGAAGATAAAGAAACTCAACAAGGCAATCAAGCAGAG[T/G]ACTTGAAACAGACACCAGAAATCAAGATTTCGAGCCCTTCTTCAAGTAAA
Gb379_022342	Class_III	N/A	N/A	Chr03	4872482	Unique_Gb	TM1_EST_Contig_1772	GGTTGGTGACTCCTTTGACCCTGCAGAGGAAGCGTGGCAGAATTGCAGAG[A/T]AGAAGAAGAGAGTTGCAAAGGCCAAGGCTGATGCTGCTGAGTACCAGAAG
Gb379_022980	Class_III	N/A	N/A	*	0	Unique_Gb	TM1_Sing_EST.DT569020	TTTGTCTCTTTGCAGGTGCTAGTGTGCTGGAGTTCGGGTACGGGTGGTGC[A/G]TGAAGACCGTACGGAGGTGCCAGGGGGTCGTATGGAGTCACGCTGGAGGC
