# Supplementary material for: Development and bin mapping of gene-associated interspecific SNPs for cotton (Gossypium hirsutum L.) introgression breeding efforts
Source: BMC Genomics. 2014 Oct 30;15(1):945. doi: 10.1186/1471-2164-15-945 (PMC4298081; doi:10.1186/1471-2164-15-945)
Supplement: Supplementary file 4 — Additional file 4: G. tomentosum SNPs relative to G. hirsutum line TM-1. SNPs and 50-bp flanking sequences for in silico-derived SNPs of G. tomentosum relative to G. hirsutum line TM-1. SNPs have been classified into two categories, Class I are SNPs from contigs with no other SNP residing within the contig. Class II are SNPs from contigs that contain one or more additional SNP outside of the 50-bp flanking sequences (none within). Alignment position and scaffold information to G. raimondii (D5) draft genome sequence using BWA. Column 6 indicates overlap information for G. tomentosum markers with G. mustelinum, G. armourianum, and G. longicalyx, where the Arabic numeral indicates number of shared species and subsequent abbreviations indicate with which of the above species the marker is shared (Gt, Gm, Ga and Gl, respectively). (XLSX 487 KB) [file 12864_2014_6928_MOESM4_ESM.xlsx]

## Sheet: Class_I
Tom_SNP_Class	GT_ExperimentalResult	OtherSpecies_ExperimentalResult	D5_v2_Scaffold	D5_Cor_v221_Pos	Shared_Species	Contig	Sequence
Tom_000006_Class_I	GOOD	N/A	Chr08	49148898	2_GtGm	Tm1_Mira454_Contig_12732	TCAATTCCACCTCCATTGTTGATCTTTCTGTTCTTCTCTGAAGACCCAAA[A/T]TTTGTGCTTGTGTTGGAATCCCAGAAATCCTGCAAAACTGCTATCGCAGT
Tom_000021_Class_I	GOOD	GA_BAD	Chr09	16071753	3_GtGmGa	Tm1_Mira454_Contig_36	GCATCGCTCCAAACATCAGATGACATAGAAGGCATCAACTTTGTTCCTCA[A/T]ACATAGGGCCTTTGGCATGCAGAAAACAATTGCCAACTAATGAAAGCCAT
Tom_000060_Class_I	GOOD	GM_GOOD	Chr06	1312623	2_GtGm	Tm1_Mira454_Contig_152	AAGCAGTAAAGTTGAACTTAAAGTTTACTAGGTGGTACTAAGCAAAAAAA[A/T]CATTAAGCTGCTAAACTTTTCTTCTTTTTCTTATCCTTGACCTTGATGTC
Tom_000072_Class_I	GOOD	N/A	Chr06	39172997	Unique_Gt	Tm1_Mira454_Contig_181	GAATTTATTTAAGAGAAGAACTCCAATGTTTGAGGAGTACCATAGGATTA[T/C]AAGTGAAGCTATGAAAAGGGTTTGCTTTTTTGTTGAAGAGGATTGCTGGG
Tom_000121_Class_I	GOOD	N/A	Chr12	30872847	3_GtGmGa	Tm1_Mira454_Contig_304	GGAAAGGGATTGCATGTATTGATTAGTTTCCTCTGAAACACGGAAAATCC[A/G]CAACACTATGAGTCCGAGAAAACAAAATCTGATCGCAAAATAACTCATTA
Tom_000155_Class_I	N/A	N/A	Chr04	6874062	Unique_Gt	Tm1_Mira454_Contig_375	AACAACTTAAAAACATGGAATAAGGATAAATTTATATGTTTCACATAATC[A/C]AGTAACTTCTATAAATGAAAATAACGGAAATCAACTAGCTAATAAACACC
Tom_000206_Class_I	GOOD	GM_GOOD	Chr06	47962474	2_GtGm	Tm1_Mira454_Contig_450	GGAAAAGAATTTCCTACACGCTTAAAACCACAAAGCCTTTTCCATCATTA[C/G]AACACAAGCAATCGGGTGTGGGGGGAACAAAGGTCGCATATCAAAGGGGA
Tom_000244_Class_I	N/A	N/A	*	0	Unique_Gt	Tm1_Mira454_Contig_504	GAGGTCCATTAATTTTAGACTTAAATATTAGATGCTAAGCACAATATAAT[A/G]AGCTATATTATATAATTAAAGATATACATATCAAGATTAGAGGCAAAACT
Tom_000249_Class_I	GOOD	N/A	Chr09	10135855	Unique_Gt	Tm1_Mira454_Contig_509	TCCGGCACTGTCCAGAATCTGAATAGCTTGAAACGGTTCTCGAGTTGTTG[C/G]TCGAGGTAAGAGTTCATGGGGCAAGCCATGAGAACTCCAATGGATTCCAT
Tom_000299_Class_I	BAD	N/A	*	0	Unique_Gt	Tm1_Mira454_Contig_575	TACAAACTTGTAAAAGGTTACACACGAATAAAAAAACAACTTGTCAGAGA[T/C]TGTGGATCACCTAGTTGATGACAACTAATCTCCCGACACATATTTTGAAG
Tom_000308_Class_I	GOOD	N/A	Chr07	13057404	Unique_Gt	Tm1_Mira454_Contig_584	AAGAGGGTTGTAAATGATTAAGCAAAACTTGTTGTCTGTTGATTGCTTTC[T/C]CCATTTTTCTATCAGAGTCTTTCCCTTCTTTCTCTCAAATCCTTTCGCTT
Tom_000330_Class_I	GOOD	N/A	Chr13	2060451	Unique_Gt	Tm1_Mira454_Contig_627	TCAGCCTCTGCATACGCAGTTTCAAGGTGGGCTTGTTCCGCTTCTTGGAC[T/C]TCTTTTTCGGTCTTCCTTCCTTTCTTGGATTTGTAGTACACACTCATGAA
Tom_000368_Class_I	BAD	N/A	Chr05	27851441	Unique_Gt	Tm1_Mira454_Contig_685	GGACTAAGAAGTGAATTGATGATATCTGTTGAATAAATTAAAAAATTCAC[T/G]GGTCAAAGTGGATATTCGAATATTTGAATAGTGGATTGGGATACACAAAT
Tom_000403_Class_I	N/A	N/A	*	0	Unique_Gt	Tm1_Mira454_Contig_744	GTGTTTCTGTATCAGAACAGAGCATTATAATTTTAAGTTCAGATGAAAAG[A/C]GACCGCGAGTAAGGTGGGATGTTCTACAAACACAGATTTCTCGCCTTTAC
Tom_000441_Class_I	GOOD	N/A	Chr08	35709023	Unique_Gt	Tm1_Mira454_Contig_768	TCGACAATTACCTCATCAACAGCGGTGCCTCCCTCGATTCCGTCGTAGAC[A/C]ACCGTCGATTCATCTCCGACTCGTCGAATTCACCCGATTCCCATCTCTCT
Tom_000442_Class_I	N/A	N/A	Chr08	35709763	Unique_Gt	Tm1_Mira454_Contig_768	TCAGCTCGGTTGATTCGAAGCAAGAATGCTTCCATCCCTAATGTGAACCT[T/C]ACTTGGGAATTTCCAGTGAGTGAGGATTATAAGTATCTTGTTAGGATGCA
Tom_000503_Class_I	BAD	N/A	Chr02	1851795	Unique_Gt	Tm1_Mira454_Contig_891	GCTTCGGAATTGATATCCAAGTATTTTCCGCTTAGCGCTCCACCGGCGAG[T/C]GGAGAGTAAGAAAGTAACCCGATATTGCAATTCTTTGGGTGACAAACTTC
Tom_000614_Class_I	N/A	N/A	*	0	Unique_Gt	Tm1_Mira454_Contig_1054	CTATACATCAATATACAAAATGTAACGTAATTCAAGTATGCATCAAGCAA[T/G]AATCTCGGACAGATTCTACACGATCCAATATCAGTCTCAATGATAACCAA
Tom_000663_Class_I	BAD	N/A	Chr12	11905410	Unique_Gt	Tm1_Mira454_Contig_1146	TACTACAGCTTCAGGGGTGCTTGTGACTGGAAGAGCAGCTGGGACAGAAG[A/G]AGTATTACCAGTTTTTGCATCTTGATCTTTTGCAGCAGCAGCTGCTGGTG
Tom_000756_Class_I	GOOD	N/A	Chr02	7769460	Unique_Gt	Tm1_Mira454_Contig_1320	AGCCTCTCGAATGGCTGGGAGGACGGACTCCTTTTCACTGCATAGATCAA[T/C]GGCAGGGACATGTTTGCAGCTCAAATCAGCTATATTTTCAGTTACAGATT
Tom_000778_Class_I	N/A	N/A	Chr05	4219783	Unique_Gt	Tm1_Mira454_Contig_1358	ATCGAACCTGTAAGAAATTTCCCTTCTTTTTTTTCTTCTTGTTTGAATCC[A/G]TCACGATGGACCCACTTTCCGCCCTCCGCGACTTCACAATCCGAGGTGAG
Tom_000815_Class_I	BAD	N/A	*	0	Unique_Gt	Tm1_Mira454_Contig_1422	TTATGAACTCTGGACTTGGACTTTAGTAGCGCAGTTGCGGCGGCGGCGGA[T/G]GAGGTGTTGAGTAGGCGAGAAGAAATGGAAAGCTCCATTTGTGGATCYCY
Tom_000855_Class_I	N/A	N/A	*	0	Unique_Gt	Tm1_Mira454_Contig_1490	ACCTTCTTTCTCCTTCTTCTCTAGACCTGGAATTGATGTCCCAGAACCGG[A/G]TCGTAAAGAAATCTGATCAGACGAAGGTGGTTGATCTGGGACTAAAACAG
Tom_000903_Class_I	N/A	N/A	Chr09	13777725	Unique_Gt	Tm1_Mira454_Contig_1572	CGACTCCAGGGGTGTCAATACCCATGGCGGCAAACCTGTCGAGAACGCCA[T/G]AGATGGTCTCATTGTGGTCCGGAAGATACTCCTCCACAACATCTGCTCTG
Tom_000909_Class_I	GOOD	N/A	Chr09	59708419	Unique_Gt	Tm1_Mira454_Contig_1579	CCAGTCCTTGTACCGGCTCGACTTCGTTTCAATATTTTTATCTTTAGGTT[T/G]GTCTTCTTATCACAACCGATCCAAGAGTCGCACAAGCAGAATGCAGTCAA
Tom_000918_Class_I	N/A	N/A	Chr09	3225354	Unique_Gt	Tm1_Mira454_Contig_1584	GCCTATCATCCTGGCTTAGCTTGGCAATATCTTGACAAGTTCTTTACTGG[T/G]TATTATCTCAAAGATTACTCTGTCTCCGAGGTATCCAAAGATTTCAGAAA
Tom_000954_Class_I	N/A	N/A	Chr03	8863405	Unique_Gt	Tm1_Mira454_Contig_1641	AGAAGGAAATAGGATCCTGTGGCTGTGGCGTTTGTTTGTGTTGGAACTTC[T/C]AATTTCATTTTCATTTTCAAGTTTTATATTTTACGGCGGAAAAATTAGAA
Tom_000993_Class_I	N/A	N/A	*	0	Unique_Gt	Tm1_Mira454_Contig_1708	TAATAGGAGACCTCTCTTCACCAAATTCATAAGGTTTTCATACAATGTGC[A/G]GTTACTTTGTTCTCTAAGCAGTAAACATTGAAAACTTAAAGCAGTAACAA
Tom_000994_Class_I	BAD	N/A	*	0	Unique_Gt	Tm1_Mira454_Contig_1708	AGAGCCCCCGTACCTCTTGGGAGTGGAATAAACAAAAGATACCATACCCT[T/C]TTTATATCTGCTCCAAAATAACCTCGGCACCAGAAACCTTGAAGTCAGAT
Tom_001027_Class_I	GOOD	N/A	Chr10	10275907	Unique_Gt	Tm1_Mira454_Contig_1760	AAAAGTTAAGAAGACAACAGTCATGACATGGATGGGGCTAAAACCCAAAA[A/G]TACTTGCTACATAACTTTGAAATTTGCTTTCTAACAGCAACGGGTCACTG
Tom_001165_Class_I	BAD	N/A	*	0	Unique_Gt	Tm1_Mira454_Contig_2009	AAATGGATTCGTATACAGAAATTGGCACGCGACAACACGGAAAATAAACC[A/C]AAAAAATAAAAATAATAATTATTTCTTGACTTGAGTTCTGGAAAATTTCA
Tom_001171_Class_I	N/A	N/A	Chr05	4205479	Unique_Gt	Tm1_Mira454_Contig_2023	ATACTTTCTCACACAATCCATAAATAAGAACATAGAAATAGAAATATTGG[T/C]TGCCTAGTAGTACTTGAAAACAGCAAACCCTAATGTCAACAACACAAGCG
Tom_001179_Class_I	GOOD	N/A	*	0	Unique_Gt	Tm1_Mira454_Contig_2040	TATGCAATTTAAGTGAAACATATGCTCACATCTCGGAAGATTTCTTGCCA[T/C]TTCACCATCTTTTAGACCCTGTAAGCAAATTGAACAAGAAGACTGAAACA
Tom_001251_Class_I	GOOD	N/A	Chr08	33445672	Unique_Gt	Tm1_Mira454_Contig_2194	CATTTTCTGTTCTTGGTTCTTTCCTGCTTGGTTTAATGGAAAATTTTGCA[A/G]CAAAATCACTTAGGTAGACTAGGAGTTGCAATTGTAAAGCACTACTTCAT
Tom_001254_Class_I	BAD	GM_BAD	Chr09	24948592	2_GtGm	Tm1_Mira454_Contig_2201	CCTCCACTTCATTTTGTATGTATTTGGAGTTGGCTTGAAGATTGATATAA[T/C]TCTAACAAATCAGCATTAATTGTCAAAATGATTATTTTATGAAATTTTGA
Tom_001348_Class_I	N/A	N/A	*	0	Unique_Gt	Tm1_Mira454_Contig_2386	TCTACTATTAGTCCTTCACTGTTTGTCTYCTTTTACATATGCTAGGATGG[T/C]GTGCGATGTTTGGAACACTGCCACTTGCCTTTTCACTGCCGTCACAGGTG
Tom_001412_Class_I	N/A	N/A	Chr02	12019468	2_GtGm	Tm1_Mira454_Contig_2490	AATCAAATAGGAAATGCATCCATTAAAGATATGTAGCTCTCAAGAATTGT[T/G]CTTTTAGAAAAAGGAAGACAATGAGAAGAATGAACATACCTACAAAATTA
Tom_001413_Class_I	GOOD	N/A	Chr02	12019300	Unique_Gt	Tm1_Mira454_Contig_2490	GGCACTGCACTCCTGCAGCAAAACCTTCAACCTACTCGATATCCAAGCAA[T/C]AAGATTTATAAAAAATTGAGAGCAAGGCCGACTCTTATCAGATTTCAAAA
Tom_001473_Class_I	GOOD	N/A	Chr02	57720603	Unique_Gt	Tm1_Mira454_Contig_2585	AATCTGGGAAGGCGACAGAAACGCGCCATCACCAGCGGCTGAGATTGTGT[T/C]AATTATGTTCAGCTCCAAGGCTGATTTCAAGACCATTGGAAGTACCACGG
Tom_001490_Class_I	N/A	N/A	Chr09	7130352	Unique_Gt	Tm1_Mira454_Contig_2607	ACCAATACCTATTCAGTTGACAAGTTACCATACTGCCATGGGTTGAACTC[A/G]ATTGAAGCCATGTCAACCTCATCAATGCTGTCTGAGCTATCTACAGTAGC
Tom_001629_Class_I	N/A	N/A	Chr08	54009116	Unique_Gt	Tm1_Mira454_Contig_2808	AAATTGTCAAATTCTTAATACAAGCCAGAAATGTCGTTACATCAGAATGT[A/T]TTGAGCAAATCTCGTACATACAGAAACCTATATAGATGAAAAAGGGCGGA
Tom_001640_Class_I	N/A	N/A	Chr09	8861387	Unique_Gt	Tm1_Mira454_Contig_2827	GTTGGCAAAGGGTTTACAATACAAAGTTGGCTAATCCAAATTTTGGTATT[A/G]CCCTAGTGTCTCACTTTTTTAATTGTTTTTGGCTATCGTTCAAACAAAAT
Tom_001682_Class_I	N/A	N/A	Chr10	2245728	Unique_Gt	Tm1_Mira454_Contig_2888	AAGAAGAAGAACTGGGTTTTTCGAACTGGATAACACCTTCCAAAGGGACA[T/C]CATCTTGACCAACGAAAACGGTGTCGTCGCTATTGTTGAAAGGAGGAGGA
Tom_001884_Class_I	N/A	N/A	Chr07	17283648	3_GtGmGa	Tm1_Mira454_Contig_3221	ATTATATAAACATAAATAACATACTCATATTCATAACCATTTACAGAGTA[A/T]TGTAACTGAGCAAAATTCAATCTATACAGAATTTCCCATGCTGCTTATCT
Tom_002037_Class_I	N/A	N/A	*	0	2_GtGm	Tm1_Mira454_Contig_3436	TGAAAGGCAGATATACATTACATTAGTATATGAATTGTGAGGTTGTAATA[T/C]GATACAAAATACAACATAAAATTACAAAGACTTGATGGACTAATCTCATT
Tom_002091_Class_I	N/A	N/A	Chr05	27328740	Unique_Gt	Tm1_Mira454_Contig_3524	CCCTAAGCCCTGTTGTTTCTTTCTTGGATTACAAGTCACTTGGAGGATAG[A/C]CAATTTAGAGCGTCACTTCTCTACCAGAAACCCAACTGAATGGAACACTG
Tom_002124_Class_I	N/A	N/A	Chr08	26201132	2_GtGl	Tm1_Mira454_Contig_3593	TATCTTCAAAAAGTTCACTGGAGTTTAAGGGGCTTCAACTATACAAATGA[T/C]TTCTTCAAGCTCTTTCATTTAAACTCGGCATCTCTTTGCAAGGTAATCAC
Tom_002139_Class_I	N/A	N/A	Chr09	30694480	2_GtGm	Tm1_Mira454_Contig_3627	GCGACAACCATCATTTTGAGATCATTCGCCCCCTCGATATAAGATTTTAA[A/C]TTCAAGGCAACAAAGCATGATGAGGCTGAACCAGCAATGAGTATAATGAT
Tom_002387_Class_I	N/A	N/A	*	0	Unique_Gt	Tm1_Mira454_Contig_3950	TGAATCCTCAAGAAAGAATGGAGATCGGAGGATGAAACGACGCCGGATAC[A/G]GTTCCTCTTTGAAAATTGTAATGTCGACGATATTACCTGCAAAGATCAAA
Tom_002421_Class_I	N/A	N/A	*	0	3_GtGmGa	Tm1_Mira454_Contig_4000	TTTCGGTAACAAAACTCAATCCCTTGGGTCGAAAAAGTAACAAACCAATA[A/G]TAAACATATATCCATAGTAGCTTAATAGCCAAACTGAACAGAATAGCCTT
Tom_002565_Class_I	N/A	N/A	Chr13	799279	3_GtGmGa	Tm1_Mira454_Contig_4276	AATCGGGAACCGTGGAACGTCGGAGGTCGACGGCGTTAGAAGAAGGAAAG[A/G]AAAGGGAATTTGACAACGCCATGGACTATTGAAGTTTGAAAAGCTTCAAT
Tom_002577_Class_I	BAD	GM_BAD	Chr09	23443017	2_GtGm	Tm1_Mira454_Contig_4296	ATTCATCACAAGACAGAATAATTTGTCAATGAAATTGTATAATTATTGCC[T/C]GTGCGCTTATTTATGAAAAACTCAACCTTCCCCTTTAACATCCAAAATGC
Tom_002693_Class_I	N/A	N/A	Chr04	45946303	Unique_Gt	Tm1_Mira454_Contig_4492	GTGGAATGAAAAATTTCCAAATAAAAAAGTCAAGAACAAAGTTCCAGTCT[C/G]ATAACAGAAACAGCATATTTACAAGTGTGGTGGCCCTGAGTAGGGTATGA
Tom_002694_Class_I	N/A	N/A	Chr04	45946375	Unique_Gt	Tm1_Mira454_Contig_4492	CAAGTGTGGTGGCCCTGAGTAGGGTATGAACTAACGAACGAAGCAAACAC[T/C]GTGGGAACTCAGTAATTCAGTCAAGCAATGCATACAAGGGTGATTATCAT
Tom_002712_Class_I	N/A	N/A	Chr04	13217989	Unique_Gt	Tm1_Mira454_Contig_4533	GACAAGTGTGGAGAGGCTTGCGGATCGAATGAGTTGCAGAAGGTTTGAAG[T/C]TGAAGAGCTTTGGAGGGGGGTTTAAAGCAAGGTTTCTCTGCAGGTTCGAT
Tom_002858_Class_I	N/A	N/A	*	0	Unique_Gt	Tm1_Mira454_Contig_4785	ACTGATTGTTACACGAAGAAGGAAACTGGCTTTGACTGATATTTGTGGGT[T/G]TTATCTTTTGTTTGAAGGCCAGAGTAGTTCTGGTTTTTTGAGTTTGTGGT
Tom_002874_Class_I	N/A	N/A	*	0	Unique_Gt	Tm1_Mira454_Contig_4816	GCGACAGGACAGTCCCTGAACAAGTGCATCCCCGTTTCTGCTCCCGAATG[A/T]CACCTCCAGCACATGGTAGAATCAATCAGCCTTCTGTAGTGTAGATTACT
Tom_002893_Class_I	N/A	N/A	Chr02	868297	Unique_Gt	Tm1_Mira454_Contig_4847	GAAATCCTATTGGTTTCCAAGTGATTTCATGGTTTTGCTTTTTCAGGTAA[T/C]GGATGTGCATAGTGTTTTAAGCTTCTGGTATCTTTGTGTAGGAAAATTCA
Tom_002962_Class_I	N/A	N/A	Chr04	61698966	Unique_Gt	Tm1_Mira454_Contig_4960	GATGCTGTCTTTTCCTCTCCGTTACCAACTGGTTTTGGGGGTTCTTTCGT[T/C]GAAGAGATTGTCAACAGGCGACCAAGTCCTTCATATAAATTCTTTGCGTC
Tom_003120_Class_I	N/A	N/A	*	0	Unique_Gt	Tm1_Mira454_Contig_5243	TATTCGTGTTCAATAATGTCCTTGACTTGCAACTGATCTTTATGTACGAG[C/G]CTCTGATTTCTCCTGGTGTCTTGACAAATTACTTTCTCCTTGATCTCCGG
Tom_003183_Class_I	N/A	N/A	Chr01	46076415	2_GtGm	Tm1_Mira454_Contig_5329	TGAAATCCCAATATTCGCCCACCCATTTGCAAGGATCACCTTGAAAATCA[T/C]ATATCCATGGAGTTTAATTGCTCATCTCCTACCACCATCCCCGTGGTTTC
Tom_003184_Class_I	N/A	N/A	Chr01	46076181	Unique_Gt	Tm1_Mira454_Contig_5329	CAGATCTTTGAGAGACTCCTTGACCCACCAAAAGATGCCCCCCCTCAGAG[T/C]GAGTTGCTCACCAAAACCCCTTCTCAAAGCAGGACCAGCATCCTTTATAA
Tom_003226_Class_I	N/A	N/A	*	0	3_GtGmGl	Tm1_Mira454_Contig_5424	TAACTAGGAATTTAAATAGCATCATCCACATCTTTTAACCCGTCGTCAAT[A/G]TTTTTCGATGTGTAATTCTTATTCTCGGGACTAAATCGACTTAAGAGTTA
Tom_003293_Class_I	N/A	N/A	Chr11	23857925	Unique_Gt	Tm1_Mira454_Contig_5551	TGACCATCGGATGAAAAGCGGATTGATCGTATGGCACCCAAGTTTCCTTT[A/G]AGAGTTGCAACTGGCCTTGAGAGGTTTCGAACGTCCCACACACGGCAAGT
Tom_003350_Class_I	GOOD	GM_GOOD	Chr07	11253698	2_GtGm	Tm1_Mira454_Contig_5687	AATACTATGCACCAAAGTAAAGCAAAGACAACCAGTTTATTTTTCTTTTC[A/G]TCTCGATAGAAATGGAAGATCAACACGTTACATCTTTGTACAAACAAACA
Tom_003420_Class_I	N/A	N/A	*	0	2_GtGm	Tm1_Mira454_Contig_5782	AGTGGCGGCGGAGGCGGCGGGGTTGCTTTAGGCTTATCAACTACAGTGTC[A/T]GGTTCCAACTTCATTTGCTTCATAATCCTAAAACTTTTTGTCAGCTGAAT
Tom_003461_Class_I	N/A	N/A	*	0	2_GtGa	Tm1_Mira454_Contig_5844	TGCAGCAGCAGCAGCAGCAGCAGCTGATGTTTTCCCAGCCTTTTTGGAAG[T/G]GTGAGGGGTTGCAGTATGTCCACCCGCTTTCTTGCTATCTGCACCAGAAT
Tom_003475_Class_I	N/A	N/A	*	0	2_GtGm	Tm1_Mira454_Contig_5865	TTGACTGATGTGCTGTGATTTCCTTGCCATTTTCTACTCTGCTTTTTCGC[A/G]TATCTGCTGTTTGTTTCCTTTTCTTGCAGGCAATTGAGCGAGGGATCCGG
Tom_003551_Class_I	N/A	N/A	Chr02	58626141	Unique_Gt	Tm1_Mira454_Contig_5987	TTAAGAGCTTGAGCATGGTGGCGGATGTGATCATCAATGAAGGTGGAAAT[T/G]AAGAAGTATGAGTGATCATATCCAGGCTGCAACCGCAATAACAACGGCAC
Tom_003593_Class_I	N/A	N/A	Chr08	39685414	Unique_Gt	Tm1_Mira454_Contig_6062	ACTCTCTTAATCAAAACATACCAACTTAACTAAGCAGAGGATATCAGCTG[A/T]TGATTGGGTTTAATATTCTTTCCGCCATTAACAGTATCACAATCGAAGCC
Tom_003608_Class_I	N/A	N/A	Chr01	21438425	Unique_Gt	Tm1_Mira454_Contig_6086	GCCAAGTCCTCAACAGCTACCTTGATCACATCACTTCGAACACCTATGTC[A/T]GTCGCATACCGGCTCATACAGTACATCCCAGCGGTAACTGTTGCCACGCC
Tom_003652_Class_I	N/A	N/A	Chr10	129347	2_GtGm	Tm1_Mira454_Contig_6158	TAGAACAGTGCTCTTACATGTAGAACCGCAGGTTCTTTTACTTCTAAAAC[A/C]GACTATCGTCATCAAAATTAAAAAGAAGCCACCATAATATACCTTCCAAA
Tom_003727_Class_I	N/A	N/A	Chr09	8066531	Unique_Gt	Tm1_Mira454_Contig_6333	GAGTTTGATAGTTAACATAGCGGCTTGGAGCTGATGAACGGCGAAACCCT[A/T]TTGGCATGCAACCCTTTACTTCCTTCTCATGGGAAACCTTGTGCTTGTGA
Tom_003812_Class_I	N/A	N/A	*	0	Unique_Gt	Tm1_Mira454_Contig_6501	CTCTTCATTTTTCTTCTCTTCTTTGCCTCCATCTTTGGGTTTTTCTTCTT[C/G]CTTTTTATCCTCCGCCGGAGGCGGCGGCGGTTCTTGTTTCACTATCACTG
Tom_003851_Class_I	N/A	N/A	Chr09	2283915	3_GtGmGa	Tm1_Mira454_Contig_6583	GGCAGCACCAAGCTTGAACTCTAATTTCTGAACGTCAAAAATTTACTTCA[T/C]TACACTTCCATTTCATTTGATGTGTTAAGCGTTATACTAGGATTGCCATT
Tom_003963_Class_I	N/A	N/A	*	0	Unique_Gt	Tm1_Mira454_Contig_6772	ATCCAAGCCAAGCAAATCTGCCCCATCTATCTTATTTCCAGCTTATGGTG[T/C]TTCCAGTCTGTCTTTCCCTAAACATTTCAGAATCAACAGCTCTACTGAGG
Tom_003982_Class_I	N/A	N/A	Chr07	3313897	Unique_Gt	Tm1_Mira454_Contig_6815	ATTGTTACCGTTTGTGATTATCATCTTCGGGATTTTTTCAACCAAATGTC[A/T]GGCCAATCCTTTAGCACTACCGGTGTCGAAGATGTTGTGGACCTCCGCGA
Tom_004145_Class_I	N/A	N/A	*	0	2_GtGm	Tm1_Mira454_Contig_7108	TCTTCTTCTTCAACATCCTCTTCATCCTCATCCTCTCCATCGTCATCGTC[A/G]TCATCATCCTCGTCCTCGTCCTCATCCTCATCCTCATCCTCATCCTCAGG
Tom_004178_Class_I	N/A	N/A	*	0	3_GtGmGa	Tm1_Mira454_Contig_7173	CACCTCTGGGACCACGGCCACGGCCTCGTCCACGCCCAGGTCCATAGTAC[T/C]TCTCCCCTTCAGCTGGCTTCAGGAACTCATTGATGCTCACAGACTTTTTG
Tom_004179_Class_I	N/A	N/A	*	0	Unique_Gt	Tm1_Mira454_Contig_7173	TTCTCATATTCTTCCAATGTCATCTCCTTATTTTCAGGCTCCTTCTCCTC[A/G]GCTTCATTTGCAGCATTCTCCTTGTTGGCATCAGCAGCATCTTCATCTCC
Tom_004200_Class_I	N/A	N/A	Chr05	11971220	Unique_Gt	Tm1_Mira454_Contig_7208	TTTCGACCTTTGAATCACCCATTTTTGTATGTGAGGGATTTCTTGGTTTT[T/G]CTTTGCAATTTGTATGAGTAATATACGGTTGCCGTAGAGGCAGAGAAGAC
Tom_004245_Class_I	N/A	N/A	Chr06	32021593	Unique_Gt	Tm1_Mira454_Contig_7307	TCTGTTAACTCATCCGCTGCCCCCATCTTAGCCAACCTTGAAATCCATTC[A/C]CTCATTTTGATCTTTCCCTCGAAATCGGGTGGCAAAATACCAAGCTTATT
Tom_004269_Class_I	N/A	N/A	Chr12	12955261	Unique_Gt	Tm1_Mira454_Contig_7363	TAACCGGGACAGCAGTGAAGAGATCAAAAAAAGAGGCATTGCTGTCCAAG[T/G]AAGGCAGCAGTCTCGGGGTTTCGGTTTTCCCTTCGACAAGTGCAGCTATT
Tom_004329_Class_I	N/A	N/A	Chr05	58393832	Unique_Gt	Tm1_Mira454_Contig_7487	TTGCAGAAAACACAAGTATTCCATGAATTCAACGGTAAGATCGAAGAATG[A/G]CTCCACAAAAAGTGCATATAATTGCCTTCCACGATTTCCAGTAAAACGGC
Tom_004441_Class_I	N/A	N/A	*	0	Unique_Gt	Tm1_Mira454_Contig_7637	ATCGGAAGTTAGTAGTAAATCCGAGCTGCCCCTGATGTGGAGAAGAAGCT[A/G]GGCAATAGAGCAGCTCAACCTTGATCAAAGTCGCGTATTTTGTTGTGCAC
Tom_004486_Class_I	N/A	N/A	Chr13	2279178	3_GtGmGl	Tm1_Mira454_Contig_7708	AAATTTCAGTTGTTCAAACTACTGAGATAAATAAATGGGAGAAAGAAACC[A/G]TCTCTGACAAACTATAACTGATGAGAGCAAAGATTGTAATGGGAAATGAA
Tom_004492_Class_I	N/A	N/A	Chr13	44950434	Unique_Gt	Tm1_Mira454_Contig_7722	GGATGGTTTTAAGGCCCTCAACGGTAGCATTCTTGGCAATATCGGTAGCT[A/C]CCTTGGAGATCTTTGACCGGGTTTCAGGGTCAGACAGGTGATGGTTCACC
Tom_004631_Class_I	GOOD	GM_GOOD	Chr09	1380653	4_GtGmGaGl	Tm1_Mira454_Contig_8037	GAGGTCTTCCCTGCTCGCTTTTGCCACACCCCGATGTGGGAATTCTCGGT[A/G]TCAAGCCTTAGACAAGTCATGGAAGGAGACGGTGCCTTGCTGCATTTTCT
Tom_004632_Class_I	N/A	N/A	Chr09	1380140	Unique_Gt	Tm1_Mira454_Contig_8037	GAAAAAAAGGAGGTTCAGAGAAGAAGATGAATCAAGTACATAAGAACTGA[A/T]GAGAGAATTAGGGATATATAGTATATATGGAGAAGCTTTTTTTACTGAAA
Tom_004656_Class_I	N/A	N/A	*	0	Unique_Gt	Tm1_Mira454_Contig_8080	GTACAAGTGGAGGGGGGTTCACAAAAATATTGATCAGTCTAGCATTCGAG[A/C]GGAGAAGTGAACTTCGTAGATAAGCCAACAGATTTCAATATGACATTTCC
Tom_004672_Class_I	GOOD	GM_GOOD	Chr09	27767194	2_GtGm	Tm1_Mira454_Contig_8120	AGCAAAAATAGGTACAGAAAAAACGATAAGGTCTTGGTTTAGTAAAACAA[A/T]AATCGAGAGAGAATCACACATATTGGGAGTCATCCACCGCAGGTGGCTGT
Tom_004704_Class_I	N/A	N/A	Chr08	45565648	Unique_Gt	Tm1_Mira454_Contig_8187	AAACATTAAAACATGTGAACATCCAGTGTCACTGAACACTTGTTTTTGGC[A/T]AGAACCGAGTTGCAAGCTGTATATAAGCATCGGTAAATCTTGACTCTTAT
Tom_004718_Class_I	N/A	N/A	Chr05	3512994	Unique_Gt	Tm1_Mira454_Contig_8220	TTGTACTGCAACAACAGATCACTCTTATTATAAGGCAGATCTTCTTCAAT[A/G]TATTCATATTCCACACCTTTTAGCTTTAATGCCCAAATGACCCTTCTACT
Tom_004738_Class_I	N/A	N/A	*	0	Unique_Gt	Tm1_Mira454_Contig_8268	AGCTTTCCACTGAACTCATCTAATGAATCACTCGTGAGTGGTCCACTGTA[T/G]CTCCTTTGTTGCTCTACCCAAAGCCGGCCACTACGGTTACCAACATCATA
Tom_004785_Class_I	N/A	N/A	*	0	Unique_Gt	Tm1_Mira454_Contig_8368	ATCGGGTAATGCCCTATATATGATGCGTAGCTATCGCGTTGAATGTTAAC[T/C]GCCCATTCAAATCTGTTGAGATCAGCATGGCCAGTTCCAACGTATTTGGC
Tom_004915_Class_I	N/A	N/A	Chr08	6028030	Unique_Gt	Tm1_Mira454_Contig_8587	ATGCAAAAAATAAAAATAAAAATAAACATTATTGACAAAAGAAACAAGGG[A/G]CTGAAGAATGCCACTACTGAGAAACAAGACCACCATGACACAACTTTGAA
Tom_004916_Class_I	N/A	N/A	Chr08	6027920	Unique_Gt	Tm1_Mira454_Contig_8587	CTCTCGGCAAAAGTAAATTTTCAACCACCTTGGCACTTACAAATTTTTCA[T/G]CTTTTTATATGAAATGCAAGTAAAACCACCCATGCCTCAATCCCAAATGG
Tom_004981_Class_I	N/A	N/A	*	0	3_GtGmGl	Tm1_Mira454_Contig_8751	ATAAGGTTTTTGTATGCAAACCACCCAGTGTAGCCAATACCCACGACCTC[A/G]AGAAATGTGGAAACCACAGGAAGCTTATCAATTGCCGAGACCATTCCAGC
Tom_005069_Class_I	N/A	N/A	Chr05	23554510	Unique_Gt	Tm1_Mira454_Contig_8921	GGACTTTTTTATTGAGTTCTTTGAGAATGTCGGCGAGCGGCCTGCTGATT[T/C]CTGCAGTGGGGATGGCGTCGTCGTCGTCGTCCGACTTTGTTGAGAAGGAT
Tom_005147_Class_I	N/A	N/A	Chr06	40154120	Unique_Gt	Tm1_Mira454_Contig_9077	ATTCTGTCCTTAACAGGATATTGACATCTCGGGGATTGCGTGGAGAGCAA[A/C]CTACAGTTGTGTCCCTTGATGATGTTGACTTGAGGCCTAGCAGCACAAAT
Tom_005184_Class_I	N/A	N/A	Chr10	3603436	Unique_Gt	Tm1_Mira454_Contig_9170	GCAGAAAGAGTTGGGATAGGCCAAGAAAAAACTGTCCCTATTTCTTCATC[A/G]AGGTTGAAGAAGAAGAAGAAGCCATGGAAAAACAAAACAGGTCGGGAACT
Tom_005186_Class_I	N/A	N/A	Chr10	3606155	Unique_Gt	Tm1_Mira454_Contig_9170	CTCATAAAATAACGATGGATAAGCTCATTGTTGACATCACAAATATCATA[A/G]TCCAAACTTTGTTGTTGTCATCTCTTCTCCAATTATATATATGTACTAAA
Tom_005339_Class_I	N/A	N/A	Chr01	3555722	Unique_Gt	Tm1_Mira454_Contig_9451	ATTCAAAAACAGTAATAAAAAATGCCAGGAGAATTCCACAGATAAATCAG[T/C]CATCGGAGCCATTATTAGAGATATTCAGAACAAGAAAGCCGATTTTCAAG
Tom_005396_Class_I	N/A	N/A	Chr04	44743736	Unique_Gt	Tm1_Mira454_Contig_9601	TAAACTTGCTTGAGCACTACGAAATAATTCCTTGGTTACTCCATAATAGA[C/G]TGATTTGTTACCTGTAAAGGTGATAAAGTTCCACCCGAATGCTGATCCCC
Tom_005433_Class_I	N/A	N/A	*	0	Unique_Gt	Tm1_Mira454_Contig_9672	AGTGGACGGCGATGATCGCACCAGTTGCTTATCAAGCGTCTCGTTGATAC[A/G]CTTCCGATCCACCGACCCCACCTCTCCCTTAGAGCCACCGGCCGCTCTCT
Tom_005499_Class_I	N/A	N/A	Chr07	60428002	Unique_Gt	Tm1_Mira454_Contig_9759	TACCCAGTGAAATAAACACTGCCATTCTTCCAGGTATGGGACAACTCAAA[A/T]TTACTATGCAATGCCAAATCCAATGGCATCTGGGGGAATTTATCATGGGA
Tom_005564_Class_I	N/A	N/A	Chr11	56309955	Unique_Gt	Tm1_Mira454_Contig_9891	ATTCCCATCTGATGAACTGTTTCCAACTGTATCACCTGAGCAGCTCTGAG[A/G]AGCCCGCTGCTCACAGAAAATGAGTTGACCGAACAATACAATATGGGGTG
Tom_005597_Class_I	N/A	N/A	Chr10	46432521	Unique_Gt	Tm1_Mira454_Contig_9968	TTGCTATTGTGGTTTATTTTTATTCTTTTGCTGTTCAATACAGACATTGT[T/C]AATAAAGTTTGGGCCAAAATACTAGAAAACGCCCGTAGACTTTTCAAAAT
Tom_005669_Class_I	N/A	N/A	Chr07	18917062	Unique_Gt	Tm1_Mira454_Contig_10153	AAAAGCTCACATGTTGTATACTTCTACTATGACTACTACCCTCACAAGTG[T/C]ACTCCTTGCTGTTTCGAAGCCCCAAGCTACAGTAGAAGCAAATGACTTTT
Tom_005718_Class_I	N/A	N/A	Chr12	4894222	Unique_Gt	Tm1_Mira454_Contig_10230	ACAGACTTCATGCCATACAGTGGGGATGGATTCAAGCTCTCGATACCATC[A/G]AAATGGAACCCAAGCAAAGAGGTGGAGTTCCCAGGTCAAGTGCTGAGGTA
Tom_005729_Class_I	N/A	N/A	*	0	Unique_Gt	Tm1_Mira454_Contig_10242	CGATCTAACTCGAGCGAGTCGCGCCCTTATCTCTTCCAACTCTTCCTCAT[T/C]ATCTGCACCCTCTGCAATCGCTTCTTCTTGATGTGAAGTGGTTTCTCTTT
Tom_005730_Class_I	N/A	N/A	Chr12	761197	Unique_Gt	Tm1_Mira454_Contig_10242	CTCTTTGGGTAGGTACCCTCGCTCTTTCCTTCCGAACAGCTTCAGGAAGC[T/C]GTGCAGCAGTTTCACCAGCTATTTCCGAAAGAACCTTATTGACTTCTTCT
Tom_005802_Class_I	N/A	N/A	Chr02	52193510	Unique_Gt	Tm1_Mira454_Contig_10406	GCTCATATAATTTCAATATATAAGGATCTTCATAAGGGGTGATGAACCTT[T/C]GGAGGAATGCCTTTTCAGTATACTCCAGAACAAGACATACACTGAATTTC
Tom_005832_Class_I	N/A	N/A	*	0	Unique_Gt	Tm1_Mira454_Contig_10448	CAACTTGGCATGGTTACCGCCGTTTGACCTTGGTAACTTAAAGAAACCAA[T/C]TTTGGGAACCGGTACCGGCGGTCCGGCATCGAAACCGGAAGAAAAAGAAC
Tom_005901_Class_I	N/A	N/A	*	0	Unique_Gt	Tm1_Mira454_Contig_10536	GRTAGGTGAATCCAGTTGAGCCGTTGGCTTAGGCTATGCCTATGACGTAG[A/T]AGCAACGATGTTCCATTTAAAGAAACCTGGCCAGGGAATTGAAGAAGCCA
Tom_005916_Class_I	N/A	N/A	Chr01	51789158	Unique_Gt	Tm1_Mira454_Contig_10587	CAGATGTTCAAGGAAAACTAATAAAGGGGCAAAAATGATGCTCATATAAC[A/T]GCATCTAAACCATAATTCTACTTTTTAGACTTTGATAGAACAAAAAGTAG
Tom_005986_Class_I	N/A	N/A	Chr05	7207304	Unique_Gt	Tm1_Mira454_Contig_10706	GTTTTGTCAAAAACTTTGAGAAATATCGTTTTATTTCACTGACTTGGGTC[T/C]GGTTTAATGAAGCAAGGACCGAATAGCAGCAACGGCATCACCTTTGTGCT
Tom_006047_Class_I	N/A	N/A	Chr05	61396137	Unique_Gt	Tm1_Mira454_Contig_10820	CATCCTATACCAACATCTTGGCATTAGACAAAACCTTTAATCTCAAAGAG[C/G]TTTCACTGAATGCACTTCAGTTGCCAACTAACTAACTTATCCACTCAAGC
Tom_006148_Class_I	N/A	N/A	Chr05	39040407	2_GtGm	Tm1_Mira454_Contig_11042	CTTCAAAAAATTACTTTTCACCAGAATATTACGGCTGAAGTAGTGGCCTG[T/G]GCTATGGCCTTGAAGATGTGCTTAGATCTGAATACCAGAAGTCTTGAAGT
Tom_006149_Class_I	N/A	N/A	*	0	Unique_Gt	Tm1_Mira454_Contig_11042	AAAAAGCAAGTAGAAATGAGATTGATAGATCTGAAATCTCAACATATATT[A/G]AAGATGTAAACAATTTGAGCAAGGAATTCCGGTTTTATACCTTAAATCAT
Tom_006156_Class_I	GOOD	GM_GOOD	Chr11	61137001	4_GtGmGaGl	Tm1_Mira454_Contig_11052	TTATTTGAGGTAGCACCATTGGGGTTCTTGATTGAGAAAGCTGGTGGTTA[T/C]AGCAGCGATGGGCAAAAATCGGTGCTCGACAAAGTGATCGAGAACCTCGA
Tom_006297_Class_I	N/A	N/A	Chr02	13005140	2_GtGa	Tm1_Mira454_Contig_11350	GTTGATAGAACTGTACAGTGCCAGAGATTGGACTTTGCTGTCTAAAGTCA[A/T]GCCTTGAGAAACCAAACTCAACATCACTGTTACTGGGACTAGCTGTTTCA
Tom_006347_Class_I	N/A	N/A	*	0	Unique_Gt	Tm1_Mira454_Contig_11426	CGAATAGCTAAGGATTACATCCCTACTTTATACAAACTAAGGGGTTGTAA[A/T]TTGGTAGCTAATACAATCTACTCGGTTTGTCAAGCAGCGGAGGAAACGGT
Tom_006348_Class_I	N/A	N/A	*	0	2_GtGm	Tm1_Mira454_Contig_11426	GGAGAGTTAGAGTCCAGACTTTGCGACACTTTGTTTGTCCGATGAACTCG[C/G]GCTTCCGACCGAGAAGAAGACTTCAATAGCTTTGATCCTGGGCGATAATC
Tom_006351_Class_I	N/A	N/A	Chr11	12679138	Unique_Gt	Tm1_Mira454_Contig_11431	TTCCTCATTGTATTACTCATTCATAACATAAAAACAAAACAAAACTAAAA[A/C]TCCATAAAACTAAAACTTCAACAGTTGCAAAACACATGATTGAGAAGGGA
Tom_006352_Class_I	N/A	N/A	Chr11	5080920	Unique_Gt	Tm1_Mira454_Contig_11431	GCTGAGTTCAATGAGAGTGGAATYAGGCCAGTTGGGATCACCATGTGGGC[A/G]GTCAGCTTCGGTACTATCAAACGTACAGTTTCTTGGATTATCATTTTGAT
Tom_006432_Class_I	N/A	N/A	Chr13	37936201	Unique_Gt	Tm1_Mira454_Contig_11614	ACAAAATCATCTGTCTTTTGATTTGATAGGAACTCCTTTGTACATTTCTA[T/C]ACGATCCTTCAGTGCGTCTCGCCTTGGACGTGCTATCTTATTATTAGGAT
Tom_006469_Class_I	N/A	N/A	*	0	Unique_Gt	Tm1_Mira454_Contig_11720	CTGTGAAACATCTTGGAGAATAGCTGGAGTTGTTTGAAATTCTAGCCAGA[T/G]ATCATGGTAAGAAGCAAGATCGAAATTTAGAAACTTGGCTGCGAGATAAG
Tom_006470_Class_I	N/A	N/A	Chr02	1695688	Unique_Gt	Tm1_Mira454_Contig_11720	GCAAATGTGTCTCGCGAAGTGCATCAATACCATCTCTTCTTGAAGGTGAA[T/C]ATCTCTCAATATCATCCCTTGACATAAAGACAGATTCATCATCCTCCAAT
Tom_006475_Class_I	N/A	N/A	Chr05	61568621	Unique_Gt	Tm1_Mira454_Contig_11732	GTCGGCGGAGCTGGTGGCGATGTCAATGGTGTTTGTACTGGAGAGATAGC[T/C]GGGACTGTGGCTGGAGGAGAAGCCAATGGAGCTGGTGGTGGGGTAGCAGG
Tom_006504_Class_I	N/A	N/A	Chr08	10985616	Unique_Gt	Tm1_Mira454_Contig_11787	AATGGTTCTCGTGAGCCTGGGGAGAATACTGGTGTGGCTTGGATGCTTGG[C/G]GAGATGATGTCTACAATCGGCTCCTTTCCTTTTGAACTATGCAAGGGAGA
Tom_006524_Class_I	N/A	N/A	Chr12	31250297	Unique_Gt	Tm1_Mira454_Contig_11846	AACTGGAAATCTCTGCCGGAAGCTTCAATGGCGACACTGAGCGGTTGATG[A/G]GCCAAAGCTTTCAACAGACTTTGCTCGTCGTTTTCAGGGACGTCATGGTA
Tom_006547_Class_I	N/A	N/A	*	0	Unique_Gt	Tm1_Mira454_Contig_11881	ATTATGGGTGAATTCTGCTGCCTTAGGATAAAATTAAATGTGCAAAAACC[C/G]CTTCGCAGGGGCATATTTGTTTCAACTGGTACAGGTCATAAATGCTGGAT
Tom_006548_Class_I	N/A	N/A	*	0	Unique_Gt	Tm1_Mira454_Contig_11881	CTACTACACACTTTGGGCCACAGAGGGAGTTTGTCAAGATCAACTTTGAC[A/G]GTGCATATAAAGAAACCCAGAACCGGTCAGCTTCAGGCATTGTGGTTCGA
Tom_006550_Class_I	N/A	N/A	*	0	Unique_Gt	Tm1_Mira454_Contig_11881	ATTTTCGGCCTAAACAATATCCGTTTTCAACATACATCAAGATCTGCGAA[A/C]AACCTTGCTCATATTTTAGCGACGACAACGCTAAGAAGTGGAGAGGAAGT
Tom_006559_Class_I	N/A	N/A	*	0	Unique_Gt	Tm1_Mira454_Contig_11912	GTTTTTGCCTGCGATGTTAAGCCCTGAGGAGATCATCTGTTTTAGGTTCG[T/C]CTCCGCACTGTGATTGGTCGTTACTTTGGATGAAAAATTCCCTATTGGTT
Tom_006672_Class_I	N/A	N/A	*	0	Unique_Gt	Tm1_Mira454_Contig_12099	GCCAACCAGTCTTCTGCGCCCGGTGCGTTGTTTGAAGACAAACCTCACTC[A/G]GCTAATGATACCTGGCGTAAGCTCCATTCAGATCCGTTGCTTATGATTCG
Tom_006710_Class_I	N/A	N/A	Chr09	214281	2_GtGm	Tm1_Mira454_Contig_12186	TAAATTTCTCTTTGTTAAAGAAAAACAAATAGTTCCAACTCCAAATGCGA[T/C]ATTAAGGAAAAAGAAAACGGTAGTTAAAGGATGGTTGTAGATGAATGATT
Tom_006711_Class_I	N/A	N/A	Chr09	214492	Unique_Gt	Tm1_Mira454_Contig_12186	CCAGCAATCAGGGCAGCCTTCATGACAACAGAGATGACATCAACGACTTG[A/C]TCGACTTGGCATTTATTACCCTTGAAACTCCTTCCTCCTCCTTTCTGGAA
Tom_006793_Class_I	N/A	N/A	Chr01	8093948	2_GtGl	Tm1_Mira454_Contig_12359	GCTTGCTGCTGGGTTTTCTACTGGTTTAATCATCTGATTCATTTCAGCCG[A/G]TGCACCCATGGAAGGATCAGAGGTTCCTTTCTTTGATTTTTCTAAATTCT
Tom_006795_Class_I	N/A	N/A	Chr13	4964542	2_GtGm	Tm1_Mira454_Contig_12361	ACTGATGATTCTACAAATAAATAACTCTGGAGAAAATGCTTTACTGCATC[A/T]AGAAAATTATCAGCTATTTATGTTGTATATAGATCATGTTTAAGTTAATG
Tom_007022_Class_I	N/A	N/A	Chr09	16603025	Unique_Gt	Tm1_Mira454_Contig_12945	GAAGAAAGTGGAGAATGATTGACATGGCCTCCAGATTCGGCACCAGTGGA[A/G]GACATCAATGATCGACGAACAAGTTCTGACAATCTCCGCGGGTATTGCGG
Tom_007054_Class_I	N/A	N/A	Chr02	15996452	Unique_Gt	Tm1_Mira454_Contig_13024	AAGGTTTGTTTCTTGACTAATCCTTAATCTCATTTCTCCTATCAAAGTCT[A/G]GTTATTAAAAGATAAAAACACGTTGGGAGAGAGTAATGTCCATACCATTC
Tom_007085_Class_I	N/A	N/A	Chr04	10305326	Unique_Gt	Tm1_Mira454_Contig_13090	TTGTCTACATTAATGCAAAAAGGAATAAATCCTGGATAACTTGTCACAAT[A/C]TTTGAAGCAAAATATCTAAATCATTAAAAGCACACTAAATTTGTCAACAA
Tom_007134_Class_I	N/A	N/A	*	0	Unique_Gt	Tm1_Mira454_Contig_13211	TCCTTCCCCTCTTGAAAAACGGAACCAAAAGCAGCTTCAGCTTCCAAGAA[T/C]CGACTAAGATGCTTGTCGTCCAGATGTTCAGAGAGACAATCTCTGTATTT
Tom_007160_Class_I	N/A	N/A	*	0	Unique_Gt	Tm1_Mira454_Contig_13277	CAAAATTGCTCAAAACTTCTTATAGTACCAAACAATCAGCGCTTCCCACC[A/G]CCACCGCCAAGCCTGGGGGCTTTTGTTGCAGCGGTCTTGGGCACATTACC
Tom_007197_Class_I	N/A	N/A	*	0	Unique_Gt	Tm1_Mira454_Contig_13379	AATACTTTGTAACTATATGCCTAGTTTTAGTAATCTTCATTATCGCAGAA[A/T]GATGGCTTCCCTTATGTGTAGAAGGTGTCTAACAGGAGCTGAAACAAGGG
Tom_007320_Class_I	N/A	N/A	Chr13	54567498	Unique_Gt	Tm1_Mira454_Contig_13667	ACTGCTAGTAACCACGCATCACTATGAACAGCAACAAGTGCCAACCAGTC[T/C]TTTTCTTGCATTCCGTCTCTAGCAAAGTTAATACCCAATGCGGGCTCCGG
Tom_007331_Class_I	N/A	N/A	Chr06	41061051	Unique_Gt	Tm1_Mira454_Contig_13685	GCTGCATTTGCTATATCTTCGGCCTTAAGATACACACCCTTTAGGTTAGC[T/C]GACTTACTCATCGCTTTCTCCAGCTCCTCATCATTACCTCCCAGGAATCC
Tom_007344_Class_I	N/A	N/A	Chr05	3328562	Unique_Gt	Tm1_Mira454_Contig_13712	TTTATTTTATTTTCCTTTTTTATTACTGAAATTTGTGATTTGTATGGTTA[T/C]TTGAAAGAGAGTAAAGCTCTCACATATGGTGTTTAACGCCTGTAGAATTT
Tom_007394_Class_I	N/A	N/A	Chr04	43824842	Unique_Gt	Tm1_Mira454_Contig_13817	CCTCACGACCCAATCAACATTAACCTCACATTGCAACTTCATTAGCCTTC[A/C]TTTTGATTTTCCCATGCTTGTAATAAGAAGGTGCATACCTTACTTTTCTG
Tom_007427_Class_I	N/A	N/A	*	0	Unique_Gt	Tm1_Mira454_Contig_13907	TAGCAAGCTATTGTCTACCGTCTCTGGCAATAAGTTTTAGGTTTTGCTAT[A/T]TTTTTTTATGTTAGTTTGTCGTGCTTGTTTGATTTTGGTCTCTGTGAGGC
Tom_007428_Class_I	N/A	N/A	*	0	Unique_Gt	Tm1_Mira454_Contig_13907	GTCGTGCTTGTTTGATTTTGGTCTCTGTGAGGCGATGCCCTTGAGTGCTT[A/C]GCGACTATTATCCGTAGGAAGATAGAAAAATTTGCAATCTACACCTTCCA
Tom_007510_Class_I	N/A	N/A	*	0	Unique_Gt	Tm1_Mira454_Contig_14123	AAACAGTTTATTCCGAAAATTAAAATAAGTGATTTAGAGTTGTTTAAAAG[A/G]TAAGATAAGTTTAATAACACCTCAAGCTTGACTCCGGTGACGGTTTCGGG
Tom_007561_Class_I	N/A	N/A	Chr09	59062052	Unique_Gt	Tm1_Mira454_Contig_14205	TTTATCAAAGATTTTTTTGACAAACAAAAAATGAGCTGGAGTAGTGTCGG[A/C]AACTGGTTCAAAACTCAAGTAACTTTGAAGAATTTGTTCAGGCTTTTTCT
Tom_007674_Class_I	GOOD	GM_GOOD	Chr09	17734948	2_GtGm	Tm1_Mira454_Contig_14445	ACAAAGCTCATATGCTACAATTCGTGGCCGACTATTGAAAATCGCAGATG[T/C]TTCATTGCTATTTACATTTGAATCCTGGCATGAGCTGACGTCTAATGCAT
Tom_007813_Class_I	N/A	N/A	Chr03	39474272	Unique_Gt	Tm1_Mira454_Contig_14726	ATACCCAAAACATAGGTATAATCCCAGATAAACAAAAATTAGATTGACAC[T/C]GACTAAGGTTGAGGAAAACTACCATGTCCTACATGAAGAGAAATAAACCA
Tom_007853_Class_I	N/A	N/A	Chr13	40962591	Unique_Gt	Tm1_Mira454_Contig_14845	CACTTTGGCAATTGTGTATGGACAGTTCGAATGAAATAGATAATCAAAGT[A/G]CATAAATTTCAATGCGTTAAAAGTTTGTAATTGGGTGACTGAAACCAGAA
Tom_007856_Class_I	N/A	N/A	Chr05	53992233	Unique_Gt	Tm1_Mira454_Contig_14852	TGTGCCATAGGCATCTACTTTGAAAGGGTAAGCAGAAGATGATGGGTGGG[A/G]CAAGAGTACTCCAGGAAGGCTTTCTATGTAGCTGAATTTCTTTCTCAGTA
Tom_007972_Class_I	N/A	N/A	*	0	Unique_Gt	Tm1_Mira454_Contig_15174	CGACCATTCTAGTATTTCGTTTGGCAAATACATATGGGGCAGGCATCCAA[T/C]GTTTCTCTGGACCGTATTACTTTAATACTTTATCGATCCATTAATTTGAG
Tom_008010_Class_I	N/A	N/A	Chr09	12074883	Unique_Gt	Tm1_Mira454_Contig_15316	GCTCGACACTCCAAAAGAAGTTGTCCACCCCTTTGGCATCCCTCGYGCCT[T/C]TGACCTCCTTTGACCTCGGAACATCTACTCGATAGCTTGATACCATCAGC
Tom_008027_Class_I	N/A	N/A	Chr07	6039774	Unique_Gt	Tm1_Mira454_Contig_15348	TCGGAATCGCGAAGCGATTTGCGACAAAGAGAGCAGGCATCGAGATAGTG[T/C]GCCTCGTACTGATCCGCCTGACCATCGTAATAATAATAACCCGACATGAC
Tom_008064_Class_I	GOOD	GM_GOOD	Chr07	2310329	2_GtGm	Tm1_Mira454_Contig_15453	GCCACCTGTGCCTGTCGCCGACTGTCTCGAGATGATTCAGTTGTCAATGT[T/C]GACTTTTCTGAGTCTAGAGAACCGTTTTGTTTATCCTCTGTCTTCCTTTT
Tom_008328_Class_I	N/A	N/A	Chr01	55089962	Unique_Gt	Tm1_Mira454_Contig_16124	CGGTCGACTGTCGTACTTCCATTTTCCTCCTGCTCTGCATCATCGTCGTC[A/G]TCGTCATCATCGTCTTCATAGTCATCGTCCTCGTCTTCTTCTTCGGAGTG
Tom_008377_Class_I	N/A	N/A	*	0	Unique_Gt	Tm1_Mira454_Contig_16236	TTCTACAGGTCCCTCTTGCAGAGACTGATCACGAGGATACTCAAGTTTGG[A/G]AAGGAGAATTATCTGGCGAGTATTCAGTACACAGGGCCTATAAATTATTA
Tom_008408_Class_I	N/A	N/A	Chr05	34532148	Unique_Gt	Tm1_Mira454_Contig_16317	GCTGGTAATGAGAATGCTAAAATCTTATGATTAGTTGAACCAATATTTGA[T/C]GTGATGACATTTCCATTGTCATTCTTGTCAGATACTTCCACCACAACCTG
Tom_008428_Class_I	N/A	N/A	*	0	Unique_Gt	Tm1_Mira454_Contig_16368	GTCGGCCACTGTGAAAAAGAATTGAAGTTCAACATAAACAACCTTGTGGG[A/C]AACTTTAGTTTTGTAGTTTGTGGTGTTTCCTTAGGAGAGGAGGATATCAG
Tom_008462_Class_I	N/A	N/A	Chr11	55356480	Unique_Gt	Tm1_Mira454_Contig_16469	CTCGGGAGATCAATCTCAGTCAAAAACTGCTGATGAAGCCCCATCTTCTG[T/G]TTGGAACAAGTTAAAGGATGGAGGTGAAAATAGCAGAAACCAAGATCCAT
Tom_008463_Class_I	N/A	N/A	Chr11	55356121	Unique_Gt	Tm1_Mira454_Contig_16469	TTAGTAATGCTACCATATTATGTAGGGCTTCCTCATTGGGCATAGTAATG[T/C]ATAGATGTTGCTCAAACTAAATCAACTGATAATATTATGACTTCTATTTC
Tom_008470_Class_I	N/A	N/A	Chr13	15603989	Unique_Gt	Tm1_Mira454_Contig_16504	TTTTCTATATAAGAAACGCTCGCATTTCGTTTTCCTTTTTCAGTAGGCAG[A/C]TGCTGTTACTCTCCTAACTCTCCAACTGTTGCTTCCACTTCCTCTCTTCC
Tom_008493_Class_I	N/A	N/A	Chr09	8163849	Unique_Gt	Tm1_Mira454_Contig_16564	CAAGCTTAACCGACTTATTCCTCTTCAACCATTCATCAATGAAACCACAG[C/G]GGTATAAGTTTGAGCATGGCAAGCGAGGAGCAGATTGATTGACCGGGAAG
Tom_008515_Class_I	N/A	N/A	*	0	Unique_Gt	Tm1_Mira454_Contig_16627	CGTTGTTGATAAAAAGCACACACTTTTTGTTGATCAAATTATTTTCGAAA[A/T]AACCAAATTAGGAAGTACTCAAAACATTAACAGTGCTAGCTGGAGCTTGA
Tom_008571_Class_I	N/A	N/A	*	0	Unique_Gt	Tm1_Mira454_Contig_16784	TCAAGAATATGATTTAATAAGAAGCCCCAAATTGTATAAATTCTTTCTTA[C/G]TAGGCTCCCAAGTGATAACACTGCCCCACCAACCCCTACTGCTGCTTCTT
Tom_008621_Class_I	N/A	N/A	*	0	Unique_Gt	Tm1_Mira454_Contig_16936	AAGAAGTCCCAAGTATCTGTGTAGACGGTCAGCAAAAGATTGAAATTTTA[A/G]TCGATGAAGGAAGTTGTATCTGGGAAATGATTTCTGTCTTACTCTGCGAG
Tom_008678_Class_I	N/A	N/A	*	0	Unique_Gt	Tm1_Mira454_Contig_17080	TTTCTTCTTTCTTCTAGATTTTGACTTCAATATTCTTGATCCTTTCTCTT[T/C]ATCATCGCTACTCGAAGATTCTGAGGACGATGATGAATCAGAGTCAGAAG
Tom_008807_Class_I	N/A	N/A	Chr09	3352340	Unique_Gt	Tm1_Mira454_Contig_17396	CTGACTTGTATTGTACCCTTGCTGACCCACCGCAGAAGGCTGGGTAGAAG[T/C]AGGTACTTGACCAGCATCCCCTTGACCACCATAGGAGGGAGTGTGACCCT
Tom_008817_Class_I	N/A	N/A	Chr05	4216361	2_GtGa	Tm1_Mira454_Contig_17444	CTAGCTGCGTGCAACATTGTTGAGATGGGGTTGATGAGGACCCTGTAATG[A/T]AATTCAAACAGGGTGACATGCCGATCAACACATTAGTGCAACCTGATTGA
Tom_008830_Class_I	N/A	N/A	*	0	Unique_Gt	Tm1_Mira454_Contig_17470	TCGACATCCCAGTGTCGGGTCTTTTGCGTTGCATTATGGGCTATCTGTTA[A/T]AGAATGGAAAAAGCCATCTGACCAAGTTGTTAAGATCAATTTCGACGCAG
Tom_008842_Class_I	N/A	N/A	*	0	Unique_Gt	Tm1_Mira454_Contig_17500	GGTTCAACTGAAGCTGCCATTTAATCTTCGAATTAATATTTGGTACTAGC[C/G]ACCACCTGAATAATAAATACACCACATCCATTGACATCTGGTCTGCTGGC
Tom_008896_Class_I	N/A	N/A	Chr09	16754196	Unique_Gt	Tm1_Mira454_Contig_17627	TCTGCTCTCACCGCTGTTCTTGCCGTCAACTATCTTGATAGATTCTTGCT[T/C]ACCTTTCCGTTCCAAAGTGAGAAGCCGTGGATGTCTCAACTAGCTGCTAT
Tom_008904_Class_I	N/A	N/A	*	0	Unique_Gt	Tm1_Mira454_Contig_17641	ATGTGAACCTTAACACTATCAGCTACTCTCTCAGCCTCAAAGTACTACTT[C/G]ATCTTTTACCACCAACCTCGATAGTTTGTGCCATCAAATTTGGGGCAATC
Tom_008908_Class_I	N/A	N/A	*	0	Unique_Gt	Tm1_Mira454_Contig_17641	TCTATAGACCATAGGTGCCCCAAGTACTGCTCAAATAAGCTCTATACCTC[A/G]GACTTGATCTCGTCTCGCACACCATCACGAAGCTCCTTCAATAGACTGTC
Tom_008960_Class_I	N/A	N/A	*	0	Unique_Gt	Tm1_Mira454_Contig_17760	TTTAAATCTATCTTGGATTKKAGCAATGGASTCAATCGAACATATCTTGC[T/G]GGTAAGCCCTGCATTTTCATAAGTAGTGCTAACGAGCAGTACAAGGTGTT
Tom_008997_Class_I	N/A	N/A	Chr02	47181422	Unique_Gt	Tm1_Mira454_Contig_17839	TGGTCTAGTAATGCTGGAGTAGCTACACAAATAGATACATTCATTTCTTG[A/G]GAAAAACCAAGTCTTCTAATTCCTCAGCTAATTTCACTTTAGTTACAAAT
Tom_008998_Class_I	N/A	N/A	*	0	Unique_Gt	Tm1_Mira454_Contig_17839	CTTTAGTTACAAATTCCAGGAAAATTGACAACACAAACCAACCTATTACT[C/G]GCAAAATCACAAGGCATTGTTAACGTTTGCTTCCACAAATGCTCCAACTC
Tom_008999_Class_I	N/A	N/A	*	0	3_GtGmGl	Tm1_Mira454_Contig_17839	GCTGTGTTTATCTTTGTAGCGATCATAACTGATGCTTTCATGGGTAATAA[C/G]TGTCCTTTGTCTACTGAAGTGGTAAGTGGGCTTTTCATCATCTTCAAGTT
Tom_009210_Class_I	N/A	N/A	Chr07	329577	Unique_Gt	Tm1_Mira454_Contig_18403	AACCCATAACATATGTAGTAGATACTACATTATTAAAATTTGACGAAATC[A/T]TGAAGAGCTATCTCAGATGCCATAGATACCTTTTTTTGTCAATATATTCA
Tom_009249_Class_I	N/A	N/A	*	0	Unique_Gt	Tm1_Mira454_Contig_18497	ATATGTTCATGCTAAGCGCTTGTCTGAACCATTATATGATCCATGCCAGA[A/T]CAAAGTGTTACGCTTGAATAAGATATGGAATTAGGTGACCTTTTAAATGG
Tom_009250_Class_I	N/A	N/A	Chr09	3953015	Unique_Gt	Tm1_Mira454_Contig_18497	CCAAATGCCTTTGGTGTCCTTGGGAGTGTCATCTCCTTCAGGTGGAGGAT[T/C]GCTTTGTGGGGTCTTGTGCAATTTACTCACATCATAGCCCTCATCTTTAG
Tom_009274_Class_I	N/A	N/A	Chr03	10000173	3_GtGmGa	Tm1_Mira454_Contig_18534	GAAGAGAATGGAAATTTTGAGGGTTTTGAAGGGAGAAGGAGGGGCTTTGA[T/C]AGATGCACAGCGATTGGGAATTTGGAAGTGCAAAAGCGAGCACTAGATAT
Tom_009287_Class_I	N/A	N/A	*	0	Unique_Gt	Tm1_Mira454_Contig_18578	TAAATTTGGGGGATAATGTCATCTGAGAATCCCCTAACTTATGAACGGGC[A/G]CCTTTTGGGACGAAAAGCGAACCCTTTGCATCTTTCTCAAAATAAGGGAT
Tom_009293_Class_I	GOOD	GM_GOOD	Chr03	5333916	4_GtGmGaGl	Tm1_Mira454_Contig_18590	CAACCAGATGAGTTTAAAACAGAACAGATATCATTGTATTCTTTTCTTCT[A/C]ATTGCCATATAATATCCAGATATCACTCTATGTTTTCACCTATTTTTTCA
Tom_009330_Class_I	N/A	N/A	*	0	Unique_Gt	Tm1_Mira454_Contig_18702	TCTGTATACAAGGTAGGCCTTGTAGTACGTCATGGGTGAAAGCATGGAGA[T/C]ACTAATCCTTCCACGGATTTCAAACCAGCAAACGAGCCGAAGCTCTGCTA
Tom_009337_Class_I	N/A	N/A	Chr09	68349765	Unique_Gt	Tm1_Mira454_Contig_18724	TCTCTTCAGTGACAATGAACTCACCGGTGACGCAACCAACCAGGTACCTG[A/T]TAGTGATATGGTTGGTGAAGATGGAGCCTGCGATGATGATGATGATGATG
Tom_009440_Class_I	N/A	N/A	*	0	2_GtGm	Tm1_Mira454_Contig_19089	TAACTGCTTTTCTTTCTTTCTCTCTCTCTCAACTGCATTAGCAGCTTTGC[T/G]TGACACTATTCTCAGCACATTGTGCTTCTTCCTTCACGATAGCTCTCCCA
Tom_009525_Class_I	N/A	N/A	Chr04	3354777	Unique_Gt	Tm1_Mira454_Contig_19342	CCCGATCGACTTCCAATTCAGTTAGATCTTGACCAACATTTTCATGCATT[T/G]TTACCCATTTTTAGCCTTTCAGATGCTAAATTGTGTGCTGATTTGTTTGC
Tom_009527_Class_I	N/A	N/A	*	0	Unique_Gt	Tm1_Mira454_Contig_19342	AGATAGAAGGAGTCCTTTCGCAGCCCATATACTTTTCCAAGTATATGAAT[A/G]TTTTCAAGTTTTTATCCCCCTGAACGTCTTGGGCACGACAGCTGCCCCGA
Tom_009529_Class_I	N/A	N/A	*	0	Unique_Gt	Tm1_Mira454_Contig_19347	CTAGTAATACCAAGTTGATGAAATGCAGCAAGAACGGTAAGGAAATTGTC[T/C]CCGAAGGCAATGATCTCCAAAAGATTAGTCCTAAAAAGCCTAAGATCTCC
Tom_009571_Class_I	N/A	N/A	Chr11	53261886	Unique_Gt	Tm1_Mira454_Contig_19487	CAAAGATCCATTATGTTCGTCATTAACAAAAGCTTTACCAGCCAAAGTAA[T/C]CCCATACACTCTTTCACCATCTTCTCCATTACCCGCACCGGCATCGAGCT
Tom_009605_Class_I	N/A	N/A	Chr07	11581250	Unique_Gt	Tm1_Mira454_Contig_19614	GTGCTACTTTACAATCATCACCCTTGATTGAAAGAGGATTTCAAGCTCTC[A/G]TCTGGTAATGTCCAAGACAGCAGATGCCCACTAGAATCACCACTCAGCAA
Tom_009723_Class_I	N/A	N/A	*	0	Unique_Gt	Tm1_Mira454_Contig_19979	AAGCTTGAATCTTAGTAGTATGTGCATATTGAAAGCCCTCATCAAAGCCA[T/G]CAAAACTTCTTTGTTGTGGTGATGTGTTAAATCGATATAACCCTTTATGA
Tom_009743_Class_I	N/A	N/A	Chr06	48126085	3_GtGaGl	Tm1_Mira454_Contig_20039	TGGTTGAGGAAGTTTTCGGATGAGTTTGCCAAGAACTGTGATTGTTCGCT[A/C]CTAGAACATGTTCTTGCTACGATTCCTGGTGCGAAAAGGATGATAATGGG
Tom_009750_Class_I	N/A	N/A	Chr11	9638984	Unique_Gt	Tm1_Mira454_Contig_20077	TTCAGTATTTTAACCGGTTCATGATGCTGCTAACACAAGTTGTAGAGAAT[T/C]CGCAACACATGCAGGACCTCAAGCCATCGCTACGATCCATATCACTGTTT
Tom_009751_Class_I	N/A	N/A	*	0	Unique_Gt	Tm1_Mira454_Contig_20077	GAAAATCCGTATTCCACTTTACTTGTTTTCAAGGTCATAAGGACTGGTTT[T/G]TAGAAATGCCAAAGTACAGGGACTACTCAACAACCTTTTCTTTTCCACGA
Tom_009752_Class_I	N/A	N/A	*	0	Unique_Gt	Tm1_Mira454_Contig_20077	GGGTCTTGGTTATTTATTGTGTGTTGCATTATGGAGCCTGTGGACAGAAA[A/G]AAACAAGAAGCAGACGATGTGAGGGCAAGCAATAGGAACCTCCTACAAGG
Tom_009762_Class_I	N/A	N/A	*	0	Unique_Gt	Tm1_Mira454_Contig_20123	TCAGGATAACAATATAGCAGAAATTAAATTTGCATCCAGGCCTGCCACTG[A/T]AAAAGAATATAAGAAGATTGAGGTAAAAATCACATGGTTTTAATCAGCAT
Tom_009784_Class_I	N/A	N/A	Chr03	43904590	Unique_Gt	Tm1_Mira454_Contig_20175	ATTCAACAACAATAAAATTTACTGAATAAATAATATATGTGCTAACAATA[T/C]TAATCAAATAAGGATACAAATACATAAGAGAGTATCAAACAATAAAAATC
Tom_009785_Class_I	GOOD	GM_GOOD	Chr03	43904722	2_GtGm	Tm1_Mira454_Contig_20175	ATGAATGATCTCTGTATTATTTACTCCGATATAAAATCCTCATCAGCTCA[C/G]CAAGGTCCCAAATGTCATCTTAGTACAACGCTATAGACGCTAAAAATAAG
Tom_009854_Class_I	N/A	N/A	*	0	Unique_Gt	Tm1_Mira454_Contig_20387	CTTAACACTTGAAATTTATATAACTCAAAATTGGAAAGAACCGGGGTTGG[T/C]ATCATCTTTCGAGGTATAGCAGTTTACAGGCTTTCATTGATAGGGTGGAC
Tom_009857_Class_I	N/A	N/A	*	0	Unique_Gt	Tm1_Mira454_Contig_20387	TGTTCAAAGGTTGATCCTCCAAGTCAGGGCTCTATCATATATTGATCCTC[T/C]AGCCCCCCCATAGGTTGATTTCCACGTTTGTAGCCATGATCCGGTACTAT
Tom_009858_Class_I	N/A	N/A	Chr11	17648573	Unique_Gt	Tm1_Mira454_Contig_20387	GATCCGGTACTATCATAAGTTGTCCACCGTATAAATAAACGCGTAATCGA[A/G]TCATGTACCACTGCATGTATTTAGTCGAGGGACTGAAGTCAAACATGTAG
Tom_009876_Class_I	N/A	N/A	*	0	Unique_Gt	Tm1_Mira454_Contig_20451	CTCCCCAATAGCTCACTCATAGTTTGGTAAGCTCTTTGCTAGAACACTTA[C/G]CATGTAATCTACCCATCTTTAACGCATCACATCAATAGATCATGCCTTTA
Tom_009905_Class_I	N/A	N/A	Chr09	11764437	Unique_Gt	Tm1_Mira454_Contig_20527	TGCCGGCTTTGAATATGAGGCTTTGGTATGCTCCTCATTTGGACTTGCCT[A/G]ATGGGGTTGTTTTACAAGGTGCCACTTTGGTTGCTATCAGGCCTAGTGAA
Tom_009952_Class_I	N/A	N/A	*	0	Unique_Gt	Tm1_Mira454_Contig_20644	GGCAATACCCTTGAATGTAATTATAAAGGCCAAAAATCAAGCAATACCCC[T/C]TTACCCTAACCCTAAGCCTTATCAGCCTTGGCAGCAGTAGCAGCAGCTTG
Tom_009954_Class_I	N/A	N/A	*	0	Unique_Gt	Tm1_Mira454_Contig_20651	TAAATATATAGAGAGAATCAGACAATAAAAATCTCAAGATAATCCAAACT[T/C]AAAATGTCTAGATCTAAATGGTCTCTTTATTATTTGTTCTAAGATGAAAT
Tom_009975_Class_I	N/A	N/A	Chr10	61930643	Unique_Gt	Tm1_Mira454_Contig_20719	CTAACCCCAAACAAATCCCTAAAACCCCTTGTTTTCTTGCTTCAAAACAA[A/C]AACTTTCACTATAATTACACAAACAATTCAAAGTAAATAACCCATATTGA
Tom_009981_Class_I	N/A	N/A	*	0	Unique_Gt	Tm1_Mira454_Contig_20739	TGACAAAGCTCACTACTTCATTGACTTGTTCGCGGACTCCTTAATGACTG[T/C]CCCCCTCAACCCTCTCAAGACCTGCTGTGAAAAGAGACAATCTCTGAATA
Tom_009988_Class_I	N/A	N/A	*	0	Unique_Gt	Tm1_Mira454_Contig_20755	AAGATAAGTCACAGATAGGGGCATACATTCAAGATATTCAACAGCATATT[T/C]TCAGATCTAGGAATTTTGTGTTTGAATACTCCTAGAACTGCGAACGGTCT
Tom_009989_Class_I	N/A	N/A	*	0	Unique_Gt	Tm1_Mira454_Contig_20755	TGAACCATATTGAGAAAAGGGGCAGATGAGAAGAGGAAGAAAGGAAAGTT[T/C]GAAATGGGCAGATTGCTGGTGCAGCGATAAATTCTCCTTGGGATTATGAG
Tom_010074_Class_I	N/A	N/A	Chr04	46449975	2_GtGl	Tm1_Mira454_Contig_21031	CAATTGCAGAACTGAAACCTGGAGTTTTATCAGTGCACGAAGGAAGTGAA[A/G]TGACAAAGTATTTCGTCAGTAGCGGCTTTGTTTTTATCCATGCCAACTCT
Tom_010143_Class_I	GOOD	GM_GOOD	Chr03	30639902	2_GtGm	Tm1_Mira454_Contig_21227	GTTGATATCTGATTGAAGATCAACAGGGTCATTACTTATTAGTAAGTTGG[A/G]TGTGTTTCTAGGTCCTTTCTATGTTGCAATCTTTAATTGTGTCTTGCTTG
Tom_010158_Class_I	N/A	N/A	Chr12	29083952	Unique_Gt	Tm1_Mira454_Contig_21262	GTTTCAATGGCTGAATTATCTGATATTGCAGTAACAGTTGTTGTTGATGA[A/C]AGAGAAGCTCCTTGGATCTGGGATGCAGGTCGCCCATCCAATCTGTGAAA
Tom_010191_Class_I	N/A	N/A	*	0	Unique_Gt	Tm1_Mira454_Contig_21316	GCCATGGAGTTGTACATCAAGTAGGTCTTCGTAAAAAAAAAGAGAAAGTG[A/G]GGAAAACAGTGTTTCAACCGTGAAACAAATGTCTATCCAGTGATCTGATC
Tom_010192_Class_I	N/A	N/A	Chr07	57335304	Unique_Gt	Tm1_Mira454_Contig_21316	TTCTTCCTGAAGTTTCGAAAGCGGCGCGAAATCCAATGTTAGATATCGAA[T/G]TCCCTCCAACCGGAGATGGCAACTTGCTCCCAGAGGCTACACCTTTTGCA
Tom_010238_Class_I	N/A	N/A	Chr04	60113247	2_GtGm	Tm1_Mira454_Contig_21439	TTCCRTTCATCGCTCCTGTGCTCCGATTACGGCTTTTACAATGGGATCGG[T/C]GCCTCTCCTATCCGGTTCGCTTCCACTGAAAGCAGTTGGAGAAATCAAAA
Tom_010248_Class_I	N/A	N/A	Chr11	62109345	3_GtGmGa	Tm1_Mira454_Contig_21466	TACCTTTATCTTCTTCACTAGTTATTGTCACTTTCAATGGAGCACTCACA[T/C]TCAACAGCCCCAATCCCCCCAAGTTTCTACCTTTAGACCATAAAGTTGGG
Tom_010303_Class_I	GOOD	GM_GOOD	Chr06	33803173	2_GtGm	Tm1_Mira454_Contig_21628	AATCATGTATTTAGTACGATCAAACATAAAGTATAGAAATCACTTAGTAC[A/G]ATCAGACATATAGTAAGGGTTCAAATCTCGATATTTATAAATCAACACAT
Tom_010304_Class_I	GOOD	GM_GOOD	Chr06	33803301	3_GtGmGa	Tm1_Mira454_Contig_21628	GGATCAAATTGTCAAAGATTACTCACTTGAGCAACACTGAGTTTATTTGA[A/G]GCCATCCATAGTTTACCTACAGCAATTACTTCACCATTTCCTTTCCTTTT
Tom_010305_Class_I	N/A	N/A	Chr06	33803369	Unique_Gt	Tm1_Mira454_Contig_21628	TACAGCAATTACTTCACCATTTCCTTTCCTTTTAACTTCAACCACCACAT[A/G]TACGAGGTTTCCTTTGTTTGCACTAACCTTTGATTCTATCTCCACATGTT
Tom_010306_Class_I	N/A	N/A	Chr06	33805083	Unique_Gt	Tm1_Mira454_Contig_21628	CAGAGACAGATTTTGGAACAACGAAATCAAATCGCATAAATCCCTTTTCG[A/G]CATGGATAACGCGTAGTCCTTGGANAACTCTGGTATCGAATCCATGGCCT
Tom_010308_Class_I	N/A	N/A	Chr10	41823134	Unique_Gt	Tm1_Mira454_Contig_21642	ATCATCTCCATCAATTGATAATGCCAGCTGATATTTTTGCCCAGCTCTCA[A/C]AAGGAGATCTTCACACTCCTCACAAGCACTAACTAAGAGGGAAATAATTT
Tom_010338_Class_I	N/A	N/A	Chr09	65620105	Unique_Gt	Tm1_Mira454_Contig_21743	GGCTTCACAACCGACTGCACCTCATCAGAGTTGATAATCCTACCCAGATC[A/G]GCGTTCACCATCTTAGATCGAGGCAGTACGTACCCTTTCTTCTTCTCAGA
Tom_010347_Class_I	N/A	N/A	*	0	2_GtGm	Tm1_Mira454_Contig_21796	AATCGAGATCAAGGCTGGAATTTCTGATCAAAATCTCAACCTTGGAACTC[A/G]TCTCCTATTTAGTTGAGTAGCACAACTAACAACTCCATCCCTAAATTTCA
Tom_010413_Class_I	N/A	N/A	*	0	Unique_Gt	Tm1_Mira454_Contig_22045	AAAGTACGTAATATGATTGCCAATGCGCAAAAATTTACTAAAACCCATGA[C/G]TATTAAACTGAAAATCAAGACCATTTTCTCACGTCATCTTAGAAAAATCC
Tom_010506_Class_I	N/A	N/A	Chr05	31495426	Unique_Gt	Tm1_Mira454_Contig_22366	AAGGCAGTGAATCAGAGTTGCCCTCAGAAGTTATTAGTAGCTCTGATCGG[C/G]TTAGTAGTTGTCCTTACCCTTCTGCAGCAGAAGAGTTGATAAGGCTTGGC
Tom_010526_Class_I	N/A	N/A	*	0	Unique_Gt	Tm1_Mira454_Contig_22421	TTGCGGCCTATGGCTAGTTTGGTTCAACAGAAATAGGTTAATATACGATA[A/C]AATACAGGTATCTGGAAAGGATGTTGCGACACAAACTTACAGCTATATTT
Tom_010530_Class_I	N/A	N/A	*	0	Unique_Gt	Tm1_Mira454_Contig_22421	AAATTGCAAATCCATTTATAGCAGAAGCGCATGCAGGGTTGCAAGCAGTC[A/T]AGTTAGGGTTAGAAATGGGTCTCAACAAACTGGAAATCGTGGGTGACTCA
Tom_010559_Class_I	N/A	N/A	*	0	Unique_Gt	Tm1_Mira454_Contig_22536	AGAGAAATAAACTTCCACGCGCAGAAATCACTGAAAATCATTTACAGCTT[A/G]CACAAATTTCAGATGCAAAATTCAATCAAACACGATATAGCTTTATAACC
Tom_010560_Class_I	N/A	N/A	*	0	Unique_Gt	Tm1_Mira454_Contig_22540	CGTGAATGTCCTGGATCTTTGATCAGTTTTCCTCGCATCAGAGGCGTCTC[A/T]TCTATTGTGGACTGTGGGCTATCTGGGGAGAGAGAAACAGAAGAGTACAT
Tom_010614_Class_I	N/A	N/A	*	0	Unique_Gt	Tm1_Mira454_Contig_22707	TTCAAAGCATAGAAAGCACTCTTCACCAAAAAACTCTAGACGTTGTTCTT[A/G]ATCAAGAGAGACTATCCGGCCCAGCCTGAATCATGGGAAGAGGAATGCTA
Tom_010689_Class_I	N/A	N/A	Chr09	20762440	Unique_Gt	Tm1_Mira454_Contig_23031	TTGTAGCATCTCTTGATGCAAGGTATTCAACATTGCTTGAGAGCGCATTG[A/G]CATGCTCCATCCTTGTGATTTGCACACCACAAGGCATTGGACAACCCACA
Tom_010715_Class_I	N/A	N/A	Chr13	51561757	2_GtGl	Tm1_Mira454_Contig_23137	ACTTTTCATGAGCCCTTCAAGCGCATAGTTTCCAGTAACCCTTCTATTCC[A/T]GAAACTCCTGTATGCAAAGATGCTGAACCAAGCTCAGCAAGTGAAGTCAT
Tom_010738_Class_I	N/A	N/A	Chr07	21191967	Unique_Gt	Tm1_Mira454_Contig_23206	TCACCTTGAATTGCTGCCACTGAATTACACATAAGTTCACGGGCAAATTT[C/G]CCAGCATCAACGCCAACTTCCACCCAGCCACCAACACCAGCTACACCTAT
Tom_010756_Class_I	N/A	N/A	*	0	2_GtGm	Tm1_Mira454_Contig_23267	GGATACTACTGGACTGCACAGAAACACTTTGATCATCATGCCACTGGCTG[A/G]TTGATTGAGAAAAACAACATTCTACCTTATCTAGATCTTGGGCTGGAAGT
Tom_010765_Class_I	N/A	N/A	*	0	Unique_Gt	Tm1_Mira454_Contig_23306	TACATCAGTATGCCCCCGGTGTGGAGCTGGATCGGAGAACATGGATCATC[A/T]CTTCCGGGAATGTCCTGGGTATTTGCGAAGAATTCAGTATCACAGTGTAG
Tom_010816_Class_I	N/A	N/A	Chr07	6988668	Unique_Gt	Tm1_Mira454_Contig_23455	TAAAGAGAAGGCAATAATTTCACTGCAGAGGTTATCGATGACCACAGAAA[A/C]AGCCAGAGCAATTGTAGGGCATGGCGGGGTTCGACCACTAATTGAAATCT
Tom_010845_Class_I	N/A	N/A	Chr03	44240596	Unique_Gt	Tm1_Mira454_Contig_23553	TTCCCAAGTGTAGCCCCTGGCCCACCACTCAACTCCTCTTCATCACCACC[C/G]TTCATCAACATCAAACACCCTACATTCCTCTTTTCCCTTACTCCATCACC
Tom_010914_Class_I	N/A	N/A	Chr05	56292637	Unique_Gt	Tm1_Mira454_Contig_23840	CGAATATCTACTGTCATGTCCAATATACACCAAAGCTTTAATATAAACTG[A/G]AATGGGCAACACATATTACAAGAATAACAAGAAATTATAGATTCATGACA
Tom_010954_Class_I	N/A	N/A	Chr10	57270606	Unique_Gt	Tm1_Mira454_Contig_23924	AAAAGTCCTACTGAGGGTTCATTCGCCACGAACTTTATCATCTCAGCTAC[A/G]GATTCGGTTATCTCCAAGAAACCATCCACGGTGGAGAATCCATTCATCTT
Tom_010973_Class_I	N/A	N/A	*	0	Unique_Gt	Tm1_Mira454_Contig_23999	TCATCGAGGAAGTTGCTGGAGTCCACCCTAGTTTTCTTCATGGTATCAGT[T/C]GCTTGGTGTTACTGATCATGGCAACGACACACTCTGCTGCGTCTGACTCT
Tom_010997_Class_I	N/A	N/A	*	0	2_GtGm	Tm1_Mira454_Contig_24074	TATTCAACGCCTGTGCGGAGCCAGTCACCATCGATGTCGAGCACAGGATA[T/G]TTTGTAGCGTTGGCCACCTCGAACAAAAAGGACGGTGGTGTGATTGAGAA
Tom_011002_Class_I	N/A	N/A	*	0	Unique_Gt	Tm1_Mira454_Contig_24095	ACCGTTAACAAGCATAAGAAAAACACATAAAATATATATTTCAGAGTTTC[A/T]TCTCAAACTGGATTATCCACCACGTTCATGCAAGCATTGCAAATGACATA
Tom_011033_Class_I	N/A	N/A	Chr01	3764672	Unique_Gt	Tm1_Mira454_Contig_24232	GGAAATACGAAGCCTGTTTATCCTGTGTATTGGAAAACAAAGTTATGTAC[A/C]AAGTGGGAGACAACAGGCCATTGCCCCTTTGGTGAGAAATGTCACTTTGC
Tom_011039_Class_I	N/A	N/A	*	0	Unique_Gt	Tm1_Mira454_Contig_24254	TCCACAAAAGGCATTTCAAATGTATATACCTACTACTCAACTGTTTCCAC[T/C]ATCCACATCGATTTTGTTTCCCAAAACAAAAAATGGGAGCAGCGTTTGAT
Tom_011136_Class_I	N/A	N/A	Chr05	4749367	Unique_Gt	Tm1_Mira454_Contig_24699	GGAGCTGTATACAAGTCAAAGTTGCTCTGATATCTAAACCTGCTTCCCGA[T/G]TCTCTTGCGTAATACTTTTTCTTCACTTCAGTATCTTGCTCGAAAAATCT
Tom_011150_Class_I	N/A	N/A	Chr12	1890216	Unique_Gt	Tm1_Mira454_Contig_24746	AGAGCGTTTGATGCATTCAAGGAATTCAGCATGTATCGCTCGCACGACTC[T/C]TGTAAGTACGGAATCTCATACTTATCAGCTGCAACACATAACGCATAAAC
Tom_011163_Class_I	GOOD	GM_GOOD	Chr04	39659655	2_GtGm	Tm1_Mira454_Contig_24767	CTATATTAGCATCTACCATGATTTTAGGTGTGCCGAGATGGCCGATGTTC[A/T]AGACTCAGATGGCAAACCATGTGAAGAAAGTTTGCCTTGTACATCTCAAA
Tom_011174_Class_I	N/A	N/A	Chr10	5029142	Unique_Gt	Tm1_Mira454_Contig_24772	AACCGCATCATCTCCTTCACCACACCTTTCGTGAACGGTTTTGAGCTTCT[T/C]GACGGATTTGCAGATTCCACTGCAGCTCCAGTCGAAAGATGCAACACAGA
Tom_011203_Class_I	N/A	N/A	*	0	2_GtGm	Tm1_Mira454_Contig_24890	ACTGCAATTTCCTCAAACATGGACTCGGGCAAAGTCGCCGAGGAACATTT[A/T]TCAGATCAAGAGAAAAAGCAAAGCAAAATAAAAATAAAAATTCAAGCTCC
Tom_011214_Class_I	N/A	N/A	Chr12	11727635	Unique_Gt	Tm1_Mira454_Contig_24933	CGAGGTGACTCAGTTGTTCTCATGGGTAAAAATACAATGATGAAACGGTC[C/G]GTCCGTATGCACGCTGAGAAAACCGGAAACCAGGCTTTCCTTAACCTTAT
Tom_011240_Class_I	N/A	N/A	Chr08	1779875	Unique_Gt	Tm1_Mira454_Contig_25019	TCTGCCGTCACCTCCTCTGAGGTGCTTGCTTCAGAAATGGGATTATTACT[A/G]GAGCTCCCGAACTCAGCCAACAGTGGAACAGCAAGTGAGTAAACACTTCC
Tom_011262_Class_I	N/A	N/A	Chr07	17985657	Unique_Gt	Tm1_Mira454_Contig_25079	GGAGAAAATTAACGGGATATTGGTGAAGTCATCGTCTTGGTTGCTGTTGC[T/C]GCCGTGGCCTCCGACTACGTCCGCCGCCCATGCTAACAATCCCGCCATAT
Tom_011301_Class_I	N/A	N/A	*	0	Unique_Gt	Tm1_Mira454_Contig_25189	AGTTTTATATGGCTTACATGTTGTGAAGTGTGTAGATTGGATTCGAGTTT[C/G]TAACAAAGTAAACATACTACCTATCAGACCCCATTATCTTGTGAAGTATG
Tom_011328_Class_I	N/A	N/A	Chr13	42527445	Unique_Gt	Tm1_Mira454_Contig_25300	ACATAATTTTTTCCCAGATGCACATATGTTAGAAATTAAGTAAACTAAGC[A/G]TCATTAAGAGCCATCAATACCTTATACAATCTATGATACTGTTCTGCCTG
Tom_011340_Class_I	N/A	N/A	Chr05	17824919	Unique_Gt	Tm1_Mira454_Contig_25384	ATCGAATTTCCATATCTCCGGGAAATCGATCTTGTTTATGCTCGAAGAAC[T/G]GGAAAAATCCGTGTTAGCCGATAGAAATGCTTCCCGACTAGCAGCACTCG
Tom_011353_Class_I	N/A	N/A	Chr09	55131387	3_GtGmGl	Tm1_Mira454_Contig_25439	TGTTATGAAGGTTGATGCTCTCATACGCAGCCGAAGAGTGAGGTGTGGGA[A/G]GGTTTATGGCACCAAACTCATTTGGTTCATCAATGTCTAGCCTTCTCCCC
Tom_011386_Class_I	N/A	N/A	Chr09	31859346	3_GtGmGa	Tm1_Mira454_Contig_25552	TCGTATGAACAACTATGGCAGAGCAAGCGCATTGATCCAGCATGAGTGGC[A/G]CCCAAAATCCCTCTTCACTATATCAGGAGAGGTGGACACCAGAGCAATAG
Tom_011410_Class_I	N/A	N/A	*	0	Unique_Gt	Tm1_Mira454_Contig_25652	CTAGTTCTTTTACGGCATTAATAGAACGTAATACAAAAAGTCCAACTCCT[A/C]CTAGCCGATCCAGAAGAATATCAATCGAAGCACAGGAGGACAGTTCAAAA
Tom_011465_Class_I	N/A	N/A	*	0	Unique_Gt	Tm1_Mira454_Contig_25764	ACTTTTGAATTGATGCTTTTGAGAATCGAGTTTTGGGCTAAAGCATTCTC[T/C]ATCTGCCAGTTGATAGTTGCTTCTGCAGCAGTAATTTTGGTTGTCCTCCC
Tom_011517_Class_I	N/A	N/A	Chr04	4076247	Unique_Gt	Tm1_Mira454_Contig_25951	TTAGCAGCCGGAACGGCTTCAACAGCTGGGTGTGGGTCAACCGGTTTGCA[A/C]AGCAGCTCTTCTGGGAGTTCACCAATTCCCTTCAAATAGAAAGTGTAGAA
Tom_011528_Class_I	N/A	N/A	*	0	Unique_Gt	Tm1_Mira454_Contig_25996	CGTGAATGTCCTGGATCTTTGATCAGTTTTCCTCGCATCAGAGGCGTCTC[A/T]TCTATTGTGGACTGTGGGCTATCTCGCGAGTTCGTAAAAATAAATTTTGA
Tom_011554_Class_I	N/A	N/A	Chr11	7188157	Unique_Gt	Tm1_Mira454_Contig_26081	GCATTACTTGATCAAGCTCCTTATTCTCCAAACTGTTCCATCCTTTCCTC[A/G]GTAACATTAAGCCCCGCCACTCTCCCCTTCCAATCCGCAACTATTCTCGA
Tom_011579_Class_I	N/A	N/A	*	0	Unique_Gt	Tm1_Mira454_Contig_26167	TATAAGTTATAACCCCACTGCTTTCGTCTCTCTCTCAGCCCTGTGTGTGT[T/G]CTCTAATGGTGTGGGTCTTTCAGCTGACAGGGAAACGAATTTGTCGGTGA
Tom_011597_Class_I	GOOD	GM_GOOD	Chr11	3788197	2_GtGm	Tm1_Mira454_Contig_26214	CGGATGTTAACAAAGAACAATCTGTATCTTGGCAACAGAAGGTTGTAACT[A/C]AACACTTAAAACCCTCTGGAGCTCACTTGATCGCACAAAAATGGGAAGAA
Tom_011609_Class_I	N/A	N/A	Chr09	65491434	Unique_Gt	Tm1_Mira454_Contig_26260	CTTGGGACCAGAAGCAAATGGAACACCTGAGAAGGATCCAATTGGATCTG[T/C]TAAGAAACGGCTTTCTTATCCGCCTTCACCGGCCAGGCTAAGGCGCCACT
Tom_011669_Class_I	N/A	N/A	Chr05	62791771	Unique_Gt	Tm1_Mira454_Contig_26518	GGTTTGCATTTCCTGGTGCTGCAACTTGTCCTGGTGCAACCCATCCAGTA[T/G]GTCCTTGGCCAGGTGGTGTCCATCCTTGGATTGTATTCCCAGGAGCAGAC
Tom_011678_Class_I	N/A	N/A	*	0	Unique_Gt	Tm1_Mira454_Contig_26573	GCCAAGATGTAAACCAAGTTGCAGCGCATAAAGACACGCCACCGCTTCTG[T/C]AGCAAAGGCGGATGTTGTTTGTTGAAAGCGGCATCGAAATTAATTTTTTG
Tom_011679_Class_I	N/A	N/A	*	0	Unique_Gt	Tm1_Mira454_Contig_26573	CTCCGAGAAGGGATCCAAGCGTCTTCCCAAATAGAGACATGCTTGCCATT[A/T]CTAATCCCCCAGCCCAAACCTTTCAGAAGTAATCCCTTGGCCGCCCAAAT
Tom_011694_Class_I	N/A	N/A	Chr12	34560253	4_GtGmGaGl	Tm1_Mira454_Contig_26642	TGCATCTATGATCCATAAAGACCGGAAATACCATAGCATTAATACAACTG[A/G]ACACTGATCATGAGAAGGTAGAGTAACTCGATAACCGCAGCAACATGAGG
Tom_011697_Class_I	N/A	N/A	Chr07	44623741	Unique_Gt	Tm1_Mira454_Contig_26653	CAGCGTGGAACACATGGCAGCAGGGTAGAATCCCAGCAGTTGGCATGTCA[A/C]TACCTCTAATTATTCGATGTGAACTCCAGGGTGACTTCTGCCACAAAAGT
Tom_011701_Class_I	N/A	N/A	Chr10	25070556	Unique_Gt	Tm1_Mira454_Contig_26686	ACCATGGACTTGGGGTAGGGTTTTGTAGCCAGGCAAGTTGGGAAGTTTTC[A/T]GGATGTTCAATCCACAGTTTATGAGCAATACCCGCCGCCAACAGCTTTTC
Tom_011714_Class_I	N/A	N/A	*	0	3_GtGmGa	Tm1_Mira454_Contig_26708	CACTGATTCCTTCTTTTTCTAAAGCAGCAGCAAGGTTCGTCAGAGTATTG[T/C]AATCCTTTGTGGATTTGAAACCATGGCATAAGATTACAATCTCTTTAGAC
Tom_011757_Class_I	N/A	N/A	*	0	Unique_Gt	Tm1_Mira454_Contig_26821	GAAATAGACCGCCGTTCCTGCCATAAGGCATAACTGAAACATCGACATTG[C/G]GCATCGTTACCTCTCTTGAGAACCCAGGGCAGTCATGAAAGATATGGAGG
Tom_011794_Class_I	N/A	N/A	Chr09	1943464	4_GtGmGaGl	Tm1_Mira454_Contig_27005	CTTCCGGAGACTGTTGCTCGAAGTCTAGTTCCACGAATGCGGGTTGTGAA[A/G]GGGGCAGGGAAGGCCATCAACTACTTGACCCCACCTCGGATACTATTGGC
Tom_011802_Class_I	N/A	N/A	Chr04	16187858	Unique_Gt	Tm1_Mira454_Contig_27037	TCCACAAAGAGCTCCCAAGAACCCAAGTCTAATAATCGGCATTTAGAACG[T/C]AAATCATCAGCACATTTTATTTAGTCATCTTGTTAATCACGTTTGTTGCA
Tom_011808_Class_I	N/A	N/A	Chr01	23292358	Unique_Gt	Tm1_Mira454_Contig_27077	TACAGACATCCCCCCAAGCCAGAATCTTTCATTTTTTGAATCTCTTTCAC[T/C]CATTTAAATTTAAACAAACGAAAAATTTTGTCACAAAAACTAAAAATTTA
Tom_011833_Class_I	N/A	N/A	Chr04	50035639	Unique_Gt	Tm1_Mira454_Contig_27171	AATTCATTTGCATATTATTATTATGCATGGATGGAGGAGCCGAATTACTA[A/T]AGAATCCAGACCCTCCATTAAGAGGGCTACCACCGTTTTCATCAGAAGAC
Tom_011836_Class_I	N/A	N/A	Chr02	61263486	Unique_Gt	Tm1_Mira454_Contig_27185	CCTGGCCTTGCTGAAAACCGAGCTGCATTGAGTTCAACTAATAGGGATTC[A/G]GATCCATTTGTTGAAGATGAAGGGTTTGACTTTCAACTCTGGTTTAAAGA
Tom_011844_Class_I	N/A	N/A	Chr07	12977970	Unique_Gt	Tm1_Mira454_Contig_27211	TTCCTGATGATAGAAATGATGCAAGGCTATGAGCTAGGGAAACTGGATCA[A/G]TCTCATGAAAGCTTGAAGAGCTAATGGAGAAGTGATGTATTTGGTGAGTT
Tom_011858_Class_I	N/A	N/A	*	0	Unique_Gt	Tm1_Mira454_Contig_27273	TGGGAGGTTTTGGTGATGGTGCTTTCTTCTTCAGTGGATTCAGCTTTAGG[A/G]TCGGGCTCCTTAGGCAGACTCTTAGCATCATGTTCAATGCCATCTTCGCC
Tom_011863_Class_I	N/A	N/A	Chr03	43254875	2_GtGm	Tm1_Mira454_Contig_27289	ATAACTGGCTCTAGAAAAATAACTTATTACAAGATAAAATAAAAAGAAAA[T/C]TTAAGCTGAAATTGATGCTGAATCAAACTATTTTTGCTTTTTTAACATAC
Tom_011864_Class_I	N/A	N/A	Chr03	43254674	Unique_Gt	Tm1_Mira454_Contig_27289	AACGGAACCATTATCGCAAGCAGCAAAGTCCCCGTCTTTCTTTGCGTAGA[A/T]TCTCCGGTACATGGAATCAACTTCGGTGAGGTAGTATGTTCCGGGAGACA
Tom_011901_Class_I	N/A	N/A	Chr09	63578053	Unique_Gt	Tm1_Mira454_Contig_27358	CATTTCGTCTCAACTTCTCCCTGAGATAAGGAACGATGTCTTTCACGTCC[A/G]TTGTGCCTTTTACGGTTACTAAATCTTTAGCTCCATCCACGTCCACTGAT
Tom_011931_Class_I	N/A	N/A	Chr08	39889587	Unique_Gt	Tm1_Mira454_Contig_27464	GGTGGAAGGCAACCAAAAGGAGCTGGGCGTGGATTTGAAGATGGTGCTAA[A/G]GGTGGAGGAGGACGAGGCAGGGGTGGCTCAGGTGGAAAGACCAGTGGAAG
Tom_011933_Class_I	N/A	N/A	*	0	Unique_Gt	Tm1_Mira454_Contig_27468	AGGTGACTCTCTCTTTGTTTGCCGCGGAGGCGTATGTATGTTATCAAGCG[T/C]TGAGATTTGGAGTCCGTTTGGGTCTTGATTCAGTTGTAATTGAGGGAGAC
Tom_011934_Class_I	N/A	N/A	*	0	2_GtGm	Tm1_Mira454_Contig_27468	GCAAATGTTCAACACTACATGTTTCTAGATTTGCAAGCACACGTCTTCAT[A/C]ATCTGGCTATGGAAGGTTTGAAAAAGAGGGAAGATTTTTACATAGATGGG
Tom_012060_Class_I	N/A	N/A	Chr10	61927226	Unique_Gt	Tm1_Mira454_Contig_27874	AGTTCTTCTCGAGCTTCTGCTAATTTTCCGTCTCTCTTCAAAGCAAGTGC[T/C]TTCTTCTTATGAGACAAAACGGCTTGCCTAAGTGAATCTTGGTTGTTCTC
Tom_012065_Class_I	N/A	N/A	*	0	Unique_Gt	Tm1_Mira454_Contig_27892	GTTGTGGGTGCACCTGCTGTTGCTGATGGTTCCACATCTGGGGCACCAGC[A/T]GGAGTGACAGATGCAGCGCAGTTAGTAGAAGAAGGAGCAGAAACTTTACA
Tom_012084_Class_I	N/A	N/A	Chr05	39905247	Unique_Gt	Tm1_Mira454_Contig_27962	AGGAAAAAAAMCCAGAATAAAAGAAAAAGGAACAGGAACTAATCGAGGAC[A/G]GGGATCAACGGGTTTTGAAACCCTCCAACTACGTACAAACATACAGTTTG
Tom_012133_Class_I	N/A	N/A	*	0	Unique_Gt	Tm1_Mira454_Contig_28162	CATAAGGCCCCAACACCATTATTGATTTCATTTGATGCTGAGGATATCAG[C/G]AAGCAAGCAACAGCTTCAACACAAAGGTTTAAGGAAGGAAATCCATTGTC
Tom_012199_Class_I	N/A	N/A	*	0	Unique_Gt	Tm1_Mira454_Contig_28375	GTCGTGAGAAACACAAAGTTCGGCTAACAGCGACTGTATCCACACCATTT[T/C]TGCAAGAACATGGGCGAGACTTCTGTATTCAGCCTCTGCAGTTGAACGTG
Tom_012200_Class_I	N/A	N/A	*	0	Unique_Gt	Tm1_Mira454_Contig_28375	GAGCTCTAAGAGACTGAATTTCTGCCAAGAAACACACAATAACCAGAGGT[A/G]GACTGGCGATCATCTACGTCAGCTCCCCAACTAGCATAAAAAAATCTCTC
Tom_012202_Class_I	N/A	N/A	*	0	Unique_Gt	Tm1_Mira454_Contig_28375	GGCGTTGGTAAACTATTTGACTTATCCATACCTGCCCGTTGTAGAAGGTC[A/G]AGAACATATTTCCTTTAGTTAAGAAACACTCCAACAGAGGTATACTAGAA
Tom_012239_Class_I	N/A	N/A	Chr07	9934798	Unique_Gt	Tm1_Mira454_Contig_28566	TCTGTGAAGAGATCTGCTTCGCAGTTTAAGATCCCTTCCTCGTGAAGCTT[T/C]CGGCTTGTTTAAAGCGTCGTCGTCTTCCTCGACGTCTAGATCTAATAAAG
Tom_012295_Class_I	N/A	N/A	*	0	2_GtGm	Tm1_Mira454_Contig_28758	TCTCTCAACCGTAGACTTCTTTCTTTAATGACAAGAGCACGTGAGTTTGA[A/G]TATACTTTTTAAATATTCCGAGCATCGATAGTTTTGATACCTTATTGTGG
Tom_012340_Class_I	N/A	N/A	Chr13	7542716	Unique_Gt	Tm1_Mira454_Contig_28938	GAGGCACCAAATCCATGAACGAGAAGCAAAGGAGGGTTGGTAGAAGATGA[T/G]GAGGAARCAAAGTAATTGATGGAGTACCGACCTTTCCATTGCCACTTACT
Tom_012348_Class_I	N/A	N/A	*	0	Unique_Gt	Tm1_Mira454_Contig_28963	TCAAACTCTGAAGATGATATTATCAGGATAAACCGTCATGAATTTTAAAA[T/C]GATTTTTATGAACAGTAAAATGAACATAAATCATCTATGGACATGCGAAG
Tom_012349_Class_I	N/A	N/A	Chr08	34443939	Unique_Gt	Tm1_Mira454_Contig_28963	AACTTGAGTGTGTCTTTGGGACATTTGGCCGCAACTGAGGGAGGCATCGA[T/C]GGTGTCGTTTTTGGAGGGCATGGAACGACATTATGAGATGAAACGCAAGT
Tom_012442_Class_I	N/A	N/A	Chr13	54621297	Unique_Gt	Tm1_Mira454_Contig_29303	ATTATAGTCTTTGCAAAGTACATGCAAAAACTACATCACCATCATAAGCC[A/C]CGAAACCTTTATTCTATAATAACGTCTTTTGGGACGAAACTTAAATATAT
Tom_012444_Class_I	N/A	N/A	*	0	Unique_Gt	Tm1_Mira454_Contig_29303	TTTGTCTTTACGGTCATCGTTTCGTTCCTTTGATCTATTCTTGTAGTCGT[C/G]TCTCCTGAACCCAACTCTTGAAGCAAATACAGGCATTCTTCAATTTGAAT
Tom_012453_Class_I	N/A	N/A	*	0	Unique_Gt	Tm1_Mira454_Contig_29311	GACTTCATAATCACGATGACCGAAGGACAAACGTAAGCATTCACTTCAAT[A/G]CGGCTTTTGACCAGTATTCTTCCAAATCGTTTGCGGCGGAGGCATATGCC
Tom_012480_Class_I	N/A	N/A	*	0	Unique_Gt	Tm1_Mira454_Contig_29404	CCTTTGAGGATGTATTCACGTCCATTACAAGGGTATATGTAGTCGTTCTC[T/G]GATAAATCTTGCCACACAAATCCATTCTTGTAGCTCCTTTTTGAAGACCA
Tom_012481_Class_I	N/A	N/A	Chr11	58254743	Unique_Gt	Tm1_Mira454_Contig_29404	CAAACAAGGGTTCTGTCAGGACTGGTTTCTTGATATCTCTTGTTCATTGG[T/C]AACTCTGTTTTGCCTCTTGAATCGGTTGTTGCCATTGCTTTTTACACAAA
Tom_012485_Class_I	N/A	N/A	Chr10	60671925	Unique_Gt	Tm1_Mira454_Contig_29432	CAAATGCATGTCTTATAGGAGTTCAGGAACTGCAAATAAATATGGTCTCA[T/C]CAGTTTCTGGGTTTAATTGTAAACCATGTATTTAGTGTTGCACTGAACTT
Tom_012508_Class_I	N/A	N/A	*	0	Unique_Gt	Tm1_Mira454_Contig_29508	GTGTCTACAAGCACTCACTATGGCGGAGGAAATGGGTTTCCAAGACATTT[A/G]TGTGGAATGAGATGCATTGTCCATAATACAAAAACTAAGGAAGCCAACAA
Tom_012513_Class_I	N/A	N/A	Chr05	5768116	Unique_Gt	Tm1_Mira454_Contig_29524	AGGTGTAGGTATACATGTTGCTTACTTGAGTAAGGTCAAAGGCTTTGTGA[A/G]TGTCTTCTGTCCAACGAGTAAGGATGGAGTTAAAACAATTCTAATTCCGC
Tom_012514_Class_I	N/A	N/A	Chr05	5768052	2_GtGm	Tm1_Mira454_Contig_29524	ACGAGTAAGGATGGAGTTAAAACAATTCTAATTCCGCCCAATGAACTACT[T/C]AGGTTTTCTCACAAGGTTCCATCCTTTGTGCTGACCGGTAAAGAGAGAAA
Tom_012543_Class_I	N/A	N/A	Chr13	7563460	Unique_Gt	Tm1_Mira454_Contig_29620	TTGACATGTCAGACCTGTACACCGACGTTATGAGAAGGTCAAACGCAGAT[T/G]GCATTCCTAGAGCCTCTAGTTTATCTAGTATTGATTCAATAATGACTCCT
Tom_012558_Class_I	N/A	N/A	Chr04	49246599	Unique_Gt	Tm1_Mira454_Contig_29649	AAAACAAACAGCTTTTAAGTTAACTGTACAAGTAACATCAAATCCAAGTT[A/G]GGGAACATTTGATTCCTTCAAGAATTGGGTTCAGCTGTTTGAATTGAATT
Tom_012580_Class_I	N/A	N/A	*	0	Unique_Gt	Tm1_Mira454_Contig_29776	CTAAAGTTTTGTACATAGATTAGATCTGTGTTTTAATATTTGGGCTGAAT[T/G]GTAAATAAACTTTGGACCTATAATCTATGGACTTTATTTGGTTTTTTAGT
Tom_012591_Class_I	N/A	N/A	*	0	Unique_Gt	Tm1_Mira454_Contig_29816	AAATGATGTCCAATGTTGCCATGACGCCATCGGGCCCTGATGCATGGGAG[A/G]CAGATGAAGCCAAAATAAATTCCAACTCAAAACCTCGATGTGGCTATCCC
Tom_012592_Class_I	N/A	N/A	Chr02	56326248	Unique_Gt	Tm1_Mira454_Contig_29816	CGTCCTTACCCTGAAATTTCACATCCAAGTTCACCTTGTTTGAAGGTTGC[A/G]AAGATTCAAGAGGAGCACTCACTGCTTCATCATTCACTGAGGGTACAGTT
Tom_012601_Class_I	N/A	N/A	*	0	Unique_Gt	Tm1_Mira454_Contig_29859	TCCTTGCTGCTCGGACCCGTTACCTCTATCTCCATCTCGCCAGCCCTAAA[A/G]CAAATCTAAAAGAAATTCACCTAAGATCCCGGATTTCAAGCCATATTGAA
Tom_012603_Class_I	N/A	N/A	Chr03	45666105	Unique_Gt	Tm1_Mira454_Contig_29864	AAGATAAAGGAGAGCACTTCTGTAGAAATCAGCAAATTCTTGGCGAAATT[T/G]ATGGTATTGAGATGAAACCCAATAATAGCTAGCATATACAGAAGGATCTA
Tom_012626_Class_I	N/A	N/A	Chr04	24813906	Unique_Gt	Tm1_Mira454_Contig_29924	AGAAAGAAAATAAGGTTSTGTTCTTTCTTTGAAGTTTGAAGAATCAAGGA[A/G]AGTGCTTTGTGGGTGAAAAAATGTATGCAGAAACAGGGCTGTTTTTCCCT
Tom_012649_Class_I	N/A	N/A	Chr09	47321789	Unique_Gt	Tm1_Mira454_Contig_29993	GCTAGTCCCTGCTTCAGCCACCTCCGATCCAAAATCTACTCCCCATTCCC[C/G]TTCATATCTTGCAGGTGTCATCAGACCACCAGTTGGCAAGTCAACCGGGC
Tom_012667_Class_I	N/A	N/A	Chr05	3869503	Unique_Gt	Tm1_Mira454_Contig_30029	CCAGAAAATCAGCCAGGCTTGCTTATTGTGGTCTCTTTGGGCTTTCCCTT[A/G]TCGTTTCATGGATTCTTCGAGAAGTTGGTGCACCTCTTTTGGAGAAGTTA
Tom_012716_Class_I	N/A	N/A	Chr04	60312122	Unique_Gt	Tm1_Mira454_Contig_30236	TAGTAGCCAAATCCATCACGCGTTCCCTTGTTGCATGAGGCCTGTATGCC[A/G]ACATGGTTTCAGGGTCGAGCAAAGAATCTAACATATATCTTAGATCACCC
Tom_012775_Class_I	N/A	N/A	*	0	3_GtGmGl	Tm1_Mira454_Contig_30467	TTAAGGTACAACTGGGAATACGGGGTTGAGTGGAAAACAGGACGACCATG[T/G]TCCAAAATTTTCCTCCAGGGGATGTTTTTGTTTACTTGCGATGAGAACTT
Tom_012796_Class_I	N/A	N/A	*	0	Unique_Gt	Tm1_Mira454_Contig_30536	ATTTGGCAACAGCCCTCAGATCAGCCAATCTTTTGATGTCTGCCTCATTC[T/C]GTGCTTCAGGTGTTTTATTCCCATTCCTAAAAATTCTTTTAGCTTCAATC
Tom_012849_Class_I	N/A	N/A	*	0	Unique_Gt	Tm1_Mira454_Contig_30778	AATATTTATTAGAACACAAATAAAAGCATAGGACACATTGAATTCATACA[T/G]AATTAAAAAGACAAACATGCAAGAAAATACAAAGCTCCTCCCCGTGACTG
Tom_012926_Class_I	N/A	N/A	*	0	Unique_Gt	Tm1_Mira454_Contig_31005	CTGATTCTCAAGTCTGGAAGGGAGAAACAATCGGGAGAATTCTCCGTACG[T/G]AGTGCCTATAAACTATTACAGGATTCTTCACTAGATCCTAGTAGTATTTT
Tom_012928_Class_I	N/A	N/A	Chr10	10181740	Unique_Gt	Tm1_Mira454_Contig_31014	GCTTGAGCAGGAAACACAGATGACGAATTGTATTTCTTCAACACCATTTG[A/G]CTTCTTGCTTTAGAACTAGATGATCCATTTTGTTCATTCATGGCTACCCC
Tom_012929_Class_I	N/A	N/A	*	0	Unique_Gt	Tm1_Mira454_Contig_31014	GGCTTTGTTTCTTGTACATCTTCTCCATAACCTCTGCTGGTATGTCATCT[T/C]TAGTATTCGACGCAATTCCTCGATCTACATTTTTTTATGATTCTTCTTGC
Tom_012933_Class_I	N/A	N/A	*	0	Unique_Gt	Tm1_Mira454_Contig_31031	AAACCAACACAGATGACTCTATGGATGAACACAAGCATATTATCATTGAG[T/C]TCCACTTAATATACTCAAATGAATGGAAAGTGTTAGAGGGTACAGCAGTG
Tom_012950_Class_I	N/A	N/A	Chr11	1539172	Unique_Gt	Tm1_Mira454_Contig_31093	GAAGGATAAACCCTAAGGGTCTGCAATGTTATCATCAATATCGAACACAC[T/C]GGCCGGATTACGACGAATTGCCATGTCCAGTACTTCAAAAGCTTCAGTGC
Tom_012951_Class_I	N/A	N/A	Chr05	60371199	Unique_Gt	Tm1_Mira454_Contig_31094	TTCGGTCAACCTTGTTTCGCATTTGTTAGACAAGAAGCGAAGCAGAGAAG[A/G]GCAGTATCAACTAACCAGTTTTCGTAGTCTTTTCTCTGCGAGGTTGGCTA
Tom_012979_Class_I	N/A	N/A	Chr07	47273119	Unique_Gt	Tm1_Mira454_Contig_31164	TATACATTCATGAGCTTTTGTATCCTTTCTATCTCAGCTATGAGATTCCC[T/G]TAGTGACTTTGTAAGGTTTGTTCAAGCTCTTTCTGTTTCTGAGCTTTCCT
Tom_012981_Class_I	N/A	N/A	Chr01	6958368	2_GtGl	Tm1_Mira454_Contig_31174	TCCGCTAGCTTCAGTTCTTTGAATCCTTGCTCAAACTTTGCTTCATCCTC[C/G]GGCGAAAAGAAGACTACCTCCATTTGCCCAAGCTCTTCATACATTTTCTC
Tom_012983_Class_I	N/A	N/A	*	0	Unique_Gt	Tm1_Mira454_Contig_31179	CAGGGGACAAATGAGTATGTCGCCTTTTCTGCTGTTGGCTCTAGCTTCTT[A/G]YGTATCTGTGAATCAGGCAGACTTCATAATCACGATGACCGAAGGACAAA
Tom_013000_Class_I	N/A	N/A	*	0	Unique_Gt	Tm1_Mira454_Contig_31223	TCTTTCAGCTTAACCATCTTCTTATGAACTTCTTTAGCCCATGTGAACTT[T/C]GCAAGTGCATTCTCAACATCTTTACAGCTCGCCAATGATCTAAACATTCC
Tom_013001_Class_I	N/A	N/A	Chr02	15140575	Unique_Gt	Tm1_Mira454_Contig_31223	ATTCCCGATGTACATATTTTGATGTTCCTTTGCACTTGCAAGGAGCAATA[A/G]AATCTCTACCTGAGGAAAACAATTGCACATTGAACTAGTTATTAGCACAA
Tom_013002_Class_I	N/A	N/A	Chr02	15140629	Unique_Gt	Tm1_Mira454_Contig_31223	CTCTACCTGAGGAAAACAATTGCACATTGAACTAGTTATTAGCACAAGTT[A/C]TTTCAAACAACACCCTTAGCAACAAAAATTAAGTTTAACAACACCCTTAG
Tom_013031_Class_I	N/A	N/A	*	0	Unique_Gt	Tm1_Mira454_Contig_31324	CTACAAAAAAAACTATGGCTACTTAAGCTACCTTCTAAAATTAAGATTAC[A/T]GTTTGGAAAATCTCTTGGAATTATCTGGCTACACAAGCCAATATGCAGCA
Tom_013099_Class_I	N/A	N/A	*	0	Unique_Gt	Tm1_Mira454_Contig_31667	AATTATTGAGCTAACAAGAAGTCTTAAATGGGGGCATGAAATAAAACAGG[A/C]AAGTAAGGTTGCCGCCACCAGCAATGGAACAAGGAACCAGTCCCGAATTC
Tom_013116_Class_I	N/A	N/A	Chr08	3767516	Unique_Gt	Tm1_Mira454_Contig_31733	GTTACAAGGCCACAACAGCTGGAAAATTTACTGAGGCACTCCGGCTCTTC[C/G]TCAGCATTCTTCATACTATTCCGTTGATTGTTGTGGAGTCAAGGAGAGAA
Tom_013126_Class_I	N/A	N/A	*	0	2_GtGm	Tm1_Mira454_Contig_31767	CACTTCATATGTCACCGACCTTCCCGTTTCCACCTTTTCTATCTTCTCCA[T/C]GGATTCTTTCACATAATTCCTTATAGCAGGACCAAGCTTGAAAAGCCTCA
Tom_013136_Class_I	N/A	N/A	*	0	2_GtGm	Tm1_Mira454_Contig_31819	GAGCGTTTGCGGATCTTGGTGTGTGTTTGAACATGAAACTTTTGGATCTG[T/C]TTAGTTTCTGTTGAAAATCATATATATATGCTCCAATATGTGATCGTATC
Tom_013146_Class_I	N/A	N/A	*	0	Unique_Gt	Tm1_Mira454_Contig_31862	WSAARTCATCTYWTACAACGAAGAGAGTTGAAACATAATACTTACTCCAC[T/C]ACTTTCTTGTGGGTCTAGTCCGACAACAGATTCCATGTCCATCAATGGAG
Tom_013176_Class_I	N/A	N/A	*	0	2_GtGm	Tm1_Mira454_Contig_31973	AAAGGGTTGTGCTAGAGAGTGGGTAAAAGGGAGAAAATCTCAGTGACAGA[T/G]GATGCGCGGGTTTTAGGAACTGCGAACTTTACTAAAGCTGATGTGGGTAG
Tom_013178_Class_I	N/A	N/A	Chr09	30722226	Unique_Gt	Tm1_Mira454_Contig_31999	TTCAAGTCAGGAGACGTCATTAGGATTTCCTGAACATTTATCCAGCTCCA[T/C]GTCTGCTTTGTCTCTTGGTTCAAAAGGCATTACTGGAGCAGGCAGCCTTG
Tom_013205_Class_I	N/A	N/A	Chr09	1375341	Unique_Gt	Tm1_Mira454_Contig_32066	TCATTGGCTTTCAGTGAGTCTGACAAGCGAGAAAGAGTAGAAAGGATGCC[A/C]ACAGAACTATTATCTAATTGTTGACAGAAATGATCCACCGAGTCACTCAA
Tom_013253_Class_I	N/A	N/A	Chr08	34659976	3_GtGmGa	Tm1_Mira454_Contig_32316	TTTAATATTATTAGAAACTAAAAACATGGTGAAGTGATCCTAAAAACATG[T/C]TCCTCACCGGTCCATTTATCTATTTTAACAACCCACCGGCTTCTTTTTCT
Tom_013255_Class_I	N/A	N/A	Chr05	51861077	Unique_Gt	Tm1_Mira454_Contig_32325	CAATCCACGGTTGAAAACTGAGCAACTTCATTGAATGGAGAGGCGCATCC[A/G]TAGTCATCAATTTGACCTGCTAAGACCGGGATACGCTCCATTACATATGG
Tom_013284_Class_I	N/A	N/A	Chr01	210453	Unique_Gt	Tm1_Mira454_Contig_32445	TTCACCACTTCCAGTTCTTTTTCCAAATCATGCACCAGTGTTCTTGACAA[T/C]TGAAGATCTCGTGAGTAATTCATGGCAGCAGCTTCAGCTAACTTAATTTG
Tom_013365_Class_I	N/A	N/A	Chr05	521193	Unique_Gt	Tm1_Mira454_Contig_32740	AATACCTTCGGCTACGTCTTCAATGTACTTTATCTTCCCTTCTTTGATGC[A/T]AGGTATGACCATTTCTAGATACTTGGGATACAAGTGATAGAAATCACTGA
Tom_013412_Class_I	N/A	N/A	Chr10	14287509	Unique_Gt	Tm1_Mira454_Contig_32874	GAGGTGCCAGGATGGACCTTTGATGTATAATATATTCTTATATATCCATT[A/G]TATTCAGAGCGCTAACCTGACATTCTATCTCCTGTAAATGGGTATGATGT
Tom_013426_Class_I	N/A	N/A	Chr08	40485723	Unique_Gt	Tm1_Mira454_Contig_32927	AAAGTCAATCCTAATCTGATATGTGCCTTCAGTTTCCACGGTGTACAAAC[A/T]ACAAATCCCATCACTCTTAAAAGACGCTGCAAATAACACAAATGACATTC
Tom_013491_Class_I	N/A	N/A	Chr12	5742905	Unique_Gt	Tm1_Mira454_Contig_33169	ATCTCTCTAGAGCTTCGACATCTTCATCTATCGACTTCGAACCATAACAA[A/C]TCTCACGAATGTCCGCAAGTGCCAAGAGAGCACGACAAACTTTTTCTGTC
Tom_013501_Class_I	N/A	N/A	*	0	Unique_Gt	Tm1_Mira454_Contig_33202	GGATATTGCACGCGTAGTTGGTATCTTCTTAAGTTCAACTTTTGGAGGAG[T/G]TTCCTTGTAGAAATTCGGCATTGGTGTAGCTTTAAAAGTCAAGCTCTTCC
Tom_013520_Class_I	N/A	N/A	Chr13	47676946	Unique_Gt	Tm1_Mira454_Contig_33295	ATTTTGATGAATAACTAATTCTTTCTTTCAGTTATTCTTTTCTAGTCTAT[T/G]AATAACAAAACGGATTCTTCCAATGTATAAAATAAAAATTCCAATGGCTT
Tom_013523_Class_I	N/A	N/A	Chr08	53472170	2_GtGm	Tm1_Mira454_Contig_33318	ATCACCTTCAATGTTACCATCTTCATCTTCTTCCTTTTTCTCTTCATTCC[T/C]CTCTGTTTCGTCCTCGTCAGGAACCGCAAACTCCAAGTCAAAGAAAGGCC
Tom_013530_Class_I	N/A	N/A	*	0	Unique_Gt	Tm1_Mira454_Contig_33346	GCGGTCCCGGTTTTACACTTGGTTGCAAAGTGCTCGCAGTTGTTAAAAAA[T/G]AAGCTGTATTCTCCGAAGTTGTTTTTATGGAGGAAACTATATGCTCTCTT
Tom_013541_Class_I	N/A	N/A	Chr11	51285099	Unique_Gt	Tm1_Mira454_Contig_33408	TTTGACAGCTTCATGGAGAATTTTGGCTTCAGAATTTGCTACTCTCGTAT[T/C]TATTTCTTCCCCATCGTATCTAAATGCACTCACTAAGGCAACCAAGAGCT
Tom_013579_Class_I	N/A	N/A	Chr08	18818466	Unique_Gt	Tm1_Mira454_Contig_33550	GACCAAGAAGGTCAACCATACATGAAAGATGATCTTCTCCAGGATCAAAG[A/C]CATACTCATTCACCATGGAATTTAATATCCAAGTGGCATCATCAACTAAA
Tom_013606_Class_I	N/A	N/A	*	0	Unique_Gt	Tm1_Mira454_Contig_33667	TGCTTGAGAAGTGAGGAGACGTTGGAGGATGGTTTTCGCAACTGTCCGTT[T/G]GCAATTGAAACCTGGCATCTGTCGAAAGATTGTTTGTGCAGTTTGGTCTC
Tom_013625_Class_I	N/A	N/A	Chr04	59641964	Unique_Gt	Tm1_Mira454_Contig_33752	CTCTCGGACAAAAATCGTTATCACACAGAATTCAGGGAGACAAAAAAAGT[A/T]GGGAATTTCGGATTCACCCTAAACCAATTCAACGGATGCTTTCAAGAATT
Tom_013626_Class_I	N/A	N/A	Chr03	40396251	Unique_Gt	Tm1_Mira454_Contig_33760	TGCTTAAAACCATTTTCTTCTAATAGCTGATGACTTGGATGCTGAAAAGG[T/C]GGGAATGACTTTGGCAAGGAACCGACTGGTGGACTGCTGGAAAGAGTCCC
Tom_013665_Class_I	N/A	N/A	Chr05	20359951	Unique_Gt	Tm1_Mira454_Contig_33918	TATATCTAATTTATGTAGAAACCTCTTAAACCATCACTGTTATTTTGAAT[T/G]TAGTTGGATATGATAAATATGGCTGCACATAAACTGAAGCTGGAATTTCG
Tom_013706_Class_I	N/A	N/A	Chr02	17346030	Unique_Gt	Tm1_Mira454_Contig_34087	TACTTCTCAGCACAATGGTGCTTTCCATGTGCTAAGTTCACTCCCAAACT[T/G]ATATCCATCTACCACAAAATCAAGCGAAGTTTGGAAGGAAAAGGTGGCGG
Tom_013707_Class_I	N/A	N/A	Chr02	17345885	2_GtGm	Tm1_Mira454_Contig_34087	GTAGCTTTGACTCCTACTACGGTACCATGCCATGGCTAGCGTTGCCTTCT[T/G]GAGACCCAATAATTAGAACCCTTGCAAAGTACTTCGACGTGCAAGGCATT
Tom_013711_Class_I	N/A	N/A	Chr01	12751881	Unique_Gt	Tm1_Mira454_Contig_34109	TTCCTTCCTCTTATGGATCTTTTCGAGAGTTCCCAGATGCTAGAAACACC[A/G]ATTAGGCTCCCAAGCGTAATGCTCTTATCATGGAAAAAGGAACCAGTAGA
Tom_013740_Class_I	N/A	N/A	Chr08	42932524	Unique_Gt	Tm1_Mira454_Contig_34230	TATGCCCACAGGGAAGAAATGCTACAGACACATGCTAGTATGGTTGCAGG[T/C]CATACAGGTAGCGTCGTATATTGCAGTGATATTATTGATTCTTCTCTAGG
Tom_013766_Class_I	N/A	N/A	*	0	Unique_Gt	Tm1_Mira454_Contig_34375	TTCTACTATTAGTCCTTCACTGTTGTCTTCTTTTACATATGCTAGGATGG[T/C]GTGCGATGTTTGGAACACTGCCACTTGCCTTTTCACTGCCGTCACAGGTG
Tom_013768_Class_I	N/A	N/A	*	0	2_GtGm	Tm1_Mira454_Contig_34386	TGCTTCTTCTTCTTCCTCGTCTACTTCTTCCTTTCGCTTTCTTTTGCTGT[T/C]GGGTTTAACGTTCTTGTGGTAGTTGTTTCTGTTTTCTTCGGGTTCTTGAT
Tom_013843_Class_I	N/A	N/A	Chr11	3640623	2_GtGa	Tm1_Mira454_Contig_34792	ATATTACAATGCTCTATAGAACTTATTCATCATATATCTCCCCTTCCATA[A/C]TCATTGAATTCTTTTCATCTTTTTTGCTTGTCGATTTCAACGCTTCTAGG
Tom_013884_Class_I	N/A	N/A	*	0	Unique_Gt	Tm1_Mira454_Contig_35036	TTATGGATCCTAACATGGATTTTGTACAGCGGATTACTTGGATCTTTGAT[A/C]AGTTTACTCCAAGCCAGAACCACCTCTTCTGTTGTGGTCTTTGGGCTATT
Tom_013920_Class_I	N/A	N/A	*	0	2_GtGa	Tm1_Mira454_Contig_35248	AAATCTGGCTTGCATGCATGCATGCATCAAATCATAGTAATGGAACACTA[T/C]GGCCAGACGAGGTCAACAGAAACCTTTAGCTCTTGTGGATCTTCTTCTAC
Tom_013933_Class_I	N/A	N/A	*	0	Unique_Gt	Tm1_Mira454_Contig_35304	CTCATTGCCAAATCAAGAGGGAGCAGGACCATCAGAGTTTCAGTCATTTT[T/C]AGAGTCTATAAAATCCAGACTTAATGCAGTGTCCTTGAGATATAGGGAGT
Tom_013939_Class_I	N/A	N/A	Chr13	207429	Unique_Gt	Tm1_Mira454_Contig_35330	TCTTTTTTACATTTTTTTTTCCTTTTTGATATATCGTCAACTAGAAACAA[A/G]GGCATTAGAATGGTAGCAGAGTTATAGAACTTGAAAATCTACAAAGGTTA
Tom_013940_Class_I	N/A	N/A	Chr07	8315442	Unique_Gt	Tm1_Mira454_Contig_35336	CTACGACAAAGCTCTCCCTTGATCTCAAACATTTTCTCCAGCTCATTTAT[A/G]AGATCATTATATCCTTTCAGTGCAGTTAAGTCAATAGCACGGCCAACTGC
Tom_013962_Class_I	N/A	N/A	Chr09	18047028	Unique_Gt	Tm1_Mira454_Contig_35465	TCAGATTGTTCCTGATCTGTATCCCGTTTTTCAATCAGAACTACACTATC[A/C]TCAATCGGGTTATTTTCAATAATCCCAATATCATCGCCATCATCAGAGGT
Tom_013975_Class_I	N/A	N/A	*	0	2_GtGm	Tm1_Mira454_Contig_35591	TTGGATAGCTGAAGAAGGTGAATAAGTGATTCGCACATTCTTTTGGCGCC[A/G]TAGTAGTTTGTTTGAAGGCATTGCTTGGATAACTCTGGTGATTGAGTCAG
Tom_013989_Class_I	N/A	N/A	Chr03	5827407	Unique_Gt	Tm1_Mira454_Contig_35665	GAAAAAGACTCATGTCAGGATCAGAAATAGCAAGGAAAATCAGTGTCTAT[A/G]TTACAGAACTTGCAGTAACAAAAGGAAGAAATCTTACTCTCCATTCATCT
Tom_014026_Class_I	N/A	N/A	Chr10	33180320	Unique_Gt	Tm1_Mira454_Contig_35885	AAAAGTAATCATAATACCTCTACATTTGTTTTAGCCTCCTCAGGCAGCTT[T/C]TCATCCACTTGCAAATTGATATCTTTCTCGGTCTGCTCATCTTCCGACTT
Tom_014065_Class_I	N/A	N/A	*	0	Unique_Gt	Tm1_Mira454_Contig_36096	TTGTCAAAATAAATTTTGATGGTGCGTATGATACGACTTACCATAAATCT[A/G]CCTCAGGGGTTGTGGTCAGAAATGAAGAAGGGCTTGTCCTATTTTCCTGC
Tom_014089_Class_I	N/A	N/A	Chr04	60839892	Unique_Gt	Tm1_Mira454_Contig_36252	TCCTCTCAGCCGATACAGCTCTATTTTGCGGCAACTGGGAAGGAGAAGAG[A/G]TTGCTCTAGAAAGGTTTGGAGATGGACAACGCCTGGGACCAAACGTTGTC
Tom_014106_Class_I	N/A	N/A	*	0	2_GtGm	Tm1_Mira454_Contig_36361	AAAAAGAAAATGTAATAGAAAAGGAAACTAAGCGAACAAAGGCAAGAAAT[A/C]GAGCAGAGAATATTCAAACTTGTAAACAGAGGCTATAAAAGCCGAAGGAT
Tom_014177_Class_I	N/A	N/A	*	0	2_GtGm	Tm1_Mira454_Contig_36709	ATCAGGCTGGAAATAAAATAAACATACCTTTGCAAGCAAGGTCTTGTCGG[T/C]CCGAGGCTCTCCATACAATATAACTCCTTTTGGAAGCTTGATACCAATAT
Tom_014193_Class_I	N/A	N/A	Chr10	60607834	Unique_Gt	Tm1_Mira454_Contig_36772	TCCTTAACTGAGTTCCCCCATTTTCTTCTTTTTTCACCTGCATTAACACT[A/C]TTATTATGAACCACCCTTCTTGCCCTTTTTCCGGTTGGAGATGGCGGTAA
Tom_014194_Class_I	N/A	N/A	Chr10	60608007	Unique_Gt	Tm1_Mira454_Contig_36772	TTTCCTTTGATTCTTTAATACAACCATTCTTGGTTGCTTTTCTTCTTCTT[C/G]TTGTTGTTGCTGCTGTTGTTGTTGTTGTCGAACCTGAGAAACTCGAAATG
Tom_014196_Class_I	N/A	N/A	Chr01	44019277	Unique_Gt	Tm1_Mira454_Contig_36786	TCCACCATATCTCTCTTCCAACATTCAAGCAAATCATTCAAACAAAACCA[A/G]CTCCATAACCCTATATTTTATCGATATCTTCGTCTTCGAACTCAATGTAA
Tom_014228_Class_I	N/A	N/A	Chr11	49997098	Unique_Gt	Tm1_Mira454_Contig_36908	AATCATCGGAGGAGGATGTTGAAGAAGTGGAAGGTATTGTCTGATTTCTT[C/G]TGTCTTCCCCTTCTGGGTTACTCGAATTCTCCATGAATTGCGATCAACGC
Tom_014244_Class_I	N/A	N/A	Chr06	42985365	Unique_Gt	Tm1_Mira454_Contig_37009	GATTTTGTTTCCCTCAGCTTCACTTCCTCTTAAGAAATTCCTCTCTTTTT[T/G]TCGCCTCTAATATTGTTAATTTCTAGGGTTACGTTGAGTAATGGATTGGG
Tom_014287_Class_I	N/A	N/A	*	0	Unique_Gt	Tm1_Mira454_Contig_37174	TTCTTACACCGTCGCTTCGTTGGGACTGGGAAGGTAGGGGGATCGTGAAC[T/C]TGACTGAGAATCTCTAAGGTCTTTCATGCTATCAGAGAAAAAGATAGACG
Tom_014288_Class_I	N/A	N/A	Chr04	39308491	Unique_Gt	Tm1_Mira454_Contig_37174	GATAGACGATTCTGACGAAAAGTAGCTTCTCCGAAGAACTGCAACTGACA[C/G]CAATAATGTGAGATTTGTGGAGTGGTGGATGGCAGTTTCATTAATTTTTA
Tom_014312_Class_I	N/A	N/A	*	0	Unique_Gt	Tm1_Mira454_Contig_37305	TCGTTGCGTTTACGCAGTTCTCTAGTTCCATGTCCTCAAGAGATTTAGAA[A/C]TATTGAAATAAAGAGGATCGACAGGGATCCAAAAGGCGTGTTGTCGTTGC
Tom_014390_Class_I	N/A	N/A	*	0	2_GtGm	Tm1_Mira454_Contig_37742	YCACGGGTCTGGTGGTTTGGGGTCTGATGGGCGAGATTCTAGCAACGAAG[A/G]TTGTCCTTCATAATAACGTTTCATCCCCGTTTGCAGCAGAAGCATATGCA
Tom_014392_Class_I	N/A	N/A	*	0	2_GtGm	Tm1_Mira454_Contig_37742	GATATTCAAATAAAAATACTCGCTTTCAAGAAATTGATTTTCAGTTTATT[C/G]ATATATCAGGAAATGTTTATACCCATAAACTTGCACAAGACGCCTTAGAA
Tom_014421_Class_I	N/A	N/A	Chr04	51841329	Unique_Gt	Tm1_Mira454_Contig_37862	GGCGAGAAGAGAATGGAAGAAATGGTTTTATGTCTTCATTAGCAAGCATC[A/T]CTTTCGTATAAAAGTTTGGAAAGAGATCTCTTAGTGGTCGAAGCGTCTCT
Tom_014459_Class_I	N/A	N/A	Chr08	746989	2_GtGm	Tm1_Mira454_Contig_38061	TTGATGGGACTTCAACCACTGATGTTTGGCGTGCATCAACAGCCTTATGC[A/G]TCTTCTCTAATATATCCGAGTAGCAAAATCGATTACCAGGTGCCTCTCCC
Tom_014462_Class_I	N/A	N/A	*	0	2_GtGm	Tm1_Mira454_Contig_38083	CCTGATTGGGGTTGAGCGGTGGCAACCCCCAAATAGATGCTGTTTGAAAA[A/G]CAACTTTGATGACGGATTTTCATTCCCCTTCTAAGACATCTTCGGCTTTT
Tom_014464_Class_I	N/A	N/A	*	0	Unique_Gt	Tm1_Mira454_Contig_38091	AGACCCTAAATAAAAAAACTCAAATAAAGTTCATAAAATTCTTAAGCCAG[A/C]TCAGAACTAACCCATGAAACCCTAAAATCAACAATACCAAAGTTGGCAAA
Tom_014477_Class_I	N/A	N/A	*	0	Unique_Gt	Tm1_Mira454_Contig_38159	GTTCAACAATGCCGAATTTAAAAGAGAAAACCCAATTCAGAACTTATATC[A/G]CAAAATCAATTCAAAACAGAAGAAATAGAAATGAAAATGAAAATCAAACC
Tom_014479_Class_I	N/A	N/A	Chr06	24452266	Unique_Gt	Tm1_Mira454_Contig_38177	AACGCCGCGATTATCGTCTCGCTCTTCCTTTCACCTCTCTCTATGGCACT[A/C]GCCTTTTACTTAAACCCTCAAATTTGAGCTGTTTCGTCACCAAACACCAT
Tom_014490_Class_I	N/A	N/A	*	0	Unique_Gt	Tm1_Mira454_Contig_38279	TAAATAATTAGAAATGGACTTAGAATAGGAAACAAAGTGTTTTTTTTTCC[A/T]CTTCTTAGCTCATTAATCAATCAAGGTGAATTGAACAATCTTCACTCTTA
Tom_014491_Class_I	N/A	N/A	*	0	3_GtGmGl	Tm1_Mira454_Contig_38279	AACGTCTTGCGAGTGAAGTTGTCGATGCAGTCGGTGAAGCATCTCTCGAC[A/G]AGTGAATTGTACATTCTCAAACTGTCACGAAGCTGAAGGTGGTCGATCAT
Tom_014501_Class_I	N/A	N/A	*	0	Unique_Gt	Tm1_Mira454_Contig_38340	ATTTGCCTCGGGGGTTATAGTAAGAAATACGAAAGGGGAGGTTCGGGTCT[T/C]GAAGCTGCAGTTGCACACTGGTGTGGGGTCGACCTTTACAGTAGAGGCCT
Tom_014524_Class_I	N/A	N/A	Chr02	12301158	Unique_Gt	Tm1_Mira454_Contig_38447	ACCAGCAAGTTTCCAGTTAAAATGATACAGCAAGTGTGCAAGAGGTAACT[A/C]TACATTCGCCATTCCATACAACATACCAGGACACATCCTTCTTCCAGCAC
Tom_014528_Class_I	N/A	N/A	*	0	Unique_Gt	Tm1_Mira454_Contig_38485	ACAAGAAACAATCAAACCATCCGGATKKTTTTTCTTTCTTGATAAAAACT[C/G]ATCAACTCTTCTCTCAGTACCTGTAATGAGGAGGCTTGTAAGGACCTTCA
Tom_014591_Class_I	N/A	N/A	*	0	Unique_Gt	Tm1_Mira454_Contig_38826	ATGCCTGAAATAAGTTTTCAAAGCATTTGTCTTATATAGATTATGCATTT[A/C]TTTGTCTTTCTATCGTAATGAGAAATCATCACAGTACAAGCCCCACAACC
Tom_014603_Class_I	N/A	N/A	*	0	Unique_Gt	Tm1_Mira454_Contig_38873	TGCCATCATAAAATCTAGTAGACCTTGGAGAAGAAGAAATCAAACATGAA[A/G]AAGAAGAAGAAGAAGAAGAGGACATGTTCCTTAAACTATTATTCCTCCTT
Tom_014648_Class_I	N/A	N/A	Chr04	8510876	Unique_Gt	Tm1_Mira454_Contig_39120	AGAAACATAACAAAAAACATGATAATTAGAAATGATTACCCAAAAGTAAA[T/C]ACATGATACCCAACAATCTTTTCTTACACCTTCTCTTCCCTCTCACGGTT
Tom_014720_Class_I	N/A	N/A	*	0	Unique_Gt	Tm1_Mira454_Contig_39429	TTCGAAAAAAGAAAATCAGTAAAAATAACAAAAAACAGAAGATGGAGACA[T/C]CACCTTGTGAGTTCATCAAGATTAACTTCGATGGTGCATACAACGGGAGT
Tom_014749_Class_I	N/A	N/A	Chr13	15744698	Unique_Gt	Tm1_Mira454_Contig_39634	TCAGTAACCATGAAAGGTTTAACTGATTCCAAACCTCTATCGATGTAGGG[A/C]ACTGTTGGAAGATATGGCAGCTATTCTCTTCATCACATACGCATCTAGGA
Tom_014775_Class_I	N/A	N/A	Chr05	63162035	Unique_Gt	Tm1_Mira454_Contig_39879	GGTCTTAAATAGTTGATCCACCGAAGCCGACAGCTTTTTCCGCAACGAAG[A/G]AGGCCGGCGGCTTTAGGAAGGGAACGCCAACAACCTTCGCCGTGGGCTCG
Tom_014832_Class_I	N/A	N/A	*	0	Unique_Gt	Tm1_Mira454_Contig_40279	TCTATATCATTTCTATAGTTTTCCTTTAAACAAAAGAATAATCCATAAAG[C/G]AGGAAACTGGTGAGAGCCCCTCACCTTGGATAGGCTGTAAGTATGAAAAT
Tom_014839_Class_I	N/A	N/A	Chr04	55571291	4_GtGmGaGl	Tm1_Mira454_Contig_40312	TGTCAGATTCTTGATAGATTGACTCGGATTCAAGCTCGGGATCGGATTCA[A/G]ACTCTAGTTCTTCCTCTAATTCAGGCACATCATTGACAGCAGGATGTGAC
Tom_014840_Class_I	GOOD	GM_GOOD	Chr04	55570863	2_GtGm	Tm1_Mira454_Contig_40312	GAATCAACTGTTTCGCTCTCTTTGCCCTTTCCTYGTGAGGCTTCGGTTTT[T/C]GTATCTTCTTTAGCAGCAGTTCTTTCTCGAAGTTTAGCTTGGACTTTCCT
Tom_014843_Class_I	N/A	N/A	Chr04	7283777	Unique_Gt	Tm1_Mira454_Contig_40315	CATCGATCCTCTCCTCTTGAATATTCCCTTCAGCGAGAATCTCCCATGAG[C/G]TTGAATTCGGCTTTCCTCCCACATCAGCTATGTGATTGAAAAAGCTCTGA
Tom_014844_Class_I	N/A	N/A	Chr10	48783094	Unique_Gt	Tm1_Mira454_Contig_40320	TCAGTCCTGATGCAACAAACGGTTTGTCATAGTGCTCCTCTATTATCTTC[A/C]AGTCAAGCTGTGCCACCCGCCTTACTTCTTGGCCTTCTCTAAGTTTCTTC
Tom_014853_Class_I	N/A	N/A	Chr05	47205993	Unique_Gt	Tm1_Mira454_Contig_40366	TTGTCAAAACTAGATACTCGTACCATTGCTGGGAATGACTGAAATTTCCC[T/C]GGCATGCATTTCCTTATTAATTATATCTATTACTGCATGGCCATGGCATG
Tom_014858_Class_I	N/A	N/A	*	0	Unique_Gt	Tm1_Mira454_Contig_40389	AGTAGACATCCCATCACCGGCCATAGAGAATCATGTGGCTCTAATACCGT[T/G]GTCACCGCTGAGTCCTCTATCGCACTGATCCGTCTAAATCTCGAGATTAC
Tom_014866_Class_I	N/A	N/A	*	0	Unique_Gt	Tm1_Mira454_Contig_40463	CATTGAAGGGTGAACAAATGCTGCAACTAGTGGTATGCCTTCAGGAAATC[T/G]GGGCAGCAAGTACTGAATAGGTTGGGAAATTCCAAGTTTATGCAGAGTGT
Tom_014877_Class_I	N/A	N/A	Chr13	1378923	Unique_Gt	Tm1_Mira454_Contig_40520	TAACACACGGATTTAAGCTTCTGGAACGGAGGCAGCTGCGCGCTTAATCG[A/T]TGCAGACTTGATAAGGTGGTTGTAGCTTCCTTTCTCCTTAAAAAGTTGGG
Tom_014892_Class_I	N/A	N/A	Chr07	53254925	Unique_Gt	Tm1_Mira454_Contig_40604	GGAGATGATGAATCAGTGAGTTCACTCGGATAACAGGGTGTGCAGTGAGC[A/T]GGAAACGAGTTGGAAGAAAGGGTTTTGAAGGTAGAAGAAGAGAAGAAGGG
Tom_014898_Class_I	N/A	N/A	*	0	Unique_Gt	Tm1_Mira454_Contig_40628	AATAATCTTAATTTACAGACTGAGACTAATAACTTTTACAAAAAATTGTG[C/G]AAGCTATACATCCCTTCAAAAGTTACATTAACATTATGGAGAATATCTTG
Tom_014905_Class_I	N/A	N/A	Chr11	2084212	Unique_Gt	Tm1_Mira454_Contig_40655	GTAGTCCCGGGAGACTGTCCGCCTGCCATGCGAGCATTAGTCGAGCAATG[T/C]TGGTCATTACACGCAGAAAAAAGGCCAGAGTTCTGGCAGATAGTAAAAGT
Tom_014910_Class_I	N/A	N/A	Chr05	6420987	Unique_Gt	Tm1_Mira454_Contig_40712	GCTTGTTGAGAAAGAGCTGCCAAGAACACAAAARCAAGGGTTTTTCTTAT[A/C]TTTTGTTTTGTACTAATTCGCAGTTTTAGTTTGAGGCTAATTTTGCAATG
Tom_014923_Class_I	N/A	N/A	Chr09	57143106	Unique_Gt	Tm1_Mira454_Contig_40856	TGTTGAGAAAAACTATAGCAATCCAATCCARCTCAATTGGAGACCATCGA[A/G]CATGATTGATCTCAGCCGCTGATCCATACCACATCTCTGGTTCCATCACT
Tom_014931_Class_I	N/A	N/A	Chr12	29928689	Unique_Gt	Tm1_Mira454_Contig_40897	ACACTTTCAAGCGACGCAAGGTCCAAATGCATCACGGAATAATTCTCCTT[T/C]GTAATGCCAACCGATTTAGCAGCTTTCTCAGCCTTGAGAAAATTTCTACA
Tom_014935_Class_I	N/A	N/A	*	0	Unique_Gt	Tm1_Mira454_Contig_40927	ACCTGGAAATGTTCGGCGAGATAATCAAAGCTCTTAAAAAAGAAACCCTC[A/G]GCGAGTTGCTCGAAGAACGAAACCACCTAATTTTAGAACAGATGGACCTG
Tom_014939_Class_I	N/A	N/A	Chr04	1517113	Unique_Gt	Tm1_Mira454_Contig_40958	AGAGCATGGAGAAGCTTCTTGACCGGTCGATGTTTACTTTATATGTGAAT[T/C]TTAGTTTACCTTGTTTCGATGTTCACTTGCATATGAAGATGAAGAAGAAG
Tom_014952_Class_I	N/A	N/A	Chr07	4361756	Unique_Gt	Tm1_Mira454_Contig_41023	ACAACATCAGACCACTCAATGTTCCCCCATAACTCCCCAGCTTCATTTGT[T/C]TTCACCTCAATCTCAGCGCATCGAATTTCCGTTTCTTTCCCACCTTCATT
Tom_015008_Class_I	N/A	N/A	Chr01	8080677	Unique_Gt	Tm1_Mira454_Contig_41358	CATAGTTCTCCAATTCTTGCACTGGTTGGTTCTCAATTCCTCCACAGTCA[T/C]GGAAATCATTCTTATACTTGTTCTGCAATGCCGAAGTTTGCCAATACGAA
Tom_015009_Class_I	N/A	N/A	Chr01	8080968	Unique_Gt	Tm1_Mira454_Contig_41358	TCACAGTCTTCAATGGAGATCTCTTTAAACCCGACATTCTGTTAATGAGT[T/C]AAAAAAGTGCTACTTGAACAAGCAGTTGCTAGGAAGAAGTCAAATTTTAT
Tom_015023_Class_I	N/A	N/A	Chr09	39898501	2_GtGm	Tm1_Mira454_Contig_41432	TTCTTCAACCCCTTCTAAGCTCAACCTTGATCCTCCCATCGACTTTTCTT[T/G]CTCTTCTTCAACGTTTCCGGTCTCCGGTAAAACCCTCACTTTTCCACTTG
Tom_015024_Class_I	N/A	N/A	Chr06	43458282	Unique_Gt	Tm1_Mira454_Contig_41444	CTTGCTGCTGAATGCAAGGCAGTTTTACCATTGCTCTTTGCTATTACAGC[T/C]ACGTTGCTGCCTTTTTCCAAGAGGAAATTCACCACTTCAGCATGGTCCTT
Tom_015029_Class_I	N/A	N/A	Chr01	4848280	Unique_Gt	Tm1_Mira454_Contig_41496	TTTATAGTAGATGATTCAAGCCGTCACGTCAACCAACCTTTCCTTATTTA[A/G]TAAACGACACCACCATCTTTACATAACGGCGAGTCCTGAAATAGAATAAC
Tom_015069_Class_I	N/A	N/A	*	0	2_GtGm	Tm1_Mira454_Contig_41725	TTGGTTCACGATCTGCAATGGCTTCCCAATCATCATCTGAAGATGATTTG[A/G]GTGTCCAACAATCACCAGGCAATACTGGTAACTTTTCAAGATTCCCATGA
Tom_015088_Class_I	N/A	N/A	Chr08	55590781	Unique_Gt	Tm1_Mira454_Contig_41912	TCTAAATTTCCAACATGACCATTCACGACCAGCATGTCCACGGAAGAAAC[T/C]GTGTTACTCATACCCAGTATTGGTTCTTTACTCTTAGAAGCATCAAGGGC
Tom_015089_Class_I	N/A	N/A	Chr09	2390516	3_GtGmGa	Tm1_Mira454_Contig_41915	ACCTGGGAACACTAGTCTTGCTGTAAAGTTTCCTTTAAATAATTCAAAAC[T/C]ACTGATGCTAACTCAGTTTGATATGAAGTATAATTATGATTGGCACCTTC
Tom_015095_Class_I	N/A	N/A	Chr10	49533709	2_GtGm	Tm1_Mira454_Contig_41973	AAGAAAGAGCAAGAGCTGCTGAGAAGGCTTGGAGTGATGAAGCTGATGAT[A/G]GTGGCGATGAAGTCTTGTCGGTGGAGCATACCACCAATGATCGTGAAACT
Tom_015129_Class_I	N/A	N/A	*	0	Unique_Gt	Tm1_Mira454_Contig_42173	CATGTTAAAACAGAAGGAATAATGCGTTCATACCTTGGCCAAGGAGGGGC[A/G]CCAAGATCCTGAGGGTCGATTCTGGATCGAGGAAGCCCCGAAGATAGTTG
Tom_015130_Class_I	N/A	N/A	*	0	2_GtGm	Tm1_Mira454_Contig_42181	GCTCTATTCCCTTCTTGTCCACAAAGCACCTAATAAATATAGCAATTGCA[A/G]TGCCTCCTTCTAAAATCAGCATTAACAAGACAAAAATCATTAGAAGAATG
Tom_015140_Class_I	N/A	N/A	Chr12	14145382	Unique_Gt	Tm1_Mira454_Contig_42234	ACTAAGCTTGCCTGGCAAGATGATGCAATGGCTGCCTCTGCACAAGCGAT[T/C]CCATCAACTGATGGTATTTCCAACCTGTAAACTCCATGTTTATCTGTAGT
Tom_015142_Class_I	N/A	N/A	Chr04	46452030	Unique_Gt	Tm1_Mira454_Contig_42280	TGGCAGATCAGTGGAGAAGGGTCGAGCCCTTGCTGCCAAAATGGGTCGAC[A/G]GGCCAATAGCATCGATGCTCGACGCAACATTCTGGGAGGGGGGTTGGCGG
Tom_015151_Class_I	N/A	N/A	*	0	Unique_Gt	Tm1_Mira454_Contig_42348	ATATCCAGGTCTAAAAGTCAGTTGGTAGTCTCGGAACCTCTCTCTGCCTT[T/C]GGAGGACCTGCTCTGTCAAAGTRASASMGTGAAGAAGGTACCACCATATT
Tom_015166_Class_I	N/A	N/A	*	0	3_GtGmGl	Tm1_Mira454_Contig_42485	TTGTTTCTCATTATCAGTAGTCTACCTTATTCGTGGAAGATTCAAAACCG[A/T]TACCTTCGGTTGTTACATTTATCCTCGGGGTATCATCTACTACGTTCTCG
Tom_015167_Class_I	GOOD	GM_GOOD	Chr06	48327851	2_GtGm	Tm1_Mira454_Contig_42485	ATACTGGAAAAGGGAAAGCTATTGTCATTACAGACTCGTATAAAACGTAG[T/G]AGCATCACTAATAAATAAAGATTACGACACATTATACATATCACATATGA
Tom_015192_Class_I	N/A	N/A	Chr10	10794224	Unique_Gt	Tm1_Mira454_Contig_42593	CCTCAACCCTTTTATAATACCTAAGAATTGCATCATTTGACTGTTTTCAG[T/C]AGAAAAAATGAAATTGTTAGAGTTTCTTGGGCAAGTTGTAAGTCTTCTTA
Tom_015209_Class_I	N/A	N/A	Chr07	60386818	Unique_Gt	Tm1_Mira454_Contig_42738	GATGCTGACAGGTATTCTTTGAGAATTGTGAAGATTGCCCGATGCAAGTC[A/G]ACTAGATGCAATGTAGGCTCCCATTTTGCTGATACTACTAGAAAACCACT
Tom_015215_Class_I	N/A	N/A	Chr08	50164248	3_GtGmGl	Tm1_Mira454_Contig_42787	GAATGTACATTTTATTCATTAGTATATACTTGTTTGTATTTGGAGATGAA[A/T]ATGAAATTACCTTAAAGCTACTGCTTCTGAATGGAAAATGCTGGTTTGTT
Tom_015218_Class_I	N/A	N/A	Chr10	1864524	Unique_Gt	Tm1_Mira454_Contig_42804	TGGGTCGGGTTGAATCCGGGTGGAGAAACAGGTTCGGAAAAGTCAGAACC[T/G]GGTAACGAGAGGCTGAGTAAAGTAGGTGGGTCGGTTGCCGATGAAGCTGT
Tom_015219_Class_I	N/A	N/A	Chr10	1864457	Unique_Gt	Tm1_Mira454_Contig_42804	GTAAAGTAGGTGGGTCGGTTGCCGATGAAGCTGTTTCAACATGTTGACTC[C/G]AAGGGACTACAGAACCAGTTTTGAAAACCGGTGAGGGAGCTGGTAAACTC
Tom_015231_Class_I	BAD	GM_BAD	Chr06	34674193	2_GtGm	Tm1_Mira454_Contig_42870	AATGCTCTTCTTGGTTCGCTTCTTCTTCTTGTCCCCGGCTTCTTTAGGGA[T/G]CTTCTTCTCAGCTCTTGGTTTTTTCTCAGCTGGGGCCTTCTCGGCCTTTT
Tom_015232_Class_I	N/A	N/A	Chr09	1670741	Unique_Gt	Tm1_Mira454_Contig_42878	AGTCCCGAGACCGATCATGCTCTCCGGATCTATCACTATAACGATCCCGA[A/T]ACCGTTCTCGATCACGATCATGATCTCTTTCTCTGTCACGCCCCCTATCC
Tom_015234_Class_I	N/A	N/A	Chr04	5448715	Unique_Gt	Tm1_Mira454_Contig_42894	GACGCTCAGAAATGTACAACTTCTCATCCTCGAATTCTGACCATGCAGAT[T/C]TGGCTACAGGATTATCACTGTCGGGAAACATTGTTTTCGAGGGAAATCTC
Tom_015235_Class_I	N/A	N/A	Chr04	5448615	Unique_Gt	Tm1_Mira454_Contig_42894	CAGATCATCTTTTACGGAAAATGTGCTCGTAGTCTCGGTAGAAACATGCC[T/C]GTTGCTTAAGTTGATGCTTGCCCCAGTTAAATTCTCTATATGAGTTTCAT
Tom_015239_Class_I	N/A	N/A	*	0	Unique_Gt	Tm1_Mira454_Contig_42906	TTGTACCTAACGAGTGGAGAAGAGGACGATGATTTATCTCGTTTTATCTC[T/C]CTTTTCCTGCTCCGAGCTGCCGGTTTTCTTCTCCCCTGTTACATTGTGGC
Tom_015260_Class_I	N/A	N/A	*	0	Unique_Gt	Tm1_Mira454_Contig_43119	CCGCGATACTGGTTCTTCCTCTTTCTTTTTGCAGATTTCTCAGCTTGACC[A/G]CTGAATTCCACAGATTTTATGGAGTTTGAACCATGAGAAACAGCAGGAGA
Tom_015288_Class_I	N/A	N/A	Chr13	54555781	Unique_Gt	Tm1_Mira454_Contig_43249	CATGGCCGGATATGGCGGTCCGAATACAAGCTGCATGAACATCTCGAGCG[T/C]TTCCGACAATGACGGCAATTTCCAGTGGCTGGAACATGGATTCGCCGATA
Tom_015334_Class_I	N/A	N/A	Chr09	3277243	2_GtGm	Tm1_Mira454_Contig_43529	ATATGCAAAATCACTAAATCAAACTGGTTGGATTCCGTTACCTTCCCTTC[T/C]TGGAATGCAAGTAAGGACAGCAACTTAGAAGCCAAATTATCAATCGATGA
Tom_015347_Class_I	N/A	N/A	*	0	Unique_Gt	Tm1_Mira454_Contig_43641	TGGAAGATTTTCTTTCTGATAATTTGGGATGTGAAGTGGCTAAACTGTCA[C/G]TAAGGGGTATATATATGGAAGTTGATGGGTGGTTTTCCGGTCGGTTGTCA
Tom_015365_Class_I	N/A	N/A	Chr12	31058811	Unique_Gt	Tm1_Mira454_Contig_43891	TTATTGAACCAAATGAGACTAAGACCAAATTCTCCATCGTGATAGGTGGT[A/G]CTAACTTTGGCTGTGGGTCCTCGCGTGAGCATGCACCTGTTGCACTTGGA
Tom_015366_Class_I	N/A	N/A	*	0	Unique_Gt	Tm1_Mira454_Contig_43906	TCTTAAGAAATCATGAAGGCTTTGTTATGGGAGCATGCTCTTACCCTTTA[C/G]GAAAGACAAAGGATTCGACTACTGCAGAAGCAAAGGTATGTCTACAGGCA
Tom_015368_Class_I	N/A	N/A	Chr09	19501160	Unique_Gt	Tm1_Mira454_Contig_43921	TCCCTTCAACTTCTCTTTGAAGCTTCGTTCCATAGCCTTCAATGGATTGA[A/G]ATCCTGGGGACTTGGCGTAAGCTTCCTTTTCATGTGGTGGGAGCTCGAAG
Tom_015382_Class_I	N/A	N/A	*	0	2_GtGm	Tm1_Mira454_Contig_44033	AAAGAAAAGAAGTCGGACGAAGAGGATGATGTAGAAGATGCCAAAGAGGC[A/G]AAGGAGAAGAAGAAGAAAGATAACAAGGATAAGGAGAAAAAGAAAGATAA
Tom_015384_Class_I	N/A	N/A	Chr05	52650947	Unique_Gt	Tm1_Mira454_Contig_44065	CCACCAGAAGTCAATGAAAGATAATGTTTTGCTCTTGCAATGGCATCGGC[A/G]GGAAATATAAGTCCTACATTAGGATCATCTAGCAGAAATGGAGCTTGGCA
Tom_015389_Class_I	N/A	N/A	*	0	Unique_Gt	Tm1_Mira454_Contig_44096	AATGGAATGGTTCCATCCTTTCTTCCTGAAAAACAGAGTTACTGTCTTTG[T/C]TGGCTTTGGTATATGTTGCACTCTCTTGCATTCCATGTCTCCAGTCTGAT
Tom_015414_Class_I	N/A	N/A	Chr03	2299649	Unique_Gt	Tm1_Mira454_Contig_44365	GGGTCGGAGTCAAATTCCGGCAATCGGAACCACTCGCCGTTGCTAAATCC[A/G]TTGAAGCTACAAATCCCATGAAAAAAAGCAGAAGAGGACCAAGGTCAAGA
Tom_015447_Class_I	N/A	N/A	Chr08	51443794	Unique_Gt	Tm1_Mira454_Contig_44535	GAAGATAGATGGAGAGAGAAATGAGCAACATCGCGTTGATTCTCCATCGT[A/C]TTTGGACTAAAGCCAGATTTGAATCTAAAACCTATTCCTATCCCATCCAT
Tom_015451_Class_I	N/A	N/A	Chr09	25626672	Unique_Gt	Tm1_Mira454_Contig_44573	CCACCTATGATCTGGCTAAGAATGATCCATGGAAGGAGCCCTTTGAAAAT[C/G]TTCCTGAACATGCTTTTGAGGGTGTAGCAGATTGGGAGAGGAAGTTGATT
Tom_015452_Class_I	N/A	N/A	*	0	4_GtGmGaGl	Tm1_Mira454_Contig_44576	AACTTTAACAATGCAAGGGGAAGTAAGGCTCAAAGTAGTCATCTTCACTC[A/T]GAGGGAATTCGGGCAGCGGAGAAAATGAGGAGGATCCAAGTTCTGAGTCT
Tom_015461_Class_I	N/A	N/A	*	0	Unique_Gt	Tm1_Mira454_Contig_44647	CCTCGATGTCGTCAAGATGAAGAGAACAGTAACCACATTTTTCGCCAGTG[A/T]CCTACAATTGGGTCTTTGAACAGGAGACTAGTGAACAGATCCGGTTTTTC
Tom_015513_Class_I	N/A	N/A	Chr02	15958919	Unique_Gt	Tm1_Mira454_Contig_45009	GAGTATACAGCCCAGAAAATCTTAGCTAGATAAAGAGCATGCGAAACAGC[A/G]AGCCAGGACTTTGGCAAGTCATAATCTAAACTTTTTAGAAGTGGTTGGAT
Tom_015526_Class_I	N/A	N/A	*	0	Unique_Gt	Tm1_Mira454_Contig_45150	TTCTTACACCGTCGCTTCGTTGGGACTGGGAAGGTAGGGGGATCGTGAAC[T/C]TGACTGAGAATCTCTAAGGTCTTTCATGCTATCAGAGAAAAAGATAGAAC
Tom_015544_Class_I	N/A	N/A	*	0	Unique_Gt	Tm1_Mira454_Contig_45276	AAGACTAACGAATACAATAATGTGTCCTCGATGTGGCTTAGGAACAGAAT[T/C]TATAGACCATTTCTTTCGTGAATGTTCTAGGTTTTTACACAAAGCTCGGT
Tom_015556_Class_I	N/A	N/A	Chr06	29904763	Unique_Gt	Tm1_Mira454_Contig_45336	GAGTGTGTCAGTCTTCTTTGATGCAGCTTTCGATCAGCAACAAGCAAGAT[T/C]TGTTTCAGGTTTGATTGTTCGAGGTAAGGGAGGGGAGATTTTGGCTTCAA
Tom_015591_Class_I	N/A	N/A	*	0	2_GtGm	Tm1_Mira454_Contig_45576	TGTAAGAACATTTCTTGTGAACGTTTAAAGATGTTCGAACTTCAAATTCC[A/G]CTACTACTTGAAATGCACATGTTTCGAGCCCAGTTTTCCTCGTCGTGGAC
Tom_015600_Class_I	N/A	N/A	Chr13	40435346	Unique_Gt	Tm1_Mira454_Contig_45664	AGATGTGGCTGAAGAGTGGTAAGATTGGTAGCCATTTGAACAACATAATG[T/C]AGATCTCCATTAACCATCTCGTAAACTCGACTTATCTCCCTCACCTTGGA
Tom_015605_Class_I	N/A	N/A	*	0	Unique_Gt	Tm1_Mira454_Contig_45687	TCAACAAGGAATTATTGTATGTAAAACCTAAAGAAGATAAAACCAACCAA[A/C]TTTTGCCTTGATCACTAGGGATGGATGCATTTCATAGTACAAGACGTCAA
Tom_015655_Class_I	N/A	N/A	*	0	2_GtGm	Tm1_Mira454_Contig_46046	ACTAGGAATTCAGAAGCATCTATACTGCGGTCAGATCACCGGAAAGCGGC[T/G]TCACCAGAGAAGGAAGACAGGTACTACACAACAAGAGGGTCAGCAGTGGG
Tom_015662_Class_I	N/A	N/A	Chr11	3116535	4_GtGmGaGl	Tm1_Mira454_Contig_46156	GAAAAACTGGTCCAAAAGCAGATGCAACTGGGATATGCATGTAATTATTG[C/G]CCACTTGATCTGCAAGTGTGGGCACTGCTTTTTGGGGGGTAAAATTGTTG
Tom_015664_Class_I	N/A	N/A	Chr02	40892412	3_GtGmGa	Tm1_Mira454_Contig_46199	TCTAAACTCATCTTCGAGATCCCTCTCCATGACCCGAGGATCCAAGTTCC[C/G]GACATAAACCCGGGACATTCTCACTGCACACCATAAATAATAGTAACAAC
Tom_015669_Class_I	N/A	N/A	*	0	Unique_Gt	Tm1_Mira454_Contig_46238	TTTGGAGCAAAATATCCACCATCTTTATTAGTTCCAGTGCTTAATAAGAT[A/G]ATGCTCTGCAGTGTTTGTGATCCTGCATAAGCCTGAGTACCTATGCCAGC
Tom_015687_Class_I	N/A	N/A	*	0	Unique_Gt	Tm1_Mira454_Contig_46395	TCAAAATGGTAATCGAAATGATGAAGGGCCCGATAAATAATAGGTTGATT[A/C]TAGGTGATGAGGCTGTCTCCATGGGTATTAATCCCTAATTTCCTAAAAAA
Tom_015702_Class_I	N/A	N/A	*	0	Unique_Gt	Tm1_Mira454_Contig_46543	CTTCTAACCAGAGCGAGCTTCTGAATTACTCGATGAGTATACGTAGATAC[A/G]GAGGCGATTAATCCGAGACTTTCTCTTTTCCCCGATCTAACTCTGTACGA
Tom_015745_Class_I	N/A	N/A	*	0	Unique_Gt	Tm1_Mira454_Contig_47010	ATCAGTTATAGACTGTCACGAACATTACAACAACAACAACAACAACAGCA[A/G]CAGCAGCTTTAACGAGCATACATACGAACAAGCAGGTTCCATGATGGGAA
Tom_015747_Class_I	N/A	N/A	*	0	Unique_Gt	Tm1_Mira454_Contig_47023	GAAGAGAACAGCCTCCATGTCTTCCAGCAATGCCTTGGGTCTTCGTAAAA[T/G]GAACCAAGGAACAGTGTCAGGTGTTTTGTTGTGCCTTATGGGTTTTATAG
Tom_015755_Class_I	N/A	N/A	Chr13	657739	Unique_Gt	Tm1_Mira454_Contig_47149	AACATCAACCCCTTTGAGGTTCCTTGACTTGAGGAACTCCTTTATACTCG[T/C]GGTTACATATTGATTCATCAAGTCTACCACATGATCGACACCCAAGGACT
Tom_015762_Class_I	N/A	N/A	*	0	Unique_Gt	Tm1_Mira454_Contig_47193	AGTGAATTACCTGGATCTTTGATCAGTTTTCCTCGCATCAGAGGCGTCTC[A/T]TCTATTGTGGACTGTGGGCTATCTCGCGAGTTCGTAAAAATAAATTTTGA
Tom_015775_Class_I	N/A	N/A	Chr07	58270376	Unique_Gt	Tm1_Mira454_Contig_47316	AGGAAATCAAAAAGGTTTTTGTAGGTGGGTCTGGTGATGCTGCTGCAGCT[A/C]CTGAGGGTCATTCCGATGATGGTTCTAAGAGTTGTTTGTCACCCCAGAAG
Tom_015778_Class_I	N/A	N/A	Chr13	48550121	Unique_Gt	Tm1_Mira454_Contig_47379	AAAAAAGAACAACCTCCTACAAACAAATACTGCTTTCTCTTCACTTCTTT[C/G]CCTTCTTTGGCGCCGCTTTCTTAGCCGGAGATTTAACACTCTTCGGCTTC
Tom_015786_Class_I	N/A	N/A	*	0	Unique_Gt	Tm1_Mira454_Contig_47446	TTATGATTGTTTTAATAAAAGTTAAATTGCTAATATTATTAGGTGTTGGA[T/C]CTAATTTTACCTAGCCCAAGACTCATTTACTATCTAAAACACAGACCCAA
Tom_015831_Class_I	N/A	GB_GOOD	Chr02	790777	Unique_Gt	Tm1_Mira454_Contig_47858	GGTGCATGAAAAGAAATCAAGATTTGGCATCTTGGGGCTTGCCGGTTATT[A/C]GGATTCTCAACTTTCTGTCGTGGTTTAACACGGCGCTTACACCCTCAACT
Tom_015869_Class_I	N/A	N/A	*	0	2_GtGm	Tm1_Mira454_Contig_48171	ACTGCAATTTCCTCAAACATGGACTCGGGCAAAGTCGCCGAGGAACATTT[A/T]TCAGATCAAGAGAAAAAGCAAAGCAAAATAAAAATAAAAATTCAAGCTCC
Tom_015962_Class_I	N/A	N/A	*	0	Unique_Gt	Tm1_Mira454_Contig_48908	AAGCTCAACTGCAAATCTAGGCARCTAATTAATGTGCRTCCRTTGGTTTT[A/G]TGATTCTRTCTTTTGTTATAATGTTCRGTTATCTCTCGTAATAAYTAACT
Tom_015984_Class_I	N/A	N/A	Chr02	19708166	Unique_Gt	Tm1_Mira454_Contig_49092	GTCCTTCCTTGGGTTCAACATGTACCCATTTGCGCCCGCTAAGCTTATGC[A/G]TCTCAAATTTCACACAACCTTCCTTTAGGGCATAGAGAGTATGATCTTTC
Tom_015990_Class_I	N/A	N/A	Chr06	42519869	Unique_Gt	Tm1_Mira454_Contig_49213	ATATAATAATGATATGGTGCAGCAAGATGCTGGTGACATCTATCATCATA[A/C]ACACTATTTTAGAGGTCATAGTCATACTGATACACAAAGCAGCCAGATAG
Tom_016047_Class_I	N/A	N/A	*	0	Unique_Gt	Tm1_Mira454_Contig_49649	TGAAGTGGCGCATGGTGGGTTCTTTGGCTGTTGTTGTTGTTGTTGTCGCC[T/G]AGGTGTTTGTTAAATGAACCTAATCGTTTCCCGCCATCGATACAGCTTAG
Tom_016062_Class_I	N/A	N/A	*	0	Unique_Gt	Tm1_Mira454_Contig_49860	TAAATTATATTATACATGACTCATGAGCAACGCACTTGAGTTAGTACAAC[T/C]GTTACTAAATTCAACACGATCACATCAGATTCTTCAAATTAACTCAAATA
Tom_016104_Class_I	N/A	N/A	Chr06	50770290	Unique_Gt	Tm1_Mira454_Contig_50198	TTTGTCGTGGTGTTGGGGCTTTCTTTTTTCTGCTTCTAAGACTACTACTC[T/G]GTTGACCATAGTTCTCGTCCGATGAATCATATGAAACTACATCCTCACTT
Tom_016119_Class_I	N/A	N/A	Chr05	6329831	Unique_Gt	Tm1_Mira454_Contig_50372	GATCATCAACTGAGCTTGAATCATTGATAAATTTGACTGGCAAAAGCTTT[A/G]CCAATCCTCCACCGTATCCAGCTTTTCGTTTTCTGTAAATGCCTCGTATA
Tom_016122_Class_I	N/A	N/A	Chr05	53497969	Unique_Gt	Tm1_Mira454_Contig_50413	AGGACATGTGAAAGATGATTACCTGATCATACACATTCCAGTTTATCTCG[T/C]ATGAAAATAGTTCCTCCTTGGTCTTTGGAATCATATCAATTAGTTGTTTG
Tom_016135_Class_I	N/A	N/A	*	0	Unique_Gt	Tm1_Mira454_Contig_50581	TAAGCAAAGCCAGGTCTGCAACGAACAATGAGCCTAAATATGCTTTTATT[A/C]ATCCATTTGGCTATATATATATAGGGTGGATATATGTTAAAAACACTGAA
Tom_016176_Class_I	N/A	N/A	Chr09	16160513	Unique_Gt	Tm1_Mira454_Contig_50893	CTGCCACAAAGTCTATAGTTTGTGGAATAAGCAGAGACCTGAGTGCTATG[A/T]CAGCAGAAGTAGCAGCAGCAGCTTCAGTCCCTTCTTCATTAACTTCTATA
Tom_016179_Class_I	N/A	N/A	*	0	Unique_Gt	Tm1_Mira454_Contig_50939	AGCTCCATTCACTTTGATGTAAGCTTAGGCAAGGGTGATGCCAAATGTTT[C/G]CACGTTCAGTGATGAAGAGGAGATGTCAGATTCTCGGTCATTATATTAGT
Tom_016231_Class_I	N/A	N/A	Chr09	65026233	Unique_Gt	Tm1_Mira454_Contig_51355	AAAAATCAAGCCCGAGAGTGGTTCGTTGTGAACACGATGAGCAACCAGTG[A/G]AGAAACTTTCGGAACATCTCGGATACTTGGGGCAGGTTGCAGGGTACCCA
Tom_016251_Class_I	N/A	N/A	*	0	Unique_Gt	Tm1_Mira454_Contig_51558	GAAGGCTTCTTCTTGGTTTGCAGTACAGGCTCTGGAAGGCTTTCTGATTG[T/C]TCAGTTCGAGGTTCTTCCGGCAGCGTACAGTGCAAAAAATTTCTTGTTGG
Tom_016294_Class_I	N/A	N/A	*	0	Unique_Gt	Tm1_Mira454_Contig_51923	AAGACGTCACCTCTTTGCTTACGAATTCTTAATGGGGATATGGAGGTTAG[T/C]GCTGTGGATTCTACAAATATAGTACTTATTCCAAAAGTTGTCAGTCCCAC
Tom_016312_Class_I	N/A	N/A	Chr08	56869454	Unique_Gt	Tm1_Mira454_Contig_52016	TGACTTGCATTTTTGGGTGTCTTAGCCTCTCGGTGAGAGTAGGACCGATT[A/T]GTCTGCGTTCTTCTGGTGGTAGGGCTGCAATTCGCTCTGCCAGTTCAACA
Tom_016313_Class_I	N/A	N/A	Chr08	56869596	Unique_Gt	Tm1_Mira454_Contig_52016	AACTTGAGGGTATTTGAACCTTTTAGGCTTAGCATTGGGATCTCTAGGAA[T/C]GAAATCATGCTGAAATGTCCGGACGTGCAAAGGCCCCATTATTTCACGAA
Tom_016354_Class_I	N/A	N/A	*	0	Unique_Gt	Tm1_Mira454_Contig_52259	CTGTACGGCTGCTCCTGCAAAAGAACACACGAGAAGAAGCAGAATAACGG[A/G]GTACACAAATGACAGCAGGAAAATATTTTTATTTTTKKCTATTTATTCTG
Tom_016360_Class_I	N/A	N/A	*	0	3_GtGmGl	Tm1_Mira454_Contig_52297	ACATTTTCTTGGCCTTCTGCACTTTCATGGGCATGATGTACCCGGATAAT[A/G]AAAAGTAAGCACCGGATTTGACAAATTCAGGAACCATCTCCGCAGAGCCT
Tom_016361_Class_I	N/A	N/A	*	0	Unique_Gt	Tm1_Mira454_Contig_52297	ATGGAGGAGGAGACCATCTGGGAAAGATCCAATGTCCTTCACTATATGAA[A/G]GAGATCGCCAAATGCACGAACACAATGGACTGATGCTGGTTTTTTCAACT
Tom_016371_Class_I	N/A	N/A	Chr07	36483968	Unique_Gt	Tm1_Mira454_Contig_52388	AATATATTAATGGGGGCATAAGCTGCAGTTCAAAGTGCCTTGATGCACCA[A/C]AAAGTCCGCAGTTCCCAACATTATCCACCTCTGTTGTAGCCAGAAGAGGT
Tom_016385_Class_I	N/A	N/A	*	0	Unique_Gt	Tm1_Mira454_Contig_52536	TCAACAAGGTGATGACCAACAACATCCTTACTTAGTCAACGATCATTGAC[T/C]GCTGCAAAAAATCTAAAAAACCCCATGAACTCATGGTTGTGAATCATTCG
Tom_016386_Class_I	N/A	N/A	*	0	3_GtGmGa	Tm1_Mira454_Contig_52536	AACCCCATGAACTCATGGTTGTGAATCATTCGAATGCTTCTCTCAATGCC[A/T]ATGACTCCATAGGGCATTGGGAACCTCTTAAGCAAATAGAATTCAACAAC
Tom_016393_Class_I	N/A	N/A	*	0	Unique_Gt	Tm1_Mira454_Contig_52576	ACCCCTACCTCGGTCATTAGGTGAGCCCTCTGCTCCTTCATGATCGACTT[T/C]TGTGGATGCTTTCACCTGATCAGCTGGTAATGGGGGCTGGTACCCAACAG
Tom_016394_Class_I	N/A	N/A	*	0	Unique_Gt	Tm1_Mira454_Contig_52576	TTCACCTGATCAGCTGGTAATGGGGGCTGGTACCCAACAGAGGACGTATT[T/C]AATTCTATTTTCGAAAGGGTTATAGTGATCATTGACACATGCCTGGTGGT
Tom_016396_Class_I	N/A	N/A	Chr08	54412164	Unique_Gt	Tm1_Mira454_Contig_52589	TTCTCAAAGTAGAGGCTTTATGCCTTTTAACTTTGTTTAATAGTTACAGT[A/G]AGGTAGTGGATATAGTATGGTATTTCTTCTACGTAAAAACCATGAAATTT
Tom_016418_Class_I	N/A	N/A	Chr06	38375038	Unique_Gt	Tm1_Mira454_Contig_52695	AGGATGAAACATCTAAGGGTTGGGAGAAAGAYTAAACAACAATGATCATA[A/T]TTATTATATATAATAATTGTTTTACTATTTTGGCAACTGAGAGAAGATAT
Tom_016428_Class_I	N/A	N/A	*	0	Unique_Gt	Tm1_Mira454_Contig_52755	ATACTAATCAGCAGTCACATCCTGCTTGGTCAGATGTTCCTGAATCTGCG[T/G]CAGAGACAGCAGTGGAGGAAGCTTTAGTCTCTGAAGAAGGTGAATATACT
Tom_016429_Class_I	BAD	GM_BAD	Chr04	12458738	2_GtGm	Tm1_Mira454_Contig_52760	ATTACAATCATGGAAAAGAAAAAGAACAGGAAAGGTGGAAAGCACAAAAA[A/G]CAAAACTGAGCATTCCCATTATCATGATAGGTTGATAAGTTTTTTTTTCC
Tom_016445_Class_I	N/A	N/A	Chr01	11227242	Unique_Gt	Tm1_Mira454_Contig_52928	TCAAACAAGTATCTAATAACCTCATTGATCTTGCAAGAAGTTTCGGGATC[A/G]ACGGTCGACATGTCGATGTAACCTTTACCGCCGCAAATTTGTTCAAGAAC
Tom_016507_Class_I	N/A	N/A	Chr10	3170174	Unique_Gt	Tm1_Mira454_Contig_53483	GGCACAGATGCATCTGAATCTGAGTGTTCTCAGGGAAATACTTCAATGAT[A/C]GAGAAACCTTCAGGAGTGTGCTGCTCCTGTTCCAAAAGTCTTTGTGTAAG
Tom_016514_Class_I	N/A	N/A	Chr13	867486	Unique_Gt	Tm1_Mira454_Contig_53538	ATTCCACTGGACTACGTTGTCATAAAGATACATAAATCTCTTGGTTTCGA[C/G]AAGTTTACGCCACGGTACAGCGCCTACCAGAGTGCAAAACTTCTTCTCCC
Tom_016552_Class_I	N/A	N/A	*	0	Unique_Gt	Tm1_Mira454_Contig_53789	AAAAAATGTACCAGACTTTTAGTAGTGTTTATGTGCTATCCAAAAGCAAA[A/T]TTTCATCCATGCGATCAGCTTTTCATCTAGCTCTAGCTATCTCCCATTGC
Tom_016568_Class_I	N/A	N/A	Chr12	10201608	Unique_Gt	Tm1_Mira454_Contig_53903	ATTGTTTATACTGTTAGGGTTTAAAAAACCAAAAAATATTACAAATGAAA[A/T]TTATGATAATCACTTCACCTTCATGTATCGGTGCCTTAGCAGAGAAGGAA
Tom_016578_Class_I	N/A	N/A	Chr07	52829873	Unique_Gt	Tm1_Mira454_Contig_53963	TTAACAACAACATGATGGGTCTGCAAACTACATCCAATAAAAAGTTCAAG[A/T]TGAAAAATTCGGTTCTAGAATTTCCAGGCATAAACAATTCAACCATGCAG
Tom_016583_Class_I	N/A	N/A	Chr07	58636794	2_GtGl	Tm1_Mira454_Contig_54042	GGNTCCATAATAACGGTTCCAGTCTTTGAATCAATCTTTGCATCAAGTTT[A/C]GAGTTTCGGATGAGATTCACAATCCACCTCTCACCCTCCTCGTATTTAAA
Tom_016602_Class_I	N/A	N/A	Chr12	24105176	Unique_Gt	Tm1_Mira454_Contig_54202	CTTCATTTGTACTCTTAGGCAAAACACTATGACCCTTTTGCAGCCCCCAC[T/C]GGAGGGCAACTTGAGCAGGGGACATGCCCAATTTCTCTGCTACCATATTC
Tom_016603_Class_I	N/A	N/A	*	0	Unique_Gt	Tm1_Mira454_Contig_54209	GCAGCCACGTTTGCAAGTCCACCATTCGGAGCATCACTGCGGAATCTAAC[A/G]CCAGGTGCCAATCCTGGACCTCCTATCGCAATAGGCACAGGTTGACAAGT
Tom_016605_Class_I	N/A	N/A	*	0	Unique_Gt	Tm1_Mira454_Contig_54255	ACTGAATCACAAGACTCTCCTTGCCTTCCAATGACAACATTAATACCATT[C/G]AGTCTGGCTTCTACAGGTGAGATGGATGACCCAGAAGAATTTGATGGCAA
Tom_016608_Class_I	N/A	N/A	*	0	Unique_Gt	Tm1_Mira454_Contig_54267	CAACAATCACAACAAAGAGTCATGCTCTAGGTTAGTGATTCGTAACAGTA[A/C]AGTAGAGGTTATCTGTTGTAAAACGAAAATGAACTTGAACATACCGTACT
Tom_016684_Class_I	N/A	N/A	*	0	Unique_Gt	Tm1_Mira454_Contig_55066	AGCGAATTGAGGCAAAGAAATAGATCTCACACATTAAAACTATAGTTAAA[A/T]TATGTACGTCCATTATTTACAAAATCTACTTATAACACATTCTGATGCCA
Tom_016691_Class_I	N/A	N/A	*	0	3_GtGmGa	Tm1_Mira454_Contig_55167	TGACTTCTTCTTCTGTCTCTTCTTCTATATCTTCTGAATCCAATGCCGTG[T/C]CAACAGCATCATTTACTATTTCTTCAATCACCCCAGCCTTGGTCATTTCT
Tom_016712_Class_I	N/A	N/A	Chr13	51720731	2_GtGm	Tm1_Mira454_Contig_55372	TCCATTGTTTCTAAATCACCCTCTTTTTTATACAAATTTTCAACCGAAAA[C/G]GCGAAAAAGGAAGGATTTTAATTTGAGGGGTTAAAAATTCAATCTTTTGG
Tom_016713_Class_I	N/A	N/A	*	0	2_GtGm	Tm1_Mira454_Contig_55380	TTGGTTCACGATCTGCAATGGCTTCCCAATCATCATCTGAAGATGATTTG[A/G]GTGTCCAACAATCACCAGGCAATACTGGTAACTTTTCAAGATTCCCTTTT
Tom_016715_Class_I	N/A	N/A	Chr06	38117556	Unique_Gt	Tm1_Mira454_Contig_55397	GGCGTTTGGTAAAAACTGGAAAAATCACGTCCCTTGAGCAAATATACCTC[T/C]ACTCCCTCCCCATCAAAGAGTACCAAATCATCGACCAACTCGTTGGCCCT
Tom_016733_Class_I	N/A	N/A	Chr01	3001127	Unique_Gt	Tm1_Mira454_Contig_55560	ACTTTCACCTTGACTTGCTGGAACAACCTCCATCTTCTCATTTCCATTTC[C/G]ATCCACTGGATCAGTGAAGTCCAATTTTGTCTCTGGAGGTGCATCATCCC
Tom_016753_Class_I	N/A	N/A	Chr10	40521526	Unique_Gt	Tm1_Mira454_Contig_55705	CAGATGTGTAGTGTTGATGTTGAACCAATGACGAACATTCCGGGGGACAG[C/G]GGACTGGAGCTGGGTGTGCAATGAAAGTAGGAATCTCATCCCCAGGCATT
Tom_016779_Class_I	N/A	N/A	Chr10	2729893	Unique_Gt	Tm1_Mira454_Contig_55828	STWGTAGGTTGGCCACCTATCAGATCATTTAGGAAGAACTCATTGGCCTC[A/G]GCGTCGAAGAACACTGATGAAGTCGATGGGAAGGCAGGGCCTGGTGCTTT
Tom_016787_Class_I	N/A	N/A	Chr10	59458782	Unique_Gt	Tm1_Mira454_Contig_55868	GGCCGCCAATAATTAAACCCATCAAAGCCTGTGCAGTATTTACCAAATTC[T/G]ATTCTTTTCCTTCGATGGGCGTATATACCTTTTATCAACAAGGCAAATAA
Tom_016811_Class_I	N/A	N/A	Chr06	47466824	Unique_Gt	Tm1_Mira454_Contig_55994	ATGGTAAAACTATTGGACTCTTAGTTCTAGTAAAATCATGATCAAATCCC[A/G]AAAAACTTAAATATCAAAAAACAGAAACTGGAAAACAGAAATGCTTCTCA
Tom_016812_Class_I	N/A	N/A	Chr06	47466560	2_GtGm	Tm1_Mira454_Contig_55994	GGAGCAATAACTTCCAACTGGGCCCCAAGCTTCTCCTCAGCAACCTTCTC[T/G]GCTTTAACCCTAAGTTTAATGAGTTGCTTTCTTCTCTCATATGCCACTTG
Tom_016823_Class_I	N/A	N/A	Chr10	676237	2_GtGa	Tm1_Mira454_Contig_56033	TCACTAATAGAGGGCTCCAAAGTTTCACCTAGATAGTTAAATTCATTGCT[A/G]TTGGATGCATTATCAGCTACTTTAAGGTCTTCCCAATAGCAGTCTAGAGC
Tom_016857_Class_I	N/A	N/A	*	0	Unique_Gt	Tm1_Mira454_Contig_56170	GACATTTCTGCTTCCATTGCTGTCGTAGACGAAATTTCTGAGGCTTCGGG[A/T]ACTTGTGGGTCATCTTTCTTGTTTACCTTCTTCGGGTTTTTAGGTGCCAC
Tom_016858_Class_I	N/A	N/A	Chr09	5200051	2_GtGm	Tm1_Mira454_Contig_56174	CATCACGAAATGCTTCAACATAATTCTTCCCTAAATCCAGGTTTAAAACC[C/G]TGAAAATTTCCACCTCTTTTTCCGCAAGAAAAGATAGCAAGCCTTTGAGC
Tom_016874_Class_I	N/A	N/A	*	0	Unique_Gt	Tm1_Mira454_Contig_56249	GATATGTTTCTCGATCTCTTCTCCACATACATATTGCTCGATTATTGATT[T/G]GCGAGAAGGAGCGAAGGGATTCGATGAAATTGGAGACGGGGAAAAACAGA
Tom_016896_Class_I	N/A	N/A	Chr08	6208715	2_GtGm	Tm1_Mira454_Contig_56336	GCTCTGACTGGACCCGAGAAGACTGACGAGCATCCTTGTTTAAAAGTACA[C/G]CTCTGATAATTCTGCCTTCATGCCCAACATTTTGTTTGATAGGAGTTGAG
Tom_016897_Class_I	N/A	N/A	*	0	Unique_Gt	Tm1_Mira454_Contig_56336	GACTTGTCTTTGCCACTTGCATTTTTCAAGCTATCCCTTAGAACATACAC[A/T]GTAGTACTACCCCTTCGCTTTTCACAACCTCTTCTGGATGATGCTGAACT
Tom_016900_Class_I	N/A	N/A	Chr02	17285199	2_GtGm	Tm1_Mira454_Contig_56346	GTATCAACTGCAAATCTACAGTTTCAACCTTTCAACACGGGCTTAAAGCT[T/C]AAGCTATGCACCTCATAGAGTACATCGAGATAGGATCCATGGAGGGCGGC
Tom_016910_Class_I	N/A	N/A	Chr11	57549799	Unique_Gt	Tm1_Mira454_Contig_56368	ACACGAAAATAAAGAGTCCTAACATAGTCAATCGTTCTAACAAAACTGTT[C/G]AAATCAAGGAAGACATTGGTTGATCTGCTTAGATAATTCCAATCTTGTTT
Tom_016914_Class_I	N/A	N/A	*	0	Unique_Gt	Tm1_Mira454_Contig_56379	CAACATCTCAGAACATTAAAACTTAATTGTAATGTTACCTTAATCAAAAC[T/C]GAAAACAGCAACCTATAAATAAAACCTGACATGCAAAAAGGTACCAGAAA
Tom_016926_Class_I	N/A	N/A	*	0	Unique_Gt	Tm1_Mira454_Contig_56410	TTCTAACTGAATATCGTAGAAATTCAAAGGAAAATCATTTCCAAATTGAA[T/C]CAAGTAGCCGTCCATTGATATCTCTTGGACATGATCCTCCACATACCAAT
Tom_016960_Class_I	N/A	N/A	*	0	Unique_Gt	Tm1_Mira454_Contig_56514	GCCTTGATGAACCATGTGATCATCTATGGGAATTACCATCATGGCAGGGT[T/C]GAGAACAATCCCTCCGAAAACACTGGAATACATAGCAGGATATGGTTTCT
Tom_016972_Class_I	N/A	N/A	Chr13	54132121	Unique_Gt	Tm1_Mira454_Contig_56561	TCCAACTCTTCCCTTCCGTCTAGAGGTGCCATAGATTTTGTACCAGGTAT[T/C]AGGAAAATGGCATCTCAAGATTCTGGAGTATGGAAGTATGATAGAAATGG
Tom_016975_Class_I	N/A	N/A	Chr02	61671743	Unique_Gt	Tm1_Mira454_Contig_56574	ACCCTTCAAATCTCATCTCATCCTCGAAATAGTTCGTTCAACCGCAGCAA[C/G]CTGATTTTTGTAGCGGGCGCTGCACCTCCTGCTGCTTGGTCGCCTTGGTT
Tom_016981_Class_I	N/A	N/A	*	0	2_GtGm	Tm1_Mira454_Contig_56588	TTTACTGGTCTTCTTCTTCATGGTACTTCTTCAAATAATCAACTCTATTC[T/C]GGGCTTAAAAATTGCTACTACAATGGTGAAAGAAGATAAAGAGAGTAGAA
Tom_016985_Class_I	N/A	N/A	*	0	Unique_Gt	Tm1_Mira454_Contig_56598	TTTCGTGCTCAGTTTGGGTGATACCGGTGGAGGGCTCGGCTTAGGTTCCG[T/G]CGTTCTTGCTGTTGGCATTGGCTCCTTTTGATCACCCTCCTCTGCCAAAC
Tom_016993_Class_I	N/A	N/A	Chr08	51942887	Unique_Gt	Tm1_Mira454_Contig_56616	TATCTTTGGTGATGCTAATTACATATTCCTTCTTCAATTTCAATAGTGGG[A/G]TTGAAAGATCAAACTGTGTATGTGTGTAAAGTAGAGTGCAAAATGTCTAG
Tom_016998_Class_I	N/A	N/A	Chr03	40581912	Unique_Gt	Tm1_Mira454_Contig_56624	AGGGGAGTGTCGCTGGCAGTTGATGAGGAGGAAGAACAGATTGTGCTGGT[A/T]GAGCGGGATGAGTAGGAACCGCTGATGTCGGTGGCTGAGGAGATACTGCA
Tom_017016_Class_I	N/A	N/A	*	0	2_GtGm	Tm1_Mira454_Contig_56664	ACCCAAGATCTTAACATGCAATTATTACATTTATTGCTTCACTTAAATAT[A/G]AACCCAGCATCTAAACCAAACRCAWMTTWTACCAGACACCAACTTCCAAA
Tom_017039_Class_I	N/A	N/A	Chr03	43225542	Unique_Gt	Tm1_Mira454_Contig_56764	CCTAAGTATCCTGCCAACGTTATCGTGGCGTCGGCAATCACTCGAGCGAT[T/C]GTCCCGGCTTCTGTTGATAATAGTCCGCCATTGTAAGTTCCGCGAGATAG
Tom_017042_Class_I	N/A	N/A	Chr04	21154149	Unique_Gt	Tm1_Mira454_Contig_56771	ATAACCATTGAAACTAGCTACAGACAAGTTTTCCATGCCAAAGAAGCAAT[A/G]CTTCACCTCCTTTCCAATATGTGATCACAGTCACAGAGGACCCGGGAAAG
Tom_017064_Class_I	N/A	N/A	*	0	Unique_Gt	Tm1_Mira454_Contig_56833	ACCATCAACAGGTTCAAGCCTCTGTGCAAGAAACTTTGAAGAAGCATGAG[C/G]TGACAAGACCTCTTGCAACCAAAGAGCTTGAGTGGTTTTCGGCATCTGCT
Tom_017070_Class_I	N/A	N/A	Chr04	55764093	Unique_Gt	Tm1_Mira454_Contig_56847	GCTTTCCATTAAAGTCTCATCGTTTGATGAGTCGTTGAGCCACAAGCTCC[A/G]ATTTGTTAATACGTTTTCTGCAGCAGATGACCAACAGAAACGAATCATTG
Tom_017071_Class_I	N/A	N/A	Chr08	344230	Unique_Gt	Tm1_Mira454_Contig_56860	ACCATGCCATGAAAGATGTAGGCCGTGCAATCATCCGAGCATGATGCAAA[T/C]AGCGGGTATGAGCGATGGAATGCCACTTTAGTAATGTCTTTAGGATGACA
Tom_017074_Class_I	N/A	N/A	Chr10	254406	Unique_Gt	Tm1_Mira454_Contig_56872	GTCGGACTTGAAATGTGGGCACATCCATTTTGATATATTCCTCCCAATGA[A/C]CCGTTTTGTGTCACCTTATTCTCCGATAAAGCGACCTTGTCTATGCAATC
Tom_017092_Class_I	N/A	N/A	Chr10	8344991	Unique_Gt	Tm1_Mira454_Contig_56945	AAGTAGAGATTCCACCGGCAACGGCGGCGATGGTAGTGAAGCGAAATCCA[T/G]CAAAACCAGACTTGGGTTGACCTCGAAATGCATTGTTGAAGGTAGCTGGG
Tom_017096_Class_I	N/A	N/A	*	0	Unique_Gt	Tm1_Mira454_Contig_56950	CAAGGCAATGATGATGCTAATGGCACACCGTCATCTTACACCGTCGTCTT[A/T]TTAGGCATGTTGTTTGGAAAGAGGAAATGGGCGGGTGACATTAAGGGTGG
Tom_017103_Class_I	N/A	N/A	Chr13	47382123	Unique_Gt	Tm1_Mira454_Contig_56988	CTTCCCCATACCAAAACTCGGGCTCACCGGATTGAACCCGATGCTTCTAC[T/C]ACTGAATTTTCTTGCCCTTGCTGACCCACCACCATTCACTACCTTATTAT
Tom_017107_Class_I	N/A	N/A	Chr07	1375925	4_GtGmGaGl	Tm1_Mira454_Contig_56993	TTACCACGACAAAAAAATAAAGCAGCACTATAACTATGATTCAAGGAGAT[A/G]GTAATCATTCTTCTTCAGCGACCCGTCCCTTCTCACTAACATAGATACCA
Tom_017116_Class_I	N/A	N/A	*	0	2_GtGl	Tm1_Mira454_Contig_57013	ACTGAAAACACTGAAAACCCAATTGCTGATGACACAACATAGGGGCGAAG[A/G]CGAGGGAAGGAGCGAGAGTGACGGAGAACAGGCCAGAAGTAGAAGCAATT
Tom_017148_Class_I	N/A	N/A	Chr11	3377093	Unique_Gt	Tm1_Mira454_Contig_57127	GGTATTCATCTTTTTCATCATAGTCCAATTGTTTTTCTGAATCTCATACT[T/C]GAATACCAAGTCAAGAGGGCAATCGACATCGGAGGCCATCATCCCCCCAC
Tom_017175_Class_I	N/A	N/A	Chr08	55355290	Unique_Gt	Tm1_Mira454_Contig_57216	AACCTAGCCTTGAACCTTGCCCCAGTCCATCTGGTGTCAAAGATCCAGAT[T/C]CTAACCTTGAACCCCATTTGCGAGTCGTAAAATGTTCGAATCCTAAGGTT
Tom_017181_Class_I	N/A	N/A	Chr13	1768424	Unique_Gt	Tm1_Mira454_Contig_57227	TTCATCGGGTGCTGGACTATGCTTCCTCCCTTGAGATGGTGATGGAGAAC[C/G]CTTGTGGTGCTTAGGGCTCCTTGATCTTCTATCCTCGCGCTCGTAACTTC
Tom_017187_Class_I	N/A	N/A	Chr12	35030642	2_GtGm	Tm1_Mira454_Contig_57254	AAAGTAACACATACTAGCAAGTGTCCCAACTAGGATTGGTGCTCCAACGA[T/C]GGTTATCGTAACAGCCATCCATGAACTACCTTTTCCGACAACCACAAAAG
Tom_017190_Class_I	N/A	N/A	*	0	Unique_Gt	Tm1_Mira454_Contig_57263	CCATGAAATCTCTAGCATGTCTCTCCACATCAATCTGATGAGAAGGGTGC[A/G]GAGAACGGTCGATAGCTTGAAGCTCTCTGGCGGGCAAGCAGGGGAGCAAA
Tom_017210_Class_I	N/A	N/A	Chr01	40473480	Unique_Gt	Tm1_Mira454_Contig_57321	TCACCACCTCCCAACCTTCCAACCCTTCTCCTTCAGTTCCGGTTGAGGTT[A/C]CTTCAGATTTGCCTTTGGTGGCTGCCAAACTTGACGATTTCTTAACCTTG
Tom_017211_Class_I	N/A	N/A	Chr01	40473732	Unique_Gt	Tm1_Mira454_Contig_57321	GCTGCATGTAGGCATGATATATTCCACGTTGCAAGAAGTCACGTCGATGT[A/T]GCAACCATGACTCGTAGGACTCTGAAAGCAGTGAATTTACCATCATGAAC
Tom_017212_Class_I	GOOD	GM_GOOD	Chr09	1883947	3_GtGmGa	Tm1_Mira454_Contig_57333	GATGAACCCGGCGCTAGGGTTTTGGAAGGCGGCAATAACGATAGGCAAAT[A/G]GATGATGCCATGGTTGGTTTCTTGGTAGGAAAAGTTTCCCCAGMMACAAA
Tom_017232_Class_I	N/A	N/A	Chr07	13913964	Unique_Gt	Tm1_Mira454_Contig_57394	GGGGGTTTGGAGACGGAGTTTGAGGGTTTAATGGGAGGAGAAAGGGGAAG[A/G]AAGATGGGTTTGAAGGTGAAGATTGGGAAGTTAGGGTTTCGGGGAGGAAG
Tom_017244_Class_I	N/A	N/A	*	0	3_GtGmGa	Tm1_Mira454_Contig_57456	CTGCAGATGGAACAGTGCACATTTCAAAGCCTCTACCAGAGCTTTTCTGC[C/G]TACTCAAAGTGGCAACAGCCTAATCCATGGAACGAACGATTCAATCTCTT
Tom_017248_Class_I	N/A	N/A	Chr04	49640663	2_GtGm	Tm1_Mira454_Contig_57466	TTTAATTTTACACGATAGACAAAACAATTTTTTTGCACAAAATGCTCGCA[A/C]GTGCAAGTGTGACCGACACGTGTGGGCTTATGGTCTGCTTGACAAGGCGG
Tom_017252_Class_I	N/A	N/A	Chr07	35317427	Unique_Gt	Tm1_Mira454_Contig_57478	CTCTTGTTCTTGCAAGATATGTGCAGCTTCTGGCCTTTTGGAGGACTCTC[A/G]AAAGTCCATGCAAAACTTTCATCCCACTCTGGATTAGGACCAGTTGATAC
Tom_017253_Class_I	N/A	N/A	*	0	3_GtGmGl	Tm1_Mira454_Contig_57480	GGAGGTTTCTGATAAGTCTGAAGTTTTTAATGAGAAAACAAAGAAGACTC[T/C]GAAAAAAACTTCTAATTCTAATGACCCTGATTTTTCAGAACAGGAATCCG
Tom_017257_Class_I	N/A	N/A	Chr13	58180766	Unique_Gt	Tm1_Mira454_Contig_57494	TGATATTGGAACAGGAACCACCTGGAGACAGCGCAGTACAATCAGATGTA[A/G]AACATGCCTCCAAAGCACTTGCAGATGCATTTGACAAATCTTTGTTATTG
Tom_017258_Class_I	N/A	N/A	Chr13	58180559	Unique_Gt	Tm1_Mira454_Contig_57494	TGAACACCCCCCAGTGTCGCTCAAAATTTCCAGAGGTTATGCTTCTATGG[T/C]CCTCATCCAAGAGGCTAAACATGAATGTTTCAATAGGAGGATTCCGACGT
Tom_017265_Class_I	N/A	N/A	Chr02	50386575	2_GtGm	Tm1_Mira454_Contig_57503	CCTTGTTTTACCCGTCTGATACCTATGGACAGATGCTCTCCAGCTGTTAT[A/T]ATCTACAAGAAACTCAAAAGAATAAAGATAATTCTTCAGCCGAAGATGAA
Tom_017290_Class_I	N/A	N/A	Chr02	12060933	2_GtGa	Tm1_Mira454_Contig_57589	GATGAGGCCCCTCGTAGTGCCCGCTCTTGTTTCTCACAGAAAATGAATGT[A/G]CCAATGCTGGCTGCTGCTTGTTAAGCCCTTCAACGATAAATGAGAATGCC
Tom_017299_Class_I	N/A	N/A	Chr02	2394988	Unique_Gt	Tm1_Mira454_Contig_57624	TACCTCTTTCCCTTCCTTTCAACTTAGAAGGCTAGGGCTCATGTGAATTG[T/G]CTTCTTTCTGCAATTCCTTTGTCGTCCAAATAGTATGGTTCTCTAGTCTC
Tom_017310_Class_I	BAD	GM_BAD	Chr02	2238320	2_GtGm	Tm1_Mira454_Contig_57690	CACAACTGCCTTTTACGTCTTTTGAATGAAACCAATAAGCATAACTGCCA[T/C]CGCCTTAAAACTGAGTTTAATGATTCTAAATAGTTTAGAGTGATATCATT
Tom_017331_Class_I	N/A	N/A	Chr02	10196849	Unique_Gt	Tm1_Mira454_Contig_57763	GTCGAGGAATGAGCCCATGACGTCGTCGGAAAATCGGCGCCGTATGGCGT[T/G]GAAGGTGAGAGCACCGCGGCCGTTAGGGATGGGTTTAGGGTTACGAAGCA
Tom_017345_Class_I	N/A	N/A	*	0	Unique_Gt	Tm1_Mira454_Contig_57801	TACTATTTTCCTGGTCTTGTAAGCTTGACGTGCTCGATGACTTCCTCACT[A/G]CAGTAAATCCGTCGACCACGTAACCATCTCCAAGACCTGTTGCTGTGGTG
Tom_017354_Class_I	BAD	GM_BAD	Chr02	57391681	2_GtGm	Tm1_Mira454_Contig_57837	CTGAGAGCTATTATTACTACCAGCTATACCTTTCTGGTACCACTCCATGA[T/C]AAACTCTTCTTCCAATATGTCATCATCATACAATACTTTAATAACTAAAG
Tom_017355_Class_I	GOOD	GM_GOOD	Chr02	57391880	2_GtGm	Tm1_Mira454_Contig_57837	GCCGCTGCCCCTGCTGCAAGGTAATTCTTCTTTTTAGTTACTTCCTTAGC[A/G]AACCCTTTCCCAACATCCTCAAAGAGTGCTGTGAAAAGAGCATCCATGAT
Tom_017366_Class_I	N/A	N/A	Chr09	43770909	2_GtGa	Tm1_Mira454_Contig_57893	AGATAGTAAAAGACCATTGAGTTCCTTATTACCTTTCACAAATACATATC[A/G]CAAGCCAATACCAATGAAAAACACAAGACTTTAAAAMAGAATATAAAGAT
Tom_017393_Class_I	N/A	N/A	Chr07	20209857	3_GtGmGa	Tm1_Mira454_Contig_58040	GTCCAATACCGGATACAACAACAAATGGCAAGTGAGATCGCAAAACTGCT[A/G]TTTTGTTCACCCACCGACCATTGAGGAAGATGAGAACAGCAAGGTTAACT
Tom_017395_Class_I	N/A	N/A	*	0	Unique_Gt	Tm1_Mira454_Contig_58044	CATATTCATCGGAAAAATTCACCGGACGATCAGTTCCACTTTCAGAAACC[A/G]ACCCAGAATCAACCATATCATAATCTTGAATTAGGATCCAAGTATTTTAG
Tom_017396_Class_I	N/A	N/A	Chr11	53915234	2_GtGm	Tm1_Mira454_Contig_58045	TTACACAAAAGTTGGACGTACTGTCGGCTACACGTTTCACCTCATACAGT[A/T]GTTGTAGCTCTTCCAGTTTTTGATCTAGTTGTAGATTTTTACTGGCTTCT
Tom_017400_Class_I	N/A	N/A	Chr04	374645	Unique_Gt	Tm1_Mira454_Contig_58067	TTTTGCTTACAATATGATAGATCTCGTTCAATATGGTTTGGAATGCTTTC[T/C]CGATGTTGGTGGCTTCCAATGCCGATGTTTCGAGGAAAGAAAGCCCTTCC
Tom_017401_Class_I	N/A	N/A	*	0	Unique_Gt	Tm1_Mira454_Contig_58067	TGATCTACTCTATGCGCCATTTCGTCCTCTCTATCACTCTCTATAAATCT[C/G]TTCCCTCTCAAACCCGAAGTGGATAGATCGAGAAGAGAAAATTTTTCAAA
Tom_017402_Class_I	N/A	N/A	Chr10	40518538	Unique_Gt	Tm1_Mira454_Contig_58072	TGACCTCCTCCCTGAACTCCCACCCGGATCCTTCCTTGGCGGATCGGGTC[A/T]TGACCCACGTTTCACTGGGGATCCCCCCTTGCTTTGAACCAACCTCACTG
Tom_017411_Class_I	N/A	N/A	Chr10	57327554	Unique_Gt	Tm1_Mira454_Contig_58118	TCAACAATTACTGAATTTCAGTCAAAATCAGGAGCTCGAATTCAGTTGTC[A/T]CGCAACCATGAAACATTCCCAGGAACATCAGACAGGATCATTATGGTCTC
Tom_017417_Class_I	N/A	N/A	Chr10	12394342	Unique_Gt	Tm1_Mira454_Contig_58133	AGAACGAATGGCAATAAACATTATACCAACTGGAAACTCAAGCTTCCATG[A/G]AACTTAGTCAAACTAGTCAGAGTGAGCAAAATCCAGCTTGGCATGGCCGT
Tom_017418_Class_I	GOOD	GM_GOOD	Chr10	12394467	2_GtGm	Tm1_Mira454_Contig_58133	TCAATTACAGCTGCAGGGGCTTACATTGCTGGAATATTTCAGCTGTCACC[A/T]GTATCTCATTTGTTGGTGGAGAAAATTTTAGATTTGTGTTACAGCCTCTA
Tom_017426_Class_I	N/A	N/A	Chr07	5210317	Unique_Gt	Tm1_Mira454_Contig_58158	GTTACAAACAAAAATGTATCCTCCAAGCACCTCATTTCTCGGGAGTGCCT[T/C]AGCTGCAGGCAATGTCTTGAACCGTTTGTCAACAGCATTGTTTGCACTGT
Tom_017468_Class_I	N/A	N/A	Chr10	61157038	Unique_Gt	Tm1_Mira454_Contig_58317	TCCTCTCAATCCGTCGACATTCAACTCGGCACAAACCTGAGATATTTTAA[A/C]CTTTAGATCTTGATCAATCTGAACCGAAGAAAGAGAACTCCGAGCCGAAG
Tom_017469_Class_I	N/A	N/A	Chr02	57399534	Unique_Gt	Tm1_Mira454_Contig_58318	CACCCTCTCATTTGGCTTCCGAACACAGAGGCTTTGGGAAGTGGAGCTGT[A/T]ATCAGTTCTTTGATAATTGTCCACAGGCACAGGAACCTTTGCTTGGTGCT
Tom_017473_Class_I	N/A	N/A	*	0	3_GtGmGa	Tm1_Mira454_Contig_58325	CCAAAGAACAAAATATGGTAAAAGAGCATATACCCCACCAAAGAATGAAA[A/G]TACTAGAAACGGCCAGGCAGGAATGTTGTTTTTTGAGCTTCTGCCTGTTG
Tom_017479_Class_I	N/A	N/A	Chr09	10855747	Unique_Gt	Tm1_Mira454_Contig_58379	ATTGAGGTTCTTTTCTTTAGGCAGCTGAATTACCACTTCTGAAGCCTTTA[T/C]CTCAAACCCATCAGAAATCTTTACATCGGGACTCACTGTTGTGAGCAGTA
Tom_017483_Class_I	N/A	N/A	*	0	Unique_Gt	Tm1_Mira454_Contig_58383	CCCGTTAGTTATGTCCCCAAGGGCATGAACATGGAAGCCATGGAGTCCGG[C/G]CTTAAGACCAGAAAGGTTCCCAGTCACGGTAGTTGGACCATCTCCTTCTT
Tom_017485_Class_I	N/A	N/A	*	0	Unique_Gt	Tm1_Mira454_Contig_58395	ATTATCAGGTCCCCTAGCCCAGAAAGAGTGCCCACGCAATTTCGCAGCTT[T/C]CCGTAGATGTTGTTGTAAATATTTATCATAACACTGARACWSATTTGATG
Tom_017489_Class_I	N/A	N/A	Chr10	60135571	Unique_Gt	Tm1_Mira454_Contig_58415	CTCCTGTAGTAAATTCACCTGGTTCATCTGCTTCAAGACAGGGTCAAAGA[T/C]GCAAGGCTGGTGGAAAGTTAATAAGGAGCATACTTTTGAGAAATGAAGCG
Tom_017493_Class_I	N/A	N/A	*	0	Unique_Gt	Tm1_Mira454_Contig_58435	CTTCCATTCTTTGAACTTGTTTGATAGCACTACAGCCTTGATCATGCTTG[A/T]GACTGCACCTGAAGTAACTCCTTGGATGTTTAGAATGTAAGATATTTTTT
Tom_017513_Class_I	N/A	N/A	Chr07	1639672	Unique_Gt	Tm1_Mira454_Contig_58493	AGGCAAACATTTCAATCAGTGACAATTTCCCAGTGTCACAATTAACGGCA[T/G]TAAAAAGACAACATGGTAATAACATCCAACCAAACATGGTCCGAAAATCA
Tom_017515_Class_I	N/A	N/A	*	0	Unique_Gt	Tm1_Mira454_Contig_58493	AGATGTTGAATATGAAATCCTCGTTCCATTCTGGTTCTGATCCTTTTCCT[A/G]ATGCAACACTGCTTTTCTGCTCCTGGGTTCGGCAAGTAAGAAGCACGTAA
Tom_017516_Class_I	N/A	N/A	*	0	Unique_Gt	Tm1_Mira454_Contig_58496	TCCTCCGGGTTGCATTGCTGGATGCGGTGCCATCTGAGGCGACATTGCTG[A/G]CGTTGATTGAGGTTGAGCATCCGCAATTGCAGCTAAATACATCAAATTCT
Tom_017520_Class_I	N/A	N/A	Chr11	18498022	Unique_Gt	Tm1_Mira454_Contig_58498	CCCTTGATGGACACTGACGTTATATCCCCTGCCCCTCCCACGTTGGTTAT[T/C]AACACCATGTTGAAGTACGAATGTCCATTCATGGTGTACCTGATGCCTCC
Tom_017560_Class_I	N/A	N/A	Chr06	41383306	Unique_Gt	Tm1_Mira454_Contig_58676	GCAACTATGGCGACAAAGTGGGTTCAGTCATTTTGATGCGCTGCAGACCA[C/G]CATACATTATATCCATCCACAAATCAGAATAATCAAAAATCTTAAATGAT
Tom_017571_Class_I	N/A	N/A	Chr04	6561276	Unique_Gt	Tm1_Mira454_Contig_58700	AACATAAGAGGAGTCCTATAAGAGGGGAAAATGTACAAACACATTCTCCT[A/G]CTCGAAGTACGCCTGATAAATCACACAAGCCTGAAGATGGCCTTAGTAAA
Tom_017572_Class_I	BAD	GM_BAD	Chr02	9510723	4_GtGmGaGl	Tm1_Mira454_Contig_58709	TGTAACACACGTACAAGCATGTACCAGGACATGAATTATTGCCTTCTTTT[T/C]ATATTTGTAAAATATAGAGAACTGAAATTCTAGAAAATAAAAAATCAAAA
Tom_017577_Class_I	N/A	N/A	Chr07	53488046	Unique_Gt	Tm1_Mira454_Contig_58733	CCTTAGTCCATGACTCAACCACACCATACTCCTTCATGACCCACAATTCA[A/G]GCAACTCACCATCTTCCCAATCTCTTTTAAGCACTGCAATGGAAGATTCC
Tom_017627_Class_I	N/A	N/A	Chr07	60907651	Unique_Gt	Tm1_Mira454_Contig_58911	ATGAAAATTTCCATCCAGGAGTATATTACTAGCTTTAATATCCCTGTGGA[A/C]AATATGCGGTACAGCTTCATAGTGAAGAAACGCAATAGCAGAAGTTGTAC
Tom_017630_Class_I	N/A	N/A	*	0	Unique_Gt	Tm1_Mira454_Contig_58922	ATAACAATTTAAACAAGGGGAAATTGGAGTTGTTTTACTGGTTGATCACC[A/G]GCTTGCAAGTGGTTAATCTTCTTTACTATATCTGTTGTGCCAAGCTCTAT
Tom_017660_Class_I	N/A	N/A	Chr11	8384100	Unique_Gt	Tm1_Mira454_Contig_59072	TCGGTTCCCAAGGCAGAAAAATGTTAAATAGTTTCTGGGATTCTCATCGC[T/G]ACCCTTGGCTCTGAGAGCCTGAACAACATCCTTATACATCATGTCCATCG
Tom_017666_Class_I	N/A	N/A	*	0	Unique_Gt	Tm1_Mira454_Contig_59095	TAGCCAATGAGAAGGATAGCTCCCTTAGATTTGGATTTTGGATCTGAGAT[A/C]TGTGAAGGAAAAAAAGAAGCTTATTTGGCTGTTTTTTTCTTCGTAACAGT
Tom_017675_Class_I	N/A	N/A	Chr02	55466748	Unique_Gt	Tm1_Mira454_Contig_59130	CATGACAAGGGCTGTCGTCCATACATGTGTGGAACTAGCTTCAGATACTC[A/G]AACTGCCTTGACCAGTACAAGAAGTTCCACACTAAAGTAGTTCCATTCAA
Tom_017691_Class_I	GOOD	GM_GOOD	Chr07	25765421	3_GtGmGl	Tm1_Mira454_Contig_59196	ATGATCACCCTCAGCCGCCGGATGTTCCAAGTCAAGTCTGGTTCTTGTAT[T/C]GTGATGCATATTTATATTTCCATGGTGATAATTATTCTTCAAGCTAAAGT
Tom_017692_Class_I	N/A	N/A	*	0	Unique_Gt	Tm1_Mira454_Contig_59197	ATCTAGGTTTCTTCCGAGTTTTCGGGACAGAATCAGAACAAACTGTATTG[A/C]CTTTCTTCATACTTTTTTTTGTCTCAGGTTCACTCATGAGCTCTTCCTTC
Tom_017700_Class_I	N/A	N/A	Chr03	22945527	2_GtGa	Tm1_Mira454_Contig_59224	TTCTATAAATGCTTTTGATTTCTCCAGCAATATAGCTTGGCGTAGTTTTA[A/G]GTTGATTGCCAGTAGTTTCAGCACCATGCCCATCAACACTTGTAACAACA
Tom_017730_Class_I	GOOD	GM_GOOD	Chr02	45552409	3_GtGmGa	Tm1_Mira454_Contig_59389	AAAATTTTGTTCAAAATTCAAAATGAAAAAGAATCAAAACCAAAAACAGG[T/C]GAATGAATAATTCACCAACAACCGAGAAAAGAGAAACAAGGGTTTGTTTT
Tom_017733_Class_I	N/A	N/A	Chr06	2483766	Unique_Gt	Tm1_Mira454_Contig_59415	AAAAGGGCAGTCCCCATGGTTGAAAAAGTCTGACCAAAATTATGGTAATT[A/C]AACAGGCTTTATGTTCCATATTTCTCGAGCATATTCATGAATTGTTCTGT
Tom_017764_Class_I	N/A	N/A	*	0	Unique_Gt	Tm1_Mira454_Contig_59546	GATGAAGGCCCGGTTTTGTTTGCTGGGGACATCATCTGATGGGGAAGTCT[A/G]AAATTCCTCCAGGCTGAATCACTAATTCCAGAGTACAGAACTGGTCTTTC
Tom_017773_Class_I	N/A	N/A	*	0	3_GtGmGa	Tm1_Mira454_Contig_59615	GAAAAACTGGTCCAAAAGCAGATGCAACTGGGATATGCATGTAATTATTG[C/G]CCACTTGATCTGCAAGTGTGGGCACTGCTTTTGGGGTAAATTGTTGGTCA
Tom_017787_Class_I	N/A	N/A	*	0	Unique_Gt	Tm1_Mira454_Contig_59708	CTCTTTCAAAGTAACGATCGCATCTTTGATCATCTCTTCGTAAGGTGGAT[A/G]AGTAGGAGCAGCCCGTGGTTTCCGAGGAGCTGCAGCTTTCTTGGTTTTGG
Tom_017788_Class_I	N/A	N/A	*	0	2_GtGm	Tm1_Mira454_Contig_59708	AATCCGGGATTAGGATTAGGGTTTCAGGAAAAATTGGGGAATCGGAAATA[A/T]GATGAAAGGGGAATTTTGGATCTAATCTCAAAGCGAAGATGTACTGGTAA
Tom_017789_Class_I	N/A	N/A	Chr03	1554109	Unique_Gt	Tm1_Mira454_Contig_59709	TAAAGAGCGCACGAGTCATACTTTAGAGCCAGGAGAAGTGTCTGTGACCA[T/G]CCTTGATGATGAAGACTACACCAGCGATGGAGAATATGGTGATGGACAAG
Tom_017793_Class_I	N/A	N/A	*	0	Unique_Gt	Tm1_Mira454_Contig_59722	ATTGGACACATAACATACCTGATATGATATGATATAGCCAATCTTTTCTT[T/C]CTTTGTACTACAATTGAATGTTCAGACTTCAGCATAGCTCTCTTCACAGC
Tom_017794_Class_I	N/A	N/A	*	0	Unique_Gt	Tm1_Mira454_Contig_59729	ATGGATTTTTGAGCAAAAACCGGAGATTTTCAGCAAGAACTTGGGTCCCT[A/G]GGTGRCCCATAGGGTGCAAAAGCCCTGTCACATTGTGATCAACTATCTCT
Tom_017799_Class_I	N/A	N/A	Chr04	12417626	3_GtGmGl	Tm1_Mira454_Contig_59740	CTATTAGTTATATCACAACTTACCTAAATAGAAGATGCTAAAGCATTCAA[T/G]CCATTGCAGTTGAATCCGCACCCACACTGAGGAGATTCATAAAAGTTGTC
Tom_017824_Class_I	N/A	N/A	*	0	Unique_Gt	Tm1_Mira454_Contig_59839	TCTCATCCTCCACTCAAGTGCCCCATGGCTGGAACCTTCTACCGGAGTCC[A/G]GCACCGGGTGAACCGCCATTTGTCAAGGTGGGAGATAAAGTACAGAAAGG
Tom_017832_Class_I	N/A	N/A	*	0	Unique_Gt	Tm1_Mira454_Contig_59864	TATTTTATGTAATTGCTTACACTCTTAGATTTGGATTTTGGATCTGAGAT[A/C]TGTGAAGGAAAAAAAGAAGCTTATTTGGCTGTTTTTTTTCTTCGTAACAG
Tom_017841_Class_I	N/A	N/A	*	0	Unique_Gt	Tm1_Mira454_Contig_59879	ATTGTTTCAATAACTCTTCAGGATCTGCAAAAGCCGATCCTCAGCCTCCT[T/C]TAGGCGGAGTTGGTTCTGCTACTGATGAAGTCGCTAGATTAAACATTAAC
Tom_017851_Class_I	BAD	GM_BAD	Chr04	3811604	3_GtGmGa	Tm1_Mira454_Contig_59928	AGGATCAAATTAAAGTACAAGGATTAAATCCACAACTTTTACAAAATAGA[A/G]GGACTAATGGCAGAATTCAACCTATTTTATGTTTTGATTTTGATTTTAGT
Tom_017856_Class_I	N/A	N/A	*	0	3_GtGmGa	Tm1_Mira454_Contig_59968	CATCAACTGTCACCATCATTCTCAAACCACTAATAGCTGCTTCTTGCTTT[T/C]CAGTGCCTGACCTTGACAAAGAGCAGAGCACAAAACTGGCAGATTTTTTT
Tom_017863_Class_I	N/A	N/A	*	0	Unique_Gt	Tm1_Mira454_Contig_59998	GCTCCCTTGTGAGATCGAGACCTTCAAGTATCTTCTCAAGTGCATAGAGA[A/T]CCATCCAAACAATCACCCTGTTGGCAGCTCAGTTTCTGAACAGCTGGAGA
Tom_017875_Class_I	N/A	N/A	*	0	Unique_Gt	Tm1_Mira454_Contig_60057	TGACAAGTCACCGCTCGCATTTGATAATCCCATCGCCAATCTATTTTCTC[A/G]GGTCAAGGAGAAGCAGACGAAGGCTGGAGATGAAGAAGGGTAAAGGAGAT
Tom_017879_Class_I	N/A	N/A	Chr11	1418205	Unique_Gt	Tm1_Mira454_Contig_60070	GGTGTTCTCAAGTGTGTCGGCTCAGATGATCCGAGTTTACAAGAAAAGGC[A/G]CTGTCTTTACTCCTTAATCTCAGTCTTGACGATGATAACAAAGTGGGCTT
Tom_017922_Class_I	N/A	N/A	Chr07	1737073	Unique_Gt	Tm1_Mira454_Contig_60238	AATAAGTCGTAAGAGGTGATGCACCCTGTTCACATAAACGGAGATGACAA[T/G]ATGATGATGCTATTTCACCTTCCAAACTACTGCACTTTGGAAGTGAAGGG
Tom_017925_Class_I	N/A	N/A	Chr09	6077204	Unique_Gt	Tm1_Mira454_Contig_60262	ACCGACATCGCCATCTGTCACCACCGTCAAGCACGCCACCCCTTCTCCAA[T/C]CACCGCAAAATAATTCTCCAGCGGCAGTGCTATCTCAGCGCCGCCTTTAA
Tom_017937_Class_I	N/A	N/A	Chr08	54554146	Unique_Gt	Tm1_Mira454_Contig_60295	AGCTCCGATATGAATGTGGGGAACAAGATTCTTGCAAATAGAAACGAGAT[A/G]TCTCCCTTGGTGTTTCCATGTTCATTGCTTCCTTCCTTTCTAAGCTTTGG
Tom_017941_Class_I	N/A	N/A	Chr08	54631392	Unique_Gt	Tm1_Mira454_Contig_60323	TCGAGCAACCAGTTGCATCGCTCCGTGAAGCCTCCCATATTTTCATGCTT[T/C]GGTGACATTGCATTGGCAGTGGGAGAGTATTTCGAAAAATACCTAATGTG
Tom_017978_Class_I	N/A	N/A	Chr03	45354932	2_GtGm	Tm1_Mira454_Contig_60525	ATATATGAGCCCTCCTAGCATCTTTTTTCCAGTCCCGTTTACAATGAACA[T/C]GTTTCGTCACATTGTTAAGGATCCCATTTAATTGCAACTCCGCATTTGGT
Tom_017979_Class_I	N/A	N/A	Chr03	45354843	2_GtGm	Tm1_Mira454_Contig_60525	TCCGCATTTGGTATAGTTGGTTGGTATAGGACATGCGATTTCTGCATGTC[C/G]GCTTCAAGTCGTTTTCTAGCCCTATATCTACGCTGCCGCTCTCGATTCTT
Tom_017990_Class_I	N/A	N/A	Chr02	58156266	Unique_Gt	Tm1_Mira454_Contig_60625	CCTGTAGATAGTAATGTATCTCCAGTACCCAATTTTCTCAGATAAATAAG[A/T]GGCATAGAAAATGAACTTTGGCTTGAAAAAAGTGTACTTCCTAGCTTTTG
Tom_017991_Class_I	N/A	N/A	Chr02	58156749	Unique_Gt	Tm1_Mira454_Contig_60625	ACCATCAATCTTATCAGCAGCTTCTTTAAACTCCTTGTTCCTTACAAAGT[A/G]AGTCTGATTGTAATCAGTCTTGAACTCTTGCAGCAGTGCCTCAAACTCGG
Tom_018002_Class_I	N/A	N/A	Chr03	45363400	2_GtGm	Tm1_Mira454_Contig_60704	GCGATCTCTTCTTCCGAGAAATCAAATTACCGTTCCTGATTCCTTTACTT[T/C]CGCCGAAATTCAATATTTCTCCGGATTCCGGTTTCAACAAATGGGAAAAT
Tom_018017_Class_I	N/A	N/A	Chr03	19800974	Unique_Gt	Tm1_Mira454_Contig_60756	TATAGACAGCTTTAGATCCTTTAGTGTCTTGGAAGACGTGTTGGTCATTA[A/C]TATGGAATATCTGTAATAAGTTCTTCCTTTTTCATTCCAAGAAGTTGCCA
Tom_018022_Class_I	N/A	N/A	Chr07	7877727	Unique_Gt	Tm1_Mira454_Contig_60772	AAAAAAAGGGCCTCAAGCACAAGTTTCGATGAAACCTCATGATCAAAATC[A/G]TTACTTGTTAACACTTTCTTAAGCTTCCGGCAGGTCATATAAGGGAAGCG
Tom_018027_Class_I	N/A	N/A	Chr13	11399124	Unique_Gt	Tm1_Mira454_Contig_60809	ACAACGTCACATTTTTGGCTATCCCCTTTAAAACCAGTTAGGAGTGGAAA[A/G]ACAAAACGAAGTATTCTGAAACTGTCCAATGCAAAAGTTGTTAATGGATC
Tom_018040_Class_I	GOOD	GM_GOOD	Chr01	4761412	2_GtGm	Tm1_Mira454_Contig_60905	CAYGATGGATGCAGCGGTAATAGGGTCAACCGAAGGAGGGACAGGCACAA[C/G]TTTGTCTGCTGGAAGAATCTGCTCCTCGGCATATGAACCCATAGGATTAC
Tom_018042_Class_I	N/A	N/A	Chr01	14419935	Unique_Gt	Tm1_Mira454_Contig_60921	GAATTCCTCTTCAAGCTCTCCTACTCGAGACCTCATTTTTTCCATATCCA[T/C]CTTTAAAACTCGGTTTTCACGTACAACTGTCACCCATCCATCTCTTTGCA
Tom_018044_Class_I	N/A	N/A	Chr03	41112839	Unique_Gt	Tm1_Mira454_Contig_60927	CCATATCTCCTCGGCTACCTGGTTTATCAGCCGGAAATCGTGACTCACCA[A/G]TACCAACCCACCATCCCACTCGTTCAATGCTTCTGCCAGTGAATCAATCG
Tom_018050_Class_I	N/A	N/A	Chr11	8295633	Unique_Gt	Tm1_Mira454_Contig_61005	GGATAGAAGAAGCAATTGACAATTCTTTAGATGGATCTCCTTTGGATTTG[A/G]CCGCACATTCGATTTGCTTCAACTGTCTGTCAATCTTTGGAAGTTATAAC
Tom_018058_Class_I	N/A	N/A	Chr12	829544	2_GtGa	Tm1_Mira454_Contig_61050	TCTTTTGCGAAGACTAGGAGATGCAAGGCATCAAAGACAAAGATGAAAGA[A/T]TTTATGTTTCTGGAATTCCAATTCCATTTTAGGTTAGGGGATGATGAACG
Tom_018069_Class_I	N/A	N/A	*	0	Unique_Gt	Tm1_Mira454_Contig_61125	TTACATCTTCAAGGATTTTCTTTCCCTCAAGCTCAGCCTGAAGCTCCTCA[A/C]GCTCATGACCAGTGGCGATAGGCATTACATCCTCAACCCTCTTCTTCACA
Tom_018074_Class_I	N/A	N/A	Chr08	50395935	Unique_Gt	Tm1_Mira454_Contig_61150	TCAGAGAAATTGCTGCTCACATTGAGGACCTCGAGATTTGTCAATCTCCC[A/G]ATTTCATTCGGAAGTCCACAAAGTTCATTGAAGTGGGCATCCAGAAAACG
Tom_018091_Class_I	N/A	N/A	*	0	Unique_Gt	Tm1_Mira454_Contig_61274	GTATTTTCCGTCAAAATCCGTATTTTCCATCAAAATTCACCATTTTCCGT[T/C]AAAATTCGCCATCAATATGCTCATGCAATCATATCAACTTAAATGATGAT
Tom_018097_Class_I	GOOD	GM_GOOD	Chr10	4349600	2_GtGm	Tm1_Mira454_Contig_61324	GAATGGTTCGAAGAACTTGGGTGGATTGTATAGTATTGCTACACCTAGAC[A/G]CTCTGGATAATGTTCCTGTAAAACATGTGCTGTTTCCCGTGTCACTTTCA
Tom_018105_Class_I	GOOD	GM_GOOD	Chr12	28642004	2_GtGm	Tm1_Mira454_Contig_61376	AAACAATCGAGAAAAGTAAGAAGTGGAGAGGAAGAACTGGAAATAAGTGG[A/T]ATGGGAGGAGTAGGAAAGATTTGCTTTACATTCTTAGAAAATCAAGAGAG
Tom_018106_Class_I	BAD	GM_BAD	Chr12	28642088	2_GtGm	Tm1_Mira454_Contig_61376	TTAGAAAATCAAGAGAGAAAATACAAATCTTTCCACCCATCCCACTTCCA[A/T]AAACTCCCGGCAACTCTTTCTCCCTTTCCCTCTTTAACAATAAAATGATG
Tom_018128_Class_I	N/A	N/A	Chr10	58838235	Unique_Gt	Tm1_Mira454_Contig_61624	TCTCCGGTTGCTAGCCCAACGTTCGGGGAGAATCCATTCAAAGGGTTCAC[T/G]TATGTGAGGCCTGCAGCCTCATTTCTTAACAGAAATGCTTGATATCGACT
Tom_018129_Class_I	N/A	N/A	Chr10	24317193	Unique_Gt	Tm1_Mira454_Contig_61647	ATGCAGGAGGCATGCCAGAGAGGCAGTGCAGATAATATCACCTGTGTTGT[T/C]GTCCGTTTCTTGGCTAATCAAGGTGGTTCCTCACATACTGTTCCTGCATA
Tom_018134_Class_I	N/A	N/A	Chr11	33621439	Unique_Gt	Tm1_Mira454_Contig_61688	GACTGTGCATAACAAGTCCTTTTAACCTGGTTTGGTCGTCTCTTAGTGAA[T/C]CCGATGCAGAACATTCTCAAAGTGTAACTGTCAGTTGTCTTTACGTCCAC
Tom_018138_Class_I	N/A	N/A	*	0	Unique_Gt	Tm1_Mira454_Contig_61700	GTAAAACCTTTAAGATGAAGTTTGGTCACCATGGAGGAAATCATCCTGTT[T/C]GCAACCTTCGCAATGGTCGTGTTGAGATTAGTGCTCAGTGTCTTTCGGGT
Tom_018152_Class_I	N/A	N/A	Chr08	13934287	Unique_Gt	Tm1_Mira454_Contig_61804	CAAAAAACTATGGAATTTACAAATCCCCTCGAAAGTCAAAATTACAATAT[A/G]AGGAATTTCTTGGAATTACATTCCTACTTTTGCTAATCTGAAGATTAAAT
Tom_018156_Class_I	N/A	N/A	Chr06	42817630	Unique_Gt	Tm1_Mira454_Contig_61841	GAAACCTGCAGGATAGCCTCCTCAATGAATGGTTTGGTATTCCCCTGACG[A/G]ACTGACTCCTCCACATCTCTATGCCAGAAGTCTTCAAAGGTTGCTCCTTC
Tom_018162_Class_I	N/A	N/A	*	0	3_GtGmGl	Tm1_Mira454_Contig_61902	CAATGCCTCGCGTGCTGCTTGCTCTTTGGCTTTTTTTGCTCTTTCCAATA[T/C]CTCTTCCTGGAAATCCTGCACTTGCTTTTGTTGCTCAGCCTGCAACCTTC
Tom_018172_Class_I	N/A	N/A	Chr01	40711254	Unique_Gt	Tm1_Mira454_Contig_61985	CTGCAAAGAACAACTATAGGTGAGAATAATATGCATTACACAAGCACCGA[A/T]GTCTGTGTATGTGTTGAGAGACCTCAAAATCAAATTGATCCTTAGCTTGA
Tom_018182_Class_I	N/A	N/A	Chr06	48109085	Unique_Gt	Tm1_Mira454_Contig_62087	TAAGTCAAGCTTGATGGTATCATTAGCCTTGATCAATGGATCTGGGTAGC[A/G]GATTGTTCGGCCATCATAAGTATTGAGGTATGGAATACCCTTCTGGCCAA
Tom_018200_Class_I	N/A	N/A	Chr02	2045284	Unique_Gt	Tm1_Mira454_Contig_62340	TGAAGAATCAATCCCCATTCCTTTGACTTCCTCCACAATCTCCTTAAGCC[A/G]AACCGGTTTACACAAAAGCGTTCTAGCCTTATAGTTAAGCAGCATAAGGA
Tom_018204_Class_I	N/A	N/A	Chr07	16048895	Unique_Gt	Tm1_Mira454_Contig_62371	CTGGAAAGAACAGGTGGTTCTTTACTAAGCTTAGGTTTTGAGGGTATTTA[T/C]CTTTATTATAGTATTCTTTTTTGAGAAAAAAAAGTTTGAATTTGGATCTA
Tom_018207_Class_I	N/A	N/A	Chr09	69852138	Unique_Gt	Tm1_Mira454_Contig_62385	CCAATCACCTCTGAGTCAGGCTCAGGACCAGTCCTGAGGGGATCATTAAC[A/G]GCAACTAGGGTGGCAAATGGCACTGATGAATTATTGCTTGTGATGTTAGC
Tom_018209_Class_I	N/A	N/A	*	0	2_GtGm	Tm1_Mira454_Contig_62405	GACCAACAATATATGATCAATATAGATGCAATTCATTAAATTAAAGAAGG[A/T]AATACAGATGCAAAGAGTCTAGAACACGACAGTGTCAAGCATAGTTCCCA
Tom_018213_Class_I	N/A	N/A	Chr04	3220107	Unique_Gt	Tm1_Mira454_Contig_62472	TCATCATCAACTTCACAGAAAAACTCATTGCCCCGCAAATTGCAAAACCA[T/C]GAGATCCAAGATGTGTCATCTCCATCGGAACCGCTAACATCCGATTCTTC
Tom_018215_Class_I	N/A	N/A	*	0	Unique_Gt	Tm1_Mira454_Contig_62491	CCAGCTCCCAATCAAATTCACAAAAAACTGGCTTTTGTGCCGCTGGAAAA[A/T]TTATTTGAACCTCGGTGCTTTGTTCAAGCTCATCTTCCTTCAAAGGCTGA
Tom_018220_Class_I	N/A	N/A	Chr11	1106190	Unique_Gt	Tm1_Mira454_Contig_62565	CCAGGATGAAAGTAGCTGAAGGAGTGGCTAAAGGACTAGAATATTTACAC[A/G]ATTTTGCTGATCTGCCGATAATTTATCGCGACTTTAAAGCTTCAAACATA
Tom_018226_Class_I	N/A	N/A	*	0	Unique_Gt	Tm1_Mira454_Contig_62621	AAAGATTGCCCTCGTCATATGCATGAAAAGGACTCAGATAATAATCAGGG[A/T]ATTGAAGAGAGGTGTTCTGAATGGTGTTGAGCTCCTTATAGACATCCGAT
Tom_018231_Class_I	N/A	N/A	Chr07	3651961	Unique_Gt	Tm1_Mira454_Contig_62634	TTCCATACTGTCAGAAAGCCATCTCAGTTTGCAAGTCTCGGCTGGAGAGG[C/G]TCAGAAATGAAGTAAACAATTCTTCAGAATCAGCATCATCTGTAGCTGCT
Tom_018232_Class_I	N/A	N/A	*	0	Unique_Gt	Tm1_Mira454_Contig_62655	CAACTCCTGTCCTATGCCTTCCCCGCCTATGACATAAACCTTCTTGTGAG[A/G]AGGAAACTGGTTGACCTTCAAGTACATAGCAGCAGCAAAAGAAGACGAAA
Tom_018239_Class_I	N/A	N/A	*	0	2_GtGm	Tm1_Mira454_Contig_62722	TCACCTCCCCAAAAGTCAGGCCGTTGAATGCGTTGGCAGTAACGTTTCAA[A/C]GATTCTTCAACCGTAATGGCTATCAAAGCCTCTTCGTACTGCTGCCGGTC
Tom_018244_Class_I	N/A	N/A	*	0	Unique_Gt	Tm1_Mira454_Contig_62771	AAGACTTCCCTACACCGCCTTTGCCCATAACAACGATAGTCAAAGTGTTG[A/G]CATTCTCTTGCTTCAATTTTCCCAACAACTCGAACAATTTCGTTTGTGTA
Tom_018245_Class_I	N/A	N/A	scaffold_17	73469	Unique_Gt	Tm1_Mira454_Contig_62807	TAGAGGATAACTTTTTATTCTTAATCTCAGCTAGTATTGCCCTAAAGATT[T/G]GCAAGCAAGCCTCGGCAGCAAGCATATAGTCATCAACACTGCTCTTACCT
Tom_018251_Class_I	N/A	N/A	Chr09	70504762	Unique_Gt	Tm1_Mira454_Contig_62875	GGGACATAGAGATCTGTTTGACTTTTCAACTGGAAAACAAGATAGGCAGC[A/G]TAAGCTAAAAGCATAACACAACTGCTAAATCTTGAAAGAGCCAACTCTGA
Tom_018255_Class_I	N/A	N/A	*	0	Unique_Gt	Tm1_Mira454_Contig_63031	TGCTGGAAGGCCATGGGTCTGCGTCTGTATAGTTCGGGGTTTCAATGACC[A/G]AAGTCAAGCTTGTGAGTTTGAATTCAAATGGAAAATGGTCTCAAGAAAAC
Tom_018261_Class_I	N/A	N/A	Chr08	28849675	Unique_Gt	Tm1_Mira454_Contig_63131	GTCCTCAGTCTTATCAAAGCCTCCACTTCATCTTTAGGCCAACGAGAGGT[A/G]CTTAGGTGCATATAACTCTCACTACCATTGCTATTTCTTGCCTATCAACA
Tom_018270_Class_I	N/A	N/A	*	0	Unique_Gt	Tm1_Mira454_Contig_63213	AACTATGCATCTTTCATAATCTCAAGGCCTACCGTGTGCTGAAAACCGGC[A/G]AAAAACCAAAGTCAAAGCCTTCAAACTTTGTTACGAGAGAGATTACAAGT
Tom_018296_Class_I	N/A	N/A	Chr04	50882430	Unique_Gt	Tm1_Mira454_Contig_63505	ACCAACTTTGGCTCCTTCGGCTGTTGTCGTCTTAGCCTCTTGTATGATAC[A/G]CATTATTTCTTCAACACTTTGAGATGGTTGGTCACGTACCGATTCTGCAT
Tom_018297_Class_I	GOOD	GM_GOOD	Chr04	50882378	2_GtGm	Tm1_Mira454_Contig_63505	TTATTTCTTCAACACTTTGAGATGGTTGGTCACGTACCGATTCTGCATAG[T/C]TCGTTTTTTCGATTTCGACTAATTCTTTCGGTAAATTTTTCTAGAAACCA
Tom_018300_Class_I	N/A	N/A	Chr09	69852138	Unique_Gt	Tm1_Mira454_Contig_63529	CCAATCACCTCCGAGTCAGGCTCAGGACCAGTCCTGAGGGGATCATTAAC[A/G]GCAACTAGGGTGGCAAATGGCACTGATGAATTATTGCTTGTGATGTTAGC
Tom_018305_Class_I	N/A	N/A	*	0	Unique_Gt	Tm1_Mira454_Contig_63565	GTGAAAGGGCATTGAGTTTTGCAAGAAGTATGTGTAGTCGACGATTGATT[C/G]TGGAAGGCGATTCCTTGCTGTTCCCCGTGAAGCTAATGAGGCGGCCCACA
Tom_018313_Class_I	N/A	N/A	Chr05	58890474	Unique_Gt	Tm1_Mira454_Contig_63623	TACATTACTGATAAAATAGTTGTTATTACAGTGTCAAGAATCAGTAAGTT[T/C]GACAGTGAAAATTATGCATTCAGTCACAGAAGAAAATGTAATGACCATGG
Tom_018330_Class_I	N/A	N/A	Chr07	37424393	2_GtGm	Tm1_Mira454_Contig_63783	GTCCAGCTGTTTTTGAGATGCTTAATGAAGCTTTAGAAGTTGCTGTTCGT[C/G]AACAGAGAGTCACTGAGGAAAGAAACATAAGAGTTTTAATTGCACAAATG
Tom_018331_Class_I	BAD	GM_BAD	Chr10	59313860	2_GtGm	Tm1_Mira454_Contig_63798	TTTTTCTTTTTATGTTTGCAGAGTGGTGCTTTAGTGGAGGAACTGAACCG[T/C]GTAAATGCAGAAAATAAGAAGCTAACTGAGATGTTAAAAGCAATGTGTGA
Tom_018332_Class_I	N/A	N/A	Chr08	4146947	Unique_Gt	Tm1_Mira454_Contig_63805	GACAAGTCAGTTTACGAATAAATAGCTCTGAACAGCTTCAGGTTGCTTTG[A/G]TTGCTGTCCTTCCTTTACTGAAAAAACTGTTTGAATATTCACATCAAGTG
Tom_018347_Class_I	N/A	N/A	Chr08	11729565	Unique_Gt	Tm1_Mira454_Contig_63968	TGTTCCATACACGGTAGCATCTGGAAATCCATGAAAATGAATATTAAACA[A/C]GGATGGCAATAGGCCTCCAAAACCCATGGTGAAGTTACCGATCCTTGCTG
Tom_018348_Class_I	N/A	N/A	Chr02	805043	Unique_Gt	Tm1_Mira454_Contig_63975	CTCATGTGCTGTAGGAACCGAAGCACACCATGGTTTTCGACAGCTTTATC[A/G]GCAATCGTGAAATAAACACACCCGTCTTCGAATAAAAACCCAAAAGTCCA
Tom_018350_Class_I	N/A	N/A	*	0	3_GtGmGa	Tm1_Mira454_Contig_63978	GCGTTTTTAATCTTCAACATATCCAATGTTTCAACATATTTTTGAACTCT[T/G]CTCACCTGCATTTTTCTTGCAATTTGACATCACCATCAGCCATAATACCA
Tom_018352_Class_I	N/A	N/A	Chr02	18351308	Unique_Gt	Tm1_Mira454_Contig_64000	TGTTAGGACCTTGAAATCTTCTGAAAGGAAAGGGAATCTATTATTGCCTG[A/C]TATTAATCATTTGGTGTTGTCTGCTGTTGTTGCATGTGCTGAAGTTGATA
Tom_018359_Class_I	N/A	N/A	Chr10	8980516	2_GtGm	Tm1_Mira454_Contig_64027	GCAATGCATCCGATCCATACCAGACATGGAGTGACCGACAAAGACGAGGG[T/G]GGATTCCAAGTGAAGCTCATCCAAAAGAGCAATCAATTCATCAGCAAAGG
Tom_018385_Class_I	N/A	N/A	Chr04	51007644	Unique_Gt	TM1_EST_Contig_86	TGACCTCGTTACTAAAGACTAACATCAATGTGAATGCGGAAAACCTGAAA[T/G]ATTTAACAGTTCTGGACATGGTTAACAAATCAGAACCAGTTAATACACAG
Tom_018404_Class_I	N/A	N/A	Chr13	51731	Unique_Gt	TM1_EST_Contig_230	CGAAAGGGTGATGTCTGAAACTGATTTCTCTAATCTGCCTTACCTTCAAA[A/G]CGTAGCCAAGGAAGCACTAAGACTGCACCCCCCAACTCCTCTAATGTTAC
Tom_018405_Class_I	N/A	N/A	Chr13	51788	Unique_Gt	TM1_EST_Contig_230	CAAGGAAGCACTAAGACTGCACCCCCCAACTCCTCTAATGTTACCCCACC[A/G]TGCCAATGCAAATGTGAAAATCGGTGGCTACGACATCCCCAAGGGATCAA
Tom_018440_Class_I	N/A	N/A	Chr09	7908153	Unique_Gt	TM1_EST_Contig_468	ATTCCTGGCAAAGAGCGACTGCACGAGGCGATTCCACCGATAGTACAAGC[A/C]TTATTCAAGCTTACCAGACCCCTACCATGACAGACATGGTGACTCGTTCT
Tom_018447_Class_I	N/A	N/A	Chr10	5007811	2_GtGm	TM1_EST_Contig_506	CTAGTATCTGATCCCTCCTTTGTGATTAAGTCTGTTCCACAAGTTCGATC[A/G]AGATGGCTTTGCAGAATATTGGTGCTTCCAACAGTGATGATGCCTTTTAT
Tom_018458_Class_I	N/A	N/A	*	0	Unique_Gt	TM1_EST_Contig_586	AATAGCTGAGTACCACCCCAGACTCACTTTGTTGTCGTGTGTATATACAG[A/G]TATACATTATAGAAGCAAAAGAGCCCATCTCTATATAGACTACCTCAGGA
Tom_018461_Class_I	N/A	N/A	*	0	Unique_Gt	TM1_EST_Contig_600	CAGTTTCCGTTATTAAACAATGGAAAAGATTCAGCACAGCCATGTCCAAG[T/C]GCGAGGATTAAAGCTTCACGTAGCCCAAAGTGGAACAGGTCCTAAGGTGG
Tom_018464_Class_I	N/A	N/A	*	0	Unique_Gt	TM1_EST_Contig_625	GCATTTGAATAGAGGGGTTTCCCTTGCCACAGAGCTATCAACAATTTCTG[T/C]TGCTTTTTCATTCACTCCCATTTGGATCTGTGCTATCTTTTTTAAAAAAA
Tom_018470_Class_I	N/A	N/A	Chr07	9315282	Unique_Gt	TM1_EST_Contig_639	GAGGAAGAGGAGGTTTATAAGGGAAAGATGGGCAGGCAAGGAGAGTAAAA[T/G]TGGTGGCAAAAAGAAAGATATGGATTTCATTGTGGGTTATAGTAATTACA
Tom_018479_Class_I	N/A	N/A	Chr09	11233073	Unique_Gt	TM1_EST_Contig_733	TGGCACTATTTGCATCTTTAGTCATTGTTGCTGCTATAATCGGCATTGTT[A/G]CTGGAGTGAGCTCACGGAATAACTCCGATGAGTCCGATACTTCCCATCAT
Tom_018510_Class_I	N/A	N/A	Chr09	13256577	Unique_Gt	TM1_EST_Contig_940	CAGCTGTAGCCTCCATTTCCTCAAATGGGTTGTTGTCTAAGCACTAAAAA[C/G]GGTTCCTCTCGTGGAAAGGAAGCACATTTACATGCGGGTCTTGAATCTTT
Tom_018523_Class_I	N/A	N/A	Chr13	799379	3_GtGmGa	TM1_EST_Contig_1115	ATTGAAGATTTTCAAACTTCAATAGTCCATGGCGTTGTCAAATTCCCTTT[T/C]CTTTCCTTCTTCTAACGCCGTCGACCTCCGACGTTCCACGGTTCCCGATT
Tom_018524_Class_I	N/A	N/A	Chr13	799463	2_GtGa	TM1_EST_Contig_1115	TTCCACGGTTCCCGATTCCGGCATCGCCCCTTTTTTCACTTCTTTTGACT[C/G]TTCTAGATTCCGCTGCAACTTTTCTCAGTGCGGCATTAGGCCCAATTTCT
Tom_018531_Class_I	N/A	N/A	Chr08	56898960	2_GtGl	TM1_EST_Contig_1187	CAGGTGAAGGCGAGAAGTCAGGGAGCCTGGTCAAGACATTGGAGCTTGGA[T/C]TGTTGTTTGGTTTGTGGTACCTCTTCAATATCTACTTCAATATCTACAAC
Tom_018548_Class_I	N/A	N/A	Chr07	3654005	Unique_Gt	TM1_EST_Contig_1311	TCTTACAACCCCTAATTTATGTAATTTTCCGCTAGATATGTTTTTTCGAA[C/G]AAATCTTAATAGGGAAACGCCAAAACTTCTTTTCTATCGCCCTTTATTTT
Tom_018550_Class_I	N/A	N/A	*	0	Unique_Gt	TM1_EST_Contig_1324	TGTAGAGTGTGTGTGTGGCAAATGGCGATGGAATACGAACCAATCAAGCC[A/T]TATGCAGATGATTTAGAGGATTCTGTTTATACGCAAGAAAAGCATTTCAG
Tom_018551_Class_I	N/A	N/A	*	0	Unique_Gt	TM1_EST_Contig_1327	TCCTGCCAATGCTACCTTCTTGGAGAGTGTGATGGGGTCTCAATGTCCAA[A/G]AGAGCTCGAACCAGCTGATCCAAGAACAAAAGTGGATCTTCACCTCTTTA
Tom_018559_Class_I	N/A	N/A	Chr10	7079935	Unique_Gt	TM1_EST_Contig_1364	TCAACCGCCAACGCCACCTCTTCTTCCTCCCTTCTCCACCTCCTCGATCG[C/G]TCCCACCCTAACCCCTCCTCCAAACTTCAACGCATCGGCCTTTCCCCCTA
Tom_018561_Class_I	GOOD	GM_GOOD	Chr04	404769	Unique_Gt	TM1_EST_Contig_1380	TCACTTCACTTTCCTTCTTCTCTTCTTCCCTTTTCCTCTCTTCTCCTTCC[T/C]CTAAACTCTCAACTTCCCTTTCCTTCTCTTTCAAACCTTCTTCAAACCCG
Tom_018589_Class_I	N/A	N/A	*	0	Unique_Gt	TM1_EST_Contig_1604	CTAGAAGAGCACAGTGACTTTTCAACTTTGCCACGTACTTTCTGATCGTT[A/T]GATTCCCCTTCTTGATCGAGTGAAGTTCATGATGCAGCCTTGACTGTTTC
Tom_018591_Class_I	N/A	N/A	Chr05	8416668	Unique_Gt	TM1_EST_Contig_1612	CAGGTGACTGATGTGATGAGCATGGGAAGGCGGCGATTGGTGAGACCGAC[A/G]ATTGGCAAGCCGAGCGGCGGCGACGTATGCAAAGGAGGCTAGCAGAACAT
Tom_018598_Class_I	N/A	N/A	Chr06	35881659	2_GtGm	TM1_EST_Contig_1641	CGGAGATTACAAAGAACCTTCTCCAAAAATCAAAGCACCAACATCAACAT[A/T]CTTAAGCCCTCTGTTCCCAGGCAAACCGATCCTTCCACACCACCAAACGA
Tom_018604_Class_I	N/A	N/A	Chr08	40092138	Unique_Gt	TM1_EST_Contig_1693	GTCAAACAGGGGGTGCTTTTAGTTACTGTTTAGTCAGTCGGGGCTCCGAT[A/G]CATCCGGATCACTAGAATTCGGTCGTGGAGCAATGCCAGTAGGTGCTGCA
Tom_018612_Class_I	N/A	N/A	*	0	Unique_Gt	TM1_EST_Contig_1770	TGATTACTCCCTCCTTCTTGAAAAATCTTCTACAGATAGATTCAAAGAAA[A/C]ATTTCCATCTTCTTCACCTCTCCTCCGACTCCTCAAGTCCCTCATGCTCT
Tom_018633_Class_I	N/A	N/A	Chr07	1548704	Unique_Gt	TM1_EST_Contig_1908	AATGGAATGAAATGAACGTCGACTGAGTGGATTTCAGCAATGAAAAGGGT[T/C]TTCTCGGCGCCCGGAGATTACATCTACTTCAAGTCCCAAGTCCCTCTTCA
Tom_018635_Class_I	N/A	N/A	Chr10	2751322	Unique_Gt	TM1_EST_Contig_1911	CGTCCTTGTAAGTCTCCATAGTCCGAGATCAACCTGATCATCTCCCGAGA[A/G]GCTAACTTAGTCGATCCGCTACGCTGGGAGAAGCCCACGTTGACATCATC
Tom_018636_Class_I	N/A	N/A	*	0	Unique_Gt	TM1_EST_Contig_1911	TGATTTGCTATGTCGGGCATGGTTTTCAAGATAAAACTATTGATTGAATC[A/G]ATTAAACCACTAATTTTTTGTCCGCTTATTCAATAGGTTATACACCGATT
Tom_018645_Class_I	N/A	N/A	Chr13	2279404	Unique_Gt	TM1_EST_Contig_1979	GCGGTCAATGTGCTGTCATCACTAGCAGAGCTCTGGAAACCAGCAGAACC[T/C]GATTCGGATGACATCTATGGCATTGACCTTGAATTAACTTTACCCCAGGC
Tom_018675_Class_I	N/A	N/A	Chr09	7574760	Unique_Gt	TM1_EST_Contig_2193	TGTTAATACGAATTTACTTTCATTTAAAAAAAACCCAGAGAAAATGACCA[A/G]GTGTTACCCAACTGTGAGCGAGGAATACCAGAAGTCAGTTGAAAAGGCTA
Tom_018686_Class_I	N/A	N/A	Chr09	23982177	Unique_Gt	TM1_EST_Contig_2255	CGGAAATATCTAAATCGGGAAAAAAGGTCATGTATGCAAGACAAGTGCTC[A/G]TTTGTTGGAACTTACAAAGAGCTTAAGAAACATGTTAGGACAAAGCACCC
Tom_018689_Class_I	N/A	N/A	Chr02	998961	Unique_Gt	TM1_EST_Contig_2302	ATCTTTCCGGTTGGTAATTTATAGAGATTAATGTTGTTGTTTAGAGTTGC[C/G]TTATACTTCCAACAAATTTATGAATGCTTTATTCAAGCTATGTTGTGGTA
Tom_018697_Class_I	N/A	N/A	Chr05	59713922	Unique_Gt	TM1_EST_Contig_2342	ATTTCGTACTCATCTGCCTTCACCTTCTCAGCATCAAAAACCTCAGTTTT[A/C]TCTCCTTCTCTATTCGCTTCCTCCATCAAAGTCCCCACCTTTTCCCCTTT
Tom_018698_Class_I	N/A	N/A	Chr05	59713853	Unique_Gt	TM1_EST_Contig_2342	TCCTCCATCAAAGTCCCCACCTTTTCCCCTTTGACTGCCAAACTCCTCTG[T/G]TCCACCTTCGCCCCACATGCAGCACATGCGATCAGTTTCACAACACATGC
Tom_018699_Class_I	N/A	N/A	Chr12	15784863	Unique_Gt	TM1_EST_Contig_2343	TGAGAAAGTTACTACGAGAGAGTCTGATGATGGAGTTGGATGGACTGTTA[T/G]GCTTGATTATAGGACTCTTAAAACCCCTTCTAAAAGGCCTCTCAAGTTGC
Tom_018726_Class_I	N/A	N/A	Chr06	29539370	Unique_Gt	TM1_EST_Contig_2628	CCATTTTACGGGTTCTGAGATCCGGGGATAACTAGTTATACAATATTTCT[A/C]ACAAGGTCGGTCGGAAAGATTTCATGGTATGGCGATTGAGTTATTGTCCA
Tom_018731_Class_I	N/A	N/A	Chr01	11576821	Unique_Gt	TM1_EST_Contig_2644	TCATTTTTCCTTAAAAAAAGAGAGCTTCCATTCGATCTCTTTTAGTGAAA[A/G]AAATGGCTGAAAATCTTATGCATGCTTTACAATATAACAGCTATGGCGGA
Tom_018743_Class_I	N/A	N/A	Chr08	511635	Unique_Gt	TM1_EST_Contig_2721	TATCAGGTAATTGAAGAATCTGTTGTTGTGTTTGATATCATAAACCTCTC[A/C]AATGGAGATTGACCCTAAACCTGATTCTGAAAATGCCGCCCTCGTTCTCG
Tom_018757_Class_I	N/A	N/A	*	0	Unique_Gt	TM1_EST_Contig_2787	TCCGACAGTGGATTCTGATTTTCATGCAGATCTAATGAATTTTTTTGTTT[C/G]TCAGTCTATTTCCAAGTGCAGATTGATCTCTTGTGCACTATGGGCGATTT
Tom_018758_Class_I	N/A	N/A	*	0	Unique_Gt	TM1_EST_Contig_2787	GCGATTTGGACATCTAGAAATAGATTTCTACATGAGGGGGAAATGAAATC[C/G]GGCGCTCAAGTTGCTGAGTTTGTGCTTAACTACATTAAGGAGTTAGATGG
Tom_018764_Class_I	N/A	N/A	*	0	Unique_Gt	TM1_EST_Contig_2809	TGCTGCATATTGGCTTGTGTAGCCAGATAATTCCAAGAGATTTTCCAAAC[A/T]GTAATCTTAATTTTAGAAGGTAGCTTAAGTAGCCATAGTTTTTTTTGTAG
Tom_018773_Class_I	N/A	N/A	Chr09	1089393	2_GtGa	TM1_EST_Contig_2852	ACCCAAAGCTCCAACTTTTGCATAAACCACATTTCTAGAGAATCAGTGAG[T/C]CAACCTTTCCACTTTCCCTTCTCTTTAATGGCGATTGCTCCACCCTACCT
Tom_018777_Class_I	N/A	N/A	Chr06	35333900	Unique_Gt	TM1_EST_Contig_2901	AAGCCCTAACCGGCGTCGTAGTAGCCATGATGAGCGCCCTCATGGTTCAC[A/G]TGACCATGGTAGACGGTACAATGATAGGGATAATTATCACGAAAGCCGGA
Tom_018778_Class_I	N/A	N/A	Chr03	43261663	2_GtGa	TM1_EST_Contig_2902	ATTAATTATGCTACAGGTTGCATCTTTGAGTACGATGAGGCTCATCAGAT[A/C]GGAACGGGTATCGGGTTTAAGGAAGAGGATACTCCGAATTTCACCGGCTC
Tom_018819_Class_I	N/A	N/A	Chr05	55951947	Unique_Gt	TM1_EST_Contig_3245	TCACCTTTTCTTCTACCCAATTCCAAACCATCAACCCTCTCCATTCCCCT[A/C]ATTTCTCTCAAACCATCGCCTCATCGCCTCACGGTGGCAGCGGCTGCAGG
Tom_018821_Class_I	N/A	N/A	Chr06	42551122	Unique_Gt	TM1_EST_Contig_3260	CATCGGTCTTTGAATCTTACACTAAGGAAAGAACTTAATCTGTATGCCAA[T/C]GTCAGGCCTTGTTACAGTCTCCCGGGTTATAAGACTCGGTACGATGATGT
Tom_018828_Class_I	N/A	N/A	Chr04	57993995	Unique_Gt	TM1_EST_Contig_3293	TCGCTTCCGATGACAATATGGTTGTGGAGGCATTCAAGGCTCCTTGGAAG[A/C]TTCTCGATGTGGTGGGGACGCCCAGTTCGAGAAGTTTCTGGAGAGATAAT
Tom_018846_Class_I	N/A	N/A	Chr12	13472829	Unique_Gt	TM1_EST_Contig_3377	GAATCCCTAAACCCTAAAAATATTTTATTAGAAAAACAAAACAAATAAAA[A/G]GTGAATGAATGGCGTCGTCGTCTCTGCTTTGGCTCTGCTCTTCCAATCCA
Tom_018870_Class_I	N/A	N/A	*	0	Unique_Gt	TM1_EST_Contig_3533	AAAAGAGCAGCAAAATCAAATAAGGTTGATTTAAACCCAGCTTCTTTATC[A/G]CAGAGCTTCTTCCTTTCTGTTCTTATCTTTTTGATCAATCGTCTCTGCTT
Tom_018878_Class_I	N/A	N/A	Chr11	2000930	Unique_Gt	TM1_EST_Contig_3628	ATTGCCATGCATGAAAGTGGTGAACTTAAAGAAGTTTTCAGAGATCACGG[A/G]GTTGATATTATTGGGACTGAACAAGGAACCGGTGGCATCTTGGAACCGAC
Tom_018889_Class_I	N/A	N/A	Chr10	57917620	Unique_Gt	TM1_EST_Contig_3670	TTGCTGCCCACCAAAGTTAAAAGATTCAAAGATCATAGACTTCGAACCAC[A/C]TTTAGGTTGCAAGATCCGTTATCGGCCGGCAGCACATTTAGTTGATCGTG
Tom_018902_Class_I	N/A	N/A	Chr07	504409	Unique_Gt	TM1_EST_Contig_3804	CTGAGGGGTTTTTTTTTTCTGCAATTTTTTTGGAACTGAAGGTTTACTAA[A/T]GGTTATGGAGGATAACGAAGGAAATAAGAAGAGAGCCCGGGAAGAGTCAG
Tom_018903_Class_I	N/A	N/A	Chr07	504465	Unique_Gt	TM1_EST_Contig_3804	GGAGGATAACGAAGGAAATAAGAAGAGAGCCCGGGAAGAGTCAGAGGCTA[A/T]CTCGGTGCCCAATACAAAACTCGCTCGAGTTGACTCGGACAATAATAAGG
Tom_018913_Class_I	N/A	N/A	*	0	Unique_Gt	TM1_Sing_EST.EH093871	ATACTCGGCCTTTGTTTTCTTAAATATGTTTGTTCCTTTCCATCTCACTT[T/C]TAGTTTATAGCAGTGAGTGGAACTCTAGAGTCTTTCAAGGCTTGGGCTGC
Tom_018925_Class_I	N/A	N/A	*	0	Unique_Gt	TM1_Sing_EST.DT575102	GGCTCGCCGGTGGTTCACCGTGCCCACACCATGACCGGTGGTCGGAACCG[T/C]GAGGATTCGGGTAAGTTTCCTCTTCTCTTTCTTTTTTATTTATTAAAAAG
Tom_018939_Class_I	N/A	N/A	*	0	Unique_Gt	TM1_Sing_EST.DT574619	GCGGAAAATGGAGTTGGAAGTGAATTGATTGATGGACTTAATTGTTCTTC[T/C]ATCCCAAAACCAGAAGTTCACAAAGACACATTAGTTTCAAATGTTAATGC
Tom_018941_Class_I	N/A	N/A	Chr05	62791641	Unique_Gt	TM1_Sing_EST.DT574456	GACACCTCCTGGCCAAGGACCTACCGGATGGGTTGCACCAGGACAAGGTG[T/C]AGCACCAGGAAATGCAAACCCTGGTTATCCAACACCGTCTAGAAACTCAA
Tom_018951_Class_I	N/A	N/A	*	0	Unique_Gt	TM1_Sing_EST.DT573966	GATCAGATCACTGGATAGACATTTGTTTCACGGTTGAAACACTGTTTTCC[T/C]CACTTTCTCTTTTTTTTTACGAAGACCTACTTGATGTACAACTCCATGGC
Tom_018966_Class_I	N/A	N/A	Chr08	10067334	Unique_Gt	TM1_Sing_EST.DT573276	CTTCTTGAGGTGTTGTCAGAGGCCATGGGTTTAGAGAAGGAGGCCTTGAC[A/T]AAGGCATGTGTGGACATGGATCAGAAAGTGGTGGTTAACTTCTATCCTAA
Tom_018985_Class_I	N/A	N/A	Chr09	3798506	Unique_Gt	TM1_Sing_EST.DT572356	TATAGAGGGATCTGAGGCGCGACAATTTAACGATGGCAATGGAAGTGGAA[C/G]AAATGGAGAAGGCGCGAATCAGGAAACGGCCTCGTCTTGGTTGGGACGTG
Tom_018988_Class_I	N/A	N/A	Chr08	52605193	3_GtGmGa	TM1_Sing_EST.DT572262	AACAATGGAGAAGAAAGTGCTACTATGTTCTATGCTACTTACATCAGTTG[A/T]CTGAATTTCCAAACATTATTTGAAGTAACGTACGATGACTCAACATAAAT
Tom_019005_Class_I	N/A	N/A	Chr03	5693045	Unique_Gt	TM1_Sing_EST.DT571810	GCTTCCAACTCGCTCGTTTCTTTCATCCACGGCTCATTGAGTCAACCCGG[A/C]AGGACCTCCCACTTTCTTCCTTCACCTTCTCTTTCTTTCCCCGGATCTCG
Tom_019007_Class_I	N/A	N/A	*	0	Unique_Gt	TM1_Sing_EST.DT571577	GTTACTCTGAATGTCACCAAGGCCATGACTTTGCCTGCTCTTTGCAAAGT[T/C]TCTGCTCCTTCTACCACTAACTGCGCAATATCTCTCACACCTGCTGGTGC
Tom_019008_Class_I	N/A	N/A	Chr05	37611864	Unique_Gt	TM1_Sing_EST.DT571574	TTTCGTATTTGAAATGTTTTGGTTAAACTTTAGGTTTTATTTGGTTTTAA[A/G]AACATCATGCCAACATAAAAACCGAACCTTTGAAAGTATTATTTGGTTAA
Tom_019026_Class_I	N/A	N/A	*	0	Unique_Gt	TM1_Sing_EST.DT570743	TGGAAAAGGAGGTAGAGTTTGAGAAAAAGAAGCACGCCCTGAAGCACATA[C/G]CTTTCGTGAGGGTGGCTGCGATCCGCACGCTGGTTTACGTCTCGAATCTT
Tom_019033_Class_I	N/A	N/A	Chr11	51363711	Unique_Gt	TM1_Sing_EST.DT570529	CACCTTTCTGCTGCATCAACCCCTCTATTAAGTGGGGATTTAGGTGGTTG[A/G]GCTCTTACAGTACCCTCGTTTCCTAGGCGTAGGAGCTCTTCTTTGGTGCC
Tom_019040_Class_I	N/A	N/A	Chr01	7841164	Unique_Gt	TM1_Sing_EST.DT570234	CCGGTGCTGACTTCGTTCGTGGCTACCCTTTCAGTCTCCGTGAGGGTGTT[A/C]CCACTGCCGTCTCACACGGTCTCTGGCTCAACATCCCGGATTATGATGCT
Tom_019048_Class_I	N/A	N/A	Chr06	47272017	Unique_Gt	TM1_Sing_EST.DT569761	GGACAACTTCCACTAGTTTGGAAAGTGGTAATCGGTGCAAGGATAGTGGT[T/C]GGGAGAATGAGTATAAGAAAGGGTTGAGGCCTGTTCTTTGGCTTTCTCCA
Tom_019049_Class_I	N/A	N/A	Chr06	45198493	Unique_Gt	TM1_Sing_EST.DT569707	AAGAACCGGAGGAGCAATCTCACCACAAAAGAACAAGATGAGGAACAGGA[T/G]CTCAAACGGACGGCGGAGATTGAAGAATCAAACATTGCTATTGGAGTTGG
Tom_019069_Class_I	N/A	N/A	*	0	Unique_Gt	TM1_Sing_EST.DT568800	CGGTGGTTGGAGTTCCAAAACCCTCATTTTTCCCCTTTTTAAACTTAGAA[A/C]TCGGATCTAGTGCCCATTTTGAAAAAAAAATTGAAAGTCTTCAAGAAAAC
Tom_019084_Class_I	N/A	N/A	Chr05	62696057	Unique_Gt	TM1_Sing_EST.DT568304	GAGACGAGCGGAGCGTCATCAGAAGCTTGACCCGTCCGCGACTCACGGTG[T/C]GACTCAGTTCTCCGATTTGACTCCCGGTGAGTTCAGGAAGAGGTTTTTGG
Tom_019119_Class_I	N/A	N/A	Chr04	26022867	Unique_Gt	TM1_Sing_EST.DT566870	GAAGAAGGGAGTGCCAGAGTTCGAAGAAACCGGGCCAGATGACTTCGACC[T/C]GGCCAATCCCTACAAAGACCCGGTTGCCATGCTGGAAATGAGGGAGCATA
Tom_019120_Class_I	N/A	N/A	Chr04	26022679	Unique_Gt	TM1_Sing_EST.DT566870	ATCTCCAGAAGTGCCGCCACCTCGTTCGCCTGTACCTTGACGCCACCCGC[A/G]GCATTGGTTGGGGCAAGGATGGCCGCCACCCGTCCCTCCACGGTCCGAAG
Tom_019127_Class_I	N/A	N/A	Chr07	329385	Unique_Gt	TM1_Sing_EST.DT566192	CGTCGCTAGAATTGTTATTTTATATATACTTAGTAATAACTATCATCAAA[C/G]TTAGATGCTATATCTACTACGTATATTTAATATCTTCGTATACTAGATGT
Tom_019146_Class_I	N/A	N/A	*	0	2_GtGl	TM1_Sing_EST.DT565408	TTTGGGCGCTGATTATTTTCCTAGTTAGCACAGATGCTAAGCAAATGCAG[A/G]GAGGTAAGAGGTCGCTAGATGTTATTTTGGACACTGTCTCAGCTAAACAC
Tom_019162_Class_I	N/A	N/A	Chr02	58843058	Unique_Gt	TM1_Sing_EST.DT564500	TTCAAAGCTCTCAAGACTCAAAATTGGGTTCAACTAACCAAGTGGGTACA[T/C]TTTATGTTCAAGAAATTGAGCTGGGTATTATTTTTCTTTCAACATTGGGT
Tom_019173_Class_I	BAD	GM_BAD	Chr09	13672168	2_GtGm	TM1_Sing_EST.DT564057	TCGCTGGCGAAACCCTCTTACACGATCCCAAAATTTGGCTTTCCGGTGCC[T/G]TTTTTGTTTATTTCTTCAGTGTTTCCGGTGCAATGCATAATATAATAAGG
Tom_019175_Class_I	N/A	N/A	Chr09	162329	Unique_Gt	TM1_Sing_EST.DT563916	GCCCACTTACCACGGTATTTGTAGCAACTTGACTGACATTTCAAAGCTAT[T/G]CCATTCTTATGAAATCCCTGTGATTGTTGATGAGGCTCATGGAGCACACT
Tom_019176_Class_I	N/A	N/A	Chr06	48411097	Unique_Gt	TM1_Sing_EST.DT563885	AACATAACAAAAAGGCCATCTTCTTTCATTTCATTTCTTTTCCCAGTTCC[C/G]TATTTGTCACAAAACAGATACCATCCCTTCCCCAAGAACCTAAAATATGG
Tom_019178_Class_I	N/A	N/A	Chr08	38526671	Unique_Gt	TM1_Sing_EST.DT563679	GGCTCGTGCAAAAGATGGATCTTTTAGGGTTTTTCCAATATGGGTTTTAG[A/G]TTTTAAATTTTCAGTAATCGTCGGATTTTGTTTAATCGAATGATTTTTGT
Tom_019199_Class_I	N/A	N/A	*	0	Unique_Gt	TM1_Sing_EST.DT562280	TGCATTCTGTTGTTGGAAGTCAGCCTTTGAGGCCCACTTCTGGATATAAT[A/T]GGATTTGATTTATTTTCGTGTTGAATTTTGCGGATGTCGTGTTATGAGGG
Tom_019218_Class_I	N/A	N/A	Chr07	2311252	Unique_Gt	TM1_Sing_EST.DT561426	AAATCAGGACACGATGTTGCTGCTTCTGAAGAAATGTCCAATGTAAAAAC[A/G]ATCAGCGATTTCGGGTCTGTTAGATCTTCTCTGCTCGATGCACAAACTGA
Tom_019220_Class_I	N/A	N/A	Chr13	42330877	Unique_Gt	TM1_Sing_EST.DT561324	CAAGCATACCCTTTAGCGAAAACCACACAAATGGCATCCACACCAGAAAA[A/G]TTGCTGATTTATCTTTTGAAGAAGAAGGAGAAGTAGCAGAGATGGGTTCT
Tom_019245_Class_I	N/A	N/A	Chr04	58164142	Unique_Gt	TM1_Sing_EST.DT560040	TCGGATCAGCTTCTCAGGAGTTTTAAACTCTCTCTCGCTTTTTTGCTTCC[A/T]TGAGTTTGTTTTAAACGGTTGTATGATATGCAACGTTTAGTACTAAATTT
Tom_019272_Class_I	N/A	N/A	*	0	2_GtGm	TM1_Sing_EST.DT558691	CTCCCTCCTAAGCTTCTCTGTTTTCTCCTTTCCTTTTGATTTTAGCTCTG[T/C]AATTCCTCAGATCTACTCTCTCCGCCTTCCTCATCTTCGTTTCTCGGTGA
Tom_019273_Class_I	N/A	N/A	*	0	2_GtGm	TM1_Sing_EST.DT558691	ATCTTCGTTTCTCGGTGAGTTGTGTTTTTCCAAAAACCAAAAGCTAATTT[A/T]TACCAAAAACAACTTTCCGCCGGCGAGTTTTGCTCGTAATTCAAGGTTGC
Tom_019274_Class_I	N/A	N/A	Chr06	48335729	Unique_Gt	TM1_Sing_EST.DT558507	TCCTCAACTCAAAGGTCGTTTTCCTATGAAAGCTGCACGCACAGTAGCCG[T/G]CATCGCACAAAGATGTCTCCAAAAAGACCCATCAGAGAGGCCTACCATGA
Tom_019300_Class_I	N/A	N/A	*	0	Unique_Gt	TM1_Sing_EST.DT557928	CCCCTACCCCTGCCACTGCCTCCTCTCTTGTTCGCGCTAAAGATGGCAGT[T/G]CTTTTGCCAAATGTGATGAGTGTAACAAAACCGTACCCATGGCTCTTATC
Tom_019304_Class_I	N/A	N/A	Chr01	15450787	Unique_Gt	TM1_Sing_EST.DT557648	TTTCTCAGTTTCTTTGCGATTTCCCGACATGGGGTTTTTAAGATCTGTGA[A/T]GATAAGGGAAGTTTGGTCGGATAATTTAGAATCAGAGTTCGAGCTGATCA
Tom_019317_Class_I	N/A	N/A	*	0	Unique_Gt	TM1_Sing_EST.DT557117	ATTGCTCCACTTTGTTCAGTTCATCATAAGCCTAATCAGATGGTTTTAAC[T/C]TTTTTATGTATATTAGATAGACTGATAGACAATATGTGCATCCATTTGAA
Tom_019340_Class_I	N/A	N/A	Chr06	39374926	Unique_Gt	TM1_Sing_EST.DT556221	CCGGGCCTAAGAAATCCGACCCAGGTTTTCCATTTATGGGTCTTTTAAGC[A/T]GGAGTAGAAAAGAATCGAAAACCAACCAAGCTCCTGCAACATCTTCTTCC
Tom_019357_Class_I	N/A	N/A	*	0	Unique_Gt	TM1_Sing_EST.DT555062	AGGAAAAGGCCAGAGGAGATGCGGCATAAAGCAAGGCAAAGAGGACCATC[A/G]GGATACGGGGGACGATCATCTTATTATGGGCGTTCCCGGTCTCGTTCAGC
Tom_019377_Class_I	N/A	N/A	Chr06	46304019	Unique_Gt	TM1_Sing_EST.DT554508	GAATGGCCGTCGCCATCGGTGTCCGAAGATGGGTTTTGGAGATGTGGGAA[T/C]TCGCCGTCCTCTGTTTTGAATGACTATCCGTCGATGATTACAGAGGAACC
Tom_019405_Class_I	N/A	N/A	Chr01	30395307	2_GtGm	TM1_Sing_EST.DT553475	CTCAACTCTCCTTATCATTATCCTTTTGTTTCTGTTTTTCATTTCGATGC[C/G]CCCGTGATTGATTTGAAAGATGGCAAATCACCACCGTACATCAAGAATCG
Tom_019408_Class_I	N/A	N/A	*	0	2_GtGm	TM1_Sing_EST.DT553153	TCTCTTTGTTTCTTAGTTGGATTGGAAATCTGATGCAGTTTTTATTGTAA[A/C]ACCAATTATTTTTTTTCTTTTAAAAGATTGTTGCAACTTGCAAGTGTGTT
Tom_019410_Class_I	N/A	N/A	Chr05	5196956	Unique_Gt	TM1_Sing_EST.DT552943	GTCGTTCTGGTGGTACACCAAATAGTAATGCTAGTGCAGGTGGGGGAGAT[A/C]TACAAGGGAGCGGTGGTGGTTACATGGGAGGTGGATATGGTGATGTAAAT
Tom_019432_Class_I	N/A	N/A	Chr07	13950462	Unique_Gt	TM1_Sing_EST.DT551386	TGTACCCTAAGCGCAAGGCTGAGCAGGAGCAGCCTCACGTCCTCTCCGCT[C/G]AACTTGAGCTTGCTGGCTCTACCATTCTCGTTTCTGACATCGCTGATAAC
Tom_019438_Class_I	N/A	N/A	Chr11	5388127	Unique_Gt	TM1_Sing_EST.DT550761	CATGTTACCTCCTGGTTTGGTTAACAATCTCCAGGAAGTTCTTCTTAGCA[A/G]AAAAGGCGGAAACTCCAACACCAATAACGATGAACAACAACAAAAACCCG

## Sheet: Class_II
Tom_SNP_Class	GB_ExperimentalResult	OtherSpecies_ExperimentalResult	D5_v2_Scaffold	D5_Cor_v221_Pos	Shared_Species	HomeoSNPOverlap	Contig	Sequence
Tom_000007_Class_II	BAD	GM_GOOD	*	0	2_GtGm	#N/A	Tm1_Mira454_Contig_9802	CCTTGCTTTTCTTCTATACGCACCATTTTCGCTAAGCTTTTTTCAGTGTA[T/C]GATTTGATTTGATTTGATTTGATTTGAGAGTGTATAACTGAAGAAGAAGG
Tom_000008_Class_II	GOOD	N/A	Chr13	48329418	2_GtGl	#N/A	Tm1_Mira454_Contig_564	CGATTCTTCGACCATTCGAATCTGAGCGGCACGATGATCTGAACCCGAAA[T/C]ATCGGAACCCGGCTCGTAATATCCATGGTGCATATGGTCACCCCATATGT
Tom_000009_Class_II	N/A	GM_BAD/GA_GOOD	Chr09	68797021	3_GtGmGa	#N/A	Tm1_Mira454_Contig_24	GTTATTTAAACTATGAATGCTGTTCATCAATTCCTCAAATACAACATTGG[T/C]AATCAATCTGTTGACTGCTTCTGTATAATGGATTCCATCCCAGCTCATAT
Tom_000013_Class_II	N/A	GA_BAD	*	0	3_GtGmGa	#N/A	Tm1_Mira454_Contig_9146	ACTACAGGCCGGACAAGGTATTCTGTTCCCATATCCTCCTCTTCTTCACC[T/C]TCTTCATCTTCATCACTGTCGTCATCGTCGTCGTCGTCGTCATCGTCATC
Tom_000015_Class_II	BAD	GA_GOOD	*	0	4_GtGmGaGl	#N/A	Tm1_Mira454_Contig_9146	CCATCTTCGCCTTCATCATCCTCGTCGTCGTCGTCGTCGTCTTCCTCTTC[C/G]GGTTCGCCGCCTTCTACTTCACTTTCATCTTCACCGCCAACCTCTTCTTC
Tom_000027_Class_II	BAD	N/A	Chr07	9499004	Unique_Gt	#N/A	Tm1_Mira454_Contig_72	CACTTTGACCCCACACTCGACCTTCATCACCATTCATCAAGTAAAAACAA[T/C]GCCCTAAATAGTTTTTAAACCCCCTAAAAGCGTTTCACCAATTCCCCAAC
Tom_000029_Class_II	N/A	N/A	*	0	Unique_Gt	#N/A	Tm1_Mira454_Contig_82	ATTTATGTATGGTATATGATCCCTAACTAATTTGGATCTAAATCCCCTCC[T/C]CCCTTTAAGAAACAAATGAAGCTTCTCTTCTCAGAACCGCCATCATAAAA
Tom_000035_Class_II	N/A	N/A	Chr11	61223946	Unique_Gt	#N/A	Tm1_Mira454_Contig_97	GAAGGAGGGGCAAAATGGTAATCATGAGGTGGTGGAAGAGGACGTTCCCG[A/G]ATCCCAAGTTTCAACCGGATCTTACCTTGGGGACGACCCGAGGGTCGGAG
Tom_000036_Class_II	GOOD	N/A	Chr01	1754449	Unique_Gt	#N/A	Tm1_Mira454_Contig_99	TGCTGCCCAAGAAGGCAATAGGGAAACAAGTGGACAGATCCTACCATGAG[A/C]CCTGTTTAATTGTACACTTGCTATCCACACCTAACTCCAGTGGCAGATCA
Tom_000054_Class_II	N/A	N/A	*	0	Unique_Gt	#N/A	Tm1_Mira454_Contig_132	ATAACAACATCAAAATAACCAAGTTAAGGTGACGCTACATGAACACCAAC[A/T]CATGAATAAAGATATTATTACAGGCATTTGTTAACATATTAAGAGCCATT
Tom_000056_Class_II	N/A	N/A	Chr03	731443	2_GtGm	#N/A	Tm1_Mira454_Contig_138	TAAAGTAAAGAAATATATATTCAAAATTAAACATATTATTTTTTATAACA[A/G]AGCATATAATGAAAAGAACTAAACATCCTTATTATAAATTAGAGGCAAAG
Tom_000058_Class_II	BAD	N/A	*	0	Unique_Gt	#N/A	Tm1_Mira454_Contig_147	TTATAATGACAAGAAGAAGAAGAACAGCCGCAACATGATGCGAAAAAAAG[A/G]AAGTAAATCAAATTTAAAATGCGGTAACATGACACGATTCTCACAAACTT
Tom_000064_Class_II	GOOD	N/A	Chr04	49610394	Unique_Gt	#N/A	Tm1_Mira454_Contig_162	ACTGAGTCATGTTTCCAGCGGCCTTTGGTGGCCGAATCATCATTGCAATT[A/G]TAGGGAGGGATTTAGACAGCATATACGTTGATGAACTAAAAAGACGTCTA
Tom_000065_Class_II	GOOD	N/A	Chr01	8000505	Unique_Gt	#N/A	Tm1_Mira454_Contig_164	ATTTAACATATCAATGTCGAACACATACTAATATTCAACGCTCATACCCG[A/C]GTCTCTGACATAGCTGTTGACTTCTTTTGAGCCTAAATATCTCACCAAAT
Tom_000066_Class_II	GOOD	N/A	Chr11	5824897	Unique_Gt	#N/A	Tm1_Mira454_Contig_167	TAGTAGGTAAGAGCTGGTTGAACAACTCGGTAGCACCCAACTCATCCACC[A/G]CCCAGTTATCGCTATCACAATCGATAATCGTTTTATCGAAATCCATAACC
Tom_000067_Class_II	GOOD	GM_GOOD	Chr11	5824973	2_GtGm	1	Tm1_Mira454_Contig_167	AATCGTTTTATCGAAATCCATAACCACAACGACGTCTGAAGCAGCCATTT[T/G]AGAAGGTGAATCGAAAGAAAAAGCTATCAGAGAGACGACGAAACACGGTA
Tom_000070_Class_II	N/A	N/A	Chr05	47206363	Unique_Gt	#N/A	Tm1_Mira454_Contig_176	ATGCATCATCAGTATACCTAACCTTAAGTTTTTCTCTTAAGTTGGACAAG[A/C]AAATTGATCATCAGTTACCCAAAAACAAAGACTAGTGTGGCAGATGGTGT
Tom_000075_Class_II	GOOD	N/A	Chr07	58636794	Unique_Gt	1	Tm1_Mira454_Contig_205	GGCTCCATAATAACGGTTCCAGTCTTTGAATCAATCTTTGCATCAAGTTT[A/C]GAGTTTCGGATGAGATTCACAATCCATCTCTCACCCTCCTCGTAATTTAA
Tom_000078_Class_II	GOOD	N/A	Chr09	59157418	Unique_Gt	#N/A	Tm1_Mira454_Contig_222	TCCAGCTTTTTGTTTCATGGTTTCATCAACTGTTGTTTAATATAATTAAG[A/G]ACTTCATCCACTTTGACTGTCCATGCAACGGATACTGGGGAATAGCCTGT
Tom_000082_Class_II	GOOD	N/A	Chr13	660570	Unique_Gt	#N/A	Tm1_Mira454_Contig_223	AGTATAAGGTAGCCAACACCGAAAATGCCATGGAGTAAGGATTCAAAGGT[A/T]TTGCATCACTAGATTGAGTCTCGAAAGTGTTGTGTCTCGAAGTTAAGCCG
Tom_000083_Class_II	N/A	N/A	*	0	Unique_Gt	#N/A	Tm1_Mira454_Contig_230	GTTAAACTAATTGCAACTCACTAGCTTCTATGGTCTCACATGGTTTACTA[T/G]GGCCACAACCCACAAATCGCTCCCATAATTTTCACACTTCAAAACATTTT
Tom_000088_Class_II	GOOD	N/A	Chr04	61720738	Unique_Gt	#N/A	Tm1_Mira454_Contig_247	GTCACCCATGTGTGTTGACAGCTTCCCACACCAAGTTCTTTGGAACAGCA[T/C]TGGTAAGAACCCTAGCTTGTAATGCAGCTGATTTAAGTGTCTCAATTGTC
Tom_000090_Class_II	BAD	N/A	Chr08	44251294	Unique_Gt	#N/A	Tm1_Mira454_Contig_254	ACATATTTCTTCCAGAAAGCAGCAACTTCCCTTTGGGTCTCAATAGCAGT[T/C]TTCTTGACGACGGTGCCACTTTTGGCCTCCTCTTCTTCAGCCATAGCCAG
Tom_000091_Class_II	GOOD	N/A	Chr08	46010826	Unique_Gt	#N/A	Tm1_Mira454_Contig_255	GTTGAGCTATCAATCAGCAGTCCAACTATGCTTGACAGTCTCACATGCTC[T/C]CCTAATGTATCCACGCTTTGTTCTGACTATGGAAATCCAACATGAGAGAT
Tom_000099_Class_II	N/A	N/A	Chr08	7077175	Unique_Gt	#N/A	Tm1_Mira454_Contig_269	TATGGTTCCAAACATCCAATTAGACGGGACGTTTAGTACAGTAAATCAAG[T/C]GGTGATCCAGCACAACAATGTGAATGGCATGAGCCTGAAATCAACGGTTG
Tom_000102_Class_II	BAD	N/A	Chr09	21302050	Unique_Gt	#N/A	Tm1_Mira454_Contig_275	GCACCAAAAGCCCTTCTTGATCTTGTTAATCGTTGGGGGTTCAAAAGGGA[A/G]TTACCTTGCATTCTCAGTAGGTAGATTCATGAGATGGACTATCGGCATGC
Tom_000113_Class_II	GOOD	N/A	Chr07	60840291	Unique_Gt	#N/A	Tm1_Mira454_Contig_287	TCTTGATACTGTTGTTAATGCCATTGCCATTGCTGGGGCATGACACGAGG[A/G]ACTTGGAATCAAATACGCATAGCTGAAATGGTGACAGCCGTGACAAAGAG
Tom_000115_Class_II	N/A	GM_GOOD	Chr08	56058406	3_GtGmGl	#N/A	Tm1_Mira454_Contig_290	AAAAGAGACAAAGACAAAATGCCAAGATAAAATCACAAGTTTCAAAAAAA[A/T]TTAAACAAAATAAAAATAAAAATTACTGATCAAGAGCATTAGGCCCAGTA
Tom_000116_Class_II	GOOD	N/A	Chr03	8582794	Unique_Gt	#N/A	Tm1_Mira454_Contig_294	AAAAGCTTATTAAGTTTCACAGAATGGAACAAGTTTACCACAGCAGCTAA[T/C]GCAGAACATATGACATTCAGAATGAACGAATGCCTAAAAGGAAATCTCCG
Tom_000118_Class_II	N/A	N/A	Chr03	23890209	Unique_Gt	1	Tm1_Mira454_Contig_298	AAAATGGAAGAAAGAATAGAATTTGCAAAGGGCTTCTTGATCTGATGGTA[A/C]TAGTTGGCAAACTAGTAATGCAAGAGAAAACAAAGTCCTTGCATCATCAC
Tom_000120_Class_II	GOOD	N/A	Chr05	53096751	Unique_Gt	#N/A	Tm1_Mira454_Contig_302	TTGAAACTTCTTAAATCCGGTTACATTAATAGTTACAGCCTTTGGTTCTT[T/G]AGATCCCATGTCTTGGACACTGATGCAATTCCCAATTTTCGGTGGACACT
Tom_000125_Class_II	GOOD	N/A	*	0	Unique_Gt	#N/A	Tm1_Mira454_Contig_319	ATTTTTCTTAGACACGTACATGAAAGCTCCATGCAACTACCTGACAAACT[C/G]TCAAGTCTGTCCAGAAGAGTAAAGGGGCTCAGGTTCAACTTTTCTTCGGA
Tom_000149_Class_II	GOOD	N/A	Chr04	50354569	Unique_Gt	#N/A	Tm1_Mira454_Contig_366	TAAAACCATGGAAGCACTATACTAGATTTCTCCTAAATCTGAGCTCATCA[A/G]AGAGCAGTAAGGACATTTTCTTTTGCAGTGCCTCTCCGGACTCAGACAGA
Tom_000150_Class_II	BAD	N/A	*	0	2_GtGm	#N/A	Tm1_Mira454_Contig_366	TTCTTCGATCCAATAGGACGAGCTAGTCAGATTGTACTCTCAAGCTTCAA[A/G]GGCGTGCGTCATTTCATTTGTTTTTCGAGAGCTTTTTAATGACTATAAGA
Tom_000152_Class_II	GOOD	N/A	Chr02	54391985	2_GtGm	#N/A	Tm1_Mira454_Contig_369	TTAACGAGGATTTTAGGCTTGTAACTCCTGCTAGCACCCCACAAGATCAA[A/G]GAGAAGACAGTAAACAGCACGAAAAACAAGAAAACAAGGCAAAGATAAAG
Tom_000158_Class_II	GOOD	N/A	Chr07	2042214	2_GtGa	1	Tm1_Mira454_Contig_380	GGATTCATGATGGCGACGAGTTAGAATAAACTGAAACCACGAGGTGTCAG[A/C]GGAGATCACAGAGGTGACGAGTAATCGGGCGTTACGGTGCGATTTACCGG
Tom_000160_Class_II	N/A	N/A	Chr05	53343148	3_GtGmGl	1	Tm1_Mira454_Contig_388	TCAACAACCGGCTTCACTTTCCCACTCTCTAAATATGAATTTAGCTTCTT[A/G]AGAACCTCTCCCTTAGAAGTAACAACAAACCTAAAACCGGGCGGTGTCAC
Tom_000161_Class_II	GOOD	N/A	Chr08	56934694	Unique_Gt	#N/A	Tm1_Mira454_Contig_389	AACAGCCGCCCTTTAACTAAACTTTTCGATAGTAGTACCGCAACAATTGT[T/C]CCTTTCTCTAACCGGCGTCGTTTCAGAGTTGTTTCTGACTCTGTTTCTGT
Tom_000164_Class_II	N/A	N/A	Chr04	59291494	Unique_Gt	#N/A	Tm1_Mira454_Contig_393	GAACGAGAATATAAAACTCCTACAAAGCATAATTTACTTACCATCCGATG[A/T]GGACATGACCGAGCACGATGAAGCTGAACTACGCCTGCAAAAAGCTAGCA
Tom_000168_Class_II	N/A	N/A	Chr12	22554453	Unique_Gt	#N/A	Tm1_Mira454_Contig_396	ACTACTATTTTGTTCTCGAGTTATGCTTCAACTGCCCATGCTGAAAATCT[T/G]TTCTTCTATTATAGTACTTTTACTAATACAATAATGATGGGAAATGGGAG
Tom_000181_Class_II	N/A	N/A	Chr08	48367302	Unique_Gt	#N/A	Tm1_Mira454_Contig_413	TTCTTCCCTGTTCTGTTTCTCCTTCTGTTTTTCCGGTTACCGTAATTCAT[A/G]AATTCTCCCTCATCACTTTCATCTTTGACATGAAATCCTGTAGGCGAAAC
Tom_000184_Class_II	N/A	N/A	*	0	Unique_Gt	#N/A	Tm1_Mira454_Contig_416	TGCGGCCTTAGTAATCCGATCCATGAATATTGTACCGATTAAAATCCTAA[A/G]TGGAAAAAGAAAAGGAGAAGTGGAGAAGAAGATAAAGATTTGGTGGCCTT
Tom_000190_Class_II	N/A	N/A	Chr09	13314959	Unique_Gt	#N/A	Tm1_Mira454_Contig_424	AGTATTGAATCTTCTCTATGTAGTTTAGTATCGCGTAAATGTCGTTCTTA[A/C]GCATAAATAAATATATTTTATGTTTGATATGCGAAGGCAATTACAAAACA
Tom_000192_Class_II	N/A	N/A	Chr09	4074718	Unique_Gt	#N/A	Tm1_Mira454_Contig_428	AGATTCGAAAAACATCAGTTTGAAACCTCTCATCATACAACCTCCAATGC[T/C]CATATCTCTCAGTGTGAAAAACTGACCTGGGTATATAGAAATTTGGCTTC
Tom_000193_Class_II	N/A	N/A	*	0	Unique_Gt	#N/A	Tm1_Mira454_Contig_433	TCCGATCAAACTCGAGCCAAATATCAAGTTCAAGCTTAACAATATTTTAA[T/C]ATAGCTCGACTCAATTACACCCCTACTCACAACTTCTTGCTACGAGAAGT
Tom_000194_Class_II	N/A	N/A	*	0	2_GtGm	#N/A	Tm1_Mira454_Contig_433	ATAAAAATGACGGCATAATACATAATCGAAGTGTGGTAGGAGCATTACAG[T/G]ACATATGCCTTACAAGACCAGACATAGGTTACTCGGTCAATAAAGTTGGT
Tom_000196_Class_II	N/A	N/A	*	0	Unique_Gt	#N/A	Tm1_Mira454_Contig_436	AGACAAATAATAAGCTATAACTCAGAAGTGCATGGGTTAGAGGGAAAACT[A/G]TGTATCTGTGAATCAGGCAGACTTCATAATCACGATGACCGAAGGACAAA
Tom_000198_Class_II	N/A	N/A	Chr01	53783347	Unique_Gt	#N/A	Tm1_Mira454_Contig_437	ATGGCTGCCTCATTTTGGGCCTTCACGCATCCGTTTTTGTCGACGTTTCC[A/G]GGCTTTTTGCCATATATAACATTATATGGCAAACAACCAAGGGGACCTGT
Tom_000208_Class_II	N/A	N/A	Chr10	23260045	Unique_Gt	#N/A	Tm1_Mira454_Contig_451	AGGACCGATTTAGGTCCGAAAGACGTCCGTTCGTTCATGGAGAAACTCGC[A/T]ACAGATTACTCTGGGAACACTTACCATCTCATCACAAAGAACTGCAATCA
Tom_000211_Class_II	GOOD	GM_GOOD	Chr07	52829873	2_GtGm	#N/A	Tm1_Mira454_Contig_456	TTAACAACAACATGATGGGTCTGCAAACTACATCCAATAAAAAGTTCAAG[A/T]TGAAAAATTCGGTTCTAGAATTTCCAGGCATAAACGATTCAACCATGCAG
Tom_000225_Class_II	N/A	N/A	Chr05	3940389	Unique_Gt	#N/A	Tm1_Mira454_Contig_483	TGAAATAATCCAAGGTCTAAAATATCACATTATTGTTAACCGGACAAAAC[C/G]CACACCGAGAACAATAAGAAATTACCTATCTAACCCGGAATCATATGAAA
Tom_000227_Class_II	BAD	GM_BAD	Chr07	18658786	2_GtGm	#N/A	Tm1_Mira454_Contig_484	GAAAGGATCCCGAGCGCCAAAAGAATTAAAACCAGGAAGGTGAACATGAT[A/G]AGCAGAGTTAGAAACATGGTTGACGATGAAGATCTCCGGGCCGGAACGCG
Tom_000229_Class_II	N/A	N/A	Chr02	1780901	Unique_Gt	#N/A	Tm1_Mira454_Contig_486	AATTAAGGAGTGAATGGAACTATGGAAGAGTAAGAAAGGCAGATAAAGGA[A/C]GAAACAACGTTTTGAGGCTCAGTAGTTTGTCGACCAGTTCGCAGCACTGT
Tom_000231_Class_II	N/A	N/A	Chr08	35646463	Unique_Gt	#N/A	Tm1_Mira454_Contig_488	AGCTCCGTACATTGCACGCATCAGAACCTTCCCCTTAGCAGAGTTCCTTA[A/C]CTTTGGCAAGTCCAATGATTCCACAAGGTTGTCCAGTACAGGACGACATG
Tom_000232_Class_II	N/A	N/A	Chr08	35646165	Unique_Gt	#N/A	Tm1_Mira454_Contig_488	TACACATCTATCCATTTCTCATCCCAATCAGTCACAGGGATCTCAAGCTC[A/G]GTTATCAGGTTTTTTATGTCACGGTGAATCTCGGAAAGTGATTCCATTGC
Tom_000233_Class_II	N/A	N/A	Chr08	54789889	3_GtGmGl	#N/A	Tm1_Mira454_Contig_489	ACCAACTCAAAACCATTCCTTAAACATGTTCATAGGAAAAATGCAGGAAG[A/G]CGTGTACAATCCGTGAAAGTAGAAAGATATGGGGTTTGTATGGCTCACTG
Tom_000238_Class_II	N/A	N/A	Chr04	58437898	Unique_Gt	#N/A	Tm1_Mira454_Contig_495	ACACATAGCACATCTTCCTTTTCCTGACCATCCTCAATGACCGAGTTTTC[A/G]GTTGCTCCTTTTTTGACAGTTAAGTTATTTGGCTCGGTGCCCTGCAAGTT
Tom_000253_Class_II	N/A	N/A	Chr02	61341291	Unique_Gt	#N/A	Tm1_Mira454_Contig_518	ACTCGATTCATGGTGCTCGTCGTTGTTGTTGTCATTAGAATTCGCCATTT[T/G]TTTGGTGGGATTTTCTCTCTTTTTGGAATTGATTTTGGAAGAGAAAGATC
Tom_000254_Class_II	N/A	N/A	Chr13	55236267	Unique_Gt	#N/A	Tm1_Mira454_Contig_519	TTTCACAATTTCCTCTTCCCTTGGGCTTCTTCTTCTTCTTCCTATTTCCA[C/G]AATTTCAGCCCCTTATTTTCACTATCAATAGCATATGAACCCTTATTAGC
Tom_000255_Class_II	N/A	N/A	Chr13	55236370	2_GtGm	1	Tm1_Mira454_Contig_519	ATTCCCCCTTTCCCCTTTTTACCCCCTAGTTCTTCTAGGGCAAAGATCCC[T/C]CGATTTCCCTTCAATTTCGATCCTTTATCTCTGGAATTTGATTCTTTTTT
Tom_000256_Class_II	N/A	N/A	Chr13	55237095	2_GtGa	1	Tm1_Mira454_Contig_519	CGTGGCGGGGGCAATGGATTCAGCGGCTTTTACGATACTGATTTTGATGC[T/C]GATGAGATATTTAGAAACTTCTTCTTCGGTGGGATGCCTCCGGCGACGAC
Tom_000264_Class_II	N/A	N/A	Chr03	22939816	Unique_Gt	#N/A	Tm1_Mira454_Contig_525	TAAAAAAGACTCAGTCTCAGAGATTGAACCCTTGGATGGATCTGGCGGAA[T/C]CTACGGGACGGAAGAGGAATAACTCCCGTTTAACCTAATCTTTAAAAAAA
Tom_000266_Class_II	N/A	N/A	Chr07	5024987	Unique_Gt	#N/A	Tm1_Mira454_Contig_529	AAACATTTTATATTATTAAATAATCTCAAGCGCCCAAACAAAAAACTTGC[A/C]CCTGGATTTCACACCAACCGGAAAGGAATATATATAATGACAGACAAACC
Tom_000274_Class_II	BAD	GM_BAD	Chr04	61165834	2_GtGm	#N/A	Tm1_Mira454_Contig_539	TCCTCGAGTCGGAGCAAATGTTGGCAATTAAATTCACCAACGTTTACTGC[A/G]TTTTCCGTGTTGGAATCAGACACAGTGGTCAGTGACTGCAGCACGCTGTC
Tom_000276_Class_II	N/A	N/A	Chr03	33978070	Unique_Gt	#N/A	Tm1_Mira454_Contig_541	AGGGGTAAGCTAAGAATTCTTGAAAGTTATTGCTTGTGCTTTTCAATGGA[C/G]ACTATAAACTAAGAGAAATAAAAGCCGGAAGGGAGGCGTTTATGCTTCCC
Tom_000279_Class_II	N/A	N/A	Chr06	32102399	Unique_Gt	#N/A	Tm1_Mira454_Contig_542	AACAAGGTCGGCAACGAGGTCGGCAAAGGTTGTCTTTTCGGGTTCGGGTG[C/G]TATGTCGGATAGTCCGTAACCTCTGTAATCGGGTGCAAGGGTACGGAACC
Tom_000284_Class_II	N/A	N/A	Chr09	10728700	Unique_Gt	#N/A	Tm1_Mira454_Contig_551	TTTTCTTCTCCATTGTTTCTCTTTCTCAAAATATTCTCGTCGATCAGAAA[T/G]TCCATTTCCAGATCTTGAGTCTCAAATCAACCTTACATTTTGCATTAGAA
Tom_000292_Class_II	N/A	N/A	*	0	Unique_Gt	#N/A	Tm1_Mira454_Contig_566	AAAGCAGGGCGGTTGGAAGAAGCTCGAAACACCCAATTGAAGATGCTAAA[A/G]CGTTGAAGCAATACTGAAGTAGAAGAATGGCGAAGCTGTCGAATTGAAGA
Tom_000293_Class_II	N/A	N/A	*	0	Unique_Gt	#N/A	Tm1_Mira454_Contig_568	ATGTTCTATAAAATGAAGTAGAATTTTAAACTTCCACATTAAACCACTAA[A/C]CCAAACCAGTATCTAATGTTTTGAGGTATCCAAAAATTAAATTTTGGGCC
Tom_000297_Class_II	N/A	N/A	Chr06	42551236	2_GtGa	#N/A	Tm1_Mira454_Contig_574	GGGGACCAAGTTGATCCAAGAACTCAAAGTTTTCTAACTTGGGAAAGTCT[A/C]GAATCAGTAAGAAAGAATCGGGTAGGCTTGAAAGGTCCAATGGCTACTCC
Tom_000303_Class_II	N/A	N/A	*	0	Unique_Gt	#N/A	Tm1_Mira454_Contig_576	AGAGTTGGGTTTTGCTCGGTTTCGTATTAGGGGCACGGAGCCCCGGAATT[T/C]GAGACCCAGAGAGAGAGAATGACAAAAGCGAAGTGAGTGACTTTAGAAGC
Tom_000304_Class_II	GOOD	GM_GOOD	Chr11	49858391	2_GtGm	#N/A	Tm1_Mira454_Contig_582	CAGCTCCTCCTTCCAACACCAAATGGAAGATACCTGAAGTCATTCCCATT[T/G]GCTTCTACCTTCGATTCCTCCTCAAAAAACCTTTCGGGCCGGAACTCTTC
Tom_000306_Class_II	N/A	N/A	*	0	2_GtGm	#N/A	Tm1_Mira454_Contig_583	AACCTTACAGTAATAGGGTGCAAGAGTTTCAGATCATCAGAACCATCCCT[A/G]CACACTATAGACTATGTAAGCTACAGCTCACTGTAATTACGCCAAACTGC
Tom_000313_Class_II	N/A	N/A	Chr06	19291151	Unique_Gt	#N/A	Tm1_Mira454_Contig_591	CATTGAAAATGCTAGTGATCCGAACCATCTGAGACCGATCTTTCGGGTTC[A/G]AAAAGTTCATATCAAACCTTCTCGGTACCGATTTGATCTCGGGCAACCCT
Tom_000314_Class_II	N/A	N/A	Chr06	19290876	Unique_Gt	#N/A	Tm1_Mira454_Contig_591	CACGGATTCCGACATGGAAAATCCGGTGCCAGGCATCGATACCGACCGTC[C/G]TTACTAATCCGACAACCATCATTCTTACCATGTCTAGTCCATCTACCAGA
Tom_000322_Class_II	N/A	N/A	*	0	Unique_Gt	#N/A	Tm1_Mira454_Contig_599	TAGCTTTCATTTCGGGTTCTTCAACACCATTTTCATTTCCTTCAGCTTCA[C/G]CTTCACCTTCACCTTCAGGGTTAGATTCTGCCCTCACAACGAAACCCCTT
Tom_000324_Class_II	N/A	N/A	*	0	Unique_Gt	#N/A	Tm1_Mira454_Contig_614	CAACCAGAAAGGAAACGCTCAACATCCTCTAAAGCCGCACTTCGGGGAAG[T/C]CCTTGCAGTACTACAGTTTTCCCATTGTATGGCATAACTATATCCCAATC
Tom_000326_Class_II	N/A	N/A	Chr07	27135803	2_GtGm	#N/A	Tm1_Mira454_Contig_619	TTTGGCATTTAAGGTATCACCACTTCTTGCCTCCGAGTGATAACCACGTA[A/C]AATTCCCACAGTCAGGCCCTGTGTAACCCTTGCTATGGACTGTGAAAACT
Tom_000327_Class_II	N/A	N/A	Chr07	27135722	Unique_Gt	#N/A	Tm1_Mira454_Contig_619	TGCTATGGACTGTGAAAACTCATTGGACCTGGTGATTTTCGAAACTTGTT[A/T]CAAACTATTTGGAATTTGGTCTAATTCTGATTGGAGAAAACCATTCAAAT
Tom_000332_Class_II	N/A	N/A	Chr13	54563761	Unique_Gt	#N/A	Tm1_Mira454_Contig_629	TTGGTAATTAACCTTTTTCCCAATGTAACTATCGCTGGATGATATTTGAC[A/C]GGATTARCCTTTTTGCCTCTWGATGATATTTATTTTTCCTCCTCTATCTC
Tom_000363_Class_II	N/A	N/A	Chr07	51470102	Unique_Gt	#N/A	Tm1_Mira454_Contig_673	TCAAGAAATGAAAAACCTTTGCCGCTGGATGTAGCACTTCACTTGATTGG[A/G]GTCCGAATCTGAAAATCAATTCACAGAGCGACGCATAATCGTTGCGCCCA
Tom_000373_Class_II	N/A	N/A	Chr02	55892502	2_GtGm	#N/A	Tm1_Mira454_Contig_693	GATGGACGCAAAAGGCCACATTGTAGAGAAATGCTTTGGGGTTAGAACTT[T/C]AGCGGCTTCTCCTTGTAAATCAATAGTGGAGAGGGCATCCATGGTCTTAG
Tom_000377_Class_II	N/A	N/A	Chr09	51599880	Unique_Gt	#N/A	Tm1_Mira454_Contig_701	TCTCCAACTAGTTCTGATGTTGGCAGTGGCAACCCAGCACTTGGACCATC[A/C]ATGGCAAGACCTTCAGAGGCATTAGGAGCATTATCAAGAAATTCCTTCAT
Tom_000383_Class_II	N/A	N/A	Chr01	52614007	Unique_Gt	#N/A	Tm1_Mira454_Contig_707	TTTTTCTCGCACTTGGTTTCAGAGCGAAGCCAGGCTTCAACAACAGAGAG[A/C]AAATTTTCTGAGCTTTTCAACTCATTAATTTCTGTTAACTTCGCAGATCT
Tom_000384_Class_II	N/A	N/A	Chr08	47442984	Unique_Gt	#N/A	Tm1_Mira454_Contig_712	ACATACATGTTTTTGGATGTGGATATTATGGTATGAACCTCTTAATATAC[A/G]ATAAAACTTTAAAAAGTAAACCCATGTCGGATGCAGATTCATATCCGATA
Tom_000392_Class_II	N/A	N/A	Chr03	5333839	Unique_Gt	#N/A	Tm1_Mira454_Contig_720	CTCTATGTTTTTACCTATTTTTTCATTGCCACAGAATATTGAAGAGCTTC[T/C]GAAGGAGCATTTACCATCAAATGCCTCAAGCAGCAGACCAAATGCTTGCA
Tom_000393_Class_II	N/A	N/A	Chr01	11298161	Unique_Gt	#N/A	Tm1_Mira454_Contig_723	CTTTCCACTGCCTGCAGGACCAATAACCAATTGTGCATAACCCATTATAG[T/C]TTTTCCCACTTATCAACCTTCTTCACTAACTCAGAACGAACACAAGGAAT
Tom_000395_Class_II	N/A	N/A	Chr09	174418	Unique_Gt	#N/A	Tm1_Mira454_Contig_726	GATATCCGTTGGATCATCACATGAGATATCAGGCCTCCATTCACGAGCTG[A/T]TTCACAAACAAAAGGATTTTCTAGAATATGTTCTCGTATTTCTTCATACT
Tom_000396_Class_II	N/A	N/A	Chr06	36485133	Unique_Gt	#N/A	Tm1_Mira454_Contig_728	GGAGACGAGAGTTGGAGTGAGAAAGTAGAGGATCTGGTGGCTGCTGGAGA[T/C]ACGCAAGGCGCTATTTCCTTCCTCGAAAATCTCATTTCCCAACTCCAGAC
Tom_000402_Class_II	N/A	N/A	Chr09	15827664	Unique_Gt	#N/A	Tm1_Mira454_Contig_736	ATCACAACCAGAAATATACCACAGTATCTACAAGTAATGCTTATAAAAAC[A/C]ACCCCAATTCCCTAAGGATTCAACCAGGGAATGCGAGTATCAACCGACTG
Tom_000421_Class_II	N/A	N/A	Chr06	46886409	Unique_Gt	#N/A	Tm1_Mira454_Contig_749	CACATAATGGTGCAACGGCTGCTTCCTTCTGCTGGTTGCGGAGCTGTCTG[C/G]TGGTACCTGTTTGACTCCGAAGGGTTGTAGGTGAACTCGGACGTATCCAG
Tom_000423_Class_II	N/A	N/A	Chr02	15593125	Unique_Gt	#N/A	Tm1_Mira454_Contig_751	GGCAAAAGAAATTAGTATCTTGAGACCCTATGGAGGAACCAGTTACATCA[A/T]GCCCAAATAGCCTGCCAGAACCACTCCTTGAATGTTTGCCATTCTGGGGA
Tom_000429_Class_II	N/A	N/A	Chr07	3802054	Unique_Gt	#N/A	Tm1_Mira454_Contig_755	TTCTAAAAATTTAAAGAAGAGAAAATTTATCGAAACCAGTATCGAAACTG[A/G]GGACAGTTTCTGGTATAGACTTGTTATATTCCTCTCTACTCTGTTACAGA
Tom_000433_Class_II	N/A	N/A	*	0	Unique_Gt	#N/A	Tm1_Mira454_Contig_757	CTCCGATATTGCTGGTGATCGCTGTCGGTCAGGAGTTCCTGAATGAACCA[T/C]TTCTCCGGAAGACCTTCTTTTTGTTTCAAGGTCTTTCTTTCTTGATTCAA
Tom_000439_Class_II	N/A	N/A	*	0	Unique_Gt	#N/A	Tm1_Mira454_Contig_764	ATTTTTGTTTTAGGATTTCTTTCTTTCTTTTATTTTTCTTTTAAATTATT[C/G]AAGCTTTAGAATGAAAAAAAAATCAAAGCATACTCGAAGCTATTTTGTGC
Tom_000444_Class_II	N/A	N/A	Chr07	2779794	Unique_Gt	#N/A	Tm1_Mira454_Contig_771	CTCGAAATAAGCTTACTTCGCGTTAAGTTTAGCTGCTATTGGCTCTTATC[A/G]CTGATCATCCATTTTTGTTCAAGGTCTTGCATTAAAGCTTGGAATGATTA
Tom_000449_Class_II	N/A	N/A	Chr07	288962	Unique_Gt	#N/A	Tm1_Mira454_Contig_782	AACACTGCTAATGTTCCATCGCGCTGCCACATCCCTACCCTCGTCTATAT[T/C]CACTTTTAAGAAAACTACCTTTGCATATTTTGCAGCTAAACTCGTATAGA
Tom_000451_Class_II	N/A	N/A	Chr12	25068305	Unique_Gt	1	Tm1_Mira454_Contig_784	GCCTGAGTGTTGCATAACTGAACTCCTTTGGCCCTATGGAAAATCTCATC[T/G]GGAACCGATGCTGCTCCACTTGTCGCACTCACTTTTCGAGTTGAAAGTGT
Tom_000452_Class_II	N/A	N/A	*	0	Unique_Gt	#N/A	Tm1_Mira454_Contig_785	GAACAATTTGGGGTTGGGAACTAATGTTTTTTTGAGACTATACCAAGGAA[T/C]GTAGAGTGTCGTAAATGGAGTCTATGATTGCATGAGACTGCCTTGTAGCT
Tom_000455_Class_II	N/A	N/A	*	0	3_GtGmGa	#N/A	Tm1_Mira454_Contig_786	AACTCCTTCTCCTCTCGCTCGTCGTCCGACATCGTTTTCGACGCTTATAA[A/G]CAAATAATTGGTTGAAATTGGCGGCAGTGAGTGAAAGAGCTAGGGTTTTG
Tom_000467_Class_II	N/A	N/A	*	0	2_GtGm	#N/A	Tm1_Mira454_Contig_805	AACAAGGCAAATCGCCATCCCCCACTTCTAAACCTAAACCAAAACCAACC[A/T]ATACAACAACAATCACAGCCGCCGCAGCAAACGTTGGTTTCACCGGAATT
Tom_000468_Class_II	N/A	N/A	Chr10	17780189	Unique_Gt	#N/A	Tm1_Mira454_Contig_806	GAGAAATGGAAATCACCCACATCAGAGACACTTTCATAGGCAGTGGTAGC[A/T]CTAGCAACAACAGGTTCTTGAGATCTGTAAGCAGACAAGTTGATAGATTT
Tom_000472_Class_II	N/A	N/A	*	0	Unique_Gt	#N/A	Tm1_Mira454_Contig_822	AAAGATCCCAAATGGGGAGGGGGGGAACACATCACCTATTCGGATTTTTT[T/C]GAGATCTTCCTCTTCATTCGGCTAAACGGTCCGACGGTTTGATCCATTAT
Tom_000477_Class_II	GOOD	GM_GOOD	Chr06	43492899	2_GtGm	1	Tm1_Mira454_Contig_830	GATTTGCTGCTGGTGCCGGTGTCCCATAGCCATGCTTAAAGAAGCAGGGG[C/G]AACAACTTTCTTTAGCATCCCCATCAGGGGTAATAGTATAGTATAGTTTG
Tom_000479_Class_II	N/A	N/A	Chr03	2299649	Unique_Gt	#N/A	Tm1_Mira454_Contig_834	GGGTCGGAGTCAAATTCCGGCAATCGGAACCACTCGCCGTTGCTAAATCC[A/G]TTGAAGCTACAAATCCCATGAAAAAAAGCAGAAGAGGACCAAGGTCAAGA
Tom_000480_Class_II	N/A	N/A	*	0	Unique_Gt	#N/A	Tm1_Mira454_Contig_834	GAACAGACCTACTGATAACCATACGTTCAACATTCATCCTCCACATTTTA[A/G]TCCGTATCGGATTCATTATCCAAGCAACAACAACAATGGAGTTCAAATAG
Tom_000482_Class_II	GOOD	GM_GOOD	Chr03	42754951	2_GtGm	1	Tm1_Mira454_Contig_837	TGAATGGGAATGAAGGGATCGTACCCTGAAAAATAATGGAGAAGATGAAA[T/G]GACAAATGGGGTGGCTCTTTGTCTTCCAATGCAAGCACCACCAGCCATGG
Tom_000483_Class_II	N/A	N/A	Chr05	7803685	Unique_Gt	#N/A	Tm1_Mira454_Contig_838	ACTCACTTATTTGAAATGATCACCTTTTTACTGCGGGTCCCTTAGATATA[A/G]CAATCTCCTCGAAGGTGCTGGAGGTGCCAATCCTGGAATATCTCTGATAT
Tom_000486_Class_II	N/A	N/A	Chr09	1970520	Unique_Gt	1	Tm1_Mira454_Contig_847	TACTTGATATCCTATCAACGAGATATAATTATAACCTACATCTATACTTT[T/C]TCAATTTCACTCCAAACTGACAAACTGATCTAAATGATTATATTGTTTTT
Tom_000493_Class_II	N/A	N/A	Chr01	10680872	2_GtGl	1	Tm1_Mira454_Contig_857	GGTACGCGCATGATCTCACGATTCAATCACCATCATACGATCAGAGACAT[A/C]CGTGGCTTCATCGATGCATCACAGCCTGGCGGAGCAACAAACTATCAGTT
Tom_000494_Class_II	N/A	N/A	Chr09	6285320	Unique_Gt	#N/A	Tm1_Mira454_Contig_858	TTTAAGAAAACGTGAATTATACCATTTATAGGCAACAACGACAACCACCT[A/C]AAACACTTCCTACTGCTTGACCGGCCACCGACCGGCTAGATCCCATCATC
Tom_000496_Class_II	N/A	N/A	*	0	Unique_Gt	#N/A	Tm1_Mira454_Contig_860	GTCATTGTTCATCTCTACAATCCGTTCCTCTATCTCGGTAAGCCGCTTTC[T/C]GAATTCATCAAAAGCTGCAAGTGGGGTTTCGTCTGACGTCCATTCAGGGT
Tom_000497_Class_II	N/A	N/A	Chr13	32228790	Unique_Gt	#N/A	Tm1_Mira454_Contig_860	TCTTTCCACCAGGCTTGAAGTTCAGAGTCTTGTTGGACCATTTCGTCGGT[T/C]TTGTAGTAGAAGGAGCAATAATCTTTGACCCATTTTTCAATTGCAAACCA
Tom_000500_Class_II	N/A	N/A	Chr09	4136254	Unique_Gt	#N/A	Tm1_Mira454_Contig_874	GCAGCCAAATGGGGCAAAAGAAATCCGATCCCCTCATTTCCTTTTGCCCT[T/C]AAATGCAAACCTTCACGATCATCATCCCAACCACTCTCCCTTTAGCCCTT
Tom_000507_Class_II	N/A	N/A	*	0	2_GtGm	#N/A	Tm1_Mira454_Contig_893	TTGCATATCGAATCTACATATACTTGGAAGCTAGAAATCTCAACCTACAA[T/C]CTCCTTTAAATCCATCACAAATTCATATCAACATTCATTGCTTGCATCAT
Tom_000508_Class_II	N/A	N/A	*	0	Unique_Gt	#N/A	Tm1_Mira454_Contig_893	GGTTCCCCTTCTACCGCGTCCAGAGAATCTAGGTAAAGGTCCTTTGTTCG[T/C]CAATGTAGGTTTCAGCTTTGATTGCCTTCTGATGAAAGCTCTTTGAAACT
Tom_000513_Class_II	N/A	N/A	Chr04	47534207	Unique_Gt	#N/A	Tm1_Mira454_Contig_909	TGAACTTAGGGTTGAAAGGAGGCGGAGAGATGAAGAAAGAAGATGAATTG[T/C]AGCGGAGGGGGAGCTTCGAGATTAAATTGCGTGTACGAGAGATCATTGTT
Tom_000521_Class_II	N/A	N/A	Chr07	13814978	2_GtGm	#N/A	Tm1_Mira454_Contig_919	TCACCCTTCCTATATTCTATCCGAAAAAAAGATAGCTGATATACTCGGCA[A/G]TATATATATACACACGATATGTACATACATACAAATACTAGTGATGATAG
Tom_000527_Class_II	N/A	N/A	*	0	Unique_Gt	#N/A	Tm1_Mira454_Contig_930	ATTCCGCTCTTGTTGTTTCATCATCTAAGAAAGATAGTTCAAGACCGCCA[A/T]TTCTATCTTCGGTTTCCAGTGGGGGTGGGGCAGGAGTTTTAACACGCTGC
Tom_000528_Class_II	N/A	N/A	Chr13	3679819	Unique_Gt	#N/A	Tm1_Mira454_Contig_932	AAAAATATAAGATTATCATCTTACCATTAGCAATGCAATTAACAGTAATT[A/G]TCTAAACCTTTATTCAAACCATGTAACCATTTTCATGGAACTTATTATGT
Tom_000536_Class_II	N/A	N/A	*	0	2_GtGm	#N/A	Tm1_Mira454_Contig_941	GACTAATTATGGATGACAACAAATTAATATCTATTGATGGGTACCCCAAA[A/T]GAGTAACTTGGGTTTCACTAAATTGTAGTAAACACTAAAACACTAGTATG
Tom_000540_Class_II	N/A	N/A	Chr07	29656319	Unique_Gt	#N/A	Tm1_Mira454_Contig_942	CACGCAGCACGCCACCAAACTCACCAACAAATTTTGGTAAATTCAGCAGC[T/C]GCACCTACACCATCATATTCAGCCAAAAAGATGCTAACCCTTGAACATTT
Tom_000547_Class_II	GOOD	GM_GOOD	Chr09	52712700	3_GtGmGl	#N/A	Tm1_Mira454_Contig_958	AGATAGGCACGGGCACCAATGGCTACCGCAATTGCTGTGCCAGCTAAAAT[A/C]CTGTGAACTATCCAAGCTTTACCTGTTGAAGAAGAAGAAGAAGAAGAAGA
Tom_000550_Class_II	N/A	N/A	Chr04	2959982	Unique_Gt	#N/A	Tm1_Mira454_Contig_969	TTCAATAACTTGAAAGGTGCGGTCCCCGGATCTCTATCATCGGCGAAGTT[T/C]GTCGGACATTTAGATCTCAGCCATAACCATCTTTGCGGTACGATTCCGGT
Tom_000554_Class_II	N/A	N/A	Chr09	10079324	Unique_Gt	#N/A	Tm1_Mira454_Contig_975	ATGAACCTGTTGCTGAAAGTAAGCCAGAACCAAGATCTGTTTGGAGGAGA[T/C]CTTTGAGGCCACCACCGGGTTCCAAAGGTTTAAGTGGCTTTGGAAACAAT
Tom_000562_Class_II	N/A	N/A	Chr13	43216224	Unique_Gt	#N/A	Tm1_Mira454_Contig_983	TTCAAACAAAGTTATACATTCTTTTCATCGATAAAACCATCAATGAAGAA[T/G]TTATAAAACTTACGTTGATCTCTTAAAAAACTCCACAATCGCATTGAATT
Tom_000563_Class_II	N/A	N/A	Chr13	43215991	Unique_Gt	#N/A	Tm1_Mira454_Contig_983	CCAATTTTTTCTTCAAAAAAATCTCTATATCAACCAAAACTCCTTGTAAA[A/C]CGAAGAACCAAGTAATTTCCCACGTAGGCTTTTTGCGGATTATATGATAA
Tom_000564_Class_II	N/A	N/A	Chr08	55582027	Unique_Gt	#N/A	Tm1_Mira454_Contig_989	TCGAAACAGAAACAGCTAAAGCTCGAACATGTTACTCCTCCTTAGTATCT[C/G]CAGGAGAAGATTTTTCCTCTGACCCAGTAACTGGAGTTTGTGATGGACCA
Tom_000572_Class_II	N/A	N/A	*	0	Unique_Gt	#N/A	Tm1_Mira454_Contig_1001	AGCTTTCTTCTGAATCGAAAAGATTTCTTTGACCTGGCTATCGTTTCCCA[C/G]TAGGATAGCTGTGAGTACACTGAGGACACATATCAAACACCTTAAGAGCA
Tom_000574_Class_II	N/A	N/A	Chr09	19899254	Unique_Gt	1	Tm1_Mira454_Contig_1003	GACAAGCAGCATGAGAGCAAAAAAGGAAATTAAAAACAAAATGCTCCTAC[T/C]ACCATTAAATGAGTTCAGTTTCAAACACTGCTGACAATGATAATAAGAAG
Tom_000575_Class_II	N/A	N/A	Chr09	19899319	Unique_Gt	#N/A	Tm1_Mira454_Contig_1003	TCAGTTTCAAACACTGCTGACAATGATAATAAGAAGCAAGAAGAAATGTC[A/T]ATGATAACCAATAGTTGGTAGGTAGAGCCTCATCGGGGCTTCCACCAAAT
Tom_000577_Class_II	N/A	N/A	*	0	Unique_Gt	#N/A	Tm1_Mira454_Contig_1005	AGAACAAATGATACTAAGTTTCACACTCACAAATACTGCTTTCCAATTGG[A/G]CACTTAGCCACAGTTTTACAAATATGATAAAACTACTCTCAAACATGAAA
Tom_000590_Class_II	N/A	N/A	Chr11	26293069	2_GtGa	#N/A	Tm1_Mira454_Contig_1026	TTCATCCTTCCACACCATGAAGCTGGCAGGATCCACCACTGTTGGCTGGA[T/C]TATTTCTTTGGCTGGGAACACTCCCCAAGTTACAGCATTAACATCTGTCG
Tom_000596_Class_II	N/A	N/A	Chr03	2512682	Unique_Gt	#N/A	Tm1_Mira454_Contig_1027	AACCAGGTTCCACTATTGTCCGACGAGGAATCGGACCAAGATGTAGCGTA[T/C]GAGTCAGGCGAAAAGGTTCACATCGTAGGAATCGACGAACCGGAGGATGA
Tom_000597_Class_II	N/A	GM_GOOD	Chr13	41115057	2_GtGm	#N/A	Tm1_Mira454_Contig_1036	GCAGCAAGGTCCCTCGACGAATACTTCTGAGATGGGCCGAAAATGCGAGT[A/G]CCACCCTGTTCATTCCCACCTTTGGCAGGTTGCCATGTCGGTCTAGCAGC
Tom_000603_Class_II	N/A	N/A	Chr02	58155672	Unique_Gt	#N/A	Tm1_Mira454_Contig_1045	CCAACAGCAAGCAACTGTTCATTGATCTCAACCATTTTGTCCAACCTCCT[A/C]TTGAACTCTGGATTCTCCACATCCAGCACAGCAGGGAAAATCCTGGCTGT
Tom_000619_Class_II	N/A	N/A	Chr02	62218985	3_GtGmGa	#N/A	Tm1_Mira454_Contig_1065	GCTAGCTGATACAAAGGCTTTTGATTGATTAGTCGATGAAGATCTACGGA[T/C]GTTGCATCGACTGGAAAAGAGCGTTGTACGATCCGAATTGAGGTCCATAT
Tom_000620_Class_II	N/A	N/A	Chr02	62218740	Unique_Gt	#N/A	Tm1_Mira454_Contig_1065	GGTTGCATGACTGTGGAAGAATTACTTGGAGACAAAGGCTTGCTTTGATC[C/G]GGTGAAGAAGAGATGGTATCGGGGATGTTAACCGTCGTGATATCATGGAT
Tom_000623_Class_II	N/A	N/A	Chr09	52085256	Unique_Gt	#N/A	Tm1_Mira454_Contig_1080	CCTTGGGATGCCACACTTTTTATGGGAGGATAAGGTTAAGAGTGGGTTGA[A/T]TGGGTATGAAGCACATTTCCTTTCATTAGTTCTGCAACTTCGTCTGGGGA
Tom_000627_Class_II	N/A	N/A	Chr13	19027024	Unique_Gt	#N/A	Tm1_Mira454_Contig_1083	ATGAAAAGAGGCTCGAGATTTCATTTTTTGAGCCTGGTGCCTTGGTTGAC[T/C]CTGAAGGAAAGGGTCTTAAATCATTGTCAAGAGCCCAGCTGGATGAGATT
Tom_000631_Class_II	GOOD	GM_GOOD	Chr03	166932	3_GtGmGa	1	Tm1_Mira454_Contig_1087	AGTAGAGGAATTGAATATTTCAAAACGTACACATACAACAAAATAGTAAC[A/G]CATCTTGTTACAGACGTTTTGAGTCATAGAATTGGTACAGTACATGATCT
Tom_000633_Class_II	N/A	N/A	Chr03	42011152	Unique_Gt	#N/A	Tm1_Mira454_Contig_1090	CTTTTTCATCTTTGATGATTCTGGATTTGGAGTTATTGGCGAACCATCAC[A/T]AACTCTCCATGCACAGAAGCAGAATTGGCATATAAGTGCTGCGAGAGCAC
Tom_000636_Class_II	N/A	N/A	Chr09	12013245	2_GtGa	1	Tm1_Mira454_Contig_1101	AACAGCTTCATCGAGAACTGCTACAGTACCCATCTGATCAGCACCTGGTA[T/C]AATTCCCCTTAGAACCTTAACCATTTTCTTCATTTTCAGCCGCTTTTTGG
Tom_000639_Class_II	GOOD	GM_GOOD	Chr08	55280806	2_GtGm	#N/A	Tm1_Mira454_Contig_1103	CTAATTAGCTGGTACAGTCTGTGGCGTCACCCCAATTTTTTTCCATGAAA[T/C]GCTGGGCATAATCTGTTTTGTGTCGATGCGATCCTTGAACTCGATAGCAA
Tom_000640_Class_II	N/A	N/A	*	0	Unique_Gt	#N/A	Tm1_Mira454_Contig_1106	TTATCTCTGAGTATATCTTATGCTGTATTTCTGGATGTGTAACAAGCCTC[A/G]TCAACATATTATTAATCAAACCTCCGGTTGTTAAGCATCCATGAAACAGC
Tom_000641_Class_II	N/A	N/A	Chr10	58284352	Unique_Gt	#N/A	Tm1_Mira454_Contig_1106	TCATAATATTGCCACAAGATTCATCTCTTACATTATGACGGCCATTAATC[A/T]CTTGCAGGGAAATGTTATCTTGCAAAAAGACGCCGGCCTCCATTCCAAGA
Tom_000643_Class_II	N/A	N/A	Chr09	10097469	Unique_Gt	#N/A	Tm1_Mira454_Contig_1109	ATGTTACCGGTCCCCAACAAGTCCCCCTGCGTTCTAATCATGGCAGCTCC[T/C]TCCCTCACTCTCCTTAACGCATCCCCTAGGTTCTTGCAGCCGCAAACGAA
Tom_000644_Class_II	N/A	N/A	Chr10	61725909	Unique_Gt	#N/A	Tm1_Mira454_Contig_1111	TTTTCCAAATTGCATTTACATCCACAATACATAGATTGTTACCAATTACC[C/G]TTTTTTTAAAGGGCCACATACACAAGGATAAACAAAAGAACTATGCGCAA
Tom_000648_Class_II	N/A	N/A	Chr10	7239183	Unique_Gt	#N/A	Tm1_Mira454_Contig_1118	ACGACACCAAAGCATACGACCGCTTTTTCGCCTTGGTCAAGCCTTGCCGC[T/C]GATCATCATCACCTAATTTCTTCATGATTTTCATATCAAAAGCTTCATTC
Tom_000651_Class_II	N/A	N/A	Chr05	32722014	Unique_Gt	#N/A	Tm1_Mira454_Contig_1124	AGTTTCTTGCACACATATGCCTAACTGCATTTATTTATTCACTTCTTTAA[T/C]ATAAAGATGAGCAGGCAGCAGGATTTAGTTCTTCTTCTTGGCAAGGAAAA
Tom_000659_Class_II	N/A	N/A	Chr11	49770125	Unique_Gt	#N/A	Tm1_Mira454_Contig_1141	CAGCGGCTATTCCTGATTGGAGATGAAGAAGAGTACAAGGTTGGTGGTGG[A/G]TTGATCTCCATGCTGAGAGATCCGGTAGTGAAAGCAATGGCTGCAACCAA
Tom_000674_Class_II	N/A	N/A	*	0	Unique_Gt	#N/A	Tm1_Mira454_Contig_1166	TATTAAGACTTAAAATAACATAATAATATAAATCTGAAGTGTTGATAAAA[A/G]GAAAGTTTGTCCGATGAGTGGTGCTAAAACTTTGTCCGATGATCGGATTG
Tom_000682_Class_II	BAD	GM_BAD	Chr07	41105453	3_GtGmGl	1	Tm1_Mira454_Contig_1188	TAGGTTTCAAGTTTAACCGTGACTGACTAAAAGATACATAACATCATTCG[A/T]ATGTAAAATGTTTACAATTTTGGGGAGCCTGTATAGTTTAGTTGCACTTC
Tom_000684_Class_II	N/A	N/A	Chr06	50054972	Unique_Gt	#N/A	Tm1_Mira454_Contig_1195	CTGCAATGGCTTCTTCAGATCTGCAAATCTTCTACATTTATTTTCACCAT[A/C]TTTTCTCCTTTAATTACTTTTTTTTTAATATTAAAAGAAAGAAAGGAAAA
Tom_000685_Class_II	BAD	GM_BAD	Chr02	61550536	2_GtGm	#N/A	Tm1_Mira454_Contig_1197	TTCATCGACATAGCGAGCCCAAAAAAACATAAAAATCTTCAATCAAAGGA[A/T]AAAAGACAAATTCAAAATCAGAGAAATTAGGAAAAGTGCGCAGTACGCAC
Tom_000688_Class_II	N/A	N/A	*	0	3_GtGmGl	#N/A	Tm1_Mira454_Contig_1206	TTATTAAAATGAACCAAGATAGGAACTCCAGCACTACTTTTATTCTCTGA[A/G]ATTAGCAATGACGATGAAGAAACATAAAAGCTGAAGGCAGGCCTTTAGTT
Tom_000695_Class_II	N/A	N/A	Chr07	23280229	Unique_Gt	#N/A	Tm1_Mira454_Contig_1217	AGTTTCTCAAGCGCTTGCCTAAGTGATTCAAGCCGGGTGTTCTCATAAAA[A/T]GTTTGAAGGTATTCGGGATATAAGACTGGGTCCTTTCGAGGTGGTAAATC
Tom_000711_Class_II	N/A	N/A	Chr11	32364397	Unique_Gt	#N/A	Tm1_Mira454_Contig_1232	GTAAGGTCAAGGTTTTTTTCAAGCTCATCTAGCACGGCTCTCCCACCTGC[A/T]TGAATGCAAAAATGTTCGAATGCCAACTTGAAATCTGGGATGTAGGGTTT
Tom_000713_Class_II	N/A	N/A	Chr09	14140793	Unique_Gt	#N/A	Tm1_Mira454_Contig_1238	AAACAGATAGATCAAATTGAAGAAGAAGAAGGGAGTTTGAAGAGATGAGA[C/G]TGGTAAGGTGAGGCTCTCGTTTTATCCGCCATGGAGATAGAGATTAGGAG
Tom_000720_Class_II	N/A	N/A	*	0	Unique_Gt	#N/A	Tm1_Mira454_Contig_1254	CTAACATTGGGGAAAGAATCACCAGGGTTCTTCAGAACAGCGGCATAAAC[T/C]TTTATGTCATCCTTGGTCAGCTTATTCCCAGAGATGTAAGATTTTCCAGA
Tom_000721_Class_II	N/A	N/A	*	0	2_GtGm	#N/A	Tm1_Mira454_Contig_1263	AGCCACAAAAAAAAAMACATAAGAAATTGAGGATTGATTTAATCAACCCT[T/C]TAACGAGTACTTTCTCCCGGTGAATGGCTGGAACTTGGGATCTTCCTTCT
Tom_000722_Class_II	N/A	N/A	Chr02	52048210	Unique_Gt	#N/A	Tm1_Mira454_Contig_1265	CGGAGCAGCCGAAAACCCGTCAACAAGTTCACTGGGAGCACCCCAGACAG[A/G]AGCAGCCGATTCTAGTCCGCTGGTGTCAAGCTTCATGATTGGTTCTTTAA
Tom_000729_Class_II	N/A	N/A	Chr03	21950085	Unique_Gt	1	Tm1_Mira454_Contig_1276	GACTAGATGATAATCAAAGTTTCCAGAGTTCTTTCCTTAGCAAATCCACA[C/G]ACATTAGGCATCAGCAGCCTTGGAACTACCATTCATTTTGCCACGTTTAG
Tom_000735_Class_II	N/A	N/A	Chr04	404709	2_GtGm	#N/A	Tm1_Mira454_Contig_1285	AAATGGGGAGAGTGGAAAGTTGGGAAGAAATGGAAAGAGACGGATTTGAA[A/G]AAGGTTTGAAAGAGAAGGAAAGGGAAGTTGAGAGTTTAGAGGACGGAGAG
Tom_000737_Class_II	N/A	N/A	Chr08	55054741	Unique_Gt	#N/A	Tm1_Mira454_Contig_1289	TTAACTCCCATAAAGGGCTCCTGATCTTCCGTCACGTTGCTATCCGACGG[T/C]CTCAATCGCATCCTGATGTCTTCTTGTCGTTCATCGTCGTCGAACTTGGG
Tom_000749_Class_II	N/A	N/A	*	0	Unique_Gt	#N/A	Tm1_Mira454_Contig_1311	AAAACATCAATGGCAGAAGCAATGCCAAGAAGCAAACTAAGCGAGAAGAC[A/G]ATTGAGAATTGAGGAGCCATTAATAACATGAGCCCACAATAATTCAGCTT
Tom_000758_Class_II	BAD	GM_BAD	Chr12	25141396	2_GtGm	1	Tm1_Mira454_Contig_1321	AAAGGCTGATCCATGTTGGTAAGGCGATTATGTAAAGTGTGAGGAGGCAG[T/C]AGTGAAAAAGGGTCTGATCGGAGGCCATTTTCTTGTCTTCTCTTTTCTAT
Tom_000763_Class_II	N/A	N/A	Chr07	13815062	Unique_Gt	#N/A	Tm1_Mira454_Contig_1324	TTGATTCCATATATTGCTATCATCACTAGTATTTGTATGTATGTACATAT[A/C]GTGTATATATATATATTGCCGAGTATATCAGCTATCGTTTTCTCGGATAG
Tom_000777_Class_II	N/A	N/A	Chr11	10601940	Unique_Gt	#N/A	Tm1_Mira454_Contig_1352	TAAATATAGATTTCACTCAAACACACTAAACCGTATCCTGGTTTTAAGAC[A/T]TTTTATTACAATTGAGTTTGGGTCTGACCCTTTATTCATGATGGTGAGAT
Tom_000781_Class_II	N/A	N/A	Chr10	27210091	Unique_Gt	#N/A	Tm1_Mira454_Contig_1362	TAATAATGGGAATAACTTTAGCTGCCAGCAGGTTCCACTACTCTCACACA[T/C]CAATGTTTCTGTATATGCTATAGAAAATCAACAGTGAAATTCCGGTAGCC
Tom_000784_Class_II	N/A	N/A	Chr13	55603138	Unique_Gt	#N/A	Tm1_Mira454_Contig_1365	GCCCTCCTATTAAACTCCGATTGATGCGCAACCACAGATCTCTTATCCTC[C/G]GCTCTCGAACTACTGCTACTCGGCCCATTTTGGCTCGGTCCAGACGTGAT
Tom_000785_Class_II	N/A	N/A	Chr01	14745662	2_GtGm	1	Tm1_Mira454_Contig_1367	CACACTGATGGATATGGTTTGATGATATTCTGAACACACTTTTCGTCAAC[A/G]GCTAAACATAATATTCATGCTGCCACACTAATTATACCATGAATTTGAAA
Tom_000787_Class_II	N/A	N/A	Chr07	39373803	2_GtGm	1	Tm1_Mira454_Contig_1369	TTGGCTGCTGCTGCTGCAGAAGAAGAAGACGATGCTGGGGAGGCTAACAA[C/G]GCCCTCAAACCTTTGAAAACCCTAGACATTACTATGGAAAAAGAATGTGG
Tom_000788_Class_II	N/A	N/A	Chr07	39373906	Unique_Gt	#N/A	Tm1_Mira454_Contig_1369	TTCGAGCTTGTTGTGGGTTGAATGGAATAATACCTTTTGAAAAGAGCGAG[A/G]GCTGAGGAGGACTGACTGAGACCTGGGATTCTGAGGAAGTCTGAGGGTTT
Tom_000802_Class_II	N/A	N/A	Chr02	55975430	Unique_Gt	#N/A	Tm1_Mira454_Contig_1400	ACAGTTTGCCCTTTGGGTAAAAGGAGGATGCTTTTCAGACCGATGACCCC[A/G]ATTTGATTGGTGGAATGTCTCAACTTGATGCCATTAATGTAACGACCTTA
Tom_000812_Class_II	N/A	N/A	*	0	Unique_Gt	#N/A	Tm1_Mira454_Contig_1418	ACTCCTTTGTCAACTGTTAAAATGCCATAAATGTCACTTGTCACAGCCAC[T/C]GTGCTCGTTGAGACGGCAAGAAATATCATCATCCATGATATTAGTCTATC
Tom_000816_Class_II	N/A	N/A	Chr13	1691556	Unique_Gt	#N/A	Tm1_Mira454_Contig_1423	CTTGAGTTCAATAAGATCAAAGATATGCTTATAAAATTCCACAAATTAAC[A/T]GAAAAAAAGAAAGAAAGAAGGAACTGCCTTTCACAAGCAAAGCCTGGTAG
Tom_000817_Class_II	N/A	N/A	Chr08	45356259	Unique_Gt	#N/A	Tm1_Mira454_Contig_1428	TTTTTCTTTTTTGCTGTAATTTACTTTAATAGGGTAGCCATTTGACATGT[T/C]TGCTGTAATATAAACTAAAGTGGCTTTAGTCAGTTTTTTCACCCAATGAC
Tom_000828_Class_II	N/A	N/A	Chr06	13515300	Unique_Gt	1	Tm1_Mira454_Contig_1439	ATTATCCACCAAAATCAAAACCCTTGCCTTCTTTTCCAAAAAAAAAACCC[A/T]CTCAAATTCACCACTACATACAATTTATTTTTATTCTCACTTCCTACACC
Tom_000832_Class_II	BAD	GM_BAD	Chr07	52186877	2_GtGm	#N/A	Tm1_Mira454_Contig_1447	TATATGCCAACTTGAAGAGGCAAAATTTGAAAGTGATGATGAGATGAATG[T/C]CTTATGATTGGAGAACAAAACTTTTGCCCAGAATCATGTCATCGGTCGAA
Tom_000842_Class_II	N/A	N/A	Chr09	998116	2_GtGm	1	Tm1_Mira454_Contig_1461	GTCAACAGCTGATGCATCCTCCTCATTCTGTTCAGTTCCAGCAGCTTCAT[A/C]TGGCCCATTGGTGGCATCTGTACTCGTCAGCTGATCCTGTGATTCTTTAC
Tom_000846_Class_II	BAD	GM_BAD	Chr09	7090005	2_GtGm	1	Tm1_Mira454_Contig_1469	TTGTTGAAATGCCTGCAAGAAACAATTTGGTTGCATTTCAAGTTGAAGCC[C/G]AAAGGGATTGTTCTCGACTGCAACAGCACTGAGGCAGTTTCCATGGATTG
Tom_000847_Class_II	N/A	N/A	Chr05	35062997	Unique_Gt	#N/A	Tm1_Mira454_Contig_1472	AGTGCGTTCTCAAGCATGCCCTCCATGCTTGCACCAAAAATGTTCCTAAG[C/G]TCAGATAAGTGAGAGGTTGAAAATGGTAATTTACTCAAAATCCCTCGGGG
Tom_000850_Class_II	N/A	N/A	Chr10	2079389	Unique_Gt	#N/A	Tm1_Mira454_Contig_1476	CCGATTTGTCAACCATGTTGGAACCGAAATCTGCCATTAATTCCACTAGC[A/G]GTTTCATGATTCCAGCTTCAACGGCCTTGATCTTGTTCTCTTTAACCGTG
Tom_000858_Class_II	GOOD	GM_GOOD	Chr02	8553684	3_GtGmGa	1	Tm1_Mira454_Contig_1491	ACTAAAAATAAAAACAGACAATGGAATCTATGTGGCCATATCTACTGTAA[T/G]AAGATAGAAACCCCAAATTTGCAGGCTTGTTTATTTGTATGTGCCCATAC
Tom_000866_Class_II	N/A	N/A	*	0	2_GtGm	#N/A	Tm1_Mira454_Contig_1514	TTCTCCTTATCCTTCTTATCTTTCTTCTTCTCCTCTTTGGCATCTTCTAC[A/G]TCATCCTCTTTATCGCACTTCTTATCTTTCTTTTTCTCCTTATCCTTGTT
Tom_000868_Class_II	N/A	N/A	*	0	Unique_Gt	#N/A	Tm1_Mira454_Contig_1517	TTGTCTAGAGCATATTCATGGCATCTCTCTTATGTTTAATTTTGCTTCTC[T/C]CTCCTCTTTTTAAATACTAATTAATGGGAATCCCAGTGATCAGTCCAATT
Tom_000893_Class_II	N/A	N/A	*	0	Unique_Gt	#N/A	Tm1_Mira454_Contig_1556	TCGAATTGGGATGATGTTGTTTTCATTCCTCCTGGTTTTGATGTTTCAAC[A/C]GATCCCACCCAACTACAACAGTAGGCAACTAAATGAGTCGATGGTCTACT
Tom_000895_Class_II	N/A	N/A	Chr01	17771055	Unique_Gt	#N/A	Tm1_Mira454_Contig_1558	TATATGATATATTGAATGTTTTTACTGTAATACAATATAAGCATTGAATG[A/T]GGAAATCAGATTCATGACTAAGTAGCCACCAAAAGAACTTCACCCATTAT
Tom_000907_Class_II	N/A	N/A	Chr05	108755	Unique_Gt	#N/A	Tm1_Mira454_Contig_1578	ATCTTCTAGAACTGCTAGGAGTTGTGCGTGAACTACTACGTCGTAATGAC[C/G]TTGCACTGGAACCACCATCCATAATTTGATCTTCGGAACCAGAGACAGTG
Tom_000910_Class_II	N/A	N/A	Chr06	34069557	Unique_Gt	#N/A	Tm1_Mira454_Contig_1580	GGTCATTTAAGGAAGCTCCAAATGGGCGGCGTCCTTCTTCACCACCGATT[T/C]ATGCAAAGTCATCTTTTGTGTTTCAACCTCTTGATGAGTACCCAACTTCA
Tom_000911_Class_II	N/A	N/A	Chr04	43993074	Unique_Gt	#N/A	Tm1_Mira454_Contig_1581	ATAAGAAACTAAAAGTAATGGACAATCCAATCCATCCTTAGCCAATGAGG[A/T]TTTCGTTATTTTCGCCTAATTGACTCACGTTCGGATGTTTGGTTTTCTAG
Tom_000914_Class_II	N/A	N/A	Chr09	7650101	Unique_Gt	#N/A	Tm1_Mira454_Contig_1583	TCATGCGGATTCATATCTAATTCAAAGCTTTATAGCGTCAACATGCCCTT[T/C]ACGAGCAGTTTGTGTCATAGCTTGCAAGCCCCAGCAGCTCAGGACCTTCC
Tom_000929_Class_II	N/A	N/A	*	0	2_GtGm	#N/A	Tm1_Mira454_Contig_1616	TCTTTCTCAGATTTTTCATGTGCAGACTTGGGCTTTCTTCTGACTCTCTG[T/G]TCTTCAACTGCATTTACTTCATCATCATCATCATCATCATCATCATCATC
Tom_000930_Class_II	N/A	N/A	*	0	2_GtGl	#N/A	Tm1_Mira454_Contig_1616	ATCACCTCGTCGTGCTGCATCTCTTTTCTTTAACTAAGTAGAAAAGAAGA[A/G]CACAGAGACCTTGATATTCGGTTTTCAAAATACAGAACAAGAAATTGGAA
Tom_000935_Class_II	N/A	N/A	*	0	Unique_Gt	#N/A	Tm1_Mira454_Contig_1620	ATCAGATTGACCAAGACTTGAAGTGTGAGAATATCCCTTATTTTCATCAA[A/T]AGCCACCATAGGTTCTCTGCATTCCTTAGGAATCCTTGTTAAGTCATTCT
Tom_000949_Class_II	GOOD	GM_GOOD	Chr09	19500079	2_GtGm	1	Tm1_Mira454_Contig_1635	AGCTTGCAGAAACAGTACTGAGAGTACTTTTTGGATTCGAATTTAGGTGG[A/G]TTTGCTTCATTAACGAGCTTAGGATGAGGCCCTACTTCTAAGTCCGATGG
Tom_000953_Class_II	N/A	N/A	Chr01	53715326	Unique_Gt	#N/A	Tm1_Mira454_Contig_1640	ATAAAACCGGAGATGACTCCGAGGTTTTTGTTTGCCGGAGGTCAATTGAT[A/G]GGCAACATCATATGCTTGAAATCCAGAGTATACAAATCCAATCACGTTCA
Tom_000967_Class_II	GOOD	GM_GOOD	Chr09	39825370	2_GtGm	1	Tm1_Mira454_Contig_1664	CCTTCCTCTTTCAAACTGGAATATCTTCAAACTGTACAGCTGGAAACTCC[A/T]TAGAAAAAGCTCCAACGAAGAACTGAACCATACCTGATTTGCCATTAACC
Tom_000968_Class_II	N/A	N/A	Chr09	39825764	Unique_Gt	#N/A	Tm1_Mira454_Contig_1664	GGTAGTGGAAAAGGAGAGTTGGGTTTGAGAGAGGAGGGAGAGGAAAAGAA[A/G]GTAGAAGCAGATTGGAGATGCCATTTTTGGGTTGGGGATGAAATTGACTT
Tom_000972_Class_II	N/A	N/A	Chr06	47282923	Unique_Gt	#N/A	Tm1_Mira454_Contig_1673	TGGTGTAGGATGAGGACCATAACCATAATCCAGAGCACGATTTACAGCTT[T/C]CAGAAAGTTATCTTCGGTTATTGATTTAAACTCTGATGACTCTTTCGGGC
Tom_000980_Class_II	N/A	N/A	*	0	Unique_Gt	#N/A	Tm1_Mira454_Contig_1682	TGAGCAACCTACGCCTTGTCTAAGGAGGGAGCAAAAGCAGAGAGAACAAT[A/G]CCAGAATATTTTGGTTTTTAACAATGTAAGTTTGAAGTAATACGAGCATT
Tom_000985_Class_II	N/A	N/A	Chr11	10942871	2_GtGa	#N/A	Tm1_Mira454_Contig_1692	TCAAATACAAACTGAAACAAGACCAAAAATATGAGTCTCCAACTCCCTCT[T/G]CATTTCATACACAATTTACAAATCTACATCTCTCACAAACACCCAATTTA
Tom_000986_Class_II	N/A	N/A	*	0	Unique_Gt	#N/A	Tm1_Mira454_Contig_1692	GGAAACGTTCGAGGAGATTCATTGGAGATAAACGTTTGTTTTTGTTGTTT[T/C]GTTTCCACCTTGGCATGCATAGATTACTGGTCTTCATTTTCTTGGGGGTG
Tom_000995_Class_II	N/A	N/A	Chr03	38875136	2_GtGl	#N/A	Tm1_Mira454_Contig_1711	TCCTTTAACAAGATGGGGAGGATTGCAGCAGAAAATGAATGGATTGATAA[A/G]CCTTGAAAAAATGGGGGGGCATTTTTGGCAGCTCAGTTTGAAACATTCAA
Tom_001010_Class_II	N/A	N/A	Chr02	55143640	Unique_Gt	#N/A	Tm1_Mira454_Contig_1736	ACAATAATTGCTGATAAAAGCACAATAATCATCAAAATCTGAGTAATCCA[A/T]AGGCAACACTTTGATAAACTAACCAGAAAACAACGTAAGCATCAAAGAAA
Tom_001014_Class_II	N/A	N/A	*	0	Unique_Gt	#N/A	Tm1_Mira454_Contig_1738	GTAGCAAAACTAAATTAAGATTTTACTGCAAAACAGCCTCGTCCATGAGA[A/C]AATATTCACTCTTCCACTCTTAACTATATTGGCGCAATTCAGGACGAACA
Tom_001015_Class_II	N/A	N/A	*	0	Unique_Gt	#N/A	Tm1_Mira454_Contig_1739	AAACGAGTCTTACATCTAAACTCTAAAAGCAACTAGAAGAAGAGGAGGAA[A/C]AAACACTCTGACCAAAGCAAATTTGAGATTCTAAAGAAAAAGGTGTCAAA
Tom_001020_Class_II	BAD	GM_BAD	Chr09	25884091	2_GtGm	#N/A	Tm1_Mira454_Contig_1753	TTTGTGATTGTGGAGAGAGATAGGAGTAGGAAGTAGAAGAGAGAGAAATG[A/T]AGAGAAGGTAATATATCTTTAATCTTTGTATCGCCATGAAAAATTCCTCA
Tom_001030_Class_II	N/A	N/A	*	0	2_GtGm	#N/A	Tm1_Mira454_Contig_1769	GGGCGATGGCGTGGAGAAGAGAAAGGCGGAAAGGGAAGGCTGAAGGAAAG[C/G]TGTGCGGCGGCGGAGGCCATCGGAAATTGACTTTCAGCCTGTAAGACTGT
Tom_001033_Class_II	N/A	N/A	*	0	Unique_Gt	#N/A	Tm1_Mira454_Contig_1771	CCGGCGACTGAATTCCCTCGTCGTCAGGATCAGGTTCCGCATAAGTAACT[A/T]CAGGAGAGTTCGAGCCCGTATTCTCCGAGTCAACTCGAGCGAGCTTTGAA
Tom_001034_Class_II	N/A	N/A	Chr07	16450062	Unique_Gt	#N/A	Tm1_Mira454_Contig_1772	GGAAGATGAAACCATGGTGCTGGAGGTGCTGGAGGTGCCGGAGGAGGCTG[T/G]AAGGGGTTCGGGATAAATGGAGCTGGAGGTGCGGGAGGAGGCTGGAAAGG
Tom_001038_Class_II	N/A	N/A	Chr03	5705972	Unique_Gt	#N/A	Tm1_Mira454_Contig_1780	TGGTGCTACTGTCGACGATACGGTTAGTGAAAGAAGTTGGGTTTCTGGGC[A/G]ACACCATGGCCAAGAAACGGTGATCGTAGAGGGAGGTACCGTCGGGGGAT
Tom_001039_Class_II	N/A	N/A	*	0	Unique_Gt	#N/A	Tm1_Mira454_Contig_1781	GTATAACCATCAGCTGATGCCGGATTATTCTCGTCCCAATCACCGAATTT[T/C]GGAACAGCAGCACCTTCATCAGGACTTTCATCGCTTCGAGTATTTGGCCT
Tom_001045_Class_II	N/A	N/A	Chr09	23814362	3_GtGmGa	1	Tm1_Mira454_Contig_1792	ACACCCGGAAACAACTGCAAACTGACAGGGTTAGACCTAAGTTAAACCAA[A/C]GCAATGCTGCTTTCACCACCTGGGGGCTTGCGAACACCACCAAAGTAGTC
Tom_001046_Class_II	N/A	N/A	Chr08	55837583	2_GtGm	1	Tm1_Mira454_Contig_1793	TTCGAGGTCATATTTTCTTCTTCCTATTATTTTCTCATTTGTTAGAAATT[C/G]AGATCGGAACTGGAAATCGAAATGCAAAACAGTCTTCTAATTTATCTGAT
Tom_001050_Class_II	N/A	N/A	Chr11	53481907	Unique_Gt	#N/A	Tm1_Mira454_Contig_1799	ATGTCTCCACGCTTTGATTATTCGGCCAACCCTTATGTCGAGCAGGTTGG[T/C]TGCATTCTTTATATCGTCCGCCGACTGAGAATTTTCCGCCTCCGTAGCCG
Tom_001052_Class_II	N/A	N/A	*	0	Unique_Gt	#N/A	Tm1_Mira454_Contig_1801	TGCAAACATGTTATCAAACAACAGGGAAACAATACATGGTACAGGTTTAC[T/G]GGACATGAACTGCGCATACTTTGAAAATCAAATTGGTAAAGATAAAATGC
Tom_001054_Class_II	N/A	N/A	Chr01	8661274	3_GtGmGl	1	Tm1_Mira454_Contig_1805	ACACAGATTGTACCTATAACCTATTCATTCCACTAGTCCCCTGTGGACAT[C/G]ACTTTTGCCATTCACAGGAGTGAGTGTGGCCAGAATCACTAACCCACCCA
Tom_001061_Class_II	N/A	N/A	Chr11	22459438	Unique_Gt	#N/A	Tm1_Mira454_Contig_1808	AAAAATTCTTCTCCCATTCCTCCCATTGCATCCTCTCCCTTTCTTAAGTT[A/G]TGGTTCCATTTTCCAACAGATGTAATGCAGCCCCAAGATCTTACAAGCTT
Tom_001066_Class_II	N/A	N/A	Chr01	31392311	Unique_Gt	#N/A	Tm1_Mira454_Contig_1814	CAAGTGTTGATACCGTCTTTGCAATCGTTGGTCAGTTCGTTGAAAGTCTC[A/T]ATCTGTTTCTTCCCTCTCAAGAGAACTTCTGTATCGACAGAGACCCTCAT
Tom_001071_Class_II	N/A	N/A	Chr05	63293932	Unique_Gt	#N/A	Tm1_Mira454_Contig_1821	TTCTCACTGTCGGACACAAGGCCCTTGACCTTTCCTCCCCATGACAAGCG[C/G]TTCCCTTTGGTGTGATTTGTGTGTTTCCTCTGATCTTTCTGCTTCCAAAC
Tom_001078_Class_II	N/A	N/A	*	0	Unique_Gt	#N/A	Tm1_Mira454_Contig_1827	TTAAATCTCCGAGGAACTTGAACCATGTTGAAAGCAAAGGTGCTTGGTTT[T/G]TCTATGGCTTTTTATGTCGACTTTCTTGTTTTTTGTTCTTATATTCAATG
Tom_001079_Class_II	N/A	N/A	Chr09	3185387	Unique_Gt	#N/A	Tm1_Mira454_Contig_1828	ACTCGAATTTTGTGGCTCGGTCGTGGTGAAGGTATTGGAACAGAGGTTCC[A/T]AAGCGACCAGGGGTGACTCTGGGAGACAGGTTAACTTGTTCCAGAGCTTG
Tom_001085_Class_II	N/A	N/A	Chr01	8199078	Unique_Gt	#N/A	Tm1_Mira454_Contig_1838	TCCCATGGCGAAAACAACTGATTATGGAGGCTTTGGATAAGAGGAAGAAA[A/G]AGAAGGTGAAAGGGAGTGCAAAGACGGAGAAACAGATGGTTTGGGAAAGT
Tom_001090_Class_II	N/A	N/A	Chr02	51892136	Unique_Gt	#N/A	Tm1_Mira454_Contig_1851	GAATATGATCCTCTAAAAAGTTTAAAAATACATTTACACCCGAGTTTGGG[T/C]AACAAAAGCATAGGATTGTGGTGGTGGTAAATAACAAGTAAGGGTTTGTT
Tom_001091_Class_II	N/A	N/A	Chr02	51892379	Unique_Gt	#N/A	Tm1_Mira454_Contig_1851	CCAAAGCTCAAGTTCCGCACCAAACTTGGAAGGCAGCACTGCGCAGACTC[A/C]GCTGCTTTCACGTCTTTCCTTGGGAGGTGTCCCCTGTACGGTGTCGCTTT
Tom_001097_Class_II	N/A	N/A	Chr09	10441868	Unique_Gt	#N/A	Tm1_Mira454_Contig_1872	TGAATTTTGTGGCACACATGATTATAAAGGGGGTAGGGTGCAATATGAAT[A/C]AAATTTTAATAAGGTAATGGTAAAAGAGTAGTGGCAGGCAGGCTTAGAAG
Tom_001099_Class_II	N/A	N/A	*	0	Unique_Gt	#N/A	Tm1_Mira454_Contig_1873	TAAGCAAATTGCCCAAAACAAATGATGAAAATGTGCAAACCTTTCCTACC[T/G]CAGAAGAAGTTCAAGTATATGGTCGTGTATAGGTTACAACCTCGATTTGT
Tom_001102_Class_II	N/A	N/A	Chr03	475375	Unique_Gt	1	Tm1_Mira454_Contig_1875	CGATTGCCTTTCCAAAGGCATAAAGATCCCGAAGTGCTACCCAGCAAGGA[A/G]CAGCCTTGCTCTACCTCAGGAAACACTGATGAGGCCTTTGTTCAACGGGT
Tom_001106_Class_II	N/A	N/A	Chr12	11725212	Unique_Gt	#N/A	Tm1_Mira454_Contig_1889	AATGATCTCAACCTGCGGATTGAGCAATAAATAAGTGGAAAATGTGAAGC[T/C]GTGTTAATGGTGCAATCTCAGGCATCACCAAAACCAACTGTAGCGGCTAT
Tom_001129_Class_II	N/A	N/A	Chr10	5007174	Unique_Gt	#N/A	Tm1_Mira454_Contig_1948	ATATCAGCAGTAACAGCACTCAACTGCTCTTGGATGCGTTGTTGGGCAGC[A/C]GCAAGTGAAGTATCAGTTTGCCACTGAACATCATCGTCGTCGTCATCACT
Tom_001130_Class_II	N/A	N/A	Chr09	14295989	Unique_Gt	#N/A	Tm1_Mira454_Contig_1952	CCAGTAATTGCCCTTTCAATATCTTGTTCTTCCTTGTCAAGTAGTGAATT[T/C]GCATCTGCATATGCTGCTCTTTCCAATGCATTTTGGTTGGTGTCACCATT
Tom_001132_Class_II	N/A	N/A	Chr07	53488354	Unique_Gt	#N/A	Tm1_Mira454_Contig_1953	CTTGATTTGAACTGCCAACAGATGGAGCCTCATGGAGTTGAGGTTGGGGC[A/G]GAATTGTTATATGTTGGTAGTTACGTGGAGAGCCTAGTGTTACTCGACAA
Tom_001133_Class_II	N/A	N/A	*	0	2_GtGm	#N/A	Tm1_Mira454_Contig_1955	TGTATGTTCCAAGTATATGGTCTACTAACGGAGTAATTACCGGAGGAATG[T/G]TAAATTTAACAGTAGGACCTAATTCCAACCCTCACCATAAAATAACAAMM
Tom_001134_Class_II	N/A	N/A	Chr07	4916658	Unique_Gt	#N/A	Tm1_Mira454_Contig_1955	CTCTACCCYGCTGCTTGAAAATCCCCAAAATCATCATCCTCTATGTCTTC[T/C]GTGTTCTGACTTTCACCACATTGTCGTTCATCTCTATGCTCTTTCCCGGA
Tom_001141_Class_II	N/A	N/A	Chr12	1006624	Unique_Gt	#N/A	Tm1_Mira454_Contig_1959	CAAACCGCCACCCAAGGAATATTCAGCTCGTCCGCGATATCAGCCCCAAA[A/T]GCATAAAATGCATCTGTTATCAAACAATCAACTGGTTTACCAGTTTCAGA
Tom_001142_Class_II	N/A	N/A	*	0	Unique_Gt	#N/A	Tm1_Mira454_Contig_1966	TCCCCATCTTTGTTCTCTGTATCTGCTTTTTCTGTATCCACTTTTGTTTC[C/G]TTCTCTTCCTTCTTAGCAACAGCCTTCTCTCCAGCTTTCTCTTGAAAGCT
Tom_001147_Class_II	N/A	N/A	Chr02	20123128	Unique_Gt	#N/A	Tm1_Mira454_Contig_1973	GCAGTCACTTGAGGCCCCAAACCAGCTCTCACCGCATGAACCACCACTGC[A/C]GTAATTTCGTTATTGTACAAGTTATCGAACAGTCCATCTGTGCCAGCAAT
Tom_001153_Class_II	N/A	N/A	*	0	Unique_Gt	#N/A	Tm1_Mira454_Contig_1987	TCTTCCCGCTCCATTATTCATTCTTCCTTAAGCCAACAATGCAAACGCTT[T/C]GTACACCTTGGTTAGGTTAGGTTCTACCAATCTGCAGTGTCCGTTCGTGA
Tom_001154_Class_II	N/A	N/A	Chr04	55571374	Unique_Gt	#N/A	Tm1_Mira454_Contig_1991	ACTCAAATCCTCATGCTCAATATGCTGTTCTCTGTCCTCCTCATCAACAT[T/C]AGAAGATTCATCCTCTGACAACTCATCCAACATGTCAGATTCTTGATAGA
Tom_001164_Class_II	N/A	N/A	Chr09	70429424	Unique_Gt	#N/A	Tm1_Mira454_Contig_2008	TTTGGGGGTAAAGGATTTGACTCGGGTTTAGGCTCGGAAGGCACGGTTTC[T/G]ATCTCCATGGTGGCCGGTGCTTCAGTAGACATCTTTATGTTATTACAACA
Tom_001167_Class_II	N/A	N/A	Chr07	60746955	Unique_Gt	1	Tm1_Mira454_Contig_2015	AATGGATAAATCATATAATGCCAGCTATGCTTAGCCCTTAAACATTCACG[T/C]TATTGTGGGCTTAACTATGAAGAATACAACAACAAATAAAAAAACATGAA
Tom_001177_Class_II	N/A	N/A	Chr12	29776637	Unique_Gt	#N/A	Tm1_Mira454_Contig_2038	GCATAAACTGCTTCACTATCCCTTTCCTCATGTAATCTTCCATTCCTGGA[A/G]ATTTCATAACATAATCCTTCTCCCCCATTATCAGCAATGATGGAGCTATC
Tom_001180_Class_II	N/A	N/A	Chr12	29686055	Unique_Gt	#N/A	Tm1_Mira454_Contig_2042	CCCATGCTCACAAATTTTTCAATCAGATAACTGTACGGATGGTTACGAAC[A/G]TACTGGGAATGGCTACTGTTCCTCATCATAACATTAGGGCTAGGGCCAGG
Tom_001186_Class_II	GOOD	GM_GOOD	Chr04	58725242	2_GtGm	#N/A	Tm1_Mira454_Contig_2053	GGATCCCAAAAGGCATACAAGTCACGGTTTGGGCACAAATTAGATGCTAT[C/G]GTACATAATCCTAGTCCATTGTAAGGCCCTTGCCCACAACATGCTATCTT
Tom_001189_Class_II	N/A	N/A	Chr01	27670199	Unique_Gt	#N/A	Tm1_Mira454_Contig_2063	TCGATAGCTCTCTGGCAGTCAGCATCGTACTGTGATGAAGTCATGTACTT[T/C]TTGATGTGAGCAACGCATTCTTGGGGCACTACATCGAACTCCCTTATGTT
Tom_001193_Class_II	N/A	N/A	Chr06	48700465	Unique_Gt	#N/A	Tm1_Mira454_Contig_2076	AACCTGTCCTTTTTGGTTCACAACTTAGGATCCAAATCCCATCTTTGCCT[A/C]ATGTTCTTTCACCAGCAGAATCTCCAAGAACACCACCTGAGTTTAGCACC
Tom_001196_Class_II	N/A	N/A	*	0	Unique_Gt	#N/A	Tm1_Mira454_Contig_2083	CTGCACCACCAAACACTGTGCTTGGAGTCCCTGTGCTTGAGCCAGTGGTG[A/G]TTGGTGTGCCGGTGGTTGTCCCAGTTGGTGTGGTCATGCCTGTGCTACTA
Tom_001201_Class_II	N/A	N/A	Chr01	3429333	Unique_Gt	#N/A	Tm1_Mira454_Contig_2097	GGAGGAGGAGGCGGCGGATGCGGAGGAAGTGGAACCTTGATCGAGATCGA[T/G]AGATATAAAGAGGAAGAGAGCGAAACCTAAGAATCCCATCGCCATCAGGA
Tom_001205_Class_II	N/A	N/A	Chr01	4080752	3_GtGmGa	#N/A	Tm1_Mira454_Contig_2114	GATTGTTGAGGTAAACTAATGCAGTCCCTAATGATGATGATGATGATGAC[A/G]AACAGGAAGAAGATGTTGAAGGGGAAATAGATGATGGGAAGAAGGAATTA
Tom_001210_Class_II	N/A	N/A	Chr09	25236825	Unique_Gt	#N/A	Tm1_Mira454_Contig_2124	AGAGTTTTTGGGGGCCATTCATCTTCTCAACAATCTTCTGTCCAAGGTCC[A/T]GCATTATTGCATCAGAATTCTTCAACCTCACTTGATGCACTTATCCCTCC
Tom_001212_Class_II	BAD	GM_BAD	Chr03	45342071	2_GtGm	#N/A	Tm1_Mira454_Contig_2127	TCCACCATCTCCTGGTTTTTTCCCATTGTCACCTTCTGGTTTTTTTCCTT[A/T]CCCAAGTCCAAGATGGAGGGATCAATAATCCTAGTTCCATACTCGTTGAG
Tom_001219_Class_II	N/A	N/A	Chr07	2371836	Unique_Gt	#N/A	Tm1_Mira454_Contig_2135	TCATGTTATCGTTTTTCATCATGGCAGCGGTTGCTTTGCTTGGATTCCTC[A/G]TTGCGTTCGCATTGTTTCTTCGAACAAGGAGGTTTTATAGGCAGATTGTG
Tom_001220_Class_II	N/A	N/A	*	0	2_GtGl	#N/A	Tm1_Mira454_Contig_2142	CAAATAGAGTGTTATGTTGCACATAAAAAATACAACAGATACATGTTTTA[C/G]AATGCAGCACTTATCAAAATTTCCTACTTAGCTGCACATCATAACCCACT
Tom_001222_Class_II	N/A	N/A	Chr07	10710777	Unique_Gt	#N/A	Tm1_Mira454_Contig_2149	AAATTGTCAAACCCTCCACTCGCTGGGGCAGCAGGATTGGACTGATACAG[T/C]GCTGGTGTTGCCATGGTAGGTGCTGCATTAGAAGAAGTGGGTGTCGTTGC
Tom_001223_Class_II	N/A	N/A	Chr07	10710853	Unique_Gt	1	Tm1_Mira454_Contig_2149	CATTAGAAGAAGTGGGTGTCGTTGCAGTTACAGTAACGGTTGATGGGGGA[A/G]CCAATGTAGGAGGTTGTGGAAGGCCATTTATTTGACCAGGGAAGGAAGGT
Tom_001225_Class_II	N/A	N/A	*	0	2_GtGm	#N/A	Tm1_Mira454_Contig_2150	TAAAAACTCCGTAAAATACAGAAAGAAATTATAAAAACCTTGACGTATGA[T/C]CATGCATGGTACCATTATATGAAGATTTATTGCTATAATCAGGTTGATAA
Tom_001227_Class_II	N/A	N/A	Chr09	11757266	Unique_Gt	#N/A	Tm1_Mira454_Contig_2151	TTGCTAACACTGCCAATGCCACAGGTAAGTAACTCAGTGAAGGAAGAGTT[T/C]TGAGAAATGGGGTTCACATTTTGTTGATGTGCAATGTCAGTCTCTTGCTC
Tom_001230_Class_II	N/A	N/A	Chr09	1538113	2_GtGl	1	Tm1_Mira454_Contig_2161	ATAACAAGAATCCAAACTGCCAATTTGATGGTCTCATGTTTTATCACACG[A/G]TTCCAGCAAGGTCCATAAACAAATTGAGCAATATCAGTCAAAAGAGAACA
Tom_001240_Class_II	N/A	N/A	Chr01	10850088	Unique_Gt	#N/A	Tm1_Mira454_Contig_2168	TGTGAGGTTTTTGAAGAACTCTGCAAAGAATGTGGCGGAGAAACAACCTG[T/C]TCGGACGAATCATCTGAACTCTTGGTCTCCAAGTTTTGATGTTTCTTGCT
Tom_001245_Class_II	N/A	N/A	Chr11	60085853	2_GtGm	1	Tm1_Mira454_Contig_2174	TGCTCAACTGGGAAACACAGAATCAGGATAACCAAGAATTCAACTTAAAT[A/C]AATAAGATCTCGAGTATAACAGTCATGCACGAACGTAAATTAAAATTGAA
Tom_001252_Class_II	N/A	N/A	Chr07	9820745	Unique_Gt	#N/A	Tm1_Mira454_Contig_2197	AGATTTTGTACCATCCGATTTTGATCCGAAAGTCTCCGGCGAGAATATTA[T/C]GCCGACAGCCAAGAAAGCTACCGCCGTTAAGAATCGTGTTATCCAAGCCA
Tom_001255_Class_II	N/A	N/A	Chr13	47381853	Unique_Gt	#N/A	Tm1_Mira454_Contig_2202	CCCAGAATGGTGAAAAAGGAGGGGAACTCAACTTTGAATTTCGGAGGCAA[T/G]CTCCGTGATGGATCGAGTTGAGGGAATAAATGCAGCAGGTTGCTTGGTCA
Tom_001257_Class_II	N/A	N/A	Chr05	6140539	Unique_Gt	#N/A	Tm1_Mira454_Contig_2207	TTAACAATCTCCTTAAACCGATCCGGCAACATAACGAAAGACCATGGATG[C/G]TAATTAAACATAGTTACGATATTCGATTCAGGCACACCATTATCTATCAA
Tom_001263_Class_II	N/A	N/A	Chr05	1117976	2_GtGa	#N/A	Tm1_Mira454_Contig_2213	AGAAAGTGAAGAAAAAGGAAAAATAAAAGGAAAAACGAGCGATTGGGAAC[A/G]AGTTTGCCCATTTCCGGTAAAGATTTTTAACTCATTAATATGGTGTTTCA
Tom_001267_Class_II	N/A	N/A	*	0	Unique_Gt	#N/A	Tm1_Mira454_Contig_2222	GGTTCGAGGGCGATGGTGTTGCTGGTTCACAAAGAGGGAAAGGGGCATCC[A/G]AAACGGAGTCCGAGGAGAGCTGTTGCTGTAAAGTGGTGATTAGGGGGGAC
Tom_001271_Class_II	N/A	N/A	Chr05	59215984	2_GtGm	#N/A	Tm1_Mira454_Contig_2229	CCGGTTGAGGCGCCGGAGCCGCCGAGAAAGATCGTGACTGAGTCAAAAGC[T/G]GAGAAGAAGAGGAAGAGGGAGTGAGCGGGGATATTTGAGGTTTGTGAGGA
Tom_001279_Class_II	N/A	N/A	Chr09	66659784	Unique_Gt	#N/A	Tm1_Mira454_Contig_2239	GGACTAAAGGGACAATTAGTTCCCTTATGACAAAGGAACTAGATTCCATT[A/C]AAACACCAAAGCAAACACCACCTAGACACAAATCTCAGGCGATTCCTGCA
Tom_001281_Class_II	N/A	N/A	Chr12	6542428	Unique_Gt	#N/A	Tm1_Mira454_Contig_2244	ACGGTGTTTGATGAAGGTTTGCCGTCTTGGAGGGAGATGACAGTTTCAAA[T/G]GCACCAACCAAGGCCTTAACCTTACTTTTCCGGGTTTCAACGAGTTTACT
Tom_001282_Class_II	N/A	N/A	*	0	Unique_Gt	#N/A	Tm1_Mira454_Contig_2248	CTCGTTCCTCCCAAAACTTCCATGATCAAGTTCATATCGATGTTTCGCAC[T/G]TGGACTCTTCGCGACTGCTTCAGCTAATAACTTGCCATCTCCAATCGAAT
Tom_001285_Class_II	N/A	N/A	Chr07	3862008	Unique_Gt	#N/A	Tm1_Mira454_Contig_2252	GACCATGAAATGGGCAAGCATATCATTGCGTTCCACCATGTTTTCCCTAC[A/T]CAAAAACTCATCCCCTGACATCTGTTCCACATCTCTGTAATAATCATGGA
Tom_001296_Class_II	GOOD	GM_GOOD	Chr10	320817	4_GtGmGaGl	#N/A	Tm1_Mira454_Contig_2267	TCTCAAAGGCTGTAGACAAATACTTTTATGAGCAAAACTTATATTATATA[A/C]TTCTAACCAGCAAAACAAAATAATATATGGAACAAATTCTTTCGGTAAAC
Tom_001299_Class_II	N/A	N/A	Chr06	33916843	Unique_Gt	#N/A	Tm1_Mira454_Contig_2273	AATTTTCTATTTTGGGTGCACCGAAAATTGAACCTCAAACTCGATTTTAG[T/C]ATTGATTTTCATTCTTCAAAAACCTTTTTGCTCGTCTTTAAAGATCATAG
Tom_001302_Class_II	N/A	N/A	Chr08	49513051	2_GtGm	1	Tm1_Mira454_Contig_2278	TAGCCAGCTTCCAAAATCCAATAAGATCTCATAAATACAGGTTAGACTCT[A/C]TTAGCACTGAAAAGTACAAACGAATGCGGACACCAAGTTTCGTAAACTTG
Tom_001308_Class_II	N/A	N/A	Chr10	5131274	Unique_Gt	#N/A	Tm1_Mira454_Contig_2286	TAGACTCTTCTGTTCACATGCGTGGTAGATTCATGGACTATAACCTATAT[A/G]AAGAGGATGACTTTGGGATGCGCCGTGCTTTTCGTGCTGTTCCCCCAGTA
Tom_001314_Class_II	N/A	N/A	Chr12	32625111	Unique_Gt	#N/A	Tm1_Mira454_Contig_2306	GAGAAAGCAATGGAGTCGGCTTCTTGTCTAGGCAAAAACCGAGGGGATTT[T/C]GAAGAGTCTTTCTTACGAAAATAGATCGGCATTGAGTTCCCAACTTTGAG
Tom_001323_Class_II	N/A	N/A	Chr09	2534714	Unique_Gt	1	Tm1_Mira454_Contig_2342	CATGTTTCGGTTATTAAACTTGTCGTGAACGTGGCGCTCCATAGACATTT[T/G]GGTTTCTTACAAGACTAGAACTGTGGTCTCTGTAAATTAGCGGCGCACAC
Tom_001331_Class_II	N/A	N/A	Chr09	4382668	Unique_Gt	#N/A	Tm1_Mira454_Contig_2355	GCACACCATCATTCAGCACAATCCCGGAAGACATCAGAAGCTCGCCGAAC[A/C]GCTTCACGTCAATACCCTTCTCATTGTTCTTCTTAAAATCAATCCCGCAC
Tom_001334_Class_II	N/A	N/A	Chr05	3599968	Unique_Gt	#N/A	Tm1_Mira454_Contig_2365	TTGTACTGCAACAACAGATCACTCTTATTATAAGGCAGATCTTCTTCAAT[A/G]TATTCATATTCCACGCCTTTTAGCTTTAATGCCCAAATGACCCTTCTACT
Tom_001340_Class_II	N/A	N/A	Chr06	5602430	Unique_Gt	#N/A	Tm1_Mira454_Contig_2368	CTAGGTGTGTGTTTGTTTGTTTCCATGTTTACCCAGATCAGCGGCCGCTT[C/G]AGCTGCACGGTTCAACATGCCAGAAACCCAAAGTGCTCCCTTGGCAAAAT
Tom_001341_Class_II	N/A	N/A	Chr06	5602282	2_GtGa	#N/A	Tm1_Mira454_Contig_2368	GTAAAACTTGCAGCTGTTACCACTGCAGTCCCGGTAACTGATGCAACTGA[T/C]TTGGTGATATCCGAAACATGATACTTCTCATCCACTGATTTTACAGTTTC
Tom_001346_Class_II	N/A	N/A	*	0	Unique_Gt	#N/A	Tm1_Mira454_Contig_2377	GTAAGAATTTGGAATACGAATGGTATGAAAATCGTCGGTTGTATTATTAT[T/C]AAGGAAACAACGTTCGAAAACCGGGGGTTTGGATAAACTAGAGGAACCAT
Tom_001347_Class_II	N/A	N/A	Chr09	66976618	Unique_Gt	#N/A	Tm1_Mira454_Contig_2384	TGATTGTATGGGAAAATATTCCCAAAAAATGTCACCCTTTTGCATTATAA[C/G]GATGTTTATGCAAATATCCCAAAATCAACCCGGTTGACCCATCTCATCCC
Tom_001350_Class_II	BAD	GM_BAD	Chr01	35108837	2_GtGm	#N/A	Tm1_Mira454_Contig_2391	ATTCATGTCGTTTTCTACAACCTTCTTCTATGAGAATAAACCCSAGAGAC[A/C]TCTCTCAAACGACTCCGTTTGGTATATCCCGGCTTAGGCCTAAAACTGCC
Tom_001359_Class_II	N/A	N/A	Chr13	48170660	Unique_Gt	#N/A	Tm1_Mira454_Contig_2403	CAACCAATCCAATCCAATCCTAGTATACTAAAGAAAAAGTCAACAATCTT[C/G]TCGTGTGTTTTTACTTCCTAACTTCGGATAAATGGCTACAATGGCCCGGC
Tom_001362_Class_II	N/A	N/A	*	0	Unique_Gt	#N/A	Tm1_Mira454_Contig_2407	TCTTTTCTGCTCTTTAGATAGAACTGAAATTGGGTAAACTTGAACAAATA[A/C]AAAATAACTAGCAAGTATTGAGAGCTAATAGCATGAAAATCAAACATCCC
Tom_001367_Class_II	N/A	N/A	Chr08	25877487	3_GtGmGa	1	Tm1_Mira454_Contig_2410	CCCCTGGAGCCAGACCTGTAGACCATTTAAGCGGCTTCTTCTTGGGCAAT[A/G]TGACTTTGGTCGGCCTGGGGTTGGGTGTTGGCTGTTCTTGAGAGATTGTT
Tom_001369_Class_II	N/A	N/A	Chr07	6640857	2_GtGm	1	Tm1_Mira454_Contig_2412	CATCCTCTTTCTCAGCATTTGAAGCTGGTGCAGCGACCATACTCGGGTTT[C/G]GTGCAACAGTAGCTGGTATGGACTCAATCTTCTGCTTTTTGGGTTTTTGA
Tom_001370_Class_II	N/A	N/A	Chr07	6641313	Unique_Gt	#N/A	Tm1_Mira454_Contig_2412	AACTCCTCCTCCTACAACACGGCCATCAGCACTTGCCAAAGATACACTCA[A/T]TCCACCAGATCGACTTCTCGTTCCTTGAGTTTCTGTAGGCATGAAGGATC
Tom_001374_Class_II	N/A	N/A	*	0	Unique_Gt	#N/A	Tm1_Mira454_Contig_2418	TCTAAAACTATTAGCATGCAGCGGTAGTCATTGGAAAACTTCATGTTCAA[A/C]AGCATCCATGGGCTTAATCTCTTTAGGTACAGAAGGAAGGCGCGTGGATT
Tom_001380_Class_II	N/A	N/A	Chr13	231902	Unique_Gt	#N/A	Tm1_Mira454_Contig_2427	GGGCACGCCGATGGATCCGCTTATCTGTTCGACCCGGACATTTATACCGA[T/C]GGAAGGATCTCGGTGCAGGGTATCGACGGTGTACTTTTCCCGCCTGAAGA
Tom_001385_Class_II	N/A	N/A	Chr05	16162667	Unique_Gt	#N/A	Tm1_Mira454_Contig_2439	CCATCCCAGGGAGCCCAAATGGGGTAATGGATGTCTCGTTTAGTTCCGAT[A/T]GCTCAAACGATTCCTGGGCTGTGGCATCATTCGCATCAGTGTCTTCATCA
Tom_001386_Class_II	N/A	N/A	Chr02	1766372	Unique_Gt	#N/A	Tm1_Mira454_Contig_2442	AAAACTAATCTGATTCTGCTTTCTACTCCAAAATCACCAAAAGCCCAGAT[T/C]TCGTTTAGAAATTAGAAAACCCCACCGTTTATAGCGCTGTTATTAAATAC
Tom_001387_Class_II	N/A	N/A	Chr07	1017879	Unique_Gt	1	Tm1_Mira454_Contig_2444	CCCTGAGGACAGGCTGCCTATCGACAATGTCAAGTTGAAGATTTGTTCGA[T/C]CAGCAGCAACTTCTGATGTTAAATTATACTACTGCTTATAATGAACCACA
Tom_001391_Class_II	N/A	N/A	Chr06	34723028	Unique_Gt	#N/A	Tm1_Mira454_Contig_2453	AGTGGCAGCAAGGGAGAGGGATTGACGAGGGAGCTTAAGAGAGACCCCAC[T/G]AAATGAGGAGAGAAGAACCGGTGGGTTTGAAGGGTTAGTTGAGGATGGAA
Tom_001394_Class_II	BAD	GM_BAD	Chr04	59676623	3_GtGmGa	#N/A	Tm1_Mira454_Contig_2456	GTTTCTAGTAGGAGGAGCCATACAAGCACAGATAACATTTCTTTGCCCCT[T/C]TTTCTCATTGAAACAACAAAATTTGTTCCTTTCTTTACCCAAATCACAAT
Tom_001397_Class_II	N/A	N/A	Chr12	6526400	Unique_Gt	#N/A	Tm1_Mira454_Contig_2461	ACACTTGGTGAGGGCTTTAGACAAAGCGGCAAAACACCAGAGAGAGGAGC[T/C]CGAGTTATGATGGTTGATTTCAGGTTCAGAGAACCAAGGTTAGTGCTGTC
Tom_001398_Class_II	N/A	N/A	Chr09	20387751	Unique_Gt	#N/A	Tm1_Mira454_Contig_2464	CTTGTTTGGTTGGGGTCCTTGAGTTAAGGGAAAGATTTTGAGTTTGTCCA[A/G]CCAAGCCATCATAAGAGGAACCTGATCCGTTACTGGAGTTAGAAGAACCG
Tom_001403_Class_II	N/A	N/A	Chr06	16847135	Unique_Gt	#N/A	Tm1_Mira454_Contig_2465	CCTTCCATGTGCACTTGCTTGGCCAATATTACTGTCCTTGAAGTATTCAC[T/C]ACTTCTACCCTTTACTTGTGGATGCAATGCCACATAGCATGTTGTAGCAG
Tom_001419_Class_II	N/A	N/A	Chr12	676815	Unique_Gt	#N/A	Tm1_Mira454_Contig_2499	CTACAGAAATCATGTCAAGAATAATACTCGGGTCTAGGCCAACACCCCCA[T/C]GTTTCGTAAGCCCACAAATGTGTCCTTTTCGGTTAACAGAAATCGAAACA
Tom_001429_Class_II	N/A	N/A	Chr11	1376104	2_GtGa	1	Tm1_Mira454_Contig_2514	ATACCCTGTAATCAAAGCATTGTAACTATGAATATCGGGTTCGATCCCTT[T/C]GTTCTTCATTTCTTCAAAGAACTCTACAGCTTCCAATACCTTATTGCCAT
Tom_001430_Class_II	N/A	N/A	Chr07	5812669	Unique_Gt	#N/A	Tm1_Mira454_Contig_2515	TCATCCCTGCTAATTACAGAAGGGTGTTCATCATCTGAACATTCTAACGC[A/C]GCATGATTTTGCTTTAGAAAAACATTTTTCCGCCCAACAGTTCCGGCTAC
Tom_001431_Class_II	N/A	N/A	Chr05	61540547	Unique_Gt	#N/A	Tm1_Mira454_Contig_2517	CTTCATATCCTTCATCTGCATTGTATGAATAGATGTCGACTGGCGCCGTC[A/G]TGCACCCCATGGCATTATGTTTAACTATGTTATGTGAAGAGCCTCGGTGT
Tom_001438_Class_II	N/A	N/A	Chr09	41882826	Unique_Gt	#N/A	Tm1_Mira454_Contig_2522	TAACTGCAGGTATACAGCTCCTATAGGTGATATAAGCTCGTGACCCACTC[T/C]CCGATGTCGATGAATCATCAAGTAAGCTTCTTCGTTGTCTTAAATTCTCA
Tom_001439_Class_II	GOOD	GM_GOOD	Chr08	55016042	2_GtGm	#N/A	Tm1_Mira454_Contig_2525	GAATATGAGAGATAGCAAAGCTTCTTCAAATTTGAAAAAACAGCATGGCC[T/C]CCTATCCTTAAATAAGCTTCTAACCACCGTTTTTTTAATGTCTTTACCTT
Tom_001449_Class_II	N/A	N/A	Chr06	28405429	Unique_Gt	#N/A	Tm1_Mira454_Contig_2542	CAGTCGATTTCCTGGCTCTCCCTTTAATAAAGTTGGAGAAAACCGTACGG[A/C]AAACAGAGAAAGCGGAAAGAGCAGTAAAGGCGAGCCAGAGTCGGCGAGCT
Tom_001452_Class_II	N/A	N/A	*	0	Unique_Gt	#N/A	Tm1_Mira454_Contig_2554	ATCATCGCTCTTCTTTCTTCAGCTTGTTTATGGAGTTGAGCCACTTTGTT[T/C]TTCATTTTCTCTGCATATTCTTCCTTCTTCTTTTCCAGTTTTTCCTCAAT
Tom_001454_Class_II	N/A	N/A	Chr07	49553224	Unique_Gt	#N/A	Tm1_Mira454_Contig_2558	TATCTGTAAAAACCAGTGACTATAAGGTAACTCAGAGTCAGTAACCTGTA[T/C]TGGTGAAGTATGGATCATAAAATTGAATGGGGGGTTATTCAACTGCAAAG
Tom_001455_Class_II	N/A	N/A	Chr09	7285400	Unique_Gt	#N/A	Tm1_Mira454_Contig_2559	TTTTATATAGTAAAGACCAATAGGAGGCATTGGAGAACAAAGACCGAAGG[C/G]TGGATGTATTGTTCCCCGCAAGAAGTGAATCTCATCTCTATTAGTATAAT
Tom_001459_Class_II	N/A	N/A	Chr03	45354611	Unique_Gt	#N/A	Tm1_Mira454_Contig_2563	CGAACAAGGAAACGATCTGGTTATAACTTCGGTTATGATGGAAAACAAGC[C/G]TCACTACTTACCATCGAGGATTTTAAGCTCCATGCAACATCAAGTCAGGT
Tom_001460_Class_II	N/A	N/A	Chr02	56445147	Unique_Gt	#N/A	Tm1_Mira454_Contig_2564	CTCTTAGCCCTAAACTTAAAAAAAAAGAAGATAAAAATAAAAAGCCCTAA[A/T]TCTCAGGGAATGCGGCAATTTTATGTAACCAGACTTGGCAGGATCCTCGA
Tom_001466_Class_II	N/A	N/A	*	0	Unique_Gt	#N/A	Tm1_Mira454_Contig_2572	ATCAAGGCTTACTATGCAGAAATTTCTAGTATGGGGGAGATATTACAGAA[A/T]ACACATGACATTAAAGAGTCTGGAAACCACCGGATAATGACACCATCACA
Tom_001475_Class_II	N/A	N/A	*	0	Unique_Gt	#N/A	Tm1_Mira454_Contig_2592	GGAAAACAACAAAAAAACAGCTTCTCTTTCTCCCTATGGTATGAGAATTT[A/T]TTGCTATTTTGTCAAGATATTAGCTTCGTGGTCTTCTAGATAATTGCAAA
Tom_001483_Class_II	N/A	N/A	Chr01	22689488	Unique_Gt	#N/A	Tm1_Mira454_Contig_2599	CAGAGCAATTTAAAATCTGACGGTCTAAAAAGCAGTAAATCTAGGCCGGG[A/G]CCAAGCCAAAAAAAAATTTTAACTCAGCCGTGGGTATTAAAAGCTTCCCA
Tom_001491_Class_II	GOOD	GM_GOOD	Chr05	10394123	3_GtGmGa	#N/A	Tm1_Mira454_Contig_2610	GAAGTAAAACTCAAGAGCAGAGTACTCTTCCCCACACCCGAATCCCCTAT[T/C]AGTAACAACTTAAACAAATAGTCAAACTCAGGTTGACTCGTCGACGATGC
Tom_001493_Class_II	N/A	N/A	Chr09	3259342	Unique_Gt	#N/A	Tm1_Mira454_Contig_2612	AGCAACAATATTTGTTACTAAAGCAAATAATTAAGTATAAAACAGTCACA[A/G]CTGTAGCTGAGAGCATATATGCAAATGGTGGATAGTTTATGTACATGAGC
Tom_001496_Class_II	N/A	N/A	*	0	Unique_Gt	#N/A	Tm1_Mira454_Contig_2617	AATACTAAATGCTACCCATATTACATATGACAAAGAAGAATACACACAAG[T/C]CAGATACTATTTAAGAGTCAACTAAATAGAAGACAAAATCTCATCAGCCA
Tom_001500_Class_II	N/A	N/A	Chr04	60305532	Unique_Gt	#N/A	Tm1_Mira454_Contig_2625	GGTAGCCCAGTTGATTTATTGAATCGAACGGATTTCTTGGTGGAATTTAA[A/G]GCTGCCGGGAATAAGTTGAAGTTCGATTTGGGGAAATTGAGAATCGTTAA
Tom_001502_Class_II	N/A	N/A	*	0	Unique_Gt	#N/A	Tm1_Mira454_Contig_2627	TGAACTCCTGTTGGCCATCATATCTCATAGAACAACATAATCAAATACAT[A/T]GGCGAAGAGATCAGCGTCTCGCTGCTGAGATGATCTTTAGTTTGGGATTA
Tom_001504_Class_II	N/A	N/A	Chr01	33631319	Unique_Gt	#N/A	Tm1_Mira454_Contig_2630	CAATCCTTTCCTTTGGATGATGGTACTTGCAATCAGATCCATATTTGCAA[C/G]TGCCTGTGTTCATATAGTACCGACATTTGGGTTGATCAGGTCTTTCAGGA
Tom_001510_Class_II	N/A	N/A	Chr06	50424359	Unique_Gt	#N/A	Tm1_Mira454_Contig_2639	CCTGGAGATCGAGCGAAGACATCGGGAGGATGACCAAAGACTTCGACAAA[A/C]TTGGACTTCAATTGATCGAACCGAAGCTGAGCTTCTTCCAGCTGAGATCC
Tom_001511_Class_II	BAD	GM_BAD	Chr01	55286102	3_GtGmGa	1	Tm1_Mira454_Contig_2642	GAATACCAACTTGGACGAATGAATCATAATAATGCAATATTCTAGCCAAC[A/C]ACTAACAATTTCACTTTTCGTTCTGCCAATTCTGCTTTAGGATGATGTGC
Tom_001512_Class_II	N/A	N/A	*	0	Unique_Gt	#N/A	Tm1_Mira454_Contig_2648	ACTCGTGCTTCATCGAGAGGTCCATCGCACGCTTAAGGCGTTGGTTACGG[A/G]CATCGACGATCTCACGGGGCAGCCGGTTCAAAGCTTCCTTGATATCCAAA
Tom_001514_Class_II	N/A	N/A	Chr01	8819006	Unique_Gt	#N/A	Tm1_Mira454_Contig_2654	TAATTGTAAACAAAATGGGAATGTGAAGTGAGGAATGCAAAGTTTTTGTT[A/G]GCATCAACTAAGGTTTAGAATGGTTCATATTTCATACAACACTGCCAAAG
Tom_001519_Class_II	N/A	N/A	Chr05	63167524	3_GtGaGl	1	Tm1_Mira454_Contig_2655	ATATCATGTAGGAGAAAACATGAACTACATAACTATTAGCCAGATGATTG[A/G]ACTAAGTTCTGCTAAATTTGTAACGGATGTTCTGTTATAGAAAAGAGTAA
Tom_001525_Class_II	GOOD	GM_GOOD	Chr11	26498610	2_GtGm	#N/A	Tm1_Mira454_Contig_2662	TACTTTACCTCTTTGTTTCTTGRCCTAAACAAACTGCCTTGACTTAAAAC[T/C]GACTAACGGCAAGCACGATATCAAACTTACTATGAAAATCATTGAGATGA
Tom_001532_Class_II	N/A	N/A	Chr07	11073217	2_GtGm	1	Tm1_Mira454_Contig_2672	CAAAGCCGAAAGTAGCTTTAAAACTTAAAGAAATAGGTAGCAAATGGTTG[T/C]TCACAGTAACAAGCTCACAGCTAAGAGATTTCAAAAGTGCATTCACCTAA
Tom_001533_Class_II	N/A	N/A	Chr07	11074881	Unique_Gt	1	Tm1_Mira454_Contig_2672	GTTGGGACTGGAAACTGGGAGCAGAAATGGTTTCTTTAGATTGAAGGTGA[T/G]AAACATTACCATCCTCTGCTTTTGGTTTTTGCATCCAGGAAGCATGATTT
Tom_001534_Class_II	N/A	N/A	Chr07	11075531	Unique_Gt	#N/A	Tm1_Mira454_Contig_2672	TGGGACAATCAATCCACTGAGATAACGATTGGAGACTAGGCTGGTTCCTG[T/C]TTCTTCCCGTTGGCGTAAGTAAGACTGGGTTTGTATCATCTACATAGTCA
Tom_001535_Class_II	N/A	N/A	*	0	Unique_Gt	#N/A	Tm1_Mira454_Contig_2684	GATAACGATATCCAAGAACAAATTCTTAGGAAAGATAATAAATGTTTCAA[A/G]AACAACAAAATACAAGTTCACCCAAAAGATGTCCATAAACCAAGTGAATT
Tom_001537_Class_II	N/A	N/A	*	0	Unique_Gt	#N/A	Tm1_Mira454_Contig_2684	TCCAACGACTCTTGTTTAGCTGTTTCCGGAGATTCTTGTAGCGCTGGCTC[T/C]GGTGTTTCATTTTTCGTTGGCTCTGATGGTGTGGTTTCACTCTCAGCTGT
Tom_001545_Class_II	N/A	N/A	Chr04	51007947	Unique_Gt	#N/A	Tm1_Mira454_Contig_2705	GCCCCACTTCCATCGTTGATATCACCAACCAGGGTGAAACTGCATTGCAC[A/G]TCGCTGTGAAAACCGGCAACATCGAAGTTTTAGATTATTTATTAGCATAT
Tom_001547_Class_II	N/A	N/A	Chr13	2484522	Unique_Gt	#N/A	Tm1_Mira454_Contig_2708	CTCCATTTGCCTTTTTCCTAGAATACAATAACAGAACATACAGAGTAAAT[T/C]GAATAAGTCGTGCTTAATCCTAAAAGAAGCACAAATAATTGTTCCGATCA
Tom_001548_Class_II	N/A	N/A	Chr01	25215209	Unique_Gt	#N/A	Tm1_Mira454_Contig_2709	TCATGCATTTTGTTGTAAAATACAAAATATCAAACAATACTTTCTATGAC[A/C]CATTGTCAAAGAATTGTTATCCAAAACAAAGTACATTCTTGACCAACGTT
Tom_001552_Class_II	N/A	N/A	Chr10	4284819	Unique_Gt	#N/A	Tm1_Mira454_Contig_2713	GTTTGTTTTTGTTTTCAGTTATTGACAGTGGTTTGAAAGCAAACTTATAT[A/T]ACAGGATTTTCTTCAAAAGCCAGGTGTTTTCAGAATCGAGATCCAGGTTT
Tom_001553_Class_II	N/A	N/A	Chr10	4284351	Unique_Gt	#N/A	Tm1_Mira454_Contig_2713	TTCTTCTTATTCTCCCTCTCCTTCTCCTTCTCCTTCTCCTTCTACTTCAT[A/C]TCTCTCTTTGTCTTCTTCCCAAACACAACCCAATTTTTACGCAGATGGTT
Tom_001559_Class_II	GOOD	GM_GOOD	Chr11	1309140	2_GtGm	#N/A	Tm1_Mira454_Contig_2726	GGCTTAGCTTTTAAGCCACCACTTTTAATCAATCTCACATATCTCAAAAG[A/T]GTATCTTCAGGAACTTCAAGTGATGTCACATTCAACTCAATTGTATCAAA
Tom_001567_Class_II	N/A	N/A	Chr11	54257645	Unique_Gt	#N/A	Tm1_Mira454_Contig_2742	CACAAGGATCCTGGCTAAGAAATATCCCAATTTCATCATCAACTGTGTCT[A/G]CCCTGGCTTTGTGAAAACAGACATGAACTTCAATAGTGGGATCTTAAGTG
Tom_001576_Class_II	N/A	N/A	*	0	Unique_Gt	#N/A	Tm1_Mira454_Contig_2747	GTTCGGAAACGCCATCGCCCGAGCTCTCAATCCTACTCCCCATCCTTGTA[A/G]TAAAGCCTTCGAGTTAGTCGACCTGGAATTAGGGGATGCAAAATTGAATG
Tom_001577_Class_II	N/A	N/A	Chr01	45693576	Unique_Gt	#N/A	Tm1_Mira454_Contig_2747	TAAAGGCAACAATGGTAATGTTGGATCATTTGGAGCCGCCACTACTGTCA[T/C]TGGCTATAAATTCAGTTCTGACTAAAATAGCAGATGCAGAGCACATACCG
Tom_001578_Class_II	N/A	N/A	Chr01	45693519	Unique_Gt	#N/A	Tm1_Mira454_Contig_2747	TAAATTCAGTTCTGACTAAAATAGCAGATGCAGAGCACATACCGTCTACC[A/G]TACCCACTATCATAGCCCCTTTTCTTGTACCGGCATCAAAGCTGAAGTTG
Tom_001581_Class_II	N/A	N/A	Chr07	4910884	Unique_Gt	#N/A	Tm1_Mira454_Contig_2749	ACCAAATTAGGCACTAAAGATTGAATCTCACCTTGGGCTCTAACGATAGA[T/G]CTGAATGAAATTCCAAGTAGGGATATGCTTAACCCTTATTAGCCCCTACC
Tom_001584_Class_II	N/A	N/A	Chr11	46832372	Unique_Gt	#N/A	Tm1_Mira454_Contig_2757	GTTTCACGGCAATGAAATCGGAAATGATTGCACCTCCACACATCTTCTAT[T/C]GCGTCTTGAAAAGGGTTTCAATGTTTTTTCACAAAAAGGAAGTGAAAGGA
Tom_001587_Class_II	N/A	N/A	Chr09	62477718	Unique_Gt	#N/A	Tm1_Mira454_Contig_2759	TCTGAAATAATGCAACTGGGTTTTGGTGTCATCTTCTCAAATATTTTATG[T/C]ACTGCTTCTTCCATCTTGTTTGCTGCAGTGAATAATTTGATTATGTCATT
Tom_001591_Class_II	N/A	N/A	Chr09	19087445	Unique_Gt	1	Tm1_Mira454_Contig_2762	TTTCTTGAGAGATTCATGCGTGCCATTGTTAGAGGGAGATAAAACAGGAT[A/C]AAAAACAGAGGTTTGAGAAGCTGAGGCTTGAATAATACTGAATTTCTTCT
Tom_001600_Class_II	N/A	N/A	Chr09	66976407	Unique_Gt	#N/A	Tm1_Mira454_Contig_2771	TGTGTAATGTTTAGAATAACACTTTAGCAGGCCTCGTATCACTGAATTGA[T/C]GTAAGAGCTTAAAGGGTATGGTCGGAATCCAGCCATTGTTAGCCTAGACT
Tom_001612_Class_II	N/A	N/A	Chr11	10207005	Unique_Gt	#N/A	Tm1_Mira454_Contig_2790	AAGTTCTTCAGACTCACTTTCATTTTCAGCTGAATCTCTAACTTCGGAGA[A/T]AATTTCTTCAACTGCCTTTTCCTTTTCCTTCTTCTTCTTCTTCTTATTTT
Tom_001613_Class_II	N/A	N/A	Chr07	25766915	3_GtGmGl	#N/A	Tm1_Mira454_Contig_2792	AGAAGATGAAGTAGAGAGAAATTGAGTTTTGCAAGGAGAAAGAGAAATCT[T/C]GAAACCTTAAGTTGAGCCAAATCTAGGTTTTGAGAGAGAAAGAGGATGAG
Tom_001619_Class_II	N/A	N/A	Chr07	15678044	2_GtGm	#N/A	Tm1_Mira454_Contig_2798	CTCTTCTATCTCAGAGTCTAACTGGAAACCAAATCGAGACTGAAGCAATT[T/G]GATGCAGTAGTCGGCAAAATGTCAAATTCTAACCATGCATTTTGTTTTTA
Tom_001622_Class_II	N/A	N/A	Chr02	11869861	Unique_Gt	#N/A	Tm1_Mira454_Contig_2799	TGCTTGTGGGAGGTGGTGAAGGGAAGCGTCTTTGGGGATCTTGTGGAAAG[T/G]ATTGTCCATGAGAAGGGTAACTGCGAGGAGGAAATGAAGGATGTGATGCT
Tom_001624_Class_II	N/A	N/A	Chr08	55690315	Unique_Gt	#N/A	Tm1_Mira454_Contig_2804	AGCATCCATAATACTTTGGAGCCGTTTGATAGAATAGACACCAGAGCATC[A/G]TATTGGTCGAGTGAAGGGCAAAACAATCCTGCCGTCCCCGAGACTTTACT
Tom_001626_Class_II	N/A	N/A	Chr10	13676705	Unique_Gt	#N/A	Tm1_Mira454_Contig_2806	AGTAATTGTGTTTTGCCTTGTTATAAATCAATTATCCTTGTTGTAAATTT[A/C]GCCGATCTGATTACCTTGTTCATGAACTCCATTGATTTTGTTGAGGAGGG
Tom_001649_Class_II	N/A	N/A	Chr07	8299389	Unique_Gt	#N/A	Tm1_Mira454_Contig_2843	CCAGGCGGAATCGGCCGCGAATGTCCACCCGCAAGAATTCCATTGACAGC[T/C]GCTATTCAGCAGTTCTGGCAATTCAATTTCGCCCCAAAAGTCGTCACCGC
Tom_001653_Class_II	N/A	N/A	Chr03	38404159	Unique_Gt	#N/A	Tm1_Mira454_Contig_2846	GTTTCCCATTTCTTTGCTATCACGTTGTACTCAAATGGGACTTTGAATTT[T/C]TCACAATATCTTTTCAAGCGACGTCCTGTCTCTTCAACCCTTTCAGCTGG
Tom_001655_Class_II	N/A	N/A	Chr03	880863	Unique_Gt	#N/A	Tm1_Mira454_Contig_2853	AACTAGTATGACCACACATTGAGAAAATAGCCTCTTCAGTACATATAACA[A/G]TGGTTAACTACATACATGAGAGCCCAAACTAAAAACCTTCTATTTTTGCC
Tom_001658_Class_II	N/A	N/A	Chr09	20907113	Unique_Gt	#N/A	Tm1_Mira454_Contig_2855	TTGTATCAATTACCATAGCAACACTTATCATCACCTTCCTCTTCCTCCAA[A/T]CCCCCAAAACATGCATCCCACCAAGTGCTCTCCAAAAGCCTCACTTGAGA
Tom_001662_Class_II	N/A	N/A	Chr04	57633880	Unique_Gt	#N/A	Tm1_Mira454_Contig_2857	TTTCACCTCCTGCCAGATCCTGAAGAGCTATCTCGATGATTCGGTCAGCT[T/G]TTCTACTAAAGCCCGAAGTTTCAGTATCATAAATGATAAACGTTACAAGG
Tom_001663_Class_II	N/A	N/A	Chr04	57632479	Unique_Gt	1	Tm1_Mira454_Contig_2857	GCATTACGTGTTCGAAAAAAAGTTCCAAACACACACTTCTGAAAGTGAGA[C/G]AAATAGATTCCTTTTTTCAGTTTTTCTTACCTGGAGATAGAAAATGGGGT
Tom_001665_Class_II	N/A	N/A	*	0	2_GtGm	#N/A	Tm1_Mira454_Contig_2860	AAAAGATGAGGCCTTGAGTATATCATACAATTGAGAGGTTCCGAACCTCA[T/G]GTCACCCGTTGCTTCCACTCTTCATTTTTTTGCTTCTTTCCAACTCCTCG
Tom_001668_Class_II	N/A	N/A	*	0	2_GtGm	#N/A	Tm1_Mira454_Contig_2861	AGTATTTTCAGTTTACTTTTTATTATTAATTTAGAAATGAAAGATTATCG[A/T]GATTTATTAGTTGCAGTTGATATGTGTTACGGTTACTAGACCCCTTCCAT
Tom_001669_Class_II	N/A	N/A	Chr04	47570443	Unique_Gt	1	Tm1_Mira454_Contig_2861	TATTAGTTGCAGTTGATATGTGTTACGGTTACTAGACCCCTTCCATGATC[A/G]AGATCTTATATATCGAGGCTTTGGTTTAGATTGATTGATTGTTTGTTTGT
Tom_001683_Class_II	N/A	N/A	Chr06	48624367	Unique_Gt	#N/A	Tm1_Mira454_Contig_2890	CCAAAGCAACACTTTTGAGCCTCACATCTTAATTTCTCAAAGACCCAAAA[A/C]TTCAAACTAAAATAAACATCCAAGGAAAATATCAAGATCTTGATAGAACT
Tom_001684_Class_II	N/A	N/A	Chr06	48622162	2_GtGm	#N/A	Tm1_Mira454_Contig_2890	GCGTTGACTGGGAATTGCTACTCATTTGTTTCAAAGTGAGAGGGGAGAAT[A/G]GGTGTTTGAGAGGAAGAAGAGGGATTGAGGTATGTCTATGATGAACTCTG
Tom_001685_Class_II	N/A	N/A	Chr04	1358931	Unique_Gt	#N/A	Tm1_Mira454_Contig_2891	AGGATAGCATACACACACCAGGCCGATAAGCCCATGCTGGAGGCAAACGA[C/G]CATATTTTTCCATTCTCGGTTGTTCATCATATGGTCGCTCCATTACTTTA
Tom_001686_Class_II	N/A	N/A	Chr09	21426172	Unique_Gt	#N/A	Tm1_Mira454_Contig_2893	CAGAGATTGGATGATGTCTTCATAACTATTGAGCTTCCTGATGCTCAGGA[T/C]GTGAAGCTTAAACTAGAGCCCGAAGGAAAATTCTTCTTCTCTGCCAAAAG
Tom_001687_Class_II	N/A	N/A	*	0	Unique_Gt	#N/A	Tm1_Mira454_Contig_2893	AAAGTTGATTGGGATCGATGGGTTGATGAAGATGAGGACGATGTGGATAC[T/G]AAGCCCGCACCTGATATGGACTTTGGGGACTTCGACTTTTCTAAGATGAA
Tom_001689_Class_II	N/A	N/A	Chr10	59979884	Unique_Gt	#N/A	Tm1_Mira454_Contig_2896	TTCCATGTGGAGTGTGTAGATAAATGGTTAAAAATCAATGCGTCTTGTCC[C/G]CTATGTAAAACCGAAATTAGTGAGAGCAGCAGTGGTTCACCATTAGCCCA
Tom_001693_Class_II	N/A	N/A	Chr10	22933182	Unique_Gt	#N/A	Tm1_Mira454_Contig_2900	TCTGCAACGTCAATGTTTTCCTTTTCGAACCTGACGGATTTCTCCGGCGT[T/C]GGTTTTTTTAGAACCTCACCGCGTTTGAGGATCTTAACTTGACCCATCAC
Tom_001696_Class_II	N/A	N/A	*	0	Unique_Gt	#N/A	Tm1_Mira454_Contig_2905	ATCCAGCCTCATCCACTCTGTTATCCATAGTTCAACAACCTGATTCGTTC[A/T]AGGCCTTTTAGCAGCTGAATGTCACACGCAAGGAGCAGCTGCCTCAATCA
Tom_001699_Class_II	N/A	N/A	*	0	Unique_Gt	#N/A	Tm1_Mira454_Contig_2907	AAGATACAAAATACCTGCGCTCTCTTGGAGGCGTCTGGATCTGTCGTCTC[A/G]AAGGCCGAAAAGGTAGAGGTTACTTCATCAGATTTTGATTCCGTGATAAC
Tom_001704_Class_II	N/A	N/A	Chr10	10630347	Unique_Gt	#N/A	Tm1_Mira454_Contig_2912	AGCCTCAAGGGTGAACCCTCAACTTCAGATTCAGCTACATCTTCATTCTC[T/C]GCAGTAGAGCCATCTTCTGTTGTCATGGAGATATGTGATGTTTTGGGTTT
Tom_001708_Class_II	N/A	N/A	Chr07	999554	Unique_Gt	#N/A	Tm1_Mira454_Contig_2914	GTAGCAAGGGCTTTCTCTAAGCGCCTTTTTTTCTTCTCGGCCTGTTTAAT[A/T]CGATCCAACTCATCCTTCACTTGCTTCTTTTTCGCTTTTCTCACACCCGG
Tom_001714_Class_II	N/A	N/A	*	0	2_GtGm	#N/A	Tm1_Mira454_Contig_2927	AAACACACTTGCAAGTTGCAACAATCTTTTAAAAGAAAAAAATAATTGGT[T/G]TTACAATAAAAACTGCATCAGATTTCCAATCCAACTAAGAAACAAAGAGA
Tom_001725_Class_II	N/A	N/A	Chr09	1943799	2_GtGa	#N/A	Tm1_Mira454_Contig_2949	CCCTTGACTGAGAGGAACTGCTTATAATGTAGTCTTTGATGGTTTTGGAT[A/G]ATGTTCTGTGAAGTTGGCCTCAGGTGCCGGGCAACGTGCTGCTCGTGCTA
Tom_001727_Class_II	N/A	N/A	Chr05	60629767	Unique_Gt	#N/A	Tm1_Mira454_Contig_2953	GTGTCAAGCGAATCTTATCCTTCATTGACTGTTCAGTATGTAAAATCTCC[A/C]CTCGGTAGCTTGATTCTGCATCGCTATCATACTCGTGAGAGCCTTCCAAT
Tom_001728_Class_II	N/A	N/A	Chr06	39599278	Unique_Gt	#N/A	Tm1_Mira454_Contig_2954	GACACAATCTTTGACTCAATATTTACAGGTTGTACATCCAAAGTAGCAGC[A/C]ACAGCTGGTTCCTTACTGCTACCACTAGAGCAGCCATTAACAATGCTTCC
Tom_001731_Class_II	N/A	N/A	Chr02	2986977	Unique_Gt	#N/A	Tm1_Mira454_Contig_2963	GAAAAAGCTGCTTTTTTGCATCTTCACCAGTCTTTTTCACCTCCTCCACA[A/G]CAGGTGTTGTAGCCAACCCTTCTTCCCCAACCTTCTTCTTGGGTCGTTTG
Tom_001739_Class_II	N/A	N/A	*	0	Unique_Gt	#N/A	Tm1_Mira454_Contig_2989	ACTCCGATATTGCATCTCCATTTGTGGCGGAGGCACATGCAGGGTTACAA[T/G]CCACATGATTAGGGATTTCTGTTGGATGGTATTCCAAGCTATGTCCGTCG
Tom_001751_Class_II	N/A	N/A	Chr05	45671298	Unique_Gt	#N/A	Tm1_Mira454_Contig_2996	AAGAACCGTGCTTGGAGTTCGAGCTGTTAGATCCGGTAATTGTTAAACGA[C/G]GAGTGATCCCATCATTTCCTGCAGCAGGGGAGAAAGGCAGGACGCTGGAG
Tom_001760_Class_II	N/A	N/A	*	0	Unique_Gt	#N/A	Tm1_Mira454_Contig_3018	CAGGTGGAGGGCTTCGGCTTCGGCTTCGACTATGGCTTCGTTTAGGACTT[T/C]CATGTTTTCTCCGACCACCGACGTCACGGTCAGTCCTATCAGGTCTTCGA
Tom_001763_Class_II	N/A	N/A	*	0	2_GtGm	#N/A	Tm1_Mira454_Contig_3035	TGGCCCAAGACACTGAAATGCATGAAACGTACCTGCAACTGCAGCCGACA[A/G]CCAATGGTAAGAAAAGTTGGGTCACTACGGCCTATTAGATTGTTTTGTCT
Tom_001767_Class_II	N/A	N/A	Chr09	40121518	Unique_Gt	1	Tm1_Mira454_Contig_3044	AACATTCCTTTCTTGGCTTCTTCACTTTCACCCTCGGCAGAGTATTTTCC[A/T]AGTTGAGCCAGAGAGTTTGCCTTTGCACGCACCAAAAGAGCCTTCTGTGC
Tom_001779_Class_II	N/A	N/A	*	0	Unique_Gt	#N/A	Tm1_Mira454_Contig_3059	GGACAAAGAGGAGCTAACCAAAAGAAAGCTGTGCAATACTCCCAACCTGA[A/G]TTTCTTTTTCTGGAAGGACGAACAGAGAAGATGAAGATGAAGATGAAGAT
Tom_001780_Class_II	N/A	N/A	Chr07	3006981	Unique_Gt	#N/A	Tm1_Mira454_Contig_3060	CAAGGGGAATGACTGAGGCTGCACCATGTTACTCAACCCAATCCCAGATG[T/C]ATGCGACAGTGGAGATGACAGAAGAGAGAGAGCACAATCCGAATCCCGAA
Tom_001782_Class_II	N/A	N/A	Chr10	21629528	Unique_Gt	#N/A	Tm1_Mira454_Contig_3067	AACAGGTACATAGGAAATAAGATCAAAGCTGGTATAGGCCATCCAGCCAC[A/T]GCTACCCATGAAATGATCCATTTGCTGGTCCCTCCATTGGCAAAGTATAC
Tom_001783_Class_II	N/A	N/A	Chr10	21629722	3_GtGmGa	1	Tm1_Mira454_Contig_3067	TGCTTCCCAAGCCATGTTCTTGACCTTGAAAACCCATTGTAACGATGAAA[A/T]TTTTGAACTTCCAGACCCCGTTGACTCCTGCTCCATTTTTTCTTCTTCCT
Tom_001784_Class_II	N/A	N/A	Chr08	39643997	Unique_Gt	#N/A	Tm1_Mira454_Contig_3068	GCACTTGTCTGATTAAACAAACTCAACATTTTTCAGTAACAATCTAATCA[A/G]CGGTGAAGAAACTATAGAGAAATTCTTAATAAAATGACAATAGTAACCTG
Tom_001786_Class_II	N/A	N/A	Chr08	39644123	Unique_Gt	#N/A	Tm1_Mira454_Contig_3068	TGAAACATTTTTCGGAGCTTTCCAATTAGCAATGTCAGAAACTTTACTCG[A/G]ATTGATACAGATCCCATCCGAAAAAAATATGTGACCATGAAATCCAACCT
Tom_001789_Class_II	N/A	N/A	Chr09	10606504	2_GtGm	#N/A	Tm1_Mira454_Contig_3068	AGATACCAGAAGGTTGAGTTTTCTTTTATTCCAAAAGTTAATAACATCTA[T/C]GCTTATACTATTGCAACGGAGGCTCTCGATAGTGGAGAAAGCTTTTACCT
Tom_001790_Class_II	N/A	N/A	Chr13	52374521	Unique_Gt	#N/A	Tm1_Mira454_Contig_3072	GGAGTTGGCGATGCAGTAAAAAGTTCAAGTGGTAGCATGGCTGAGGATAT[A/G]CTCAGGAGCTCCAGCCCTGTGATATCTGTATCTGAGATTGAGAAAGTGAC
Tom_001799_Class_II	N/A	N/A	Chr01	45020401	2_GtGm	#N/A	Tm1_Mira454_Contig_3090	ATCTTCACAGCCTTTTCAGCTTTAATACCAGTCTCTTCACAACTACTACC[C/G]ATCAAACCCGAGCTGGTGGCAATGAAAACAAGCAACCCATTGCAGAGCAG
Tom_001800_Class_II	N/A	N/A	*	0	2_GtGm	#N/A	Tm1_Mira454_Contig_3091	CTTGCTTATCAATGGTGAGGATGTCCCAATTATGCACTTTGATCCACTCA[T/C]GTCGAAATGAATCTAACTTTTCAAGAGTGTAATCTTGCATCTTTTCACAA
Tom_001803_Class_II	N/A	N/A	Chr05	34529241	Unique_Gt	#N/A	Tm1_Mira454_Contig_3097	GGCTTTTTGGAAGGAAAGTTCGTTAACGGTTGCAGACATCCACGTGGCGT[A/C]CCGGTAGTGTCTGATTTCGAAATCGGATTCAGCGTGTACCACCTCGTACT
Tom_001804_Class_II	N/A	N/A	Chr09	7313439	Unique_Gt	#N/A	Tm1_Mira454_Contig_3100	CAAGCAGTCAGAACTTAGGCTTCCTGACATGAAGGAGCCGAGAGATGGGG[T/G]AGAAACAGAAGGTTATGTTCTTCACATGACACAAACAATTATAAAGAAAA
Tom_001805_Class_II	N/A	N/A	Chr09	7313336	Unique_Gt	#N/A	Tm1_Mira454_Contig_3100	ACTACATCCTCACACCCTAAAACAAGTTATAAAGAATGACAATAAGAAAA[T/C]ACAGGCACTCATCATCCAGTCACCACAATTAGTTTTCTCTTTCCCCTCCA
Tom_001810_Class_II	N/A	N/A	Chr09	13705023	Unique_Gt	#N/A	Tm1_Mira454_Contig_3105	AAATCAATGAAGATCTCCCTTGAGAAAGCTCCAAAACAGCTATGTCACAT[A/G]CAAAATTAAAATTTTTTTGCATGCATCAGCAACCATTCCACTTCTCCTGG
Tom_001821_Class_II	N/A	N/A	Chr02	12060870	Unique_Gt	#N/A	Tm1_Mira454_Contig_3121	AGAAAGAAGAAAAAGCTCCTTTCAGCTCATCTGGAATAGGGAGTGAAAGA[A/G]GGAGCGCTATAGGATGAGGCCCCTCATAGTGCCCGCTCTTGTTTCTCACA
Tom_001822_Class_II	N/A	N/A	*	0	2_GtGm	#N/A	Tm1_Mira454_Contig_3125	ATGGAAAGAGAGAGAGAGAAAGGGTGCTCTATAAATACATCGATGTAACT[T/C]GGGTGGCTATTAAAATCATCTTTCATGCGAGCCCTTAAACCCTAAATCTT
Tom_001825_Class_II	N/A	N/A	Chr08	46541617	Unique_Gt	#N/A	Tm1_Mira454_Contig_3127	TACGCAAAACAAAACCCAAAAGGCCAAAGACAGACAAAAAATCAAAATAC[T/G]TATCTTTCCCTTCTGTAGACCTTCAGAAAACCCCAGAAAATGGGATTAAA
Tom_001826_Class_II	N/A	N/A	*	0	Unique_Gt	#N/A	Tm1_Mira454_Contig_3131	AGGAACAAAAATAAAAAAGAACAACCTCCTACAAACAAACACTCCTTTCG[A/C]TTCACTTCTTTGCCTTCTTTGGCGCCGCTTTCTTAGCCGGAGATTTAACA
Tom_001827_Class_II	N/A	N/A	*	0	Unique_Gt	#N/A	Tm1_Mira454_Contig_3131	TCGGCTTGGACTTTGCGGCGGTAGTGGTAGTTGCAGATTTAGGCTTCGCG[T/G]CGGCAGGTTTCTTAGCTACGGCGGCTGGTTTCTTAGCTGCGGCATAAGCC
Tom_001833_Class_II	N/A	N/A	*	0	Unique_Gt	#N/A	Tm1_Mira454_Contig_3145	TGAGCATCAAATACCGATGTGAGGATTGGATGATCTTCATTCTTTTGATC[A/T]GTCAAATCATTCTCATCATCTTCAATCTCTGCCATGCTAGCAGTAGTTGA
Tom_001834_Class_II	N/A	N/A	Chr12	9231233	Unique_Gt	#N/A	Tm1_Mira454_Contig_3145	GTTTCAAGATAATTGGTTGAACATACGAGTAACCTGGCTTCCCATCTTTA[T/G]TTTTCATTGAAGATACAACTGCCAAGTACCTAACAATTCGGTGCAATAGT
Tom_001847_Class_II	N/A	N/A	Chr05	29003467	Unique_Gt	#N/A	Tm1_Mira454_Contig_3154	TTTTATCATGGGATGATACACTTGCTGTCTCCCAGTTGGAGAAGAATGTT[A/G]CCCAGCAAACAGAAGAAGATTTGAAAAATAACTGTTTAGCCTTTCCTATA
Tom_001848_Class_II	N/A	N/A	Chr05	29003331	Unique_Gt	#N/A	Tm1_Mira454_Contig_3154	CATGGGATGGTTAAAAGAATGGCAGAAATTACCATATACTTCACCTTATG[A/C]CGATGCCTCTCACTTGGATCCACGCACTGATGTGTCGGAGAAGAGAATTG
Tom_001851_Class_II	N/A	N/A	Chr05	59741079	4_GtGmGaGl	1	Tm1_Mira454_Contig_3156	ACATTCATAAACATACAATTAAGTTCTCAAACTAAAATCCAGAAAGAGTT[T/C]TCACAACAGATGAGACACCAAAACCAACCCCAATACAAATGGCAATCCGC
Tom_001852_Class_II	N/A	N/A	Chr05	59741141	Unique_Gt	#N/A	Tm1_Mira454_Contig_3156	GAGACACCAAAACCAACCCCAATACAAATGGCAATCCGCAACCACTCTCG[T/G]TCATAACCTACTTTGTGGCCTGTGCAATTATATTGCTAATGGAACTGGCC
Tom_001870_Class_II	N/A	N/A	*	0	Unique_Gt	#N/A	Tm1_Mira454_Contig_3186	TGGGCGGTGAATGCTGCTGGCGCACAAGCCAGACCAAGTGTTAAACTTGC[A/C]GCACTAAGCGCACCTAACATTTCCTCTTCTTGATCCMGACCAGAGTRGCA
Tom_001878_Class_II	N/A	N/A	Chr08	36939383	Unique_Gt	#N/A	Tm1_Mira454_Contig_3202	TAGAACACATTTACTAGTGCAAAATCCATCAAATTTCGCTAACACATACC[A/G]TATTCGTTTAAGCTGTTAGCTCCATTATAGCAGATACAATGTCCCCATCT
Tom_001887_Class_II	N/A	N/A	Chr04	5686240	Unique_Gt	#N/A	Tm1_Mira454_Contig_3225	AGATGTTGGGGGCCAACTCCTGATCCAATCAGTTAAACTTGAAACATTTC[T/C]TGTGATATCGTCGATATTATCACTCTTCAAAGCTTTTACAATATCTTCCG
Tom_001889_Class_II	N/A	N/A	*	0	Unique_Gt	#N/A	Tm1_Mira454_Contig_3226	GTCTGAAAAGGAGATTTGGGAAGCTTTTAGACGGTATCCGGGTATTGTGT[T/C]GGAGGAGAAGATTGCGGGGATTATGGATTTTCTTGTGAACGAAATGGGGT
Tom_001893_Class_II	N/A	N/A	*	0	Unique_Gt	#N/A	Tm1_Mira454_Contig_3233	CCTTTGCTGCTGGCCCTCCATCAACATCAAATTCATTGAACTCTTGCCAA[C/G]CAGAGAGGAGAAATACTGAAGCGAAAAGAACTCTTCCCACGAAAGAAACA
Tom_001895_Class_II	N/A	N/A	*	0	Unique_Gt	#N/A	Tm1_Mira454_Contig_3233	GTCTTATTCAAATCGGGTTTTGACAGGTTTTTTGGATTCGGATCTATCCT[A/T]TTCTGATTGCTGTTGACTCGGGTTTTCGGGTTAAGAAATATAGCAAAGAC
Tom_001897_Class_II	N/A	N/A	Chr13	44242428	Unique_Gt	#N/A	Tm1_Mira454_Contig_3234	AGACTTGGTGCATCAATCGCCATTACATAATCATAATCTCTTACACAAAC[A/G]TGTTCAAAACATAAAATCAGTCTCCTAAGCAAATGATTATGAATATTGAG
Tom_001899_Class_II	N/A	N/A	Chr13	44242959	Unique_Gt	#N/A	Tm1_Mira454_Contig_3234	TCCTCATACAAATTTTTTAAGCAATGTTCAAAATCAAGGATAGATATAGA[C/G]GAAGCAAAGAGATACTTCCACCTGGTTGAAAGAACAGAAGTTCGAACTGC
Tom_001909_Class_II	N/A	N/A	Chr06	37605513	2_GtGm	#N/A	Tm1_Mira454_Contig_3249	TTATAATCATGAAATGCCTTCTTTTGTGTTAAGTATGATGTCGATTTATC[A/G]AATTTTTTCTTGTGAAGTTTTTCGGACTGTAAATCAATCATTGGGGTTAG
Tom_001911_Class_II	N/A	N/A	Chr06	41318538	Unique_Gt	#N/A	Tm1_Mira454_Contig_3257	AAGATGCCAGTGAGGAGGTTAAAAACGAAAGCAAAGGAGAGAAAGCTTTT[T/G]TGGGTCAAGAACCTGCCTTAGAGAGCCCCACCCACTCTGCTGAAGAGAAT
Tom_001924_Class_II	N/A	N/A	Chr08	40065719	Unique_Gt	#N/A	Tm1_Mira454_Contig_3269	ATGAGGAGGTATTAAACTATTGTCATGATGCTTGTATTGATGTAGTTGCC[A/T]TTGCGGGGCAGAGGTTTCATTTAGCAGCTGATAATATGAATTTAATGAAG
Tom_001926_Class_II	N/A	N/A	Chr03	36948581	Unique_Gt	#N/A	Tm1_Mira454_Contig_3271	TGGTTGATTCGCTTTGTGTTTCTGCTGTTGTTCCGGGGGATGATAACTGG[C/G]AAGCACCATCGGGAAAGATGGTTCTGAACTGGCCTGCTTTGTTAAACCAA
Tom_001927_Class_II	N/A	N/A	Chr06	44971584	Unique_Gt	#N/A	Tm1_Mira454_Contig_3273	TTGAAACGGGTAATTAAATATATCTAAACTTAATACTAGGAAACCAAAAT[A/T]GCGCATAGGCCTCAACGCCTACCAATATCCCCATCCGAATACATTAAGAT
Tom_001928_Class_II	N/A	N/A	*	0	Unique_Gt	#N/A	Tm1_Mira454_Contig_3276	AGAAAAACAAAAGATTACTTCATTCACTTCTTTGACTTCCTAACTCCCTC[A/G]GCCTGTTGCGGTGCAGCTGCAGGTGCTGCTTTCACACCAGGTCCCTGTGC
Tom_001934_Class_II	N/A	N/A	Chr08	28847374	Unique_Gt	#N/A	Tm1_Mira454_Contig_3282	TGATCCTTTCATGGCTGAAATGCTTGCTTGCCTCGGATGGTCTGCGATTT[C/G]CCACTGACATGGGTTTCAAGAATTTAGTGGTTGAAGGGGACTCAAGATCT
Tom_001936_Class_II	N/A	N/A	Chr11	4163761	Unique_Gt	#N/A	Tm1_Mira454_Contig_3285	AACCAGGGCATGCAGCTGCAAACATTCTTGGTGTTGATGAAGACGTTGCA[T/G]GCGGCGATGACGGTGGCGGTGGTGGTGACGATGAACGTTTCTTCATGTTT
Tom_001941_Class_II	N/A	N/A	*	0	Unique_Gt	#N/A	Tm1_Mira454_Contig_3292	ACTTGACTTATCCAGAATCTGATTTGCTTCGATCTGAATTGATGCAGAAG[T/C]GGATAACGTGAAGCATTTCAACCCATGACACACTGCACCCGTGATCAATT
Tom_001942_Class_II	N/A	N/A	Chr02	57548778	Unique_Gt	#N/A	Tm1_Mira454_Contig_3292	ACTCGTTATGATCATGCAACAGGATGGGAGTGTTTGTCATTGGGGAAAAA[T/C]CAAGAGTAGGAATTCCTCTTTGTCTCATGAACCGTGCATCAGTTGTTGAA
Tom_001943_Class_II	N/A	N/A	Chr08	52607533	3_GtGaGl	1	Tm1_Mira454_Contig_3293	GATGAGACTTGCTCGTCGCTTAGATCCTTGCCCATTTTGTGTACGGTTTT[T/G]GAGTTGTGACGGAAGCAAACAGAGAAAACTCGAAGAAAGGAAATAATGAG
Tom_001945_Class_II	N/A	N/A	Chr09	1788894	Unique_Gt	#N/A	Tm1_Mira454_Contig_3298	AACTATGTTCACAATCCCCAACACTATATAATATATATGTGAGAGAGACA[C/G]AGAAGGAAGCTAAAGGTCAAATTTTTCTTGGGAAAAACAAAAGCTAGACA
Tom_001947_Class_II	N/A	N/A	*	0	Unique_Gt	#N/A	Tm1_Mira454_Contig_3300	CGAGATGGTCGAAAATTGCTCAGCTCTGATGTTCTACTTGATGGTGGGGG[A/C]AAAGTCATGAAACCCTGATTATTCATTCTTTCATTTAGAGCCTCGCGTTG
Tom_001948_Class_II	N/A	N/A	Chr03	11811571	Unique_Gt	#N/A	Tm1_Mira454_Contig_3300	GGGCTTTTTGGGTCTGACTTGATTTCGGGAGACATAGGATAATCCAGTAT[A/G]CCAGATTCAGGAGAAAAATCTGAACGGTCCTCCAAGGTGTACATTGGAGG
Tom_001950_Class_II	N/A	N/A	*	0	Unique_Gt	#N/A	Tm1_Mira454_Contig_3301	CGTCGGCACTCTCTCCCTTTTCAACTCCGACTGAAGCGCAGCAAGGGCAC[A/C]GACGGCGCACCACCACTAAACTGGAGGAGAACATGGGCTATGCGAGGGCA
Tom_001952_Class_II	N/A	N/A	Chr11	55157335	2_GtGm	1	Tm1_Mira454_Contig_3303	AAGTCTCGAGTATTTCTCAAAGTATCAAAAGCAATTATTTTTAAAGCCAC[A/T]GAAAACAACATAGGCATTCAAAAGACACGTCTTAAACCCTAACAAAAACC
Tom_001960_Class_II	N/A	N/A	Chr08	10302351	Unique_Gt	#N/A	Tm1_Mira454_Contig_3310	GGATATTGAAACAACCGCATCGCCATTGCAAATGAAAAGCAGAGGGCCTC[C/G]AAGTTCCAACCAAGACAGCCTCTTAGTCACACTCCTTAATAAATAATTGC
Tom_001965_Class_II	N/A	N/A	*	0	2_GtGm	#N/A	Tm1_Mira454_Contig_3311	CTTTGTTTTCGAGGCTTCCCTTTCGTCTTCTACTGAACAGCTGCCACTTC[T/C]AGTTATGGCTTTTCCGGCTCCGGCGTATGATCGATCTTCGTTATGTTGCT
Tom_001967_Class_II	N/A	N/A	Chr02	3556027	2_GtGl	#N/A	Tm1_Mira454_Contig_3321	GAGAAGAATGGGTTATAATGAAAGGAGAAAATCGAGTAGCTGATCTTATG[A/G]AAGTACCCACGTTAAGCAGCATTGTCAATTCCGCTGAATGGGGTGGTTTG
Tom_001968_Class_II	N/A	N/A	Chr02	41362392	Unique_Gt	#N/A	Tm1_Mira454_Contig_3325	GATTGCGATCAGGTGAAGCCTACACCATTGATTTGGAGGACGAAGAACCA[C/G]AGTGGCGGCAACTGGACTGTAGTGCCTTCACCAGTGTTGGTAGCCAAAAT
Tom_001969_Class_II	N/A	N/A	Chr09	21552057	Unique_Gt	#N/A	Tm1_Mira454_Contig_3329	GAAGTAGGTGCGGGAAAAGGATAGTCTTCATTGGCTGCCGGCGAAATGAC[A/C]AGGGCACCGTGGACGGTTGCAGCAGCCCAAGCACTGGTGGCGTGCCACCA
Tom_001970_Class_II	N/A	N/A	Chr02	18400466	Unique_Gt	#N/A	Tm1_Mira454_Contig_3331	TCTACTTGTGGGAAGTCTGCAACAATTAAATTTGCCAACCCCCCTTTAGA[A/G]TCATCAAGTTTCTCAGGCTGATGGGCAACAGGTAGAGAAGAATCGGGCAC
Tom_001974_Class_II	N/A	N/A	Chr01	45561014	Unique_Gt	#N/A	Tm1_Mira454_Contig_3335	CAACCATGGAAAGGGAAAAGCTCATAGTCCGAACAAAATGATAGAATTAG[A/G]TAACAATTAGCGGCATCCCACTGCAAAATGCAGCTGGTGTCACATGATGA
Tom_001976_Class_II	GOOD	GM_GOOD	Chr10	54412732	3_GtGmGl	1	Tm1_Mira454_Contig_3344	GACTTAGACAGCATGTTCCCCTTCTCAAACTTTTGCAACTCTGACTCCAG[A/G]CTTTTAGCAATCTCTGTTTCTTCAGCAGCTGGCTCGGGTAGATCGACATG
Tom_001979_Class_II	N/A	N/A	Chr05	54289826	Unique_Gt	#N/A	Tm1_Mira454_Contig_3346	TGGGGAGGAGAGCATAAAGAACATAGGGCAACAAATTCCTGGTGAGTGAA[C/G]GAGAGTGAGATTGGCCTTTGAGTGGACTTGTTGCCCCCATTTTTTACACA
Tom_001982_Class_II	N/A	N/A	Chr01	53811952	2_GtGl	1	Tm1_Mira454_Contig_3349	GTCATTGATTTAAGTGGATGAAGGTTGCATGTTCTTCTCTCATATATTAT[A/G]TTAAAAATACAGATCATAGTGCGAGAGAGGAACTGAGCTGGAAGTCAATA
Tom_001992_Class_II	N/A	N/A	Chr04	49123447	Unique_Gt	1	Tm1_Mira454_Contig_3362	GAAGGCGACGAGAAGCAGAAAGAGAGGGAAGAGTTTGGGTTGATTGGAGA[C/G]CCAAAAAGCGGAGCTTCGTACATAATCTCTGCATCGTCTAATCTTTGGTC
Tom_001999_Class_II	N/A	N/A	Chr07	12021707	Unique_Gt	#N/A	Tm1_Mira454_Contig_3372	TCTGATCTTCAGGAATCAAATTGATGGATCCAAGCTCAACCACACCAGAC[T/C]TCACAGGTACAAAAACCACTGTTTGCAATCCAGCAGACCTAGCTAGAAAT
Tom_002004_Class_II	N/A	N/A	Chr04	53492373	3_GtGaGl	#N/A	Tm1_Mira454_Contig_3387	GACCATACTTATCCTTCATATCTAAACTCTCTGGTGTGATGTTATTTTCA[A/T]GTTTCCAATCAAATGAATGAATGAGTCCACCCAACATTAAGTGCAACATT
Tom_002006_Class_II	N/A	N/A	*	0	Unique_Gt	#N/A	Tm1_Mira454_Contig_3389	CTTTTCCAACTTCACATCAAATGCTGTTTTCTCTTTCTTCTCCTCTGCTT[T/G]TGGAGCTCCAGCACCTGCTCCACCCTGTGCATCCAAGTCCATCCCTTCAT
Tom_002008_Class_II	N/A	N/A	Chr01	48339852	Unique_Gt	#N/A	Tm1_Mira454_Contig_3394	TCTGAATTTTTCCTCTAGCAAATGGCACCTCTCACTTCTCAGGAAGAGCA[T/G]GCTTCATCTTCCTTGTGGAATTTGGATTATCCAAGCCAAAGAAAATCTCC
Tom_002009_Class_II	N/A	N/A	Chr09	23003959	Unique_Gt	#N/A	Tm1_Mira454_Contig_3396	TACTCATCACCCATCTCCTCACCCTCATTACTTTTTTCCAATGCTGAAAC[A/T]GCAAATTCCTCGCGCCATCGTTTGAGTCTCAAAGCTGAAACACCAGTTGG
Tom_002015_Class_II	N/A	N/A	Chr01	31176500	Unique_Gt	#N/A	Tm1_Mira454_Contig_3404	AGAAGATGGTGATGGAGGAAGGCAGCACTGCAGTTGGGAAAAGGAAAAGA[A/G]ATATGGGTAAAAAGAAAGGTAAGAAGCCTAAGAATAAGAAGCTTAAGATG
Tom_002022_Class_II	N/A	N/A	*	0	2_GtGm	#N/A	Tm1_Mira454_Contig_3413	AAATGGCTGATTTCCCTTTAAAAGAACAGCTAAAGAGAGAATCGGTTGTT[T/C]CACAAATTTTCCTAATATTGTTCTCTTGAGAAAAGAGAAAAATGGGAGTA
Tom_002023_Class_II	N/A	N/A	Chr04	53898019	2_GtGl	#N/A	Tm1_Mira454_Contig_3413	AAATGACGAAAACCACCTTGATTCATGTCTTAAACCTTACTACAGAAATC[A/T]GATGAGGGTCGGAATGTATTATTTTGGGTGGGGATTCTGTCTTTCAATCT
Tom_002030_Class_II	N/A	N/A	Chr02	58343573	Unique_Gt	#N/A	Tm1_Mira454_Contig_3425	TGACAAAGACCAAATGCTGACACCATATACTACCGAAGTTCTTCCTCTCC[C/G]CGCACTGAACTCCCACAAGCAAGATAGCATTCATTCACGACGCCCACAAC
Tom_002031_Class_II	N/A	N/A	Chr03	41994773	Unique_Gt	#N/A	Tm1_Mira454_Contig_3429	CATACATAACAACCCAAAACTCCATAGAAATATATATAGTTGGGATAGTA[T/C]CATGGAACATGATAACTTATCGGTTCCTAAGCAATGCCTTGAGCATTGTT
Tom_002032_Class_II	N/A	N/A	Chr07	58601925	Unique_Gt	#N/A	Tm1_Mira454_Contig_3431	TAACGACTCAGTTTGACCACCATGAACCGGCGAATCTTCGTCGGAGAAAC[T/C]TTGGGTATCGTCGATAACAGGCTTTTGGACGTCGATGAGTGAAAGGGAAC
Tom_002038_Class_II	N/A	N/A	Chr06	46798422	Unique_Gt	#N/A	Tm1_Mira454_Contig_3437	TGCATGGACTCAAACTCTTTGGTATCAACTTTTCTTTCTTCAGTCTTAAG[C/G]GCAAGCAAAGCTTTCCTCTTCTCCTCAACAATCTTCTCATATTCTTCCAG
Tom_002039_Class_II	N/A	N/A	*	0	Unique_Gt	#N/A	Tm1_Mira454_Contig_3437	CTCAATGCCAACATTCTTTTCATTCTCAGGGACATTTTCTTCGGCCTCCG[A/G]AGCAATTCCATCAGTAGGACTACCCCAATTACCACATCCAGAACCATCAC
Tom_002041_Class_II	N/A	N/A	*	0	Unique_Gt	#N/A	Tm1_Mira454_Contig_3447	AGTTCCCATTCTAATTCAATTATCCCCAGCTGAATCAAACCGAATTTGAC[A/G]CGAGGACCCGGTCGGAAAATCTTCCAAATTCCGCGTATTCTGAAAGCGGA
Tom_002051_Class_II	N/A	N/A	Chr04	45240160	Unique_Gt	#N/A	Tm1_Mira454_Contig_3464	TTCAGTAACATAAAAGTCCATCCAAGCAACTATATGGAACATTCTTCCGT[A/G]TCGGCTCCAGTCAGATATGCCTACCATACAGCTATTCTACCATTCCGGAA
Tom_002052_Class_II	N/A	N/A	Chr09	47610314	Unique_Gt	#N/A	Tm1_Mira454_Contig_3465	TCTAATTCATCACTATAGGCTCCTCCAACCCAGCGTTCTCTAGAAGCATC[A/G]TCTTCCCTATCATATCTATCCTTCTCCATTGCAAATAACAGAAACACTCA
Tom_002056_Class_II	N/A	N/A	Chr10	58297004	Unique_Gt	#N/A	Tm1_Mira454_Contig_3476	CAATGCTAAGGCTAAGAACGTATCCACCATGTCTAAGGTTAAGAAAGGTG[A/G]CTCGGGTTGTTCTAACTCGGACTTGCTTCGCTGAGCCCGAACGAACCCTG
Tom_002057_Class_II	N/A	N/A	Chr10	58297135	Unique_Gt	#N/A	Tm1_Mira454_Contig_3476	GTGGGTTCAAATCAATGAACCCACTACGTGTAGCTACTTCATGCACGATG[A/T]TCCCTCCTGAGCTATCACCTATAAGGAAAACTCGGTTGAAATCACCATGG
Tom_002063_Class_II	N/A	N/A	Chr08	7634522	3_GtGmGl	1	Tm1_Mira454_Contig_3482	GAGCAAATGGTTTGCAACAAGGCTTTAGAGGAAGTGAATGGAGAAAGCTT[C/G]TACATTAGAAGCTGATGGAGAGCTGAGCATGAGCCGAGTGTGAAGTTGGT
Tom_002065_Class_II	N/A	N/A	Chr07	60875313	Unique_Gt	#N/A	Tm1_Mira454_Contig_3486	TAGATGCAAACTAGTCCTAGCTATCACTTGAAAGAGTGGTCTGGTAAGGT[C/G]GCTTTTGTGATTTATCATTCAAATTCTGAACCACTGAACCAAAATATCTT
Tom_002072_Class_II	N/A	N/A	Chr06	6303493	Unique_Gt	#N/A	Tm1_Mira454_Contig_3492	ACCGATACCATCTCTGATGGCTGGTAATCTTTGTTACGGTACAGTGATAA[A/G]TTGAACCTTAGCTCAGGGTTCTCTTCCAAATCTCTCAAGAACTCCTCATA
Tom_002076_Class_II	GOOD	GM_GOOD	Chr02	45552409	2_GtGm	1	Tm1_Mira454_Contig_3495	AAAATTTTGTTCAAAATTCAAAATGAAAAAGAATCAAAACCAAAAACAGG[T/C]GAATGAATAATTCACCAACAACCGAGAAAAGAGAAACAAGGGTTTGTTTT
Tom_002077_Class_II	N/A	N/A	Chr02	45552797	Unique_Gt	#N/A	Tm1_Mira454_Contig_3495	GAGCCAGAAAAAAAAGAAGTTCTGGGACGCAGATTTCGACGAAAAAAGGA[C/G]AGGAATTTTAGTGGTTGTAGGTAGAAGGTGTGGGAAGCGTTTGGGGGTAT
Tom_002078_Class_II	N/A	N/A	*	0	Unique_Gt	#N/A	Tm1_Mira454_Contig_3498	TTCTCTTACAAACCCTTTTTTGGGGGGACCTAAAAGATATCTCAAAGTCT[T/C]CACTCGTTTTACTTTGGGTGTTTATGGAAAAAAGAAAGCTTGGACTTGTT
Tom_002086_Class_II	N/A	N/A	*	0	Unique_Gt	#N/A	Tm1_Mira454_Contig_3505	TCCGGCGACAATTCTGGCCGAACGGTCATCTCCGGAAATGATTCTGTTTC[T/C]CCAAGAATTGCAGGTGCAGCAAAAGAGCCAGCAGGACAGATGACAATCTT
Tom_002087_Class_II	N/A	N/A	*	0	2_GtGm	#N/A	Tm1_Mira454_Contig_3505	TCTCTTGAAGACAGCCTTGAAGGACCTACTAGCAGAAAAGCATTGGTGCA[A/T]AGATATCTTGAGAAGAAGAAAGACAGGTTTAAGAACAAGAGAAAGTTGGC
Tom_002092_Class_II	N/A	N/A	Chr05	7977155	2_GtGm	1	Tm1_Mira454_Contig_3528	ACTTCTTACTATTCCGCAAGTTAACTGGTCCGGAATTTAATCTGCCATCC[C/G]ACAACCAACTCAAACTCCGCCCCACGTCAATCGGCTACCATAAACGGATC
Tom_002094_Class_II	N/A	N/A	*	0	Unique_Gt	#N/A	Tm1_Mira454_Contig_3530	ATCGATTCCTTCTCCTCGGAAAACTCGAATTCTTTCACTTTTAAGTGTTG[C/G]CGAATTTTTTTTAATAATAATATGAAAAGAAAAATAAGTAAATTTCACGC
Tom_002097_Class_II	N/A	N/A	Chr08	10985679	Unique_Gt	#N/A	Tm1_Mira454_Contig_3537	ACCATCAGCTCTTCCCCAATCCTTAGATGAGCAACTTTCTCCCTTGCATA[A/G]TTCAAAAGGAAAGGAGCAGATTGTAGACACCATCTCCCCAAGCATCCGAG
Tom_002098_Class_II	N/A	N/A	Chr07	3548781	Unique_Gt	#N/A	Tm1_Mira454_Contig_3537	GAATTGGTGTTGCCATGGATTAACTCTCCCATGCTTTCAAGCCTTTGCGA[T/C]CTACCAGAGCTGCTTTCTTCCAAATCCTCCTGTGAATGATATAGCATGTT
Tom_002100_Class_II	N/A	N/A	Chr05	54458736	2_GtGm	1	Tm1_Mira454_Contig_3552	TTGCAACAACTTCTTTGAACCAATGCCATGTTCCCTTATGGAGAAGAAAT[T/C]TTGAGCACGCGGGTGTGAAGACTGTGGATTTAGAGTTCTTGTTGACAAGA
Tom_002101_Class_II	N/A	N/A	Chr05	54458811	Unique_Gt	#N/A	Tm1_Mira454_Contig_3552	TGGATTTAGAGTTCTTGTTGACAAGATTTCGCACTCAGTGTTACTCTTCC[T/C]GGAAAAGTAAAAGTAGTAGTAGCACAAAAAAAGCATCCAGGACTAAAAAA
Tom_002104_Class_II	BAD	GM_BAD	Chr07	2286476	2_GtGm	#N/A	Tm1_Mira454_Contig_3555	TCACTCGCTGAAACGGAATTAAAGAAGAAAAAGAAGAATTGAGTGAAATG[A/G]AAAATGGATAGGTAGAAGAGAAAGTACAGCTTAAGAATGGGAGAGACAAA
Tom_002106_Class_II	N/A	N/A	Chr04	2926532	2_GtGm	#N/A	Tm1_Mira454_Contig_3558	ACTGAAAGCTCTTGTTCAACGAACTCTCCTGCACATATGGATGGATATTT[A/G]CTAGCAAGGGGTGATTCCGCAAAGTGTCCGAGAGGCTTTAACACAGCATC
Tom_002112_Class_II	N/A	N/A	Chr13	2826198	2_GtGm	#N/A	Tm1_Mira454_Contig_3570	TGCAACTCAACATCCCATATTGCAGTGTGTTGAATTTGCTGCATTGCAGA[C/G]CATTGATGCATAGTAAGACAGGACGAGTCTAGAAATGATGCATCTGGGAT
Tom_002116_Class_II	N/A	N/A	*	0	Unique_Gt	#N/A	Tm1_Mira454_Contig_3582	AATCTAAGACAAGCCGAACCCAAATCTCCAAACAAAAGCAAAGGCCTGTA[A/C]ATATGAAAAGAAAAATATAATAAAATCCTGTGTTTACGATGCAACAGGTG
Tom_002123_Class_II	N/A	N/A	Chr04	5235693	Unique_Gt	#N/A	Tm1_Mira454_Contig_3592	AGGGTGAGATCCGACGAGGTCGCTCTTAACGCCGTGGAGACCGAATCGCA[C/G]GGCGTCGTTCTGGACTCCTCCAATTTCGTGCTGAATCGTCTTTGGTGCCT
Tom_002131_Class_II	N/A	N/A	*	0	2_GtGm	#N/A	Tm1_Mira454_Contig_3608	AGTTTGTTCATTAGATCGGACCATAAGTCTCAATGGGTGTAGAAGTTACA[A/G]ACATCTGCATGGACAAGCAATCAGATTGTGCTATAGTTTACTCGAATGGT
Tom_002136_Class_II	N/A	N/A	Chr08	6661622	Unique_Gt	#N/A	Tm1_Mira454_Contig_3620	GTTAAATCACTCATTTCCAAACCCCAAACCAATAATTTATTCCAAGAAAA[T/C]ATGACACCAAATCGAAACCCAAATACGGGGACATTAAACTACATAGTCTG
Tom_002138_Class_II	N/A	N/A	Chr06	35333847	Unique_Gt	#N/A	Tm1_Mira454_Contig_3625	GCTCCGACCTCTCCGATGACCAGGACTTGTGCTTCTGCGTCTTCTGCTCC[A/G]GCTTTCGTGATAATTATCCCTATCATTGTACCGTCTACTATGGTCACGTG
Tom_002141_Class_II	N/A	N/A	*	0	2_GtGm	#N/A	Tm1_Mira454_Contig_3629	TTCGATTTTCAATTCTTCGGATTCTTTAACCTCGGCTTTCTTCGAGACTT[T/C]GTCCTTCTCGGGACACTTGTGTTCAATTTTCAGTTCTCGAGATTCTTTAA
Tom_002146_Class_II	N/A	N/A	*	0	Unique_Gt	#N/A	Tm1_Mira454_Contig_3637	CCAACATGAAGAGGAACAAGAGCCCGAATCTCGCATCCATAATGCCCTTA[T/G]GAAAGAATGGTCAGCAGCAGAAAGATTGAATGGAGACGAAAATTATTCCC
Tom_002148_Class_II	N/A	N/A	Chr13	54131932	Unique_Gt	#N/A	Tm1_Mira454_Contig_3642	CAAGTTGATGGTGGTTTCAACCAGAACCCGAATTCAAAAACCTTGTTGGC[A/T]CCCAATCTAAGTACGCTAGGCTTCCCAGTTACTGTGTCAGATGATCAGAG
Tom_002164_Class_II	N/A	N/A	*	0	Unique_Gt	#N/A	Tm1_Mira454_Contig_3653	GGAAATATGAAGGCTGGAGGGAATATACAATTAAAAGTGGGTATCGGGTC[T/G]TATCTTCAGAACACATACAGAATACTTTAGACACTTCCCCTAACGGTGAG
Tom_002174_Class_II	N/A	N/A	Chr01	9574398	Unique_Gt	1	Tm1_Mira454_Contig_3671	TAATGTCCAACACTCACTTCAGTCAATGGTGAAGTCTTCACCTTAGGAGG[A/G]CGACCCCGAGGCCTTCCGGAACCGGTCGAAATTAATGTTGAATTCCCGGT
Tom_002175_Class_II	N/A	N/A	Chr01	9574625	Unique_Gt	#N/A	Tm1_Mira454_Contig_3671	AACCACACCTGGTGGTAATGGAACCTTGGGTTTAGGTGGCCTACCACGAC[T/C]ACGTTTAGGTGGTGCATTAGGGTCAGCTTTCATGTAATTGTTTTTCAAGA
Tom_002197_Class_II	N/A	N/A	Chr04	12417614	Unique_Gt	#N/A	Tm1_Mira454_Contig_3686	ATTATAAATCATCTATTAGTTATATCACAACTTACCTAAATAGAAGACGC[T/C]AAAGCATTCAAGCCATTGCAGTTGAATCCGCACCCACACTGAGGAGATTC
Tom_002198_Class_II	N/A	N/A	Chr04	12417745	Unique_Gt	#N/A	Tm1_Mira454_Contig_3686	CGCAATCCCAACGGAGAACTCCATCTGGTCCCCATTATGTATCACTTCAC[C/G]GATGTTAAGCCAGAAGAAGAGGATCTTAACGCTCACTCCCTTCAAATTTG
Tom_002201_Class_II	N/A	N/A	*	0	Unique_Gt	#N/A	Tm1_Mira454_Contig_3690	TCAAAATTGATAGGATTAAATTGTTCTAAATTTTGTGAGGGATCACTTTG[A/G]TAAATTTCAAAATTGAGAGGGATTGCAGGGGTCTTTCTACCTATTTTATT
Tom_002213_Class_II	N/A	N/A	Chr13	30636266	Unique_Gt	#N/A	Tm1_Mira454_Contig_3700	AGCGTCATTAGATTCTGATGGTGGCAAGCCGAAATCCTTTCCATGTTTCT[T/C]GAAGAAACTCCTGATTAGCTCTGTTGTCTTCTGCAGCCCGTCTTTTCCGC
Tom_002216_Class_II	N/A	N/A	Chr02	59378298	Unique_Gt	#N/A	Tm1_Mira454_Contig_3706	TTTCGCAAGCTTACTAAGCGCGAAAAACGACTTGTACCTCATAAACTTAT[T/C]GAAACCACTCCTATTTGGAACCGCAAAGGCAGGACTCAGGAACCAAATGG
Tom_002218_Class_II	N/A	N/A	*	0	Unique_Gt	#N/A	Tm1_Mira454_Contig_3719	CRTCGAAACTCAAMYGATGCAGGAAGGTAAAAGAAAATAGAGAGAGAACA[T/C]TCACAAAACTCTATGAATAGCCGTAGCATGAGCTCGTTGCAGATGGACAG
Tom_002223_Class_II	N/A	N/A	Chr10	53644233	Unique_Gt	#N/A	Tm1_Mira454_Contig_3722	AAAACAATTCTATCTCTATAACTTCATCATGCTGAGTTTTTATATATATA[A/T]AAAAAAGAAATTATAAAGGGAAAATCATAGAAATTCAAGATTCACATTCA
Tom_002225_Class_II	GOOD	GM_GOOD	Chr07	37426011	3_GtGmGa	1	Tm1_Mira454_Contig_3726	ACTTTCAAAGCATCAACATTTCGAGGCTCCTTCTCCAAAATCTTCTCATA[A/C]CTTTCCTCTTCCTCACTTTTTCTCTTCTGGGTTTCATTCTTCCCCTCTAA
Tom_002231_Class_II	N/A	N/A	Chr08	9947757	Unique_Gt	#N/A	Tm1_Mira454_Contig_3734	CTTCGCGCTTCCACTTCCGCTGAGTTGAATCCCGGACGACTTTTTCTCTC[C/G]AGACCCATTGGACTCAGTCGCAGGAATTGCGCCAATGCAACTCCGGTGAT
Tom_002260_Class_II	N/A	N/A	*	0	2_GtGm	#N/A	Tm1_Mira454_Contig_3759	ACAGTAACTGTAGTGCAGATGAAGATGAAGATGAAGATGAAGATGAAGAT[T/G]ATGAAATCGAAGCTGAAGTCGAGTCATTGGGTGAAATAGAGGAATGCTTC
Tom_002265_Class_II	N/A	N/A	Chr04	3609488	Unique_Gt	#N/A	Tm1_Mira454_Contig_3761	AAAACCCAAATTCCCCCCGAAAAACCACTGGCTTCGACTCTATGAGAATT[T/C]GACATGCCAATACTCCCAATTACTCGATCTACCTTAAAGCCACTAACTCG
Tom_002271_Class_II	N/A	N/A	Chr11	43601559	Unique_Gt	#N/A	Tm1_Mira454_Contig_3772	TTCTTCCGAAAACTACTCATTATGTAACAAACTACCTAGATTTCACCAGA[T/C]ATATAATTTCCACCTAAAACAGCAAAATCAAAGCCTTTCATATCACTGTA
Tom_002281_Class_II	GOOD	GM_GOOD	Chr02	59761186	2_GtGm	#N/A	Tm1_Mira454_Contig_3785	GGGTTTTTAGAGTTCAAAGAGACAATAAAAAAGAAGAAATTAAGAGACAG[A/G]GCTAAAGTGGGTTGGCTGGATTAGGGGGGTGAGGTGATTGACTGAGCAAT
Tom_002284_Class_II	N/A	N/A	Chr10	23208447	Unique_Gt	#N/A	Tm1_Mira454_Contig_3788	ACCGAAGAGCTGCACCCCGAAGAAGCCGAAGACATCGAAATGGAGGAAGA[A/C]GAAGAACTCCTAGCACTCCTCAACAAGCTTCTCCTTTTCTTCTTCCATTC
Tom_002285_Class_II	N/A	N/A	Chr10	23208334	Unique_Gt	#N/A	Tm1_Mira454_Contig_3788	ACACGGACTTTGCTGCCCCAAAACCACACCCTCCTTGAAAGGATCCTCCA[A/T]GGTTTCAGTGCCTTGGTTCTCGAACTTGAAGATGAAAACGGCTGGACGCC
Tom_002288_Class_II	N/A	N/A	Chr10	3170095	3_GtGmGl	1	Tm1_Mira454_Contig_3790	ATCAGGATAGTATCATGAATCGTGCCTTTCAGTTCTTCAACAATATCTTC[T/G]GGCATCTTTGGTTGTGGTATGTCGTCCAATTTGAAAGGAACTTTTTTATT
Tom_002289_Class_II	N/A	N/A	Chr10	3170275	2_GtGl	1	Tm1_Mira454_Contig_3790	TTACACAAAGACTTTTTGGAACAGGAGCAGCACACTCCTGAAGGTTTCTC[T/G]ATCATTGAAGTATTTCCCTGAGAACACTCAGATTCAGATGCATCTGTGCC
Tom_002291_Class_II	N/A	N/A	Chr02	7629743	Unique_Gt	#N/A	Tm1_Mira454_Contig_3793	TTAAGCAGAACAGCAGCCGATTTTCTTGAGGGCTGAAACATCGTCCTTGC[T/C]GACATTGATGGTTTGTCCCTTTGGCAATGCTGCGGGATCATCCCCTACTT
Tom_002293_Class_II	N/A	N/A	*	0	Unique_Gt	#N/A	Tm1_Mira454_Contig_3796	TTTAGAATCAGCAGAGAAAACAGGTTTTCCAACTTTGGTGCTTCTTTGGC[T/C]GTCTCGGGTCAGCTTCTGCCATTCTCACCGGGCTGCCGTTCCATTCCGTT
Tom_002295_Class_II	N/A	N/A	Chr09	11429627	Unique_Gt	#N/A	Tm1_Mira454_Contig_3797	TCCTCATCTTCTTCGGCCCTAACTCCCCTAACTAAGGCTACAGAGATATT[A/T]TCCGGTAAAACTTCCTGATCCTCCATTTTTCCAAGAACAACTCCTCCAAA
Tom_002300_Class_II	N/A	N/A	Chr01	47324997	Unique_Gt	#N/A	Tm1_Mira454_Contig_3815	AATAAAAACCAATCTTGTTCTTCTTCCTTGGCGCCTGGGGAAACTGAAGA[C/G]AGCTTTGATGGATATAATAATGTGGCTGTCTCTGAACAAGAATCATCCCA
Tom_002301_Class_II	N/A	N/A	Chr11	3116634	3_GtGmGa	1	Tm1_Mira454_Contig_3817	CCAACAATTTTACCCCCAAAAAGCAGTGCCCACACTTGCAGATCAAGTGG[C/G]CAATAATTACATGCATATCCCAGTTGCATCTGCTTTTGGACCAGTTTTTC
Tom_002305_Class_II	N/A	N/A	*	0	Unique_Gt	#N/A	Tm1_Mira454_Contig_3826	GCAATGAATAAAAACACCTTGACAGATATAATTGGGCTGTCTAGCTAAAG[T/C]GACACAATGTAAAATCATATGGTGGCAGTGGCTACAGATAATTCTTCTGA
Tom_002306_Class_II	N/A	N/A	Chr02	58848806	3_GtGaGl	1	Tm1_Mira454_Contig_3827	AGGACCATAAACCCCATACTTCATTACACAATTCTTCACCTTCACCTTCA[T/C]CTTCATCCTCGACTCTTTTTAGATTTTATCAAGTTTCTCAGCCCTCACTA
Tom_002307_Class_II	N/A	N/A	Chr11	17852761	Unique_Gt	#N/A	Tm1_Mira454_Contig_3831	TCTCCTTTCCTTCACTTCTGGTTGGTGGGCTTGGTGGAGCAATTGACTCA[A/G]TAACGATAGAAAAATGCCCCTGTTGGATAGTTGAACACTCGTTGGCTGAT
Tom_002313_Class_II	N/A	N/A	*	0	2_GtGm	#N/A	Tm1_Mira454_Contig_3838	CATTTCTTAACTCCTTTGCGATCTATATGGTCTAAGAAAACAAAAGATTT[C/G]CAGAGGGGATATAATAATGGTGTGGTGAGGGATTGAACAGACAGACTTAG
Tom_002314_Class_II	N/A	N/A	Chr03	2515046	Unique_Gt	#N/A	Tm1_Mira454_Contig_3839	TACCTTTTATTTGACTTCTTCTCTAACGAAGTCACTGGCGTAATGTTCAC[A/T]AGTATAGTGTTTGCATTTACTGGCGCATATATTGCATTTATTTTCTACCT
Tom_002315_Class_II	N/A	N/A	Chr03	2515120	Unique_Gt	#N/A	Tm1_Mira454_Contig_3839	CGCATATATTGCATTTATTTTCTACCTTGTTTCTCGGGGTTTTACTTCAT[T/C]CGCTTGGCGCCGCTTGTCACCCGCAAAATAGGCAGGGAATCGAGTGATCA
Tom_002316_Class_II	N/A	N/A	Chr03	2515203	Unique_Gt	#N/A	Tm1_Mira454_Contig_3839	CAGGGAATCGAGTGATCAATCTTACTGTTCTCAAGCCATGAGATCAGCCT[A/G]TTGAGTTAGGATCAATCAAACTTTGCTTACATAGATGAATTTATCCAGTT
Tom_002319_Class_II	N/A	N/A	Chr09	19725629	Unique_Gt	#N/A	Tm1_Mira454_Contig_3842	CATGTACTACATATTTGAGGCACTCTAACAAATAAAGAGATGTAAGAAAA[A/T]AAATTTCTGTATCTGAGAGACAACAAAATATGTTAAAAACTTCCCCAACT
Tom_002320_Class_II	N/A	N/A	Chr04	410066	2_GtGm	#N/A	Tm1_Mira454_Contig_3849	CATAGTTACACTTTACAAATGCGTGAATCATTGTTATGCGAAGATTTACA[A/T]GGAATTTTCATTAGAGTTCAAAACGAGATCCATGCTTCGTTCCTCTGGTT
Tom_002322_Class_II	N/A	N/A	*	0	Unique_Gt	#N/A	Tm1_Mira454_Contig_3854	TCCCTCTGAACCGCAAAAACTATCCCCAAAGGTGGACTTTCAAGGCTTCT[T/C]TTTCAGCCCAGGAATCTGCTCGCACTGAAAATGTAAAAGCATCAGCTGGA
Tom_002325_Class_II	N/A	N/A	Chr13	50131990	Unique_Gt	#N/A	Tm1_Mira454_Contig_3859	TAATCCTTCAATAGATCTAATAAAAATAAGTTCATAACAAGGGAATAATT[T/G]AAGACATCAATTCTCATCAGCTCTCTGTAGCCACAAATATACCTATACTG
Tom_002335_Class_II	N/A	N/A	Chr08	44545288	Unique_Gt	#N/A	Tm1_Mira454_Contig_3869	GTTGCTGCTGCAGAGACTTACGCTGCTCAGGTCCCTGAGAGTATTTCCGC[C/G]TAGCAATATTCTTCAGCAAGTCTTTTCGACCTCTGACAAATCCATCATTT
Tom_002336_Class_II	N/A	N/A	Chr01	44740046	Unique_Gt	#N/A	Tm1_Mira454_Contig_3876	CAAACCTTAACACACTAATTTACCAACAAAGCAACATATTCTAACTCGCA[T/C]ATCAGACAGTCAGGGATTTGCTCTAAAACCATGGCGCTCATTTGGCTGAG
Tom_002346_Class_II	N/A	N/A	*	0	Unique_Gt	#N/A	Tm1_Mira454_Contig_3889	TTTCATCCTCACAGAACGCAATTCGATGTGACCGTCGAGGAGGTATTTTG[C/G]TTGGATTCAGTACATGATTATGTTCTTTAACAAAACCATAGATAACCCAT
Tom_002348_Class_II	N/A	N/A	Chr11	22383749	Unique_Gt	#N/A	Tm1_Mira454_Contig_3889	AACTCCATACCAATGTATGGTTCTCTATGTTCCATAGTCATAGGAAAATG[T/C]TGATCCAATGGGTTGATCAAATTACCATTTCCGTCCAGATTACTATCTGA
Tom_002353_Class_II	N/A	N/A	Chr03	2335392	Unique_Gt	#N/A	Tm1_Mira454_Contig_3903	TGATTTGAACAAGATGCCCGACCCGGAAGATTCGGATGGTGAATGGTTAA[A/G]GTGATTTGATTCAATCATGGCCCTCCAAATTGTTATGATTAAAATATAAA
Tom_002356_Class_II	N/A	N/A	*	0	3_GtGmGl	#N/A	Tm1_Mira454_Contig_3911	TTTTTGAATCGTTCGACCTTTTCTCCGTTATAACTTTTATATGTATATAT[A/T]AACAACCTTCCTTCCCTACCGTGTTTTTACCTTATTGCTACACGTTTTGT
Tom_002363_Class_II	BAD	GM_BAD	Chr10	49416434	2_GtGm	#N/A	Tm1_Mira454_Contig_3913	TTCTTCATAACATTAATTCATTACAAATAAGGTTTGCAGAACAATTTCCA[T/C]TGCACATATTAAACCCTTTATATAAACACCCACAAGCATACCAACACTAG
Tom_002364_Class_II	N/A	N/A	Chr03	33923881	3_GtGmGl	#N/A	Tm1_Mira454_Contig_3915	TCAAATTAATAGATCCATCACCTCCCGCAAGCTCACAATTTGAGAGAAAT[T/C]CGGCCAGCCCTTTGGCAAGCAAATTGCACTTCATCATTCCCCCTCCCTGT
Tom_002365_Class_II	N/A	N/A	*	0	3_GtGmGa	#N/A	Tm1_Mira454_Contig_3915	TAGGCCGCCTGAACCTTGGAACCCTCCCATAACCATATGCAGGGTAGTAA[A/G]CAGGACCAGGAATGAAAGGCCTTCTGGAGCGGAAAAATGGGTTGGGTCGC
Tom_002366_Class_II	N/A	N/A	*	0	Unique_Gt	#N/A	Tm1_Mira454_Contig_3915	AGCGTCCATTTCTCCTTCCTCGTCTGGGATCTCCCCTCCGTACACTTCGT[C/G]CTCTTGCTCTTCGTATTGCTCCATTCTCTCTCTCTCTCTCTCTCTCTTTT
Tom_002369_Class_II	N/A	N/A	Chr09	1239788	Unique_Gt	#N/A	Tm1_Mira454_Contig_3922	CACATTAAGATAATAGCTATTGGCAGCTTAATATTGTTAGCAAAGCTTTT[T/G]CCAGGATTCGAGGACTGAGTTGCACACAAATCATCTGCAAAAACCATATC
Tom_002376_Class_II	N/A	N/A	*	0	Unique_Gt	#N/A	Tm1_Mira454_Contig_3943	GCTATATAAACATCGGCGGAATGAATTAAACCCTCACTGTTTTTGTTACC[T/C]TAATGGGATGAGTTGCATAAGCAATGCAACTAACATTTTCCAAACAGTTT
Tom_002377_Class_II	N/A	N/A	Chr03	42318507	2_GtGm	#N/A	Tm1_Mira454_Contig_3944	TCATTTGTTTGAGAAGCATTTCCGGATTGAGAGCTTGAAGCTGTCGAGGA[A/C]GATGAATTCCCTCTGCCGGACTGTGATCCTGATGTGAACAAGCCATTGAA
Tom_002382_Class_II	N/A	N/A	Chr13	30918332	Unique_Gt	1	Tm1_Mira454_Contig_3946	GTGAAAATGGAACCCTCGGACATGGAATCGGTGGCCCTCTTGATCATCAA[T/C]GTCTGAGAGTGGTTTACACTCATGAGGAGTTGGCTCACATGGGACGACGA
Tom_002388_Class_II	N/A	N/A	Chr09	13968845	Unique_Gt	#N/A	Tm1_Mira454_Contig_3952	CATACCATTCAACTAGAAAGAACCATCAAAAACCTGCTTCCAGTATATAG[T/C]AGTGGTTCATAATCGTTTCAAGTAGATGGATTCTTTTTCACTAGGTACAA
Tom_002393_Class_II	N/A	N/A	Chr06	48375369	Unique_Gt	#N/A	Tm1_Mira454_Contig_3961	TATACTGGTTCCGAAGTTGGATTCTCTTGAGGCTTCTCCAATTACGAACG[C/G]CAAAATTGAAAGTGAGAATGTGGATGGGCAACCTGCTGCCCCTCTTCCAC
Tom_002399_Class_II	N/A	N/A	*	0	Unique_Gt	#N/A	Tm1_Mira454_Contig_3971	TTTATTTTATCGCTTACCTCTACATTTGTTTTAGCCTCCTCAGGCAGCTT[T/C]TCATCCACTTGCAAATTGATATCTTTCTCGGTCTGCTCATCTTCCGACTT
Tom_002406_Class_II	N/A	N/A	Chr03	3014086	Unique_Gt	#N/A	Tm1_Mira454_Contig_3980	AACTGGATACCAATATCTTGGGGAGGTTCAATGGGAGGTCCATTAGGAGA[A/G]ATCTTAAACAACACGACGAACAACGCAGGTAGCTGCCAGAACTCATCGAC
Tom_002409_Class_II	N/A	N/A	Chr05	31010566	Unique_Gt	#N/A	Tm1_Mira454_Contig_3984	AAATACAGGGCCCTCCTTCCTACTGTACCCCTCAAGGATTAAAAACCCTT[A/G]ATAAAAGTTCAAATCAAACCCATGTTACAAAAGTCAAATAAGAAATAAAA
Tom_002410_Class_II	N/A	N/A	Chr04	45420482	Unique_Gt	#N/A	Tm1_Mira454_Contig_3987	TAATTACTCACTAACCTTCATTCCTGAAAGATAAACTCGGCTCCGAATGA[T/C]GATGCCGCCAATCCAAAAGCCAGGCATGACCATTAGCCCAACTTTAGGTT
Tom_002411_Class_II	N/A	N/A	Chr04	45420281	Unique_Gt	#N/A	Tm1_Mira454_Contig_3987	ATCAAATGAACAAGCTAGCCTATGCAAAACCCATATAGACTTGGCTAATT[T/C]TAGAAAGGCTTGGTAAAATGGAGTCCGAGGATGTCCACCTCCGATTACAT
Tom_002412_Class_II	N/A	N/A	Chr04	45420163	Unique_Gt	#N/A	Tm1_Mira454_Contig_3987	TTTCCGAAGAATGAAGCTTCCATCTTTGGATGGACGACCGCAGGGTACTT[T/G]CTCCTGCAGAATTTCCCGAATACGGAATCAGGATTCTGGCCTAGCATGTC
Tom_002426_Class_II	N/A	N/A	*	0	Unique_Gt	#N/A	Tm1_Mira454_Contig_4008	ACAGTTTTCAAATCAGAGAGTTGCTGGTGATTTTATTAAGGATTTGAAAA[A/T]TTTATAATAAACTGTTTAACGAGAGGGTTTCTAGAGAGAGAAAGTGAAAG
Tom_002428_Class_II	N/A	N/A	*	0	Unique_Gt	#N/A	Tm1_Mira454_Contig_4014	CCGAGGAACTTATGTGTTCGATAAGCTGACGGGTAATTGCCAGTAGCATT[A/G]GCTCGTCTCGTTTGCCAAATATTACGGACACATTGAAAGTCGGCTGGACC
Tom_002429_Class_II	N/A	N/A	Chr03	39369675	Unique_Gt	#N/A	Tm1_Mira454_Contig_4018	TAGACAAAGACTTGGATATAACATCTAAACAACAAACCAAAATCATACCA[C/G]CCCGCCAAACTATTAACATTTCACTTGAAACAAAAGCAGAAAGCATTTTA
Tom_002434_Class_II	N/A	N/A	Chr02	28781168	Unique_Gt	#N/A	Tm1_Mira454_Contig_4026	AATCCCGGATTTACAGAAAAGGATGGATTCGGTTCTCATCCCTTCTACCC[A/G]ACAAGGTGCAAAACACCTTGTATGCATGCTAACAATCACTGCTTACAAGC
Tom_002441_Class_II	N/A	N/A	Chr11	26219373	Unique_Gt	1	Tm1_Mira454_Contig_4053	TTGCTTAAGAAAAATGGTGATTGCTAGGCTTTTGGGCATGGAAGAAGATT[T/G]CTTTCTTATGGAATTGTGTATACAGTGATTAGACAAGCTTGAATATTTTT
Tom_002443_Class_II	N/A	N/A	Chr07	2503496	Unique_Gt	#N/A	Tm1_Mira454_Contig_4054	ACCTTCATGGCAGACACTGAGTCGTTGAGTCGACTGAGGGCGTCATCAAA[A/C]AGGGTCAAGCAGTCTTTTAAAGCAGGCTGAGAGTGGAGATCGTTGAGGGA
Tom_002446_Class_II	N/A	N/A	Chr10	58109561	Unique_Gt	#N/A	Tm1_Mira454_Contig_4057	TTAAGCAGCACATAACAAGGACGAGTACAAACTACAACCATTGACAATGT[A/C]AATTAGGAAATAATGACCAAGACTACTTTCAAAAATATCAATCAATTTTG
Tom_002447_Class_II	N/A	N/A	Chr10	58085937	2_GtGa	#N/A	Tm1_Mira454_Contig_4057	GACCAAGACTACTTTCAAAAATATCAATCAATTTTGTTTTCCACCATTGA[A/G]GCCTTTGTGTTACCAGAGGAGTTTGACTGACTAACTGAATTTACATCCAG
Tom_002450_Class_II	N/A	N/A	Chr02	18216589	Unique_Gt	#N/A	Tm1_Mira454_Contig_4058	TTCGGGTATTGTGGCCAGAGATTCGGAACGAAATATCCTCTTCTCATGTT[T/C]AGAGATTCATTCTAATATCTCATCGGCCTTTGCTGCTGAAGCAATAACCT
Tom_002451_Class_II	N/A	N/A	Chr02	18216756	Unique_Gt	#N/A	Tm1_Mira454_Contig_4058	TCGCAATCATCAAAAATGCAATTCAAAGGGTCAAGACAGATCGATGGTAG[A/G]GGCATACATTTATAACATTCAACAGAAAATATATGGATTTGATAATATCA
Tom_002453_Class_II	N/A	N/A	Chr02	55206911	Unique_Gt	#N/A	Tm1_Mira454_Contig_4065	ACCAATGAAGACATTTCTTCCATGATTTCTGCAGAATAATTAACTGAAGA[A/T]GCATAATTATCCTTTTTGGGCAGTTCAAGGTTGTTCTTCTCACACCATTG
Tom_002463_Class_II	N/A	N/A	Chr06	11404695	Unique_Gt	#N/A	Tm1_Mira454_Contig_4084	AGAGGTAGCTCCAGAGACATGATAAGGGGTACCATTTGCAGATTTTGAAG[T/C]AAGGTTTCGGTCTTCTCTAACGCTCTCTCGGAACAGTTCGAGGAGCTTCT
Tom_002467_Class_II	N/A	N/A	Chr04	50132362	Unique_Gt	#N/A	Tm1_Mira454_Contig_4093	ACAGATACGTCTTTTATCAAGAATTCAGATATAAACCCAATTTCTCACCC[A/G]CCAAATTCCCTTGATTTGTTGGAGGTTTCGAGAGATACCCAGTTTGAAAG
Tom_002472_Class_II	N/A	N/A	Chr08	56892076	Unique_Gt	#N/A	Tm1_Mira454_Contig_4100	CTTCTCTGGGTTCTTCCCATCAATTTCGGAGTGGTGAGGAAAATCATATG[C/G]CATTTCGGAGGCGTCAAGCCATGCTTCCTTGAAAACCTTCACAACTTCCT
Tom_002473_Class_II	N/A	N/A	Chr08	56891658	3_GtGmGa	#N/A	Tm1_Mira454_Contig_4100	GTTTCCTGCATCTTGGACCAAAGATTGATGGATCGGACACCCAGTTCTCC[A/G]GCTAGTTCAATGCACCCCTTTGCATATACTCCTGTAGTTTCATTTGTTCG
Tom_002482_Class_II	N/A	N/A	Chr05	39216506	Unique_Gt	#N/A	Tm1_Mira454_Contig_4121	CAGTGAATTTGCCTCTGAAAACCGGGTATTTTGTGTGGCAATGGTTGGCT[C/G]CAAAATCTTAACATCCCGAGATTTCGAGTCTGCTTTTTTTGTCAAATACG
Tom_002483_Class_II	N/A	N/A	Chr08	50860017	Unique_Gt	#N/A	Tm1_Mira454_Contig_4123	TAAAATAAATGCACAGGATCATACTCGACTCTTATGAAAGCAACAACAGC[C/G]TAACACTCAAATAAACCTTCGATAGAGGAAAGCTGGAAAGAGGATAATTG
Tom_002498_Class_II	N/A	N/A	Chr01	15451093	Unique_Gt	#N/A	Tm1_Mira454_Contig_4140	GAGTCGTTGCATACGAGTCCAGAGGACATGGTCAACTCAGCGAATCGAAC[T/C]GAGTCGATCCCGTTTTCCTTGTTCTTCTCAAAATCAACCCCTTGCCTCCT
Tom_002507_Class_II	N/A	N/A	Chr09	9635485	Unique_Gt	#N/A	Tm1_Mira454_Contig_4165	GGGTTCCACGTTACAGACTTTGGTCCTTAGGGAAAATGGGCATATTGGTT[A/C]CATTCCTGCTGAACTGGGAAATCTTACTCGTTTAAGGGTTCTTGATCTTC
Tom_002508_Class_II	N/A	N/A	Chr04	60796424	Unique_Gt	#N/A	Tm1_Mira454_Contig_4166	GGCAATTGAAACATAATGTGCCCAAATCATTGCTCCATGTATTGCAATCG[C/G]TGTTGTTGATGAAGACACCATTGCCTTTGGTCCAGTTTGTTGGTCCTAGG
Tom_002516_Class_II	N/A	N/A	Chr11	48146172	Unique_Gt	#N/A	Tm1_Mira454_Contig_4184	TTCATCCTTCTTATCCTTGACATCCGGGATGTCCAAATCATAAGAGATTG[A/G]AAGTTTCATCCTGAGCTTGGGGTTCTTAAGCTGCTGAGTTCTCGAGGGTC
Tom_002524_Class_II	N/A	N/A	*	0	Unique_Gt	#N/A	Tm1_Mira454_Contig_4191	ACGAATAAGAGCTAGTCGTTCCAAATCTTTTCTTGCTTGTTCTGTTTTCC[A/C]TTGCTCTTGCAGCCTCATGTATCGTTCATGGGCTCTCTGCTTTTCTAGTT
Tom_002527_Class_II	N/A	N/A	*	0	Unique_Gt	#N/A	Tm1_Mira454_Contig_4197	CATCGATACCATCGCGTTATCGAACTTCTCGAACCCTTGGTTCAAAGGAC[A/G]AAGAATCTGCTCGAAAGTCACGGCATTGCAGCGCTTGTCAAGCCAAGCCG
Tom_002532_Class_II	N/A	N/A	Chr04	60093299	Unique_Gt	#N/A	Tm1_Mira454_Contig_4209	GCCACCTTAACAGACCGGTGAGCTCTCTGATTATTGTAGTCAATGGGTTC[A/G]GACCAGAATACGAACCCTTCAATTTCAAATAGAGAACCCCAGCAAGTATA
Tom_002535_Class_II	N/A	N/A	*	0	Unique_Gt	#N/A	Tm1_Mira454_Contig_4217	GGAGTGCTTTGCAAGGTCCATACTTTTCTTAGTACCCAACCATAAAACCC[A/G]AAAGAATCCAACCCAACCTGTAGCTACAAGACCAGCTATAATTACTGAAA
Tom_002543_Class_II	N/A	N/A	*	0	Unique_Gt	#N/A	Tm1_Mira454_Contig_4234	ACGAGAGCCAACCTGTTGTTGATGCTTTCATGGGTCTTCTTTGTCTTCTT[C/G]CCGGCCGCCATTTTTGTTGTTATGTTTCAGTTGGTGTTTCTGGATTCGGA
Tom_002544_Class_II	N/A	N/A	*	0	2_GtGa	#N/A	Tm1_Mira454_Contig_4235	AGCAGCAGCAGCAGCAGCAGCAGCTGATGTTTTCCCAGCCTTTTTGGAAG[T/G]GTGAGGGGTTGCAGTATGTCCACCCGCTTTCTTGCTATCTGCACCAGAAT
Tom_002545_Class_II	N/A	N/A	*	0	Unique_Gt	#N/A	Tm1_Mira454_Contig_4238	TAGAGCTCTTTTTTCTTATTTCGGGTAAATTCAATAAATTCATCCCATTA[A/G]CAAGCAGGTAAACAACAGAAGAAAGGCACAGAGACCATCATTAACTTGAA
Tom_002548_Class_II	N/A	N/A	Chr11	52200820	2_GtGm	#N/A	Tm1_Mira454_Contig_4241	AAGTTCGAGTAACATAAATGAAAACACATTAAAAGTGCAGTCAGACACCA[A/G]ATGTCTTCTAATTTAAGAAGGAAAAATAAGTTGACACAAAGTAAGCACTT
Tom_002549_Class_II	N/A	N/A	Chr07	60720028	Unique_Gt	#N/A	Tm1_Mira454_Contig_4249	TAGTTTACGGGAACCCGAATGCTGTTAAACCTACTGTAAGTTCAAAGAKG[T/C]TTGAGAAACTATTGGTACAACTTCTTGATTCTGGAAATTTCAGATCAAAA
Tom_002560_Class_II	N/A	N/A	Chr09	9182908	2_GtGm	#N/A	Tm1_Mira454_Contig_4260	GCAGGCCTGAGGTTGAGACCAACATTGTTGGGGGAGGTTTGGTTACGCTC[T/C]CCTTGCCTTTTTTGGGGGAGTGGGAAAGCAGTAGGGGTGCAGGACAAGAT
Tom_002566_Class_II	N/A	N/A	Chr13	55223311	Unique_Gt	#N/A	Tm1_Mira454_Contig_4277	AGGAAAGCATTGGCGGTTGCAGAATACAAGAAGGCGCAAAAAACGACCGC[A/T]GCCAAAGTAGATCAAATGTGCAAAGGAGTCGAGAAGGGACGGAGTTTGTC
Tom_002567_Class_II	N/A	N/A	*	0	2_GtGm	#N/A	Tm1_Mira454_Contig_4283	AAAGGAACGTATAGCTAGCATCATTTCGCATAAGAGATGCCAAAATCAGG[A/C]AAGCACTTTAGGCATTTATCTTTCAGTTTTCATAATGAAATTGAATAACA
Tom_002573_Class_II	N/A	N/A	Chr11	18733155	Unique_Gt	#N/A	Tm1_Mira454_Contig_4294	CTAAATAAATAAGTGGATGAAATATTTTTCATTATCTAGTAATCTTTTGA[A/G]TTAAGCTTTTAACTCCAGAACACGTAGCATCTCCTGGGCTGGCTCCTCTT
Tom_002581_Class_II	N/A	N/A	Chr12	28807600	Unique_Gt	#N/A	Tm1_Mira454_Contig_4302	AACTACGGGGTGAACTTCAGAGGCACCTAATGTGGTAAGGACGACATTGA[A/T]GCTTTTCATTTGTTCAGCTGGTAGCTTCTTTTCTTCTATGTTAACCTTTT
Tom_002594_Class_II	N/A	N/A	Chr04	49454198	Unique_Gt	#N/A	Tm1_Mira454_Contig_4316	TGCCATTMGTAAATTCTGCTGCAGCAAGATGAACACCAGCGGCATATAGG[T/C]CTGGGATTGAAGAAAGACGGCAGTCTGCAAGCCCATGCWTCATGATGGTA
Tom_002595_Class_II	N/A	N/A	*	0	Unique_Gt	#N/A	Tm1_Mira454_Contig_4318	GGCTCTACTTATCTGACGGCTATTACAAGAATGTTGGTTGCCACCTGGCT[T/G]GCTTGCAACTCCAGCTGACGTGTTTAATCTGCTCCGCTCTACTTATTCGA
Tom_002596_Class_II	N/A	N/A	*	0	Unique_Gt	#N/A	Tm1_Mira454_Contig_4320	ATCGCCATATTCATCTTATTCTTATAGCAGACGGAAGAGTCGTTCTATTA[C/G]TCCACGCCGCCGCAAAAGTCGTTCTCCAATTACAAGGCGTCATAAAAGCC
Tom_002601_Class_II	N/A	N/A	Chr07	7845328	Unique_Gt	#N/A	Tm1_Mira454_Contig_4336	CCTACCTGACGACTTGTTAGAACGGATCTTGGCTTTTCTCCCCGTTGCTA[C/G]CATTTTTCGAGCTGGTTCTGTTTGTAGAAGGTGGCATGAGATTGTCAGTT
Tom_002602_Class_II	N/A	N/A	Chr07	7846001	Unique_Gt	#N/A	Tm1_Mira454_Contig_4336	TCATCTCCGTTGTTGAGGAGTTTTATTCCAGTGCCTGGCCCTCTTTCTTG[T/C]GGTCGTCTGATGAACCTAAAGGAAAAGCTGGTCGTGGTTGGAGGTATGGG
Tom_002603_Class_II	N/A	N/A	Chr07	7846346	Unique_Gt	#N/A	Tm1_Mira454_Contig_4336	AAGTTCCCTCTTCAGCTTTTCACTGGTTTTTGCTTTGAACCTAGACTCGA[A/T]TTTGCTCCTTAATTGATTTCTGATTGGTTTGAGGGTAATTCATCCCAAAT
Tom_002608_Class_II	N/A	N/A	Chr06	38467723	Unique_Gt	#N/A	Tm1_Mira454_Contig_4341	GAGAAACAGAGAAACCATGATAACAATAATAAAACCACGACTCGATTCAT[T/C]TTCATCCTAAAACTGAAAATTTAAAAACCCAAAAGAAATTCGATTGAAAA
Tom_002609_Class_II	N/A	N/A	Chr06	42644691	Unique_Gt	#N/A	Tm1_Mira454_Contig_4342	TAAACCCCAACTCAATCATCATTTTTAACATTTATCAAGAACTTACAAAA[A/G]GGAAAACAATCATTAAACACAAACTTCAAAAATAATATCACTTTGTTTTT
Tom_002610_Class_II	N/A	N/A	Chr06	42644101	Unique_Gt	#N/A	Tm1_Mira454_Contig_4342	TTCGGCGGCATGGTTGGCGGCGATGATGCTGTTTATGATTTAGATTTCCA[A/G]AGTGTAAGAACTGAAAAGGCAAAACTGAGATTTCACCSCGGAGGAGAATC
Tom_002611_Class_II	N/A	N/A	*	0	2_GtGm	#N/A	Tm1_Mira454_Contig_4343	ATTTAATTCTAGTAATTTATATAGCAGCCTAGACCTAATAGGTTACTAAA[A/T]GCCCACAACTAATTTATCACAAAAATTGGTGTGTTGCTAGTAAAATTTGT
Tom_002618_Class_II	N/A	N/A	*	0	Unique_Gt	#N/A	Tm1_Mira454_Contig_4362	CGTTACTATTTTAACGGACCGCTAACATGGTAGGTTAACAGGCTGACATG[A/G]CAAGTTAACTTGTCGGGTTTAGGAAAAAGTGGTTGATTTAGGGTAAAAAA
Tom_002620_Class_II	N/A	N/A	*	0	Unique_Gt	#N/A	Tm1_Mira454_Contig_4365	MCYWTTTACGTTTTAGGTCACACAAAAAAAACATGTTACACATAAGCATA[A/C]TCAACAAAGCATGCACCGCAAATCAAAATATAAGACCCTTTTGAAACTTG
Tom_002621_Class_II	N/A	N/A	Chr04	3259389	Unique_Gt	1	Tm1_Mira454_Contig_4365	TACGATGTGGAGCTGCTTTGTATATTTCATGGAGATGGTGATGCAGGCGA[A/C]GAGGTGTTGGAGGCATGTTGCTCGTCATCTTCAAACCCAAATTTACCATA
Tom_002640_Class_II	N/A	N/A	Chr04	50663969	Unique_Gt	#N/A	Tm1_Mira454_Contig_4397	GGCCCTACTCTCCACGGATCTCCATGTCACTATTCATGTATGGTAGGTAT[T/G]TTGGTTTATAACCACTGTGAAGTGATTTTAAGCAGCAGCAACAGTGCCTG
Tom_002643_Class_II	N/A	N/A	Chr05	63947736	Unique_Gt	#N/A	Tm1_Mira454_Contig_4408	CTTTATCAGGTAATTTTTCAAAACTGCGCTGCCATTCTCCACAGAGCTTA[T/C]GAACTGCAGATGCACGACGACTCTGGTGGTTGTCATCCACAAGGCAATCA
Tom_002650_Class_II	GOOD	GM_GOOD	Chr04	44254872	2_GtGm	1	Tm1_Mira454_Contig_4425	CGGAGTTTCTCAAGTTCTGCTTCAGCTTCTGATATCTGTACCTTTAACAT[T/C]GATATTCTTCGCTCAAGATCTTCAACCGTTCCTCTTTTACACAAGGGTTG
Tom_002653_Class_II	N/A	N/A	Chr05	11649420	Unique_Gt	#N/A	Tm1_Mira454_Contig_4429	ACCTTTACAGATTCCACAAGATAATTACATGGGGAAGGGGAATACATATG[T/C]TCATTATTTCCTTCGCTGCTATCTAGTCCAAGAAAAAGAAAACAAAGATT
Tom_002654_Class_II	N/A	N/A	*	0	Unique_Gt	#N/A	Tm1_Mira454_Contig_4429	GATTAGGTACACCATGCAAATTTACAATACTCCAAAGCACATAATTACAC[C/G]ATACAAATTTAGAATACACCGCAWWGRGGCTTGGCTAACCCCCATGGTCC
Tom_002656_Class_II	N/A	N/A	*	0	Unique_Gt	#N/A	Tm1_Mira454_Contig_4434	ATTTCTCGCCTCAGCTTTTGCTGTGAAGAATTCAAGTAATTATTAGGGTG[T/C]GGCGTAGCGAACCCCGCTTCAAGATCCTGGAAACTCATCTTGTTTCTCTT
Tom_002659_Class_II	N/A	N/A	Chr09	44563587	2_GtGl	#N/A	Tm1_Mira454_Contig_4439	CTAATTCCTTGGACATGAACATTCGGCTAAATTTATCAACTTTTGTGGAT[A/G]CTGTTGAGAAGTTGCTTTTAGAACAGATGCGCTTAGAACTTCGGTCTGAT
Tom_002660_Class_II	N/A	N/A	Chr11	30923689	Unique_Gt	#N/A	Tm1_Mira454_Contig_4443	TCAAGAAGAGAACTTTATTACCCCCATCCGAACAGTGTGATGCTTTCCAG[C/G]TATATTTCGCCAGCAATGGCAATGGCGAGTGTTAGCCTTCCATGCAGAAG
Tom_002668_Class_II	N/A	N/A	Chr09	15691259	Unique_Gt	#N/A	Tm1_Mira454_Contig_4458	TGGTTGGTGGTGATAATTTGGGAGAAGAAATGAGCTTTCCCTTCAGGAAA[C/G]CCCTGCCAGATGTGATATTTGATTCACAATTCATACTCCATTGCTTCATG
Tom_002670_Class_II	N/A	N/A	Chr08	48843365	Unique_Gt	#N/A	Tm1_Mira454_Contig_4459	CATAAGCAAGTCCAGGCAAAGCATATTATGCTTAATAGAGTCTTATTCTC[A/G]TATCGATTGTGCCTCGGCAGATGGGACACAACTGAAGGTCTTGTCCGCAC
Tom_002677_Class_II	N/A	N/A	Chr01	7381980	2_GtGl	#N/A	Tm1_Mira454_Contig_4468	ATCTTGGCATCAAACATTCCAAGATCAACTTACAGGCCATTTTTCAACAA[C/G]AAGAAGCATTATCCCAGTTGCAAATCCGAAGAATAATCATTGGATAATAT
Tom_002688_Class_II	N/A	N/A	Chr02	55652232	Unique_Gt	#N/A	Tm1_Mira454_Contig_4485	ATCGGCACCTCGGTCAAGTGGTGCAATGCAATCAAGAAGGTCTTGCTTGA[C/G]AACCTTAGCATCCTTACCTTTGTTTAAAAAGGCTGGGAAGAAAGAAACGT
Tom_002695_Class_II	N/A	N/A	Chr06	50959833	Unique_Gt	#N/A	Tm1_Mira454_Contig_4496	TTTGCTCAATCATTGAGCTTTGAATTTTTAACACGAAAAAAAAACAATAG[A/C]AGAACATACAACAAGCTTCAAATTCCTTTCTACTTGGTTTTTGCTTTGAT
Tom_002696_Class_II	N/A	N/A	Chr05	63048738	Unique_Gt	#N/A	Tm1_Mira454_Contig_4500	ATCCACAGTTTTCTCAATCTTGCTCTCTCCTGAGGACTTGTTTTTCGAAT[A/C]TTCTTTGCCTGAAGCATGAGACCGGCTGCTTGGTTGTGCAGGTGGAGTGA
Tom_002729_Class_II	GOOD	GM_GOOD	Chr02	47795828	3_GtGmGl	1	Tm1_Mira454_Contig_4561	ACATTCATCCAATTCAGAAGACTGCGTCCTCCACCAATCACAACAACGTC[T/G]CTGAAATATGGAGACTGGAATGGAAACCATCATACCCACCCACATAATTA
Tom_002730_Class_II	N/A	N/A	Chr02	47795958	Unique_Gt	#N/A	Tm1_Mira454_Contig_4561	AAATGTCTAAAAGATAACCAGATTTATAAATCCTTGAGATTTGTATTCCC[A/G]TCACCTGATTAATTGTAGTGATTTCTGTTTCTTCACGCGTAGTTTAACCT
Tom_002731_Class_II	N/A	N/A	Chr09	27284043	Unique_Gt	#N/A	Tm1_Mira454_Contig_4562	AAAGAAAAGACATTCAGTCCAAAATTGGATTCATGCCCTCCTTTCTTTGT[T/C]CTTCCTATGACTTCTCTTATCATCTGATTCACGGGAATATGGTTTCTCAT
Tom_002740_Class_II	N/A	N/A	*	0	3_GtGaGl	#N/A	Tm1_Mira454_Contig_4572	AAGGAGAGGCATACCCAGGAGGAGGGTAAGGGTCTTGAGGTACTCTTTGG[A/T]AACTCATGCTGCTGCTGTTAGCTTTTTCTTCTTCCTTGTAGCCTTAGGTT
Tom_002742_Class_II	N/A	N/A	Chr09	1147850	2_GtGm	1	Tm1_Mira454_Contig_4574	AGGTGAAGAAGGAGATCCCGAGGATGACCCTGAAGCCAATGGAGATGGTG[A/G]GAGTGACGAAGAGGATGACGATGACGACGATGATGATGGGGATGAAGATG
Tom_002746_Class_II	N/A	N/A	Chr06	40289640	Unique_Gt	#N/A	Tm1_Mira454_Contig_4577	ATTACTTGTTATTTCGATGTAACGAAAAAGATTAGATCTTTGCTGCAACC[A/T]TGGGTGTCTCACCATGTTGTCTCTGGCACTTCTATCATCCTCAAGATCCA
Tom_002748_Class_II	N/A	N/A	Chr13	44522341	Unique_Gt	#N/A	Tm1_Mira454_Contig_4583	TCCTTTCCTGGAGACTTGAATTTGAATCCTTCATTTTTTGGGCTTCATCT[T/C]GTAGCTGGGTCACCATTCGAACAGCATCCACCAAAATAGCAGACTTGTCT
Tom_002756_Class_II	N/A	N/A	*	0	Unique_Gt	#N/A	Tm1_Mira454_Contig_4598	ATTTAGCTGGTTCATCGAACGTGGCCTGTGTAGATCAAAGCTTTCAACAA[T/C]AAGAGGCTGCAATGAAAATGTTGCAATTCCACCTCAAATGGTTGCAGGAT
Tom_002761_Class_II	N/A	N/A	*	0	Unique_Gt	#N/A	Tm1_Mira454_Contig_4600	ACCCAATCTTTAGTAAATCGGAGCCCCGAAAATTTTCCCATTTTCATCTC[A/G]AATCACAACCCCTGCTGCAACCGTCTTTTGATTATTTTAAAAGTATTATT
Tom_002764_Class_II	N/A	N/A	Chr03	21335149	Unique_Gt	1	Tm1_Mira454_Contig_4605	GCTATCCCTTTAGGTATTTTCATTAGCGCCACAACTTCAGACCCACACCA[T/G]ACAGTCCCCGTACTTTTGTCAAACCTGAACTCTCCGAAATTGGTGTTCTC
Tom_002765_Class_II	N/A	N/A	Chr03	41825992	2_GtGm	#N/A	Tm1_Mira454_Contig_4606	GAGAGTGGCCTCAAAACAATAAAAAAATAGTATATCCTATAACATAAGAT[T/G]ACCTTACCCCCATTCTAAATTACATATACAAAACCAAATAATATTTTGGA
Tom_002792_Class_II	GOOD	GM_GOOD	Chr12	341679	2_GtGm	#N/A	Tm1_Mira454_Contig_4663	AAGTTCCTCTTCGTCTTCTTATTCCTGTATCTAGAGAGTTTTTCCCTTCG[A/G]TCCTTGGTAGAACAGCTGCTGACGATTATCAGTTGCTCAAGAGGAGAATG
Tom_002795_Class_II	GOOD	GM_GOOD	Chr13	2861003	2_GtGm	#N/A	Tm1_Mira454_Contig_4665	ATCATCATCATCATCATCATCACCAATCTCTTCTTCTTCATCATCTTCTT[C/G]TCCTTCAGCTTCTTCTTCTACTTCGCCATTAACCAATAATTCCTCATCTT
Tom_002798_Class_II	N/A	N/A	Chr02	43442730	2_GtGm	1	Tm1_Mira454_Contig_4680	GCAACAGCATCAATCTCATCTCTAGCTGCTTTGTAAAGCTCCAGCCTTTT[A/G]GCAATCTGTGTTCTCTTTTCCATGAGTTGAGGGTCCTCATCCAACATTGC
Tom_002804_Class_II	N/A	N/A	Chr03	32916564	Unique_Gt	1	Tm1_Mira454_Contig_4688	CGGGTTTCTATTTAAATCCCCCTCTGGCTTCAACTTTCTTCATCCTCCAA[T/C]ACCTGCCGAGGGATTTGATTGTTTGGTTGAAGACAAAGGTGAATCCATGG
Tom_002805_Class_II	N/A	N/A	*	0	Unique_Gt	#N/A	Tm1_Mira454_Contig_4688	CTTTCTCTTCGTTGCAAACAACACTTGTTGTCACCGCTACTCATCCACAA[C/G]GACTTCTCAGAGCTGGGGAAGACAAAATAACAGTGAGATGGGGGCTGAAC
Tom_002808_Class_II	N/A	N/A	Chr12	8363146	2_GtGm	1	Tm1_Mira454_Contig_4697	AACTTCAACTCTCTTACCACACAAAATGCCTCAGCCATTCTTGTTTTTGG[A/C]ACTTGTTGAGCTACAGCACAATAGGGAATCCAAGCGTCCGCTTTGAACTC
Tom_002818_Class_II	N/A	N/A	Chr04	104301	Unique_Gt	#N/A	Tm1_Mira454_Contig_4721	CCGACTCGTCTAACTCGAATGCCGCCGAGTCATGATTCAACGTTGCTTGC[A/T]GTTGTTGATCGCTCGACAGAAATCTGTAGTTGGGCCTCGAGTAATAGGTT
Tom_002826_Class_II	N/A	N/A	Chr03	1238611	Unique_Gt	#N/A	Tm1_Mira454_Contig_4736	GATGAAATTTTCGAAATATTGAAAAGCTTCTCCACCAAAGTTTTCTTCAA[A/C]GCCATTGATGAAATTTAAAGAAAAAAAGACTCTTTTTTTTACCTGTATTT
Tom_002830_Class_II	N/A	N/A	Chr05	8406614	2_GtGl	#N/A	Tm1_Mira454_Contig_4744	TTCCTCCATTACATGATTCTGCTGCTCCCCACTGTTACTACTAACATCGA[T/C]AGTGTTAGGCAACTCAGGGACACTGTTCCCACCACCATTTTGTGCCTGAA
Tom_002832_Class_II	N/A	N/A	Chr12	35209076	Unique_Gt	#N/A	Tm1_Mira454_Contig_4750	GTAGTCAGAGTAGGATGGAGTCCGAATCACATTTCTGCTTACGATGCCTT[T/C]TTGACCACGCTTGTTTGTGGCTCTCAAGTCGATGAAGCTCTCAAATTTTT
Tom_002840_Class_II	N/A	N/A	Chr03	37747727	Unique_Gt	#N/A	Tm1_Mira454_Contig_4761	AGAATCTCGGCGTCGCTGCCCCAAAAGAAGGTCATATGCATCATCATCTT[A/T]TGGTGCTTCGTCATGTTCATGCCGCCATCTGATGTGTTGTGCATCATCAT
Tom_002841_Class_II	N/A	N/A	Chr05	59713397	2_GtGl	#N/A	Tm1_Mira454_Contig_4768	TCTGTTGCAACCGGGGAAGTTTATCCATTAGAATCAGAAGCAAGAATATG[T/C]GAGGAATGCAAGACTGGGGATGTGGTGACGATAGAGTTGTGGGAGAGTCG
Tom_002848_Class_II	N/A	N/A	Chr12	8406886	Unique_Gt	#N/A	Tm1_Mira454_Contig_4776	TTAAGCCACAGTATCTTTATATCAGTACACCTTTTTGCAGAGAAATGGAT[A/T]TGGCATTGAATTTCTAACTTTTCTGCACATCTACAAAAGGTTGATTGCAG
Tom_002854_Class_II	N/A	N/A	Chr01	46779596	Unique_Gt	#N/A	Tm1_Mira454_Contig_4779	GTGCCCTTCAAGTTCTTCATCTATGTCTAAGATTTCGTCTGAGCTTGTAG[T/C]GGCCAACCCTGAAATGGTTGCTGCAGTAGCATCAATACTCAGATCTTTGG
Tom_002859_Class_II	N/A	N/A	Chr03	35043649	Unique_Gt	1	Tm1_Mira454_Contig_4787	ACCTGGCTGCCCCTACCGGAACATCATCTCCATATAGTCCAATAACAATG[A/C]GACCAACGGGCTCTCCATCAATTGCTATATCAAGAAAAGCTCGTTTGGTA
Tom_002860_Class_II	GOOD	GM_GOOD	Chr03	35043535	2_GtGm	#N/A	Tm1_Mira454_Contig_4787	CGCAGTTAGGATTAGGGGTAGCAACATTCTCTTCCTCCTGTTGATTGTCG[T/C]TGGGTGAACTTTCTTCAGCCTTTGCCTTAGACTTAAGGGCTTGAGAACCT
Tom_002867_Class_II	GOOD	GM_GOOD	Chr06	48873422	2_GtGm	#N/A	Tm1_Mira454_Contig_4809	ATAATTTTTCTGTGAACTCGTCTACAAAATACATAATAAAAGTAATAATC[A/G]GACATCAAGTGGTTCAAACTCGGTTGTACGCAACTGATTTGCTGAAGAGT
Tom_002871_Class_II	N/A	N/A	Chr05	6350212	Unique_Gt	#N/A	Tm1_Mira454_Contig_4815	CTCGAATTATCATCGCTTAAACACTTAAACGCCTTGCACACAGTCTTAAA[A/T]GCTTCCTCAGAACCCGGAGCCTTATTCTTATCTGGATGAACTTTCAAAGA
Tom_002877_Class_II	N/A	N/A	Chr05	45803905	Unique_Gt	#N/A	Tm1_Mira454_Contig_4817	ATATAATATATGACATTGACAGTCATGAGATTTTTACTATAATAACAACA[A/C]TAGTAGTTAAAGAAAGATGAAAACTTGTAGTGTGGGTGATGTAGGTTCAT
Tom_002880_Class_II	N/A	N/A	Chr09	1879326	Unique_Gt	#N/A	Tm1_Mira454_Contig_4823	CCTTGTATCACGAGGAGCAACAGAATAGCCTTCTTCCGCTTTCTTGCCGT[T/C]GGCTATGCAATTTCATTCCACCTGTCCGAGAAGGAGCAGCTTTTGCCAAC
Tom_002887_Class_II	N/A	N/A	Chr06	24382316	Unique_Gt	#N/A	Tm1_Mira454_Contig_4832	CTCTCTTGACAATAAGTTGACCCTGTGAGTTCTTTCGTTCCTCAGTGCCA[A/G]TCAATTTATTCTTTCTCTTGGATCGTTTAGATTCCTCATTTCCTTTTGTA
Tom_002888_Class_II	N/A	N/A	Chr01	1492616	Unique_Gt	#N/A	Tm1_Mira454_Contig_4835	GGCAAACACCAATGTAAGCAATCTTGGACACCGGGTGATGCCGTAATACT[T/G]AACCGAGATATGTGACCCTCGTCTCTTACCTGAGACAATGCTGTTATGTC
Tom_002889_Class_II	N/A	N/A	Chr01	1492357	Unique_Gt	#N/A	Tm1_Mira454_Contig_4835	GATAAAAGGCTTTTAGATGAGGATGTGTCGGGAGTTGAGAGTTTAACCAT[T/C]TAAGAGTGCTGTGGATTGTGAAGTTCTTGGCACTTCCCATGTCGGCTATC
Tom_002900_Class_II	N/A	N/A	Chr06	6463045	Unique_Gt	#N/A	Tm1_Mira454_Contig_4854	GTCCTTGAAACAAACAAGTGATGCTTCAATTTCTTGTGATGCAGTGTATA[T/C]GAGATCGTGAATTGCATAAAGATCGTGATCTGAAGACTTTATGTAATAGA
Tom_002905_Class_II	N/A	N/A	Chr02	51431935	Unique_Gt	#N/A	Tm1_Mira454_Contig_4855	TTGGATCCTGTTAAGGTAGTGGCACAAGTCCTGATGTATCCATTTTTCAT[T/C]GGAAGCAATCCCACGGCTTCGGAAATTAAACTGGCAAACTCCTACTTCTA
Tom_002906_Class_II	N/A	N/A	*	0	Unique_Gt	#N/A	Tm1_Mira454_Contig_4860	GAGATACATTATTGAAAGCCAACATCTTGTTGGCAACTATCCTCATCAAT[A/G]CATTTAATATATTCGGCTCAGGGATGGATTATTGGTAGCAACATTGATCG
Tom_002909_Class_II	N/A	N/A	Chr03	30120351	Unique_Gt	#N/A	Tm1_Mira454_Contig_4861	CTTCGATTTGGAGTCACCGTTGGCGTCGTCCCCGGCATTAGGGTTTTGGG[A/C]GGAGGAGTCAAGGTTTTCGAGATCCATGTCTTCAGATGGTGAGTTGGCCT
Tom_002912_Class_II	N/A	N/A	Chr08	41071868	Unique_Gt	#N/A	Tm1_Mira454_Contig_4872	GATTTTGTTGTTCTATTCTTCTTTGTATAATTAGTGATCAGTGGGTTCCA[T/C]GGGATTGTGAGACAGTGCAAGTAACAAAGACTAGCCACGTCGAATCCCCG
Tom_002918_Class_II	N/A	N/A	Chr09	8532	Unique_Gt	#N/A	Tm1_Mira454_Contig_4892	ATAAGAGGAGACAGTACACTAGGGTTTGAATGATACACGGGAACAAAGGT[A/G]GAAAACACAACGCCAAAAAGAAAAAGGTGCTTTTCCCTCTTGCTCTTAAG
Tom_002930_Class_II	N/A	N/A	Chr06	36884530	Unique_Gt	1	Tm1_Mira454_Contig_4907	TCTTGGAAACATATAAATAGTAAGCAGTAGCAGCACCAACAGTAGCCACG[C/G]CAACAGCTATGCTTACTATTTCTACCCTGTGCGATTGAAAATGCTCCATT
Tom_002932_Class_II	N/A	N/A	Chr07	60340713	Unique_Gt	#N/A	Tm1_Mira454_Contig_4916	GAGAGTGATTTGGAGAGATTAAAAGGGGTTTTTGCTTCGGGATCTGTCGA[T/C]AATTCGATCGAAAATGTTTGTTCCAGGGTGTGTAAGATTATTAAGAGCGA
Tom_002933_Class_II	N/A	N/A	Chr07	60340863	Unique_Gt	#N/A	Tm1_Mira454_Contig_4916	TTTTCAAATGATTTGGTGAAAATGGTATTGGAATATCTTGCTTCTGAGCC[A/T]GCAAAACCATTGATATTTTTCCGATGGATCGAGGAACGTGGTTTGGTGAA
Tom_002936_Class_II	N/A	N/A	Chr09	2997571	Unique_Gt	#N/A	Tm1_Mira454_Contig_4918	TCATATTCCGAAGGCATATCCTGCAGCAACGAAAGCTGTTATGGCGTACA[A/G]CCACATTTGATGAAGTCGAGATAAATCATTAGCACCGCTGCATTCATCAT
Tom_002945_Class_II	N/A	N/A	Chr05	62789658	Unique_Gt	#N/A	Tm1_Mira454_Contig_4934	GGATGCCAACGCAAGTAGGGTTTTGGGATTTAGATTTAAGAGCTGAAGAG[A/T]AATAAAGGCAACCCTTGCATGATTTCCCTTTGGATCCTCGGATTTGGTTT
Tom_002951_Class_II	N/A	N/A	*	0	Unique_Gt	#N/A	Tm1_Mira454_Contig_4948	GTGGTTGAGTTGGAGTCGGGCAAGTTCGAGAGTTGGATCGGAAGGATAAA[A/G]CAAGAATAGGGCTGCGGAGAGGAGGATGGCGGAGGTGAAGGCGAGGCAGT
Tom_002952_Class_II	N/A	N/A	*	0	Unique_Gt	#N/A	Tm1_Mira454_Contig_4951	ACTCAACCTATCCACAATTAAGGCACAGTGAAGGCTGAACATATTATTAC[C/G]ATTACATCTCTAGTTCTTCCCTGTGCCTGGTCCTGGCTACTAAGCTTTCC
Tom_002954_Class_II	N/A	N/A	Chr12	3179838	Unique_Gt	#N/A	Tm1_Mira454_Contig_4952	GGCGGAGGCCTTAACGCAGAGCAAGTGAAACGACGGTGGATTTTTGGAGG[T/C]TTTGATGGATGATATGTTTGAAGGGAAGGAAAGGCGCGTTGAAGTGAGTG
Tom_002956_Class_II	N/A	N/A	Chr09	69744012	Unique_Gt	#N/A	Tm1_Mira454_Contig_4954	GAATTTCGTAATGAACAAAAAATTCTTTCCTGCAAATCTTCAGACCGATC[A/G]GTTCCATCGGTTCAACACACAAGCTCCAGAGGAAACCGGACAATACAGAT
Tom_002972_Class_II	N/A	N/A	Chr09	63103490	3_GtGmGa	#N/A	Tm1_Mira454_Contig_4986	CCCGATCCAGCGAAAACGAAGATCAAGGTTGAGATGAACTCAGCCAAAGC[A/T]GCCTTGAGAGCATCGGGGTGAGTAGCCTCTTCGGGCCGGCCAACCGCTAT
Tom_002980_Class_II	N/A	N/A	*	0	Unique_Gt	#N/A	Tm1_Mira454_Contig_4995	AAATTAAACTTATGAGTGAAGTGCTAAAGTTCAACAACGAGAATAACAAT[A/T]AGGTATGACGACAGCCCAGAGGAGATATAATAAAAATCAATTTTGATGCG
Tom_002984_Class_II	N/A	N/A	Chr13	239006	Unique_Gt	#N/A	Tm1_Mira454_Contig_5004	GCTTGTCCATTTTGCCCATTCTGTCCATTCTCTTCCGAGAGAGGGGATCC[A/G]GAGTGATTGCTATCAATCAACTTTGATGAACTTCCCACAAACTTGTCCTG
Tom_002987_Class_II	N/A	N/A	Chr06	49826431	Unique_Gt	1	Tm1_Mira454_Contig_5007	GAGAAGATTGGTGTGATTGCTGTTCCTGAGATCTCGGTTGTTCGGCTTAC[T/G]CGTAATCATCTATTTTTTGTTGTTGCAAGTGATGGAGTTTTCGAGTTTCT
Tom_002998_Class_II	N/A	N/A	Chr11	23983747	Unique_Gt	#N/A	Tm1_Mira454_Contig_5038	TTATTAAATCTCACAGAAAATTTATTCTAAAAACAAAGTAGAGGCCTTAC[A/G]TTAGGTCCATAACTCATCTTGAAGATTGTATTGATTTGAACAAGTATGCT
Tom_003000_Class_II	N/A	N/A	Chr08	10333490	Unique_Gt	#N/A	Tm1_Mira454_Contig_5042	CTTTTCAAGCTACCAAGACCATTAAAAGTCGGGGGGATAGGACCTTGTAG[A/G]TTGTTGTTATCGAGGTAGAGTTCTTCAAGAGTAGACAAGGACCCAATCGA
Tom_003006_Class_II	N/A	N/A	Chr10	7888063	Unique_Gt	#N/A	Tm1_Mira454_Contig_5046	AAATATAACTAAAGAAAAGGGGGGGAATTACCAAAAGTCCAAAAAAGCTT[A/G]AATACAAGTTATTTCACACCACGAGGCTTAAGAAGCAGCAGCCAAAGGAG
Tom_003017_Class_II	N/A	N/A	*	0	Unique_Gt	#N/A	Tm1_Mira454_Contig_5068	ACTCCATTATCTTTGGAAGCAAGGGGACGGAGTTGATAGCACCAACAAAA[A/G]TAGATGATAACCAAACAGCAACGATTGCCCCACCACCATAAAGAATAACT
Tom_003018_Class_II	N/A	N/A	*	0	2_GtGm	#N/A	Tm1_Mira454_Contig_5068	GATGATAACCAAACAGCAACGATTGCCCCACCACCATAAAGAATAACTGT[C/G]GACTTGCTCTCAACTTTATCCCACTTTTCCTTCAAGTCAGTGAAAAACTC
Tom_003019_Class_II	N/A	N/A	*	0	Unique_Gt	#N/A	Tm1_Mira454_Contig_5068	GGCTTTTGTCAGCAGCTGAGAAAACCTCCGGGATTCTGGACTTAGCTTAA[T/C]GGAAGAGGAAAAAGAAGAGCTGGAAACGCGAGGAGGGAGAGACGGCAAGG
Tom_003020_Class_II	N/A	N/A	*	0	Unique_Gt	#N/A	Tm1_Mira454_Contig_5072	GGCCGGGGAAAGTGTACAAATGCAGCCACGCTCTTGGATATAATCAAGGA[T/C]GTGGAGATCGCTATTTCTTGCCGGAAAGGTCGATCGGGCACTGCTGCCGG
Tom_003022_Class_II	N/A	N/A	*	0	Unique_Gt	#N/A	Tm1_Mira454_Contig_5077	CTCGATGATTATAGATCATAAGTTCATAACCCCAACCCATTCCCATGTAT[T/G]CTTTTGGTACCACCACCCCCCCAATCACCAAAAGAACAGCAGATGCAAAA
Tom_003033_Class_II	N/A	N/A	*	0	2_GtGm	#N/A	Tm1_Mira454_Contig_5094	TGGCGCTTCTTGCCACCACCTTTCTTCTTCCCTCCGTTCTTTTTACCACT[A/T]CCCTTTTTCTTTTTCCCTTTATTAAAAGGGTGACCATCAAAGTCATTGTC
Tom_003035_Class_II	N/A	N/A	Chr05	1227477	2_GtGm	#N/A	Tm1_Mira454_Contig_5098	GTTCTTAACTTTTTTTCCTAGTAAAGTCTACTACAAAACAATATAATTGA[T/C]ACATAATATCATTTCTGAATCTTCAAGATCCTGATCCCAACACAATCATT
Tom_003039_Class_II	N/A	N/A	Chr10	5621709	Unique_Gt	#N/A	Tm1_Mira454_Contig_5105	AAAGTGACCCAAGAGAGTTAGCAAGGTAAGGAGAAAAAGAAGAAGAAGAA[T/G]AAGAAGTCTTTTGGGTTGGGGGAATAACATGAAGTAAAGTAAGCAAATCA
Tom_003040_Class_II	N/A	N/A	Chr08	2106031	Unique_Gt	#N/A	Tm1_Mira454_Contig_5107	CGAATACGAGGAGGTGAAGAAGTGATTGAGTAGGCACTGATTTTGTTCAG[A/T]TTGTATCTTCTATTTTCTGATGACCAATTTATGAGTGCAATGCATGTTTA
Tom_003041_Class_II	N/A	N/A	Chr07	6580440	2_GtGm	1	Tm1_Mira454_Contig_5115	AATCTAAAGTCCCAATGCAGCATAGAGACAGATGATGCTCAAATCATGGA[T/C]TGTCTGCTGCATTCTGGCAGGCAATCAAACCCAGAAGAACAGTTGAAGCA
Tom_003042_Class_II	BAD	GM_BAD	Chr07	6580769	3_GtGmGa	1	Tm1_Mira454_Contig_5115	ACCAATCCAAAAGCCAGGCATGACCATTAGCCCAACCTTAGGCTTCTCAT[T/C]GGTTTCATCCATTATCAAATTCTTCACTACACTTTCCATATAAACCTCTG
Tom_003043_Class_II	N/A	N/A	Chr07	6581200	2_GtGm	1	Tm1_Mira454_Contig_5115	CCAATTTAATGGAGAAGTTCTCCTGTTGAAACCCACTGAACATCCTCTGG[T/C]AAATGTGGGACTCAAATGCATATTTCTTGTGAGCTCTCTTCGCATAAACA
Tom_003051_Class_II	N/A	N/A	*	0	Unique_Gt	#N/A	Tm1_Mira454_Contig_5123	ATCTATGAAAATCCAATCACCAGAACTATAAAAGAAGTAAAAAAATTTGA[A/G]CAGTCACGATAAGCATGTTCCACGTCATTTCATCAATAGGTGGATGAATA
Tom_003056_Class_II	N/A	N/A	Chr04	60270821	Unique_Gt	#N/A	Tm1_Mira454_Contig_5129	ACGACGACTGTTGGACCCTGATCGAGAATTCACGTCACCGTTTTGTGTTG[A/G]ACCATTAGAGCCAGACCTCCTGTAATCCACAGGGCCGTTAGCAGCAGCTG
Tom_003058_Class_II	N/A	N/A	*	0	Unique_Gt	#N/A	Tm1_Mira454_Contig_5130	GAGTCTTCCACAATCAACTCATCGACTCCCCAGTCTTCATAACTTCCATC[A/G]GGCAAGTAGCGTCTTATGGTAAAGGGTATTTTCCGCTCTCGAAGCTCCTT
Tom_003061_Class_II	N/A	N/A	Chr10	60367061	Unique_Gt	#N/A	Tm1_Mira454_Contig_5139	CAAAAAGAAATCTAAAAGTGAACATAAATCTATCTGAAGAAAGAAAAAAA[A/T]TCCTCCAAAGAGTGTCATTAGGATAGGCAGAGCCTACTGAATTAAGCAAA
Tom_003063_Class_II	N/A	N/A	Chr13	26830933	Unique_Gt	#N/A	Tm1_Mira454_Contig_5142	CAAACAATTGCAAGGGTGACAAGAGATGCATAAATTGAATTGGGCAACTT[T/C]TGAACCACTTTTCCAACACCGGGAACACCCTCAGTCGCCTTCTTTGTCGC
Tom_003065_Class_II	GOOD	GM_GOOD	Chr05	53533577	2_GtGm	1	Tm1_Mira454_Contig_5149	ATAACTTTTCAGCCCAGTTCCAATATCTAGCCAAGTGTTCTAAAAGTAGT[A/G]GACAGATTGCATTAATCCCACTTTGGATAAAAAAAGGATAAGTCTGGATG
Tom_003066_Class_II	N/A	N/A	Chr05	53533692	Unique_Gt	#N/A	Tm1_Mira454_Contig_5149	TCATACCTTATCATACAAGTCCTTTGAGAAGAGAAGAGTAATGACCCTAT[A/G]ACACTGGTTGCTGCTGATGGTTCTCTTCAATCTTTCACCAGCTGATTGCT
Tom_003069_Class_II	N/A	N/A	Chr02	37716457	Unique_Gt	#N/A	Tm1_Mira454_Contig_5157	ACTGTGACACTGAAGATACGGTTAAAGATACAGATAACCGTATCAAGCGC[A/G]TCGTGTCTTCCTGGTTTTTTGCAGTGAGTGATGCCATACTGCCATTGTTT
Tom_003074_Class_II	N/A	N/A	*	0	Unique_Gt	#N/A	Tm1_Mira454_Contig_5170	TGCCATTTATTGGAGTGCGTTTAATTGCAATTGATCCGGCCGCCAACCTT[T/C]ATATGTTAAAGGAAAAAAAAAATGATCATTCATGAACTAACTCCGTCGAC
Tom_003079_Class_II	N/A	N/A	Chr07	58068247	Unique_Gt	#N/A	Tm1_Mira454_Contig_5175	ATTGATAAGTCAAGGGATCGATCCTCGAACGCACAAGCCTTTAAACCCTC[A/G]ACAACTCTCACCATCACCACCATCACTCAAACCTTCACCTTCTTCATCAT
Tom_003088_Class_II	N/A	N/A	Chr10	1788662	Unique_Gt	#N/A	Tm1_Mira454_Contig_5187	ACAAAGGAGGTTTACCATGAGAAGAAGGGTTAGTGAATTGAAAACCAAGA[C/G]AGAAACACGGTTGGTGTTGTATGCTATCAGTATCCCCAGTCAATGAAGAC
Tom_003095_Class_II	N/A	N/A	Chr05	28391846	Unique_Gt	#N/A	Tm1_Mira454_Contig_5204	ACACTTATGTGTGAAAAAGCTGAAGTAATTACCCTCCAATGGTGCCCTTC[A/G]ATCGCGGTTTCGTAACTTAAACCAACATGCTGATAACCAATGTTTTTCTT
Tom_003101_Class_II	N/A	N/A	Chr11	50005013	Unique_Gt	#N/A	Tm1_Mira454_Contig_5210	CAGTAATGAAACGAGTAAACAATGTTTACTCATAACTTCTACGTAAACTG[T/C]GAGAATTAGGTGTCTTTGTCTTTTGAAAAGCTGCGGGGTATTCTGTTCGT
Tom_003106_Class_II	N/A	N/A	*	0	Unique_Gt	#N/A	Tm1_Mira454_Contig_5226	TAACAAACATGCCACAGTTTATAGTGAGCAAACCCATAGCTGGTTCCAGC[T/G]TCAAAATCAAAGTGGATGCACCCTTTAAGCTTTATTCCTGCAGTTTCTGT
Tom_003110_Class_II	N/A	N/A	Chr12	867114	Unique_Gt	#N/A	Tm1_Mira454_Contig_5229	GACGAAGCCGGAGACCACCATGAAGTAAGTGAGGAGGACGAGAGAAAAGA[T/C]AGTCATGGCGGAAGGAAGGGAGACGGAGGGGATCTTGAGGCGGAGGCGCG
Tom_003111_Class_II	N/A	N/A	Chr11	26513001	Unique_Gt	#N/A	Tm1_Mira454_Contig_5231	ACATCTTGAAGCCAGGCATATCGAATGAGGATGCGAACTTCTCAACATCA[A/G]CCTTCAGCTCTTGGATCTCCTTGTTGTTGTCCAACCCTTTGTTGAAGTCC
Tom_003126_Class_II	N/A	N/A	Chr08	42516934	Unique_Gt	#N/A	Tm1_Mira454_Contig_5250	CAGCCCCAAGAGGAATACTGAGAAAGTTGTTCGGATCAATATAGGAGGCT[C/G]CATCATCAACTTCACTATCTCCAAAACCTTCTTTCCCGTGTTGAGCACCT
Tom_003130_Class_II	GOOD	GM_GOOD	Chr11	44303666	2_GtGm	#N/A	Tm1_Mira454_Contig_5254	CAAGAGACAACAACATCAATGGGAAACCCTAAATTTTTCACAGATTTCTC[A/C]AAAATGTCTAAATTGGTGACATCAGAGAAACATACATTAGCTCCATTTAA
Tom_003140_Class_II	N/A	N/A	Chr02	36537952	3_GtGmGl	1	Tm1_Mira454_Contig_5262	ATTTGACCTTCAAATTCGTCGCCCAAAGTTGTCTTAATTGAAAGGAAGCA[A/T]CCCACTGCGAATTCCTCACCTTCCATTCCTTATTTAACCTCTGCTCAGTG
Tom_003141_Class_II	N/A	N/A	Chr13	57061222	Unique_Gt	#N/A	Tm1_Mira454_Contig_5263	AATGAGCCCTTTCAGGATTACTCGAAATGGCAACGACAAAGGAGGGTCAG[A/G]GGATCGTCTCATTTCATCGTATATGTTCATGGCCTCTGACGGTAATCCAC
Tom_003142_Class_II	N/A	N/A	Chr11	2596300	2_GtGm	#N/A	Tm1_Mira454_Contig_5264	TTCAAGTGTGCGACTGAAAGATGTTGATGAATCAAGGCAGGGTTGTCCTA[A/G]AATACAGCTATCCCGAAATAGCTCTTTGCCGAAGAAGTCAAAGCTATCTG
Tom_003145_Class_II	N/A	N/A	Chr05	53686836	Unique_Gt	#N/A	Tm1_Mira454_Contig_5271	TCCCTTGAAGCAAATCAGACACTCCCAACGTATAGAACTGGTAAATTTAC[T/G]CCGGCTACCCTGTTTTTGTCAAGCATTACTCTCGAAAGATACCTTAATCT
Tom_003146_Class_II	N/A	N/A	Chr07	14119572	Unique_Gt	#N/A	Tm1_Mira454_Contig_5274	CTATGCTAAGATACAATACTCACCATATCCCATAGCTCTTCACTGACTCT[T/C]GTTGACTTCTCGAGCAACAATAAGTTCCTCTAAATAATCAGCATCACCAG
Tom_003147_Class_II	BAD	GM_BAD	Chr04	1754784	2_GtGm	#N/A	Tm1_Mira454_Contig_5278	AGTATGAAATTTTGACCCTTCAAGGATCCTCCAAATACATGAAAAAACTT[A/T]AAAAAAATCCAAGCATACATGTATTCATCAATGAGACTTAAATCCGAACA
Tom_003158_Class_II	N/A	N/A	Chr12	12694633	Unique_Gt	#N/A	Tm1_Mira454_Contig_5294	ATACGTTACTTTCTAGGCTTGCCATTGTGGTATCCGAAAGGTTTATTCCG[T/C]CTGCTTCCCTGTCTGATGCAGTCAACTCATTCCAGAAACATGAATCTGAG
Tom_003159_Class_II	N/A	N/A	Chr04	53233395	Unique_Gt	#N/A	Tm1_Mira454_Contig_5296	CCATTACCAGAGCAAGTGGCTTCTTGTCTCCATCAAATGTATCAATAAAT[A/C]CTTCACCTCTGCCTTCAATTTTCCCTTTTAGATCAAGCACTACCAAGTCT
Tom_003162_Class_II	N/A	N/A	Chr04	53900585	Unique_Gt	#N/A	Tm1_Mira454_Contig_5301	TCCTCGTTGTCGATGAAAAGAAACAGTTCCAGGAAAGTGCATTTTACCAG[A/G]AATTTTTCAAGGAAGCTCTTGAAAAGAAGCTTTTGGAGAAAAGCTGACAA
Tom_003165_Class_II	N/A	N/A	*	0	Unique_Gt	#N/A	Tm1_Mira454_Contig_5302	CGTGAATGTCCTGGATCTTTGATCAGTTTTCCTCGCATCAGAGGCGTCTC[A/T]TCTATTGTGGACTGTGGGCTATCATCAATTTTTCTTAGGGATTGTGGCTA
Tom_003167_Class_II	N/A	N/A	Chr04	46321458	Unique_Gt	#N/A	Tm1_Mira454_Contig_5304	TGGCATCAAACAAACATCTTAAATAGTAACTAGAGGTAATTCAGTAAAAA[T/G]TTCATAAAAAAGTTGACTAACAAGAAGCAAACACAAGGATGCCATGATCT
Tom_003169_Class_II	N/A	N/A	Chr01	11179852	Unique_Gt	#N/A	Tm1_Mira454_Contig_5313	CGATGAGAAAATGAGGATGTTCAAAAAAGCTCGCTTAGCTCTCGATGCTT[A/G]TGAACGAGAGCTCGAAGACAAGGCCAAAGAAGTAGCAGAACTGAAGCTGG
Tom_003173_Class_II	N/A	N/A	Chr07	10628942	Unique_Gt	#N/A	Tm1_Mira454_Contig_5315	GCATTCCATCTTTCTGGTCAGACAAAGGTCCAGATTGGAAACTCTCTGCA[T/C]GGGTTGATTTTGATCTAAAGAACAGCAGTGATGGGAAGGTATCCAGATTA
Tom_003175_Class_II	N/A	N/A	Chr06	5622725	Unique_Gt	#N/A	Tm1_Mira454_Contig_5317	CTAATAAAACGATGAATACCGACTGCTAATTAAGTCAAGTGCAGCATGAA[A/C]ATTTCCCTACATATATATTTTTTATTTGTGAGTTTGGTTTTTTCTTTTGT
Tom_003189_Class_II	N/A	N/A	Chr03	35241619	Unique_Gt	#N/A	Tm1_Mira454_Contig_5340	TTCTGAAAAATCAATGATAGGATAAGACACAGATGAAGGTGGAGTTTGTG[A/G]AACCGCAGGGACTGAAATGCCTTGGTCACTGATGGGATATGCCTCAGATG
Tom_003194_Class_II	N/A	N/A	Chr06	13151322	Unique_Gt	#N/A	Tm1_Mira454_Contig_5352	GCACTCCGGCCTATCTGTCGACAGATTGAATCAATAATCTTGGGATCGAC[T/C]GGATTTCCAGTCATATCTGTGACATAGAAGGTGTCCTTGGCCTTACCACC
Tom_003197_Class_II	N/A	N/A	Chr12	450007	2_GtGm	#N/A	Tm1_Mira454_Contig_5367	GCGATCACGATTCGGTGACCGACCGGGAAGAGTCACCGACGAATCTTCTA[A/G]AGCCTATTAAATCTGGTTTATCTCAAGAGAGAGAAAAGAAGCAGCAGCGT
Tom_003227_Class_II	N/A	N/A	Chr09	16908757	Unique_Gt	#N/A	Tm1_Mira454_Contig_5433	TTTTGAGAGCTTCAAAAGCATGTGTGGTATGCAGAATAATAATATAGTAT[A/C]CAAGAAAACTATTCCCAGATAAATATTTAAGATTGAAGAGGCTGAAGATA
Tom_003232_Class_II	N/A	N/A	Chr04	59889643	Unique_Gt	#N/A	Tm1_Mira454_Contig_5438	TATTTTAGTCTTACCTTACATGCTCTCTGTAAGCAAACCGTTCAGACTTT[T/G]TTACAATCGGGCATATAAACAGACATCAGGCATCAGCAGCCTTCTCGATG
Tom_003233_Class_II	N/A	N/A	Chr04	59887265	3_GtGmGl	#N/A	Tm1_Mira454_Contig_5438	TTCGGATCGTTCTTATCGAAGGAACCGACGTTACGGGGATTGTTGTAGTG[T/G]TCGATGACGTTTTCGTGGTAAAGACGTGGCAGAATCTGAACGGACCGTGA
Tom_003240_Class_II	N/A	N/A	Chr07	57794733	Unique_Gt	#N/A	Tm1_Mira454_Contig_5443	CCTTTTCCTGTAAACCATCAAAAAGAATATCCAAAACCCATTTACGAGCA[T/C]GAGAATACGACTTCACACGCGAGGGATGGAGGATCTCCGAAGTCAAGTTC
Tom_003244_Class_II	N/A	N/A	Chr10	1507020	Unique_Gt	#N/A	Tm1_Mira454_Contig_5450	TACATAATCTTCTATTATATATGATAATTTAATTACTCATGGTATACCCA[A/T]ATCTATACTCATAATCACATCATATTCTCATAATCATATAATCAATTATT
Tom_003247_Class_II	N/A	N/A	Chr10	5856842	Unique_Gt	#N/A	Tm1_Mira454_Contig_5455	AAACCTTTTATTTTAGGTCGCCGGCTCTCTGTATCTTCGGAAGATAACGC[T/C]TTTCTTTTGCTAAAATTATTGTTCATACTCGTACTATTATTACCTTTGTC
Tom_003253_Class_II	N/A	N/A	Chr02	10724990	2_GtGm	#N/A	Tm1_Mira454_Contig_5462	TACACCATTTATGTTCCATGATTCTATGATACATCATCAGCAGTTGAATG[T/C]ACCATAATGTGCTAACAGTAAAATCCATAATCAAAATGAACTTACAAGAT
Tom_003255_Class_II	N/A	N/A	*	0	Unique_Gt	#N/A	Tm1_Mira454_Contig_5463	GTCCATTGGAGAAGTGAAGTTTTGGTTATTAGGAAGTGAAAAACGGGACC[A/T]CTTGGAAGAGTGGGATGAAGAGCTTTTGGTTTCAGAGGATGATGAAGTTG
Tom_003256_Class_II	N/A	N/A	*	0	Unique_Gt	#N/A	Tm1_Mira454_Contig_5463	CACATCACACCAAATCTTCATCCTTTCTTTTCTTTTCTTTTCTGGGTTTG[C/G]CTTTTTCTGATTTGGTCGTAGGGTTTTTAATATCTATAAAAATGAGTTGA
Tom_003257_Class_II	N/A	N/A	*	0	Unique_Gt	#N/A	Tm1_Mira454_Contig_5469	AGCAGCTATTATAAAAGACTCTAAACAACTGAGCTATGGTTTTGTCTTTT[T/G]TGTTTTTCGTTTTAGCCATCGCGAATCAAACCAAGTTGCTCACTTTATTG
Tom_003258_Class_II	N/A	N/A	Chr03	42842631	2_GtGa	#N/A	Tm1_Mira454_Contig_5471	GGCTTATCGGCTCTATTTTCCGGTGGCCACAAATCGGGTTTTTGAACGAT[A/G]CCAGCCTCGATTTCATCCTTCCAATTCTTAGGAGATCTTTCTTCTTCTCT
Tom_003259_Class_II	N/A	N/A	Chr07	17037652	Unique_Gt	#N/A	Tm1_Mira454_Contig_5474	CCCTTCTTTATGCTACTTTCTCCACTTCTATCAACCAACACCATGGAAGA[A/G]CCCTTATTTGAATCTTCTTGAAGCTTTCGAAAATAAGAATCCAAAGAGAT
Tom_003260_Class_II	N/A	N/A	*	0	Unique_Gt	#N/A	Tm1_Mira454_Contig_5476	TCAGTAGCAAAACCAACTCCGCCTAAAGGAGGCTGAGGGTCAGCTTTTGC[A/T]GATCCTGAAGAGTTATTGGAACAATCTGCACAAACTCGAACAGACGAAAG
Tom_003262_Class_II	N/A	N/A	*	0	2_GtGm	#N/A	Tm1_Mira454_Contig_5480	GCCTCCTTGATCATCTGAAAATAAGGAGGATGTGCTGCGGATTTGGGTTG[T/C]TTAGGCTTTTTCTCCTTTGGAGCTCTGGGTCTCTTCTCCTTCACAGGCTT
Tom_003264_Class_II	N/A	N/A	Chr01	2747084	2_GtGm	1	Tm1_Mira454_Contig_5486	ATTGGTCAACAAAACCAAGTAAAGTGGCCTAAAGTTAAGAATGCTCCCTA[A/C]GAACTTGTTTCCTGGAAGAGGAAACCCCAAATGCAACAATACAACTAAAA
Tom_003266_Class_II	N/A	N/A	Chr11	152204	Unique_Gt	#N/A	Tm1_Mira454_Contig_5492	GACTCGGTTTTGGACTCACAAGGCTCGGTTTCTGATGCAATCCTTGATGG[T/C]AGTTCGGAGTTTGGGTTCGGAACTAAGGCATTGCCAGCTTTCTGCTGTTC
Tom_003267_Class_II	N/A	N/A	Chr10	58846897	Unique_Gt	#N/A	Tm1_Mira454_Contig_5494	ACTGATGTGATTGCTGTTCGGCTTCCCGGTGTCGGACTTTACGGTACAAT[T/C]CCAAGAAACACCATTGGTAAACTTAAAGCTTTGAAGGTACTTAGCCTTAG
Tom_003275_Class_II	N/A	N/A	Chr09	19359956	Unique_Gt	#N/A	Tm1_Mira454_Contig_5509	GTAAAAAGGGCGTCCATGATTTCTTGGGACGTTCCAGAGAGTGAACCCAG[T/G]AAGGATTTAAGCTGAGCTGCAGATGACCCCTTCTTGAGGTATTTCTTTAT
Tom_003278_Class_II	N/A	N/A	Chr09	19360209	Unique_Gt	#N/A	Tm1_Mira454_Contig_5509	GAGCAGCCTCCAGTGAAGTATCCGTTTGCCACTGCACATTATCATCATCA[A/T]CATCATCCACCTCTTCGTTCTCATCAGCCTGGCTGTGAGTTGGGGAGTGA
Tom_003285_Class_II	N/A	N/A	*	0	Unique_Gt	#N/A	Tm1_Mira454_Contig_5517	AAAATTTTGCTCATCAGAATTGAAATGCAATGAACCTTCGGAAGTTTTTG[A/T]AAAACGAGACCCTTCATAAGACCTGATAAGGTCACCATGCTTTGTGAAAT
Tom_003287_Class_II	N/A	N/A	Chr09	5741340	4_GtGmGaGl	1	Tm1_Mira454_Contig_5533	TGGACAAAGATATTAGCACTTCGGTAATATGCAAGTAAGCTCCAGTGACT[T/G]CCGCCTTCAGCTAAGCTTACATCATCGTTGTTATTGACCGGAAAAATCAC
Tom_003288_Class_II	N/A	N/A	*	0	Unique_Gt	#N/A	Tm1_Mira454_Contig_5539	TATTTACTTAATAACAGGACAATGTAAGTGATCAAACCAGCAACTGTCAA[T/C]CCGAACTGATGCCGCCCATAAAAGTCCTTGGATCGGGACAGCTTCCTGTG
Tom_003292_Class_II	GOOD	GM_GOOD	Chr13	57193827	2_GtGm	#N/A	Tm1_Mira454_Contig_5548	GTTTGCTAACAAGGACAAAGGAAAATAACAGCAAACAAGTAATCAAGAGG[A/T]AGTTTCTTGGGTATTTGAAACCTTACAAGGCAAAGGCAATGCAAGGGAAA
Tom_003299_Class_II	N/A	N/A	Chr09	2352414	Unique_Gt	#N/A	Tm1_Mira454_Contig_5564	AGGATCCTCAAAATACAATGTCATGAACACAGGGATCTCACTACTAGGCA[A/T]ATCAAAATAACTTAAAACAGTATCCACTCTATCCTCAAAAGCAACAGAAG
Tom_003302_Class_II	N/A	N/A	Chr01	21461604	Unique_Gt	#N/A	Tm1_Mira454_Contig_5580	TAGCATAGGGGAAGCAGCAGTGGCTTTCTAGCAGGCAAAACCAACTATTC[A/T]TTAAGGGGAGACTCATTCACTTGTCTGCATTGATTCCAAAGATCCGGACC
Tom_003303_Class_II	N/A	N/A	Chr07	6103305	3_GtGmGa	1	Tm1_Mira454_Contig_5581	AAAGGAAATGGAAAATAAAGCTTTATATCAAAAGCAGAAACGCCAATTGT[T/G]ACAGACACACCTCTCTCCCCTCTATAGTGGAGGATTTCAATATCATCATT
Tom_003304_Class_II	N/A	N/A	Chr05	63686931	Unique_Gt	#N/A	Tm1_Mira454_Contig_5585	AGATCGAAAGGAATCAGGATAAAACATGTCCTTCAGATTTGTCTGTTACT[T/C]GGGGTTTGCTTCTGGTTAATCTACCAAGTCAAGCGCTCGCATGATAAGAG
Tom_003305_Class_II	N/A	N/A	Chr05	63687305	Unique_Gt	#N/A	Tm1_Mira454_Contig_5585	AGAGGAGCAGGAAGAAGGAAGTAAACACGAAGAAGAGGAGGAAGAAGAAA[C/G]AAACAAACATGAAGAAGAAGAAGAGGCTGAAGAAGTGCGGAGCAAGCATG
Tom_003310_Class_II	N/A	N/A	*	0	Unique_Gt	#N/A	Tm1_Mira454_Contig_5588	TGTTTCAGGGCCGAAGGTTGATTCAGCGATTATATTGTTGAAGAACAGAA[A/T]TGAGATCAATATAGAAAACAAAAGGGAGAACAGAAATCTGGGGTTTTGCA
Tom_003311_Class_II	N/A	N/A	Chr01	29986649	2_GtGm	#N/A	Tm1_Mira454_Contig_5589	AGTAAACCTACCTTCAAAGACATAACCATTCCAAAAGAAATATGTACAAA[A/C]CAGAAATGCAATAGAAGGGAAAACAATCAAACCAGCAAGATGATCAAAAT
Tom_003321_Class_II	N/A	N/A	Chr01	30127962	Unique_Gt	#N/A	Tm1_Mira454_Contig_5614	CTGAGGGGATGGATCCAGGTATCATATTAGAACAGACACTTACAGTTGTC[A/C]TCCAGCCTGACAGTCAAAGGGCCAGTCTGGCCCATGCTAGTGAAAAACAT
Tom_003329_Class_II	N/A	N/A	*	0	Unique_Gt	#N/A	Tm1_Mira454_Contig_5631	ATCATGTCACCCATGCCGCCCATCATATCGCCCATGCCGCCCATCATGTC[A/G]CCCATGCCGCCCATTCCCCCAAAGTTCGAGAAGTCCATTCCTCCTAAGTC
Tom_003335_Class_II	N/A	N/A	Chr02	51824943	2_GtGm	1	Tm1_Mira454_Contig_5652	TTCTGCATGGAGTGGAAGAACCAGCGGAAGCTGGCAATATTCAACCCAGA[T/C]GACAATAGCTGGAAGATGGTTTCGGTGCCATTGACAGGGAGCACAAGTAT
Tom_003336_Class_II	N/A	N/A	Chr02	51825091	Unique_Gt	#N/A	Tm1_Mira454_Contig_5652	TGGAAGGGGACCCTGGTTACCACACACTTTTGTATGATCCAAATGCAGCC[T/C]CGGGTTCAGAATGGCAAACTTCTGAAATAAAGCTTTCTGGTCTGTGCCTA
Tom_003339_Class_II	N/A	N/A	Chr13	54834235	Unique_Gt	#N/A	Tm1_Mira454_Contig_5668	GTTGGTGGATACAAGTTTTGTATAGAAATAGAGAAGAATTGAAACAAATA[A/T]GGCCACAACAGCAAGATCAAAAACCCTGATCAATGAGATAATCACCAAGC
Tom_003343_Class_II	N/A	N/A	Chr07	51515578	Unique_Gt	#N/A	Tm1_Mira454_Contig_5675	GACGGCGCCGTTTGGCGTGAGAGGAAGAGGAGTCAGACGAAGAATCCGAG[T/G]AAGAGTAAGAAGTAGTCGATGACGACGACGCCGCCATAGACACCAAAAAA
Tom_003361_Class_II	N/A	N/A	*	0	Unique_Gt	#N/A	Tm1_Mira454_Contig_5704	GAAAACAAATACGCACAAAATTGCAAACCCTAATCACCGAATTTACAGAA[A/T]TTGGATAATTTGGATAATTTGATCAAAGCAGAAAAGGAAACCCAACAAAA
Tom_003366_Class_II	N/A	N/A	*	0	Unique_Gt	#N/A	Tm1_Mira454_Contig_5706	TCAAATCAAAAGAAATGAAGAATTGACCCTAAAGACAATTTCATCCAACA[A/T]CCCACTTAACTAAACAATATTACGCAGTTGTTGATGCCATACTTCTAAAT
Tom_003367_Class_II	N/A	N/A	*	0	2_GtGm	#N/A	Tm1_Mira454_Contig_5706	AACTAAACAATATTACGCAGTTGTTGATGCCATACTTCTAAATTCTGCCT[C/G]GAGATCGTATTTTGTTTTCTCAATTTCCATGAGATTAATGAGTCTCCTAT
Tom_003368_Class_II	N/A	N/A	Chr02	23907650	Unique_Gt	#N/A	Tm1_Mira454_Contig_5706	TTTCTCAATTTCCATGAGATTAATGAGTCTCCTATTTTGACACAACATCT[A/C]GATACTGACTTTCTCGACATAGGACAATATGCCCAATCGGAGTCACAATA
Tom_003369_Class_II	N/A	N/A	Chr02	23907544	Unique_Gt	#N/A	Tm1_Mira454_Contig_5706	TCAATCTAAAAGACCTTTTTGCTGGAAAAAAAAGAAGCCCCATCCTAAAT[A/C]TTTTTTCACATAACGTACAATTCTGAGTGTCGCCTTGTAATGTGAATTTT
Tom_003371_Class_II	N/A	N/A	Chr09	29796400	2_GtGm	#N/A	Tm1_Mira454_Contig_5707	CGGTTTTGACAGTTTCGACGGTTTCTTCCTTCTTGGTTCGGGAAATGGCG[A/G]CTCTGATGGAAGGCAATGGGGATGGTCTGAAAGAAGGGAGGTTGGGTTTG
Tom_003372_Class_II	N/A	N/A	*	0	2_GtGm	#N/A	Tm1_Mira454_Contig_5711	AAAAATATCTGAGAATTTTCATAAATAGGTGTCTGAAAATGGTTCTTAAT[T/G]GAGTAGTGTCATCATCCATTAGGCACCAACATATGAGTTGGATATATACT
Tom_003374_Class_II	N/A	N/A	Chr02	2033792	Unique_Gt	#N/A	Tm1_Mira454_Contig_5714	TTTTTCGGAAAAGGTATGTAGGGTTTTTCGGTTGAAGTTTTTATGGGTTT[T/G]GCGGCACAGACTTATTCGATATGGAAGAGAACGGCGGAACTGTGATAGTA
Tom_003376_Class_II	N/A	N/A	Chr04	59660338	Unique_Gt	#N/A	Tm1_Mira454_Contig_5718	GAAATGAGTGTTATGGAGGTAGATGGTGGTCATTGGAAGGGTGGTCTCAT[A/T]GTCCAGGGGATTGAAATTCGGCCTTGTCTTTGAAGTTTGCCCTTGACTTC
Tom_003377_Class_II	N/A	N/A	*	0	Unique_Gt	#N/A	Tm1_Mira454_Contig_5723	TATACATGCTATTATGTTACAGAATTYGCCGGAGTTTTGTTAAACCCCCA[A/T]AGTTGAATAGAAAATAAAGATTGTAACAGGTTTTATGGAGGTAGATAGGT
Tom_003378_Class_II	N/A	N/A	Chr07	267569	Unique_Gt	#N/A	Tm1_Mira454_Contig_5725	GATTGCAGCGCCGAGAAGAATCCTCTGGTGACAATTGAAGACTCGCATCA[T/C]CAATCGTGACCAATGGAGCATTTGCAGGCCTTTTTTCTTTCCCTTCGCTT
Tom_003385_Class_II	N/A	N/A	*	0	Unique_Gt	#N/A	Tm1_Mira454_Contig_5737	AATTGTTCTTTTCTTTTCCTCTTTAGCTTAACTCCAACTTCAGTATCCAC[T/C]TGACTGGAAGCCAGCAAGAGATTATCGTATTTACATTTCTTCTTACTGGT
Tom_003386_Class_II	N/A	N/A	Chr02	15018309	Unique_Gt	#N/A	Tm1_Mira454_Contig_5737	CAATCTCATTGTCACTAGGGTTATCTGTTTCTTTCCTAGATTTTTCCTCC[A/T]CATTGGCTTTTCCACTCTTTGATGTGCATTTCCCCCAAGACAGTGAGGAG
Tom_003392_Class_II	N/A	N/A	Chr13	9966696	Unique_Gt	#N/A	Tm1_Mira454_Contig_5743	GAGAGACGGTGGTTGCAAGGCGTTCTTAGCGATTGCCGATGAGTAACAGC[A/T]GGAAGAAAACACCGCTGATAGTTTCATTTGGGCGTCACGGATCAAACTGT
Tom_003393_Class_II	N/A	N/A	Chr06	747646	Unique_Gt	#N/A	Tm1_Mira454_Contig_5744	ACCGCCGCCCATTCCTATTGTTACTATCCAACACTAGCTGTGGAGACCAT[A/T]GTGAGAGGAAGACGCCACCGCCGATTCGCAATTGTATTGCCATTTTTTCC
Tom_003395_Class_II	N/A	N/A	Chr04	61750565	Unique_Gt	1	Tm1_Mira454_Contig_5746	AAGGTTCAAAAGCAAGACCCCAAGTTTCTCTTCCACAACATGTGAGTGAT[A/G]AGATTCCATAACATTTTCAGGGAAAGTACAAACACCCAGAGCGCAATTCG
Tom_003402_Class_II	N/A	N/A	Chr07	35317092	Unique_Gt	#N/A	Tm1_Mira454_Contig_5749	CAATCATCAAATTTCCGGGAAAAATAATAATAGTAATAATAATAATAATG[A/G]TGATAATTATCTCTCTCATCTTCTTCACTTGTTAGACCACTGGAATTCGA
Tom_003403_Class_II	N/A	N/A	Chr12	21985978	Unique_Gt	#N/A	Tm1_Mira454_Contig_5750	CTTGGCAAAGTACTTGTCATCAAACTTCTCTACATTAACTCCTGAGATAT[T/C]AACCTTGGTGGAAGTAGCAATGACATAGGATTGGTTCACACGCCGTAAAG
Tom_003407_Class_II	N/A	N/A	Chr08	5728831	Unique_Gt	#N/A	Tm1_Mira454_Contig_5760	GGGTTTTCCCGAGTGGAGGACAAAGCCTGAGAGGGTGAGTATGCATTTTG[A/C]GGTGTTGGCCAAGGTTGAAGGTGAGAAAGTTATTCCAGAGAGAGTGGTGC
Tom_003408_Class_II	N/A	N/A	Chr07	6186681	Unique_Gt	#N/A	Tm1_Mira454_Contig_5762	GGAATCCCAGCCAGTCTTTTCCTCTGCCTTCACCATCAAAACGACGGAAG[T/C]CACTAATTGCATCGCATTCTCGGCAGTATAGTGATGGCTCCTTATTGGGA
Tom_003409_Class_II	N/A	N/A	Chr07	6186174	Unique_Gt	#N/A	Tm1_Mira454_Contig_5762	AGTCGGAGAGAGAGGATGAAGATTTTCGAGAAAGGTCAGATGAAGTAACC[A/G]TGTCTGGAACTACGAGTGTAGCAGGAAGTGATACTTATGAGGTTGATAGG
Tom_003411_Class_II	N/A	N/A	Chr13	271153	3_GtGmGa	#N/A	Tm1_Mira454_Contig_5769	AGAAAAATATATCCAACCTGAAGCACACAACCTCATCCATCCCATATATA[T/C]CACTAGTGAACATCATCCTTAGGTTGTTAGCTCCATTATAGCAGCAACAA
Tom_003412_Class_II	N/A	N/A	Chr10	58811924	Unique_Gt	#N/A	Tm1_Mira454_Contig_5771	CATCAGCTTCAAAACCAACACCRCCCATCATTACATCCGTCCACATGGTC[A/G]TCGAATCCAAATCCGTAACATCGCTTGGTGTCGTCGTTTGTTCCTCGGAT
Tom_003413_Class_II	N/A	N/A	Chr10	58811982	Unique_Gt	#N/A	Tm1_Mira454_Contig_5771	CAAATCCGTAACATCGCTTGGTGTCGTCGTTTGTTCCTCGGATTCGAGTT[T/C]TGATATCGGACTCAGACGGTCGATTCGTGGTGTAGCCATGGATGAGTACT
Tom_003414_Class_II	N/A	N/A	Chr10	58813742	Unique_Gt	#N/A	Tm1_Mira454_Contig_5771	TCATGATGACCAGCTTCAGCTAGCATAGAAATTGTTTGATTAAATGACCA[T/C]AAGATCTTTTGCACAAGCTCCTCAGCTTGTTGAGAGGGCTTGTTGTTCTG
Tom_003419_Class_II	N/A	N/A	Chr11	1622250	Unique_Gt	#N/A	Tm1_Mira454_Contig_5780	AATAGCAAACAACAAGCTATTTACAAAAACAATTGTATTGATATATCTGC[A/T]AGTTTTTTCTTGTTGATTGACCTGTGTGACCGCCATTGTTGAGGTGCATT
Tom_003424_Class_II	N/A	N/A	Chr02	14480046	Unique_Gt	#N/A	Tm1_Mira454_Contig_5789	CTCAAACTCAAACACACCCATTGGTCCATTCCAGATAATGGTCTGGGTAG[T/C]GTCCAAAGATTCACTGAAGGTTTTGATGGAGTCAGGTCCAATATCCAAGC
Tom_003426_Class_II	N/A	N/A	Chr09	7642882	Unique_Gt	#N/A	Tm1_Mira454_Contig_5794	CTTGTTGAGGTTGGCTTTTCGACTGGAGGAGATTTTGACCTTCAGTACCT[A/G]GATTGTTACCGGGATTCATGTTTTTGTTGCCTTGAATGTTGTTATCATAT
Tom_003427_Class_II	N/A	N/A	*	0	Unique_Gt	#N/A	Tm1_Mira454_Contig_5795	GACGTTTGGGATCTTTGCTTATCATTGTGTAATCATGCAACTCTCTCTGT[T/G]TAATCCTGTGTTAAATGTTAGTAGCTTTGTATTAGGGAGTGAGTGCCGAA
Tom_003432_Class_II	N/A	N/A	Chr08	36514331	Unique_Gt	#N/A	Tm1_Mira454_Contig_5801	TTTTGAAATACCTTGGGTGGGACATACCGTCTAAATGTGCACGTACCCTC[T/C]GCATCTCCACCATGCTTCTCAAAAAGGGTGCAGCGAGAGGGCTCACTCCT
Tom_003440_Class_II	N/A	N/A	Chr05	33862250	Unique_Gt	#N/A	Tm1_Mira454_Contig_5807	TGTTTGTATCTCGAGACTCAAAGGTGATCGCATGAATGCATGCATACCCT[A/G]TTGTCTACCTTTTACCCCTTCCATTAGCTCGATTTGCGACATAATTCCTC
Tom_003441_Class_II	N/A	N/A	Chr04	7148753	3_GtGmGa	1	Tm1_Mira454_Contig_5808	AAATAGATCCTCTAAATTGTAATAATGGGAGATTTCGAAAACAACAAAAT[T/G]ATGGTTTCCATCAAAATAAAACAGTTAAACCAAAAACCAACCAAAGTTCA
Tom_003442_Class_II	N/A	N/A	Chr04	7148844	Unique_Gt	#N/A	Tm1_Mira454_Contig_5808	CCAAAGTTCATACAGCGAAACACACACCTCAACACTACAATTTTTGCCTT[T/C]CAAAAGCTAACCTCTCACATGGCTGTAAAAGCTTTCTTCCCACCACCGGA
Tom_003449_Class_II	BAD	GM_BAD	Chr09	7256165	2_GtGm	1	Tm1_Mira454_Contig_5821	TTCAAGCGGAAACAGGTGGCTTTTACATATAGTTTCAGCGAGTACTACTC[A/G]GTTTTTTTTAAGAGGTGATTACAAAATAACAAAATCCATCACTTATAACA
Tom_003453_Class_II	N/A	N/A	Chr11	13232998	Unique_Gt	#N/A	Tm1_Mira454_Contig_5826	GATCTATTGTATTATTTAGATTTCCATGGGTTTTAATATTGAAAATGCGG[A/T]GGTTAATGTCCTTTCTTAACCTTAATGTAATACAAACAATTTCTCAGACA
Tom_003458_Class_II	N/A	N/A	Chr05	63656025	Unique_Gt	#N/A	Tm1_Mira454_Contig_5835	TTTGAGCCTTACTAGGCCTTTGATTTCTTCCCTTTAGCTTCAGGTGCCGG[T/C]TTGGTCTTGAAAGGCAGGAAAGACTTCCCACCCATGTACGGTTGTAAAAC
Tom_003462_Class_II	N/A	N/A	Chr12	16712971	2_GtGm	#N/A	Tm1_Mira454_Contig_5850	AAGTTTGATAAACTTAGGACCTGCAATTCTAAAAACACGAACATCTTCAA[T/C]GGCTGGAGGCACGTAGAAATGACCACAACGAGACTGCACCGCTATCTTCC
Tom_003464_Class_II	N/A	N/A	Chr01	44987961	3_GtGmGa	#N/A	Tm1_Mira454_Contig_5853	GAGGTATCTTACATCACCCCAAGCATTTGTATTTTATTTCATAATAACAA[T/C]GGAGAAAAGAAGGTAAAAGACGAGCATGAGGTTATAAAAGCACTCACTCA
Tom_003465_Class_II	N/A	N/A	Chr02	34462201	Unique_Gt	1	Tm1_Mira454_Contig_5855	TGATATTAAGGAATAAGGCCCTCTGCTCGATATGTGCTATGGAGGACGAA[T/C]CAATAGCGCATATCTTTTGAGATTGTATGTTTGTGAAACATGTGCTTCAA
Tom_003474_Class_II	N/A	N/A	*	0	2_GtGm	#N/A	Tm1_Mira454_Contig_5863	CTTTTGTGAAAAATAAAACCGCAGAAGATATGGCGGAGATCCACTGGAGA[T/C]TAAGACGTGAGAGAGGAGCAGCGTAGCAAACCGCACTCGATCCTCTACTC
Tom_003479_Class_II	N/A	N/A	Chr01	47134829	Unique_Gt	#N/A	Tm1_Mira454_Contig_5880	TTTTTTCAACTGCATTGGAGCAAATGTTTGAATAAAAATATCCAACCATT[A/T]ACCAACCTGCAGTATGTGAAAATTCCAAAGAAATTTAAACTAGCATAATC
Tom_003482_Class_II	N/A	N/A	Chr10	8887717	Unique_Gt	#N/A	Tm1_Mira454_Contig_5884	GATGGATGAAGAACTTGTGCTTGCTTGCCGGCAGAAGATGGAGGAGGAAA[A/T]CTCCCAGTCGAGTGAGGCAACTGAGAAGAGGAAACTAATATGGGAACGCC
Tom_003483_Class_II	N/A	N/A	Chr09	11019343	Unique_Gt	1	Tm1_Mira454_Contig_5888	ATTTCCTTGAACTTGTCAGCTGGGAAGTCATTAAATACTGCCACTTGACT[A/G]CCAAAAAATATGGTCATCTGGGAATTCTTTGGTTCCACTTTTGCTGGTTT
Tom_003485_Class_II	N/A	N/A	Chr05	57473341	Unique_Gt	#N/A	Tm1_Mira454_Contig_5894	AGAAACAGGGGATCATGTTACTATTAAGGGAATAGTTTATTGGTAAACAC[T/C]TAAGTTTACCAGCAAATTGAACTGGGTATGAAATACAAGGCCTTCTTGTT
Tom_003493_Class_II	N/A	N/A	Chr08	49238245	Unique_Gt	#N/A	Tm1_Mira454_Contig_5905	AAGAAAAAGAAAAGGCCAAAGATGGCAACAAGGAAGAGAAAAAAGGTGAG[A/G]AAAAAGAAGGCGGTGAGGAAGTAAAGAAAGAAGCCGGTGGTGAAGAAGAC
Tom_003495_Class_II	N/A	N/A	Chr05	45235	Unique_Gt	#N/A	Tm1_Mira454_Contig_5907	TTCTAGGACTACTATGGTTGACAGAAACCATTGACTCTTGGTTTATGGTG[A/G]TACCAGGATCAAAGTGAGGATAATTTTGTGCTTTCTTCACTTCGGTGGGT
Tom_003496_Class_II	N/A	N/A	Chr05	45413	Unique_Gt	#N/A	Tm1_Mira454_Contig_5907	ATTACCTTGTCTAGTAGTTGCCGAAGGATCAATAATTACCCCATTAGTTT[C/G]GTCTGTGCAAACTTTATCTGAGTTTTTAATTAACTTGGGAGAATTGTCTT
Tom_003497_Class_II	N/A	N/A	*	0	Unique_Gt	#N/A	Tm1_Mira454_Contig_5907	TAATTAACTTGGGAGAATTGTCTTTGCATTTGCTGGCACAATTTCCAGAA[T/C]CCATTGATCCAATCATAAAACAAAGCCTAGGCAGTTAAGAAACCAAGCCC
Tom_003499_Class_II	N/A	N/A	Chr04	26788217	Unique_Gt	#N/A	Tm1_Mira454_Contig_5908	TCAAGGCTCAGCGAAGCAGCAACGTGGAGCTTATGTACCCGAATGGAATT[T/C]ATCGACGAAGAAAGCCTCAGGTTGTGATTCCTCAAGTTCGGGTGGGGGAC
Tom_003504_Class_II	N/A	N/A	Chr09	15755004	Unique_Gt	#N/A	Tm1_Mira454_Contig_5915	ATCGTAGCCAGCGGCGAGAGGAGAGCCTCTTGACGGCAACACGGCTTTTT[T/C]AGAAAGCTTTTTGACTTTCAAGAGGGAGGCTGGACCATGGGTAACTTCAT
Tom_003505_Class_II	N/A	N/A	Chr01	42066753	Unique_Gt	1	Tm1_Mira454_Contig_5916	CCTGAATATCACTCCATTCACCTTCACCAACTGGTTGGATGTTAACTTCA[T/C]CCGCTGCCATGTGGACTACGCTCTCCTCAGGTACCGGTGCTGTTATCGAA
Tom_003508_Class_II	N/A	N/A	*	0	Unique_Gt	#N/A	Tm1_Mira454_Contig_5918	ACTCTTCTTAATCGGAATGAGTTGAAGCAGACACGTTGTCATCTACCTGC[T/C]CATCCATCTGTTTTTTATAATATCTCTGAGCAGTTGCATTGACAATCTTG
Tom_003518_Class_II	N/A	N/A	Chr09	5180787	Unique_Gt	#N/A	Tm1_Mira454_Contig_5939	TCATATTATGATCATCGTAATGATCATAGTTATGAGGTGAATAACCATGA[A/C]CTGTGCATTGATGAATATAGAAGGGCATCAGAGAATTCCTTGTCAGGGAG
Tom_003529_Class_II	N/A	N/A	Chr10	61758170	Unique_Gt	#N/A	Tm1_Mira454_Contig_5961	AAGATTACTTCATCCCCATCTTCCAAGAACTTTCGGGTTGTCCCATTTAA[T/C]GACAATGCTTTCTGTCCATTCCATGTTAGTTCCAGCAAACACCCAAGAGA
Tom_003537_Class_II	GOOD	GM_GOOD	Chr13	54564533	3_GtGmGa	#N/A	Tm1_Mira454_Contig_5967	CAAAAAAAAACAGAGATGCAAATAGATCAAACATATCAGCACCAACCATA[A/C]ATCTGCAACCCTTTTTTTTTTCCTTATAATAGTTTTCTTATTTCATACAA
Tom_003538_Class_II	N/A	N/A	Chr11	17989919	Unique_Gt	#N/A	Tm1_Mira454_Contig_5969	AGTTAACAAGTAAGACTTTTAACTAAGCAACACTGAAGGAATTTGCAGCA[A/C]TCTCCACAAACTTTCTAGCTCCTTTAAACCACCGCTTGTCCCCAGCTTGT
Tom_003542_Class_II	N/A	N/A	*	0	Unique_Gt	#N/A	Tm1_Mira454_Contig_5980	CCTCGAGAAACAGCCTCTAAGTCTAGCATTGTCGATGCATTTGCGGCATC[T/G]GAAATTGGGTCCATTGTGAAGTTTAATTGACCGGTGGAGTGGGTTTTGTT
Tom_003543_Class_II	N/A	N/A	Chr11	55809787	Unique_Gt	#N/A	Tm1_Mira454_Contig_5980	AGGCTCAGAATTATTTGCCTACATAGGTCAACAATGTTGCAGCTCCGTCC[T/G]AGGCCGTTCGCAGGTGAAGGGTGTGAAGACACGGACGGATGATCTTTCCC
Tom_003544_Class_II	N/A	N/A	*	0	Unique_Gt	#N/A	Tm1_Mira454_Contig_5980	AGTAGAAAGAGATCATAAAGCGAAATTTATGAAGAAATTGAATTGAGACT[T/G]GTTCAAGCCAGCCAGGCTCCTCTCAACAAATCTTTTTTCTTTTTCTAGAA
Tom_003545_Class_II	N/A	N/A	Chr11	59143801	Unique_Gt	#N/A	Tm1_Mira454_Contig_5981	GAGAATGGAATGAAAATAGGGTTTTCTTTAGGCGGAGGAAGTGTTGTGAA[A/G]GGTGAGAAAGGGGAGAGTTCGAGTACTGCTCGGTTGGTTTTCGAAGATGA
Tom_003547_Class_II	N/A	N/A	Chr11	9175759	2_GtGm	1	Tm1_Mira454_Contig_5983	CACTTCCTTTGACAGAAAATAAAAGCTCTTCTCATCCCAACTACTTGATT[C/G]GTTCCAGAAGCTAAAATTGGCTTCTCTTTGCCAATGGGCTTCCAGTAACC
Tom_003560_Class_II	N/A	N/A	Chr04	50272503	Unique_Gt	#N/A	Tm1_Mira454_Contig_5997	GTAAAATCATACGACACAACAAAGAGTTTCACAAAACATTCACTACACAC[A/T]GTATTTTATTAAATTTCCCATGTCAATTTAGTCCTCACTAACCCACATGG
Tom_003562_Class_II	N/A	N/A	Chr09	43034021	Unique_Gt	#N/A	Tm1_Mira454_Contig_5999	AACTGAAATGTATCCCCTACAGCAGCCTTACCAAGTGATGGCACTGCATA[A/T]GCATTAGGTACCACCACTTTGGAATTCGGGCTGAGATCAGTGAGCCAATT
Tom_003564_Class_II	N/A	N/A	Chr07	40218230	Unique_Gt	#N/A	Tm1_Mira454_Contig_6002	TCTCGGAGACTTTGTGTTTTATAGTGTTCTGGTAGGCAGGGCAGCCATGT[A/T]TGATCTGATGACTGTATATGCATGTTATCTTGCCATTATCTCAGGACTTG
Tom_003575_Class_II	N/A	N/A	Chr08	51697176	Unique_Gt	#N/A	Tm1_Mira454_Contig_6032	TTCAAAGTTCATATCAACTCTACCACGTTTCTTTTGATGAATACCTTGGG[C/G]CACTGAATCCCATGCACCTAAATCTCTAGCTCGAAACCCCATTTCTTCAT
Tom_003576_Class_II	N/A	N/A	Chr08	51697083	Unique_Gt	#N/A	Tm1_Mira454_Contig_6032	TTCTTCATCAATGCTATACTCTTTTGAATCATTATCATAATCATAATTTA[A/G]ATTAAGGCAACCATAATTCTTTGATTTGAATCCGACGTTCAAAAAACTCC
Tom_003579_Class_II	N/A	N/A	*	0	Unique_Gt	#N/A	Tm1_Mira454_Contig_6043	TAGAAGCCAGTCTTCATCACCATCATTATTCAGCTCAGCTTCGAGAAGAG[A/G]TGGCATCCAATCCTCAATGAAGGTTTTATACTGCAATGCAGCCTTCAGCA
Tom_003588_Class_II	N/A	N/A	*	0	Unique_Gt	#N/A	Tm1_Mira454_Contig_6052	CAAGGTTTATTTGGGTGGCACGCTACTCGCTGCCCTTTTTCCATCCAATT[A/G]AACTTGGCTTGTTCTAAGCTGGTATTGAGTGCCATTACTTATCGTACTTC
Tom_003590_Class_II	N/A	N/A	*	0	Unique_Gt	#N/A	Tm1_Mira454_Contig_6059	CAACCATTTATCTAAACCTCCGCTTTGCTTCTCCATAAGCCACGACGCCA[A/G]GGACGGTCATCATATACCCGCCGATGCCAACAGTTGTGACGGGATTTCTG
Tom_003596_Class_II	N/A	N/A	Chr09	37437871	Unique_Gt	#N/A	Tm1_Mira454_Contig_6074	CATCCTTGTTCTGGATTGAAATAACTATTTTGGCCCTTTCGGGAGCAGGA[T/C]TTTTTGGTTGTTCGGCTACAGCATCTAAAGAAGGTTTCGAGGAACCACTC
Tom_003598_Class_II	N/A	N/A	Chr04	59216965	Unique_Gt	#N/A	Tm1_Mira454_Contig_6076	AGGAGTGCACGCCGCTGGTCAGGTGGTCTGTTGAGCTTAGGCACTCGTCT[A/G]CCATGCCGCATTGCATAGAATCGGCCACCGTTATCAATTATGGTGAAATT
Tom_003600_Class_II	N/A	N/A	Chr06	40357410	Unique_Gt	#N/A	Tm1_Mira454_Contig_6080	ATTGCAACAGCATTGAACGCAAAGATATATGGAAATGGGAGTGAAACCCT[A/G]GTTCTGGCACATGGCTATGGTGAAGACCAGAGTGCATGGCAGCTCCTCCT
Tom_003606_Class_II	N/A	N/A	*	0	Unique_Gt	#N/A	Tm1_Mira454_Contig_6084	TATCTGAATCCTAGACAGAAGGCCTGTTGAGGTTACGCCGTCATAATAGC[C/G]TTTTTTAATGGAAAACAAGCGTAGTAAAATATAAAAAAAGTTAGCGCTAA
Tom_003609_Class_II	N/A	N/A	*	0	Unique_Gt	#N/A	Tm1_Mira454_Contig_6087	ATTGTTGTCCTCTCTGTCGTATAATGGATGAGTCTGTGAGCCATATTTTT[A/C]AAAGTGTCCTGCAATGAGGGTGGGTATTGACGTCTCACCCAGTATTCAAG
Tom_003610_Class_II	N/A	N/A	Chr05	63293889	Unique_Gt	1	Tm1_Mira454_Contig_6092	GCTATGTAAAAGGGTCTCGGCTCTTTGTGATAAAAAATTGTTCTTCTCAC[T/C]GTCGGACACAAGGCCCTTGACCTTTCCTCCCCATGACGATCGCTTCCCTT
Tom_003616_Class_II	N/A	N/A	*	0	2_GtGm	#N/A	Tm1_Mira454_Contig_6100	CTTCTTATGGGCTTCCTTTCTTCGCTTCTTCTTCCTCTTGTGAAACCCAG[A/T]AACGTAATCCCTGAGATCCTTCTCGTTGAAAGAGACGGAGAGTGCTTTGT
Tom_003619_Class_II	N/A	N/A	Chr10	57710473	Unique_Gt	#N/A	Tm1_Mira454_Contig_6101	TAGCAGGAGAAAAGCTTAGCCAAATGGAAGAGGCGGATGAGTCGAATTCC[A/G]GCATTGTTTAACGTGCAGAGTTGAAAGCTGGCAACATGAGAATCCGGGCT
Tom_003626_Class_II	N/A	N/A	*	0	Unique_Gt	#N/A	Tm1_Mira454_Contig_6111	AACAACAACAAACAACCGGGACAGAGCCATGACGGTCAACAGCTTCTACC[A/G]AATGATTTCTACTCGTAGATCCAAGGGTGAAGGCTGCTCTGCCAGTTAAC
Tom_003631_Class_II	N/A	N/A	Chr02	38831604	Unique_Gt	#N/A	Tm1_Mira454_Contig_6117	CTTTGCACTTACCCTTTACTGAATACTATTCTTCTTGGGGTTTTTGCCAC[T/C]GTGATGAGTGTCTATTTGTTTTGGCTTGGAAGGCGGATTTTGAATTTAGT
Tom_003636_Class_II	N/A	N/A	*	0	Unique_Gt	#N/A	Tm1_Mira454_Contig_6133	TCCTTTCTTTTAGCATTAGCGTCTGATAGCAAAGATTCCAATTCTCCGTT[A/T]TGGTATAGTTCAACGGTATCTGTACAACCACCAATGTGTTTTCCCCCAAT
Tom_003653_Class_II	N/A	N/A	Chr10	106473	Unique_Gt	#N/A	Tm1_Mira454_Contig_6164	TCTGGAGGCGCTCATTTTCCTTCGCCGCCGCACTAATATACTCAATCGTT[A/C]CTATAGCTCGAGTCTTTTTCTCCTTTTCTTCTACAAATCTTGAAATTCTT
Tom_003660_Class_II	N/A	N/A	Chr01	49587513	Unique_Gt	#N/A	Tm1_Mira454_Contig_6186	CATTCGAACAGCTTCAACAAGCTGCCCCCTCAGCCTTTGCGATAACAGAC[A/G]ACCACCCACCTCAACACATTCCCTGTACAGTGGCATGTATGCAATTACAA
Tom_003664_Class_II	N/A	N/A	*	0	Unique_Gt	#N/A	Tm1_Mira454_Contig_6192	CCTGACGACTACTGGAAGAGGGGATTGGCTGGAGAATCGGGAATGGTCAG[C/G]GAGTCAATATATGGAACGATGCATGGATCCCGGGAGCTGGAAACAAGAGG
Tom_003665_Class_II	N/A	N/A	*	0	Unique_Gt	#N/A	Tm1_Mira454_Contig_6192	ATATGGAACGATGCATGGATCCCGGGAGCTGGAAACAAGAGGAAATCCGA[T/C]CTTTATTTGGGGAAGAACAAACACAGAAAATTATCGCAATTCCACTGGCG
Tom_003668_Class_II	N/A	N/A	*	0	Unique_Gt	#N/A	Tm1_Mira454_Contig_6202	ACAAATAGCACCATCAAGCTGATTAAACATTACCATCATGTAAGTGACAA[A/T]GGAATCATTGTTTCGTAGAAATTCAGCTTTTGATCTTAARGCGTAAGATT
Tom_003676_Class_II	N/A	N/A	Chr04	6607991	Unique_Gt	#N/A	Tm1_Mira454_Contig_6217	CAATCAAACTATGCTTACCAATTCCATCAATCTCGTACACATAATAAAGC[T/G]GTCCATTTTCGTCTTTCTTCTCCTCGGAGACCAAGCTGTCGGCCCCGGCA
Tom_003681_Class_II	N/A	N/A	Chr06	43772547	Unique_Gt	#N/A	Tm1_Mira454_Contig_6225	TTTGAATTCATTGGCATAGCAAAATTAGGTGGTTGCATGGAATGCATCGG[T/C]GGGTATTCAGGAAACTGGTTCTCAGATAAAAGTCCCTGTGGTTTGTCTGA
Tom_003689_Class_II	N/A	N/A	Chr13	3384842	Unique_Gt	#N/A	Tm1_Mira454_Contig_6252	CCTATTAGCTTGTCGAAGAAATATGTAGTCTTTGGCTTTCGAAAAGCTTT[T/G]TCACTGTTTTTAAGGACCTCTTTGACCAGTTCTGGGTCTGTAATTAGCAG
Tom_003691_Class_II	N/A	N/A	*	0	Unique_Gt	#N/A	Tm1_Mira454_Contig_6257	CAAATATAAGCAGACAAGAGCTTAATGATATTGAACATACATTATGTTTC[T/C]CTACTATACAAAGATTTTAACTTGATACACTCATTATTCCTTCATCATGA
Tom_003692_Class_II	N/A	N/A	Chr08	36823163	Unique_Gt	#N/A	Tm1_Mira454_Contig_6257	TGATCAAAGGGGAGCTTCTAAGTGTGCAGTCAGAAAATTCACCACGAAAA[T/C]GAAAGAAGGACATTAAGCCTTCAAAATGTTCTATACAAAGAGATATACCC
Tom_003694_Class_II	N/A	N/A	Chr10	12139074	Unique_Gt	#N/A	Tm1_Mira454_Contig_6264	CAGCCCCATATATAGGTTCCACTGAACCAAATGTCTGCACTTTTTCCCTA[T/C]TGATTGTTCCTAATGTTACCTTTGGCGGTTTGATCTTTTCTGTCTCAGCT
Tom_003697_Class_II	N/A	N/A	Chr06	32988269	Unique_Gt	#N/A	Tm1_Mira454_Contig_6268	TAAATTTGGGGGATAATGTCATCTGAGAATCCCCTAACTTATGAACGGGC[A/G]CCTTTTGGGACGAAAAGCGAACCCTTTGCATCTTTCTCCTGGAAACAACA
Tom_003701_Class_II	N/A	N/A	Chr01	29735453	Unique_Gt	#N/A	Tm1_Mira454_Contig_6281	GCACTATTCCTTTTTAGCGTCAGGCCCAGGGTCTGTATTAGCAGCAGCAG[C/G]GTTGGCGGGATTATAGGAGGATGGGGTTGTAGAAACTCCGTTATTGGCAG
Tom_003705_Class_II	N/A	N/A	Chr12	11000098	Unique_Gt	#N/A	Tm1_Mira454_Contig_6288	GATCCCAGAACTCTTAGCCGTGTTGGAAAGCATGACGGCGCACAGGCATC[C/G]CGGATTCTGGCCTATTTTCTTCACCTGTTGGCAGCAACTGCTGGAAACTG
Tom_003707_Class_II	N/A	N/A	Chr01	24641396	Unique_Gt	#N/A	Tm1_Mira454_Contig_6290	CCTAATTACCCAGAACCCCCTTCCAATCCCACCGAGGACTCTGCCAATTT[A/C]GCCGATCAACCTAAGCTCATGAGTGCTGCTCTTGTTAAGGCTGCTAAACA
Tom_003708_Class_II	N/A	N/A	Chr05	27576713	Unique_Gt	#N/A	Tm1_Mira454_Contig_6290	GTTCAGGAGTTATTCAGTCAAGCAGCAGATAATTGTCTCAACCTGAAGAA[A/G]CCAGATTGAATTCATTTCCTTGAACAATCCCTCCTTCCATGTTTAATTTT
Tom_003709_Class_II	N/A	N/A	Chr09	18428977	Unique_Gt	#N/A	Tm1_Mira454_Contig_6296	CAAAACCAACAACGCAAGACAAGTTGTGACAACAGCCATAAATGGGGAGA[C/G]ACTCCACGAGGATGAGGAGTCTGGGGCTTTAGTTGTTGTTGTTGTAGTAG
Tom_003711_Class_II	N/A	N/A	*	0	Unique_Gt	#N/A	Tm1_Mira454_Contig_6304	AAAAATTAATAATTACACATAATMAAGCCATCAAATTAGAATTCATTACA[A/T]ATGTTTTACGCAATGCAAGAACGGACATTACATTTAAAATATTCCATCAA
Tom_003715_Class_II	N/A	N/A	*	0	Unique_Gt	#N/A	Tm1_Mira454_Contig_6306	TCTGCAACATCATGTTCCCCAGTAATAAATTTGAACAAGAGATCATCCCC[T/G]ACGACGAAGGTTTTATTGTCAGCCCAGTCATCGTATAAATTAGAATTACT
Tom_003719_Class_II	N/A	N/A	Chr06	38180235	Unique_Gt	#N/A	Tm1_Mira454_Contig_6315	TCACAACTCCAGGAATCATCTTGGAAGACAACCTCCAATCATGGCATGAA[T/C]CTACAAATGAGCTGCCTAATTCCAACCACCCTGCCCTTCCCACCCCTTGT
Tom_003734_Class_II	N/A	N/A	Chr01	27699788	Unique_Gt	#N/A	Tm1_Mira454_Contig_6352	ACAAATTATGCCCGTACCTGATTTTTTCCTCTGTTTATCACATGCCCCAT[T/C]GGAATTTATTTTGGCCATAAGTTGGTCCGGCAGTTTCTAGCGTTCATCAT
Tom_003736_Class_II	N/A	N/A	Chr07	40850081	Unique_Gt	#N/A	Tm1_Mira454_Contig_6356	CTAATTTTATGAACAATACCCACCAGGTTTTGTCTGTAAACTGTAAAGTA[C/G]AGTCCAAACCTTCCATCATAGTTTTCCCACTATCCAAACAACAAACCTTA
Tom_003737_Class_II	N/A	N/A	*	0	2_GtGm	#N/A	Tm1_Mira454_Contig_6361	ATATCAAAGAAGTTAAAGGATGAAGGCTGTCCTCTCATTCGTGAGGATAC[A/G]GTATTCTGCAAGTCTATCTTAAATGAATTTGTGGTGAAGATGAATCTAGA
Tom_003742_Class_II	N/A	N/A	Chr08	3527998	Unique_Gt	#N/A	Tm1_Mira454_Contig_6366	TGTACAAATAATATCAAAAACTTCGATCAAATTCTTCATCACCATGAGTA[T/C]AAACAATGAAGTTTCAGTAATGGGGTGCCAGCACTCCGTCACAGGGACAA
Tom_003760_Class_II	N/A	N/A	Chr02	7733138	Unique_Gt	#N/A	Tm1_Mira454_Contig_6381	ACTATATTGTTGAATTATCTCTACCATTATTGTTTATCATCAGGACTCTG[A/T]TCCTCCCTTCTACTGGTCAATTCCATCCCTTCTGCAACATYTTCTTTCAC
Tom_003767_Class_II	N/A	N/A	Chr11	2000888	Unique_Gt	#N/A	Tm1_Mira454_Contig_6391	AACCGGGCTTGAATTAATCAAGCTTTGAAGCCGAGAATTTAGGTTTGCAG[T/G]CAATCCGGTCGGTTCCAAGATGCCACCGGTTCCTTGTTCAGTCCCAATAA
Tom_003768_Class_II	N/A	N/A	Chr13	25488371	Unique_Gt	#N/A	Tm1_Mira454_Contig_6400	AATGGAGCAGCCCATGAAAAGTGCCTGGGAACATAAAAATGAACTTGCAA[A/G]CCGCGATCTTGACATGGTATAGCAGCCACCAACGCCCACATTACAAACAA
Tom_003770_Class_II	N/A	N/A	Chr07	57361795	Unique_Gt	#N/A	Tm1_Mira454_Contig_6410	ATGGCTACTGCTGAAGTTGATGATGATGTCTTCGGAGCTGATCCAACCGC[T/C]GTTAAGTTACAATCAGAAGTGGCGAAGATGATGGGCAAGGAAGCCGGTCT
Tom_003774_Class_II	N/A	N/A	*	0	2_GtGm	#N/A	Tm1_Mira454_Contig_6419	TCTAAATTTTTCTTGAAGATGAACTTCAGTCCCGTCAACAGGCTTATCAA[A/C]AATTCCAACGCTAGCATTGATTTTCTCTTTGCTTTTTCTTATCTTCTTGC
Tom_003777_Class_II	N/A	N/A	*	0	Unique_Gt	#N/A	Tm1_Mira454_Contig_6425	GAAGGTTGGAGGTGGTTGCGGCTTTAGAATTTCCTTGACAATAAATTGCG[C/G]CGTGCTTTCCAAATTAATGTAATGATCACAATTGATAACTGTTTGGCTCG
Tom_003778_Class_II	N/A	N/A	Chr12	22393357	Unique_Gt	#N/A	Tm1_Mira454_Contig_6426	TTCACAAAGCAAGAAGGCAGTTAAGCTGTTCAAGTACTGCCTCCTACACA[A/G]CACAAACAGCGCACTGAACAAAACTTTCAAATCCACACCATTATCAAAAA
Tom_003779_Class_II	N/A	N/A	Chr12	22393069	Unique_Gt	#N/A	Tm1_Mira454_Contig_6426	GTACTGCCAACCTTAAAACCATCAAGGTTGCCTGAGGCATCGTTGACTAC[C/G]GTACCATGAAGCTCAAGTGGTTTGTAGTTATACCACTTATCCAAACTCCC
Tom_003782_Class_II	N/A	N/A	Chr04	53358972	Unique_Gt	#N/A	Tm1_Mira454_Contig_6429	AGTTTATGCTAAAAGGCAACTAAAAGTGTTGCAGGGAGAAGAATTGCTAT[T/G]ACAGTGAGACGCGTTATAGGGGTTGATGAAGTTCTATTTATTGAGCAAAA
Tom_003786_Class_II	N/A	N/A	*	0	Unique_Gt	#N/A	Tm1_Mira454_Contig_6435	TTTCTTCATATGGAACCAAGCTGGAGGAAAAAAAATTGCCAAGAGGAACA[C/G]TTCCCAGATCTCAGTTTGGATCTTATAACACTAACTTTTAACAAAGAAAT
Tom_003787_Class_II	GOOD	GM_GOOD	Chr03	43701826	3_GtGmGa	#N/A	Tm1_Mira454_Contig_6440	GTAAGGCTCGAGTTATGCACATCGGATAGACAATGTTTATTAGCCGACGT[A/G]ACTAGAACGTTCAGAGAAAATGGTCTTAACGTGACGAGAGCTGAGATATC
Tom_003788_Class_II	GOOD	GM_GOOD	Chr03	43701742	3_GtGmGa	#N/A	Tm1_Mira454_Contig_6440	ACGAGAGCTGAGATATCAACCACGAGCGATGTAGCTCTAAATGTTTTTTA[T/C]GTAACCGACGCAACGGGAAACCTAGCCGATCCCAAAACCATCGAAGCAGT
Tom_003795_Class_II	N/A	N/A	Chr02	34573916	Unique_Gt	1	Tm1_Mira454_Contig_6467	TTTACCACACTTCCTTATGAACTTCTTCTCAATAAACACACTCCCTGAAG[A/C]TATAATCTTACCTGAAATTTCATCTTCGATCACACAAATAACATGATCAT
Tom_003801_Class_II	N/A	N/A	Chr07	22254321	Unique_Gt	#N/A	Tm1_Mira454_Contig_6483	CTTCTTTGCATACAACATAGACTCGGGGAACACTTCCGAACTTTTCCTTA[A/G]AGAACTTGTCTGCCTTGGACAAATCGCTTAAAAACATTGATCCTGGCCTG
Tom_003806_Class_II	N/A	N/A	*	0	Unique_Gt	#N/A	Tm1_Mira454_Contig_6486	CAGCACTCCAACATCCGTACCAGATGCAATGAGCTTAGAACACCTGGAAA[T/C]CGTTGATCAATTAGAATACCACTCCACTCTTTAAGTTCAACATTGACCTC
Tom_003811_Class_II	N/A	N/A	*	0	Unique_Gt	#N/A	Tm1_Mira454_Contig_6499	AAGTTGGCATCGCCTCAATAGCCCACGACTGAGCGACAGATTTCAGTTCA[T/C]CCACGTCCACCTTCAAGAATATGACGTTGGGCAGCTTCTTAGCAAGATCC
Tom_003818_Class_II	N/A	N/A	Chr12	6542055	2_GtGm	1	Tm1_Mira454_Contig_6518	ACCACGAAGAAACAAGACACAACTACGTAAATCTGAGTTATCAGGCGTCC[A/G]CATTATCTCCTAACAGTAAATGGAAGTCATGAGTATATTGCTTTATTCAC
Tom_003819_Class_II	N/A	N/A	Chr12	6542211	2_GtGm	1	Tm1_Mira454_Contig_6518	GCAAGACTGTATGTGAAGTATGTCAAGATCAGTACACACGGAATCTCACG[A/T]TCGAATCAAGACCTAGGAGTTTCGAAGTCAAAACAGTGAAAATCTACTTT
Tom_003822_Class_II	N/A	N/A	Chr12	6542576	Unique_Gt	#N/A	Tm1_Mira454_Contig_6518	TTCCCTGCAAACCCTGGTGTCTCAAAACAACTTTTTCCCCACCAGGTTCA[A/T]TGTCATTCATGTCGCCATCAACTTCTCTTGTCCTAAAGGTTCTCCGCTCA
Tom_003823_Class_II	N/A	N/A	*	0	Unique_Gt	#N/A	Tm1_Mira454_Contig_6526	GTGACTAACCCGAATTTCCAAGCACATTGTCGAAAAAAATCTAGAAGGAC[T/C]GGGAAGCAGGTTTTTTCATCCTCAAATATCCATAGGGGCCACGCCTTCGC
Tom_003828_Class_II	N/A	N/A	Chr07	25050504	Unique_Gt	#N/A	Tm1_Mira454_Contig_6545	CAGCGGCAATTTCTGATTTCAGCCCTCCGACACTTCATCCAGATTCTGCT[T/C]AATTTCTCCGTTTGATTGAGGATTGGGCCAATCAAAACATCCTATAGGTA
Tom_003831_Class_II	N/A	N/A	Chr13	13403013	Unique_Gt	#N/A	Tm1_Mira454_Contig_6547	AAAGTTTGCCTAGAACCATCATACTTATGATCCACAACCAAATTAATCAT[A/G]CCTGAACTATCTCTACTTCCCGTCAAAACTAGCCCAGATCTGGGATTTCT
Tom_003832_Class_II	N/A	N/A	Chr13	13402648	Unique_Gt	#N/A	Tm1_Mira454_Contig_6547	GGTTGGTGCTAACACTCTTTCACAAGTGTCACTGTTATCTACCAAGCCAC[T/C]GGATCTCAAAGAAGAAGTTGAGGTTGGCATGCGCAAAAGCTGCAAATTAG
Tom_003845_Class_II	N/A	N/A	*	0	Unique_Gt	#N/A	Tm1_Mira454_Contig_6575	CCATATGAAAGACCTCCAATGAAAAGCTTCTTGGTCGATGTCGACATGCA[A/T]CGAAGTGTGTTAAGCATTGAAGATATCATTGGGGTTTGCCCATTTTGCCT
Tom_003848_Class_II	N/A	N/A	Chr05	40585034	2_GtGm	#N/A	Tm1_Mira454_Contig_6580	AACAGCCATTATCACTAACCTCCTCATCTTCCCCAACCGAACCCACAACT[T/C]TTCTTTCCTTCTGGATTCTTTTGTTAATAGCAATCAGATAATACAGGAAA
Tom_003856_Class_II	N/A	N/A	Chr01	7633605	Unique_Gt	#N/A	Tm1_Mira454_Contig_6593	TAGAAGGGCTAATGGCTGCCCTATCCCTCCAGCAGCTCCAAGTATTGCGA[A/C]TTTGTAAGATGCCACAGGCTGTAGACCATTCTGAGACTTCTGGTTTGCTT
Tom_003862_Class_II	N/A	N/A	Chr08	36890311	Unique_Gt	#N/A	Tm1_Mira454_Contig_6603	AAGAGGGGTACCAGGAACTGTATAATCTTAAACAGAAAGCCAGGCTCCTC[T/C]TGTTGAGTTGCCGCGGTTGACGTCTGTGCTTTGTACATCCTTCGTGCGGG
Tom_003864_Class_II	N/A	N/A	Chr02	783161	Unique_Gt	#N/A	Tm1_Mira454_Contig_6619	TTGCCTCGATATCGAGCTCAATCTCATCCCCATCTTGCCTCAAATGCCCG[T/C]TCCTTTTCCTTATAATATGAACAACATTATCCATTTTCTCCTGTGGTAAG
Tom_003866_Class_II	N/A	N/A	*	0	3_GtGmGa	#N/A	Tm1_Mira454_Contig_6621	AAGCATACAAAAAATAAATCTGGGTTGACTAAGGAAAACGTAGAGATTGA[A/G]CAATAGACCCTTGGTTTACCAGATGTTCCTCCTTCAAACTGTTTTGGTTT
Tom_003867_Class_II	N/A	N/A	Chr11	38474690	Unique_Gt	#N/A	Tm1_Mira454_Contig_6621	GATGTTCCTCCTTCAAACTGTTTTGGTTTTAGGAGCCTTTTTCTTGAGTT[T/G]TCTGCTGGGGATTGAGTTCTTCATGCCGATGAAGAAGAGTAATGCCCCCA
Tom_003874_Class_II	N/A	N/A	Chr13	48204735	Unique_Gt	#N/A	Tm1_Mira454_Contig_6632	GGCCCAACAATATTATCAGGTACAAATCCTAGCATTTGAGGAACGCTACC[A/G]AAAATTGCATCTTTCTGTGATTTATGCACACTTGTCTCAGTTGTTAATTG
Tom_003880_Class_II	N/A	N/A	Chr01	6334322	Unique_Gt	#N/A	Tm1_Mira454_Contig_6644	ACCTTCAGTTCCCCAAATTGCTTCAGCTCCATCACTTTCATCGTTTTCCC[A/G]TTTCGATTCCCCTTCTTCAGTTTCACTTTCATCCTCATCGATGGTGATGG
Tom_003881_Class_II	N/A	N/A	Chr11	38554747	Unique_Gt	#N/A	Tm1_Mira454_Contig_6645	CTTACCACTTGGTTCCAAGCAAAAAGACAAATACAGCGAATTTCAGGGTT[T/C]TCACACTGTTTCGAGCGAAAAACAGTGTTAAGAGAGCAGATTTCAGGGTT
Tom_003896_Class_II	N/A	N/A	*	0	Unique_Gt	#N/A	Tm1_Mira454_Contig_6678	TTGAGGGTTGTGGAACTATAGCAAGTGCTCCCGCTGATGAGGGAGTAACC[A/G]TCTGTGCTGGCTTTGACCCTGGTTGTGAAACTAAGCCACTTAGGAAATCA
Tom_003908_Class_II	N/A	N/A	*	0	Unique_Gt	#N/A	Tm1_Mira454_Contig_6702	GGCTGGACAGAGTGAGTGGGAAGAAATGTTACATGCTGTCATCCAGGGAC[T/C]TCTCCATTATACGGAGTGGCCCCCCAGGTTATAGGAGATGGATTTCTACG
Tom_003910_Class_II	N/A	N/A	Chr08	52639107	Unique_Gt	1	Tm1_Mira454_Contig_6703	GTTTCTATGTCTATGGGAACGTAATCAAATGCAAGGTTATTTGCAGGTAC[T/C]ACAACAACCTGGATACTAGTTTAATCAATAAGGGCTTAACCCCATCCCCT
Tom_003914_Class_II	N/A	N/A	Chr13	21304207	Unique_Gt	#N/A	Tm1_Mira454_Contig_6714	GATCACGACCTAGTTTTTTCCTCTTAAGTGATCCCATACATCCATATGGA[T/C]CTTCTTGAAATTGAGTTCTCACCAATGCCTCACCTTTCAGAGCTGCTTCT
Tom_003921_Class_II	N/A	N/A	Chr12	8097336	Unique_Gt	#N/A	Tm1_Mira454_Contig_6727	AGGAGTGGAGACGGAAACCGAAACGGAGAAGTGATCAGATGGAAGAATCC[A/C]TAGCATAGTGGAGATAGTCCGCTTCATGGATTCCTTGGCGGAATAAGAAA
Tom_003924_Class_II	N/A	N/A	Chr04	44660011	Unique_Gt	#N/A	Tm1_Mira454_Contig_6732	TTACGCATATCCATTGTTCGTGAACCAGGCCATACACCTGCTGGTGAAGG[T/C]GGAATCAGATTTTGACTCGGTGAAATGCCAGACGGAGATACTAGATTGTC
Tom_003931_Class_II	N/A	N/A	*	0	3_GtGmGl	#N/A	Tm1_Mira454_Contig_6745	ACAAAGTTGTAGTGATTGTTCATAGTGGCTTGATGGTTATATCATCACAT[A/C]AGTTTTATTTATTTTCATTATCCCATTTATTGTAGAATTTCTATTATCGA
Tom_003935_Class_II	N/A	N/A	*	0	Unique_Gt	#N/A	Tm1_Mira454_Contig_6752	TCGAGCAATGGACTTTATATATTCCTCTTGTTGTCCAACAATTGAAACTT[T/C]CACATGCAAACAAGAAACAGAGCACATTAAAGATACAATGACAGTCATGG
Tom_003939_Class_II	N/A	N/A	Chr02	5271460	4_GtGmGaGl	#N/A	Tm1_Mira454_Contig_6759	ATTGTCATGAATGCCATAACACAAGCAATGAACATGCCTGAGGAACAAGC[A/T]ACTGGCCAGGTACCTGCACAAGGACAGCCGTCAGCTGGAGCAGTGCGGCG
Tom_003940_Class_II	GOOD	GM_GOOD	Chr02	13053107	2_GtGm	1	Tm1_Mira454_Contig_6760	CGTTTCCAGATAACCCTTTCGCCTTTAAGCTCTTCTTTTTCCCTTTCGGG[A/C]TTTGTTTCTTCATCTTTTGTTGTTCAAGCTCTTTTTTGTTGTCCTCATCA
Tom_003943_Class_II	N/A	N/A	Chr13	57282305	Unique_Gt	#N/A	Tm1_Mira454_Contig_6761	AGGAAATTGGGCAACAGCGTGTTTCCTTCCGAGCGAAACCATTGCAACTT[T/C]CGGACCAGGTTTGTACACGGACATTTTGCTTTCTTTTCCTCCGCCCATCA
Tom_003944_Class_II	N/A	N/A	Chr13	57283162	2_GtGm	#N/A	Tm1_Mira454_Contig_6761	CTTTCTCCAGTCGAGGTTCGATATAGTTGGCTTCCATCCGAAGCTGATTT[A/C]AGATCAACTGATTGCTGTAATTTTACATCGACTTTCTTTGATCTCAGCAA
Tom_003948_Class_II	N/A	N/A	Chr10	58426804	Unique_Gt	#N/A	Tm1_Mira454_Contig_6767	AAACTCATCCCATGAATCAGATGATAGTATGACGAAATCAGCCAATTTTC[T/C]AGTTAATAATGATCCTATTTCGTTCTCCCGAAAGCATGCCCGAGCAGCTG
Tom_003969_Class_II	N/A	N/A	Chr10	57056851	3_GtGmGa	1	Tm1_Mira454_Contig_6783	CAGCAGGTCGAAAGTGAAAGCATCTTTACTTTCTTGATTGTAGAAGAAAT[T/C]GGACCGTGGTAAACAACCCCGGCATCCTTCTCATCTTCGTCGTCTTCTTT
Tom_003971_Class_II	BAD	GM_BAD	Chr05	63139340	2_GtGm	#N/A	Tm1_Mira454_Contig_6789	AGAAAAAGGAAAACGTTCAACCGAGTCCACTGCAAAGGTTTTAACAAACT[A/C]GTCTATTTCAAGTGCCTGTTTTGTGTGTGGCTGTGTGTGTGGAGTAACAT
Tom_003980_Class_II	N/A	N/A	Chr13	8073984	Unique_Gt	#N/A	Tm1_Mira454_Contig_6809	AGCATTTTCCAAAACCGATCCGAGCCTTTCTCTGTTGCATCCGTGTTGAG[A/C]TTTGCATCTAGCATTTTCGAGCCATCCCATAATTCACGTGTTTCACCTCC
Tom_003986_Class_II	N/A	N/A	Chr05	59587464	Unique_Gt	#N/A	Tm1_Mira454_Contig_6827	ATGAGGTACCAGGAGGTACAAGCCCCGCCATTGTCGTCTCTTGTTTCTCG[A/G]AGGAGGAATTTGCCGCAAAATCTCAGGGTAATGATGAGGTACAAATGGGA
Tom_003990_Class_II	N/A	N/A	*	0	Unique_Gt	#N/A	Tm1_Mira454_Contig_6842	CTTCGATAGAAGTACTTTCCTATTTGTTTGATTGCTTCCTCACATCAGGC[A/G]TATCTAACAAATCATGGTTTATCTTTTAACGCTACTAAGGATCTAAGCAC
Tom_004001_Class_II	N/A	N/A	Chr02	2298780	2_GtGm	#N/A	Tm1_Mira454_Contig_6871	AATAGGGAGATTGAGAACCGGGTTGATTTCGAACGCTTGCTGATGGATTC[C/G]TGGAGGATTGAAGTGAGGTTAGACCACTTTCTGCTGGGGAAGGAGAGCCT
Tom_004002_Class_II	N/A	N/A	*	0	Unique_Gt	#N/A	Tm1_Mira454_Contig_6871	GTACTTCCAGGTGACATTCCTTGAAACATTATGACAAGACAAAAAATGAT[A/G]GTGAACACCATAGCAAACATGTTGCTACTAGAAGATGTTGCCGGCTTAGT
Tom_004011_Class_II	N/A	N/A	Chr12	8639279	Unique_Gt	#N/A	Tm1_Mira454_Contig_6883	TGTGGAGTTTCAGAAAAGGGAAATATGCCATTAGGATCAATCATTGGCTT[A/T]ACTTTCCCACTCTCCAAGAAAGGCTCCAATTTCTCTAAAATTGCTCCATT
Tom_004022_Class_II	N/A	N/A	Chr13	34745264	Unique_Gt	#N/A	Tm1_Mira454_Contig_6905	GTTGGCGCTTCCTCCAAGCTGGGATTTTACCAGGGAATGCCCATCTTAAC[A/C]ACCTCTCCCAAGCATAGCAGCACAGAAACATTAGTAGAGCCCATAGCAAG
Tom_004034_Class_II	N/A	N/A	*	0	3_GtGmGl	#N/A	Tm1_Mira454_Contig_6935	ACACAAGAAAGCACTCCAGAAAGAAAAGAGTTGAAAGGAAATGATCCCAC[A/G]CTAGCCATGTAAACCACCTGGATCAGAGCGGTGAAGACTGCGAAACCCAC
Tom_004040_Class_II	N/A	N/A	Chr06	48139673	Unique_Gt	#N/A	Tm1_Mira454_Contig_6946	ATTGCTGATTAAGAAGATTTTGTGGGTTCGTGTGTGGGATTGTGTTACTG[A/T]ATTCTCGACTGAGAGACCCATTGATAAGAACTTGGGATTTGAGTTTTATG
Tom_004041_Class_II	N/A	N/A	Chr08	57021590	Unique_Gt	1	Tm1_Mira454_Contig_6949	CAAAATTCAATACGGCAGCACTTGGCTCCCCCCTACTATTTCCCACTGCA[C/G]CTGCAAAAGTATTAAAGTCCAGTGCCATATCTCAGACCTAGAAATTTTTC
Tom_004055_Class_II	GOOD	GM_GOOD	Chr04	59632754	3_GtGmGa	#N/A	Tm1_Mira454_Contig_6969	TCCTAGCCGCTCTTTAACAGCGTTTGCCACCTCAATTATGCATTCCTCCA[T/C]TGTTGTAGCTTCTCGTGGCAACCTTACAGACTGAAAGAAGGGGATAACTT
Tom_004066_Class_II	N/A	N/A	Chr04	49600993	Unique_Gt	#N/A	Tm1_Mira454_Contig_6991	ATATTAGACAGAAAAATCAAAGAAAGTTGTCCTCAAATGCAACAGTCTTT[A/G]ACAAATTATGATGGCCTAAACACAAATTCTCATCTCAAAACTTAAACTCG
Tom_004067_Class_II	N/A	N/A	Chr10	13387533	Unique_Gt	#N/A	Tm1_Mira454_Contig_6992	GGATAAGTTTTTTCATCTTCAGATCAAGTTCGTAGGAAGGTAACAATGCC[C/G]GAAACTCAATCTCAAGGGACCCCAACGCTCTTCTCTCCTTACAAGATGGG
Tom_004070_Class_II	N/A	N/A	*	0	2_GtGm	#N/A	Tm1_Mira454_Contig_6996	ATGGTGCTTCTACAAAATTTACTCAACATAAGCACAACTAAAATATTAAA[A/T]AAGGAGTAACACTAATGACTCATCTCCATCACTGTCTATCAGTGTTCTGT
Tom_004078_Class_II	N/A	N/A	*	0	2_GtGm	#N/A	Tm1_Mira454_Contig_7013	GTCGTCAAAATGAGGAAGACAGTAGCCATATTTTTCAATAGTGCCCTGGG[T/G]CTTCTGTAAGGAGACTAATGAACAGATCCGATTATTCTGCTGTGGACTCT
Tom_004082_Class_II	N/A	N/A	Chr10	713727	Unique_Gt	#N/A	Tm1_Mira454_Contig_7015	CAAGAACCGTGATAGTTAAACTATCAGGCATCATACCATTTTCAACCATC[T/C]TCCTAAGGATCCTCTCAACATCTTCTACACGATCCTCTTTAGCATAGGCA
Tom_004086_Class_II	N/A	N/A	Chr13	57913681	Unique_Gt	#N/A	Tm1_Mira454_Contig_7024	ACGAGGCAGAAACGAGATGTATTTGAGAAGAGTATTGAGAGTTTGCCACA[A/G]CAATTTGGGTTGTCACCTACCCCGTCTATTGGCACGTTATCGGATACACC
Tom_004095_Class_II	N/A	N/A	Chr01	10885734	Unique_Gt	#N/A	Tm1_Mira454_Contig_7027	ATTGGTGGCCATGAAACCTGTGTCATAGTCCCTGAATTGAAGTCTGCTTT[T/C]GATATCGGGAGGTGCCCTGCTCGTGCTATTCATCAGAATTTTGTTTTCAT
Tom_004097_Class_II	N/A	N/A	Chr08	2669548	Unique_Gt	#N/A	Tm1_Mira454_Contig_7033	AACAAACTCTTCAATGGCAGGAACCTCGCCGATCCTCTGTAAAGATCCTT[T/C]GCTGGGCTGATCATCGACCCCTATGGCCATCACTGCTTGCTTCCTCGGCG
Tom_004098_Class_II	N/A	N/A	Chr08	45462649	Unique_Gt	#N/A	Tm1_Mira454_Contig_7035	ATTGTTTCCTCAATGTTTAACACAGTTTCAGGGAAGAAGATTGCCATTCT[T/C]GGGTTTGCTTTCAAGAAGGATACCGGTGACACTCGGGAGACCCCAGCGAT
Tom_004099_Class_II	N/A	N/A	Chr08	45462760	Unique_Gt	#N/A	Tm1_Mira454_Contig_7035	AAAGGGCTGTTGGGCGACAAGGCTCTGCTGAGCATATATGACCCTCAAGT[C/G]AATGAGGAGCAGATTCAGAGGGATCTTGCAATGAAAAAGTTCGACTGGGA
Tom_004100_Class_II	N/A	N/A	*	0	Unique_Gt	#N/A	Tm1_Mira454_Contig_7037	AATATCCTTCCACCAGCTTGACAAACCATTCCAGCAATCCTATGTTTACT[A/T]GTTTTCCAACATTCTATGCCTTGGCAGGCTCCACGGCAGCAGGTGCAGGA
Tom_004102_Class_II	N/A	N/A	Chr10	253497	Unique_Gt	#N/A	Tm1_Mira454_Contig_7040	CTGGTAACGGTTTCATCCTCATGGAAACCTGGTATCCTCTCGTTGTACGG[A/C]GATCCCTTCGTTTCGGTTTGAGGGCGGAAAGCTTTTAATTGCTTGCCGAG
Tom_004112_Class_II	N/A	N/A	Chr13	1096496	Unique_Gt	#N/A	Tm1_Mira454_Contig_7056	AAACGTCGTCGTATTGCTCAAATATGTCATCGAGGTCGCCGGGGAAGAGA[A/G]GATCATCGTCGTCGTCGGAAACGTCGTCGTTTTCGGGATCGTGGAAGCGT
Tom_004115_Class_II	N/A	N/A	Chr13	54762167	Unique_Gt	#N/A	Tm1_Mira454_Contig_7060	TCCAAGAGGTCAAATTCCGCTCACGCATTTTATCAAACACCCTACGAGCA[T/C]CTCTCATACTAGCGCATTTCCCATAAACACCTATCAATTTATTGTTCAAA
Tom_004116_Class_II	N/A	N/A	Chr13	30029149	Unique_Gt	#N/A	Tm1_Mira454_Contig_7062	GAAGGTTTCTCACCTCCTTCAATAGAAGAAATAACTGGGATCACTGGGGT[T/C]GAGCAAAATAGACTGATAGTTGCTTCCCAGGTAAGAGAATCTCTTATTCA
Tom_004123_Class_II	N/A	N/A	Chr04	39509520	Unique_Gt	#N/A	Tm1_Mira454_Contig_7077	ACTTCAGTAACTAAATGGTTCCTTTGATCCACCAATATTACATATTCTAT[A/G]CCAAGCAGAACACACATATTAGTTCACTTGTGACTATGTACTTATGCATG
Tom_004125_Class_II	N/A	N/A	Chr09	4363303	2_GtGl	#N/A	Tm1_Mira454_Contig_7087	ATAACCTTGACCTTTGGAAATATCAACAAGCAAGCTAATGTGAAGAACCA[A/C]ATTCTCCCCGGTGCTATCTTCTCCAGGCTTAGGAACAAAAACACAACCGT
Tom_004129_Class_II	N/A	N/A	Chr13	699033	2_GtGm	1	Tm1_Mira454_Contig_7092	GCACCTTTAGGGATGAACCACCTCATTCGCGGCTAATTCAAGGATGTCCT[T/C]TGCGCACCAGGTGGTGCTGTTGGCCTTGGAAAGTTGTAGGTGAACTGAGT
Tom_004136_Class_II	N/A	N/A	*	0	3_GtGmGl	#N/A	Tm1_Mira454_Contig_7100	CAATGCCTCGCGTGCTGCTTGCTCTTTGGCTTTTTTTGCTCTTTCCAATA[T/C]CTCTTCCTGGAAATCCTGCACTTGCTTTTGTTGCTCAGCCTGCAACCTTC
Tom_004141_Class_II	N/A	N/A	Chr13	39877069	Unique_Gt	#N/A	Tm1_Mira454_Contig_7105	AAGAGCTCCACCATGAAAGAACCGTCGAGCAACATCATTTCAACAAGCTC[A/G]TGATCATCAGCAGGCTTATCAACCTCCTCAGAGTAGCATCTTTTTATTTG
Tom_004144_Class_II	N/A	N/A	Chr12	34946552	2_GtGm	1	Tm1_Mira454_Contig_7107	CTCTTTTGTCCCCTTCGTTTTTGAGCCACCTTAGTTGGTTTTCCTTTTGC[T/C]ATATTGACTTCTTCGGCTACTTCAATTGGATCACTAATGTTTTGACCTTC
Tom_004146_Class_II	N/A	N/A	Chr06	41383473	Unique_Gt	#N/A	Tm1_Mira454_Contig_7109	TACCTAATTAGATATATGCTCTGGCCCAAGCCTCAATGACTTCTTCAAAA[T/C]ATCCAGAAAAGGGCATAATGATTTCATTCCTCTGATTGCCGCTGTCCTAG
Tom_004148_Class_II	GOOD	GM_GOOD	Chr11	60335121	2_GtGm	#N/A	Tm1_Mira454_Contig_7110	AACCCAAAAATAGTTGCAAAATTTACCAAAGACTGCAAATCTATTAGGTA[A/C]AAAGAAACAGAGCTTCGGTTTTTTAGGAACAAAAATCAAAGCTTGAATTT
Tom_004158_Class_II	N/A	N/A	*	0	Unique_Gt	#N/A	Tm1_Mira454_Contig_7144	GTGCATCGAGCATAACTCAAAAATGTGTCGGTATATACAGCTATTAAAAG[T/C]TTTAACCATTGATCTTTGGGAAACAGCCAGGGAAACGACTTTCTACGAGG
Tom_004163_Class_II	N/A	N/A	*	0	Unique_Gt	#N/A	Tm1_Mira454_Contig_7153	AGATAGCATTGCATTAATCCATTTGCAAAACATCGTTGGCGTTTATCGAC[A/G]GAATTCAGATGCTCTCTGTAAAATTTATGATACCTTTGGACGGAGATCAA
Tom_004164_Class_II	N/A	N/A	*	0	Unique_Gt	#N/A	Tm1_Mira454_Contig_7153	TAAAATTTATGATACCTTTGGACGGAGATCAAACGGAAAGTACATGTAAC[A/G]AATCTCTTTCTTCCTACGCTGACCAACTAGAAGAAGGGATCCCTTGCTTT
Tom_004165_Class_II	N/A	N/A	Chr04	44920693	Unique_Gt	#N/A	Tm1_Mira454_Contig_7155	TACATAAGAGATGACATCAGTGTATTTACAAGCTATGCTATTAAGTTGCC[A/G]AGTCCTGAGAACATCATACCTATGTTACACATACATACACATCTAACCTC
Tom_004166_Class_II	N/A	N/A	Chr04	44920920	2_GtGm	1	Tm1_Mira454_Contig_7155	TTTATCTTATCATGCTGTTGGAACTGCACTTGCTGATTTCCGAGTGTGAA[T/C]ATCATTGTATGGACTACCGAGTTTAATACCCTCGGACCCTGCATCATATG
Tom_004170_Class_II	N/A	N/A	Chr07	17317446	Unique_Gt	#N/A	Tm1_Mira454_Contig_7161	GGCAAAGCAATCAAACCCAGAATTTGAGAAGAAAGGCAACCAATGTTCAG[T/C]CCAACACCAAGCTGAATGGTAACTTCCATGAACGAAAACCAGAGGTGGAT
Tom_004171_Class_II	N/A	N/A	*	0	2_GtGm	#N/A	Tm1_Mira454_Contig_7164	CCTTCTCTCTCACTATATATCATAGTAATTTTGTTGTAATGCATAAATAT[A/T]TGGGGATTGAAAACCTGAATGCCAAACGCCTTACGGATTTCTAAAGGGAA
Tom_004173_Class_II	N/A	N/A	Chr11	18266870	Unique_Gt	#N/A	Tm1_Mira454_Contig_7164	TGGATTCTAACTCGTTAGCCGACCTTGCTTCATTCTCAAAAGGATTGAGG[T/C]GCGATGATGATACATGCTTAGAGCTGCTGTCTACCTCAGCTTCTTCACTG
Tom_004175_Class_II	N/A	N/A	*	0	Unique_Gt	#N/A	Tm1_Mira454_Contig_7170	TATTCAGAGATTGTCTCTTTTCACAGCAGGTCTTGAGAGGGTTGAGGGGG[A/G]CAGTCTCATCACACAATGGTGAACCAAATTGGAAAAAGTGGTTAGATATG
Tom_004176_Class_II	N/A	N/A	*	0	Unique_Gt	#N/A	Tm1_Mira454_Contig_7170	CAAAGCTTATTGTACAGAGATTGTAGCCATGGAGGTTACAATGCGGGATG[A/T]ACAGCTAGCCGGCAGTTACTACTTTTCATGGGCGTATATCTCAGATTCGG
Tom_004213_Class_II	N/A	N/A	Chr07	13773737	2_GtGm	#N/A	Tm1_Mira454_Contig_7236	ATGTTGGAGTCGACTAGTTCAGAGTCGGATCGGTAACCGGTTTGTTCAGC[A/G]GCACCGTGATCATCTTCCAAGAAACTATGAACGAGTTCCGAGAGGCAGGG
Tom_004216_Class_II	N/A	N/A	*	0	Unique_Gt	#N/A	Tm1_Mira454_Contig_7239	GCCTGTCTCTTATTGTAGGCCTTCATGTTCTTTTCATACTCGACCTTTCG[T/C]TTTTCTGCCTTGGCTACATAAGGTGCTTTTTCAGCTTCAGACAAGCTCTT
Tom_004226_Class_II	N/A	N/A	*	0	Unique_Gt	#N/A	Tm1_Mira454_Contig_7274	TCGATGCCTGATCGTGGAAGGGGACTCACTAACCAGATCTGTCAATAGAA[A/C]GGCTCACATGCTGGCGGTGGAGGGTCGGAGAAGACAGGCTTATGGTGCTT
Tom_004227_Class_II	N/A	N/A	Chr06	1673104	Unique_Gt	#N/A	Tm1_Mira454_Contig_7277	ACACCTTTCTTTCTTCAATAACTTCAGTAATTTATCAAACCCTAATCACA[A/T]ATAAATATTTTCATTGAAAAGAACATCTAATCTTATCTATATTGAAGTAT
Tom_004228_Class_II	N/A	N/A	Chr06	1675427	Unique_Gt	#N/A	Tm1_Mira454_Contig_7277	TGTATGATCCTCTTGGAGAAGTGGGGCATCAGAACGAGGAGGGATCCATG[A/T]ATTATCAACAGTTTTTCTTTGGTAAGCCTCATCTCTCTTCTGAGAAGCAG
Tom_004237_Class_II	N/A	N/A	Chr08	51199249	Unique_Gt	#N/A	Tm1_Mira454_Contig_7291	CATCATCAAACCCCTCTTTTGGAACCAAAGCAACTACCCCAACGTCCTCT[C/G]GCTTCTTCCTCTTCTGCCCAACGACAACCTCCTCCTCTGCATCGGACGCC
Tom_004247_Class_II	BAD	GM_BAD	Chr02	987024	2_GtGm	#N/A	Tm1_Mira454_Contig_7310	TAAAAAGAAAGACTACAAATTTGGATTTGGATTGACCGTAGGATGAGATT[T/C]GATTTTATTTTTCCTCGTAAAAAAAGCAATCGAAGATGTTTCTCGGTAAG
Tom_004258_Class_II	N/A	N/A	*	0	Unique_Gt	#N/A	Tm1_Mira454_Contig_7333	CCTTATGAGCCTCAAAATTAGGCGTGGTGTAATTATTGTCCTGTAAATAC[T/C]TTGTAACAAGGGCCCGATAACCACTCCCAACAGAGTAATCTGCAGAACCC
Tom_004259_Class_II	N/A	N/A	*	0	Unique_Gt	#N/A	Tm1_Mira454_Contig_7333	ACTCCCAACAGAGTAATCTGCAGAACCCTCATATTTCCAGACCAATATAT[T/C]CTCCGGACTAGCTAGAAAGTGGGATGGGAAGAATGCGGCTTACCTACTCC
Tom_004265_Class_II	N/A	N/A	Chr07	3994426	Unique_Gt	1	Tm1_Mira454_Contig_7349	CTTTGCCATCCATCCATTCCATTGTTTTGCCTAATATCGATTATTTTAAC[A/C]ACCATTTAGATCTCGCCATTTGAGGTAAACCAGTCCGGCCTTATAATGAG
Tom_004267_Class_II	N/A	N/A	*	0	Unique_Gt	#N/A	Tm1_Mira454_Contig_7354	GCCTTAAAGTCAGATCACAAGAAGAATTTTCACAAGTCCCATCTGAATCC[C/G]AATCACGAAGAGGACGTCCCAAGAAAATTATGCCAAAAATGGAGTTTGAA
Tom_004282_Class_II	N/A	N/A	Chr07	43703823	3_GtGmGa	1	Tm1_Mira454_Contig_7387	GGAATCCTGCAGATACTTATTGGCACTCTTAAGTTTAAGATCTGGAGAAC[A/C]AGCTGATGGCCAGCCAGCTTTTATCACAAAGCCATCCTTCTTCAGAAGCT
Tom_004285_Class_II	N/A	N/A	Chr11	10302422	Unique_Gt	#N/A	Tm1_Mira454_Contig_7390	TTCACATAAAGCTTAATAAGTTTGGGCACCAATTAAGGTTGAAACAACTA[T/G]AATGGTTCAAAAATGGAACATAAAATTATAGAGAAAAAAACTACCAAAAA
Tom_004286_Class_II	N/A	N/A	Chr06	47451961	Unique_Gt	#N/A	Tm1_Mira454_Contig_7392	AGCATAAATGAAACCCAAGTTTTTTCCGTCATTGTAACACAATCTACTCT[A/T]TTTAAGACGATTTGGTGTAGTGATGAATACCAACGGCTAAACACAAGATG
Tom_004289_Class_II	GOOD	GM_GOOD	Chr01	9515257	2_GtGm	#N/A	Tm1_Mira454_Contig_7395	GGGAAAGTGAAAATTACAAACTGGAAAGTCTACAACAACTACATCCCTAC[T/G]TTTGAATCTACATTTCAAACGGTAAGTAATTTTTCTCTTTACCTGTAGTG
Tom_004293_Class_II	N/A	N/A	Chr02	18488850	Unique_Gt	#N/A	Tm1_Mira454_Contig_7404	TGCCAGACATAAGCTTATCCGAGTCCTCGTTCTCTTGTTTTACCTTTTTT[A/G]GAGGCTTTGTAGCCTTCTTGTTAGATGCAATTACCTTGGCCTCTTTTGCT
Tom_004294_Class_II	N/A	N/A	*	0	2_GtGa	#N/A	Tm1_Mira454_Contig_7420	GTGAACAAACAGAGCATTCATGTGGCTTGCCCTTCTCCAGCCAAAACCAG[A/C]CAACATCATGCTCGTCCTCTCCTTCACCTCCTGGGCATCCAACTATTCTC
Tom_004300_Class_II	N/A	N/A	*	0	Unique_Gt	#N/A	Tm1_Mira454_Contig_7437	GGGATCTGATGGGGGAACTTCTGATCTTAAAGTCGACCTTACACAACAAT[A/G]TTTCCTCCCCATTTGCAGCAGAAGCGTATGCATGTTTAGAAGCCACAAAG
Tom_004322_Class_II	N/A	N/A	Chr09	15775946	Unique_Gt	#N/A	Tm1_Mira454_Contig_7464	TCGAAGTAGAAGGTATGGATCCCCTTCTCAGTATCAAGGCGGAGCAACTG[C/G]TTCTTTCAGGCCTAGTTCTACGGATCCAAGCTCTAGACCTGCTTCCATCG
Tom_004338_Class_II	N/A	N/A	Chr02	34566774	Unique_Gt	#N/A	Tm1_Mira454_Contig_7495	CAAGCTTTTCTCAACATCATTTATCTCTCCTCTAATGGCTATAATAAACT[C/G]CTTATGTCTAGAAATTACATGCTCCCTAGAGTGAGACTGGTCCATCCTAG
Tom_004341_Class_II	N/A	N/A	Chr07	2597235	Unique_Gt	1	Tm1_Mira454_Contig_7496	GGTGAGTCACTGAAGGTCCCGCTGCTATACTGTAATGTATGGACCGAGGT[T/C]GTGTTGCCTGTATCATTACTGCAACATCAGCCGCTGTGATAGCTGCAGCT
Tom_004342_Class_II	N/A	N/A	Chr03	4886152	Unique_Gt	#N/A	Tm1_Mira454_Contig_7497	CTATACCAGACATGAGCTATTGTCCATTAACATATCAGACGCCCCACTTC[A/T]TCATCACATCACATTGAACCTACCACTACCATCATGGCCTAAAAGATGAT
Tom_004346_Class_II	N/A	N/A	Chr03	19969282	Unique_Gt	#N/A	Tm1_Mira454_Contig_7499	AATGCATCTTCTTGTTCTTTAAGCATTCTCTGATGATCTGTAATCTGGTT[T/C]ACTAAATCATTTTTCTCATCTCCTTTTGCTTCCAAATCTCTTTGAAGGTC
Tom_004347_Class_II	N/A	N/A	Chr02	62150641	Unique_Gt	#N/A	Tm1_Mira454_Contig_7503	TTTATTTATTCTTCTATAATTTCGATATCTGGCTCTGCTATAATAAATAC[T/C]GTGTGATTTATTCTATACGGCACAATCTGTTTCTAATTATATTCATACAT
Tom_004358_Class_II	N/A	N/A	Chr02	3862859	2_GtGa	1	Tm1_Mira454_Contig_7520	TGTTCTCAGAAGGATGGGAGAATCAAAGGGAAAAGTGCCGATCAATGGCA[A/G]CATATCTGCCTCGACTGTTAAGGAAACACTTCGTTTGATTGTGGAGTCCT
Tom_004363_Class_II	N/A	N/A	*	0	Unique_Gt	#N/A	Tm1_Mira454_Contig_7523	CTTCCATTTCAGATTTCAATCTTTTGAAGCTTTCCGCCATGTTCTTCATC[C/G]CTTTCCTCCCATGCTTGGCTTTGGATTTGAGACGCCTCTTGCTTAGCGCA
Tom_004365_Class_II	N/A	N/A	*	0	2_GtGm	#N/A	Tm1_Mira454_Contig_7524	ACTCCAGGATTTGCAGACACAGGGAATGACTGTCAGTAACTCTTGTAGCG[A/T]TAGGTTGGTGAAGATCAACCCCAATACATCAGGAGGTAGTTGATCCCAGT
Tom_004369_Class_II	N/A	N/A	Chr02	4822361	Unique_Gt	#N/A	Tm1_Mira454_Contig_7531	TGGCAGCTGAATGTCTTTGATGCTTGCAAACAATTCTTATCTAAAACAGC[T/C]GGATCAGACAGCGATGAAGATGATAATGAATTTAATGAAGATGATTTAAT
Tom_004372_Class_II	N/A	N/A	Chr04	43826342	Unique_Gt	#N/A	Tm1_Mira454_Contig_7535	CCATGCTGATATTTTCAGACACTTGACCATTAGAACAATCAGCAGATTCA[T/G]TAGTGCCCAAATCCTTGGCCTTTCCTTCAGTCCACCTTCTTGTTAGAGAA
Tom_004384_Class_II	N/A	N/A	*	0	3_GtGmGa	#N/A	Tm1_Mira454_Contig_7539	ATTCCTCGTCGGTAACCTTTGTCCCACTGTTCACAGCCACTTCTAATGCA[A/G]CAACTCTTTCAGAGAGCTTGTCTACTTCTTTTCGGACTCCGGCAACCGCT
Tom_004386_Class_II	N/A	N/A	Chr08	17916826	Unique_Gt	#N/A	Tm1_Mira454_Contig_7542	AGTTACTCCCTTGAAAAGCCGGTGAAAGATTGGGATAAAAAACGAGCAGA[C/G]TGGTTGAAGCACCATCCTTCTTTCGCCGCCGGAGCACGTGAAAGAATCGT
Tom_004391_Class_II	N/A	N/A	Chr07	52318558	Unique_Gt	#N/A	Tm1_Mira454_Contig_7550	TTTGAAGGGTAACTGGATAGATCCATGTCAATAAGTGACATATCGTATGG[T/C]GCAGAATAAGAATTTGAGTGGTCCACAAGCAGTGATGATTTTGTAAGATC
Tom_004392_Class_II	N/A	N/A	Chr04	2509465	Unique_Gt	#N/A	Tm1_Mira454_Contig_7557	GGATTAAGATTTGATGGCTGCATTGAAGAAATAGCATTGTGGAATCCCAA[A/G]GTAGATGACTGTGGAGGACCAAGAGCCAGCCCAACAGCATTATTATTAGT
Tom_004395_Class_II	N/A	N/A	Chr10	61685591	Unique_Gt	#N/A	Tm1_Mira454_Contig_7559	AGAAAAACAAAGATCAGAATCTTCAGAAGTTTTCATATGGCGACTCCCTA[A/C]CTAGGCTATATATAGTTAAAGTTGACGGCACAACATCTATACTGATAACT
Tom_004396_Class_II	N/A	N/A	Chr10	61685322	Unique_Gt	#N/A	Tm1_Mira454_Contig_7559	TGAATGTACAGATGGTTGAGGATTACGTGCTTTGGTCTCGACAGAGGTGG[T/C]GGGATCTCCATGTGAGATGCAGGTAGATTAAGGAGTGGAAGTTGTACGTG
Tom_004403_Class_II	N/A	N/A	Chr13	45500344	2_GtGa	#N/A	Tm1_Mira454_Contig_7571	AACTTCCTTGACTGCAGTAGTGTCCTTTTGCAACATGCCCAATCCAGAGA[T/C]CTCTTTCTCTTCCACAATACCATTCTCGGGAGACGATTTTGAAACTTTTG
Tom_004407_Class_II	N/A	N/A	Chr06	47424054	Unique_Gt	1	Tm1_Mira454_Contig_7575	AGTTGGATCCAAAATGAGTTTGAGCATAAAGATCAAAAGGTTTCTATTGC[T/C]GATTTACTCTGTGCTGCATGCAAGAGGCTGCTTTTGCGACCAGTTGTTCT
Tom_004416_Class_II	N/A	N/A	scaffold_14	1554723	Unique_Gt	#N/A	Tm1_Mira454_Contig_7599	AACAATCTACCAGAGCCAAATTGTTCTTCAATGTGAGCATCAAGTGTACG[T/G]TCCTTCTGGCGCTTCTCATGCTTCCTTTGCACATGGTTACTCTTCTTAGT
Tom_004425_Class_II	N/A	N/A	Chr12	30875222	Unique_Gt	#N/A	Tm1_Mira454_Contig_7607	AACAGTTCTCGTAAAAACCATCTTTTGGTGGTAGATTTAGCAAAGAAGAT[T/C]TTGGTGCTGACATCCTTTGTGTACTGCTAGTACTAGTTAAGCTTTCCCAG
Tom_004427_Class_II	N/A	N/A	Chr06	48644521	Unique_Gt	#N/A	Tm1_Mira454_Contig_7614	ATCGCCTTCTTTATCTCTGCTCCAATGGCACTCAGCTCGCTTTCCTCACT[T/C]GATTCCGGTTCCGTATCCACTTCCTTGGCGGTCAACGTGTCTTCCGTGCT
Tom_004435_Class_II	N/A	N/A	Chr13	30818663	Unique_Gt	#N/A	Tm1_Mira454_Contig_7633	TAACAACACCAAAAATCTGGTTTCCAAATCAAAAGATTCAAGAACCCTAA[A/G]AAACACTGTTGAAAAGCATTGGCTCTGTGATAAGCACAAGTTTTGCCTTT
Tom_004442_Class_II	N/A	N/A	Chr07	48701016	Unique_Gt	#N/A	Tm1_Mira454_Contig_7640	AACCACCTATTTTTCTTGTCTTACGGGTGGCATAAGAACCAGGATATAAG[T/C]TGGAATAGCTGAGGTTTTTGAAGCCATTGAAATCGTTCCCACGTGATGAA
Tom_004449_Class_II	GOOD	GM_GOOD	Chr07	5818734	4_GtGmGaGl	1	Tm1_Mira454_Contig_7648	TAAAAATTCAAACACCCCAAGATCTTTACTTGGCCTTTCTCCTTTTACTG[C/G]AAACAAAAACCTCAATCTGGTATGCTGTAAAGACACCAAAAGGTGGTATT
Tom_004457_Class_II	N/A	N/A	Chr09	14556500	Unique_Gt	#N/A	Tm1_Mira454_Contig_7656	ATTGTCCTTCGTCAGCTTGCCTCAGGCCAAGTTACATACTTTTAACCACA[A/G]CCGGCTTGCCTCAGGCCAAAAGCAATGATCAATAGATCTTAAATTTACAC
Tom_004458_Class_II	N/A	N/A	Chr12	35089768	Unique_Gt	#N/A	Tm1_Mira454_Contig_7666	GCACCATAACCCGATTATGAACAACTTTCTGGCTATCATGGTGTCACTTT[T/C]CGTCAGGTTCTCAAACTCTAAATCTCCCCTCTCATTTAGTTCATAGACCC
Tom_004463_Class_II	N/A	N/A	*	0	Unique_Gt	#N/A	Tm1_Mira454_Contig_7672	AAGGGTCTTCCAGATATCAAGATGGCCAACGTGGGGATTTTTTCGGCAAC[A/G]GAACTGATTATATCACTTCCATTAAAAGGGATTACAAGCTCTTTGTTGTC
Tom_004466_Class_II	BAD	GM_BAD	Chr06	49838286	2_GtGm	#N/A	Tm1_Mira454_Contig_7681	AAAGAATCGCCCGCCATTCTTCCTCTGTTTTATGAACGGAACCCGATGAT[A/G]AACCCATATTCAAAAGGCTACAAATTTACAAAGCTCGAGTCTCGTATGCT
Tom_004468_Class_II	N/A	N/A	Chr06	46060457	Unique_Gt	#N/A	Tm1_Mira454_Contig_7684	CTGACTGCGTGCGAGGTATTACTTTTTCACCATGAAAATATGGGTATACC[A/C]TGGGAAATTGCAAAGCTTGGGGTCAAGCTAGGCATGTGGGGAACTGTCAG
Tom_004474_Class_II	N/A	N/A	*	0	Unique_Gt	#N/A	Tm1_Mira454_Contig_7695	TCTATTCATAAGTTGGTGAACGAAGAAGGGAGAGAATTGGCGTTTCTGCA[A/G]GATATTGAAGAAGCTGCGCGGTATTATTTTCAGAATCTGTTCACGACTGG
Tom_004480_Class_II	N/A	N/A	Chr09	41290895	Unique_Gt	#N/A	Tm1_Mira454_Contig_7695	AAGAATTTTACAAGAAACTTTGGAGCCTATAGATACCATCAAAAATTGCA[A/T]TTACAATCTGGTGGATCTCTTGGGATTTTATTCCAAACTTTGCTAATTTC
Tom_004488_Class_II	N/A	N/A	Chr11	8066894	Unique_Gt	#N/A	Tm1_Mira454_Contig_7710	GATGATCTCAGGTCACGCCCCGGCGCTTTTTCTTTATGACGATCAAAAAA[A/G]GCTATTGCAATTTTTCTCTATTCTTTTCCCCAGTGCGGATAAAGGGAAAA
Tom_004490_Class_II	N/A	N/A	Chr03	8314847	3_GtGaGl	1	Tm1_Mira454_Contig_7715	GTGAATAAATAGGACATTTAGATGTTGGGGAAAGGAAGGAAAGTGTCTGG[T/C]AGAGGAGAGACGGTCACGGCAAATTATGCTTTTGGCCCAGCTGAAGATGA
Tom_004491_Class_II	N/A	N/A	Chr11	48397479	Unique_Gt	#N/A	Tm1_Mira454_Contig_7719	AAACTAAAAACGAATCACGCAACATTTTTGAGATTTCTTCTCTCCTATGT[A/G]GACCTTGAATACAACTTAGAAATGAAGGTGATCTACCATTTAGCCTTACC
Tom_004494_Class_II	N/A	N/A	Chr09	17433669	Unique_Gt	#N/A	Tm1_Mira454_Contig_7726	GCTACTACAGTTGTTTTCACATTGATATATGTATATATATATTTGGTAAG[A/G]TACATTGGTTTCTTTGGCTCATGAAACGAGGCTGAGGTCCTACCCTTTTC
Tom_004498_Class_II	N/A	N/A	Chr04	61636094	Unique_Gt	#N/A	Tm1_Mira454_Contig_7732	CTTTGAAGTGTGAGAAGGGAATAATGAAGCCACTGTGTGGCTTGAAAGAC[A/T]GAGAGAAGAAGCCATTAATGGGTTTAGTGAAGAAAAGGGAAGCTTTTTTG
Tom_004500_Class_II	N/A	N/A	Chr11	22244999	Unique_Gt	1	Tm1_Mira454_Contig_7742	CCAGGAGTGTCCAACATTTTCTGAATTGCTGCTTTGAGATCTTCTTTCTT[T/C]GTCACCCGGGCAGCTGGTATCCCGCATGCTTCAGCAAATTTCAACATATT
Tom_004502_Class_II	N/A	N/A	Chr11	22245386	3_GtGmGa	1	Tm1_Mira454_Contig_7742	TGACGAGGCTTCTTATACTTGTAAAATTGAGCAGCCCACATTTGATGCTG[A/G]CCAACACCGGTACTTATAATTGCATTCCCGCCAGTTAATTCATCAAGAAC
Tom_004503_Class_II	N/A	N/A	Chr07	2703943	Unique_Gt	#N/A	Tm1_Mira454_Contig_7747	TCATATTGCTACCCTACGCAGCCACGCAGGCTTGGAAGGCGCAACTTACT[A/T]ATGACTCGTATATCGGGAACTATACGTCCAACCTCTCTGCATCTTCAAGT
Tom_004504_Class_II	N/A	N/A	Chr07	2703887	Unique_Gt	#N/A	Tm1_Mira454_Contig_7747	TCGTATATCGGGAACTATACGTCCAACCTCTCTGCATCTTCAAGTACAAG[T/G]GTCTTTGCCGGCTTTCCCAACAGATCAGTATACTCTTGGAAAGGAGACCT
Tom_004507_Class_II	N/A	N/A	Chr06	42199648	Unique_Gt	#N/A	Tm1_Mira454_Contig_7756	GACACTGATGGTTTTGGCTTTTTTCTTTCTCTTTCTTGTTCTTAATAAAA[A/T]AAAAAAAGAAATTTCCTCTGGAGATTCGAGAATTTTTAGTAATGAAACAA
Tom_004513_Class_II	N/A	N/A	Chr05	60227194	Unique_Gt	#N/A	Tm1_Mira454_Contig_7764	ACTCTGGGTCAATGAAGTTGCCACCACCTTTAACAGCAGGGATCCAAGAC[A/T]TTTTAGGTGCGGCGGCTGCCACAACGATCAACTTTCTAGTTCCAGCAGCA
Tom_004520_Class_II	N/A	N/A	Chr05	61834888	Unique_Gt	#N/A	Tm1_Mira454_Contig_7792	TGTACATGGCAATGGCAAATGACCAAAAGGGAGATCGAGAATACTTGTTT[T/C]ATCTGTATATCAAAGAAAGAATCACGCCATCAATTTGATGCCCCGAGATC
Tom_004521_Class_II	N/A	N/A	Chr08	55766445	2_GtGm	1	Tm1_Mira454_Contig_7795	CATAAAAACCTCCTAACAAGGAGATTCCACCAAAAAGTGCCCTTCGAGAA[C/G]GACTTCGAAAGTAGTTCCTAGAAATATCTGGCACAAGCCTTATGATGTCA
Tom_004525_Class_II	N/A	N/A	Chr08	12574650	Unique_Gt	#N/A	Tm1_Mira454_Contig_7816	AGGAGAAGTTGTTCCAACTCTTCAATCCATTGGCGGCACTCACCCAAATA[T/C]TTCTCAAATCTAGCAACTGTATACTGTAGAAAGGGAGAAGGCTTCTTTGG
Tom_004527_Class_II	N/A	N/A	Chr09	4192183	Unique_Gt	#N/A	Tm1_Mira454_Contig_7819	AGCAATGTGTTTCTGAGCTTCAGAGCCCATATCCGTCATGTTCATGGTTG[T/C]GTGTTTTAGGAAGCTGGAATAACTAGCCATGCAATGTGAATTAGTTATGA
Tom_004531_Class_II	N/A	N/A	Chr04	41915936	3_GtGmGa	#N/A	Tm1_Mira454_Contig_7832	TTAGCATTCGGACCATCTACGAAGTGAGAAATTGCCACTTCATCTGTGAT[T/G]GATCCATTGTCCCACAATTCTTCATGAGCAGGACTGTGCGAAAGTGAATT
Tom_004534_Class_II	N/A	N/A	Chr12	12532678	Unique_Gt	#N/A	Tm1_Mira454_Contig_7838	CCCTTAATCTTTCTTTAGCCGTTAGAGATACTTTTTTTGTTGTGGTCTGT[A/C]TATTTGGAGGTGATGAGGCCTCCTGCATCGGAGTTGAAGAAACCATTGAA
Tom_004548_Class_II	N/A	N/A	Chr05	40944829	3_GtGmGl	#N/A	Tm1_Mira454_Contig_7857	CCCGCCTGTTTGCACCACTAAAACCCCCATCAACATCCATGAAACTGCCG[A/C]CGCCCATGCCACTTTTCCTAATGGCTGCAATATCGGACTCCATAAAAGTA
Tom_004554_Class_II	N/A	N/A	*	0	Unique_Gt	#N/A	Tm1_Mira454_Contig_7883	GAAAATATGACTGATTTAGCATCTTACATGTCATGTCATAACATCTACTC[A/G]TATTATGAAAGTAAGAAATCTGTAATTGCTACTGCCACTCTAGATGATGA
Tom_004555_Class_II	N/A	N/A	Chr07	25356841	Unique_Gt	#N/A	Tm1_Mira454_Contig_7883	TGGAGATAGAGCCCTGGTTAGATCTCAACATACTTCATCCCAGCATCGAT[C/G]TAAGAGTCACTTTAGAGTTCTTTTTAGGCCTGGAAGTGCAGTCTCAAGCC
Tom_004556_Class_II	N/A	N/A	*	0	Unique_Gt	#N/A	Tm1_Mira454_Contig_7885	GGTTGCAAAAAATGTCGTTCTGCTGGGGGTTTTGATTGGTTTTGCATCAG[A/G]AACTTGTGCCTCCTTTTCAAAAACTTGACTTCTGCCAACAGGGTCAATCT
Tom_004561_Class_II	N/A	N/A	Chr08	35602219	Unique_Gt	#N/A	Tm1_Mira454_Contig_7889	CAAAAAACAGAAAAAGAAAGATAAAAAGGCAAAGGGAAAATTGTGGAAGA[C/G]GAAGAGATTGGATTGAAGACGTAATGGGATGTTGCTTGGTTTTTCTGAAA
Tom_004562_Class_II	N/A	N/A	*	0	Unique_Gt	#N/A	Tm1_Mira454_Contig_7890	TTAAGGTTGGGGAGATCTCTTATGAAATCGATTGAACAGAGATTAGGACG[A/G]AACAGATTGATCAAAACTAACTATAATCATGCCATAGCATCTTGCTGTAA
Tom_004565_Class_II	N/A	N/A	Chr05	5768115	Unique_Gt	1	Tm1_Mira454_Contig_7894	AGCTGGATCAAGTTCAAAAGAACCTTTTGGCACCCCCTTTCTCTCTTTAC[T/C]GGTCAGCACAAAGGATGGAACCTTGTGAGAAAACCTGAGTAGTTCATTGG
Tom_004566_Class_II	N/A	N/A	*	0	Unique_Gt	#N/A	Tm1_Mira454_Contig_7896	CAATAAAAGACCATTAAAGAAATCAAAAACAAAAAACAAAAACCCCCAAC[T/C]ATACCCTAGAAACCAAAACAACAGAGGAGAAAACCAGACGAAATCTCCCC
Tom_004571_Class_II	BAD	GM_BAD	Chr02	2077249	3_GtGmGl	#N/A	Tm1_Mira454_Contig_7902	GAAAGGCCTGACTCTCTGTTTGTTTTCCTGGAAAATCATGGGTTTTCGAA[A/G]ACCCAAATCTTAAATCTCATAAAAAAAAGGCCAAGGTTGCTTGTTTGTGA
Tom_004575_Class_II	N/A	N/A	Chr06	43343570	Unique_Gt	#N/A	Tm1_Mira454_Contig_7906	TGGTGGTCGTTGATGGTAACAGCTTGACCGGAGTTGGGTTTCAAAGGGTC[A/G]ATTTTCCCCGAAAGGATGATCCGGATAATTTCTTTTTCGAGCTTGGATTC
Tom_004585_Class_II	N/A	N/A	*	0	Unique_Gt	#N/A	Tm1_Mira454_Contig_7926	TAAATGCTCCTCTGGGTAATTTACCTTCACTCACCTGGAGGAGTATATGG[A/T]CTACGAGAAAACTCTTGTTGGATGGCTTATGCTAGAGGGTTGGAACAGGA
Tom_004588_Class_II	N/A	N/A	*	0	Unique_Gt	#N/A	Tm1_Mira454_Contig_7929	TCTCTTCAATTCCTCTACTCCCATTGAGTTATTATTAGCTTGTAGTTCTT[T/C]CTCCTCTGTCGAAATCTGATTTAAATCGAAAACCGGCACCATGCAGTAGC
Tom_004591_Class_II	N/A	N/A	Chr04	61816325	Unique_Gt	1	Tm1_Mira454_Contig_7940	ACAGATCTTTAAGGGCTTTGAAATCATCCTCTATAATTTGAGAATCCTGA[T/C]GAGAGAAAGCACGAGAAGGGCCTCCAGCAAGTAAAACCAGCAAGAATCCA
Tom_004598_Class_II	N/A	N/A	Chr13	52762115	Unique_Gt	#N/A	Tm1_Mira454_Contig_7964	AGTTGCTGGCCAAGATACAGGACTCTGATGGTAGTAACCCATGGTTGAAG[A/G]AGTTGGATACACTGGAAATTGTATATGTTGGTTATGCACTGATGTAAACA
Tom_004615_Class_II	N/A	N/A	Chr04	45643078	Unique_Gt	#N/A	Tm1_Mira454_Contig_8002	AAGGATAGCCAAGAACTGTAAATGGGCATTGGCAAAAGATTGCAATAGCA[A/G]AGTTTTCGAGTGCCAGGAGACACCAGACATGACGATTCAATCCTACCTAG
Tom_004616_Class_II	N/A	N/A	Chr07	9108904	Unique_Gt	#N/A	Tm1_Mira454_Contig_8003	TCCTCCTATGCCGCTTGTTAACCCTTGCTTCAGCCAAATACAGGAAAGCT[T/C]TAGCAACAGCCAGCGTCGAAATCAGGAGCCAAACACCAGCAAACAAGCGT
Tom_004617_Class_II	N/A	N/A	Chr06	41025522	Unique_Gt	1	Tm1_Mira454_Contig_8005	GGATCATCCTCTGAAAGCATAACGTACATCAAGCACCTGGGGCACCCTAC[A/C]AGAACCATGGATGTCGCCTCAGGGCTGCTTGAGTATCTGACGTTAGCAGC
Tom_004628_Class_II	N/A	N/A	Chr04	60546756	3_GtGmGa	1	Tm1_Mira454_Contig_8024	AAAGCCTTCGATCTAGGACTGAAAAAGGATTGGGTTTTCAAAGGAATATA[A/T]GTTGGTATGCTTAAACTATTAACGATGGCCATTGTTGCTTACGCAGATTC
Tom_004639_Class_II	N/A	N/A	Chr05	62371254	Unique_Gt	#N/A	Tm1_Mira454_Contig_8054	TATCCGAACTTCCTGTACATAAGGCACTACCGTCGGCTGATAAACCCAAA[T/C]AGTTAATCCGTCCCTCGTGTGAGTTCTGGACAGATCCCAAGTTCAAAACG
Tom_004646_Class_II	N/A	N/A	Chr10	60324482	Unique_Gt	#N/A	Tm1_Mira454_Contig_8061	TGTACTGTATCATTGTCTCGTCCATCCCGTAATTCGCATAGGTTTGATGT[A/C]TGATCCCCTTTCTACATTCTTGATCTCAGTCAATTTTCACTGAAGAGTAG
Tom_004647_Class_II	N/A	N/A	Chr06	36056756	Unique_Gt	#N/A	Tm1_Mira454_Contig_8066	TTTGTTGGATTCTTTGAGACTTGAATTACTTGATTGACCAACATTATTGT[T/G]CATTCCAGCATTCACTGGAGCTCCAGGTTTCAGGTGGTTAGCTACAATGG
Tom_004650_Class_II	N/A	N/A	*	0	2_GtGm	#N/A	Tm1_Mira454_Contig_8070	CCCGCTCATTTGTRTTAATACAACATAAGCCTCCATCAACCATCAACTTA[T/C]TAAACAAACCGAAAACATACAAGGCATGTTCATTTGTTTATGTTTGTTTA
Tom_004653_Class_II	N/A	N/A	*	0	Unique_Gt	#N/A	Tm1_Mira454_Contig_8074	CAAGAGATTAGCTATCTAACAACAAATTCAGTCAATCACCACCCACACCG[A/T]TATTTGTTTTTTGGTTGTGGCTACAAATCTAGCCTTAATATCCTCCTCAA
Tom_004659_Class_II	N/A	N/A	*	0	Unique_Gt	#N/A	Tm1_Mira454_Contig_8086	ACGGAATCGCGAAGCGATTTGCGACAAAGAGAGCAGGCATCGAGATAGTG[T/C]GCCTCGTACTGATCCGCCTGACCATCGTAATAATAATAACCCGACATGAC
Tom_004665_Class_II	N/A	N/A	*	0	2_GtGa	#N/A	Tm1_Mira454_Contig_8110	CGTCTACAAGTATCTAACACAAACCTGTTAATATCCAAAGGTTTAGGTCC[A/G]GAACCACTCTTTTTTTTCTTGTTCTTCTTCTTATTACTTCTCCGCTTCTT
Tom_004670_Class_II	N/A	N/A	*	0	Unique_Gt	#N/A	Tm1_Mira454_Contig_8115	TAAACACATAATTTCCATACAAATCATGCTTAGGCATGGTTAATTACTAC[A/T]CCTCAACATCACCAAAGCATAAATAAAAGCATCCCTTTTGCAAGCACTTC
Tom_004677_Class_II	N/A	N/A	Chr05	33499121	Unique_Gt	#N/A	Tm1_Mira454_Contig_8133	AATATAAAGTGTATGATAAATTGGGAGAAATTACAGGGGAATGAATGGAA[A/T]AAGGCTACGTGGCTGAATCCCGAACCGAGGATAACTTGTGAAGCCAGTTG
Tom_004684_Class_II	N/A	N/A	Chr01	14745466	Unique_Gt	#N/A	Tm1_Mira454_Contig_8146	GTTTACATTTGCAGCAATTTCACCCCTTCTATTAGTTTAAACCGACGACC[A/T]GTCTGGTCCGACAAATCTCAAAAATTGGGATTCAACGAACGGAATACCAT
Tom_004685_Class_II	N/A	N/A	*	0	Unique_Gt	#N/A	Tm1_Mira454_Contig_8148	TTCTGTCGGCTAAGAATCAAATTAGATGTGCAAAAACCCTTGCGAAGGGG[T/C]ATTTTTGTCTCAACAGAAAATCAAAGTAAGTCTTGGATTTCTTTTAAAAT
Tom_004686_Class_II	N/A	N/A	*	0	Unique_Gt	#N/A	Tm1_Mira454_Contig_8148	ATGGAGAATTTCTTGGAACTATTTTCCTAAGAAGGTTAATATGCAACACC[A/G]GAAACTTGTTAGTTCAAACTATCCCTGATGTGGAAAAAGAAATGAAACAA
Tom_004689_Class_II	N/A	N/A	*	0	Unique_Gt	#N/A	Tm1_Mira454_Contig_8160	TGCTTGATTATTGGCAGTAGATCTTCGGAAGCCCTTTTTGACATATAGAT[A/G]TTTTTCTAAGCTCTCCAAAAAATTCTCCCTTGACGACCTACATGCTGAGT
Tom_004697_Class_II	N/A	N/A	Chr07	23163838	3_GtGmGa	#N/A	Tm1_Mira454_Contig_8171	GTGGCCGCCGCCATGGCTCGTGTTCGAAGTCCGACGTCAGAGAGCTCCAT[A/G]ACTGCGATTTCTCCAAATTTTCTACACTTTCTCCTCATAATTAAAAAGGA
Tom_004702_Class_II	N/A	N/A	Chr07	9925851	Unique_Gt	#N/A	Tm1_Mira454_Contig_8176	TCTTGAGTTTACATGGGCTGAACCCTGATTGAGGCTCCAACAGATTTCCC[T/G]WAGGAAGCTGTCAGAGGCAAAAGCCGTTATATTTGATACTCAAATTCTGA
Tom_004707_Class_II	N/A	N/A	Chr12	32430955	Unique_Gt	#N/A	Tm1_Mira454_Contig_8191	CATCACTGTGATTATTATTCTCCTTTTGATTGTTCTTCAATGGAATAAAT[T/C]CTTCTAAAACAGGTTCAACATTTCTTCTTCTAACACATTGCGTTGATTCC
Tom_004709_Class_II	N/A	N/A	Chr11	55833329	Unique_Gt	#N/A	Tm1_Mira454_Contig_8193	AGAACCAGTCCGTATGACTTCTAGTAAAACAGGAATTGGGTCAGCCTGAC[T/C]GATTGCCGCCCTCCCTTCGTGATGGCTTGCAAGAATGGCAAGAATTGCCA
Tom_004716_Class_II	N/A	N/A	Chr09	11550914	Unique_Gt	#N/A	Tm1_Mira454_Contig_8217	AAGTGACTGCGTTTTTGATGATGTGTTGCATTGATAAACGATTTAGACGA[A/G]CACCATTGGAAAGTCTTGAATCAAAGAATTCCCCCGAAAGGGAAAGGCTA
Tom_004722_Class_II	GOOD	GM_GOOD	Chr02	54451847	3_GtGmGl	#N/A	Tm1_Mira454_Contig_8227	AAATATTAGACTTGTTGAATTACAGAGAAAAGGAAAATCTATCTATATAT[T/C]CATTTTCTTTAATCTTCTAAAACATTCAAATTCACTATATGTGTAATTGG
Tom_004726_Class_II	N/A	N/A	*	0	Unique_Gt	#N/A	Tm1_Mira454_Contig_8246	AAACTTCAAAATTATTATTTTCAGTGATTACATAATTCAGATCATGTTTG[A/G]GTGGTGAACACACTAACTATTAAGCTAACACACGGAGTAAATTATCAAGA
Tom_004727_Class_II	N/A	N/A	*	0	Unique_Gt	#N/A	Tm1_Mira454_Contig_8250	TAAAAAAATTACAAGGTGAAAAATATAATTTTATTACAGACAACAAAAGG[A/T]AGAGATAACAAGTTTACAGAGAAAGGAAATATTGAACATAACATAAACAA
Tom_004743_Class_II	N/A	N/A	Chr07	7881189	2_GtGa	1	Tm1_Mira454_Contig_8276	CGGCGGTGGCTACCATGGAGGATGAAGAGGATGCAGCTGTCGCCATTTCT[A/C]AATGAATTTTCGCAGTTTCTGATATGTGGCCGCTCCAAACGCTACAAATC
Tom_004744_Class_II	N/A	N/A	Chr09	657528	Unique_Gt	#N/A	Tm1_Mira454_Contig_8280	ACCACACACTTGACTGCATTCCGAGGATTTGCGGGCACTTCAGTTCTTAT[A/T]CTTGTGGGATGTGCAACTGATACTGCAGAAAAGTTCAAGCAGAGATTATA
Tom_004745_Class_II	N/A	N/A	Chr13	53533939	Unique_Gt	#N/A	Tm1_Mira454_Contig_8282	GTTGCTTTCGGTTTAGTTGTCGTTTCCTGATCAGACTCCTTGGATTTCTG[T/C]TCCTCATTTTTTGCACCGGACAAACTTGTCTTCTGAGAAGGCAGTTTGGG
Tom_004746_Class_II	N/A	N/A	*	0	Unique_Gt	#N/A	Tm1_Mira454_Contig_8286	AAAGCTTCTGATCCTTTGAGCATGGATGGAACCCATGTTCTACCGGAGCA[C/G]TCGACAAGAGTAAATGATTGTAAAAGCATTGTCCTTCGGTGGTTGGCAAG
Tom_004748_Class_II	N/A	N/A	*	0	Unique_Gt	#N/A	Tm1_Mira454_Contig_8289	ACAAGTCTTTTTGGCCTATGCGCATTCCTGAAAAAATTAAAATACACTTA[T/C]AGAGATTACTTAACAATTTTCTACCCCACTACAGTAATTTGTCACATAGA
Tom_004749_Class_II	N/A	N/A	Chr07	364926	Unique_Gt	#N/A	Tm1_Mira454_Contig_8290	AATGACAGTAATTGCACCTCGGTGTTTCTCAAGTACTGCCTCTTCCTTGA[A/G]GGTATCACCTACTATACAAAATACATGCAATTTTCCATCCTGCCCACCAA
Tom_004753_Class_II	N/A	N/A	Chr03	41488467	Unique_Gt	#N/A	Tm1_Mira454_Contig_8298	TAATCGGAAGAGACTCTACCAGCGCCGAGGCAAGAGACACAACCAAGAAA[T/C]GCAAGATCATCCCCCAACCCTCTTGAATATAACCGAAGTAAGAAAAGTAA
Tom_004755_Class_II	N/A	N/A	Chr10	10117047	Unique_Gt	1	Tm1_Mira454_Contig_8300	GCTAGTAGCGAGTACAGTGAAGCCACCACTGAATACGGTTTATACCCTTC[A/G]GGCTCAAGCTATGAAGGCCAAACCACCAGGGAAATGGAGATGCGGAAGAT
Tom_004761_Class_II	GOOD	GM_GOOD	Chr10	60134450	2_GtGm	#N/A	Tm1_Mira454_Contig_8311	ATTTCGAGGTTCTTATCTTCCGCCATGCTGCAATGACTTTTGCATATGCA[A/G]CACAACCTATTTGCCTTGTTGGGTTTGCAATAGTTGTATTCTCCACAGAA
Tom_004762_Class_II	N/A	N/A	Chr10	1590256	Unique_Gt	#N/A	Tm1_Mira454_Contig_8312	GGTGGTGGTGGTTGTAGTGGTTTAACGCTGCCGTCACTTGTGGCTGAGCT[T/G]TTTTCCTTCTATGGATCTCACAAAGCAAGTGTTTTTCACCTTTCTTGAAG
Tom_004775_Class_II	N/A	N/A	*	0	Unique_Gt	#N/A	Tm1_Mira454_Contig_8338	AGAACTGAGGTGGGCCAGGTGGTGGGCCAGATGGTGGACCTGGTCGGCCC[A/G]ACCCATGTTGGATCACCCATATAAATGGCCTGTTCGAGGCTTCTAATGCA
Tom_004776_Class_II	N/A	N/A	*	0	2_GtGm	#N/A	Tm1_Mira454_Contig_8341	TAAGCTCGAGATATAAATCTGAATTTTCTTTGAACAAGATGGACAGAACC[T/G]GCGCCGTTTAAGGACTGAGGGAAGCTATCATGAATCCAACCACGCGCCGA
Tom_004778_Class_II	N/A	N/A	*	0	3_GtGmGa	#N/A	Tm1_Mira454_Contig_8349	CACTCGCCATTCCTGGCTTCTTCCTTATCACTGCCTCAGTCATTTTCCCT[A/T]GTTTTTCTGTAGTTCTAGTAGAGAGTTTGCGTTGCAAATTGTARAAAGTC
Tom_004781_Class_II	N/A	N/A	Chr10	47244031	2_GtGm	1	Tm1_Mira454_Contig_8362	GTAACTAGTAACAATTACCAATAACCAGCATAGATATATGATTATTGATG[T/C]AGGCAAAATGAAACGGTGAGACTTATTAGGTTCTATTTTTTGCGTTAGCT
Tom_004782_Class_II	N/A	N/A	Chr08	53885463	Unique_Gt	#N/A	Tm1_Mira454_Contig_8365	CTAGCTGTAGGGAAAGCTAGGTTGAGATCTTGACCATCATGGATCTTAGG[A/G]TTTTGAGTAGAACACTGGGATAAGCTAGGTGGTGTAACCAAACCAGGTAG
Tom_004784_Class_II	N/A	N/A	Chr10	61685322	Unique_Gt	#N/A	Tm1_Mira454_Contig_8367	TGAATGTACAGATGGTTGAGGATTACGTGCTTTGGTCTCGACAGAGGTGG[T/C]GGGATCTCCATGTGAGATGCAGGTAGATTAAGGAGAGGAAGTTGTAGGTG
Tom_004793_Class_II	N/A	N/A	*	0	Unique_Gt	#N/A	Tm1_Mira454_Contig_8372	TCTTTCATGCTTTAAATTTCTCCTACTTAGACAATGTCTTAAGATCCACA[T/C]CATTTAGACGTGAAGGAACTACTTGTATTGCTTGAATACTAAATCCAGCT
Tom_004801_Class_II	N/A	N/A	Chr04	45711788	Unique_Gt	#N/A	Tm1_Mira454_Contig_8384	AACATTCAGTGGATTCACATCTGAAGAAAGAAAGAACTGATCTTGGAGGT[T/C]TTTAGACTTTTTAGGTGGAAGCATCCAAGATAATCTGGCTGCACTGCATT
Tom_004810_Class_II	GOOD	GM_GOOD	Chr13	42924972	2_GtGm	#N/A	Tm1_Mira454_Contig_8389	AGGGCATTCGCGAAAAACATGGTTCGTGGTTTCTGCCACTCTTCTACACC[A/G]GGAGCATGCAGTGTTTTTGAGAAGCCTTCTATGCTGCAAGTTGACCCATG
Tom_004812_Class_II	N/A	N/A	Chr05	703498	2_GtGm	#N/A	Tm1_Mira454_Contig_8398	AAAAATATAGAGTACTCGGAAATGGAAAATCAGGTTTTAAAATTACAATA[A/G]TATTGACTAAAATAAAGTAGCACTAATCATCATCACTTTCACCATAGCTT
Tom_004818_Class_II	N/A	N/A	*	0	Unique_Gt	#N/A	Tm1_Mira454_Contig_8408	CTGTTGGTCGTGGCTGTCCTCCAGCAACTGTCGGTGCATATTGACCTTGG[T/G]TACCAGCTACAAACCCTGCTTGTGAGTTCCCATCAGTATCGGCCTGTACT
Tom_004819_Class_II	N/A	N/A	*	0	Unique_Gt	#N/A	Tm1_Mira454_Contig_8408	CATAATCTGCTCAGCATTTTCTTGCTGATAATTGGTAATTTTCTCCTCAA[T/C]AGCTTGAACATCTATTCCTTCAATCAATTTAAAAATCATGTCTTCCACTT
Tom_004820_Class_II	N/A	N/A	*	0	Unique_Gt	#N/A	Tm1_Mira454_Contig_8408	TTATTGAATATGTTGCTTATTCTTCTACGGATTTGCATCTCCTTGTTGTG[T/G]GGGTTGGAACTAGCAACTACCATGGCCTTGTCGAGTTTTGGGGGCTTTTT
Tom_004827_Class_II	N/A	N/A	Chr13	21659624	Unique_Gt	#N/A	Tm1_Mira454_Contig_8426	TCGAGTGGGAATGTTGCACTACTTGAAATAGCCCCTGCTAGTGATCCTAT[T/C]AAAAGGGTTTCGATGTTGCCAATCTTCTCCTCCTTCAAAACTTTACTGTA
Tom_004828_Class_II	N/A	N/A	Chr13	21657484	Unique_Gt	#N/A	Tm1_Mira454_Contig_8426	CCCAGCTATGGCACCGCTTATTAACCTCCTCAATGAAGGATTAGAAACCT[T/C]GATTTTTAGTTTTAATCCAACTTTCTTCTTTGTCTTGGAAGCTGCTTCAC
Tom_004842_Class_II	N/A	N/A	Chr11	3788379	3_GtGmGa	#N/A	Tm1_Mira454_Contig_8460	ATCAGCCTTACAATTAATGATAAAGGTAAGAATTGCAAATTCAATTCAGA[A/G]AACAGGTTAAAGAAACCAAAACATGAAAGCAAGAGAAGAACTTGAAAGGC
Tom_004846_Class_II	N/A	N/A	*	0	Unique_Gt	#N/A	Tm1_Mira454_Contig_8464	AAATTATAACTTTCTAATAAGTTTTTTTACCCACATTCTTTTATTGATAT[A/C]TTTTTCATCCTATTAAAATCAAACACAAACACCATAAGAAAGATGAGAAA
Tom_004847_Class_II	N/A	N/A	*	0	Unique_Gt	#N/A	Tm1_Mira454_Contig_8464	TTCATCCTATTAAAATCAAACACAAACACCATAAGAAAGATGAGAAAGAA[C/G]GTAGAGAACAATGATGACTTAATTAGCGCATTGGAAGCCAGAAGGAACGT
Tom_004849_Class_II	BAD	GM_BAD	Chr04	57415932	2_GtGm	#N/A	Tm1_Mira454_Contig_8466	ATTTTGCTTCACTAAATTCAATGTGCCATCCATTGGATATCCTTTTTTTC[T/C]CCCCTTTTTTGAACCTAAACCACTAAATTCATGTCCATTGAAACAAGGAG
Tom_004863_Class_II	N/A	N/A	Chr01	46263526	Unique_Gt	1	Tm1_Mira454_Contig_8485	TGAGGGGAAAAATATAACAGGAAAGGTTTTAGCACAAAATATTCAAAGGC[A/T]CATGGCAAACTATGAAGGAATAAAAGTAATGAAGATTCATGATAAAATGA
Tom_004869_Class_II	N/A	N/A	Chr02	14479675	2_GtGm	1	Tm1_Mira454_Contig_8492	AACAATGTTCAAAAAAAGCAAAGAGGTGCAAAATTAAAAGTTTAAGCGTC[A/G]TTAAGAGCAAGGACCCCTGGAAGTTGTTTGCCCTCAAGAAGCTCCAAGCT
Tom_004870_Class_II	N/A	N/A	Chr09	24242963	Unique_Gt	#N/A	Tm1_Mira454_Contig_8494	ATGTACAAAATATTATGTTGAATGCATTTTCTTATGTTTTCCAAGGATCC[T/G]TTTCCAGCCTCAAACTAGGCTCCCTGGTTAAAATCCATAAACTGAGGTTG
Tom_004873_Class_II	N/A	N/A	*	0	Unique_Gt	#N/A	Tm1_Mira454_Contig_8497	GAGGTAGAAGAGGAAGTGGAAGTAGAAGAAGAAGAAGAAGAGGACGAGGA[T/C]GAGGATGCTGAGCTTGTTGATTTCCAGAAAGGCTCTGATGCTAATGAGGG
Tom_004880_Class_II	N/A	N/A	Chr07	23430506	2_GtGm	#N/A	Tm1_Mira454_Contig_8513	TGTTGCAGCACGCAACAGCAGGATTCAGGTCTTACAAGCATTTACATGTA[A/G]GTTGATGAGATCACATATATGATATAAAATAGCGACTGCCAATGAACACC
Tom_004884_Class_II	N/A	N/A	Chr09	70107625	Unique_Gt	1	Tm1_Mira454_Contig_8520	GCAAGAAGAGAAGGCTGAAGAAAGCGAGGAGGAAAAAGGTTCAAAGAAGC[A/G]TGGGAAAGGTAAAAAAACTGAGGAGAAAGTTAAGGGGAAGACAAAAAAGT
Tom_004889_Class_II	N/A	N/A	*	0	Unique_Gt	#N/A	Tm1_Mira454_Contig_8532	GAAGGCTTCTTCTTGGTTTGCAGTACAGGCTCTGGAAGGCTTTCTGATTG[T/C]TCAGTTCGAGGTTCTTCCGGCAGCGTACAGTGCAAAAATTTCTTGTTGGA
Tom_004891_Class_II	N/A	N/A	*	0	Unique_Gt	#N/A	Tm1_Mira454_Contig_8534	ACGTCCTCGGACCCTCGGGATTCGCCTTAGTCCCATTGACCCCAAAAAGC[A/G]AGCAGGCCAAGTGTGGGTTACTGGGGAAACAGGACGGTAAGGAGGGTGCA
Tom_004906_Class_II	N/A	N/A	Chr08	34672679	Unique_Gt	#N/A	Tm1_Mira454_Contig_8564	ACATAATAACCACTAAAATCTCCAAACAAATTAATACAAATACAGGACAG[T/G]CAACAAGCTCTTATTGTTGGTTACTTCTCACTCAAGTTAATGTACAGCAT
Tom_004909_Class_II	N/A	N/A	*	0	Unique_Gt	#N/A	Tm1_Mira454_Contig_8575	TTGACAGAGTAAAAGAAAGAAAACCAAAAAAAMMAAACAAAACAAAACGA[A/T]TAATGAAAGCTTTAGGCCCTTGGATAAGCCATATCTACATTCCCACAATT
Tom_004929_Class_II	N/A	N/A	Chr10	41421207	2_GtGa	#N/A	Tm1_Mira454_Contig_8622	GAAAAGGAAGCGAAAGATGCAGGAGAAAGAGGGAAAATCGAAGAAAAAGG[A/G]TTTCAAATTTTGAGCACGCAAGATTCTGTTGGTGTCAACATGAAGAAGCA
Tom_004930_Class_II	N/A	N/A	*	0	Unique_Gt	#N/A	Tm1_Mira454_Contig_8623	TGAAAAAGTTTGAGTATGGATGAATCATAAAGAATAAGCAGTGCTCATAA[T/G]CACATGAATCTTTTTGATATGGTATCAACACAATGGATCAAAACATTGGT
Tom_004935_Class_II	N/A	N/A	Chr12	31242906	Unique_Gt	#N/A	Tm1_Mira454_Contig_8636	AGAATCTCCGGCTTCCCAATCTTTCCATTAGCTTTATTGATAGCTTCTTC[T/G]ATTAGAGTCCACCATGGATTAGAATCATCAGTGGCAGTTATGAGTGGCCT
Tom_004936_Class_II	N/A	N/A	Chr11	21422295	Unique_Gt	1	Tm1_Mira454_Contig_8637	TTCATGGTTTTGTTGTTAAGCGTTGCTATGGAAAGAGCATGCTCTGTTTT[A/T]CTGTTTTTCCTTCGTTTGTGGCTCTCTTTTYCACTTTTACTACTAATTCT
Tom_004947_Class_II	N/A	N/A	*	0	Unique_Gt	#N/A	Tm1_Mira454_Contig_8660	CCAAATCAGCATGCATCGGATCAATACGCAATTGTATCTCATCTGAGCTA[C/G]CCACCGGTCTCGTGCTTAAACCATCTCTTGATCGGTAAGGAGCCGCACCG
Tom_004954_Class_II	N/A	N/A	*	0	2_GtGm	#N/A	Tm1_Mira454_Contig_8679	CGAGACGGAGAATAATCGTTGTTTCGCATCCATTCCGAGTTATCAATGCA[T/C]ATCTTAGTCGCCTGATTAAAACCCATAAATTGAAGAAAGGGATCAAGGAG
Tom_004957_Class_II	N/A	N/A	*	0	Unique_Gt	#N/A	Tm1_Mira454_Contig_8681	AACCTCAAACTTCCTCAAGTCCCAAATCTTGATTTTATTTTCTTTACCAG[A/C]TGTAGCCATGAGATGCCCATTTGGATGGAACGCCAATGATGAGACAGGTC
Tom_004961_Class_II	N/A	N/A	Chr04	14109047	Unique_Gt	#N/A	Tm1_Mira454_Contig_8686	TTAAAAATACGTAAGTCCATTATTTACAAAATCTACTTATAACACATTCT[A/C]ATGCCAGACCCATCCTTTTGGAGTCTGCACATTACCTCTCTCCATTCCAT
Tom_004975_Class_II	N/A	N/A	*	0	Unique_Gt	#N/A	Tm1_Mira454_Contig_8727	CAATGTAGGTGGACAATTATTCAAATCCCACACTCCTTACTTTGCTGCCC[A/G]AAGTCAGTCACCTATCATGACCAAATGCAGCCATTCATTCTGAATCGATC
Tom_004978_Class_II	N/A	N/A	Chr11	7954482	Unique_Gt	#N/A	Tm1_Mira454_Contig_8730	TTTCCATCTCCTTCTCGAGTTCTTCTTCCCTACGCAATTCTGTGAATTGC[A/G]AATCCAAAGACTTGGCTGCCGACAGCCATGCAAGAACAATCACCAGAAGT
Tom_004980_Class_II	N/A	N/A	Chr09	8144804	Unique_Gt	#N/A	Tm1_Mira454_Contig_8739	TCTGTTTCCCGAGGCTCATCTGATGATATTAGTGTGATGCTGATTCAGCT[C/G]GGGCAGTATTGATTTTGCTAGTATCTAAATGGTGGGCAACCAATTCAATT
Tom_005002_Class_II	N/A	N/A	*	0	Unique_Gt	#N/A	Tm1_Mira454_Contig_8801	CAATGCTTCTAGTGCAGCACCAACAGTTAAAGAGTTATCTGGGGTTTCAC[T/G]CTCAGACTGTGCTCTCTCTCTTCTGTCAGTTCAATCCTTGGATTTGTCAA
Tom_005003_Class_II	N/A	N/A	Chr05	54288519	Unique_Gt	#N/A	Tm1_Mira454_Contig_8806	CATGTATCTATAGGACCTGGAAGACACCAATGTACACAATCGTTCTGAAC[A/G]TGTTCTTGAACGCCGTTAGCGAATGGAAATGGATACATGTAAGGCCCGGG
Tom_005014_Class_II	N/A	N/A	Chr01	968169	Unique_Gt	#N/A	Tm1_Mira454_Contig_8813	CCTACCCCATAAACCCCTTCGCCAACCATTTTAGGTAAAGTTGATTCGGT[A/G]GCCTCTTTCCATGTTTTTCTACCCCAACTCTCTTGCTTATTCCATCTTCG
Tom_005016_Class_II	N/A	N/A	*	0	Unique_Gt	#N/A	Tm1_Mira454_Contig_8816	TCCATGTTTGTTTAGCCTTTTGTTTATCGCCGCCACCACCACTTTTTTGC[A/T]TTGAAACTGGGTAATCTCTAAAATCGTCGCTTAAATCAACTGTATTCTCC
Tom_005017_Class_II	N/A	N/A	*	0	Unique_Gt	#N/A	Tm1_Mira454_Contig_8819	AAATCGTAATCCATTGCGAATGTGATCGGAGAGGATGAAAGAAAATTTTA[A/G]CAATAAAGGAGGAAATTATTAGGAAAATGAAAAAAAGTACTCAGTTTGCG
Tom_005036_Class_II	N/A	N/A	Chr04	45033386	3_GtGmGl	#N/A	Tm1_Mira454_Contig_8860	TGGAGCCACGGGGCTACCGGTGTGATTTCTGTTACAAGCAACCTCGTCCC[A/G]GGTTTGATGCGAGAACTCATGTTCGGAGGTAAAAACCCTTCACTTAATGC
Tom_005043_Class_II	N/A	N/A	Chr07	56038337	2_GtGm	1	Tm1_Mira454_Contig_8875	TAGGAGTTAGACCAGGCCGGTAATCATACATTTCCTGCCATAGTTGGGGG[T/C]CGGCATAGTAACCTGACGTTTTGCACCACTCACAAGAATCATTTGTGTGA
Tom_005044_Class_II	N/A	N/A	Chr07	56038530	Unique_Gt	#N/A	Tm1_Mira454_Contig_8875	AAACTGAATGATGGCAGCTGAATATTGAGCAAATGATTGTGATAAAGTAG[A/G]GACTGATAGCTTGTAAGAATCTGAAGGAATGCCTTCAGAAGGTACGAGGT
Tom_005051_Class_II	N/A	N/A	Chr10	60796903	Unique_Gt	#N/A	Tm1_Mira454_Contig_8882	TTTTGAAGCAGATTGTTCACTAGGCCTAATAGCAACCAAAGTAGCACCTT[T/C]TAAAACAAACCCATCAGGCAATTCCAGGTAAGGAGCATACCAAAGCCTCA
Tom_005053_Class_II	N/A	N/A	*	0	Unique_Gt	#N/A	Tm1_Mira454_Contig_8883	TTTTACCTGATAGGATGGGTTCCTAAATTCGCTGAGAAACATGCTGACAA[A/G]GAGAGGGTGCGAGAACTAGACTGAACACGAAGGTCAGATGAAACCCTGGA
Tom_005068_Class_II	N/A	N/A	*	0	Unique_Gt	#N/A	Tm1_Mira454_Contig_8917	AAAAGAGTCCTAAAGGATACAGCACTATCATCATTGATAACCTGAATTAT[A/G]ATTGAAGTTGTTGTATTCGGATTAATAGTCAAAAGACAAATGCTCTGCAG
Tom_005075_Class_II	N/A	N/A	*	0	Unique_Gt	#N/A	Tm1_Mira454_Contig_8932	TTCTTCACAAACATCAGTCAAGCCCTTATTTTCCACATAATGATCAAACA[A/G]GACAAATCAAGAACATTACAATTCTTCACAAACATCAGTCAAGCCCTTAT
Tom_005077_Class_II	N/A	N/A	Chr06	50754371	Unique_Gt	#N/A	Tm1_Mira454_Contig_8934	AGATCAAGGACTGAACCAAGGCAACCGGAAAAGTTATGGGTTAAAGATCC[A/G]GTACCGGTATCCCACATTTTGACTGATCGATCCTGTCCCCCACTGATCAA
Tom_005079_Class_II	GOOD	GM_GOOD	Chr13	4471590	2_GtGm	#N/A	Tm1_Mira454_Contig_8943	CATTTATATTAACACATGAAATGCTGTAAATCAAACAGGACCATCACATT[A/G]CATAGACAAATTAATAGCAAGCTAGCATTAACCTTTCATTGAAAAACAAC
Tom_005081_Class_II	N/A	N/A	*	0	2_GtGm	#N/A	Tm1_Mira454_Contig_8944	TCCAAAGTGCTTCCGTGATATGAAAAGCCGGCACTTGAAGGTTGTTAAGG[T/C]AGTAATGTAGTCCGATCAAGTTAAGCAGAACATTCAGCTTTGGTTTCAAC
Tom_005082_Class_II	N/A	N/A	*	0	Unique_Gt	#N/A	Tm1_Mira454_Contig_8945	AAACTATTATAGAGAATGGATGAAAATCCTAGAGCTTATGCTTTACAAAC[T/C]ATCTATACAAAATTTTACAAACAACTCTGGAGTCTAAATCTACCATCTAA
Tom_005084_Class_II	N/A	N/A	Chr02	57132432	Unique_Gt	#N/A	Tm1_Mira454_Contig_8950	TTACCATAATAAGTATAATAAAACGTACCAGAAGAACTTGACACTGATGA[T/C]CTTCTTGTCAAAGATGGCTGTTTCTGGGTTTCTTTTGGAATTGGAGTTGA
Tom_005093_Class_II	N/A	N/A	*	0	Unique_Gt	#N/A	Tm1_Mira454_Contig_8961	GTTGAATCATAGGACCGGTCATGTCTTCTATAGTATCGATCATCAGGTGA[A/G]TAGGAACAGTCCCGCCTTCTGTAGTATCGATCGTCAGGTGAGTAGGAACG
Tom_005098_Class_II	N/A	N/A	*	0	Unique_Gt	#N/A	Tm1_Mira454_Contig_8970	TCAAGAGATTATTTTTCAGCATATTTACAGATCAGGGAACATACAAGCAC[A/G]TAGAATAGCAAAAACTGCTCTTGCTAGAAGGGAGTCTACTTACCTGATAG
Tom_005102_Class_II	N/A	N/A	Chr02	11086752	Unique_Gt	#N/A	Tm1_Mira454_Contig_8974	CTTGTTCTATCTTGTGGTCTACCTGGGACAAGCAATTAATAAAGAAATTG[T/C]AAGTACCTTTGTTGTAAGGTGATATGAGGGCCATATCTTTTCGCATGTAA
Tom_005103_Class_II	BAD	GM_BAD	Chr09	3109896	2_GtGm	1	Tm1_Mira454_Contig_8975	AGGATTGCCTACTTTAAAACAAGCAGAAATATCCATATATCACTGTAACA[A/G]GTTTTCCCTTCAGTTACTTTATGGCAACATGGGATCACCTGCCGATGCAA
Tom_005126_Class_II	N/A	N/A	*	0	Unique_Gt	#N/A	Tm1_Mira454_Contig_9023	ACCAGGTTGATATCTTCCTTAAACCTTTGTGTTGAAGCTGTTGCTTGCTT[C/G]CTGATATCCTCAGCATCAAATGAAATCAATAATGGTGTTGGGGCCTTATG
Tom_005128_Class_II	N/A	N/A	Chr07	6484915	Unique_Gt	#N/A	Tm1_Mira454_Contig_9027	TCGGATATACCTTGTTGTTCTTGCTTGAGGATTACTTCATTATCATCATC[A/T]TCTTCTTCTTCGCTTACACTTCCACTTTCTTCTGATTCAGAATTAGAGAT
Tom_005142_Class_II	N/A	N/A	Chr06	50189296	Unique_Gt	#N/A	Tm1_Mira454_Contig_9066	TTGGCTCTGGAGGCTTATTCATTGTCACAAAGCCCCTACCCATTCATTTC[A/G]TATGCAACATGAGGAGCTCAGGTTTCTCGATAAACCGTTTCCACTCATTG
Tom_005148_Class_II	N/A	N/A	Chr13	207428	Unique_Gt	#N/A	Tm1_Mira454_Contig_9083	TTCTTTTTTACATTTTTTTTCCTTTTTGATATATCGTCAACTAGAAACAA[A/G]GGCATTAGAATGGTAGCAGAGTTATAGAACTTGAAAATCTACAAAGGTTA
Tom_005155_Class_II	N/A	N/A	Chr09	13285409	Unique_Gt	#N/A	Tm1_Mira454_Contig_9107	CTGGCAATCCAAACCCAGGCCCTGGACCGAAGAAGCCGCCCATCCCACCA[A/G]TGTTTCCACCACTACCTTTGTTGTTTTGGTTGCCTGGTTTGCCGCTGCCT
Tom_005157_Class_II	N/A	N/A	Chr05	47336347	Unique_Gt	#N/A	Tm1_Mira454_Contig_9114	TCATCAAGAAGGTTCGTTATGGTTTCTGCAAACTTCTTCGCTTGAGGTCC[A/G]GGTTTCAAGACATTTACATCACCCCACTGTGAGCAAGTATCACTCCACCA
Tom_005164_Class_II	N/A	N/A	Chr12	11540835	Unique_Gt	#N/A	Tm1_Mira454_Contig_9122	GTTTCTGCAAGCTAGGGCATCCCTTGGAGAACTCCAAAAGCCCCGCATCA[A/G]ATCCCCCGACATATCCCAGAAGCATCCATCTTACTTTTGGACTATATTGT
Tom_005167_Class_II	N/A	N/A	*	0	Unique_Gt	#N/A	Tm1_Mira454_Contig_9124	TGTCAAATTGTTACACAAAATTATCAGGTCTAAACGATCTGTTTAATATG[A/C]CTAATTTAGAGATTAACAAAGAGGGACCTAAAATTGAATCTGGTTAATTC
Tom_005172_Class_II	N/A	N/A	Chr04	47152343	2_GtGm	1	Tm1_Mira454_Contig_9144	ATCTTATATGCTCTAGTGCTTCATAAAAAAAATTTTCACTTGGCATCTAA[A/G]CAATAGGGTAAACCCTAACTTCATCCAGAACAGGACCACAAAGAGACCCG
Tom_005173_Class_II	N/A	N/A	*	0	Unique_Gt	#N/A	Tm1_Mira454_Contig_9149	TCCAACATCCTTGCCATTGTGCTGTGGTTGCACAAGGAGTTGTTCATGAT[A/G]TTGCCGTTGTTCCTCCTGATAGCTATAGGCATAAGCAAGGGCTCGTTCTC
Tom_005176_Class_II	N/A	N/A	*	0	Unique_Gt	#N/A	Tm1_Mira454_Contig_9151	CCGAACTGACTCTGGAGCTGATGATGGCTGCGAATTATCTCCATACTTAG[C/G]CAATTTTCGTATTTTAGGTCTGTTTTCTTGCCCGAGAGGAGTATGTATGT
Tom_005178_Class_II	N/A	N/A	Chr09	15820479	Unique_Gt	#N/A	Tm1_Mira454_Contig_9159	GCGGTAGACAGCCTCTTAAGGGTGATTGTAAAAGTACCGAAGACTTCTGC[T/C]GTATTGACACCGAAGATAGGCAACTGAAGGCACACCTCAGCCTCCTCTTC
Tom_005179_Class_II	N/A	N/A	*	0	Unique_Gt	#N/A	Tm1_Mira454_Contig_9163	CAGACCCACCTTTCCATGGAAAGAGCCTATGCTGGTTAGGGCACGGGCCC[A/G]ACTTCACAAAATCCGTGTCCGAGGCTCGGGTCATACGAGCTGAGCCTTAC
Tom_005181_Class_II	N/A	N/A	Chr01	11104340	Unique_Gt	#N/A	Tm1_Mira454_Contig_9164	TCGTAAACCTCGTAAGCGGACTTGAAACAATCGGCGATGAAAATGTTGTC[A/G]TAATCATCAGAGAAGTTGTCGTACTTGACTCTCATTTTGTCACCTGAATT
Tom_005193_Class_II	N/A	N/A	*	0	Unique_Gt	#N/A	Tm1_Mira454_Contig_9179	AGTAAAAGATCCACTGACACTTTCTTTTGTTTGACTTGGGAAGTAGTTTA[A/C]AAAACTTTTAGAGGAACCTGTCGTGTCTATTCGCACTAGAATTAATACTC
Tom_005201_Class_II	N/A	N/A	*	0	Unique_Gt	#N/A	Tm1_Mira454_Contig_9197	AAAATGCTAGAAACACCAATGAGGCTCCCAAGTGTAACGCTCTTGTCATG[A/G]AAAAAAGACCCCGTCGACTGTGTGTCTAGATCAGAAGAGGAATCTGCAGA
Tom_005202_Class_II	N/A	N/A	Chr09	7205989	Unique_Gt	#N/A	Tm1_Mira454_Contig_9197	TTTTATTGTTCTTAAGCAAAAGAGGAAGCTTGGAAGTTGAGCAAATGGAG[A/T]TAAACTAGTTATAGATGTTCATAACTTCATATGTAATAGCGACATTGAAG
Tom_005205_Class_II	N/A	N/A	Chr13	644257	Unique_Gt	1	Tm1_Mira454_Contig_9198	AAAACATGATTCATCATTGGATCGAACCACAATAAATTTGCATCTAAAAC[A/G]TAAAAGCTCAGAGTTACTCCGATAAAAGGGATGCTTCCTGAGGTTTTTAA
Tom_005210_Class_II	N/A	N/A	Chr09	19737591	Unique_Gt	#N/A	Tm1_Mira454_Contig_9213	GGTATTGGCATTTGCTCACCGAAATTCAAGTTGATGTTCCCACCTACTCT[T/C]ATCCCAGGCTCTTCTGATCCATTAATGTTATCGTCTTCCCCCTGCCTGTT
Tom_005218_Class_II	N/A	N/A	*	0	2_GtGa	#N/A	Tm1_Mira454_Contig_9218	AAAAGCCACCTGGCAAAGCTTATGAACTGATCGTGAAGTTATGAAATCAA[T/C]TTGCCCCTAACAATTAGGGGCAAAGACAAGGACGTTGAGTCGAGAAAACG
Tom_005225_Class_II	N/A	N/A	Chr07	11351665	Unique_Gt	#N/A	Tm1_Mira454_Contig_9252	GTTTTGGGGATTTGGGATGGTTTCTGTCCAAGGCAAAGGGGTTACCAAAA[C/G]GAAAGAAGGGTTTGTTGTCAAGGATTGAAGTAGGGCTCTTGAGAGATTCG
Tom_005233_Class_II	N/A	N/A	Chr06	40612917	Unique_Gt	#N/A	Tm1_Mira454_Contig_9270	ACCAGGTTCCCTTTTAATTTCTTGTGCTTCAAGAACTTCGCCTGATTTGT[A/T]ATTGGAAAAAAGAGCTCCACGAATTAGGCAAAACAGAGGGTCTCCCAAGG
Tom_005236_Class_II	N/A	N/A	*	0	Unique_Gt	#N/A	Tm1_Mira454_Contig_9280	ACTCGGTGGTTCAACCTCTATCATTGTTTTGAATGGCATTGTTTTGGGGG[T/C]TTGGCTTGTCCTTTGGGTATAACTCTGATTCGAAACGCAGAGGATTTGGG
Tom_005239_Class_II	N/A	N/A	*	0	Unique_Gt	#N/A	Tm1_Mira454_Contig_9286	CCTCAACTCGAAAATCTTGATTARAAAGAATGGTACTTGCTTATGGTGGT[A/G]RTAGGTGGTTAGTGACCCCCCCTTAGTGTCACTCTGGTGATGGAAGTTCA
Tom_005241_Class_II	N/A	N/A	*	0	Unique_Gt	#N/A	Tm1_Mira454_Contig_9291	GGAGAATTTACRGTACGCAGTGCCTATAAACTGACTACAAAATGACTACA[A/G]AAAATTCTACAAAAAACTTTGGCTACTCAATCTACCATCTAAGATAAAAA
Tom_005243_Class_II	N/A	N/A	Chr05	62502070	Unique_Gt	#N/A	Tm1_Mira454_Contig_9294	TTTTTCATCCTGCTTTTTCTTTGCTATCGACTTCTCGGGAATAACCGGCT[T/C]TTCATCTCGATTATCGACCTCCATTTCATCACCACTGTCATACTTCCCTA
Tom_005251_Class_II	N/A	N/A	Chr10	47792308	Unique_Gt	#N/A	Tm1_Mira454_Contig_9303	TATTGAGATGAGGAAAGCAATGGGGCAGCTTCGCGAGAGGGTCAAACAGC[A/G]AATGAGCGAGATTGAAGCATCATCTTCTTTGCTGCTCTTGTCCAAAATGG
Tom_005260_Class_II	N/A	N/A	Chr07	2418790	2_GtGm	#N/A	Tm1_Mira454_Contig_9316	TTCTACTAACAACTATCCTATCTTAAGACTCATCAAAAGTGAGTGTCAAA[T/G]ACGAATACGTATTCAGTAAATATATGCTGAATTCAGAAAATCATATTCTC
Tom_005266_Class_II	N/A	N/A	Chr07	36875040	Unique_Gt	#N/A	Tm1_Mira454_Contig_9321	CTGTCAGCCCATTTAAGCAGAGCAGGAGTGTTGATTTCATTAAGCAGCTT[C/G]ATCCCGCTCATCTTCTCTGTCACTCTTAGCCACCCCAAAAAGCACCCAAA
Tom_005279_Class_II	N/A	N/A	Chr08	2171809	Unique_Gt	#N/A	Tm1_Mira454_Contig_9332	TGAAATCCTTCTGGAGTAAAAGAATTGAAGTTTGGGAAAAAGGGTTTTCT[A/C]AGGGTTGCACAAAAGAGATTCAGGCCATCTCTGAATGATGTTTCTTATCT
Tom_005287_Class_II	N/A	N/A	Chr03	45211754	Unique_Gt	#N/A	Tm1_Mira454_Contig_9358	CATCACTTGTTGCTTTAACACTTTCCACTGCTCCAAACCCTTTTCCTTGG[C/G]TCACTGAGCCACCTGGTTCAGGCAACTCCACAAACACTACTTCTCCAAGA
Tom_005291_Class_II	N/A	N/A	*	0	Unique_Gt	#N/A	Tm1_Mira454_Contig_9375	ACTTACAGTAGTTGTCAACTGATCATGAGCATCAGGCATTCCTATGTTCA[A/C]ATCAGGTACCCCATCAGTATTTCCCAATTCCGGCATATTTGGAGGCAAAT
Tom_005292_Class_II	N/A	N/A	Chr06	36506565	Unique_Gt	#N/A	Tm1_Mira454_Contig_9376	AAAATTCAATAGTTGAAAGTAGTAGGTTGGTTTTATTTGCAGGAGAGAAG[C/G]GCATCAATTTTGTGTTCAAGGTGTGCTTCATGGTCTTCTAAACGAGCTTT
Tom_005294_Class_II	N/A	N/A	Chr06	47284597	Unique_Gt	1	Tm1_Mira454_Contig_9383	TGTTGCTGTATTCCATATCTAAATCTCAAAGACATATAAATTATTATATT[C/G]CATTTTATATAATATCAAGATCTGCTATACAAGCATATACACAATTGAAG
Tom_005297_Class_II	N/A	N/A	Chr06	40449669	Unique_Gt	#N/A	Tm1_Mira454_Contig_9390	TCGAGGAACTCTTTGAGGGCTGCTAGTGCCTGAGAGCTAAGGGCTGGAGG[A/G]TCGTCATCATCAGTTTCGTTAACGAAGACGTTTTTAATAGTAGGGAGCTG
Tom_005298_Class_II	N/A	N/A	*	0	Unique_Gt	#N/A	Tm1_Mira454_Contig_9394	GGCACAACCACCAGTAGTATTTGGGTTGAAGTAAAGCCTGAGGGAGGGCC[A/G]CAAAGAAAAAAAAGAGGTAATGTACAGTTGAAGGATCAAATGTAGGGATT
Tom_005299_Class_II	N/A	N/A	Chr01	21309324	Unique_Gt	1	Tm1_Mira454_Contig_9397	AATGGGTTTCCAAGACATATGTGTTGAGAGAGATACGTTGACTGTTATTG[A/G]GAAACTAATCGCTGCAGTTGAAGATAGATCATGCATTGAAGTTTGATCCA
Tom_005300_Class_II	N/A	N/A	*	0	Unique_Gt	#N/A	Tm1_Mira454_Contig_9397	TGGAAGAACTTGTAAATCGCGACAGAAATCGCGACGGTGATGGAAGATAA[T/C]TGATATTGATGAGTCTGGACTTGGTAACGACGGATCGGTCCGATTAACTC
Tom_005313_Class_II	N/A	N/A	*	0	2_GtGm	#N/A	Tm1_Mira454_Contig_9411	ACCAACACCAAGATATTTGAATTCAATAAGGTTGTGAAATATAGGAAGTC[C/G]ACTAGTTAGGAAAATCGCTGCATCAGTGGTTAAACTTAGAGACCGCACAT
Tom_005314_Class_II	N/A	N/A	*	0	Unique_Gt	#N/A	Tm1_Mira454_Contig_9411	CTAGTTAGGAAAATCGCTGCATCAGTGGTTAAACTTAGAGACCGCACATT[C/G]CAAATTCCTTGAATAAGATGAGTTGCACTTGTTTCACTATTAATGGAATC
Tom_005315_Class_II	N/A	N/A	Chr05	760625	Unique_Gt	#N/A	Tm1_Mira454_Contig_9411	GGGACTTCATGGTACTCAAAGTATAACTTGCAGCTACTGCGGCATGATAT[T/C]GAAAATAAACAAGAATGGGAGCATTAATCACCACCACATAATTGAAATAT
Tom_005320_Class_II	N/A	N/A	Chr11	53151015	2_GtGa	#N/A	Tm1_Mira454_Contig_9419	GCCGAATGCTGGATGCCACTGCCAGCATTGCCTCTTGAAGAGAATCCGAG[C/G]CACGCGGCCGCTTTGGAAGTTGTCTGAGAGGCTCCATTGGAGGAGGTTCT
Tom_005324_Class_II	N/A	N/A	*	0	2_GtGa	#N/A	Tm1_Mira454_Contig_9430	TATGTCCTGTAAACAAATCAACATCGCCTTGAGATTCATTGATAACAGAC[A/T]AAACTCCTCCTCCTCCTCCTCCCTCCCAATCCCCAAGCTGCTGCTAACCT
Tom_005327_Class_II	N/A	N/A	Chr10	3839325	Unique_Gt	1	Tm1_Mira454_Contig_9441	ATTTATAAATGAAAGTATACAGCAAATCGTCCACGATTGCCGCTGAGCCA[T/G]ACCAGTAAGAAAATTTTTGTTCGAGGCAAACCCATGATTTACGATCGTAG
Tom_005332_Class_II	N/A	N/A	Chr03	9427225	Unique_Gt	#N/A	Tm1_Mira454_Contig_9445	TTCTGCCATTGACAATGTATCCTCACGTTTGAGAGGTGGCAATAATTCAC[T/C]CACAGTCCTGGCTGAGACTGAACTTGAAGTAGAAGCTACCATGTGAGACG
Tom_005336_Class_II	N/A	N/A	Chr04	21198650	Unique_Gt	#N/A	Tm1_Mira454_Contig_9447	GCACTCAAAGTCAGATTTTAATTGTCCCCACCGCTGCCATGACCCTCTCC[A/G]TAGCCATGTCCCTCGCCATAACCTTCACCATTGCCTGAACCATTTCCCCT
Tom_005337_Class_II	N/A	N/A	Chr05	60170119	Unique_Gt	#N/A	Tm1_Mira454_Contig_9448	AGTGTGAGGATTAAGGTATATGATTACCAAGATGATGCATGGAAAGTTGT[A/T]GTCGGAGAGGTCCCCATTCCTGACTTTACTGATTCAGATTTTCCCTATTT
Tom_005346_Class_II	N/A	N/A	*	0	Unique_Gt	#N/A	Tm1_Mira454_Contig_9469	TACATTATTTGTTCGTTTAATTTACAGTGTGCTGCATAGTTTTGCTCAGT[A/G]TCAAATATAGCAGTATGGTGACAAAATCGGTTCACTGTTGTTACCTAGTT
Tom_005349_Class_II	N/A	N/A	*	0	Unique_Gt	#N/A	Tm1_Mira454_Contig_9475	GGTCCTGCAAGAGATTCTGATATTCCAACGTGTGTTCATTATGGGAAAAA[A/G]CACCGAAGTGAATGCTGGAAGTTGAAAAAAGCTTGTTTTCGATGTGGATC
Tom_005352_Class_II	N/A	N/A	Chr11	21151760	Unique_Gt	#N/A	Tm1_Mira454_Contig_9483	AGATTTCTTATGGGATTCAGCTTGGCCTCTATCGGTATCCACTTGATGCC[A/G]TATAACAACAGGCAGCTTATGAGACTCAACCTGCATTTCATCAGGCTTAG
Tom_005353_Class_II	N/A	N/A	Chr04	5833238	2_GtGm	1	Tm1_Mira454_Contig_9484	TCAAAGGAGGTAACAAACTTCCAACCCTTTTTTTCATGGTGCTTTTTTGA[A/G]TGAATCATGATGCTACTTCTATCCTTCTTTGTTTCCTTATCTTTATCTTT
Tom_005358_Class_II	N/A	N/A	Chr09	10881554	Unique_Gt	#N/A	Tm1_Mira454_Contig_9496	AAAAGCATTAGAAGCATGATTTAGACAAACATCAAAGAACCCAAAATAAA[C/G]GGAAAAAAAAGAAACCTCTGTTTTCACTAATTTTCTTTTCATCTTGATGT
Tom_005359_Class_II	N/A	N/A	*	0	Unique_Gt	#N/A	Tm1_Mira454_Contig_9497	CTAAATTTTGATGCGGCTTTTCAACATGATTTACAACTTGCTGTTATAGC[A/C]GTTATTGCCAGAGACTCGGAAGGTGAAATAGTTGGGGCAGAAACTTATCT
Tom_005369_Class_II	N/A	N/A	Chr08	3722643	Unique_Gt	1	Tm1_Mira454_Contig_9526	CAAAATTACCAAACCCTGACATCTGGTAAGCAGCAGCTACTGCCATAATC[T/C]GGTCACTATCACCATCAGGATGAGAAATTGCATTAGGGAACAGGTTAGAA
Tom_005371_Class_II	N/A	N/A	Chr09	7315405	Unique_Gt	#N/A	Tm1_Mira454_Contig_9532	AAGATGCATCTTCACCAAAATGATCTTCAATGCTTTTTCGTCTCATGTTA[T/C]CTGCTTCTATGGGAGATATGTTCCTTTCAGTGAAACTGACAGACCTTTCA
Tom_005379_Class_II	N/A	N/A	*	0	Unique_Gt	#N/A	Tm1_Mira454_Contig_9554	AGAATAAATTGCGAATATTTGATACGATTTCCAGGTTCAGGTGGCTTCTA[C/G]TGCATTCGTTCCCATGTATTTGATGCAATTCCTGAAAGTGTCCAGTTCAT
Tom_005385_Class_II	N/A	N/A	scaffold_17	79172	Unique_Gt	#N/A	Tm1_Mira454_Contig_9576	TAACGCTGACGAAGAGAACTGTTGAACTGCACTTGGTAGCCATTCTTTAA[A/C]GTAAGAATGGCAATCAGTCTCTGCCGGAGAAATGGCTCCAAGAGGAGTTA
Tom_005389_Class_II	N/A	N/A	*	0	Unique_Gt	#N/A	Tm1_Mira454_Contig_9591	CTATATAACAGTGTACATGCACAAGATGTATGCTTGCAGCATTTAGCCAC[T/C]GCAGCAGGAGCCACAGGCAGGAAGGGAACTATGGTCAATTCCCCGAACAT
Tom_005390_Class_II	N/A	N/A	Chr09	19524943	Unique_Gt	#N/A	Tm1_Mira454_Contig_9591	ATTCCCCGTGGTGGTCGTCGTGGGCCACCACCTCCACCATATGGTCCACT[T/G]CCAGGTCCTCCTGGACCATCATCCCATTTCTTGCTTGAACCAAAGCCTTT
Tom_005391_Class_II	N/A	N/A	Chr01	13147237	2_GtGm	#N/A	Tm1_Mira454_Contig_9592	ACCTTCCTCACTTCTGTTTTCTCTGCCTCTTTTGCTTTTGGTTTTGGTTT[T/C]GGCTTCGATGCTTCCTTTTGCTTTGGCAATGGGGAAAACGATATTGGAGC
Tom_005397_Class_II	N/A	N/A	Chr08	50395656	Unique_Gt	#N/A	Tm1_Mira454_Contig_9603	CACCCATTCTCTTCCTCTTCATTTACTTCTATCATGCTCTTTCTTTCTTC[T/C]TCCGCAAGTTTGTCGGCCCACCTCTTTGCCATGAAAAGCTTCACTGCATC
Tom_005399_Class_II	N/A	N/A	Chr08	50396020	Unique_Gt	1	Tm1_Mira454_Contig_9603	GGACATCCAGAAAACGCAATGACCTCATCTTACAAATAGAATTTGGTAGG[T/G]ATCGGAGCTTGTTCAAATAAATTGAAAGCCTTTCTAGATTTCCTAATTCA
Tom_005404_Class_II	N/A	N/A	Chr01	26117443	Unique_Gt	1	Tm1_Mira454_Contig_9621	TTCAATAATCACCTGGTAGTGTTTCATTGTTTGCAACCGAATGAAGACCC[A/G]ATGCTTGTGTCGTTGATCTACTCCTATTTTTGGGTACAAGTTCATGGTTT
Tom_005406_Class_II	N/A	N/A	Chr09	24656871	Unique_Gt	#N/A	Tm1_Mira454_Contig_9623	CTTTCGGAATCGGATAGATCAGCTTCCTTGTTGCTTTCCTCTTTGAAAGA[A/T]GCCAGATTTTGAGGAACCTTTTTCTCTTCAACAGCAGCAGCCACCTCTTC
Tom_005414_Class_II	N/A	N/A	Chr12	4945743	Unique_Gt	1	Tm1_Mira454_Contig_9634	CTTTGGCCTGAATGCTTGTCACCAAATCCACCAGAACCAAAGCCGCCAAA[A/T]CCACCAGCAGTTTGACCAGAACGATTGTCCTTAAATCCACCTGGGTTACC
Tom_005435_Class_II	N/A	N/A	Chr11	53915549	Unique_Gt	#N/A	Tm1_Mira454_Contig_9682	CCAGTCTATATTTTCTATACACAATCCCCAATCACTCACTCACCAGCCCG[T/C]TAAAATAAATTTTCGACCCACAACAAATGCCAAAAACAAAATCTCGTCGT
Tom_005436_Class_II	N/A	N/A	*	0	2_GtGm	#N/A	Tm1_Mira454_Contig_9685	GTTGAAAAGGCTGCTCCTTATCCACTAGTAGTCGATCTTCTAAACAATTT[A/C]GACCAGGATTGCCAAAAACAACAAGGGGACAAGCCATGTCCCAGCCACCA
Tom_005449_Class_II	N/A	N/A	*	0	Unique_Gt	#N/A	Tm1_Mira454_Contig_9701	AACAGAGATGACAAACTTCATATATAAAAAGACATGGACAGGCATTGATG[A/C]AATGTGTGTGTAAAGTGGTTACTTTCCGACAATCAATTTAGCCCTTGCAT
Tom_005453_Class_II	N/A	N/A	*	0	2_GtGm	#N/A	Tm1_Mira454_Contig_9711	AACTTGTTCTCTTAACATGTATTTCGATTTAACAGAGTTGTAGCATGAGC[A/T]TTTGGAACAGTTTGTCCAACATAAAACACATACAACCATGTAAAAGTGAA
Tom_005454_Class_II	GOOD	GM_GOOD	Chr04	40579014	3_GtGmGl	1	Tm1_Mira454_Contig_9711	GCAGAGGAGATGAGCTAGTTTAATAGAAGTAGAGAGAATGGGTGAAATTG[A/T]GTCGTCGGATTTTGATCCAAAGGTCTCCGGCGAGAATATTACTCCGACGG
Tom_005455_Class_II	N/A	N/A	*	0	2_GtGm	#N/A	Tm1_Mira454_Contig_9711	TAGAATTAGGGATTTGGAGGAAATGTTACATAGAGATCTCTTTCATGGTG[T/G]TAGTTGGTAAGGAATTTCAATGGAAATGTTACATACCGTSAACAAACCGC
Tom_005459_Class_II	N/A	N/A	Chr08	54258999	Unique_Gt	#N/A	Tm1_Mira454_Contig_9716	TAATGGTTCTTTTGCATGCAATCAAATTTGCTGCTATACAAAGATCCTGT[A/G]GGAATTCGAGTCTTACGTTTTGGGTGAATGCCTCTATCGTATTTTATCTG
Tom_005464_Class_II	N/A	N/A	Chr01	45664260	Unique_Gt	#N/A	Tm1_Mira454_Contig_9718	TCCATCCTTCACGTTGTCGGTATCCATCTCTCGTCGCTATCACCATCCCC[A/G]GATTCCATCGAAAATGAATCATTTGATTTCCAGTTCAGTACATCTGAATT
Tom_005465_Class_II	N/A	N/A	Chr01	45664131	Unique_Gt	#N/A	Tm1_Mira454_Contig_9718	CCGGCAATTCAATTTGACACTTTATGCAGTTGCAAGCGAGCCGAGAATGA[T/C]TGTCCGGTCTGCCTGTCTGAGTTTGAGCCTAAATCGGAGATTAACCGATT
Tom_005466_Class_II	N/A	N/A	Chr01	45663955	Unique_Gt	#N/A	Tm1_Mira454_Contig_9718	CAGGACTCCTCTGCTGCCGGAAGAAGAGAGTTGCTGCTTGGGGTGAGAAC[A/G]TTAAGAAGCATGATGAGTATGAGGAAATTTGAATGTACAGCGTGTTTATG
Tom_005467_Class_II	N/A	N/A	Chr01	45663879	2_GtGl	#N/A	Tm1_Mira454_Contig_9718	AATTTGAATGTACAGCGTGTTTATGGTATATGGGTATATAAATTAAATGT[A/G]ATGAGCATTGGCTTAGTGCTAAGCTACCCGCAAGTTTTAACTTGATGTGG
Tom_005475_Class_II	N/A	N/A	Chr10	59989428	Unique_Gt	#N/A	Tm1_Mira454_Contig_9721	TGGACTATCCCTCATTTCATCTAAACCATTTGCACGGTTCAAATAAACTC[T/G]GGGGTTCATGAATACATACTCACCTGAGTCCAAACCACAAGAGAGCCCAC
Tom_005476_Class_II	GOOD	GM_GOOD	Chr10	59989150	2_GtGm	#N/A	Tm1_Mira454_Contig_9721	TCTCTGCAACTTCTTGCCATTCCTCAGACCGAAGACTCTTTCTCCCACGT[T/C]GAAGAAAAAGGTCACCCCATGCATCTAGCAAAACAAATGTCTCACGCTCA
Tom_005485_Class_II	N/A	N/A	Chr08	51792270	Unique_Gt	#N/A	Tm1_Mira454_Contig_9743	AAACTATCTAGTATCCATGCAATTAAATCATTGGTACAATTAAGCAAATA[A/G]TAACAACTCTCTGTTGTATGACTATTACAAAACTCAGCCTTTAGACAGGT
Tom_005486_Class_II	N/A	N/A	Chr08	51793976	3_GtGmGa	1	Tm1_Mira454_Contig_9743	GCCGAAGACAGACGGCGGCGCAGGATTAGGAGGGAAGAGAGATTGAATCC[A/G]ATGGCGGAAAATGGTTTGTTACGATCCGGATCGGGGTGCTGCGGACCAAA
Tom_005488_Class_II	N/A	N/A	Chr08	437022	Unique_Gt	#N/A	Tm1_Mira454_Contig_9746	GGGATGAATTTCACATAACCTAACTTCATTACCATTTGTGTCCAAATTAG[A/C]ACCTTTCAATAAATTCTCCTTGCTTCTTGCATGATTATTAGCATTTCTTT
Tom_005491_Class_II	N/A	N/A	Chr13	6851493	Unique_Gt	#N/A	Tm1_Mira454_Contig_9751	AGATCAGCTTATTTCTCATGCCGTAAGCATTCAGTCAACTACATAAAATG[T/C]ATAGGGAAGTCCATGCTTGAAATATGCATATTACTTAGCTCCGTATATTT
Tom_005493_Class_II	N/A	N/A	*	0	2_GtGm	#N/A	Tm1_Mira454_Contig_9754	CATGCAATTGCTGCAACTAACCTCTTGTTAATCATTGAACCAAGATACAA[A/G]CAGAACGAAAAATAGCATAGTGGCTCTATGAGCCAATCCGCTAGCCCCAC
Tom_005504_Class_II	N/A	N/A	Chr04	56282326	Unique_Gt	#N/A	Tm1_Mira454_Contig_9769	GATGCTCCATCTTGATTATCTGTACCGAGGACAGTTTGATGCAGCTGGGA[T/C]GGAACTATAACAGGCTCCTTTGCAAAATCTTCCTCCGTTGGCAATGCCTG
Tom_005506_Class_II	N/A	N/A	Chr11	38554760	Unique_Gt	#N/A	Tm1_Mira454_Contig_9789	TTCAAGCGAAAAGACAAATACAGCGAATTTCAGGGTTCTCCACACTGTTT[A/C]GAGCGAAAAACAGTGTTAAGAGAGCAGATTTCAAGGTTTAGTTTCTCCCA
Tom_005507_Class_II	N/A	N/A	Chr10	51392307	Unique_Gt	#N/A	Tm1_Mira454_Contig_9792	CAAGGATGCGATTGCACGAAGAGCACTACGGATCATATCTTCATTACGAT[C/G]TACTTCCTGTTTGACAGCATCTTGTTTGGGCTTGAAATTAATTGTCTTTT
Tom_005515_Class_II	GOOD	GM_GOOD	Chr09	12554190	3_GtGmGl	#N/A	Tm1_Mira454_Contig_9796	TAACCCTGAAAATGAAGAATGTAAAGAGAGAGAAGATGAGGAAGAAGAGA[T/G]AAAGGAGCAGTGAAGCAGGGAAGAGCAAGCTTTGGGGTTGATCGCTGCAT
Tom_005524_Class_II	N/A	N/A	Chr08	6727735	Unique_Gt	1	Tm1_Mira454_Contig_9821	AGAAAAAAGGTTTGATAAGTTCTAAGTTTAACATACCAAACATGAAACGA[T/C]GTAGATTAGCAGTACTTAATAACAAAACGGCAATGCTGAAAGATAACACG
Tom_005526_Class_II	N/A	N/A	Chr05	2480752	Unique_Gt	1	Tm1_Mira454_Contig_9824	AGAAAGCAAGGTGAATCCCCAAAGCTAAATCCTTATCATACAAAGCCCTC[A/C]TCCTTGGATCCGACAAAGTCTCATAAGCTTCCTGGACCCGTATAAACCGC
Tom_005531_Class_II	N/A	N/A	*	0	Unique_Gt	#N/A	Tm1_Mira454_Contig_9831	ATAAAAGGAGGGGGAAATTTTGCCTTGGCCGTTCTATAAATAACTTTGTG[C/G]CAGATAAGCATCATAGATAATGAGGATATTTCAGTTGTTACCTCCTCGAA
Tom_005546_Class_II	N/A	N/A	Chr07	43687723	Unique_Gt	#N/A	Tm1_Mira454_Contig_9854	ACCCTGCAATTCCATGCGAGAAGTGGCTACCACCATTGCATTGCGAAGGT[A/C]CTTTACGAGGTCCCCCATTTGGAATCTCTTTCTGATTGGAGAACTGACTC
Tom_005547_Class_II	N/A	N/A	Chr07	43687448	2_GtGa	#N/A	Tm1_Mira454_Contig_9854	GTGAACTCGTACTGACTATCCATAGAGGCCTTATTCGAAGGGTGAGAAGC[T/C]GACTTTGGTGCAGTTTTCACTGAGATTTTGCACTTCAAATCATATTGAGA
Tom_005552_Class_II	N/A	N/A	Chr08	6896913	Unique_Gt	#N/A	Tm1_Mira454_Contig_9859	TTTAGCGATTTATCAAGAACACTAGGCAACTTCCCATGCTTCATTGAACC[A/G]TAATCGTCCTCCTTCCTGTGTAAATCAGGGCTACTGGAGCAATTCAAACT
Tom_005557_Class_II	N/A	N/A	Chr02	53796709	Unique_Gt	#N/A	Tm1_Mira454_Contig_9875	GGTCAGACCCTGGCACATAAAATGGTTAAAAGAACACAAAAATGGGTCCC[T/C]AAACAGCAATTACTACAAATCAACAAAACAAACGGAGAAGAAATTGAAAT
Tom_005563_Class_II	N/A	N/A	Chr11	7164214	Unique_Gt	#N/A	Tm1_Mira454_Contig_9886	CAAACTAGCAATGTATCTGGGAGAAGTCAAATGAATAGTTTTGACTTCTA[T/G]CTTCAATTCTGTAATCAATAGCCGGATGAAGATACTAACACATTATGTTC
Tom_005570_Class_II	N/A	N/A	Chr08	38957499	2_GtGl	1	Tm1_Mira454_Contig_9901	CATGAATCATAAGGTGGTCCGTCATTCTTTAACTTTCCACCATTTTCTCC[T/C]ATCTTTACAGTCACAACAGTCCTTTCAACCACTTTCCTGGTAATTAAAAA
Tom_005574_Class_II	GOOD	GM_GOOD	Chr10	12676292	2_GtGm	#N/A	Tm1_Mira454_Contig_9917	AGCTCCATCTTTCTAAATCCAGGGGTGGCTGGTTGATCAGGTAACTTGTA[A/G]AGTTTAATGGTTCGGCTCATCGTCATCCTAGGCCCAAGCCTAGAAAAGCC
Tom_005576_Class_II	N/A	N/A	Chr06	10798624	Unique_Gt	#N/A	Tm1_Mira454_Contig_9926	AAGCTACATCAAGTTCCCATTGAAATAGGATCCATACAAGGAAAATCACT[A/T]CCCATTCGTTGGTTATTAGCAGCACCCCGAAAAACATTTGAGTCAAAGTA
Tom_005578_Class_II	N/A	N/A	Chr08	35230054	Unique_Gt	#N/A	Tm1_Mira454_Contig_9931	CGGTTCGTTCTTGACTCAATACCCCCACTCGTCCCAACTTACTGAGTCGC[A/G]CACTCTTTAACCACAACCAAAACCTATATTAATAACTAAAATTACCCAAC
Tom_005581_Class_II	N/A	N/A	*	0	2_GtGa	#N/A	Tm1_Mira454_Contig_9934	AAAAAATACTGCAAAAATGAACATAAAATCCTAGGATTGCATCCACAATC[T/C]TGCAGCTTGAGTTTTTTTTATGTAACGTCTATAAATCAACCTTGAAATAT
Tom_005586_Class_II	N/A	N/A	Chr08	35709627	Unique_Gt	#N/A	Tm1_Mira454_Contig_9950	TTTGTGGAGAACTTGGATCCCTGATGATGAGTATTTGAAATCAAGTGAGG[T/G]TTCCAATAAGGTGTACTTCGGTGGTCGGATTAAGTACCAAGATGGTGGGG
Tom_005595_Class_II	N/A	N/A	*	0	2_GtGm	#N/A	Tm1_Mira454_Contig_9962	CTCCACCTTTCTTTCTGCAAGTCGCCTTGATGTTGTCATGATGACGGATA[A/G]ATCAGGTAGCCGGAGAAGATTGAAGAGAGAAAACGCAGGAAAATTTCAGG
Tom_005599_Class_II	N/A	N/A	*	0	Unique_Gt	#N/A	Tm1_Mira454_Contig_9973	AATAGCTGCCACCTGGGGCCTTCCCATGCTTGTCCCCTCATGTAGATCGC[T/C]TAAAAATGATTCTTGTCCAACTATTTTTTGACATGCATGTATTAAGTATT
Tom_005601_Class_II	N/A	N/A	*	0	Unique_Gt	#N/A	Tm1_Mira454_Contig_9981	AAAGAAAAAATGGAACCAATCTCCTATTTTTTTATTCTTAACAAACACCC[T/G]GGGAATTCTACCTCTAATCAAAGTTTGTGTTGGAAACTAGGCATGTTTCT
Tom_005609_Class_II	N/A	N/A	*	0	Unique_Gt	#N/A	Tm1_Mira454_Contig_9990	CAACATTTGCATCTTCTTAGATCAATGTATTTCACCTCGTCTAGTGCTGC[A/G]GCAGGTTCAAGTTTCATCGACCTTTTCAAGGACTGGGATCATCTTAGCGT
Tom_005611_Class_II	N/A	N/A	*	0	2_GtGm	#N/A	Tm1_Mira454_Contig_9994	ATTTGCTTTCCTACCCCTAATTTCATCTTAAAATAAGACTCGAGTCAGGG[A/T]TATAAACGTCAAACAACAAGACAGTAAAAAAACAGCTGAAACTTTAGAAA
Tom_005613_Class_II	N/A	N/A	*	0	Unique_Gt	#N/A	Tm1_Mira454_Contig_9997	CCTGGTAGTCCGCTTGCAAGGCCAAAGTTGATGCCAGGAATGCCGGCGGC[A/C]GCACTTTTGATGCATTTGCAAGCTGCTTGCCGGTCTGGTGTTGTTTGGGC
Tom_005615_Class_II	N/A	N/A	Chr02	61352737	2_GtGm	#N/A	Tm1_Mira454_Contig_10000	ACTAGGATTTGTTTAAAAAGCAAATCAAAAAGTCTCACAAAAAGTAAATT[T/C]TAAAGTCCAAATTTAAGATAATTGTCCAAAGCTGTAATGAAAACTGATAT
Tom_005618_Class_II	N/A	N/A	Chr05	46688486	Unique_Gt	#N/A	Tm1_Mira454_Contig_10005	CTTCATCACATCTTCATGCAATACATCCCCAACAACATCGCTGCACTCCT[T/C]GAAAACCATGGATTCATTCACTCCTAATGCTCTTTTTACTTCAGCTATGT
Tom_005619_Class_II	N/A	N/A	Chr05	46688225	Unique_Gt	1	Tm1_Mira454_Contig_10005	TTGTGCTTCCTCAAGTTCACCCTTTTGCCTCTCGTTGACTAAACCACAAT[A/G]GTAAGCATTGTCTGCATGAGTTGTCACCTGGGTGACCGGATCCGTTAGTC
Tom_005621_Class_II	N/A	N/A	Chr07	59422253	Unique_Gt	#N/A	Tm1_Mira454_Contig_10012	TTTTGACATCTCGTGGATTACGTGGAGAGCAAAACACAGTCGTGCCGCTC[A/G]ATGATGTTGACTTGACACCCAGTAGTACAACAAGTACCGATGTGGTGTCC
Tom_005622_Class_II	N/A	N/A	*	0	Unique_Gt	#N/A	Tm1_Mira454_Contig_10013	TCCTATAATACTCTGAACAATAAAAATGAGTTCTTGATTAGATAAAAGAA[C/G]TTCAGAGCTTATAGATCGAGGGAATATGATGAATCAGATTAAGTTGCTTC
Tom_005623_Class_II	N/A	N/A	*	0	Unique_Gt	#N/A	Tm1_Mira454_Contig_10013	CACTCTTAGCACTTTCACCTGTTCGAGGCAGTTCCGTTGGACTGGGAGAC[A/G]GGTCTTGAACTCCAGAACCTGTTTGATCACCGCCAGAAGCAGAAGTTCCT
Tom_005624_Class_II	N/A	N/A	Chr06	49882210	Unique_Gt	#N/A	Tm1_Mira454_Contig_10013	TTCATCTGGAACCTGTCCTGAACTTGCAACATTCTCTGAGCCAGTATGGG[T/C]CTTGCATTCAGCTTTCAAAGAATCAGCCCCCTGAACAGAGGCCTCGACCA
Tom_005625_Class_II	N/A	N/A	Chr08	53169269	Unique_Gt	#N/A	Tm1_Mira454_Contig_10016	TTTCTACAATATAAATTACAGAGAATGGGTCTTATTAATGGTTGTCGTCG[T/C]CCAGCTCTTCATGATGTTGGTGTTCAAGTCGAATATGGGGACAGGGTCTT
Tom_005628_Class_II	N/A	N/A	*	0	Unique_Gt	#N/A	Tm1_Mira454_Contig_10033	TCTTCGACCCAAAAATCGATAACCATGCACCATATTAACATCACAGTACC[T/C]TTTATTTGCTGCATAATTTCCGATTTTCAGTCCTTTAAGCTCAGTCACTA
Tom_005635_Class_II	N/A	N/A	Chr13	35093820	Unique_Gt	#N/A	Tm1_Mira454_Contig_10076	AATATTCTATATAGAGGAAATTTTTGCGATCTACTTGCTTGGAATTCTGA[T/C]GGAACTCAGCCGAGACAATTGATTCAATCTGGCGTCGGTCTTCTGTAGGC
Tom_005640_Class_II	N/A	N/A	Chr09	24094677	Unique_Gt	#N/A	Tm1_Mira454_Contig_10086	AGTGAAAACGAACATGATCCAATTAAGAATCCATTCAACCTTCACGACTC[T/G]GCTCTCGGCATCACGAACACCGGCCATCCGCCTCAGTTTCCTCACATGTA
Tom_005648_Class_II	N/A	N/A	*	0	Unique_Gt	#N/A	Tm1_Mira454_Contig_10102	GGCTTAATATGTATATTACACCAACAAGTGGAAGCACGGTCTTCACAGCT[A/G]AACCTATGAAGTAGCCAAATGCTTTCCTCAACCTTTTGGATTCATCTTGA
Tom_005651_Class_II	N/A	N/A	Chr02	4605039	Unique_Gt	#N/A	Tm1_Mira454_Contig_10113	TATATAGTTTGTACTGAAGGCACCGAGGTAGTTTCATAGCCTCGTAATCG[T/G]CGGCCCTTCTCTATTTAGATCTTAATTTTCCCGAAAGGAAAGAACTGTTA
Tom_005652_Class_II	N/A	N/A	*	0	Unique_Gt	#N/A	Tm1_Mira454_Contig_10115	GCTGGACTTTCTGTCTCTTTTGAATATGAACATCAATGGCTAACTGATCC[C/G]GCCTTGTCAGGTGATCCTGACCTTGACCTTGACCTCGATCTTGCTCTAGA
Tom_005654_Class_II	BAD	GM_BAD	Chr04	7057009	2_GtGm	1	Tm1_Mira454_Contig_10119	ATTACATATTCAATGATTTTCTATCTTTTGATGAACACCTCTTCGTACAA[T/C]ATTTTGAAGACAATGAAAATTATCAAGAATTGGAGGTATTATGAATTAGG
Tom_005667_Class_II	N/A	N/A	Chr04	2810003	2_GtGm	#N/A	Tm1_Mira454_Contig_10147	CCTCTGAAAGACTTTAGAGCTTATTACACCACACCACCACTTTATCAAAG[T/G]ATCCAAACGACAAAAGTTATTACTACTATTATTTAGTAAAAGGTATCAAA
Tom_005672_Class_II	N/A	N/A	*	0	Unique_Gt	#N/A	Tm1_Mira454_Contig_10158	AAACAGCTGACTTGAAATCCCACCTCGGCTCGGCTCGTTTCATCTCATCA[A/G]GTCAGGTAGCTGACGACAAGGGTTGAATGGCAGCAAGCGGATTAACTTGG
Tom_005674_Class_II	N/A	N/A	*	0	2_GtGm	#N/A	Tm1_Mira454_Contig_10160	TACTCTTGTGCAATTTCTCCAGCCAAGTTCCTCACATACTCATGCTCTCA[A/G]GGCCTACTTTCTGTAACCCAGGATCGGAACCCTGAACTCTCTCTACATAT
Tom_005679_Class_II	N/A	N/A	*	0	Unique_Gt	#N/A	Tm1_Mira454_Contig_10162	AGTCGAGCTACGAAGAAGGTCTGTACCAGGATGGAGTTACTACCGGACAT[C/G]GATGACTCGACAATAGATGGGAATGGACAAAAGGTTCAGGGATCGGAGGT
Tom_005683_Class_II	N/A	N/A	*	0	Unique_Gt	#N/A	Tm1_Mira454_Contig_10162	AATTGGATTCATCAATGCATCGTTGAATAAGATTTCATTGTTGTGGAGTC[T/C]AAGATGCCCGATCCAATTGATGGATCTTAAGAATGATTTTTTTCTGGTTA
Tom_005684_Class_II	N/A	N/A	Chr10	43000159	Unique_Gt	#N/A	Tm1_Mira454_Contig_10162	TGCCCGATCCAATTGATGGATCTTAAGAATGATTTTTTTCTGGTTAGGTT[T/C]TAGGATGAGGATGATTATAATAGGGCTTTGGTTGGAGGGTCATGGGTAAT
Tom_005687_Class_II	N/A	N/A	*	0	Unique_Gt	#N/A	Tm1_Mira454_Contig_10164	GGGTCATAGAGTTGAGGAGAATAATTATGGAATTCACTCGAACAAATGAG[A/G]ACTCGATTATTTATAACCCTCGGTTTGGTGGTTTGAGTATTGTAAGTTTA
Tom_005690_Class_II	N/A	N/A	Chr02	59943836	Unique_Gt	#N/A	Tm1_Mira454_Contig_10165	GCCTGGGAGAGGAGAGGACCAAGAAACCCGGATTGAAGGAGAGAATAAAG[T/G]AAATGTTTTCAAAAGCAGATAGCAAACTTAACCTTATCTCTTGGGAATTG
Tom_005704_Class_II	N/A	N/A	*	0	3_GtGmGl	#N/A	Tm1_Mira454_Contig_10203	TTTGCCCCTCTTTTCTGCATTGTACATGCTCTTCAGTGCATCATTCAAAA[T/C]GCTGACCCTCACCATCCTTCTAAATACAAGCTGCTGCTAAACCWRAATCM
Tom_005717_Class_II	N/A	N/A	Chr09	12107727	Unique_Gt	#N/A	Tm1_Mira454_Contig_10229	TGCATGGGATTTTGAGAGATCTGCGTTTGAGGATAACCAGGTAGAGGAGC[A/G]GGTGGAGTCTGAGAAGGGGCAAAATTCTGTTGGTTGACATCCTGCATAGA
Tom_005735_Class_II	N/A	N/A	*	0	2_GtGm	#N/A	Tm1_Mira454_Contig_10254	CAATCCAATTGAGGTAGAAAGGGGAATTTAAAAGAAAAAGATGGACGACA[T/C]CCTGTCATGTGGGCTTCGTCATTGCATCCATGAACCTAGCAGCCTTTGAT
Tom_005736_Class_II	N/A	N/A	Chr04	21977289	2_GtGm	1	Tm1_Mira454_Contig_10254	GAGAACCTTTAGCTTCAGAGTGGTGCACAAGCAAACAGCAGCTTCCAGCT[T/C]AACAAGCCCTGCAAGGACTGGACAACATGCATTCACAAGTGGGTCACCAA
Tom_005737_Class_II	N/A	N/A	Chr09	12858709	2_GtGm	#N/A	Tm1_Mira454_Contig_10257	AATCTTTAGTAGAGCTCCTAGTAGGAGAGGAATACAAATCCCCTGAGACT[C/G]AGACGCATCTGCACTGCGTCCTTTATCCTTGCAGTTGCAGGCACCTCTTA
Tom_005738_Class_II	N/A	N/A	*	0	Unique_Gt	#N/A	Tm1_Mira454_Contig_10258	GCTATTGATTGAATCATCTACAAAAGAATTGAAAATAACAAGCACTAAAC[T/C]GAACCCCCGAAGGAACCATGCGCCACAACCGGTACCATTACGCGTTGCAG
Tom_005749_Class_II	N/A	N/A	Chr01	1855918	3_GtGmGa	#N/A	Tm1_Mira454_Contig_10267	TTGAAACGATTGACTGGTGAAGGTCACGAATTAGATTTTCGGGCACGAGA[A/T]TGGGCTTTGATGGCTTCAAAATTGGAGGTGCGAATGGTGTTTGAATAAAT
Tom_005754_Class_II	N/A	N/A	*	0	Unique_Gt	#N/A	Tm1_Mira454_Contig_10278	AACCTTTGGTTTTTTAGGGATGCGGTCGTAGACTTGGAAGCAACCTCCTG[T/C]TGCTGCTGTTGCTGTTGATAGATTTGAGCTTGGATTTGGAGGATTTGAGA
Tom_005755_Class_II	N/A	N/A	Chr06	39580313	Unique_Gt	#N/A	Tm1_Mira454_Contig_10282	ATTACATTACAAAATCAAATTTATGTCACTAATGTAACATGATATATATA[A/G]AGATATTTAAAACTTTAGAGAAATTGAAAATTGATAACACCCAAATATTA
Tom_005765_Class_II	N/A	N/A	Chr09	16177336	3_GtGmGa	1	Tm1_Mira454_Contig_10315	AGGACTGAAAAATTCTCAAGTATTGCCTCATTTGTACCATAATTTATGAC[A/T]ATAAGTGCCCTAAGCTTGGGCATGTCGTCTATGAAAGGAGGCAGGAAGTA
Tom_005770_Class_II	N/A	N/A	Chr10	53646445	Unique_Gt	#N/A	Tm1_Mira454_Contig_10319	AGTATTTACTTACTGACATCCGGTTGCAAACAGAAACTAAAATCAATCGC[A/G]GCAGTATCTACACGGGGACAACTTCAGCATTCTGATTCTCATCGCATGTT
Tom_005776_Class_II	N/A	N/A	Chr08	44850524	2_GtGm	1	Tm1_Mira454_Contig_10336	AGAAACAACTACAAATACTATTAGATTGCTAGTAGTATTTGTAATTTTTT[C/G]TACTTTGAATTTTGATCCTTATTGTTGTAACATGGATATCGCATATCAAG
Tom_005791_Class_II	GOOD	GM_GOOD	Chr10	8209765	2_GtGm	1	Tm1_Mira454_Contig_10374	TTTTTTTTAAAGTAAAAATCCTAGGACAACCAAGATAACTCAACACCTAC[A/G]ATGTGTAAGAAACCAAATTTGCCTTAACAGTTAACCATACAGTGACAATA
Tom_005792_Class_II	N/A	N/A	Chr09	23982199	Unique_Gt	#N/A	Tm1_Mira454_Contig_10381	ACACCATTGCTCCTGGCGTTGATGACATAATTGTACTGATCACATCATTT[T/C]GCTCTCTCTCGTTTTCAAGCTTTTTCCATTTTTCTTCAAGTACAGGGTCT
Tom_005795_Class_II	N/A	N/A	Chr08	6080222	Unique_Gt	#N/A	Tm1_Mira454_Contig_10388	AGAAATGAAAGAAGAAAAGAGTCAACAAATGGCCAAGTTGTTATGATGGC[A/G]ATGTATGCCAGCAACCATATTGATTGCCTACTTCTCCGTGAAAGCTTATC
Tom_005798_Class_II	N/A	N/A	*	0	4_GtGmGaGl	#N/A	Tm1_Mira454_Contig_10399	AAGAGCCATCCCTATATCTTTTTCCATCCATATGAACTTCAATACTACCC[T/G]TGGCTTCTCTAATGGCTTCACCACCACTCCAAGCTTCTCTTTACCAGAAG
Tom_005804_Class_II	N/A	N/A	Chr02	54022474	Unique_Gt	#N/A	Tm1_Mira454_Contig_10408	CCCAAGAAACCTTTAAAACTCTCTCTTTATCCACTCCCACATGGCCCCCA[A/G]CCCCACGGTTCCCTTCTCTCCCCACCTTTTCTTGACCTGAGCCCGTCCCC
Tom_005833_Class_II	N/A	N/A	Chr11	11169627	4_GtGmGaGl	1	Tm1_Mira454_Contig_10450	TTTGCTTGACTTCTTCAGGAACGTCGTCCGAGTAGTTTCTATGGGCATGA[T/G]TTTTCTCTCTCATGCTGTATGCAAATATGTATGCCATATCATAACCAACT
Tom_005847_Class_II	N/A	N/A	Chr09	64405637	Unique_Gt	#N/A	Tm1_Mira454_Contig_10475	CTGTGAACCTGTAGAAGGAAACTGGAACAAAAACTATGAACTGTAAGCAG[A/C]CAACATCGTACATGATGTTGGAACATTGGATGCTTTGCTGGACAATCGAC
Tom_005849_Class_II	N/A	N/A	Chr01	8078689	Unique_Gt	1	Tm1_Mira454_Contig_10480	TAACGAAGATCTACTTTCCGAGTAATCGACGAGCACGTTGGTTTGCACCT[T/C]GGACTCGGAAATTTAACTCATCCACGTCATCTTGGAGACCATTCAGACTT
Tom_005851_Class_II	N/A	N/A	*	0	Unique_Gt	#N/A	Tm1_Mira454_Contig_10485	TGTGGGGTTCTTGATAATCTGTTGTTGGACTTGCTTTTGAGCAAGCAAGG[A/T]GATACATAGCTTGTGCCACCCCCAACATCTTATTGTTGGGGGAAAGAATG
Tom_005855_Class_II	N/A	N/A	Chr09	13999344	Unique_Gt	#N/A	Tm1_Mira454_Contig_10497	GAAAATTCATTGTTCTTTCTCTAATACAGAGAAAATCGGCTGGAGTTAAA[A/G]CCCACCTATTTTCTTGGGATTCTCGTCTAAATTCACTGCCCCCAAACATT
Tom_005859_Class_II	N/A	N/A	Chr05	63476681	Unique_Gt	#N/A	Tm1_Mira454_Contig_10500	AGCTTCTTAAATCCATTCGGACTATCCAATGCAGAGGCTGAGGAATCGAG[T/C]GTATGTTGATTGGATTCCAAGGGTGGTGCTAATCTCGTAGCAGATTTTCC
Tom_005862_Class_II	N/A	N/A	Chr10	56309288	Unique_Gt	#N/A	Tm1_Mira454_Contig_10503	CAAGGGTTGTTGCCACCGTATCAGCATTAAGTTCTTCACACAATTTCGCC[T/G]CACACAACACTTTGAGTCTATCTAAATTGTACAGATCAGCAGCAGCCAAA
Tom_005864_Class_II	N/A	N/A	Chr11	52857342	Unique_Gt	#N/A	Tm1_Mira454_Contig_10504	GGGTTTAAGATGCCATCAAGAAAGATGGACAAGCCCTTTAGCGATTTTTC[A/G]AGTTAGGGAGAAGCCCACTCGAAGTAATGGCAGCGAGCACCTCTGGTGAC
Tom_005865_Class_II	N/A	N/A	Chr08	5706285	Unique_Gt	#N/A	Tm1_Mira454_Contig_10505	GTTGCCCCCATTCCATGTGGGAGAATATATGCATACAATAATAAAAATAC[A/G]GGTCGATATTGTTGCTCAGCTTCGTTGAATTCCGCTCGGCCATGTCTGAT
Tom_005867_Class_II	N/A	N/A	Chr07	13202119	Unique_Gt	1	Tm1_Mira454_Contig_10506	TCCATTCTGGGTTGTGGTCTTGATACTTAAGCAGGTGATTTGGTATAGAA[T/G]CGGACTCCAAAGGCCAATCCCAAGATCAGCAGGGGAACGAGGAATTGGAG
Tom_005871_Class_II	N/A	N/A	Chr10	52599350	Unique_Gt	1	Tm1_Mira454_Contig_10510	GCACTCATGAGCTTAGGTTGGTCGGCAAAATTGGCAGAGTCCTCGGTGGG[T/G]TTGGGAGGGGGTTCTGGGTAATTAGGGGAGAGCCTAACGGGTGGAGCATC
Tom_005882_Class_II	N/A	N/A	Chr08	15626244	Unique_Gt	#N/A	Tm1_Mira454_Contig_10521	TTGCTCCAACTACATCACTTCTTTAGATGAGGGAAACATGCATACACATC[A/G]GATTTTGGATGCTTTGCTTCTGCATGTTCCCGGCACTTCACCTCGGATGT
Tom_005892_Class_II	N/A	N/A	*	0	Unique_Gt	#N/A	Tm1_Mira454_Contig_10528	CACCCTCCTATGTGCCTCCTTAATCTTTTCCGCCGGAGTACTTTCTCTTA[T/C]ACCGAGAATAAGAGCGGCTTCTCTCCGTGTCATACTAGGCTGAAACCCAC
Tom_005896_Class_II	N/A	N/A	Chr06	47561543	Unique_Gt	#N/A	Tm1_Mira454_Contig_10531	CACTTGTAGAGTTTCCCAAACCTTTTTCTTTGGGTTTAACACATCATCCG[T/G]CTCGCCCGTGAAACCAGGAAAGGTAACTCGCTCTCCGACCTTGGCCGACT
Tom_005899_Class_II	N/A	N/A	Chr07	20257087	2_GtGa	#N/A	Tm1_Mira454_Contig_10533	AGCAGCAGTAGCCTGTGGTAGCAGAGGTTGAAAACCATCTCCATTTTCAT[T/C]GCCTGTAACTAGTTTCCTTAATATGCCTGGAAATTACAAGAATTAGAGTA
Tom_005900_Class_II	N/A	N/A	Chr11	45359385	Unique_Gt	#N/A	Tm1_Mira454_Contig_10534	TTCTCTAACCCAGACGCAATGTCAGTATTTATCAATTCTGCATAAACTCC[A/G]TGCGCTTCCATTGTTTCCTGAGTCACTTTAATAGCATGATGATTGATATC
Tom_005915_Class_II	N/A	N/A	*	0	Unique_Gt	#N/A	Tm1_Mira454_Contig_10586	TCTGGAAAGAGACATCCCAAGTTCCGTGCTGATCGCAATGGAGAAGGAGG[A/G]TTTGAGAATCGCAAAGTGAAAGGCTTGCAGCGTCTATGTATGAGTTCAAG
Tom_005921_Class_II	N/A	N/A	Chr12	35201877	Unique_Gt	#N/A	Tm1_Mira454_Contig_10610	TTTTTTCCAAAATCAAAAGAGCGATTGGGTTAGAAAAAATAAAGGATTTC[T/G]AACCGTCTTCTTATCCTATAACGAACATAAATCAATTAGATGGCAAAAGA
Tom_005927_Class_II	N/A	N/A	Chr08	2927770	Unique_Gt	#N/A	Tm1_Mira454_Contig_10619	GTACTCGTTGGACAAACGTACTTGTCCAACTCATTATCGTTTGGTTCTCT[A/G]GTTCCGAAATACGGATGTACTAGAAGCATCCCTCTGATTTTTAAACCCAC
Tom_005930_Class_II	N/A	N/A	Chr04	3890309	Unique_Gt	#N/A	Tm1_Mira454_Contig_10625	TCTTCTTTTCCTCAGCAGGAGGTGGAGCAGCGGCACCACCACCACCACCA[C/G]CAGCAACAGGTGCAGCTGCGGCAACTGGAGCACCAGCACCACCAGCACCA
Tom_005940_Class_II	N/A	N/A	*	0	Unique_Gt	#N/A	Tm1_Mira454_Contig_10643	GTCCTAGTAATTATATTATACAGGCTGAAACAAAAAATTCTACAGAAAGC[T/C]ACGGAATTTATACATTCCCTCAAAAGTTACAATTACAGTATGAAGAATCT
Tom_005954_Class_II	N/A	N/A	*	0	3_GtGmGl	#N/A	Tm1_Mira454_Contig_10661	TATGTATATATTGATAGCATGACCAACTCTAACAAAGATATTTCATGCTT[T/G]ACATGTAAAAAAATCAAAAGGCTTAAAACCTAGCATCATGTTATTTTTTA
Tom_005959_Class_II	N/A	N/A	Chr13	57543853	Unique_Gt	#N/A	Tm1_Mira454_Contig_10675	CTTGACCTCCTCCCTTCTGAGGAAGTGCTGCGTGAGTAGCTCCTCCTCAA[A/C]CTGGTACTTCGCTTAGGGCTGACACTATATGAGCAGCTTCTCCTTGAAGC
Tom_005960_Class_II	N/A	N/A	Chr13	57544034	Unique_Gt	#N/A	Tm1_Mira454_Contig_10675	ATGACCTATCACGTGACATTCTATAGTACCGATCATCAGGTGAGTAAGAA[T/C]GGTCCCGCCTTCTATAGTATCGATCCTCAGGAGAGTAAGAACGATCCCGT
Tom_005961_Class_II	N/A	N/A	Chr13	57544119	3_GtGmGa	1	Tm1_Mira454_Contig_10675	GTAAGAACGATCCCGTCTGCAGTGGTAACGATCATCGGGAGAGTAAAACC[T/G]ATCACGCCTTCTATAGTATCTATCATCAGGAGAGTAAGAACGGTCCCGTC
Tom_005970_Class_II	N/A	N/A	Chr01	53394554	Unique_Gt	1	Tm1_Mira454_Contig_10684	TTGCAAATGGTTCTATTAGAGAATGTCAACGTTTCTTTACATCTTTTAAC[A/G]GGGCAAGTTGGTTTCTTCTTCTTCCTTGGATCACAATTCCCAGACTTCTC
Tom_005971_Class_II	N/A	N/A	Chr12	33813080	Unique_Gt	1	Tm1_Mira454_Contig_10686	CCGATTAAATCGATGTAGTATGGTACAAGAGCCACCAAGCGAGTCATGTC[A/T]GCCATGTGGTTGGCATCAGGAAGGGAAAACTTAAACAAAAGCATTTTCTT
Tom_005974_Class_II	N/A	N/A	Chr04	43133981	Unique_Gt	#N/A	Tm1_Mira454_Contig_10688	ATCTTCACAAGATTCCGAGCTTCGATGCAGAACAACCTCCTTCTCTTCCT[T/C]AGAACCAGTATCACTTGAGACTCCACTTGAAAAGTCTATATCCTGTTTTC
Tom_006004_Class_II	N/A	N/A	Chr01	46272899	Unique_Gt	#N/A	Tm1_Mira454_Contig_10736	ACAACAGCAGCTTCACGCTTCTTCAACATTTCTCGAGATTTCCTAGTTTT[A/T]GTCTCAAACTCCTTTTCTTGGTCTTCTAATTCATGGAAGCGTCTCTTCAA
Tom_006005_Class_II	N/A	N/A	Chr01	25474764	Unique_Gt	#N/A	Tm1_Mira454_Contig_10741	CAAACTGGTCTTACATCTTAGGCCAAGCATATTTGATCAAAATGATGGCT[A/G]GATTACAATAGTAGACAACTCTGTTTCAAAACATAAGAACAAAAAGGGCA
Tom_006010_Class_II	N/A	N/A	*	0	Unique_Gt	#N/A	Tm1_Mira454_Contig_10748	AGCTTTGGCCATGTCGTTGTCAATGCTCCAAACATTCTCTTTCTTTCCCT[T/C]TACTGTCACCTTCCCCTTCGGGGTTGTCTTGTTATGACTGTCGCTGGGTC
Tom_006012_Class_II	N/A	N/A	Chr12	34423221	Unique_Gt	#N/A	Tm1_Mira454_Contig_10754	GGCACTACTTTTCTTCTTGGATGACTTCTTTTTCTTACCTGAAAATGCAA[A/C]CATGGAAGTATTGTCATCGTAATCATCAATAGCAGCGGCACCAGTGGATT
Tom_006018_Class_II	N/A	N/A	*	0	Unique_Gt	#N/A	Tm1_Mira454_Contig_10773	AGGATTTTTGAAGTCCCTGCGTTACAGCTTCTCCTAGTCTTTTATATGTC[A/G]ATGAACCAGCCTTTTTACCGCTCGAACCAGGTGTGGGAGTGGGTTCCGGT
Tom_006019_Class_II	N/A	N/A	Chr13	4032214	Unique_Gt	#N/A	Tm1_Mira454_Contig_10775	AATTTCAAACACTACCTAACAAGTATACCAGCTTGTCATAAATGGAACGT[A/C]GATTCATACAAGCATTTCGAGCATCAGCATCGTTTTTAATTAGCAGCGCG
Tom_006024_Class_II	N/A	N/A	Chr08	38232277	2_GtGa	#N/A	Tm1_Mira454_Contig_10782	CAAGAATTCACACAAACAACCAAATGAATCTTTGTTTTTTTTCATCTTGG[A/T]GATGCTTCACTTTCATCTTTCTTTATGACAGAACATAAAACTTGCCTTGA
Tom_006028_Class_II	N/A	N/A	Chr03	16808433	Unique_Gt	#N/A	Tm1_Mira454_Contig_10786	GTTTGGGAAAGCTTGCGACTTCAATGATAACAAAAATAATGATAAATCGC[T/C]GATAGACAAAAAACAGTTGATAAGGCAGGAAAGTGGATCTGCCGAAATTT
Tom_006029_Class_II	N/A	N/A	*	0	Unique_Gt	#N/A	Tm1_Mira454_Contig_10787	TCCATATTTCCAAGGCAGGTTATATCTGATGAGCAAACTTTACTGGGCTA[T/C]GCCTTTACGGTTCAATCATTCCTCCTCTTTTTCTTCTTCTCGTTCTTCTC
Tom_006033_Class_II	N/A	N/A	Chr08	49559966	Unique_Gt	#N/A	Tm1_Mira454_Contig_10793	ATTTCTATTGCATACAACTACTTCAGATGCAGCATCTTAGCTTAGGTTCG[A/G]TCAAGAGGGTATACCGTATCAAAAACAACCCTAGCAAATGTATGTCGAGT
Tom_006035_Class_II	N/A	N/A	Chr01	23207038	Unique_Gt	#N/A	Tm1_Mira454_Contig_10804	CTAAAAAGCCCCTGCCCTGATGTATTCCCAATTCTTCCTGAAAGACGGGC[A/C]TTCTCAAGCAGCGGAGTCAATAGCAATTGGCATCCTTACAAAGAAAGATG
Tom_006038_Class_II	N/A	N/A	*	0	2_GtGm	#N/A	Tm1_Mira454_Contig_10807	TCAGGATGATCTGTTTGCCTGAGGAGGTGAACATTCAGGGGAATTCTTGG[T/C]CTGCAGCGCCTACAAACTATTATAACTTTTTGATGAAATTCCTAGAGCTT
Tom_006039_Class_II	N/A	N/A	*	0	Unique_Gt	#N/A	Tm1_Mira454_Contig_10807	ATCTACCTACTAAAATAAAGGCTACAGTATGGAGAATTTCATGGAACTAT[A/C]TGCCTACGAGGATTAATATGCACTACTGAAAGCTCGTTAGTAATACAAGC
Tom_006040_Class_II	N/A	N/A	*	0	Unique_Gt	#N/A	Tm1_Mira454_Contig_10807	CATGTCAGAACAAACTCTTCTGCTGCGGTCTCTGGGCTATCTAGTGAGTT[A/C]GTCAAAATTAATTTTGATGGTGCTAATGATGCGACTCATCAACAATCTGC
Tom_006045_Class_II	N/A	N/A	*	0	Unique_Gt	#N/A	Tm1_Mira454_Contig_10813	AGATCGATCACATATTGGAGCATATATATATGATTTTCAACAGAAACTAA[A/G]CAGATCCAAAAGTTTCATGTTCAAACACACACCAAGATCCGCAAACGCTC
Tom_006051_Class_II	N/A	N/A	Chr11	59166356	Unique_Gt	1	Tm1_Mira454_Contig_10826	TAAGAAAAAAAGAAGAAAAATTAGTGAGCCATTGCAACTGGATCACTGTA[A/G]TTAAGGCTTCTCTGATTAGGCATAGCAAGCATAGCAGTATGATCCAAGAA
Tom_006056_Class_II	N/A	N/A	Chr10	1692592	Unique_Gt	#N/A	Tm1_Mira454_Contig_10838	AGGTACAACGAGCCTGCTTCTTCCTTCAGTGGCAGCAGCTAAATTTCGTA[A/G]CGAATGGGGTACTGCAAGAAAACCAGCATCTTGTCTCTCCAACAATGACA
Tom_006057_Class_II	N/A	N/A	Chr10	1692284	Unique_Gt	#N/A	Tm1_Mira454_Contig_10838	TGGGAACAGAAGATGCATTGGCACCAGAACTTGAGCCAGCACAAGATGTA[A/G]AAGCAAAATTTCCAGGAACACTTAAATTTCCACTATTTACATCTCGATTC
Tom_006060_Class_II	N/A	N/A	Chr09	3222397	Unique_Gt	#N/A	Tm1_Mira454_Contig_10846	AAAATGGACAACAACATCAGGTTCAAACGAGTTGAAGGTTTCAGATAAGA[A/T]CTCAAAGTCACAAATATCACCAATGTAAAGTTCAATTGTCTTCCCAGTTA
Tom_006062_Class_II	N/A	N/A	Chr01	25711376	Unique_Gt	#N/A	Tm1_Mira454_Contig_10850	GGAGCAAATAGTCAAGGTTCAGAATCTGAAAAGAATGAAGTGAGTCAGCA[C/G]CAATCTTTCAGCGCTAAGACTGAATTTCCAACAACTTTTAAGATGGAGAG
Tom_006063_Class_II	N/A	N/A	*	0	2_GtGm	#N/A	Tm1_Mira454_Contig_10858	TCGAAGTGGCTGGGTTCTATTCCCCATGTGCCCAACAATAGGTTGAGAAA[A/T]TTGAGAACCATTGACACCAGTTGCAGCCGATAAGTTGCCATATGAGACAA
Tom_006064_Class_II	N/A	N/A	Chr09	68823277	Unique_Gt	#N/A	Tm1_Mira454_Contig_10858	CTTGGTATGTAAGACATATTTGCAACTGTTGGTACTATTGGAGGAGGCAC[T/G]GATGTGGCAGTAACAAAAGATGGAGAGAAAATTTTTGCTCCGGGGTTGAG
Tom_006066_Class_II	N/A	N/A	Chr07	11195546	Unique_Gt	#N/A	Tm1_Mira454_Contig_10868	ATGGAAACAATCATGCCAACTGATGGCCTAAAAATTTATGCAAAAAAAAA[A/C]CAAGTTTGGTGTTCCTTGAAGAATCATCACTAAAACTACGTTTGGCACAA
Tom_006069_Class_II	N/A	N/A	Chr11	39839319	Unique_Gt	#N/A	Tm1_Mira454_Contig_10870	CCCCATCTTCCTTTGTTTGACCAGCATTAGCAGCTAAGTTTTCAGCACCT[A/G]AGGTAGGCATATTGATAGGAGTTGAATCGATTGATGGATATTGGATTGGA
Tom_006079_Class_II	N/A	N/A	*	0	Unique_Gt	#N/A	Tm1_Mira454_Contig_10896	TGAACTCGTTTTGATGCTCACCTTCGGATCTGCTAAGGGAAACGGGTTGA[A/G]CACAATGGTCAAGGGGGAGGATGGATAGCATACTTTGGAAAGCCAATGCT
Tom_006087_Class_II	N/A	N/A	*	0	Unique_Gt	#N/A	Tm1_Mira454_Contig_10914	TGACAAGTTAAACTATGTCCATAAACGAATAYAACTAAAGAAATAGTTTA[T/C]AACTTAAATTGATTTGTACATCAGCGTCAGCAACATCTTGAAAACTCCAT
Tom_006090_Class_II	N/A	N/A	Chr07	21112722	Unique_Gt	#N/A	Tm1_Mira454_Contig_10921	CTATCAAAATCATCTGAAAAACGGTTGAGGTTACCGGCTGACCACCGGAG[A/G]GTAACGGTTCCGGTGAACATCGACCAGAATGCCAATAACAAAATCGCCGC
Tom_006092_Class_II	N/A	N/A	Chr08	53267757	2_GtGm	1	Tm1_Mira454_Contig_10923	TCGTTAGCCTTCTCCTCTGCTTCTTGGCGGATGAATCTCACCATCTGCTG[A/G]ATCTGCCTGGAAACATCTCCGTCGTTCATTTTCGCGGGGATCTCGATTTG
Tom_006101_Class_II	N/A	N/A	*	0	Unique_Gt	#N/A	Tm1_Mira454_Contig_10960	AGTCAACCACGAACGAAAATCCTCGAGATTTGAAATGCTTTCTCCATTAC[A/T]TTCTTCCCCAGCAACTGGTTGGATTGAACTCAGCATGTCCTCATAATCCC
Tom_006106_Class_II	N/A	N/A	*	0	Unique_Gt	#N/A	Tm1_Mira454_Contig_10975	ATTCAAGACTTCTGTTAAAAGGAAAAAAAGAATCCGAAACATGTGAAGCC[A/G]GCAGTCTTGAAATTCTCCGTATGTATGTTCAGTTTTTTTGTGTTAACATT
Tom_006111_Class_II	N/A	N/A	*	0	Unique_Gt	#N/A	Tm1_Mira454_Contig_10984	TCTGCCCAAGAAGTCAAAGGCATCTGAGGAGAAGGTTGCGAAGCTGCCTC[T/C]GAATGCAAGAGCTGCTGAGGTTGAGCTTGCTAAACCGGCACAGAACCGTG
Tom_006123_Class_II	N/A	N/A	*	0	2_GtGm	#N/A	Tm1_Mira454_Contig_11005	GAGTCTGCATGACTGACATTGGATGAATATAATGAATTTTCTTAATTTGT[T/C]GCACCTCAGTGCTGRGGAACACTAAACTGCCTAAATATTACAGTCAAAAC
Tom_006124_Class_II	N/A	N/A	Chr12	3174840	Unique_Gt	1	Tm1_Mira454_Contig_11005	TCAAAACATATTATGCTGCCAAAATTGAACAAGATGACAATTTCAAAGAG[A/T]GTTCGAAGAAATCTTATCTTGCGTGATTTCATATCTCCCCGGTTCCAAGA
Tom_006126_Class_II	N/A	N/A	Chr09	70245255	Unique_Gt	#N/A	Tm1_Mira454_Contig_11007	TTCTTCCACTTTATGGCTCAAGGCCTCAAATTCTTCCCTGGAGATGGTGA[A/C]ATTGGCTCCAGATTCCGAGGTCGAGGTACGAGCAGCACTAGTTTTTTCGG
Tom_006129_Class_II	N/A	N/A	Chr09	88015	Unique_Gt	#N/A	Tm1_Mira454_Contig_11012	CTCTCTGCATGTTATCTAATTCAAATTCAATTTCCAAAATAGCAAACATG[T/C]TATTCTCTCTCTCTAAAACCAGAACACGCACAAGAAAAGTCCAACTAAAT
Tom_006132_Class_II	N/A	N/A	Chr06	45109311	2_GtGa	#N/A	Tm1_Mira454_Contig_11015	GAGACCTTTTCTGCAGTTTACCGGAAGCTTGCTGGGAAGGATGTTGTGTT[T/C]GAGTTCCCTGTTACAGAGGCATAGATAAGTCCTTTTACAAGTGTTGTGAC
Tom_006133_Class_II	N/A	N/A	Chr11	43774909	Unique_Gt	#N/A	Tm1_Mira454_Contig_11020	GTACTTCGTGTGACTTTGCCAGTTTCCGGATCAAGGCGTGATCTAATGGC[T/C]TACAAAACCGTGCATCTGCTACGGTCAGCCTTAAGCCATGCGATTCCAAT
Tom_006135_Class_II	N/A	N/A	*	0	Unique_Gt	#N/A	Tm1_Mira454_Contig_11024	ATGCATACTCTTCTGATGTGTGGCCTTGCAAAAACTGTTTGGCAATCAAT[T/C]GGTGTTGACTGGTCAAATTTAATGAAATATGGATTTCTACACCTGGCTTA
Tom_006136_Class_II	N/A	N/A	Chr02	29644034	3_GtGmGl	#N/A	Tm1_Mira454_Contig_11028	CCACTCAAATCCAGATTCTGGATTCTTGAAAGACTTATCTCCACCAGAAG[T/C]CCAAGTATACCATTTGTTCCCAAATTTAGCTTGAAAGATTCTCTCAGGAT
Tom_006141_Class_II	N/A	N/A	Chr02	3554510	Unique_Gt	#N/A	Tm1_Mira454_Contig_11030	GAAGGAGAAAGATTGTGGGGTACTTTTACCGCACAGGGAAGCATTCACAT[A/G]AACGAGTAGATACCGAACAGAAAAGGAACTCTGTAGTGTTCAAAGTAGTG
Tom_006142_Class_II	N/A	N/A	*	0	2_GtGa	#N/A	Tm1_Mira454_Contig_11030	CTGACAGAGAGTAGTCTTAGAGCAGCTTTCTGTTGTTCGGATCCTTCAGA[T/C]GCCAAACCTAGTTCATTGTTCCTGGCCTCTAACCAAGACAACCAGGATTC
Tom_006145_Class_II	N/A	N/A	Chr13	57913568	Unique_Gt	#N/A	Tm1_Mira454_Contig_11033	AAACATCGTTGGATCCTACAATGGAATTTGATAATACCCGTCAGCAAAGT[T/C]TGCCACACCAATTCAGATTGTCACCTACACCATCTATTGGTACATTATCG
Tom_006146_Class_II	N/A	N/A	*	0	Unique_Gt	#N/A	Tm1_Mira454_Contig_11033	AGATTGTCACCTACACCATCTATTGGTACATTATCGGATACACCTATGAC[A/G]GGGCAGAAACGAGATGTATTTGAGAAGAGTATTGAGAGTTTGCCACAGCA
Tom_006162_Class_II	N/A	N/A	*	0	Unique_Gt	#N/A	Tm1_Mira454_Contig_11092	GAACAACGGTCCTAGTCATGGTGTTTTTATTTCTGCCGATTCAAGGCAAG[C/G]CAGAAACTGGAGAGATAGTGGTGTTGCTTATTCAGTTCGGACTAGGAGGT
Tom_006167_Class_II	N/A	N/A	Chr10	4593018	Unique_Gt	#N/A	Tm1_Mira454_Contig_11100	GTAGTCTAAGCATCAACAAAGGGGAAAGAGTAAAATGATTTAATACATTG[T/C]CGACACTGTAACCGGAAGCCTAGAAAGTACCTGTTTTTCCAATAGGACTT
Tom_006178_Class_II	N/A	N/A	*	0	Unique_Gt	#N/A	Tm1_Mira454_Contig_11132	AAACCGTCTATAACAATTTTTACAAAAAACTTGGGCTCCTAAATCTACCA[A/T]CAAAAATCAAGATTACAATATGGAGAGTTCCATGGAACTATTTGCCTACA
Tom_006189_Class_II	N/A	N/A	Chr05	63088439	3_GtGaGl	#N/A	Tm1_Mira454_Contig_11156	TTGTTTGGTTTCCACACACAAATAATTCTCTTCGGTAATAGTTCAGCTAT[A/C]GTTTTTCCAAACACATGTTCGTCTTGATGAATAAGGTACTCACCGAGTTG
Tom_006197_Class_II	N/A	N/A	Chr12	5283519	Unique_Gt	#N/A	Tm1_Mira454_Contig_11169	GGCTGCTCAGGTCATATGAGATTCGAACCATTTAAGAATATCTTCGGATT[A/G]CAAACTAGTCATTTCGTGATACGCAAATGCAAGATTTAGCTCCTCCTGAA
Tom_006198_Class_II	GOOD	GM_GOOD	Chr12	5284132	2_GtGm	1	Tm1_Mira454_Contig_11169	TCCTTCCCAAATGTCCAGCATTCCCCTACGCTTGATATAGTCAACACGGC[A/G]AATTTACGAGCAAGAGCATGAAGCACAAGCAGCCTATCCTCAGGCAAACC
Tom_006199_Class_II	N/A	N/A	*	0	Unique_Gt	#N/A	Tm1_Mira454_Contig_11169	CCACAAACATAACTAGGACTACAACCGGGTATTTCTTATGCCCATGCCAT[A/G]CCTTTAACTTTGTTCCAAGATTCAGCATTACAAAAAATAACTTCTAGGAA
Tom_006200_Class_II	N/A	N/A	Chr12	32877107	Unique_Gt	#N/A	Tm1_Mira454_Contig_11171	TCAAGTTCTACATGTCACATATAATCCATTATCAAGGCCTCCACAACTAT[A/G]CCATTCTTGTCTATGAAATATGAAACAGCTGAACAATTATACCAGAATAG
Tom_006208_Class_II	N/A	N/A	*	0	Unique_Gt	#N/A	Tm1_Mira454_Contig_11186	CCCTATCTAATGTCCTCCAAAGTTAGTTGTAAAAACAATGTACCACCATG[T/C]TCCCATCAGCTGCGGCTGCGGCTGCGGCATCATTCCTCTTGCCTTGGACT
Tom_006211_Class_II	N/A	N/A	Chr08	56734759	2_GtGa	1	Tm1_Mira454_Contig_11205	GTAGTCCAAGTTCTTCATGTCTACCACAGGTTGCCATACGTGGACTCGTA[T/C]GTCTTCTTTCAGCTTTCCATGTGCGATGTAGTTATAAGCCAGGAGGTAGT
Tom_006216_Class_II	N/A	N/A	*	0	Unique_Gt	#N/A	Tm1_Mira454_Contig_11214	GTTTCGTTGGTGCCGCAACAGTGGATCCAGACTCCGCGCGTGCATCACTA[T/C]CAAGCGCGTGAACCTTTTCCCCATGGGTGCCTCCGTCAGTTGTTCCAGGC
Tom_006221_Class_II	N/A	N/A	Chr09	49562023	Unique_Gt	#N/A	Tm1_Mira454_Contig_11222	AGATGAGGAGAGTAGATCTGGTGTGAGGCGTTGCCGGCGGCGAAGTGCGC[C/G]CGTGGAAGAACTTGGGAGAGGATGGCATAACTGTGAATTTGAAGAGAAGG
Tom_006224_Class_II	N/A	N/A	Chr01	2908447	Unique_Gt	#N/A	Tm1_Mira454_Contig_11236	CTCCTTGGTCTCTGGCGCACCAGCAGTTTTATTGTCAGACAAAGGGTGAT[A/G]GTTCTCAGCAGGCTCGACCAATTTACCAGGTTCATCTAGAGTTTTGTTTG
Tom_006230_Class_II	N/A	N/A	Chr09	9825653	Unique_Gt	#N/A	Tm1_Mira454_Contig_11242	CACTACACTTCCTTCTGCCATAAATTATCGAATCGTAATTTTTGTTCTGT[C/G]TATAAAAAAGCAAGAAATGGCCGATACCAAGGAGGGGGTAGAAGCGTTGG
Tom_006237_Class_II	N/A	N/A	Chr01	18328217	Unique_Gt	#N/A	Tm1_Mira454_Contig_11262	ACACCCCTCGAGAGTAATGTTCTCGTAAAAGTTTTCCTAAAAAAAGATGC[T/C]TCATCCAAAACAACCTCGTAATACCTCAAGCAGAAGCTGCTGCAACCTTC
Tom_006239_Class_II	N/A	N/A	*	0	2_GtGm	#N/A	Tm1_Mira454_Contig_11264	CGAGAAGTTAATATTACGACCCTCGATGGCAACACTTTCAGTTGCATTAT[C/G]CCTCGTAGAAGAAGTTGAGCGAAGTGGAGATAGATGGAGCAGAGAGGTAC
Tom_006241_Class_II	N/A	N/A	Chr06	2279409	2_GtGl	#N/A	Tm1_Mira454_Contig_11273	TGACACACATGGCATGTCTTCCATTATGTTCCTCACACTTGCCTTAACTC[T/C]TTTTTCATCTACTCCTGGTTGATTATGTTGATTCTTAGCTGTGATTCCGG
Tom_006245_Class_II	N/A	N/A	Chr08	54124811	Unique_Gt	#N/A	Tm1_Mira454_Contig_11276	CAAGAATCATCTCGTGATCTGCAGATAGGAGATGAGGAACAGAAGAGCAC[T/C]ATCCAAATGTTTAAAGCCGAAGAGTCCATTTCTTCATCTTGGAAAATCAG
Tom_006247_Class_II	N/A	N/A	*	0	Unique_Gt	#N/A	Tm1_Mira454_Contig_11278	GTGAATATGATGATGAGGATGATGATGATGATGAAAAAGAAGAAGTGGAA[C/G]AGAATGATGGGTCTGATTTTCAACAAGGAAATCGTGTTGGGGTTGTTGAT
Tom_006251_Class_II	N/A	N/A	Chr06	40700131	Unique_Gt	#N/A	Tm1_Mira454_Contig_11288	GTTTTCCCATGGTCTCACGGTGAATATCACCACAAAGAAGATGATGGAGA[C/G]CAAAAGTATGATAGCATAACAAGTCCATTTCCGGGTATTTTTCTGGTAGG
Tom_006264_Class_II	N/A	N/A	Chr07	24509923	Unique_Gt	#N/A	Tm1_Mira454_Contig_11295	ATTTGAAACGCAGATGACGATGAACATGGCTGCTTACTATCAGTATCTCC[T/C]GTTAAGGATGACAAAAACGAATTCCCAGCAGAAGAATACGAAAAATTAAT
Tom_006265_Class_II	N/A	N/A	*	0	Unique_Gt	#N/A	Tm1_Mira454_Contig_11298	TTTTAATAACTCCAACTTAGTTACAAATAACAAGTACGGTAAATCATTGA[A/C]GAAGATTACCGAATGTTCTCCATGTTCACTACCAGCGGACAAGGAAGCTC
Tom_006266_Class_II	N/A	N/A	Chr09	68828353	2_GtGm	#N/A	Tm1_Mira454_Contig_11298	TGGGTTTGAAGTACTGAGAAACAGTGCAAGGGCCATTGAATTTGATGCAG[A/C]ATGGAAGATGATGAACCTGACCACTCAGATTTATTTTCTCTTCTTTACCA
Tom_006270_Class_II	N/A	N/A	Chr06	48800981	Unique_Gt	#N/A	Tm1_Mira454_Contig_11316	CGGGTTTTCCCTTTGTTCTTCCTTTCATCTTCTAGTTTCAGCATAACGTA[C/G]TCAATGCTCTGCACCTCGAACTGCAACCTTCCGATCTTTTCAGACCCTTT
Tom_006274_Class_II	N/A	N/A	Chr13	50979927	3_GtGmGl	1	Tm1_Mira454_Contig_11319	GAGTGGCAAAAAAGAGGGAAGGATTTGAGGAAAAGACTAGCTTTTATTGA[T/C]GAAAAGAAGAAGGGGCGCGTAGTTATTAGAGTCTTCGCCATTGAAGAGGT
Tom_006279_Class_II	N/A	N/A	Chr06	28929090	Unique_Gt	#N/A	Tm1_Mira454_Contig_11322	GTTCAGGTCCCATAACACAAAACAAAGTGTCCCTCCAATTTGCAAATCTC[A/G]ACTCATATAAATCAAAGTTACTTCCATATATAACCTTTTTCGTTTTCTCC
Tom_006284_Class_II	N/A	N/A	*	0	4_GtGmGaGl	#N/A	Tm1_Mira454_Contig_11336	TGATGGAGGCGTTGGAACCATTGCCAAACTCACACTTCCACCAGGAAGCC[T/C]TGGAAGGGGTTACATGAAAGAAAGATTCACAAAGATTGATGATGAAGATC
Tom_006294_Class_II	N/A	N/A	*	0	Unique_Gt	#N/A	Tm1_Mira454_Contig_11347	CCATATGAAAGACCTCCAATGAAAAGCTTCTTGGTTGATGTCGACATGCA[A/G]CGAAGTGAATTAAGCATCGAAGATATCATTGGGGTTTGCCCATTTTGCCT
[truncated: 2,521 more rows]
