# Supplementary material for: Development and bin mapping of gene-associated interspecific SNPs for cotton (Gossypium hirsutum L.) introgression breeding efforts
Source: BMC Genomics. 2014 Oct 30;15(1):945. doi: 10.1186/1471-2164-15-945 (PMC4298081; doi:10.1186/1471-2164-15-945)
Supplement: Supplementary file 5 — Additional file 5: G. tomentosum SNPs relative to G. hirsutum line TM-1 within species overlapping markers. SNPs and 50-bp flanking sequences for in silico-derived SNPs of G. tomentosum relative to G. hirsutum line TM-1 that have been found to be identical for SNP and flanking sequence within the G. tomentosum data set. SNPs have been classified into two categories, Class I are SNPs from contigs with no other SNP residing within the contig. Class II are SNPs from contigs that contain one or more additional SNP outside of the 50-bp flanking sequences (none within). Alignment position and scaffold information to G. raimondii (D5) draft genome sequence using BWA. Column 6 indicates overlap information for G. tomentosum markers with G. mustelinum, G. armourianum, and G. longicalyx, where the Arabic numeral indicates number of shared species and subsequent abbreviations indicate with which of the above species the marker is shared (Gt, Gm, Ga and Gl, respectively). (XLSX 60 KB) [file 12864_2014_6928_MOESM5_ESM.xlsx]

## Sheet: Sheet1
Tom_SNP_Class	GT_ExperimentalResult	OtherSpecies_ExperimentalResult	D5_v2_Scaffold	D5_v2_Pos	Shared_Species	Contig	Sequence
Tom_000025_Class_I	N/A	N/A	Chr10	7078329	2_GtGm	Tm1_Mira454_Contig_44	GATGCAAGATCTCGGAATTGCGTTGCGTGAAAGTAAACATTTATTTTTGC[A/G]AGGAAGATGATAAACCTTGCTTCTCTACCATTGCTTGTATGTAAGGAACA
Tom_000172_Class_I	N/A	N/A	*	0	Unique_Gt	Tm1_Mira454_Contig_398	CGGTATCGCCAATTATTTTTATAAAATAAATACCCTATAAAGGGATTTCC[A/T]AAATTGAAACTGCAAAGGAGAAAATAGGGATTAAAAACGGTTGCATTTTA
Tom_000471_Class_I	N/A	GM_GOOD	Chr09	12852758	2_GtGm	Tm1_Mira454_Contig_818	CCTGAGCCTGACTCGTGGCCGTAAAGGCCATAACCATTTTGGGTTTCAGG[A/G]ATGAACCTTGGCTCTTGTTCTTCTGGCTTTTGGGTGGTCTGGGGAACGAA
Tom_000609_Class_I	GOOD	N/A	Chr11	4439479	3_GtGaGl	Tm1_Mira454_Contig_1050	AAACACTAGTTATTATGGAAAGTTCGCTCAGAAAACACCCTCCGCCATGG[T/C]AGGGAAATCATCAAAGTTCCAAAGATCCATCGGGTTTCCACCATCCTGTG
Tom_000637_Class_I	GOOD	N/A	Chr06	40110461	Unique_Gt	Tm1_Mira454_Contig_1102	GACTTTAGGAGGTTGAAGATGCTTGGGATTTTAGATTGAGAGGTATGGGG[A/G]ATTATGCAAAGCGAATGCAGAGATGCGGAGAGCACCATCCTTTCTCTTCT
Tom_000638_Class_I	GOOD	N/A	Chr06	40110512	Unique_Gt	Tm1_Mira454_Contig_1102	ATTATGCAAAGCGAATGCAGAGATGCGGAGAGCACCATCCTTTCTCTTCT[T/C]TGTTTGTTTCTCGAGAAACAGGAAATAGCAAAGGTTGAAGTTCACTGTGT
Tom_000813_Class_I	GOOD	N/A	Chr09	13672377	Unique_Gt	Tm1_Mira454_Contig_1420	CGGTCTTCCAATTGTCCAACAAAATCACTTTCTTCACTGCCCAGAAGGAA[A/G]CTAAAAGCGTAAAAAGCATCGCCAAGCGTTTGGCTGTTGCATCCTTAACA
Tom_001172_Class_I	BAD	N/A	*	0	Unique_Gt	Tm1_Mira454_Contig_2023	CCTGGAGCAGGAACAGGTGCACCAACAGAGGCTTTGCATTGGAGGGGGAC[A/G]CCAGGCATGCTACAAGCTCGGGGAAGAGAAATAGCTAGAGTTCTATTGAT
Tom_001556_Class_I	N/A	N/A	Chr07	13914174	Unique_Gt	Tm1_Mira454_Contig_2718	TTGGATCATTTTGGTGAAGACGATGGTGGCAGAGAGGGCCAAGGAGAAAA[A/G]GGTTTTGAGGGTTCGAGTTGAACCGTCGAGTGGGGACAGAGCTGGGATTT
Tom_001636_Class_I	N/A	N/A	Chr11	54781801	2_GtGa	Tm1_Mira454_Contig_2824	TGATCATCATTTTGGAACCAGGTCCCTAGAAAACTCCAAGGCTTTGTTAT[A/G]ATAGGATCCATTGTAGCCTTCAAAGTAGGCGTTATGCAGAAGGGATTATT
Tom_001770_Class_I	N/A	N/A	Chr11	17576514	Unique_Gt	Tm1_Mira454_Contig_3052	TCCCGAATGCTTCATGTGATGTTGTTTGATTGCTTGAACCCAATTCCCAC[C/G]CATTTCTTGAGTTGCTTCCTCATTTGATGGAGCATATGGAATAGCTCGTC
Tom_001868_Class_I	N/A	N/A	Chr11	2073758	Unique_Gt	Tm1_Mira454_Contig_3184	TGTAAAAGCTGGTGTTGGCTTTCCCAAAAACTCTTACTATTTTCATCGTT[T/G]CCCCCGTCGTTCTCTTTCTCATCGTCATCATCATCATCACCATCGCCGAC
Tom_003216_Class_I	N/A	N/A	Chr07	23321623	Unique_Gt	Tm1_Mira454_Contig_5408	ACTGTCTGTTCATAATCCTTTTTAGCCGCTCTTGAGGAGTTTCTTTCTTC[T/C]CAATCTGCCCCTGTTTTGAGGGTCCTCCGGAGGCACTTGCTTTTGTCAAC
Tom_003379_Class_I	N/A	N/A	Chr05	43373523	Unique_Gt	Tm1_Mira454_Contig_5726	CCCCATCGATAACATTGCTGAGCGGTTCCAGTGCACGAGCAAACTGGAAT[T/C]GAAATGCTGGAAATATCCATGTCATACCCGTTTATTGTAATATCCATACT
Tom_003728_Class_I	N/A	N/A	Chr09	8066399	Unique_Gt	Tm1_Mira454_Contig_6333	CGACCACCCATTGCAACATCCCAAGAAGAAGAAAACATCAAGAGGAGACA[A/G]ATGAAAACGATGCAACATTTAGTGGCAGGCATTATTGGAATTAGGAGGGA
Tom_004440_Class_I	N/A	N/A	Chr04	50054351	Unique_Gt	Tm1_Mira454_Contig_7637	GGTGCCTGAATCTACCAGCTAAAATTAAGGTTACAATATGGAAGCTATCT[A/T]GGAATTATCTGCCTACAAAGGTGAATCTTCAACATCGGAAGTTAGTAGTA
Tom_004470_Class_I	N/A	N/A	Chr02	206424	Unique_Gt	Tm1_Mira454_Contig_7693	GTAACCTTTTGTTTTGCGTATGGAAGCTTGTCGAACCATTCATCTACTTC[C/G]TCGGCACCTTCTTTGACGCAATACGCCATTGGCATGGCTACCAAGAAAAT
Tom_005022_Class_I	N/A	N/A	Chr13	5420493	Unique_Gt	Tm1_Mira454_Contig_8834	ACGATGATTCAGATAGGGCTCTAAATTTGGGTATTTGATGCAAACTTACT[A/G]CATAGGAAAGGAATTTTCAAGAACCTAGGCTGCTCAAATACCTTTCTTTT
Tom_005220_Class_I	N/A	N/A	Chr13	1038241	Unique_Gt	Tm1_Mira454_Contig_9226	ACTACTATCAATGGATGCTAAAAACTTGTCCTTTGAAATAGTAGTGGGGG[T/C]GTTTGCAATAACAGAGCTGAAGACACCGGACTCTCTTAGCCCCTGGATTA
Tom_005223_Class_I	N/A	N/A	*	0	Unique_Gt	Tm1_Mira454_Contig_9243	GCACATGATGCCCAGGAACCAAAGCAGGGAACCCAACAGCAGGGATTCCA[A/T]CAAGAGCACAGCAGACTCCTGCTTGGCCGAGGAAGCATCAAATGCACAAC
Tom_006157_Class_I	N/A	N/A	Chr11	61137059	3_GtGmGa	Tm1_Mira454_Contig_11052	ACTCAAGTCGCGTACGGTTCGAAGAATGAGATTATACGGTTCGAAGAAAC[A/G]TTATACGGATCCTCGAGGCTTAATGCAGGGGTCCCTGTTGGAGCTACTGC
Tom_006549_Class_I	N/A	N/A	Chr11	8093520	Unique_Gt	Tm1_Mira454_Contig_11881	GCTGCTGAAGCCATAGCATGCTGGACAGCAGTCAAAATAGGTATTGACAA[A/C]GGCTGGCAGTCACTCATTTTTGAAGGCGATTCCCTCGCAATTATCAAAAG
Tom_006684_Class_I	N/A	N/A	*	0	Unique_Gt	Tm1_Mira454_Contig_12128	ATCCAAACCCACACACTAGACATCCTCCTCATCCTCCCGATACATCTTCA[T/G]CATCTCAGCACAGCCAACTTCAGCCTTGTCAACCATGAAGCCCATGCTAT
Tom_006696_Class_I	N/A	N/A	Chr01	42380539	Unique_Gt	Tm1_Mira454_Contig_12150	TAACCACTGCCGGCAATGACATCGACGTTGTTTTGCTTGATTTGGATGGG[A/G]AGGTCAAGCAATGATCTCACAACTTTCTTCATTTCCTGCATCAATTCAAA
Tom_007343_Class_I	N/A	N/A	Chr05	3329206	2_GtGa	Tm1_Mira454_Contig_13712	CGTTGTTCGGTGATGGTGCTGCTGCTGTTATAGTAGGTGCGGATCCATTG[T/C]CTGAAATCGAGAAGCCTATGTTTGAACTCGTCTCGGCGGCCCAAACGATC
Tom_007903_Class_I	N/A	N/A	Chr05	59165224	Unique_Gt	Tm1_Mira454_Contig_14997	AAGCTCGACGTGCTTGATGACTTCCTCACTGCAGTAAATCCATCGACCAC[A/G]TAACCATCTCCGAGGCCTGTTGCTGTGGTGTTGAACCCAAATACTTCGGC
Tom_007959_Class_I	N/A	N/A	Chr09	1114119	Unique_Gt	Tm1_Mira454_Contig_15150	CAAAAAGCTTGAAAGAATAAAGCAATACCACTCAAAAGAAACCTTCATCA[A/G]TCCTCGGCTTTAGACATCACGGAGAGTCGGCTAGGCCTCGGCTGAAACGC
Tom_008816_Class_I	N/A	N/A	Chr05	4216500	2_GtGl	Tm1_Mira454_Contig_17444	TTGAGTCTGGTTGATGTTGATCCCAAATGATGAACCACCACCATTAAGGA[T/C]CTGACACAAGCATCTCGGTGATGAACGCACGACATTAGCTAGCTGCGTGC
Tom_008844_Class_I	N/A	N/A	*	0	Unique_Gt	Tm1_Mira454_Contig_17500	AGTTCAATCATTAATGGACTTGATGCTAAAAAAGATTGAAGAGATACTCA[A/G]GAAACAGAGCATTGTCAACCGCTATGGTGTTAGAGTTATATTTTCAGGGA
Tom_008915_Class_I	N/A	N/A	Chr12	14073729	Unique_Gt	Tm1_Mira454_Contig_17654	TATTGACAATCCCGAGTTGGTAGCTGAGCAAAGTTCAAAGGAACCTCACA[A/C]ATCTATTGCACCTCAAAGTTTTATTCCATCAGCTACAGAGCAATCAGCTC
Tom_009526_Class_I	N/A	N/A	Chr04	3355063	Unique_Gt	Tm1_Mira454_Contig_19342	ACCATTATTTTTGAGGCCAAAACATTTCCTTTAAAATTCATGACTATGAT[T/C]CCCGAGCATAATCTGTTTTTACTGTTATCAAAAGCAGCATCGAAGTTTAT
Tom_009721_Class_I	GOOD	GM_GOOD	Chr09	4847289	3_GtGmGl	Tm1_Mira454_Contig_19976	AAACAAATTAAGACCCCTTCCCAACAGGATAGGCTTACATCAGTAGTGCA[A/G]GGAAGGGTACAAAACTATGCAGCCTGGAATCCAATATATATTTCCTTCTT
Tom_009976_Class_I	N/A	N/A	Chr10	61931391	Unique_Gt	Tm1_Mira454_Contig_20719	CGAGGGTATAATTGGAAATCAAGGAACGAAGAGCATGGTTAGGGATAAGA[T/C]ATGGGTGTTCAGGTAAGGGAAGCTTGGTAATCGGACAAGTACGGTGACCG
Tom_010333_Class_I	N/A	N/A	*	0	Unique_Gt	Tm1_Mira454_Contig_21730	CGTTAGCTTGGAAGGTCTGAGAAGACAGGCTTTTGGGGGCTGGGATGATG[A/G]AGTGCCAGATTCTATGCAGACGATGGCGATGAAGGGTCGATTGGCCTGGA
Tom_010402_Class_I	N/A	N/A	Chr01	23292476	Unique_Gt	Tm1_Mira454_Contig_22014	AGCGGTTTTGTCGAGCAGGGCCTCATTCACTTGATTCATTTGATGAATGC[C/G]TAATCCTCCCTTTAGGCGTACAGACATCCCCCCAAGCCAGAATCTTTCAT
Tom_010435_Class_I	N/A	N/A	Chr05	59316762	Unique_Gt	Tm1_Mira454_Contig_22131	CCCAACAACAGGAAGGGTAAAATGGTCCACCAAATTTTAATGCGGATCCT[T/C]GTCTCTTCGACCCGATCCTCCCGGAGCACCTGACAACGAGGCTAACAAGT
Tom_010551_Class_I	N/A	N/A	*	0	Unique_Gt	Tm1_Mira454_Contig_22511	CTTTTTCTTTTCTTTCCTGTTCAAGTTTTGCCTCGTGCTCAATTATAAAC[T/C]CGTCAATCCTTTGTTGCAGTACCTTCAAGCCAGGCCTACTTCGGTGGTAG
Tom_010572_Class_I	N/A	N/A	*	0	Unique_Gt	Tm1_Mira454_Contig_22573	AGGAGACTATATAGGAGCAGCAACTTATCTTTTCAATGATGTGGTTGATG[T/C]GTTCGTGGCTGAAGCAAGGGCGCCATTGATAAGGGCTTCCGAAAACTGGT
Tom_011278_Class_I	N/A	N/A	Chr09	17433597	4_GtGmGaGl	Tm1_Mira454_Contig_25115	CTCGTTTCATGAGCCAAAGAAACCAATGTACCTTACCAAATATATATACA[T/G]ATATCAATGTGAAAACAACTGTAGTAGCAGTAGCAGGGGAGGTAGAAAAG
Tom_011337_Class_I	N/A	N/A	*	0	Unique_Gt	Tm1_Mira454_Contig_25364	CCTTCATCATTCCAATCGTGCAATACCTTCTTTAATAAAATTGCGTCTCC[T/G]GTTGGAAATGCCTCAAACATGTTGCCTCCAACATATTTCAAGTTCTTACT
Tom_011670_Class_I	N/A	N/A	Chr05	62791809	Unique_Gt	Tm1_Mira454_Contig_26518	CCCAGGAGCAGACCAACCTGGATTTACATTCCCGGGTACTTGTCTTTGGC[T/C]GGGTGGAGCCCAATTTTGATTCGGATTAACAGATGCTGATCCCTGACTAG
Tom_011760_Class_I	GOOD	GM_GOOD	Chr03	41211261	2_GtGm	Tm1_Mira454_Contig_26832	AGAAATTGTTGTCCAAGATAAAACCCAGTTGTACTCGTCAACATTTATTA[T/C]CCAGCTTTGCGGAGAAAAACTCACAAGAACTTCCTGTATGGCCTACCATT
Tom_011807_Class_I	N/A	N/A	Chr01	23292476	Unique_Gt	Tm1_Mira454_Contig_27077	AGCGGTTTTGTCGAGCAGGGCCTCATTCACTTGATTCATTTGATGAATGC[C/G]TAATCCTCCCTTTAGGCGTACAGACATCCCCCCAAGCCAGAATCTTTCAT
Tom_011930_Class_I	N/A	N/A	*	0	Unique_Gt	Tm1_Mira454_Contig_27464	TTGAGCTTCTACTGCATTCGAAAAGGAGGAACAAGATGCTTCCTCTTTCT[T/C]TACTAAAAACTGCACAGGGCCATCCTATGCTGGTGGAACTGAAAAATGGG
Tom_012067_Class_I	N/A	N/A	*	0	Unique_Gt	Tm1_Mira454_Contig_27896	GTACACATGGTGTATCCGTACACCTAACCCTAAGCACGAGGAGCTAAGCG[T/C]TGTCGTCAATGGCTTCAACATGTCTCAATCTCTACAAGAAGATGGCGAAA
Tom_012296_Class_I	N/A	N/A	Chr11	10398527	Unique_Gt	Tm1_Mira454_Contig_28758	CGATAGTTTTGATACCTTATTGTGGCCGTATCTTTCCTCCATTCAGCAGC[T/G]CGAAGGTTTGGTTGCCCCTCTAAGTTAGGACTATGTTGACGTCTTTAAGA
Tom_012350_Class_I	N/A	N/A	Chr12	34263134	Unique_Gt	Tm1_Mira454_Contig_28972	GCCATTTCGGCACAACTCGCTTCCTTTAAATCGTTTTCGAGTTTGTTAAA[T/C]GACAAGAAGTGCAGTCGGTTTCGGTGTCAGATCAAGAGTTTTGGAAATCA
Tom_012353_Class_I	N/A	N/A	*	0	2_GtGm	Tm1_Mira454_Contig_28976	TAAGGAGGAGGGCTGAGGAATTGAGGGCTCTCTTCGTGAGGGAAAGTGGA[A/G]ATAGCAAGGTGGCTTTGTTGAGATTTTTGTTGTTTTCAAGAGAATGGGGT
Tom_012386_Class_I	N/A	N/A	*	0	2_GtGm	Tm1_Mira454_Contig_29100	AGTACCCAGGGGAAATTTAACTAACTCCAAATTTCTTTCACTATAAGGCA[T/C]CTTTGGAAAACGTGGAAGCTGTCTTCTACTTCCTGACCGCATCTCGGACA
Tom_012414_Class_I	N/A	N/A	*	0	Unique_Gt	Tm1_Mira454_Contig_29194	AAAGTTGGGTCCATTTCAGAGCAATTTCAGCTACCATGTTCTTATCCCGG[C/G]GAATCCCCAAGCGGAGCTTAACGAAGCCAAAAGCAGGGCCGGTATGGCGC
Tom_012450_Class_I	N/A	N/A	*	0	Unique_Gt	Tm1_Mira454_Contig_29311	TGAAGAGAGTGATTACTGAAGCTGGGTGACCTAGATGCAAACAAACAGAG[T/G]AAGATAGCAACCATGTTTTTCGACAGTGTCATGGGTCTTTACTCAGGGGA
Tom_012488_Class_I	N/A	N/A	Chr04	1358229	Unique_Gt	Tm1_Mira454_Contig_29447	AGGATCTGCTTTGATATTGGAAAGTGCCCGAAAGAAGTTCGTGTAATCCA[T/C]TTTATCAACAGCCAAATTACTAAGAAGTTTATTGACAAGCTGTTTATTGT
Tom_012552_Class_I	N/A	N/A	Chr02	23854896	Unique_Gt	Tm1_Mira454_Contig_29641	CTCTAGGATTTTCATCCGATCTCTGTAATAGTTTATAGGCACTTCGGACC[T/G]TAAATTCACCCGACATCTCACCTCCCCAAATAAGAAAGTCTTCATAAGGT
Tom_012755_Class_I	N/A	N/A	*	0	Unique_Gt	Tm1_Mira454_Contig_30391	CTGTGGCGCTTAGGACTCCTTGATCTTCTATCGTCACGCTCGAAACTTCT[T/G]TCTCGCTTCACAGGTGATCTCGATCTACTGTCACTACGCCCTCGGCTGTA
Tom_012830_Class_I	N/A	N/A	*	0	Unique_Gt	Tm1_Mira454_Contig_30697	TCCAGGCCAATCGACCCTTCATCGCCATCGTCTGCATAGAATCTGGCACT[T/C]CATCATCCCAGCCCCCAAAAGCCTGTCTTCTCAGACCTTCCAAGCTAACG
Tom_012850_Class_I	N/A	N/A	*	0	2_GtGm	Tm1_Mira454_Contig_30778	TAGATGAATAGTGCTTCAAGTAGCGGCAACAATAGCATCATGTGATACTG[T/C]TTAACTTGCTTGGGTGAGGTGGCCGTCAATGTCTTTAGAGACATCTTGAA
Tom_012982_Class_I	N/A	N/A	*	0	Unique_Gt	Tm1_Mira454_Contig_31179	TGAAGAGAGTGATTACTGAAGCTGGGTGACCTAGATGCAAACAAACAGAG[T/G]AAGATAGCAACCATGTTTTTCGACAGTGTCATGGGTCTTTACTCAGGGGA
Tom_012984_Class_I	N/A	N/A	*	0	Unique_Gt	Tm1_Mira454_Contig_31179	GACTTCATAATCACGATGACCGAAGGACAAACGTAAGCATTCACTTCAAT[A/G]CGGCTTTTGACCAGTATTCTTCCAAATCTGCCACAGGGCTGGTGGTTAGA
Tom_013008_Class_I	N/A	N/A	Chr13	51854840	Unique_Gt	Tm1_Mira454_Contig_31247	GCTAAAGAGATGGTGATGCTAGCAGAAAAAATGAGACAAAAGCTTTTGTT[T/C]GGAACGAGTTCTCAAACAAGTGGAACAAATGATGAGGATATGGGTTCAAA
Tom_013046_Class_I	N/A	N/A	Chr04	32816296	Unique_Gt	Tm1_Mira454_Contig_31369	AACTTTGTGTCAAGGCTAGGATCTGGGTAATCTGGGAGAATACATTCTGC[A/G]ACAATTACTTTTCCGTTGTCCGGTAAAGCTTCGTAGCACTTCTTCAAAAA
Tom_013137_Class_I	N/A	N/A	*	0	Unique_Gt	Tm1_Mira454_Contig_31819	GATAGCCCAAAGACCACAACAGAAGAGGTGGTTCTGGCTTGGAGTAAACT[T/G]ATCAAAGATCCAAGTAATCCGCTGTACAAAATCCATGTTAGGATCCATAA
Tom_013799_Class_I	N/A	N/A	*	0	Unique_Gt	Tm1_Mira454_Contig_34503	GCAATTGAAAATTGGTGGTATCAAATCCAGCACCAAGCGATAGTATCTGC[T/C]TCTTTGTTTTACCCTTTTCAATATTAGATCCCTCACAATCAAGAAACTGA
Tom_013883_Class_I	N/A	N/A	*	0	Unique_Gt	Tm1_Mira454_Contig_35036	AATAAATGTTACAATATGGAGAATTTCATGGAACTATTTGCATGAATGTA[T/C]TGAAACAATCGACCGTATTTTTCGTGAATGTCCTGTCACAGTGGAACTGT
Tom_013973_Class_I	N/A	N/A	Chr06	28929387	Unique_Gt	Tm1_Mira454_Contig_35559	ACTTTATTTAAGTTACTATCTAAGGCAATTGGGCTAACTCCAGACCACCT[T/C]ATAGGGTTGGATTGTTCGAAAGGGCATTGTCTTTTGAGTCATTATTACCC
Tom_013983_Class_I	N/A	N/A	*	0	2_GtGl	Tm1_Mira454_Contig_35612	ACAAAGTTTTATTCAACTCTGATGCACCGTCAAAGCCATTGCTGGCTTGG[T/G]ATTCAGTGTTAAGTGGACTCACATCAGAGCATATAGGTAAAACAGCAGTT
Tom_013990_Class_I	N/A	N/A	Chr03	5827305	Unique_Gt	Tm1_Mira454_Contig_35665	GCAGCTTACGAACGCCTGGGGTTTAGATCGGCTTCCGGTATAATAGTACG[A/G]AACGAGAACAAAGAGATTCTTGCATCACAGGCAGTCATTCACTCCAACAT
Tom_014116_Class_I	N/A	N/A	Chr05	15104619	Unique_Gt	Tm1_Mira454_Contig_36396	AAGCTCGGAGATGGCTTTGGAGATGTCGGGAAGGGAGAGGAAAGCCTTTT[T/G]AGAAACGGATTGGACGGAAGAGTCGTCCAAAGAGGAAACGAAGTCTAACA
Tom_014128_Class_I	N/A	N/A	*	0	Unique_Gt	Tm1_Mira454_Contig_36459	TGGGAACTTATGTCAACTCATGTAGAAATTGCGAGTATTGCAATGATGGC[A/G]TTGAAGTGCAATGTGTAAAAGGGCCGGTTTTCACTTTTAATCATATTGAT
Tom_014213_Class_I	N/A	N/A	Chr09	12010023	2_GtGm	Tm1_Mira454_Contig_36853	GTAACAACAATAATTGTTTCAAAAGGATTGCCTCTAGGGACACCAAAGAT[C/G]CTTCGATAAGGAAGAGCACAACCAAATGGCAAGAAGAGACCCACTCCCCA
Tom_014461_Class_I	GOOD	GM_GOOD	Chr06	16270682	3_GtGmGa	Tm1_Mira454_Contig_38077	TTTTCAGTCTCAAACAAAGTGCTAAACAAAATCCCTAACAGCTACTAAAT[C/G]AAACCTTCAAGCTTGTCCATAAATCAACAAAAATAAAAGCTTCACTTCTT
Tom_014463_Class_I	N/A	N/A	*	0	Unique_Gt	Tm1_Mira454_Contig_38083	GGTACTTTGTAAGGTCCAATCTTCCCGACCTGATCTATCGATCCTCGACG[T/C]TTATATCCAAGATATGAAATGTTAGGCAGGATATTTTCGCAAGTGTGACT
Tom_014473_Class_I	N/A	N/A	Chr09	18279074	Unique_Gt	Tm1_Mira454_Contig_38129	CTTACAATAATCCTATGCCAGAACCAACCCTTTTGCACTTAAAAGAAAAA[C/G]GGTATAAAAATGACATTTCCAGTAGCAAACCATTTAACAAGCTCTCATCT
Tom_014590_Class_I	N/A	N/A	Chr06	38283763	Unique_Gt	Tm1_Mira454_Contig_38826	TAGGAGGTGTTTCACTAGACCGCAATAATGCATACAATGACATGATAAAT[T/C]CAGGGGTGCAAAATCCACATTGGGAGCCGTGAGAACGTGCCAATGATTCT
Tom_014727_Class_I	N/A	N/A	*	0	Unique_Gt	Tm1_Mira454_Contig_39455	CTAGCAAATCTCAGATATAGAAGGATTACTGTAAGTGACAGATGCCCCCG[T/C]TGCCATGTTGGGGTTGAAGACAGTCCTCATATTTTCAGACAATGTCCTGG
Tom_014865_Class_I	GOOD	GM_GOOD	Chr03	8424321	2_GtGm	Tm1_Mira454_Contig_40459	CCTTCCCCAATCTTTTATATATACTTGTAAGTTGCAAAACAATCGAACAA[C/G]AACAAAGGGAACAATAAAGATATTGGTTTGGTCGCCTGCCTTTCTCAAAC
Tom_014950_Class_I	N/A	N/A	Chr10	1353640	2_GtGm	Tm1_Mira454_Contig_41010	AGAATACCGCCAAACTCTTCAACAGCTTCAGCGGCACGGAAAACATTTCT[T/C]AAAGCTTCCTGACCGGCTTTGTCATCAGTATTTTTCGATAAGGCTTTCTT
Tom_015074_Class_I	N/A	N/A	*	0	Unique_Gt	Tm1_Mira454_Contig_41753	GATCAAAAGACTCCTGAGAAGGCTGGACCAAGCAAGAAGAGACCTGCTGA[A/G]TCATCTAAAAAGACCCCTACTCCCGAAAAGAAGGCAAAGCTGGTCACTCC
Tom_015082_Class_I	N/A	N/A	*	0	Unique_Gt	Tm1_Mira454_Contig_41810	TTTGGTAATGGCTGCTTGTACCTTTCCATGGGAGAATGTTTCAGATCCAG[T/C]CACAGCTGAGGCAAGGGCATGTCTGCAAGCCATCACTATGGCTGAGGAAA
Tom_015148_Class_I	N/A	N/A	Chr04	21088454	Unique_Gt	Tm1_Mira454_Contig_42315	CAACCATGGTAGAAGCACAAGCATGTCTGCAAGTGGTAACCTTCACAGAG[A/G]AATTGGGTTTTAAAAAGGTTTTTGTGGAAAGGGACGCCTTAACTGTCATC
Tom_015259_Class_I	N/A	N/A	Chr12	31005590	3_GtGmGa	Tm1_Mira454_Contig_43117	CTTGTAAATAACTAGAGTGTTTATAAGTTGTTCAAACCCAGAAATTGTTT[A/G]CATACAATTTCATTGATAGCCAAGACAACGGAGCAATACTTTTACAAAAG
Tom_015620_Class_I	N/A	N/A	Chr01	27700209	Unique_Gt	Tm1_Mira454_Contig_45795	TAGGAATATAGTTATTATAGATTCTCCGGTTCGTAATTTTAATTTTGCTA[A/G]GCAAATCTGCCTGCCATAGATTGTTGTATTACTCTTTGCTTTGTATCTTT
Tom_015701_Class_I	N/A	N/A	Chr12	25052040	Unique_Gt	Tm1_Mira454_Contig_46518	GGAGTTTTAAGCTAAGGCAGGTTCCCAATTGGATGCATTCCCAACCACTT[A/G]ATCCTGAAGCTATTACAAAAAACCCCAAACCTCTTACAACACCGCACAAG
Tom_015722_Class_I	N/A	N/A	Chr07	12267186	Unique_Gt	Tm1_Mira454_Contig_46771	TCCCTGAAAATATAACTCTAACACCATAGCGGTTGACAATGCTCTGTTTC[T/C]TGAGTATCTCTTCAATCTTTTTTAGCATCAAGTCCATTAATGATTGAACT
Tom_015792_Class_I	N/A	N/A	Chr04	3355063	Unique_Gt	Tm1_Mira454_Contig_47492	ACCATTATTTTTGAGGCCAAAACATTTCCTTTAAAATTCATGACTATGAT[T/C]CCCGAGCATAATCTGTTTTTACTGTTATCAAAAGCAGCATCGAAGTTTAT
Tom_015855_Class_I	N/A	N/A	*	0	Unique_Gt	Tm1_Mira454_Contig_48062	AGAATACCAAAAACCTAGAGGTTTCTAGAACACGCTAGTACTGCAGCCAG[A/G]GAATCGGGTTTTCACGAGGGATTTTCCACTCACGGCCTCCATGTCACCAC
Tom_015883_Class_I	N/A	N/A	Chr04	47812469	Unique_Gt	Tm1_Mira454_Contig_48278	CTATCAATCCCACACCTAAACGAGCGCCTTCTTGACAAATTTCTCCGCAA[A/T]GACTGTCCTTGGGTCATATTCTTCGAAGCAATAACAAAAACCAACCAATA
Tom_015910_Class_I	N/A	N/A	Chr09	13672377	Unique_Gt	Tm1_Mira454_Contig_48484	TGTTAAGGATGCAACAGCCAAACGCTTGGCGATGCTTTTTACGCTTTTAG[T/C]TTCCTTCTGGGCAGTGAAGAAAGTGATTTTGTTGGACAATTGGAAGACCG
Tom_015923_Class_I	N/A	N/A	Chr05	3818965	2_GtGm	Tm1_Mira454_Contig_48686	TTAACGTACTTTGCAAACCACTCCAGCATATCTTGTTGAGCTTCGTTAGC[T/G]CTCGACACAGCTGCCAGATCATTGACATCATATCTCACCGACCATCCATG
Tom_015993_Class_I	N/A	N/A	Chr08	53930581	Unique_Gt	Tm1_Mira454_Contig_49264	AGAGAGTAGAGATTGCTAAGAGACAACTTGCAGAGATTGAAAAACAAGAA[T/C]TTGAAGCTCGGTTATTGAGAAATTACATTGACCAATTAGAATCCAGGGCC
Tom_016157_Class_I	N/A	N/A	Chr08	47323886	Unique_Gt	Tm1_Mira454_Contig_50735	CAAGTTACTTTTGGAAGGGAAAGAGAAGGGAAAGTCGGAGCTTCCTGATG[A/C]GAAAACATCCTCGCAAGAGCTACCATCAGAGGCTGCCGAGGGGGAAGAGT
Tom_016184_Class_I	N/A	N/A	Chr07	7306085	2_GtGm	Tm1_Mira454_Contig_51009	CAAGTCCTCTTCGGAGTCAGGCTCCGACTCAGCTCGTCGACTGTCGACGC[C/G]GGTCTCAAGGGACATGGATCAAAGGCGACGGTTTGAAATTGCTTGTTTTG
Tom_016220_Class_I	N/A	N/A	Chr08	53091091	Unique_Gt	Tm1_Mira454_Contig_51266	AAGAACTTGGCGAAGTTCCATTGGATATCATCTCCGAAAATTCCCCATTT[C/G]CCCAACTTTAAGTACTTGTACAGTGGAGAGGCATTATCACCATTTACTTC
Tom_016266_Class_I	N/A	N/A	*	0	Unique_Gt	Tm1_Mira454_Contig_51602	ACTTGGGCATCAACTGCCTAGCTTGTAGGCTAACATCCCTCTGGAACACA[T/C]ATGGGCACCAAGTGCCAAGCCTAAAGGCTTTACATCCGCCCCTGGTAACA
Tom_016368_Class_I	N/A	N/A	Chr04	32816296	Unique_Gt	Tm1_Mira454_Contig_52366	AACTTTGTGTCAAGGCTAGGATCTGGGTAATCTGGGAGAATACATTCTGC[A/G]ACAATTACTTTTCCGTTGTCCGGTAAAGCTTCGTAGCACTTCTTCAAAAA
Tom_016417_Class_I	N/A	N/A	Chr09	12858862	Unique_Gt	Tm1_Mira454_Contig_52688	AACGGCAGTATTAATGACTAACTTATGAAACACAGGAGAAAAGAATTTGG[T/G]AGAAGAGGAATGGAATTCATTCCAATCGCCTTGACTTGATCTTGTTTCCG
Tom_016434_Class_I	N/A	N/A	*	0	Unique_Gt	Tm1_Mira454_Contig_52768	TCAAGTGTGGTTTGGAGAGGCTTTTGGGGAGTTTACGGTCCGCAGTGCTT[A/G]CAGATTTATTTTACAACAATTCCTATTCGTAGATGGGAATCAAAGAATTG
Tom_016484_Class_I	N/A	N/A	*	0	Unique_Gt	Tm1_Mira454_Contig_53319	TTTCCCTGAAGTTACTTTTAGACTTTGGAATTTTGGACAAGAATACCTCA[C/G]AAACGTTGTGAACACAACCACGGTTATAAGGATTCCTTTTCGAATCATAA
Tom_016609_Class_I	N/A	N/A	*	0	Unique_Gt	Tm1_Mira454_Contig_54267	CGTGTTTTTAGGCACTGAAGCTGGGGTTACAACTTGGGTTGAGGGCGATT[A/G]AGGTTGAAGGTAATTCTCGAACGATCATTCGGAAGTTAACAAATCTAATA
Tom_016650_Class_I	GOOD	GM_GOOD	Chr06	16270682	3_GtGmGa	Tm1_Mira454_Contig_54695	TTTTCAGTCTCAAACAAAGTGCTAAACAAAATCCCTAACAGCTACTAAAT[C/G]AAACCTTCAAGCTTGTCCATAAATCAACAAAAATAAAAGCTTCACTTCTT
Tom_016700_Class_I	N/A	N/A	Chr07	4584075	Unique_Gt	Tm1_Mira454_Contig_55219	TAGTATCAATGGCAGTGGTGACATTAACATCGCCATTAGTATGACCCATC[A/G]ATGGTTGTGTACACCACCCACTTGACTCGACAGAAGGCCCAACACATACA
Tom_016752_Class_I	N/A	N/A	Chr08	50712922	Unique_Gt	Tm1_Mira454_Contig_55701	AAAAGCTACCCTTTCCAGACTGCCAAGTTCATCAGGCTTTTCGCATGCAT[T/G]ACCCCAATACAAAATGAAAGAACCTGTGCCACCGCCATCTCAAGTCTCTA
Tom_016788_Class_I	N/A	GA_BAD	*	0	2_GtGa	Tm1_Mira454_Contig_55874	AACAATCTTGTAATCCACTTACGGCACAATGAACTGTTTAAATTGGACGA[T/C]GGGATGGATCCTCTAATCAAAACATAAGCTTCCAGGATGTTGCAGTCCTC
Tom_016833_Class_I	N/A	N/A	Chr09	1114119	Unique_Gt	Tm1_Mira454_Contig_56069	CAAAAAGCTTGAAAGAATAAAGCAATACCACTCAAAAGAAACCTTCATCA[A/G]TCCTCGGCTTTAGACATCACGGAGAGTCGGCTAGGCCTCGGCTGAAACGC
Tom_016835_Class_I	N/A	N/A	Chr11	61137059	3_GtGmGa	Tm1_Mira454_Contig_56084	ACTCAAGTCGCGTACGGTTCGAAGAATGAGATTATACGGTTCGAAGAAAC[A/G]TTATACGGATCCTCGAGGCTTAATGCAGGGGTCCCTGTTGGAGCTACTGC
Tom_016837_Class_I	GOOD	N/A	Chr11	18404214	Unique_Gt	Tm1_Mira454_Contig_56093	AGAGATTTGATGCCGCTGCAGCAACCTGGGGGAACGGCACCAGCACCACT[C/G]CCTCTCAAGTAATTAATGCAGGGTGCGAGGGAGTTTGTGACTTGACCACA
Tom_016841_Class_I	N/A	N/A	Chr02	7244764	Unique_Gt	Tm1_Mira454_Contig_56106	CCTTCTTCTGCTGACAATTCCGGCTCCAACCGAGTAATCCGTTTGGTGAC[A/G]GGCAAGCAACGCATTGGTTCTCCTCACAGAGTCCAAAGTTCCCACACCTC
Tom_016980_Class_I	N/A	N/A	*	0	Unique_Gt	Tm1_Mira454_Contig_56588	CTTTTTCTTTTCTTTCCTGTTCAAGTTTTGCCTCGTGCTCAATTATAAAC[T/C]CGTCAATCCTTTGTTGCAGTACCTTCAAGCCAGGCCTACTTCGGTGGTAG
Tom_017159_Class_I	N/A	N/A	Chr10	7978192	Unique_Gt	Tm1_Mira454_Contig_57163	CATATTCAAACGCGGCAATTAGGGAAACCACAAAAAGAGATACATTACAG[T/C]CGCCTACTTAATATTCAACTGATTCTGCGGGAACTAGGATTCTATGATTT
Tom_017207_Class_I	N/A	N/A	Chr06	48525839	Unique_Gt	Tm1_Mira454_Contig_57310	GTTCTTCCCAAATGCTTACATGCAGGCTCAAGCTCAACACTCACCAAGTT[T/C]GACAACACCTGCAACAACAGCAAGTGCATACTATGTCCAAAGACAACAGC
Tom_017217_Class_I	N/A	N/A	Chr09	25326887	Unique_Gt	Tm1_Mira454_Contig_57356	GTTCCAATGTAAGTGGTCTGAAACATTTGGGAGCCATCATCTTCCAGTCT[T/C]TGGACTTGTTTAGTGGCCCTACAACCTTGATCGTACTTGCGAGGGCACCT
Tom_017314_Class_I	N/A	N/A	Chr07	11940877	Unique_Gt	Tm1_Mira454_Contig_57698	CCTTCCTTGGGCTTCGAAGCAGGTTTGGACTTAGCAGCCGGCTTCTTCTT[A/T]GCGGGAGCAGAAGCAGTTATAGCCGGCTTCGAAGCCTTAGCCGAAGGAAG
Tom_017315_Class_I	N/A	N/A	*	0	Unique_Gt	Tm1_Mira454_Contig_57698	AGTAACGATTGCATCTTTGACCATCTCTTCGTAAGGAGGATGAGCAGGAG[A/G]AGCTCGTGGCTTCCTAGGAGCTGCAGCCTTCTTGGCTTTGGGCTCTTTAG
Tom_017316_Class_I	N/A	N/A	Chr12	7273637	Unique_Gt	Tm1_Mira454_Contig_57708	GAAATCTGGTCTGATGCAGCTGATGATGGGAACCCATCTCTGCAATAACC[T/C]TCACTTCCATGGAGTTTCTTCAGCTTCTTCTTCAGATGAGTGTTCCAGTA
Tom_017348_Class_I	N/A	N/A	Chr07	31058368	2_GtGm	Tm1_Mira454_Contig_57803	GTGAAGGCGTTGGAGAAGGATTTCGAGGTGGAAAACAAACTTGATCCTGG[A/G]AGAAAATTGAAACTAGCTCAACAACTTGGCTTGCGACCTCCACAAGTTGC
Tom_017384_Class_I	N/A	N/A	*	0	Unique_Gt	Tm1_Mira454_Contig_57958	GGATTCTGGAGTTAGCTTAACGGACGAGGAAAAGGAAGAGGTGGAAACGC[T/G]AGGAGGGAGAGGCGGCAAGGCGGAACAGCGGGTTGTTCTAACGGCTGCAG
Tom_017405_Class_I	N/A	N/A	Chr08	42344098	2_GtGm	Tm1_Mira454_Contig_58079	ACACTTCTTGTGGAAGGAAATCTGCCCAAGATGCTAGTTTCCCTAGACTC[T/C]AGCACTCGCTCCCTTGGTTCAGGTATTCGCTCCCTTGACTCAGATGTTTG
Tom_017486_Class_I	N/A	N/A	*	0	Unique_Gt	Tm1_Mira454_Contig_58408	GGATTCTGGAGTTAGCTTAACGGACGAGGAAAAGGAAGAGGTGGAAACGC[T/G]AGGAGGGAGAGGCGGCAAGGCGGAACAGCGGGTTGTTCTAACGGCTGCAG
Tom_017514_Class_I	N/A	N/A	Chr07	1639648	Unique_Gt	Tm1_Mira454_Contig_58493	ATCCAACCAAACATGGTCCGAAAATCAAACTTAATAGTTACTTCTTGAAA[A/C]GGGAATTAAGGCTGAAAACTATAAGTGGCCTGCCTAATCAGTGTATGAAG
Tom_017550_Class_I	N/A	N/A	*	0	3_GtGmGl	Tm1_Mira454_Contig_58621	CAGTTTTAGTGCATCATGGGCTATAGAGAGAGCAGATTCACCCCAAGGAA[C/G]ACCTTGCAATACAATTCCACCACCATCCCCTCCATCACCAACCTTGGGCT
Tom_017568_Class_I	N/A	N/A	Chr01	20330240	2_GtGm	Tm1_Mira454_Contig_58697	GAGGAGCAGCAGATTGCGAAACCACAGCCGCAGGTGGCTGGAACGACTGT[A/G]GGGTGAAACTAGCAGCCGAAGATAAAAAAGGTGAATGTGACATGGACCTT
Tom_017584_Class_I	N/A	N/A	Chr04	59632136	Unique_Gt	Tm1_Mira454_Contig_58753	CAGAGATAATGTACTTTTTCCGAGAAACAAGATATCCAAAATACCTGCAT[A/G]AATAGCCAGAGAAGAGAATAGAAGTAGAAGAACCCACCACTTGATCTATG
Tom_017661_Class_I	N/A	N/A	Chr12	2386687	2_GtGa	Tm1_Mira454_Contig_59077	GAACATTTCTTCAAAAACAACAAGTTTGGGGAAGTGAAGGCACAGCTGTT[C/G]GTTGATATCATTGCCTGGGATGCAAATGCCATGTTGGGGTTGGAGGAAAC
Tom_017664_Class_I	N/A	N/A	Chr13	54563533	Unique_Gt	Tm1_Mira454_Contig_59079	GTTCCGCCATCCCATATGCAAATGCTTTATGCTAAAGCAGCTGCTCATAA[T/C]AGGCAATGCATTTTGGTAGAATTCCCTACTGGCATGCACATGGACACTTG
Tom_017702_Class_I	N/A	N/A	Chr08	43054628	4_GtGmGaGl	Tm1_Mira454_Contig_59238	CAAATCCCACATTCATCTTCCCTCTCAAAATCAATATTCCCAAGTCTATT[A/G]TCTAAGTCGACTCTTTTCTTGGCAGAACTCCCACCGGCCTCCTTATCATC
Tom_017798_Class_I	N/A	N/A	Chr08	46005303	Unique_Gt	Tm1_Mira454_Contig_59738	ACATCGTAGGTGAAACTACTATATGCACCAGTGGCCGAGCCTGGATTTAT[C/G]ACGACACCACCCTCATGCTTGTATGCTTTGAACTGATGAGTGTGACCAGT
Tom_017912_Class_I	N/A	N/A	Chr11	54781801	2_GtGa	Tm1_Mira454_Contig_60198	AATAATCCCTTCTGCATAACGCCTACTTTGAAGGCTACAATGGATCCTAT[T/C]ATAACAAAGCCTTGGAGTTTTCTAGGGACCTGGTTCCAAAATGATGATCA
Tom_017913_Class_I	N/A	N/A	*	0	Unique_Gt	Tm1_Mira454_Contig_60198	AGTAAGAACTTGAAATATGTTGGAGGCAACATGTTTGAGGCATTTCCAAC[A/C]GGAGACGCAATTTTATTAAAGAAGGTATTGCACGATTGGAATGATGAAGG
Tom_017949_Class_I	N/A	N/A	Chr01	45051440	3_GtGmGl	Tm1_Mira454_Contig_60371	GTTTTGGACTGAACAACAGCCATGTCTCTTTTAACTGATATAAAAGAACC[A/G]GTACTCAGAAATGGTCTGGTTTTGCTTGAGAAATTCACAACATAAATACT
Tom_017950_Class_I	N/A	N/A	Chr01	45051184	3_GtGmGl	Tm1_Mira454_Contig_60371	ATGGCTAAGATTACAAAGGGTGTTGACATTCCAAATATTATAATGTAAGG[A/G]AGAGGGGTCTTCATGGGATTCTCTCCTTCCCTTTCTCCTGCAGTTTGCCA
Tom_018072_Class_I	N/A	N/A	Chr05	63688044	Unique_Gt	Tm1_Mira454_Contig_61132	CAACAAGGCTGCAAAAGAAATTCCAGGTTCACTGCAAAACGGGACTTCTG[T/C]TTTAGATACAACAGGAGGTGGTAGGGTTATTGAAGAAATATATAAAGAAA
Tom_018149_Class_I	N/A	N/A	Chr11	18371412	Unique_Gt	Tm1_Mira454_Contig_61778	GTTGAGAGATTTTATGCCGCCGCAGCAACCTGGGGGAACGCCACCAGCAC[C/G]ATTCCCTGTCAAGTAACCAATGCAGGGTGCGAGGGAGCTTGTGACTTGAC
Tom_018167_Class_I	N/A	N/A	*	0	2_GtGm	Tm1_Mira454_Contig_61932	GCCTGCTTAAACCTTGCGTCGATATGAATGGCCAAGTCAATCAAAGGACA[A/G]ATTGAAGCCCCCCTTCAAACACTGTCGACATCCTCAAAAGAGAAACCTTC
Tom_018174_Class_I	N/A	N/A	Chr03	43017037	Unique_Gt	Tm1_Mira454_Contig_62015	GCTAATATTGCTGTTTTTGTTGTGGTGATGTATGTTAATAACTGTCCTAA[A/G]AACAATCAGGGATTTGAAGGTGGTTGTGTGGCTAGGTTCCTTGGCAGGCT
Tom_018188_Class_I	N/A	N/A	*	0	2_GtGm	Tm1_Mira454_Contig_62252	AAAACAGCCGGCACAGATTCGTCTTTAGTTTTGCTAAGTGCAGCATCAAA[A/C]TCTTCTTCTGACTTAACGGGGACAACATTCTCTGGAACCGGCACCGGTTC
Tom_018189_Class_I	N/A	N/A	Chr07	19347637	Unique_Gt	Tm1_Mira454_Contig_62274	ACATTTGGAGACTTGTTAATAATCTGGTGCCGCATTTTGGTAATCTGGCG[A/C]GGAGAACCTTGTGTGTGGACACATATTGCCCGCTGTGTAAGTATGAACTG
Tom_018190_Class_I	N/A	N/A	Chr07	19347786	Unique_Gt	Tm1_Mira454_Contig_62274	TGGGCGTTGTTTTCCATTAAAATCCCGTCGTTTGATGAGTCGATGAGCCA[A/C]AAGATCCGCTTTGTTAATATGTTTTCTGCAGCAGATGTCCAACAAAAACG
Tom_018218_Class_I	N/A	N/A	Chr12	29076706	Unique_Gt	Tm1_Mira454_Contig_62530	CTAGTTGAAGCCCAGAGCAACCTCTGTTTCTTGGCACCCTTTTTCACCAA[A/C]GCCTCCCATCTTGGACCGGAGAATTTCTTCTGGTAGAGCCTATATGCCAG
Tom_018225_Class_I	N/A	N/A	Chr05	15104619	Unique_Gt	Tm1_Mira454_Contig_62597	AAGCTCGGAGATGGCTTTGGAGATGTCGGGAAGGGAGAGGAAAGCCTTTT[T/G]AGAAACGGATTGGACGGAAGAGTCGTCCAAAGAGGAAACGAAGTCTAACA
Tom_018250_Class_I	N/A	N/A	*	0	3_GtGmGl	Tm1_Mira454_Contig_62853	CAGTTTTAGTGCATCATGGGCTATAGAGAGAGCAGATTCACCCCAAGGAA[C/G]ACCTTGCAATACAATTCCACCACCATCCCCTCCATCACCAACCTTGGGCT
Tom_018271_Class_I	N/A	N/A	Chr11	4487230	Unique_Gt	Tm1_Mira454_Contig_63220	GCTGGTTAGTGAAGGTACCAGGAGTGTGCCTTCCAGCAATTGCATGACAA[T/C]CAGTGTACTGTGCAAACTTCAGTACAGCTCTCTGACCATAGGGCCTTGCA
Tom_018290_Class_I	N/A	N/A	Chr01	20330240	2_GtGm	Tm1_Mira454_Contig_63499	GAGGAGCAGCAGATTGCGAAACCACAGCCGCAGGTGGCTGGAACGACTGT[A/G]GGGTGAAACTAGCAGCCGAAGATAAAAAAGGTGAATGTGACATGGACCTT
Tom_018295_Class_I	N/A	N/A	Chr04	50882632	Unique_Gt	Tm1_Mira454_Contig_63505	AATAACACTCCAAACCTCGATGCACAAATCCTGTTGAAGCAGTTAACATC[A/G]GGTTCTCACATAGGAGCTTCAAAGTCACCACTGACATCGATTTCAGATTC
Tom_018306_Class_I	N/A	N/A	Chr07	31058368	2_GtGm	Tm1_Mira454_Contig_63578	GCAACTTGTGGAGGTCGCAAGCCAAGTTGTTGAGCTAGTTTCAATTTTCT[T/C]CCAGGATCAAGTTTGTTTTCCACCTCGAAATCCTTCTCCAACGCCTTCAC
Tom_018328_Class_I	N/A	N/A	Chr11	1814932	Unique_Gt	Tm1_Mira454_Contig_63774	AATTTGTCAAATGCCACGCTCGAAGATCCCACGGTTTGAAACAAAGGTTC[A/G]AAAGACACTATGGATGAGTCTATAGTTGCTTTGAAATTGAAACATAGATA
Tom_018343_Class_I	N/A	N/A	Chr13	34060849	Unique_Gt	Tm1_Mira454_Contig_63938	GATCTCCATTGAAAGAAGGAGGTTGCTGTTGATATGGGTTTGGGTGATGA[T/G]AAGAAGGAGAGCTTTGTTGGGTGAGACAGAGCAGTTGGAGTTGACAATAG
Tom_018363_Class_I	N/A	N/A	Chr10	12724268	Unique_Gt	Tm1_Mira454_Contig_64073	TGAAATACAAGCATGACGGTCTCGGCCTCCATGTTCAGGTCTTCCGATTA[A/G]GGGGTCTGGATTTGGAAGTTCCATCAAATGTATCATCTCAGAACCCACCC
Tom_018376_Class_I	N/A	N/A	Chr06	40110512	Unique_Gt	TM1_EST_Contig_19	ACACAGTGAACTTCAACCTTTGCTATTTCCTGTTTCTCGAGAAACAAACA[A/G]AGAAGAGAAAGGATGGTGCTCTCCGCATCTCTGCATTCGCTTTGCATAAT
Tom_018377_Class_I	N/A	N/A	Chr06	40110461	Unique_Gt	TM1_EST_Contig_19	AGAAGAGAAAGGATGGTGCTCTCCGCATCTCTGCATTCGCTTTGCATAAT[T/C]CCCCATACCTCTCAATCTAAAATCCCAAGCATCTTCAACCTCCTAAAGTC
Tom_018400_Class_I	N/A	N/A	Chr05	35860013	Unique_Gt	TM1_EST_Contig_177	GTCGTTGGATGAAGTGGACCCTATCAAGCTATTGGAAAAGGAAGTAGCCA[T/G]TCATGAGAGCGACGATGAGAATTACGATTCCCATGATTCCAGTTTTCATA
Tom_018401_Class_I	N/A	N/A	Chr13	2176889	Unique_Gt	TM1_EST_Contig_179	TCAAGGTTGTGCAAGAGTAAAGAATGTGCTAGGGCTAAGAAGTTGTTAGA[T/G]GAGATGGTTTCAAAAGGGTTGAAACCAAATTCAGCTAGCTATAATACTAT
Tom_018413_Class_I	N/A	N/A	Chr05	3329206	2_GtGa	TM1_EST_Contig_278	CGTTGTTCGGTGATGGTGCTGCTGCTGTTATAGTAGGTGCGGATCCATTG[T/C]CTGAAATCGAGAAGCCTATGTTTGAACTCGTCTCGGCGGCCCAAACGATC
Tom_018433_Class_I	N/A	N/A	Chr04	43133981	Unique_Gt	TM1_EST_Contig_394	TTCAGATTCTAGTAAGGGAGCTGAGGGGAGTTGTGGTTCAGTTTTGGGGG[A/G]AAAACAGGATATAGACTTTTCAATTGGAGTCTCAAGTGGTACTGGTTCTG
Tom_018448_Class_I	N/A	N/A	*	0	Unique_Gt	TM1_EST_Contig_507	ATAGCATGGGCTTCATGGTTGACAAGGCTGAAGTTGGCTGTGCTGAGATG[A/C]TGAAGATGTATCGGGAGGATGAGGAGGATGTCTAGTGTGTGGGTTTGGAT
Tom_018454_Class_I	N/A	N/A	Chr10	1353640	2_GtGm	TM1_EST_Contig_552	AAGAAAGCCTTATCGAAAAATACTGATGACAAAGCCGGTCAGGAAGCTTT[A/G]AGAAATGTTTTCCGTGCCGCTGAAGCTGTTGAAGAGTTTGGCGGTATTCT
Tom_018475_Class_I	N/A	N/A	*	0	Unique_Gt	TM1_EST_Contig_664	CTCCGCCGAGTTCTGAAACAAAGAGCCCACCAACCCCACAACTTTTTATG[A/G]GTTTTGGTTACGAGAATGGAGTTTACAGACCGAGTGAAGCAATGGAAAGC
Tom_018487_Class_I	GOOD	GM_GOOD	Chr06	49352595	2_GtGm	TM1_EST_Contig_800	CACCTTGGAAGAGATGATCAATGGGATCCGTAGGTTCCATGAACAAGAAC[A/C]TGAAGCCAAAGAGAAGCTTTATTCTAGAGATGAATCCAAGAAGGTTACGT
Tom_018511_Class_I	N/A	N/A	*	0	2_GtGm	TM1_EST_Contig_998	AAGGCGTAGACTCCATAATTTCCTATAGAAATTTTTTGTTTCGATCTGTA[T/C]TAAATAAGCATTAGGATCTGTAGTTGCCTATTGTAATAGTTTATAGGCAC
Tom_018568_Class_I	N/A	N/A	Chr10	56557545	Unique_Gt	TM1_EST_Contig_1418	GAAGCCGAGAAGTACAAGTCCGAGGATGAGGAGCACAAGAAGAAGGTTGA[A/T]GCCAAGAATTCATTGGAGAACTATGCCTACAACATGAGGAATACTATCAA
Tom_018569_Class_I	N/A	N/A	*	0	Unique_Gt	TM1_EST_Contig_1418	TTCTGCTGGTGCTATATTTTATTTTTTCTGCAACCTATGTTTTGATGTCT[C/G]GAAAAATCTGGTTTATTTTTGGGAACATTACCATTTTAGGTAATGAATGC
Tom_018602_Class_I	N/A	N/A	Chr04	26787907	Unique_Gt	TM1_EST_Contig_1647	TGGGGTTGGAACTGGCTCGAGTGTTGGATGTCGCCGCAACCATACCCTGC[T/C]CGTCAATTGGGATTACAAGAGGGTGCTTACTTGGCTCTACCCCGCGCTAC
Tom_018618_Class_I	N/A	N/A	Chr12	14073729	Unique_Gt	TM1_EST_Contig_1793	TATTGACAATCCCGAGTTGGTAGCTGAGCAAAGTTCAAAGGAACCTCACA[A/C]ATCTATTGCACCTCAAAGTTTTATTCCATCAGCTACAGAGCAATCAGCTC
Tom_018666_Class_I	N/A	N/A	Chr08	48540967	Unique_Gt	TM1_EST_Contig_2121	TTATGGAGTTCAAAGGTCTTTCCCTCAAGGAAGCTGCTGCTTACGTTATA[A/G]ACCAAGTTCCAAGGGGCAATGCAGGATTAATTGCCGTGTCTTCCACCGGA
Tom_018672_Class_I	N/A	N/A	Chr07	44959184	Unique_Gt	TM1_EST_Contig_2158	CAAACCGAAGTTCTCTTCTGAAATTCCCTTCTTCCATTTGCTTGTTAGTA[T/G]AAAAAAGGATCCATCAAAGCAAACATAATAAAACCTTAAACGATGCGTCC
Tom_018716_Class_I	N/A	N/A	*	0	Unique_Gt	TM1_EST_Contig_2498	CTTCCCTTCTAGTTCCTCGTTTACTTTTTCTTCTTCTTTCCCTTCTGATT[A/G]TAATAAGATTTGGGTTTCGTTATCCTCTGAAACTCTCGTCTCTGGTTTGA
Tom_018718_Class_I	N/A	N/A	*	0	Unique_Gt	TM1_EST_Contig_2536	GCGTGGAGAGTCGTTGGATTCGAAGATCAAGAGCAACAGCGGTGGTGGAA[A/T]GGAAGACGGGTTGGTTGTCACGGGTACGGATCGGTTAGGTCCAGATCCAG
Tom_018742_Class_I	N/A	N/A	Chr11	29948994	2_GtGl	TM1_EST_Contig_2720	AGTCTTGTGGGCCAAGCATTGTTTGGTGATGGTGCCGCAGCTGTTATAAT[T/C]GGGGCAGACCCCGTGCCCGAAATCGAGAAGCCCATGTTTGAACTAGTCTC
Tom_018768_Class_I	N/A	N/A	Chr09	4075475	Unique_Gt	TM1_EST_Contig_2842	AGCACCGATGGTCCGGTCCTATGCTTGTCTGCAAACCATGGTTCAACGCC[T/G]GCAAGGATCCCTCTCTCAACTCCGTCTTCGATCTCGAAACTCGCTTCGAT
Tom_018769_Class_I	N/A	N/A	Chr09	4074926	Unique_Gt	TM1_EST_Contig_2842	ACACGTGGGAATTGTTCCAGATGAGTATCTAAATGCTTGTCCACAAGACG[A/G]AGATACAGAGGCTGCTGTTTTTGCGAAATTTATGCCTCAATTGGAACATC
Tom_018775_Class_I	N/A	N/A	Chr07	9707828	Unique_Gt	TM1_EST_Contig_2885	GGCCCAGAAACCGGCTGCTTGTGGCCGTAGCCGACGTGCTAGGAAACCGA[T/C]ATAGTGGACTTGCGGCTTATGACTTGTCCACGTGGAAACGGCTCTTTCTA
Tom_018808_Class_I	N/A	N/A	*	0	Unique_Gt	TM1_EST_Contig_3096	GTACCTGTGAGGCACTTAACAGGTCAGGTGGATGCTGTTTGGAAGATGAA[C/G]TGCAACGTGAACAGTGCGAGTCCGCCTGTGACTTTGCAACACATGTTTTC
Tom_018832_Class_I	N/A	N/A	*	0	Unique_Gt	TM1_EST_Contig_3305	CTAAAGAGCCCAAAGCCAAGAAGGCTGCAGCTCCTAGGAAGCCACGAGCT[T/C]CTCCTGCTCATCCTCCTTACGAAGAGATGGTCAAAGATGCAATCGTTACT
Tom_018871_Class_I	N/A	N/A	Chr12	21985654	Unique_Gt	TM1_EST_Contig_3537	CCAGAAAGCTGTTGATGCATCTTTGATAAAATCAATTGAGGGAGTCGCAG[A/G]CTTGAAGGCGTACCTTGCTGCAAGATTTTCTCTAAAGTCGGGCATGAAAC
Tom_018911_Class_I	N/A	N/A	Chr06	39580338	Unique_Gt	TM1_Sing_EST.EH093925	TGAAAATTGATAACACCCAAATATTATCTCGGAGAAGATTAGAGGCTACT[T/C]CCCTCATCACCAGTGAGAGTGAAATTAAGGGTAGCCAATGTCATAAAGTC
Tom_018914_Class_I	N/A	N/A	Chr09	8066399	Unique_Gt	TM1_Sing_EST.DR432347	TCCCTCCTAATTCCAATAATGCCTGCCACTAAATGTTGCATCGTTTTCAT[T/C]TGTCTCCTCTTGATGTTTTCTTCTTCTTGGGATGTTGCAATGGGTGGTCG
Tom_018938_Class_I	N/A	N/A	Chr04	43133981	Unique_Gt	TM1_Sing_EST.DT574619	TTCAGATTCTAGTAAGGGAGCTGAGGGGAGTTGTGGTTCAGTTTTGGGGG[A/G]AAAACAGGATATAGACTTTTCAATTGGAGTCTCAAGTGGTACTGGTTCTG
Tom_018945_Class_I	N/A	N/A	Chr11	29948994	2_GtGl	TM1_Sing_EST.DT574253	AGTCTTGTGGGCCAAGCATTGTTTGGTGATGGTGCCGCAGCTGTTATAAT[T/C]GGGGCAGACCCCGTGCCCGAAATCGAGAAGCCCATGTTTGAACTAGTCTC
Tom_018953_Class_I	N/A	N/A	Chr10	61931391	Unique_Gt	TM1_Sing_EST.DT573888	CGGTCACCGTACTTGTCCGATTACCAAGCTTCCCTTACCTGAACACCCAT[A/G]TCTTATCCCTAACCATGCTCTTCGTTCCTTGATTTCCAATTATACCCTCG
Tom_018976_Class_I	N/A	N/A	Chr03	43824528	Unique_Gt	TM1_Sing_EST.DT572654	TCAAAGTGTTACCGGGACCTCCGTGTTGGGGAGGAGCAAGCGGCGAAGGC[A/G]AAAGCTGTTATGGAGAAATCTCTCAGTATCAAAACGAAGCATGAACCTGT
Tom_018978_Class_I	N/A	N/A	*	0	Unique_Gt	TM1_Sing_EST.DT572529	GTTGTGCATTTGATGCTTCCTCGGCCAAGCAGGAGTCTGCTGTGCTCTTG[A/T]TGGAATCCCTGCTGTTGGGTTCCCTGCTTTGGTTCCTGGGCATCATGTGC
Tom_019022_Class_I	N/A	N/A	*	0	Unique_Gt	TM1_Sing_EST.DT570888	TGGGAACTTATGTCAACTCATGTAGAAATTGCGAGTATTGCAATGATGGC[A/G]TTGAAGTGCAATGTGTAAAAGGGCCGGTTTTCACTTTTAATCATATTGAT
Tom_019098_Class_I	N/A	N/A	Chr07	20324303	Unique_Gt	TM1_Sing_EST.DT567554	TGACATGAGTGCTCATACGAAACTTGAAATGGAATTACGAGATTATGTAA[A/C]GCAGAAGAAAATTCAAGATCGTGTTCACTTTGTGAACAAAACTCTAACAG
Tom_019190_Class_I	N/A	N/A	Chr04	56728273	Unique_Gt	TM1_Sing_EST.DT562916	TAAGAAAGAGAAGGATGGCAACAAGGAGGGCGGCGACGGAGGGAAGAAGA[A/C]GAACAAGGGTGGTGGTGAAGATGGTGGGAACGAAGCTAATGGTGGCAAGA
Tom_019207_Class_I	N/A	N/A	*	0	Unique_Gt	TM1_Sing_EST.DT561824	TTGAGCTTCTACTGCATTCGAAAAGGAGGAACAAGATGCTTCCTCTTTCT[T/C]TACTAAAAACTGCACAGGGCCATCCTATGCTGGTGGAACTGAAAAATGGG
Tom_019263_Class_I	N/A	N/A	Chr02	23854972	Unique_Gt	TM1_Sing_EST.DT559391	ACCTTTATTTTTGTTGGTAGATTCAGGCTCCAAAGTTGTTTATAAAATTT[A/T]CTGTAGATGGTTTGTAAAGCATAAGCTCTAGGATTTTCATCCGATCTCTG
Tom_019264_Class_I	N/A	N/A	Chr02	23854896	Unique_Gt	TM1_Sing_EST.DT559391	CTCTAGGATTTTCATCCGATCTCTGTAATAGTTTATAGGCACTTCGGACC[T/G]TAAATTCACCCGACATCTCACCTCCCCAAATAAGAAAGTCTTCATAAGGT
Tom_019280_Class_I	GOOD	GM_GOOD	Chr03	41211261	2_GtGm	TM1_Sing_EST.DT558440	AATGGTAGGCCATACAGGAAGTTCTTGTGAGTTTTTCTCCGCAAAGCTGG[A/G]TAATAAATGTTGACGAGTACAACTGGGTTTTATCTTGGACAACAATTTCT
Tom_019301_Class_I	N/A	N/A	*	0	2_GtGm	TM1_Sing_EST.DT557928	TTATAGAGAAGCCTGCTGAAGCCAAGAAGAAGCCTGCAGAAAGGAAGAAG[A/C]CTCCCGCAACAACAGAGTCAAATCCTAAAAAGCCGAAGAAGTTGAAGAAG
Tom_019335_Class_I	N/A	N/A	Chr07	11940877	Unique_Gt	TM1_Sing_EST.DT556638	CTTCCTTCGGCTAAGGCTTCGAAGCCGGCTATAACTGCTTCTGCTCCCGC[A/T]AAGAAGAAGCCGGCTGCTAAGTCCAAACCTGCTTCGAAGCCCAAGGAAGG
Tom_019376_Class_I	N/A	N/A	Chr09	21599617	Unique_Gt	TM1_Sing_EST.DT554561	AAAGTTTATAAGCACTTCGGACCGTGAATTCACCCGTCAACTCACCTCCC[T/C]AGATGAGGAAATCCTCGTGAGGCGTTCGTGCCAGAGGGATCCGAAGAATT
Tom_019388_Class_I	N/A	N/A	Chr09	10486944	2_GtGm	TM1_Sing_EST.DT554169	CTCTGCGAACAACTAAGACTCTAGCCATGGGAAACACCGAGAAGCTCCTG[A/C]ACCAGATCATGGAACTAAAATTCACGTCCAAATCCCTGCAGCGCCAGGCC
Tom_019402_Class_I	N/A	N/A	*	0	Unique_Gt	TM1_Sing_EST.DT553501	GATCAAAAGACTCCTGAGAAGGCTGGACCAAGCAAGAAGAGACCTGCTGA[A/G]TCATCTAAAAAGACCCCTACTCCCGAAAAGAAGGCAAAGCTGGTCACTCC
Tom_000032_Class_II	N/A	N/A	Chr11	18371412	Unique_Gt	Tm1_Mira454_Contig_87	GTTGAGAGATTTTATGCCGCCGCAGCAACCTGGGGGAACGCCACCAGCAC[C/G]ATTCCCTGTCAAGTAACCAATGCAGGGTGCGAGGGAGCTTGTGACTTGAC
Tom_000034_Class_II	GOOD	N/A	Chr11	18404214	Unique_Gt	Tm1_Mira454_Contig_91	AGAGATTTGATGCCGCTGCAGCAACCTGGGGGAACGGCACCAGCACCACT[C/G]CCTCTCAAGTAATTAATGCAGGGTGCGAGGGAGTTTGTGACTTGACCACA
Tom_000084_Class_II	BAD	N/A	Chr07	9707828	Unique_Gt	Tm1_Mira454_Contig_231	TAGAAAGAGCCGTTTCCACGTGGACAAGTCATAAGCCGCAAGTCCACTAT[A/G]TCGGTTTCCTAGCACGTCGGCTACGGCCACAAGCAGCCGGTTTCTGGGCC
Tom_000089_Class_II	N/A	GA_BAD	*	0	2_GtGa	Tm1_Mira454_Contig_249	AACAATCTTGTAATCCACTTACGGCACAATGAACTGTTTAAATTGGACGA[T/C]GGGATGGATCCTCTAATCAAAACATAAGCTTCCAGGATGTTGCAGTCCTC
Tom_000100_Class_II	N/A	N/A	Chr01	46035668	Unique_Gt	Tm1_Mira454_Contig_273	GGAGGAACCCTGATACAGCCACGTAAAATGCAGCATAAGATCTGAAATAT[A/T]TATTACATTCTTTTACAGACAGAAACTTCAGTGCTGACCTTACAGAGCTT
Tom_000146_Class_II	GOOD	N/A	Chr08	54534793	2_GtGm	Tm1_Mira454_Contig_364	CCGGACCCCGAAACGGCTCTAGTCCCAGTCGAGAAAGTGAGGGTCTTCTG[A/G]GTAAGGGGCGGCGAGAATAATGAAGGATGGAAAGGAAGACAAGGGGATTT
Tom_000179_Class_II	N/A	N/A	Chr07	44959184	Unique_Gt	Tm1_Mira454_Contig_405	GGACGCATCGTTTAAGGTTTTATTATGTTTGCTTTGATGGATCCTTTTTT[A/C]TACTAACAAGCAAATGGAAGAAGGGAATTTCAGAAGAGAACTTCGGTTTG
Tom_000195_Class_II	N/A	N/A	*	0	Unique_Gt	Tm1_Mira454_Contig_436	TGAAGAGAGTGATTACTGAAGCTGGGTGACCTAGATGCAAACAAACAGAG[T/G]AAGATAGCAACCATGTTTTTCGACAGTGTCATGGGTCTTTACTCAGGGGA
Tom_000197_Class_II	N/A	N/A	*	0	Unique_Gt	Tm1_Mira454_Contig_436	GACTTCATAATCACGATGACCGAAGGACAAACGTAAGCATTCACTTCAAT[A/G]CGGCTTTTGACCAGTATTCTTCCAAATCTGCCACAGGGCTGGTGGTTAGA
Tom_000235_Class_II	N/A	N/A	Chr05	35860013	Unique_Gt	Tm1_Mira454_Contig_492	GTCGTTGGATGAAGTGGACCCTATCAAGCTATTGGAAAAGGAAGTAGCCA[T/G]TCATGAGAGCGACGATGAGAATTACGATTCCCATGATTCCAGTTTTCATA
Tom_000307_Class_II	N/A	N/A	Chr06	42985315	Unique_Gt	Tm1_Mira454_Contig_583	CCCAATCCATTACTCAACGTAACCCTAGAAATTAACAATATTAGAGGCGA[A/C]AAAAAGAGAGGAATTTCTTAAGAGGAAGTGAAGCTGAGGGAAACAAAATC
Tom_000321_Class_II	N/A	N/A	*	0	4_GtGmGaGl	Tm1_Mira454_Contig_599	AACTGGCCTTGGAATATTTGGGGAAGAAGAACCCGAGTGATGATGGCATC[C/G]GCAGTGTCTTTCATTTGAAAGTCGACAACCTTGGAAGCTTATCTCTTAGA
Tom_000350_Class_II	N/A	N/A	Chr05	63968443	Unique_Gt	Tm1_Mira454_Contig_657	TCATAATCATGAGTTGAATCATTAGGGCGTCGCAAATTTTTTATGCGTTC[A/C]ACGCATCTTTTCTCCAAGTTCCCTCCCAGACTAACATTGAAACATTGCCG
Tom_000385_Class_II	N/A	N/A	Chr07	13914174	Unique_Gt	Tm1_Mira454_Contig_715	AAATCCCAGCTCTGTCCCCACTCGACGGTTCAACTCGAACCCTCAAAACC[T/C]TTTTCTCCTTGGCCCTCTCTGCCACCATCGTCTTCACCAAAATGATCCAA
Tom_000501_Class_II	N/A	N/A	Chr08	53930581	Unique_Gt	Tm1_Mira454_Contig_885	GGCCCTGGATTCTAATTGGTCAATGTAATTTCTCAATAACCGAGCTTCAA[A/G]TTCTTGTTTTTCAATCTCTGCAAGTTGTCTCTTAGCAATCTCTACTCTCT
Tom_000518_Class_II	N/A	N/A	Chr04	50882632	Unique_Gt	Tm1_Mira454_Contig_911	GAATCTGAAATCGATGTCAGTGGTGACTTTGAAGCTCCTATGTGAGAACC[T/C]GATGTTAACTGCTTCAACAGGATTTGTGCATCGAGGTTTGGAGTGTTATT
Tom_000545_Class_II	N/A	N/A	Chr07	7616531	Unique_Gt	Tm1_Mira454_Contig_952	CACACTGATATCCAGGTACACATCCATCCATTTTTCATCCCACTCAGTCA[T/C]AGGGAGGTCAAGTTCAGTTATCAGGTTTTTTATGTCACAATGAATATCAG
Tom_000626_Class_II	N/A	N/A	Chr07	58098834	Unique_Gt	Tm1_Mira454_Contig_1081	TTTCTGCTCGATATTCAGAACCGAGGTGTTATGCTGCTCCACGTTTAATG[T/C]TGTAGTTGACTCGCAAATAGCTCCTGATTTGAACTTCGGTTTTGGTTTCG
Tom_000712_Class_II	N/A	N/A	Chr05	59165224	Unique_Gt	Tm1_Mira454_Contig_1234	GCCGAAGTATTTGGGTTCAACACCACAGCAACAGGCCTCGGAGATGGTTA[T/C]GTGGTCGATGGATTTACTGCAGTGAGGAAGTCATCAAGCACGTCGAGCTT
Tom_000733_Class_II	N/A	N/A	Chr08	49062893	Unique_Gt	Tm1_Mira454_Contig_1282	TTATATTTTGTTGAATGCAACAATGTCACAACTCTGAACATACTCATTGA[A/T]CGGTTCAGCCGTCAGATGTTCCTCGATGAGAGTGTCAACTGACACCAAAT
Tom_000849_Class_II	N/A	N/A	*	0	Unique_Gt	Tm1_Mira454_Contig_1475	AGAAATCGTAATCTCTATGTAATGTATCAGCAAATGGTAAGGTCCAGCAA[A/G]ACCGCTTCTTGTTTCCATGGAGCGGTGTACCGTGCCGGTTGTGTATCCGA
Tom_000977_Class_II	N/A	N/A	Chr13	34060849	Unique_Gt	Tm1_Mira454_Contig_1677	GATCTCCATTGAAAGAAGGAGGTTGCTGTTGATATGGGTTTGGGTGATGA[T/G]AAGAAGGAGAGCTTTGTTGGGTGAGACAGAGCAGTTGGAGTTGACAATAG
Tom_000987_Class_II	N/A	N/A	Chr05	23671614	Unique_Gt	Tm1_Mira454_Contig_1696	AAACCATCTTTTTGTTTATTAGCCTTGCCTGGGCTAAAAGTAACAAAAAA[T/G]TCTGTTTTAATTTGCCTTTTACCGGCACAAAAAACCTTCCCAACATAGCT
Tom_001051_Class_II	N/A	N/A	Chr01	2239010	Unique_Gt	Tm1_Mira454_Contig_1800	TCAAACATTAGAACCTTCATAACAATCACAAGAGAGTTTCGGAGGAATAG[A/G]CTGCAAATGTCACTATTTTGTTGAAAATTTGAAGTAGATTTGTGTTTATA
Tom_001086_Class_II	GOOD	GM_GOOD	Chr09	4847289	3_GtGmGl	Tm1_Mira454_Contig_1841	AAACAAATTAAGACCCCTTCCCAACAGGATAGGCTTACATCAGTAGTGCA[A/G]GGAAGGGTACAAAACTATGCAGCCTGGAATCCAATATATATTTCCTTCTT
Tom_001208_Class_II	N/A	N/A	Chr06	36199497	Unique_Gt	Tm1_Mira454_Contig_2120	GCACGAGCTTTCAAGAGACATTTCCCACGACGAAACCGATGTGTTGGGCG[A/G]CCCTACTTGTTGGATGGGCGCCGCCCTTGGTGGTGGTGGTGATAACTTCA
Tom_001214_Class_II	N/A	N/A	Chr07	4584075	Unique_Gt	Tm1_Mira454_Contig_2128	TGTATGTGTTGGGCCTTCTGTCGAGTCAAGTGGGTGGTGTACACAACCAT[T/C]GATGGGTCATACTAATGGCGATGTTAATGTCACCACTGCCATTGATACTA
Tom_001217_Class_II	N/A	N/A	*	0	Unique_Gt	Tm1_Mira454_Contig_2129	TTATGATTCGAAAAGGAATCCTTATAACCGTGGTTGTGTTCACAACGTTT[C/G]TGAGGTATTCTTGTCCAAAATTCCAAAGTCTAAAAGTAACTTCAGGGAAA
Tom_001243_Class_II	N/A	N/A	Chr04	9534334	Unique_Gt	Tm1_Mira454_Contig_2170	CTTGCCGTTTCTTCAAGAATCTTGGCATGACTGCGTAGCTTCATCTTGAA[A/T]TTGTGGGAGCGCATTGCGTATCACTTTTGCTTGGCCAACTATCTTTGATT
Tom_001246_Class_II	N/A	N/A	Chr11	60085990	Unique_Gt	Tm1_Mira454_Contig_2174	ATGAAGATGACAATGTTCTAGTTTGTTCTTGGTGTGGCCCATTCGACTCG[T/C]AGGATGAGATTGTCATAACCATATCCGTTCAGCTTGTTAATAGCTCTTTG
Tom_001316_Class_II	N/A	N/A	Chr08	53091091	Unique_Gt	Tm1_Mira454_Contig_2323	AAGAACTTGGCGAAGTTCCATTGGATATCATCTCCGAAAATTCCCCATTT[C/G]CCCAACTTTAAGTACTTGTACAGTGGAGAGGCATTATCACCATTTACTTC
Tom_001318_Class_II	N/A	N/A	Chr10	1353640	2_GtGm	Tm1_Mira454_Contig_2325	AGAATACCGCCAAACTCTTCAACAGCTTCAGCGGCACGGAAAACATTTCT[T/C]AAAGCTTCCTGACCGGCTTTGTCATCAGTATTTTTCGATAAGGCTTTCTT
Tom_001353_Class_II	N/A	N/A	Chr01	46937347	Unique_Gt	Tm1_Mira454_Contig_2393	GTGAAGCAGGGGGAGCTCTAGTCGGAGCTCCGTAATCTTGATGTAATTCC[A/G]GACTCTCTTGGGGATCGTTTGGGTTCACAATCTTTCCTCCATTGCGACCC
Tom_001368_Class_II	N/A	N/A	Chr12	27665772	Unique_Gt	Tm1_Mira454_Contig_2411	TTTCTTGTAAACAGGGTTTGATTGGAGAAGAAGCTCGCTTTTGCCTTCCC[A/T]TAACTTCTCTTCAATGTATTCGTAAGTGAGGGATTTGAGGTTAAGGGCAA
Tom_001630_Class_II	N/A	N/A	Chr03	12307059	Unique_Gt	Tm1_Mira454_Contig_2810	AGTATGGTGATTTGGCCACCAAGAGCTAACCCAAAAGTTACTGCAGGGTT[T/G]ACATGGCCACCTGAGATGTTGGCACCGATAGCCACTGCAACAAAGAGAGC
Tom_001667_Class_II	N/A	N/A	Chr04	47569820	Unique_Gt	Tm1_Mira454_Contig_2861	ACGGCAACAGCAACGACGAATAGTCCGATGACCGCTTCAAATCGGTCTGG[A/G]TACGATACCGCGGAAAAGAAGTCGGTGAATCGATGTTCTGGTTGCAGAAA
Tom_001737_Class_II	N/A	N/A	*	0	Unique_Gt	Tm1_Mira454_Contig_2989	AATGAGAAGACACTCATCTTAAAAGAAGACAGAGGTCCTAAACACGGTGA[T/C]AGGAGAACGAGGGTGGCTATTTACTTTGATGCAGTTTTTGATCAACAAGC
Tom_001738_Class_II	N/A	N/A	*	0	Unique_Gt	Tm1_Mira454_Contig_2989	GAGAACGAGGGTGGCTATTTACTTTGATGCAGTTTTTGATCAACAAGCCT[T/C]CAGATTTGCTTCGGGACTGGTAGTACAAGATGTGAGGGGCGAAATCTTGG
Tom_001937_Class_II	N/A	N/A	*	0	Unique_Gt	Tm1_Mira454_Contig_3287	AGTCACACTTGCGAAAATATCCTGCCTAACATTTCATATCTTGGATATAA[A/G]CGTCGAGGATCGATAGATCAGGTCGGGAAGATTGGACCTTACAAAGTACC
Tom_001975_Class_II	N/A	N/A	Chr06	34133984	Unique_Gt	Tm1_Mira454_Contig_3336	CTGATTGCTCACGCTGATTGACGAGATGCTTCCTTGTGACTGCACTGCAC[A/T]GTTATCCATATCGCAAGCGCTAGTGGTCCAGAAATCTTCGGATATACTGG
Tom_002099_Class_II	N/A	N/A	Chr11	29948994	2_GtGl	Tm1_Mira454_Contig_3542	AGTCTTGTGGGCCAAGCATTGTTTGGTGATGGTGCCGCAGCTGTTATAAT[T/C]GGGGCAGACCCCGTGCCCGAAATCGAGAAGCCCATGTTTGAACTAGTCTC
Tom_002168_Class_II	N/A	N/A	Chr01	8839066	Unique_Gt	Tm1_Mira454_Contig_3658	TGTTGAAACAGGCAGCTTTGGTTAAGAAGCAATTGAGATCACCTCGTGGG[A/G]ATGTTGTTGTACCTGGTGATTTGAGCTTGTTAAATGAAGCATATGATCGT
Tom_002250_Class_II	N/A	N/A	Chr09	29291642	Unique_Gt	Tm1_Mira454_Contig_3753	GTGCCTATCAACTATTACAGAGATCGACTGATAATCCTAGAGCTTATGCT[T/G]TATAAAACCTCTACAGAAAATTTTACAAAACACTTTGGAGCCTGAATATA
Tom_002268_Class_II	N/A	N/A	*	0	2_GtGm	Tm1_Mira454_Contig_3768	CTTCTTCAACTTCTTCGGCTTTTTAGGATTTGACTCTGTTGTTGCGGGAG[T/G]CTTCTTCCTTTCTGCAGGCTTCTTCTTGGCTTCAGCAGGCTTCTCTATAA
Tom_002423_Class_II	N/A	N/A	*	0	Unique_Gt	Tm1_Mira454_Contig_4003	CTCATAGAACCCTTAAACATATCGATCTTCGCATTACGAAGAATTACAGT[C/G]TCATCGGGCTTCATCAAGTCAACTTGCTCATTACGAGCAGTGAAGAGGAC
Tom_002657_Class_II	N/A	N/A	Chr08	52708198	Unique_Gt	Tm1_Mira454_Contig_4436	CCGGTCAATCCAACCTTCTTTCTGCAGATAAAGCACCTGTTCGCCGCCTT[A/G]GATTCCGCCGGTTTATCATCGGAGACAATAGCAGCCGGTTGTATCTCGAC
Tom_002682_Class_II	N/A	N/A	Chr06	39245970	Unique_Gt	Tm1_Mira454_Contig_4471	TCACCAATTACAACTCCGTGCTTCTGACCAAAAACTGCACTTGTCAGTTC[T/C]GGTGGTAGATCTGTTAGTACATCAGCAGCACGGATCTCCATGTACTCGTT
Tom_002745_Class_II	N/A	N/A	Chr12	2386687	2_GtGa	Tm1_Mira454_Contig_4576	GAACATTTCTTCAAAAACAACAAGTTTGGGGAAGTGAAGGCACAGCTGTT[C/G]GTTGATATCATTGCCTGGGATGCAAATGCCATGTTGGGGTTGGAGGAAAC
Tom_002757_Class_II	N/A	N/A	Chr07	46941106	Unique_Gt	Tm1_Mira454_Contig_4598	AGTTCCAGATGGGAGAATGAGTTTATCTGAAACTCTAACCATACTGATAA[T/C]ATATCTTCCAGAGAGTCTTCAACCATAAGTTAGCTCCTCGTTATTTTGGG
Tom_002758_Class_II	N/A	N/A	Chr07	46941175	Unique_Gt	Tm1_Mira454_Contig_4598	TCAACCATAAGTTAGCTCCTCGTTATTTTGGGCCATTCAAAGTGGAAGCC[A/G]AGATTGGGGAAGTCACCTACCACCTCCAAACTCACGAGTGCATCCAACCT
Tom_002950_Class_II	N/A	N/A	Chr11	1814932	Unique_Gt	Tm1_Mira454_Contig_4946	TATCTATGTTTCAATTTCAAAGCAACTATAGACTCATCCATAGTGTCTTT[T/C]GAACCTTTGTTTCAAACCGTGGGATCTTCGAGCGTGGCATTTGACAAATT
Tom_003164_Class_II	N/A	N/A	*	0	Unique_Gt	Tm1_Mira454_Contig_5302	CACATTCCTTTAGCACGCACACTTTACGATGATCTCTTGGTCTAGAGAGG[T/C]GCGTACTGAGGCGAGTTTTCGGTTCGCAGCACCTATAAATTATTACAAAT
Tom_003306_Class_II	N/A	N/A	Chr05	63688044	Unique_Gt	Tm1_Mira454_Contig_5585	CAACAAGGCTGCAAAAGAAATTCCAGGTTCACTGCAAAACGGGACTTCTG[T/C]TTTAGATACAACAGGAGGTGGTAGGGTTATTGAAGAAATATATAAAGAAA
Tom_003444_Class_II	N/A	N/A	Chr07	16049097	Unique_Gt	Tm1_Mira454_Contig_5809	TCTTGTCCTTGGTCTGAAGTGCATCGACGGTAACCACGTCTTTCAAGTCT[A/C]CGTCGAGGGTGTAGCGGGTGGGCATCAGGTGCTGGTAGTTGACGAGCTTG
Tom_003480_Class_II	N/A	N/A	*	0	2_GtGl	Tm1_Mira454_Contig_5883	ACAAAGTTTTATTCAACTCTGATGCACCGTCAAAGCCATTGCTGGCTTGG[T/G]ATTCAGTGTTAAGTGGACTCACATCAGAGCATATAGGTAAAACAGCAGTT
Tom_003498_Class_II	N/A	N/A	Chr04	26787907	Unique_Gt	Tm1_Mira454_Contig_5908	TGGGGTTGGAACTGGCTCGAGTGTTGGATGTCGCCGCAACCATACCCTGC[T/C]CGTCAATTGGGATTACAAGAGGGTGCTTACTTGGCTCTACCCCGCGCTAC
Tom_003511_Class_II	N/A	N/A	*	0	Unique_Gt	Tm1_Mira454_Contig_5927	AAAGTTGGGTCCATTTCAGAGCAATTTCAGCTACCATGTTCTTATCCCGG[C/G]GAATCCCCAAGCGGAGCTTAACGAAGCCAAAAGCAGGGCCGGTATGGCGC
Tom_003546_Class_II	N/A	N/A	Chr01	46068480	Unique_Gt	Tm1_Mira454_Contig_5982	AGTTCGCCGTGTTACTTTTTTCAGATCACGGGAAAGCAAAGCACAAAATT[T/C]CGAAGTTCCTTTTCTCTTCTTCTACTCAACTCACTCCTCACGCTTTTCTA
Tom_003685_Class_II	N/A	N/A	Chr07	6164636	2_GtGm	Tm1_Mira454_Contig_6243	CATCCAAGATCATGAAGATAGAGAATGCAACCGATGGACCCAATGTTTAG[T/C]TGAGCAGCCAGATTTTGTTGACAACCTTTCAGCGACAGATGATTCTGCTT
Tom_003735_Class_II	N/A	N/A	Chr01	27700209	Unique_Gt	Tm1_Mira454_Contig_6352	TAGGAATATAGTTATTATAGATTCTCCGGTTCGTAATTTTAATTTTGCTA[A/G]GCAAATCTGCCTGCCATAGATTGTTGTATTACTCTTTGCTTTGTATCTTT
Tom_003748_Class_II	N/A	N/A	Chr04	59632136	Unique_Gt	Tm1_Mira454_Contig_6368	CAGAGATAATGTACTTTTTCCGAGAAACAAGATATCCAAAATACCTGCAT[A/G]AATAGCCAGAGAAGAGAATAGAAGTAGAAGAACCCACCACTTGATCTATG
Tom_003813_Class_II	N/A	N/A	Chr08	48540967	Unique_Gt	Tm1_Mira454_Contig_6505	TCCGGTGGAAGACACGGCAATTAATCCTGCATTGCCCCTTGGAACTTGGT[T/C]TATAACGTAAGCAGCAGCTTCCTTGAGGGAAAGACCTTTGAACTCCATAA
Tom_003835_Class_II	N/A	N/A	Chr13	2176889	Unique_Gt	Tm1_Mira454_Contig_6554	ATAGTATTATAGCTAGCTGAATTTGGTTTCAACCCTTTTGAAACCATCTC[A/C]TCTAACAACTTCTTAGCCCTAGCACATTCTTTACTCTTGCACAACCTTGA
Tom_003901_Class_II	N/A	N/A	Chr11	4524357	Unique_Gt	Tm1_Mira454_Contig_6693	TCTCTCGTACAAAACTAATCTTCTTGCTCTAGTTTCGGCTTTGGCACTCT[C/G]CGTGGCGCTCAAAAAGAAGGGAAATCTCACCCACTACTGGTTTTTGAGTC
Tom_004059_Class_II	N/A	N/A	Chr05	4216500	2_GtGl	Tm1_Mira454_Contig_6984	TTGAGTCTGGTTGATGTTGATCCCAAATGATGAACCACCACCATTAAGGA[T/C]CTGACACAAGCATCTCGGTGATGAACGCACGACATTAGCTAGCTGCGTGC
Tom_004162_Class_II	N/A	N/A	*	0	Unique_Gt	Tm1_Mira454_Contig_7152	GTACACATGGTGTATCCGTACACCTAACCCTAAGCACGAGGAGCTAAGCG[T/C]TGTCGTCAATGGCTTCAACATGTCTCAATCTCTACAAGAAGATGGCGAAA
Tom_004201_Class_II	N/A	N/A	*	0	Unique_Gt	Tm1_Mira454_Contig_7210	GCATTCATTACCTAAAATGGTAATGTTCCCAAAAATAAACCAGATTTTTC[C/G]AGACATCAAAACATAGGTTGCAGAAAAAATAAAATATAGCACCAGCAGAA
Tom_004255_Class_II	N/A	N/A	*	0	Unique_Gt	Tm1_Mira454_Contig_7329	CTGGATCTGGACCTAACCGATCCGTACCCGTGACAACCAACCCGTCTTCC[A/T]TTCCACCACCGCTGTTGCTCTTGATCTTCGAATCCAACGACTCTCCACGC
Tom_004257_Class_II	N/A	N/A	*	0	Unique_Gt	Tm1_Mira454_Contig_7333	ACCAGTTTTCGGAAGCCCTTATCAATGGCGCCCTTGCTTCAGCCACGAAC[A/G]CATCAACCACATCATTGAAAAGATAAGTTGCTGCTCCTATATAGTCTCCT
Tom_004304_Class_II	N/A	N/A	*	0	Unique_Gt	Tm1_Mira454_Contig_7443	ATATTGCTTTGCATTTACATAAACAGGCTCCTCTTCCATTTTAAGAGGCA[A/G]AGGCATTCTAGCATGATGCATTCCATATAGATGTGGTGACACCATCATTT
Tom_004316_Class_II	N/A	N/A	Chr06	30672115	Unique_Gt	Tm1_Mira454_Contig_7453	TTGCTTAGCAGCAGTGTTAGCAATATCCAGAGTTTCTGGGTCAGGCTTTA[A/C]TCCATATTTCTTCATGGTAGCAGGATCAGAAAACTCACTTAAAGGGATAA
Tom_004319_Class_II	N/A	N/A	Chr07	3619909	Unique_Gt	Tm1_Mira454_Contig_7461	ATGATAAATGCCATGCCAACATACAATATAGCATTAGGAAAGCTAAAGTA[A/C]AACACAAATAGAATTTCAGCTGCTTGGTCTTGCAGAAAATATTTCCCTCA
Tom_004332_Class_II	N/A	N/A	*	0	2_GtGm	Tm1_Mira454_Contig_7490	TGTCCGAGATGCGGTCAGGAAGTAGAAGACAGCTTCCACGTTTTCCAAAG[A/G]TGCCTTATAGTGAAAGAAATTTGGAGTTAGTTAAATTTCCCCTGGGTACT
Tom_004335_Class_II	N/A	N/A	Chr04	1358229	Unique_Gt	Tm1_Mira454_Contig_7492	AGGATCTGCTTTGATATTGGAAAGTGCCCGAAAGAAGTTCGTGTAATCCA[T/C]TTTATCAACAGCCAAATTACTAAGAAGTTTATTGACAAGCTGTTTATTGT
Tom_004343_Class_II	N/A	N/A	Chr03	4886302	Unique_Gt	Tm1_Mira454_Contig_7497	ATCCTACGAGCCAACTGGATGTCCTTGGGCATAATTGTGACACGCTTGGC[A/G]TGGATCGCACAAAGGTTGGTGTCTTCAAAAAGACCCACAAGGTATGCCTC
Tom_004419_Class_II	N/A	N/A	Chr08	51792412	Unique_Gt	Tm1_Mira454_Contig_7601	GATTATTATCTCATTTGAGCATCTTGACTGCGGCTAGAAGTAGTAGCATC[C/G]TGGTTACCTTGGTTTGTGTCTGGTTGATGCGTGTTTGCGATTTTCTCAGC
Tom_004443_Class_II	N/A	N/A	Chr07	46941106	Unique_Gt	Tm1_Mira454_Contig_7642	AGTTCCAGATGGGAGAATGAGTTTATCTGAAACTCTAACCATACTGATAA[T/C]ATATCTTCCAGAGAGTCTTCAACCATAAGTTAGCTCCTCGTTATTTTGGG
Tom_004444_Class_II	N/A	N/A	Chr07	46941175	Unique_Gt	Tm1_Mira454_Contig_7642	TCAACCATAAGTTAGCTCCTCGTTATTTTGGGCCATTCAAAGTGGAAGCC[A/G]AGATTGGGGAAGTCACCTACCACCTCCAAACTCACGAGTGCATCCAACCT
Tom_004589_Class_II	N/A	N/A	*	0	2_GtGm	Tm1_Mira454_Contig_7929	TTATTTTGTGAATGCGCAAAGCTTTGTTCTGCCGGTGTGTTCGAAGTTCG[A/G]TTTTGCATCAAGAACTTGTGCCTCCGTTTCAAAAACCGAACTTCAGCCAA
Tom_004836_Class_II	N/A	N/A	Chr09	12010023	2_GtGm	Tm1_Mira454_Contig_8440	GTAACAACAATAATTGTTTCAAAAGGATTGCCTCTAGGGACACCAAAGAT[C/G]CTTCGATAAGGAAGAGCACAACCAAATGGCAAGAAGAGACCCACTCCCCA
Tom_004872_Class_II	N/A	N/A	Chr09	67606988	Unique_Gt	Tm1_Mira454_Contig_8496	GAGTTCTCGGTGAGGAGTGCCTATAAACTATTACATGGTTCTAATCTGGA[T/C]CCTAATGATTTATTATTACATACCGAGACAAAAAATTTCTACAACAAATT
Tom_005031_Class_II	N/A	N/A	Chr10	54349254	Unique_Gt	Tm1_Mira454_Contig_8848	GGGATAAGCCATTGGTGGTGGAGGACAAGGTTCTGGAACCTTTGGTGCTG[A/G]TGCTGGTGGTTTCGGTGGTGGTTCTTTTGGTTTCTCAGGTTCCTTAGGCT
Tom_005048_Class_II	N/A	N/A	Chr08	51378830	Unique_Gt	Tm1_Mira454_Contig_8879	GCAGAAATCAGAGCTGAGATGGAGGCGTCTAAATTAAGTGCATCAGTATC[A/T]GTCACAACATGTCTGGAGGTTGCAAAAAGAGAGAAAAAGTGCCTGAAGAA
Tom_005052_Class_II	N/A	N/A	*	0	Unique_Gt	Tm1_Mira454_Contig_8883	TTTGATGAAAGATCTCGGCAATTGTCAAGGGGATTAGTAGCCAGGAACAG[A/T]AAGGGCAGGGTTCTGGTTTCGTGCTCGGAGATCACGAGTGAGTTGCATCG
Tom_005124_Class_II	N/A	N/A	Chr07	20324303	Unique_Gt	Tm1_Mira454_Contig_9022	TGACATGAGTGCTCATACGAAACTTGAAATGGAATTACGAGATTATGTAA[A/C]GCAGAAGAAAATTCAAGATCGTGTTCACTTTGTGAACAAAACTCTAACAG
Tom_005133_Class_II	N/A	N/A	Chr10	56557545	Unique_Gt	Tm1_Mira454_Contig_9034	TTGATAGTATTCCTCATGTTGTAGGCATAGTTCTCCAATGAATTCTTGGC[A/T]TCAACCTTCTTCTTGTGCTCCTCATCCTCGGACTTGTACTTCTCGGCTTC
Tom_005180_Class_II	N/A	N/A	Chr01	11104447	Unique_Gt	Tm1_Mira454_Contig_9164	ATGGAACAGTCCGGATCCTGGAGCTGCGCGGAGGCCTTATGGAACCTTCC[A/G]ATGAAATCGTAAACCTCGTAAGCGGACTTGAAACAATCGGCGATGAAAAT
Tom_005188_Class_II	N/A	N/A	Chr01	10320555	Unique_Gt	Tm1_Mira454_Contig_9173	AATCCATCACCTCTGGACTTGGTTTCGACAGCAGCCGGATTTTGCTGACT[C/G]TACTCGTCTTTGCTCATCGGGTAACCGGCCGGCGGTGCAGTCACGTAGGG
Tom_005227_Class_II	N/A	N/A	Chr09	4075475	Unique_Gt	Tm1_Mira454_Contig_9256	AGCACCGATGGTCCGGTCCTATGCTTGTCTGCAAACCATGGTTCAACGCC[T/G]GCAAGGATCCCTCTCTCAACTCCGTCTTCGATCTCGAAACTCGCTTCGAT
Tom_005228_Class_II	N/A	N/A	Chr09	4074926	Unique_Gt	Tm1_Mira454_Contig_9256	ACACGTGGGAATTGTTCCAGATGAGTATCTAAATGCTTGTCCACAAGACG[A/G]AGATACAGAGGCTGCTGTTTTTGCGAAATTTATGCCTCAATTGGAACATC
Tom_005538_Class_II	N/A	N/A	scaffold_14	755905	Unique_Gt	Tm1_Mira454_Contig_9843	GGTTAATGTGGGCCCTGATAGCTTCGTCCACATCTTTGCTGTTCAACAAG[T/C]TGATGGCAAGCTTCAAACCCTGAGCTACCAGGGACGAGAATAGGAAGAAG
Tom_005544_Class_II	N/A	N/A	*	0	Unique_Gt	Tm1_Mira454_Contig_9852	ATCATTCACAACAATATTTCCTCCTCATTTGCAGCAGAAGCACATGCATG[T/C]TTAGAGGGTATAAAATTAGGGATTTCACTAGGTTTACAATCGGCAACAAT
Tom_005545_Class_II	N/A	N/A	*	0	Unique_Gt	Tm1_Mira454_Contig_9852	TACAATCGGCAACAATCATGGGAGACTCTAAAACAATTATTAAGAAATCC[C/G]AAACGACTTCACCGGATAAATCAGTGATTGGAGCCATTATCAATGACATC
Tom_005638_Class_II	N/A	N/A	Chr10	8900667	Unique_Gt	Tm1_Mira454_Contig_10079	CACTCAATTTCCCCCATATTCCCGAGGTTGCCCACACCAGACACCGCAGT[T/G]AGCGACTGCAGCACGCTGTCCCTCCCACATTCCCTCCTATACTCCAGTGT
Tom_005661_Class_II	N/A	N/A	Chr11	4524357	Unique_Gt	Tm1_Mira454_Contig_10134	TCTCTCGTACAAAACTAATCTTCTTGCTCTAGTTTCGGCTTTGGCACTCT[C/G]CGTGGCGCTCAAAAAGAAGGGAAATCTCACCCACTACTGGTTTTTGAGTC
Tom_005747_Class_II	N/A	N/A	*	0	Unique_Gt	Tm1_Mira454_Contig_10265	AGAGACAGAGATGAACCTTTAATCTCACTTGGCTACCTCTCTTCAATGAA[A/G]AAGAGTAATGGAAAACAGGCGCATAAGCTTCCATCTCCAGAGGACCAGCA
Tom_005756_Class_II	N/A	N/A	Chr06	39580338	Unique_Gt	Tm1_Mira454_Contig_10282	TGAAAATTGATAACACCCAAATATTATCTCGGAGAAGATTAGAGGCTACT[T/C]CCCTCATCACCAGTGAGAGTGAAATTAAGGGTAGCCAATGTCATAAAGTC
Tom_005773_Class_II	N/A	N/A	Chr06	49680782	Unique_Gt	Tm1_Mira454_Contig_10334	CCTGCAGCTTTAAGCACGGTATGAGGTGCATCCCAAGGATGATGGATCCA[T/C]TCGGTCGGCATCCTCGCTAGCTCCGGCAGCCATTGCCTTACATATTCACC
Tom_005780_Class_II	N/A	N/A	Chr09	18279074	Unique_Gt	Tm1_Mira454_Contig_10344	CTTACAATAATCCTATGCCAGAACCAACCCTTTTGCACTTAAAAGAAAAA[C/G]GGTATAAAAATGACATTTCCAGTAGCAAACCATTTAACAAGCTCTCATCT
Tom_005923_Class_II	N/A	N/A	*	0	Unique_Gt	Tm1_Mira454_Contig_10611	GATTGAAGGCAATTTCTTCTCAGTAGCAATTACTACCCCATTAGCAGCTT[T/G]GATTCCAAGATACGTTTGACCCGATCCTACTGCTGTCAAGGCGTGCTCGA
Tom_005941_Class_II	N/A	N/A	*	0	Unique_Gt	Tm1_Mira454_Contig_10643	GGAGTTTTATTCCTACTCTTATTAACCTCAAGCATAAGAAAGTGGCTGTG[T/G]ACGATTATTGCCCTCGGTGTCGCCAATATAAGGAAGATAGTAATCATATA
Tom_005980_Class_II	N/A	N/A	Chr11	199074	Unique_Gt	Tm1_Mira454_Contig_10691	CTCCTCAAATCCTTCAACTCCATCCCCGAAATCTGAAAATAAGAAACTTC[A/G]GTCCCCCTTGAGTTGCCTTTTCTTGAAGAAGATCGAAGAACCTGATGAAG
Tom_005987_Class_II	N/A	N/A	Chr03	3610820	Unique_Gt	Tm1_Mira454_Contig_10708	CAATTGGTTGGTGATAATAAATGAGCATATGGGGACTCACTAAGTCTGTC[A/G]GAATACAAGAGACACCCCATGAGTTTCTGGATCTCAGCCATATGGTTTCC
Tom_006043_Class_II	N/A	N/A	*	0	Unique_Gt	Tm1_Mira454_Contig_10813	AATAAATGTTACAATATGGAGAATTTCATGGAACTATTTGCATGAATGTA[T/C]TGAAACAATCGACCGTATTTTTCGTGAATGTCCTGTCACAGTGGAACTGT
Tom_006044_Class_II	N/A	N/A	*	0	Unique_Gt	Tm1_Mira454_Contig_10813	TTATGGATCCTAACATGGATTTTGTACAGCGGATTACTTGGATCTTTGAT[A/C]AGTTTACTCCAAGCCAGAACCACCTCTTCTGTTGTGGTCTTTGGGCTATC
Tom_006067_Class_II	N/A	N/A	Chr07	11194852	Unique_Gt	Tm1_Mira454_Contig_10868	GTTGACCGAACCTATCCAAGTAAATGTATGCAACAAGAAAGCAGGAAGGA[T/C]TGCACCGAGCATACTTGAAGATTCGATCAATATATTGTCGAATGCTTATG
Tom_006121_Class_II	N/A	N/A	Chr11	14703556	Unique_Gt	Tm1_Mira454_Contig_10995	AGAAATGGTACTTTGGGGTAAAGAGAGTGAATGTTTCGAGTGGTTTGAGA[A/G]GCGGAAAAGAGATGACCAATTCGTCGAGATCGAAGTAATAGCCATAATCT
Tom_006144_Class_II	N/A	N/A	Chr13	57913243	Unique_Gt	Tm1_Mira454_Contig_11033	GCTTCTTGATAATGTATGGAGTACCGAGTTGAATCCGCCGTTAGGGATGA[A/G]TAATTCCGAAAGCATTTCGTCATCTTCTTCATCTCTTCATCGTCAAGCTA
Tom_006210_Class_II	N/A	N/A	Chr08	53930581	Unique_Gt	Tm1_Mira454_Contig_11189	GGCCCTGGATTCTAATTGGTCAATGTAATTTCTCAATAACCGAGCTTCAA[A/G]TTCTTGTTTTTCAATCTCTGCAAGTTGTCTCTTAGCAATCTCTACTCTCT
Tom_006276_Class_II	N/A	N/A	Chr06	28929387	Unique_Gt	Tm1_Mira454_Contig_11322	GGGTAATAATGACTCAAAAGACAATGCCCTTTCGAACAATCCAACCCTAT[A/G]AGGTGGTCTGGAGTTAGCCCAATTGCCTTAGATAGTAACTTAAATAAAGT
Tom_006283_Class_II	N/A	N/A	Chr04	47812469	Unique_Gt	Tm1_Mira454_Contig_11332	CTATCAATCCCACACCTAAACGAGCGCCTTCTTGACAAATTTCTCCGCAA[A/T]GACTGTCCTTGGGTCATATTCTTCGAAGCAATAACAAAAACCAACCAATA
Tom_006330_Class_II	N/A	N/A	Chr09	21599617	Unique_Gt	Tm1_Mira454_Contig_11408	AATTCTTCGGATCCCTCTGGCACGAACGCCTCACGAGGATTTCCTCATCT[A/G]GGGAGGTGAGTTGACGGGTGAATTCACGGTCCGAAGTGCTTATAAACTTT
Tom_006585_Class_II	N/A	N/A	*	0	Unique_Gt	Tm1_Mira454_Contig_11947	TGCGGAGAAAGGAATGAAACAACCGACAGAATATGCCCTGGGCCTCTGGT[T/C]AGTTTAATGTGTGCCAGAATAGACTCTTCTGCTATGGCCTTTGGGATATC
Tom_006842_Class_II	N/A	N/A	Chr13	48554638	Unique_Gt	Tm1_Mira454_Contig_12514	GGTAGCATGGTGAGCTTGTCCAGCACCAATGGGTTTCGATGCAGTCGCGC[A/T]AAGCTCGTCATTGTCCATGCACTTCTGATCTTCAGGGATGTCAGTACCAA
Tom_006988_Class_II	N/A	N/A	*	0	Unique_Gt	Tm1_Mira454_Contig_12820	GTTCGAGACCAGATGGGTGATTTAAAAGCCTTAAAGTCAGTTTTACATGA[T/C]AACATCCCTTCCCCATTCGAGCAGAAGCCCTCGCAGGTTTAGATGCCATC
Tom_007125_Class_II	N/A	N/A	Chr10	42135902	Unique_Gt	Tm1_Mira454_Contig_13199	CCCATCTAAGTTTGTTCACGATGCTGAAGGGAAGTCGATTCCTAATTCTA[A/C]TTTTCTTTTGTTTCAACAGCAAGAAAAATTGCTTACTTCTTGGCTCTTAT
Tom_007306_Class_II	N/A	N/A	*	0	Unique_Gt	Tm1_Mira454_Contig_13649	GCTTTCCATTGCTTCACTCGGTCTGTAAACTCCATTCTCGTAACCAAAAC[T/C]CATAAAAAGTTGTGGGGTTGGTGGGCTCTTTGTTTCAGAACTCGGCGGAG
Tom_007457_Class_II	N/A	N/A	Chr12	25052040	Unique_Gt	Tm1_Mira454_Contig_13982	GGAGTTTTAAGCTAAGGCAGGTTCCCAATTGGATGCATTCCCAACCACTT[A/G]ATCCTGAAGCTATTACAAAAAACCCCAAACCTCTTACAACACCGCACAAG
Tom_007579_Class_II	N/A	N/A	Chr09	5937912	Unique_Gt	Tm1_Mira454_Contig_14259	CATTCCCATTTAAAGGACCTAGGTGATGCTGGAATGCTTGATGCCAAGTT[A/T]GCATTATCCAGATTTTCACTTTTGCCATTAACAAAAGCTCGTAGATGAGA
Tom_007681_Class_II	N/A	N/A	Chr11	4124468	2_GtGm	Tm1_Mira454_Contig_14465	GAGAGCAGTCCGAATCGGAGTGGATCGGGGATGGCAATCAGTCATTATTG[A/G]GGGAGATTCACTCGCAACAATTAAAAAATGCAATACCACAGGTCAAGATA
Tom_007724_Class_II	N/A	N/A	Chr13	18879497	Unique_Gt	Tm1_Mira454_Contig_14549	TTGGAATTTTCTAGCAACTTGGGTTAATATGCTTCTTAGAAGACTAACAA[A/T]CTTTTCAGTGTGTCCTCGGTGTGGATCTGGACCTGAATCTATGGATCACC
Tom_007765_Class_II	N/A	N/A	Chr10	12724268	Unique_Gt	Tm1_Mira454_Contig_14622	TGAAATACAAGCATGACGGTCTCGGCCTCCATGTTCAGGTCTTCCGATTA[A/G]GGGGTCTGGATTTGGAAGTTCCATCAAATGTATCATCTCAGAACCCACCC
Tom_007850_Class_II	N/A	N/A	Chr11	62463804	3_GtGaGl	Tm1_Mira454_Contig_14839	TTCTGTACAGCAATGATCAATACAGCAACAATGGGAGAAACAAGTAAAAT[T/C]ATATATGGTAGGACTTGATTCAATGCACCTTCTGTGAATTCAGACCCATT
Tom_007934_Class_II	GOOD	GM_GOOD	Chr04	2929548	3_GtGmGa	Tm1_Mira454_Contig_15090	ATGGTTCATCAGGGAATGTTTCAGAATATGAAGAGAAATCAGTGAAGCAA[C/G]AGGAGGAGATGATGTATCAAATTCAAAGCTTGCCATTGGAGAATGTTGAG
Tom_007996_Class_II	N/A	N/A	*	0	2_GtGm	Tm1_Mira454_Contig_15264	GATCAGCTTACTTCATATCAGAGCCTCCTCTTCTATTGTGGACTTTGGGC[T/G]ATCTAGTGAGTTCGTAAAAATTAATTTTGATGGTGCATATGATGTGAATC
Tom_008033_Class_II	N/A	N/A	*	0	Unique_Gt	Tm1_Mira454_Contig_15368	CGACACCAGGCGCATTGCCAATGCCAACACCACCTTCATTTCCACTACCA[C/G]CGCCCATCCCAACACCTACCATGGCGCCCATCCCACCTGTACCACCAAGG
Tom_008267_Class_II	N/A	N/A	Chr13	40363808	Unique_Gt	Tm1_Mira454_Contig_15951	CAGCTTCTTTTATAGCTTTGTGCCAAATGTTTAAATGATTTTCTTTGGTA[A/C]CTTCAAAGATCAATTGATTTCTAGTATTCCATAAGTTTCAACAAGTATAG
Tom_008282_Class_II	N/A	N/A	*	0	Unique_Gt	Tm1_Mira454_Contig_16000	TCTATCCTATCATCATCAGCCTCAGCTCCAACAGATCCGAGAATATCCTT[T/C]AAATCATCGGCAGAAGGGGAAAGGTTCCCTCCCAAGACGGCAAGCAAGTA
Tom_008323_Class_II	N/A	N/A	*	0	Unique_Gt	Tm1_Mira454_Contig_16104	CGTGTTTTTAGGCACTGAAGCTGGGGTTACAACTTGGGTTGAGGGCGATT[A/G]AGGTTGAAGGTAATTCTCGAACGATCATTCGGAAGTTAACAAATCTAATA
Tom_008335_Class_II	N/A	N/A	Chr09	29291642	Unique_Gt	Tm1_Mira454_Contig_16140	TATATTCAGGCTCCAAAGTGTTTTGTAAAATTTTCTGTAGAGGTTTTATA[A/C]AGCATAAGCTCTAGGATTATCAGTCGATCTCTGTAATAGTTGATAGGCAC
Tom_008423_Class_II	N/A	N/A	Chr06	36199497	Unique_Gt	Tm1_Mira454_Contig_16355	GCACGAGCTTTCAAGAGACATTTCCCACGACGAAACCGATGTGTTGGGCG[A/G]CCCTACTTGTTGGATGGGCGCCGCCCTTGGTGGTGGTGGTGATAACTTCA
Tom_008481_Class_II	N/A	N/A	Chr11	746089	Unique_Gt	Tm1_Mira454_Contig_16535	TATACTCATTCATGTTCGACCACTACTCAATTTTACTCTTTCCAACTGTC[T/C]GTTGCGATTTGTTTTCGAATCAGACTCACATTCACGAACCGTTTAACCCA
Tom_008643_Class_II	N/A	N/A	Chr07	19347637	Unique_Gt	Tm1_Mira454_Contig_17005	ACATTTGGAGACTTGTTAATAATCTGGTGCCGCATTTTGGTAATCTGGCG[A/C]GGAGAACCTTGTGTGTGGACACATATTGCCCGCTGTGTAAGTATGAACTG
Tom_008644_Class_II	N/A	N/A	Chr07	19347786	Unique_Gt	Tm1_Mira454_Contig_17005	TGGGCGTTGTTTTCCATTAAAATCCCGTCGTTTGATGAGTCGATGAGCCA[A/C]AAGATCCGCTTTGTTAATATGTTTTCTGCAGCAGATGTCCAACAAAAACG
Tom_008650_Class_II	N/A	N/A	Chr07	1639648	Unique_Gt	Tm1_Mira454_Contig_17021	ATCCAACCAAACATGGTCCGAAAATCAAACTTAATAGTTACTTCTTGAAA[A/C]GGGAATTAAGGCTGAAAACTATAAGTGGCCTGCCTAATCAGTGTATGAAG
Tom_008691_Class_II	N/A	N/A	Chr07	52700443	Unique_Gt	Tm1_Mira454_Contig_17093	TATCCCGCTGTCAGAGGTACCTCATGAAGACTTACAAGTCTGGCGTGCTG[A/G]GGCGTCGGGCGAATACACAGTGCGCAGTGCCTATAAACTATTACAGGGTA
Tom_008704_Class_II	N/A	N/A	Chr07	48775070	Unique_Gt	Tm1_Mira454_Contig_17111	TCTGGCAGGCAAGCATCAGCCTACATATGTGATGCTGGGGAAGGGTTACT[A/G]GCCCTGCAAAAGAAGCTTGCTGCAATTGAATCTCATCAACAGTTGGAAAC
Tom_008745_Class_II	N/A	N/A	Chr01	14770178	2_GtGm	Tm1_Mira454_Contig_17227	AATACAGAACGAAGCTTGAATGAAGAAGAAGTCTCAACAACTTCAAGCTG[T/C]GTCATGATGATTGAGAAATTCTATTATACAAGGATACACTAGATCTACGG
Tom_008774_Class_II	N/A	N/A	Chr08	50712922	Unique_Gt	Tm1_Mira454_Contig_17291	AAAAGCTACCCTTTCCAGACTGCCAAGTTCATCAGGCTTTTCGCATGCAT[T/G]ACCCCAATACAAAATGAAAGAACCTGTGCCACCGCCATCTCAAGTCTCTA
Tom_008784_Class_II	N/A	N/A	Chr12	31005590	3_GtGmGa	Tm1_Mira454_Contig_17332	CTTGTAAATAACTAGAGTGTTTATAAGTTGTTCAAACCCAGAAATTGTTT[A/G]CATACAATTTCATTGATAGCCAAGACAACGGAGCAATACTTTTACAAAAG
Tom_008820_Class_II	N/A	N/A	Chr07	23321623	Unique_Gt	Tm1_Mira454_Contig_17457	ACTGTCTGTTCATAATCCTTTTTAGCCGCTCTTGAGGAGTTTCTTTCTTC[T/C]CAATCTGCCCCTGTTTTGAGGGTCCTCCGGAGGCACTTGCTTTTGTCAAC
Tom_008936_Class_II	N/A	N/A	Chr07	59361822	2_GtGm	Tm1_Mira454_Contig_17715	GAGAGCTCGTTTAGGGGATGGTGAAGGCCAAATAGTAGAGACCCCAATAC[T/C]ACCACATGATGAAACTATTCTTGGTTCAAACATATCATCAGTTGCTCAAC
Tom_009118_Class_II	N/A	N/A	*	0	Unique_Gt	Tm1_Mira454_Contig_18198	GGTAGTGGTGAATACTCGATGTCCAAGATGCGATAGTGAAGAAGAAAACA[A/G]CTGCCATATCTTTCAACAGTGCCGGGAGTATTTGGACAATGAAATGATGA
Tom_009119_Class_II	N/A	N/A	*	0	Unique_Gt	Tm1_Mira454_Contig_18198	TAAAGTTTTCAACAGGTGCTCAAAAGGGGAAGGGCAACGATTCATTTTGA[A/C]GTAGCTTTTGACCGTCAGACGTCCAGATCGGCATTGGGGCTAATAGTATG
Tom_009142_Class_II	N/A	N/A	*	0	Unique_Gt	Tm1_Mira454_Contig_18261	TTCTACTTTGGCCCTCCTTTGCTTCTTTCTTTAATTTGGCCCAATTGTTC[A/C]CTTTTTCTTCTATTTAGTCCCCAAATTACATTCCTTTCTGGAGGATGTAG
Tom_009254_Class_II	N/A	N/A	Chr08	51378830	Unique_Gt	Tm1_Mira454_Contig_18511	TTCTTCAGGCACTTTTTCTCTCTTTTTGCAACCTCCAGACATGTTGTGAC[A/T]GATACTGATGCACTTAATTTAGACGCCTCCATCTCAGCTCTGATTTCTGC
Tom_009272_Class_II	N/A	N/A	Chr01	8839066	Unique_Gt	Tm1_Mira454_Contig_18519	TGTTGAAACAGGCAGCTTTGGTTAAGAAGCAATTGAGATCACCTCGTGGG[A/G]ATGTTGTTGTACCTGGTGATTTGAGCTTGTTAAATGAAGCATATGATCGT
Tom_009278_Class_II	N/A	N/A	*	0	Unique_Gt	Tm1_Mira454_Contig_18546	AGTCTGATCCAATAAATCAAGGGGAGAATCCCCAAATTTAGAAGATTGCA[A/C]TTCAAATATGTACCAAGGGAAACTAATAAAGCGGCACATGAGTTGGCGTT
Tom_009428_Class_II	N/A	N/A	Chr03	5827305	Unique_Gt	Tm1_Mira454_Contig_19033	GCAGCTTACGAACGCCTGGGGTTTAGATCGGCTTCCGGTATAATAGTACG[A/G]AACGAGAACAAAGAGATTCTTGCATCACAGGCAGTCATTCACTCCAACAT
Tom_009470_Class_II	N/A	N/A	*	0	Unique_Gt	Tm1_Mira454_Contig_19195	AAGAGAGTGACCACTATTGCAAGGTGTCCACGTGGTTGTTCTGCAGAAAA[A/G]GATAGCCTTCATGTGTTTAGGAAATGCCCTGGGTATTCAGTAGAGGAACA
Tom_009476_Class_II	N/A	N/A	Chr02	23854972	Unique_Gt	Tm1_Mira454_Contig_19206	CAGAGATCGGATGAAAATCCTAGAGCTTATGCTTTACAAACCATCTACAG[A/T]AAATTTTATAAACAACTTTGGAGCCTGAATCTACCAACAAAAATAAAGGT
Tom_009591_Class_II	N/A	N/A	Chr11	17576514	Unique_Gt	Tm1_Mira454_Contig_19545	TCCCGAATGCTTCATGTGATGTTGTTTGATTGCTTGAACCCAATTCCCAC[C/G]CATTTCTTGAGTTGCTTCCTCATTTGATGGAGCATATGGAATAGCTCGTC
Tom_009671_Class_II	N/A	N/A	*	0	2_GtGm	Tm1_Mira454_Contig_19769	GGCTCCTTCATATACCAGAGAGAATAAAGATTACAGTTTGGAAATTTTCA[A/T]GGAACTATCTGCCTACAAAGACAAATATGCGAAGCAGAAACCTTGCAAAT
Tom_009799_Class_II	N/A	N/A	Chr13	9128283	Unique_Gt	Tm1_Mira454_Contig_20232	ATGCTAATAACCAATTCCTTTCTACCGGGTTAGCTTTGAAAATGTCCAAA[A/T]GCCTATTGTTTGGCTTAATGGCGCTCTTCAGGAGAAAGAGAGTAGCAAGC
Tom_009804_Class_II	N/A	N/A	*	0	Unique_Gt	Tm1_Mira454_Contig_20246	TGGTGGTTCGGGATCAGATGGGAGTAATTCTTGCTACGAAGACGGTCTTA[A/G]ATTCAAATGTTTCAACTTCTTTTGCAGCAGAAGCTTATGCAGGTCTTCAC
Tom_009853_Class_II	N/A	N/A	Chr10	42135902	Unique_Gt	Tm1_Mira454_Contig_20386	ATAAGAGCCAAGAAGTAAGCAATTTTTCTTGCTGTTGAAACAAAAGAAAA[T/G]TAGAATTAGGAATCGACTTCCCTTCAGCATCGTGAACAAACTTAGATGGG
Tom_009934_Class_II	N/A	N/A	Chr06	7237268	Unique_Gt	Tm1_Mira454_Contig_20591	AAGTGAAGTCGGTATTATTTTCGGCATCTCAGGAAAACCTCTAGATCCAT[A/C]TATAGTTTGCAAGGAGTATATTTGCAAAACTTCCGTAATGCTATTGTGAG
Tom_009972_Class_II	GOOD	N/A	Chr11	4439479	3_GtGaGl	Tm1_Mira454_Contig_20712	AAACACTAGTTATTATGGAAAGTTCGCTCAGAAAACACCCTCCGCCATGG[T/C]AGGGAAATCATCAAAGTTCCAAAGATCCATCGGGTTTCCACCATCCTGTG
Tom_009996_Class_II	N/A	N/A	Chr04	56728273	Unique_Gt	Tm1_Mira454_Contig_20771	TCTTGCCACCATTAGCTTCGTTCCCACCATCTTCACCACCACCCTTGTTC[T/G]TCTTCTTCCCTCCGTCGCCGCCCTCCTTGTTGCCATCCTTCTCTTTCTTA
Tom_010030_Class_II	N/A	N/A	Chr01	26488381	Unique_Gt	Tm1_Mira454_Contig_20878	CGGGTTCTAGAGTAGAGAAACCCAGAGTGCCGTTTTAGAGTTGTTGTGGT[A/C]GTAGTAGATGATGAGACGGCTGCAAAGCAGGTGAGAGTGAGGAAGAGAAT
Tom_010067_Class_II	N/A	N/A	*	0	2_GtGm	Tm1_Mira454_Contig_21004	GATCAGCTTACTTCATATCAGAGCCTCCTCTTCTATTGTGGACTTTGGGC[T/G]ATCTAGTGAGTTCGTAAAAATTAATTTTGATGGTGCATATGATGTGAATC
Tom_010145_Class_II	N/A	N/A	Chr13	40363808	Unique_Gt	Tm1_Mira454_Contig_21239	CAGCTTCTTTTATAGCTTTGTGCCAAATGTTTAAATGATTTTCTTTGGTA[A/C]CTTCAAAGATCAATTGATTTCTAGTATTCCATAAGTTTCAACAAGTATAG
Tom_010195_Class_II	N/A	N/A	Chr07	7616531	Unique_Gt	Tm1_Mira454_Contig_21324	CACACTGATATCCAGGTACACATCCATCCATTTTTCATCCCACTCAGTCA[T/C]AGGGAGGTCAAGTTCAGTTATCAGGTTTTTTATGTCACAATGAATATCAG
Tom_010224_Class_II	N/A	N/A	*	0	Unique_Gt	Tm1_Mira454_Contig_21401	AATGAGAAGACACTCATCTTAAAAGAAGACAGAGGTCCTAAACACGGTGA[T/C]AGGAGAACGAGGGTGGCTATTTACTTTGATGCAGTTTTTGATCAACAAGC
Tom_010225_Class_II	N/A	N/A	*	0	Unique_Gt	Tm1_Mira454_Contig_21401	GAGAACGAGGGTGGCTATTTACTTTGATGCAGTTTTTGATCAACAAGCCT[T/C]CAGATTTGCTTCGGGACTGGTAGTACAAGATGTGAGGGGCGAAATCTTGG
Tom_010292_Class_II	N/A	N/A	Chr02	9565053	3_GtGmGa	Tm1_Mira454_Contig_21583	AACCTGTCTAGAGATGTCCCAAACAATAATGGAATTTTCACTGATGTTAC[A/T]CCCGGAAACGTCACTGGAAGATACAAATTGCTTCCCATCAGTGGAGAATT
Tom_010386_Class_II	N/A	N/A	*	0	Unique_Gt	Tm1_Mira454_Contig_21980	GCAATTGAAAATTGGTGGTATCAAATCCAGCACCAAGCGATAGTATCTGC[T/C]TCTTTGTTTTACCCTTTTCAATATTAGATCCCTCACAATCAAGAAACTGA
Tom_010576_Class_II	N/A	N/A	Chr12	8267089	Unique_Gt	Tm1_Mira454_Contig_22603	AGTAGAACAAACCGCACCCGCAAGTTGGGGAGTTTTAGAGAGGTCCTCCG[T/C]CTCCGCAAATGATGCGGCAGCCGTCTGCTTCTTCCACTACTCTTAACTCG
Tom_010578_Class_II	N/A	N/A	Chr12	29076706	Unique_Gt	Tm1_Mira454_Contig_22613	CTAGTTGAAGCCCAGAGCAACCTCTGTTTCTTGGCACCCTTTTTCACCAA[A/C]GCCTCCCATCTTGGACCGGAGAATTTCTTCTGGTAGAGCCTATATGCCAG
Tom_010607_Class_II	N/A	N/A	*	0	Unique_Gt	Tm1_Mira454_Contig_22674	AGAGGAACAAAGAACCAGCGCCAGCAGAGGAACAAAGAACCTGCGCCAGC[A/G]GAGGAACAAAGAACCATCAAGCAGAGGAAAACCAGCACCAGTAGAGAACC
Tom_010651_Class_II	N/A	N/A	Chr10	3151051	Unique_Gt	Tm1_Mira454_Contig_22846	AAAAGAAAGAAATAAATTGTTACATTCAACTTCCAGTGTGTTTTCCAAAG[C/G]CAACCATACAAGGTATATACATCTGATATGCTAAAATTAATCTAATTCAT
Tom_010655_Class_II	N/A	N/A	*	0	2_GtGm	Tm1_Mira454_Contig_22871	GGCTCCTTCATATACCAGAGAGAATAAAGATTACAGTTTGGAAATTTTCA[A/T]GGAACTATCTGCCTACAAAGACAAATATGCGAAGCAGAAACCTTGCAAAT
Tom_010779_Class_II	N/A	N/A	Chr06	34133984	Unique_Gt	Tm1_Mira454_Contig_23327	CCAGTATATCCGAAGATTTCTGGACCACTAGCGCTTGCGATATGGATAAC[A/T]GTGCAGTGCAGTCACAAGGAAGCATCTCGTCAATCAGCGTGAGCAATCAG
Tom_010887_Class_II	N/A	N/A	Chr04	57629055	Unique_Gt	Tm1_Mira454_Contig_23717	CAAAAGATGTTCGCCGATATGGTCGGCAGCGGAGATGGTATGAGCTTCAA[T/C]GTCAACACTGATCTCACGGAGACGAAGAAGGCGCATTTCACGGCATCTAA
Tom_010905_Class_II	N/A	N/A	*	0	Unique_Gt	Tm1_Mira454_Contig_23783	AGGATGTCTTTCGACCTAGAATCAGAGAGTAGGATAGAAAGAATACGCTT[A/C]GCCAGATCATCATAAAAAATACTAAAGATCAACTCATTATTCCAGGAAGC
Tom_010931_Class_II	N/A	N/A	Chr01	42380539	Unique_Gt	Tm1_Mira454_Contig_23875	TAACCACTGCCGGCAATGACATCGACGTTGTTTTGCTTGATTTGGATGGG[A/G]AGGTCAAGCAATGATCTCACAACTTTCTTCATTTCCTGCATCAATTCAAA
Tom_010935_Class_II	N/A	N/A	*	0	2_GtGm	Tm1_Mira454_Contig_23882	AAAACAGCCGGCACAGATTCGTCTTTAGTTTTGCTAAGTGCAGCATCAAA[A/C]TCTTCTTCTGACTTAACGGGGACAACATTCTCTGGAACCGGCACCGGTTC
Tom_011022_Class_II	GOOD	GM_GOOD	Chr06	49352595	2_GtGm	Tm1_Mira454_Contig_24150	ACGTAACCTTCTTGGATTCATCTCTAGAATAAAGCTTCTCTTTGGCTTCA[T/G]GTTCTTGTTCATGGAACCTACGGATCCCATTGATCATCTCTTCCAAGGTG
Tom_011044_Class_II	N/A	N/A	Chr12	8267089	Unique_Gt	Tm1_Mira454_Contig_24287	CGAGTTAAGAGTAGTGGAAGAAGCAGACGGCTGCCGCATCATTTGCGGAG[A/G]CGGAGGACCTCTCTAAAACTCCCCAACTTGCGGGTGCGGTTTGTTCTACT
Tom_011084_Class_II	N/A	N/A	Chr04	21088454	Unique_Gt	Tm1_Mira454_Contig_24429	CAACCATGGTAGAAGCACAAGCATGTCTGCAAGTGGTAACCTTCACAGAG[A/G]AATTGGGTTTTAAAAAGGTTTTTGTGGAAAGGGACGCCTTAACTGTCATC
Tom_011113_Class_II	N/A	N/A	Chr01	6246656	Unique_Gt	Tm1_Mira454_Contig_24593	TTGTTGCAGGGACTCGGTTTCTTTGCCGGTTTCACGTCGTACGGCCCCAC[A/T]ATTGTGCACCCTTCCGTGCATATGTGTTGTAAACACACCATTGCCTCGCT
Tom_011122_Class_II	N/A	N/A	*	0	Unique_Gt	Tm1_Mira454_Contig_24647	TTTCCTCAGCCATAGTGATGGCTTGCAGACATGCCCTTGCCTCAGCTGTG[A/G]CTGGATCTGAAACATTCTCCCATGGAAAGGTACAAGCAGCCATTACCAAA
Tom_011205_Class_II	N/A	N/A	*	0	Unique_Gt	Tm1_Mira454_Contig_24904	AGAGGAACAAAGAACCAGCGCCAGCAGAGGAACAAAGAACCTGCGCCAGC[A/G]GAGGAACAAAGAACCATCAAGCAGAGGAAAACCAGCACCAGTAGAGAACC
Tom_011208_Class_II	N/A	N/A	Chr03	2159874	Unique_Gt	Tm1_Mira454_Contig_24917	TGTTTACATTGATAGCAAATCTGGGTTATCCTTTTAATTTGAAGACCGTC[A/G]TCATCACCGTGAGCTTTGCCTCACCGAACAAGCAACCACTTGTGCCCATT
Tom_011407_Class_II	N/A	N/A	Chr07	7306085	2_GtGm	Tm1_Mira454_Contig_25644	CAAGTCCTCTTCGGAGTCAGGCTCCGACTCAGCTCGTCGACTGTCGACGC[C/G]GGTCTCAAGGGACATGGATCAAAGGCGACGGTTTGAAATTGCTTGTTTTG
Tom_011419_Class_II	N/A	N/A	*	0	2_GtGm	Tm1_Mira454_Contig_25674	CAGACTTAGATGTAAGGAACACACCCTGACCTTGGATGAAGAGGAGGAAT[A/G]TCGGAGTCGAAGGGTACGTGAAATGGCTGCCGATTGAGTGTTTTTGTGGT
Tom_011469_Class_II	N/A	N/A	Chr07	11611224	2_GtGm	Tm1_Mira454_Contig_25779	GCGGATCATTCCAGTTCTTTTCAGAATTTCGAAATTTTTTCACAGCACAC[A/C]GTCAAAAGGCAACCAACTCTTTTAAAAACCTGCAGATCTGAAGTTATTAC
Tom_011470_Class_II	N/A	N/A	Chr07	11194852	Unique_Gt	Tm1_Mira454_Contig_25781	GTTGACCGAACCTATCCAAGTAAATGTATGCAACAAGAAAGCAGGAAGGA[T/C]TGCACCGAGCATACTTGAAGATTCGATCAATATATTGTCGAATGCTTATG
Tom_011617_Class_II	N/A	N/A	Chr08	47323886	Unique_Gt	Tm1_Mira454_Contig_26285	CAAGTTACTTTTGGAAGGGAAAGAGAAGGGAAAGTCGGAGCTTCCTGATG[A/C]GAAAACATCCTCGCAAGAGCTACCATCAGAGGCTGCCGAGGGGGAAGAGT
Tom_011654_Class_II	GOOD	GM_GOOD	Chr03	8424321	2_GtGm	Tm1_Mira454_Contig_26461	CCTTCCCCAATCTTTTATATATACTTGTAAGTTGCAAAACAATCGAACAA[C/G]AACAAAGGGAACAATAAAGATATTGGTTTGGTCGCCTGCCTTTCTCAAAC
Tom_011709_Class_II	N/A	N/A	Chr01	8839066	Unique_Gt	Tm1_Mira454_Contig_26698	ACGATCATATGCTTCATTTAACAAGCTCAAATCACCAGGTACAACAACAT[T/C]CCCACGAGGTGATCTCAATTGCTTCTTAACCAAAGCTGCCTGTTTCAACA
Tom_011817_Class_II	N/A	N/A	*	0	Unique_Gt	Tm1_Mira454_Contig_27099	ATTTTCAGTCTAAATTCTCATATACTTACATGACAAGTCTATCGGTTGTC[A/G]AGCATTTATCTATTGTAGAAATTCTGAACAAGCCCGCTGTAATGGATCTT
Tom_011852_Class_II	N/A	N/A	Chr05	63968443	Unique_Gt	Tm1_Mira454_Contig_27229	CGGCAATGTTTCAATGTTAGTCTGGGAGGGAACTTGGAGAAAAGATGCGT[T/G]GAACGCATAAAAAATTTGCGACGCCCTAATGATTCAACTCATGATTATGA
Tom_012082_Class_II	N/A	N/A	Chr12	6527067	Unique_Gt	Tm1_Mira454_Contig_27955	TTAGGCACACGTAATACTCTATACAATCCTCATAAGCACCCAACCTACAG[C/G]TTGCACTTTGTGGTATCATCTTAGCTTGCAGCATGTCCCACAACTTTGCC
Tom_012120_Class_II	N/A	N/A	Chr11	5142120	Unique_Gt	Tm1_Mira454_Contig_28120	TCGTAAGCTAAAAGGTCAGTGGCTGAAAAACCGGGTAATGGTGCTGCAGG[A/T]GGGGGAAGTGGATTGGAGCTTGTCCCTGGTGGTGTAGGCTTGCTGCCCCA
Tom_012184_Class_II	N/A	N/A	*	0	Unique_Gt	Tm1_Mira454_Contig_28343	TGGGTTTCCCGAAAAGCCTGTTAAACATGGTTGATTCTCTGCGATTAAAC[A/C]CCCGATCTTCTGTAAAAACTAAGGAATTAGGGTTTGAGACGTAGAGAAAG
Tom_012195_Class_II	N/A	N/A	*	0	Unique_Gt	Tm1_Mira454_Contig_28356	GGAGTGACCAGCTTTGCCTTCTTTTCGGGAGTAGGGGTCTTTTTAGATGA[T/C]TCAGCAGGTCTCTTCTTGCTTGGTCCAGCCTTCTCAGGAGTCTTTTGATC
Tom_012254_Class_II	N/A	N/A	Chr07	23321623	Unique_Gt	Tm1_Mira454_Contig_28612	ACTGTCTGTTCATAATCCTTTTTAGCCGCTCTTGAGGAGTTTCTTTCTTC[T/C]CAATCTGCCCCTGTTTTGAGGGTCCTCCGGAGGCACTTGCTTTTGTCAAC
Tom_012284_Class_II	N/A	N/A	Chr05	15104619	Unique_Gt	Tm1_Mira454_Contig_28711	AAGCTCGGAGATGGCTTTGGAGATGTCGGGAAGGGAGAGGAAAGCCTTTT[T/G]AGAAACGGATTGGACGGAAGAGTCGTCCAAAGAGGAAACGAAGTCTAACA
Tom_012319_Class_II	N/A	N/A	*	0	Unique_Gt	Tm1_Mira454_Contig_28844	GGCGCCTATTTATCAACTATGTGCCTCATTATACCAATCTGGTTCAATGT[A/C]GGTTGTTTGTTCAGGTTGAATGCCCACTCTGTAATGTTGCTCCGGAGGAT
Tom_012323_Class_II	N/A	N/A	Chr01	46068480	Unique_Gt	Tm1_Mira454_Contig_28864	AGTTCGCCGTGTTACTTTTTTCAGATCACGGGAAAGCAAAGCACAAAATT[T/C]CGAAGTTCCTTTTCTCTTCTTCTACTCAACTCACTCCTCACGCTTTTCTA
Tom_012383_Class_II	N/A	N/A	Chr03	38551601	Unique_Gt	Tm1_Mira454_Contig_29074	AAGTTGGTCGCCGTGATGAAGATGGATGGGCTCCCCGAATGACACCACTT[T/C]GGGTCACTGGCACACTTTATCTCGAAGCAAGCACCGCAGCTTAACCCGTT
Tom_012457_Class_II	N/A	N/A	Chr06	30672115	Unique_Gt	Tm1_Mira454_Contig_29317	TTGCTTAGCAGCAGTGTTAGCAATATCCAGAGTTTCTGGGTCAGGCTTTA[A/C]TCCATATTTCTTCATGGTAGCAGGATCAGAAAACTCACTTAAAGGGATAA
Tom_012540_Class_II	N/A	N/A	*	0	Unique_Gt	Tm1_Mira454_Contig_29608	ATTTTCAGTCTAAATTCTCATATACTTACATGACAAGTCTATCGGTTGTC[A/G]AGCATTTATCTATTGTAGAAATTCTGAACAAGCCCGCTGTAATGGATCTT
Tom_012542_Class_II	N/A	N/A	*	0	Unique_Gt	Tm1_Mira454_Contig_29613	AAGTAAATATGCAGTATAGGAAGTTAGCAACCAACAAAAGCTGCCCCCAA[T/C]GTAGAGAAAGAGCTGAAACAATGGACCATTTATTCCGAGAATGTCCTGGG
Tom_012588_Class_II	N/A	N/A	*	0	Unique_Gt	Tm1_Mira454_Contig_29809	GGTAGTGGTGAATACTCGATGTCCAAGATGCGATAGTGAAGAAGAAAACA[A/G]CTGCCATATCTTTCAACAGTGCCGGGAGTATTTGGACAATGAAATGATGA
Tom_012589_Class_II	N/A	N/A	*	0	Unique_Gt	Tm1_Mira454_Contig_29809	TAAAGTTTTCAACAGGTGCTCAAAAGGGGAAGGGCAACGATTCATTTTGA[A/C]GTAGCTTTTGACCGTCAGACGTCCAGATCGGCATTGGGGCTAATAGTATG
Tom_012594_Class_II	N/A	N/A	Chr05	10339920	Unique_Gt	Tm1_Mira454_Contig_29831	GGAGCAGATGCTTGCTTTGTGGAGGCACCGAGGAACGATGATGAGCTTAA[T/G]GAGATCGGACGCCATACAAAAGGTTACAGAGTTTGTAATATGATTGAAGG
Tom_012613_Class_II	N/A	N/A	*	0	Unique_Gt	Tm1_Mira454_Contig_29898	ATCTCTCTGAGGTTGTAGTGGAGCAGGCTCAAAATTACAAGTTTTATCCC[T/C]CTGAAGTCGCAATGGAGTAGACCGAGGATGTAGAGTGGATTGAAATCACA
Tom_012614_Class_II	N/A	N/A	*	0	Unique_Gt	Tm1_Mira454_Contig_29898	GGATTGAAATCACAATTCCTATACCCCTGAAGATGCAGTAGGTGGGAATG[A/G]GGCTACTTGAAGAAGATTAGCATAAAGAGGTCGAGATGTGGCAAGGCCGG
Tom_012705_Class_II	N/A	N/A	Chr11	8093520	Unique_Gt	Tm1_Mira454_Contig_30206	GCTGCTGAAGCCATAGCATGCTGGACAGCAGTCAAAATAGGTATTGACAA[A/C]GGCTGGCAGTCACTCATTTTTGAAGGCGATTCCCTCGCAATTATCAAAAG
Tom_012737_Class_II	N/A	N/A	*	0	2_GtGm	Tm1_Mira454_Contig_30312	AGTTGCTTATCTATTAGAATTCAAGCTTTTATTTAAATCGAAGTATACAA[C/G]TCACACATGTACGGGCCCAAATTTGCCCGGGCCCGATATAACAAAACCAA
Tom_012752_Class_II	N/A	N/A	Chr06	38283763	Unique_Gt	Tm1_Mira454_Contig_30362	AGAATCATTGGCACGTTCTCACGGCTCCCAATGTGGATTTTGCACCCCTG[A/G]ATTTATCATGTCATTGTATGCATTATTGCGGTCTAGTGAAACACCTCCTA
Tom_012772_Class_II	N/A	N/A	*	0	Unique_Gt	Tm1_Mira454_Contig_30452	TCAAGTGTGGTTTGGAGAGGCTTTTGGGGAGTTTACGGTCCGCAGTGCTT[A/G]CAGATTTATTTTACAACAATTCCTATTCGTAGATGGGAATCAAAGAATTG
Tom_012921_Class_II	N/A	N/A	*	0	2_GtGm	Tm1_Mira454_Contig_30997	GCCTGCTTAAACCTTGCGTCGATATGAATGGCCAAGTCAATCAAAGGACA[A/G]ATTGAAGCCCCCCTTCAAACACTGTCGACATCCTCAAAAGAGAAACCTTC
Tom_013041_Class_II	N/A	N/A	*	0	Unique_Gt	Tm1_Mira454_Contig_31353	GTTCGAGACCAGATGGGTGATTTAAAAGCCTTAAAGTCAGTTTTACATGA[T/C]AACATCCCTTCCCCATTCGAGCAGAAGCCCTCGCAGGTTTAGATGCCATC
Tom_013072_Class_II	N/A	N/A	*	0	Unique_Gt	Tm1_Mira454_Contig_31572	CGTTAGCTTGGAAGGTCTGAGAAGACAGGCTTTTGGGGGCTGGGATGATG[A/G]AGTGCCAGATTCTATGCAGACGATGGCGATGAAGGGTCGATTGGCCTGGA
Tom_013108_Class_II	N/A	N/A	Chr09	67606988	Unique_Gt	Tm1_Mira454_Contig_31713	GAGTTCTCGGTGAGGAGTGCCTATAAACTATTACATGGTTCTAATCTGGA[T/C]CCTAATGATTTATTATTACATACCGAGACAAAAAATTTCTACAACAAATT
Tom_013231_Class_II	N/A	N/A	Chr11	2073758	Unique_Gt	Tm1_Mira454_Contig_32183	TGTAAAAGCTGGTGTTGGCTTTCCCAAAAACTCTTACTATTTTCATCGTT[T/G]CCCCCGTCGTTCTCTTTCTCATCGTCATCATCATCATCACCATCGCCGAC
Tom_013248_Class_II	N/A	N/A	Chr09	31975844	3_GtGmGa	Tm1_Mira454_Contig_32286	ATACTGCATGAGAACATATCGTCAGTGTTCACATCGGAGGCGATGGCGTG[T/C]CTTCAGGCGATCCGGTTGGGGATAAATCTCCGGTTGTTGATGGTCAAAAT
Tom_013266_Class_II	N/A	N/A	*	0	Unique_Gt	Tm1_Mira454_Contig_32372	CACATTCCTTTAGCACGCACACTTTACGATGATCTCTTGGTCTAGAGAGG[T/C]GCGTACTGAGGCGAGTTTTCGGTTCGCAGCACCTATAAATTATTACAAAT
Tom_013374_Class_II	N/A	N/A	*	0	2_GtGm	Tm1_Mira454_Contig_32757	AGAAGGTTCCAGAAGCCAAGCCTCATGACTCTTCAGCTCCTGCTGTTCCA[A/G]CTACCCCGTCAAGGCCATGATTCCAGGCCCCAAGTCACGCCGAGATCAAC
Tom_013444_Class_II	N/A	N/A	Chr05	3818965	2_GtGm	Tm1_Mira454_Contig_33025	TTAACGTACTTTGCAAACCACTCCAGCATATCTTGTTGAGCTTCGTTAGC[T/G]CTCGACACAGCTGCCAGATCATTGACATCATATCTCACCGACCATCCATG
Tom_013488_Class_II	N/A	N/A	*	0	Unique_Gt	Tm1_Mira454_Contig_33106	GTACCTGTGAGGCACTTAACAGGTCAGGTGGATGCTGTTTGGAAGATGAA[C/G]TGCAACGTGAACAGTGCGAGTCCGCCTGTGACTTTGCAACACATGTTTTC
Tom_013508_Class_II	N/A	N/A	Chr09	3592297	3_GtGmGl	Tm1_Mira454_Contig_33233	TATAATTTAAAGTAAACTAGTTCAATCAATTTCCCTAACAGAAATCTAAA[A/G]AGAGAATTTCCGAAATTGTGTAAAGTGAACACAATTCTTGCAGTGTAAGT
Tom_013589_Class_II	N/A	N/A	*	0	Unique_Gt	Tm1_Mira454_Contig_33608	AATGAGAAGACACTCATCTTAAAAGAAGACAGAGGTCCTAAACACGGTGA[T/C]AGGAGAACGAGGGTGGCTATTTACTTTGATGCAGTTTTTGATCAACAAGC
Tom_013590_Class_II	N/A	N/A	*	0	Unique_Gt	Tm1_Mira454_Contig_33608	GAGAACGAGGGTGGCTATTTACTTTGATGCAGTTTTTGATCAACAAGCCT[T/C]CAGATTTGCTTCGGGACTGGTAGTACAAGATGTGAGGGGCGAAATCTTGG
Tom_013624_Class_II	N/A	N/A	*	0	Unique_Gt	Tm1_Mira454_Contig_33748	GATTGAAGGCAATTTCTTCTCAGTAGCAATTACTACCCCATTAGCAGCTT[T/G]GATTCCAAGATACGTTTGACCCGATCCTACTGCTGTCAAGGCGTGCTCGA
Tom_013643_Class_II	N/A	N/A	*	0	Unique_Gt	Tm1_Mira454_Contig_33823	TGCGGAGAAAGGAATGAAACAACCGACAGAATATGCCCTGGGCCTCTGGT[T/C]AGTTTAATGTGTGCCAGAATAGACTCTTCTGCTATGGCCTTTGGGATATC
Tom_013713_Class_II	N/A	N/A	Chr03	43017037	Unique_Gt	Tm1_Mira454_Contig_34115	AGCCTGCCAAGGAACCTAGCCACACAACCACCTTCAAATCCCTGATTGTT[T/C]TTAGGACAGTTATTAACATACATCACCACAACAAAAACAGCAATATTAGC
Tom_013881_Class_II	N/A	N/A	Chr11	10398527	Unique_Gt	Tm1_Mira454_Contig_35030	TCTTAAAGACGTCAACATAGTCCTAACTTAGAGGGGCAACCAAACCTTCG[A/C]GCTGCTGAATGGAGGAAAGATACGGCCACAATAAGGTATCAAAACTATCG
Tom_013903_Class_II	N/A	N/A	Chr01	10552739	Unique_Gt	Tm1_Mira454_Contig_35137	CTCTTCTATAAGAGCAAGATGATTCAAAACAAGGTCCACAAGTCTTCATA[A/G]CATGGCAATAAGGTCGTATATAAAAACATTGGAAACATCTTACATAATCA
Tom_013908_Class_II	N/A	N/A	Chr09	17504551	Unique_Gt	Tm1_Mira454_Contig_35195	GACTTTGCCAGGAGGTAGAGAGCTCTTAATCTTCGAAAATAATTTTTCAA[C/G]GGAATACTTGACACCAGCAACTGCCCTCAGTGGAGCTTGACCTTGCATGT
Tom_013924_Class_II	N/A	N/A	Chr07	6164636	2_GtGm	Tm1_Mira454_Contig_35270	AAGCAGAATCATCTGTCGCTGAAAGGTTGTCAACAAAATCTGGCTGCTCA[A/G]CTAAACATTGGGTCCATCGGTTGCATTCTCTATCTTCATGATCTTGGATG
Tom_014007_Class_II	N/A	N/A	Chr05	10339920	Unique_Gt	Tm1_Mira454_Contig_35761	CCTTCAATCATATTACAAACTCTGTAACCTTTTGTATGGCGTCCGATCTC[A/C]TTAAGCTCATCATCGTTCCTCGGTGCCTCCACAAAGCAAGCATCTGCTCC
Tom_014030_Class_II	N/A	N/A	Chr13	54563533	Unique_Gt	Tm1_Mira454_Contig_35902	GTTCCGCCATCCCATATGCAAATGCTTTATGCTAAAGCAGCTGCTCATAA[T/C]AGGCAATGCATTTTGGTAGAATTCCCTACTGGCATGCACATGGACACTTG
Tom_014047_Class_II	N/A	N/A	Chr13	48554638	Unique_Gt	Tm1_Mira454_Contig_35990	TTGGTACTGACATCCCTGAAGATCAGAAGTGCATGGACAATGACGAGCTT[A/T]GCGCGACTGCATCGAAACCCATTGGTGCTGGACAAGCTCACCATGCTACC
Tom_014337_Class_II	N/A	N/A	*	0	2_GtGm	Tm1_Mira454_Contig_37380	TTGGCTGAAGTTCGGTTTTTGAAACGGAGGCACAAGTTCTTGATGCAAAA[T/C]CGAACTTCGAACACACCGGCAGAACAAAGCTTTGCGCATTCACAAAATAA
Tom_014363_Class_II	N/A	N/A	Chr12	21985654	Unique_Gt	Tm1_Mira454_Contig_37553	CCAGAAAGCTGTTGATGCATCTTTGATAAAATCAATTGAGGGAGTCGCAG[A/G]CTTGAAGGCGTACCTTGCTGCAAGATTTTCTCTAAAGTCGGGCATGAAAC
Tom_014458_Class_II	N/A	N/A	Chr12	2387739	Unique_Gt	Tm1_Mira454_Contig_38059	AAACAAGTTTAAGCCACCGGAAATTATCCAGGCTGCGGCACCGAGTGTGA[T/C]TGAAACGCCCTCCTCAGAGTTAACAGAAAACTCGGCTCCCGAAATTTCAG
Tom_014487_Class_II	N/A	N/A	*	0	Unique_Gt	Tm1_Mira454_Contig_38254	AGTCTGATCCAATAAATCAAGGGGAGAATCCCCAAATTTAGAAGATTGCA[A/C]TTCAAATATGTACCAAGGGAAACTAATAAAGCGGCACATGAGTTGGCGTT
Tom_014520_Class_II	N/A	N/A	Chr01	10320555	Unique_Gt	Tm1_Mira454_Contig_38438	AATCCATCACCTCTGGACTTGGTTTCGACAGCAGCCGGATTTTGCTGACT[C/G]TACTCGTCTTTGCTCATCGGGTAACCGGCCGGCGGTGCAGTCACGTAGGG
Tom_014638_Class_II	N/A	N/A	Chr13	5420493	Unique_Gt	Tm1_Mira454_Contig_39055	ACGATGATTCAGATAGGGCTCTAAATTTGGGTATTTGATGCAAACTTACT[A/G]CATAGGAAAGGAATTTTCAAGAACCTAGGCTGCTCAAATACCTTTCTTTT
Tom_014694_Class_II	N/A	N/A	*	0	Unique_Gt	Tm1_Mira454_Contig_39331	AAAGTACTCATCTACTGTCATGGTGCTGATCTTTTGCTTCAGTTCCTGAA[C/G]GTCGGCAATTTCTTTCTCCAAACGCTCGGACTCTTTCAAAGATTTCTCCT
Tom_014729_Class_II	N/A	N/A	Chr07	7616531	Unique_Gt	Tm1_Mira454_Contig_39475	CTGATATTCATTGTGACATAAAAAACCTGATAACTGAACTTGACCTCCCT[A/G]TGACTGAGTGGGATGAAAAATGGATGGATGTGTACCTGGATATCAGTGTG
Tom_014760_Class_II	N/A	N/A	*	0	Unique_Gt	Tm1_Mira454_Contig_39768	AAGAGAGTGACCACTATTGCAAGGTGTCCACGTGGTTGTTCTGCAGAAAA[A/G]GATAGCCTTCATGTGTTTAGGAAATGCCCTGGGTATTCAGTAGAGGAACA
Tom_014822_Class_II	N/A	N/A	*	0	Unique_Gt	Tm1_Mira454_Contig_40156	TTTTTTGTAACTATGTTCCTACTTTTTGTAATCTACATTATCGAAGAATG[T/C]TGGGATCTGCGACCTGTCGAAGATGCCAGAATGGAGCGGAGTCGAGGGAG
Tom_014857_Class_II	N/A	N/A	Chr10	8900667	Unique_Gt	Tm1_Mira454_Contig_40382	CACTCAATTTCCCCCATATTCCCGAGGTTGCCCACACCAGACACCGCAGT[T/G]AGCGACTGCAGCACGCTGTCCCTCCCACATTCCCTCCTATACTCCAGTGT
Tom_014873_Class_II	N/A	N/A	*	0	Unique_Gt	Tm1_Mira454_Contig_40508	TATGAATTAGGGAAAAGAAGAGTTCTAAGAAGAGACTAAGAGGATTGAAG[A/G]CCACGGGGAGTATGGAAAGTGATTCAGATTGAAGATGTAACAGCCCGTTT
Tom_014974_Class_II	N/A	N/A	*	0	Unique_Gt	Tm1_Mira454_Contig_41157	GAAAGAAACAAAAACAGCAGCGAATGGAAACAAATATATTGTATATTTTC[A/G]ATTGATTTCCTTTTTCGACTATAAAAGCCCAGCTTTTAATCTTTGGAAAG
Tom_014996_Class_II	N/A	N/A	*	0	2_GtGm	Tm1_Mira454_Contig_41298	AGTTGCTTATCTATTAGAATTCAAGCTTTTATTTAAATCGAAGTATACAA[C/G]TCACACATGTACGGGCCCAAATTTGCCCGGGCCCGATATAACAAAACCAA
Tom_015055_Class_II	N/A	N/A	Chr13	9128283	Unique_Gt	Tm1_Mira454_Contig_41642	ATGCTAATAACCAATTCCTTTCTACCGGGTTAGCTTTGAAAATGTCCAAA[A/T]GCCTATTGTTTGGCTTAATGGCGCTCTTCAGGAGAAAGAGAGTAGCAAGC
Tom_015057_Class_II	N/A	N/A	Chr12	7273637	Unique_Gt	Tm1_Mira454_Contig_41653	GAAATCTGGTCTGATGCAGCTGATGATGGGAACCCATCTCTGCAATAACC[T/C]TCACTTCCATGGAGTTTCTTCAGCTTCTTCTTCAGATGAGTGTTCCAGTA
Tom_015077_Class_II	N/A	N/A	Chr06	7237268	Unique_Gt	Tm1_Mira454_Contig_41764	AAGTGAAGTCGGTATTATTTTCGGCATCTCAGGAAAACCTCTAGATCCAT[A/C]TATAGTTTGCAAGGAGTATATTTGCAAAACTTCCGTAATGCTATTGTGAG
Tom_015087_Class_II	N/A	N/A	Chr13	57913243	Unique_Gt	Tm1_Mira454_Contig_41909	TAGCTTGACGATGAAGAGATGAAGAAGATGACGAAATGCTTTCGGAATTA[T/C]TCATCCCTAACGGCGGATTCAACTCGGTACTCCATACATTATCAAGAAGC
Tom_015096_Class_II	N/A	N/A	Chr12	6527067	Unique_Gt	Tm1_Mira454_Contig_41975	TTAGGCACACGTAATACTCTATACAATCCTCATAAGCACCCAACCTACAG[C/G]TTGCACTTTGTGGTATCATCTTAGCTTGCAGCATGTCCCACAACTTTGCC
Tom_015143_Class_II	N/A	N/A	Chr03	16924542	2_GtGm	Tm1_Mira454_Contig_42296	ACCAAATGTGGGCGAAGAAATGGATGTTGGTTCGGATTTGAGAGGGAAAC[A/C]GCCTTAACTGCAGTAATTGTGGGCATTTGAATAACTGGCGTTGCCAACAT
Tom_015170_Class_II	N/A	N/A	Chr03	16924542	2_GtGm	Tm1_Mira454_Contig_42492	ACCAAATGTGGGCGAAGAAATGGATGTTGGTTCGGATTTGAGAGGGAAAC[A/C]GCCTTAACTGCAGTAATTGTGGGCATTTGAATAACTGGCGTTGCCAACAT
Tom_015233_Class_II	N/A	N/A	*	0	2_GtGm	Tm1_Mira454_Contig_42886	TAAGGAGGAGGGCTGAGGAATTGAGGGCTCTCTTCGTGAGGGAAAGTGGA[A/G]ATAGCAAGGTGGCTTTGTTGAGATTTTTGTTGTTTTCAAGAGAATGGGGT
Tom_015250_Class_II	N/A	N/A	*	0	2_GtGm	Tm1_Mira454_Contig_43013	TGTCCGAGATGCGGTCAGGAAGTAGAAGACAGCTTCCACGTTTTCCAAAG[A/G]TGCCTTATAGTGAAAGAAATTTGGAGTTAGTTAAATTTCCCCTGGGTACT
Tom_015341_Class_II	N/A	N/A	Chr05	23671614	Unique_Gt	Tm1_Mira454_Contig_43602	AAACCATCTTTTTGTTTATTAGCCTTGCCTGGGCTAAAAGTAACAAAAAA[T/G]TCTGTTTTAATTTGCCTTTTACCGGCACAAAAAACCTTCCCAACATAGCT
Tom_015356_Class_II	N/A	N/A	Chr09	31975844	3_GtGmGa	Tm1_Mira454_Contig_43810	ATACTGCATGAGAACATATCGTCAGTGTTCACATCGGAGGCGATGGCGTG[T/C]CTTCAGGCGATCCGGTTGGGGATAAATCTCCGGTTGTTGATGGTCAAAAT
Tom_015394_Class_II	N/A	N/A	Chr01	45051440	3_GtGmGl	Tm1_Mira454_Contig_44195	GTTTTGGACTGAACAACAGCCATGTCTCTTTTAACTGATATAAAAGAACC[A/G]GTACTCAGAAATGGTCTGGTTTTGCTTGAGAAATTCACAACATAAATACT
Tom_015395_Class_II	N/A	N/A	Chr01	45051184	3_GtGmGl	Tm1_Mira454_Contig_44195	ATGGCTAAGATTACAAAGGGTGTTGACATTCCAAATATTATAATGTAAGG[A/G]AGAGGGGTCTTCATGGGATTCTCTCCTTCCCTTTCTCCTGCAGTTTGCCA
Tom_015509_Class_II	N/A	N/A	Chr07	16049097	Unique_Gt	Tm1_Mira454_Contig_44982	TCTTGTCCTTGGTCTGAAGTGCATCGACGGTAACCACGTCTTTCAAGTCT[A/C]CGTCGAGGGTGTAGCGGGTGGGCATCAGGTGCTGGTAGTTGACGAGCTTG
Tom_015565_Class_II	N/A	N/A	*	0	Unique_Gt	Tm1_Mira454_Contig_45405	TCTATCCTATCATCATCAGCCTCAGCTCCAACAGATCCGAGAATATCCTT[T/C]AAATCATCGGCAGAAGGGGAAAGGTTCCCTCCCAAGACGGCAAGCAAGTA
Tom_015751_Class_II	N/A	N/A	Chr03	12307059	Unique_Gt	Tm1_Mira454_Contig_47040	AGTATGGTGATTTGGCCACCAAGAGCTAACCCAAAAGTTACTGCAGGGTT[T/G]ACATGGCCACCTGAGATGTTGGCACCGATAGCCACTGCAACAAAGAGAGC
Tom_015756_Class_II	N/A	N/A	Chr09	3592297	3_GtGmGl	Tm1_Mira454_Contig_47150	TATAATTTAAAGTAAACTAGTTCAATCAATTTCCCTAACAGAAATCTAAA[A/G]AGAGAATTTCCGAAATTGTGTAAAGTGAACACAATTCTTGCAGTGTAAGT
Tom_015759_Class_II	N/A	N/A	*	0	2_GtGm	Tm1_Mira454_Contig_47175	CCATTTTGGTGCAACAGCAGCAAGGGCACGTCAGGCCTCAGGCTGCGAGC[A/T]CACTGACGAGGCAGGAAGAGCGACACCAAGGGAAATTTAGGGTTTTAGTG
Tom_015774_Class_II	N/A	N/A	scaffold_14	755905	Unique_Gt	Tm1_Mira454_Contig_47302	GGTTAATGTGGGCCCTGATAGCTTCGTCCACATCTTTGCTGTTCAACAAG[T/C]TGATGGCAAGCTTCAAACCCTGAGCTACCAGGGACGAGAATAGGAAGAAG
Tom_015829_Class_II	N/A	N/A	Chr11	62463804	3_GtGaGl	Tm1_Mira454_Contig_47840	TTCTGTACAGCAATGATCAATACAGCAACAATGGGAGAAACAAGTAAAAT[T/C]ATATATGGTAGGACTTGATTCAATGCACCTTCTGTGAATTCAGACCCATT
Tom_015851_Class_II	N/A	N/A	*	0	Unique_Gt	Tm1_Mira454_Contig_48035	ACTTGGGCATCAACTGCCTAGCTTGTAGGCTAACATCCCTCTGGAACACA[T/C]ATGGGCACCAAGTGCCAAGCCTAAAGGCTTTACATCCGCCCCTGGTAACA
Tom_015854_Class_II	N/A	N/A	Chr07	48775070	Unique_Gt	Tm1_Mira454_Contig_48058	TCTGGCAGGCAAGCATCAGCCTACATATGTGATGCTGGGGAAGGGTTACT[A/G]GCCCTGCAAAAGAAGCTTGCTGCAATTGAATCTCATCAACAGTTGGAAAC
Tom_015917_Class_II	N/A	N/A	Chr03	2159874	Unique_Gt	Tm1_Mira454_Contig_48569	TGTTTACATTGATAGCAAATCTGGGTTATCCTTTTAATTTGAAGACCGTC[A/G]TCATCACCGTGAGCTTTGCCTCACCGAACAAGCAACCACTTGTGCCCATT
Tom_015939_Class_II	N/A	N/A	Chr06	50945017	2_GtGm	Tm1_Mira454_Contig_48786	AATACAGAACGAAGCTTGAATGAAGAAGAAGTCTCAACAACTTCAAGCTG[T/C]GTCATGATGATTGAGAAATTCTATTATACAAGGATACACTAGATCTACGG
Tom_015959_Class_II	N/A	N/A	Chr07	3619909	Unique_Gt	Tm1_Mira454_Contig_48899	TGAGGGAAATATTTTCTGCAAGACCAAGCAGCTGAAATTCTATTTGTGTT[T/G]TACTTTAGCTTTCCTAATGCTATATTGTATGTTGGCATGGCATTTATCAT
Tom_016043_Class_II	N/A	N/A	*	0	Unique_Gt	Tm1_Mira454_Contig_49591	GATGTCATTGATAATGGCTCCAATCACTGATTTATCCGGTGAAGTCGTTT[C/G]GGATTTCTTAATAATTGTTTTAGAGTCTCCCATGATTGTTGCCGATTGTA
Tom_016044_Class_II	N/A	N/A	*	0	Unique_Gt	Tm1_Mira454_Contig_49591	ATTGTTGCCGATTGTAAACCTAGTGAAATCCCTAATTTTATACCCTCTAA[A/G]CATGCATGTGCTTCTGCTGCAAATGAGGAGGAAATATTGTTGTGAATGAT
Tom_016111_Class_II	N/A	N/A	Chr09	12858862	Unique_Gt	Tm1_Mira454_Contig_50329	AACGGCAGTATTAATGACTAACTTATGAAACACAGGAGAAAAGAATTTGG[T/G]AGAAGAGGAATGGAATTCATTCCAATCGCCTTGACTTGATCTTGTTTCCG
Tom_016128_Class_II	N/A	N/A	Chr08	51792412	Unique_Gt	Tm1_Mira454_Contig_50472	GATTATTATCTCATTTGAGCATCTTGACTGCGGCTAGAAGTAGTAGCATC[C/G]TGGTTACCTTGGTTTGTGTCTGGTTGATGCGTGTTTGCGATTTTCTCAGC
Tom_016145_Class_II	N/A	N/A	Chr12	2387739	Unique_Gt	Tm1_Mira454_Contig_50661	CTGAAATTTCGGGAGCCGAGTTTTCTGTTAACTCTGAGGAGGGCGTTTCA[A/G]TCACACTCGGTGCCGCAGCCTGGATAATTTCCGGTGGCTTAAACTTGTTT
Tom_016173_Class_II	N/A	N/A	Chr13	18879497	Unique_Gt	Tm1_Mira454_Contig_50875	GGTGATCCATAGATTCAGGTCCAGATCCACACCGAGGACACACTGAAAAG[A/T]TTGTTAGTCTTCTAAGAAGCATATTAACCCAAGTTGCTAGAAAATTCCAA
Tom_016335_Class_II	N/A	N/A	Chr13	55242742	Unique_Gt	Tm1_Mira454_Contig_52114	TTACAAAAGATTATTATAGTAAACATCCATGAAAACAACTGATTCAAAAA[C/G]ACTGAGCCTTTTTTACATTCAGTCATCAAATGTGCTCATAAATCCACCAA
Tom_016375_Class_II	N/A	N/A	Chr01	10552739	Unique_Gt	Tm1_Mira454_Contig_52426	TGATTATGTAAGATGTTTCCAATGTTTTTATATACGACCTTATTGCCATG[T/C]TATGAAGACTTGTGGACCTTGTTTTGAATCATCTTGCTCTTATAGAAGAG
Tom_016378_Class_II	N/A	N/A	Chr08	27810698	Unique_Gt	Tm1_Mira454_Contig_52448	TTGTTCTCGTTGCTCAGGTCCAGTTTCTCACTTTCAAGCGCTTTAATTTT[A/G]CTATCCTGTTCAGTGAGTTTGGCTTTATCAGCGTCGTAGAAATTGTCCGC
Tom_016387_Class_II	N/A	N/A	Chr01	11104447	Unique_Gt	Tm1_Mira454_Contig_52538	ATGGAACAGTCCGGATCCTGGAGCTGCGCGGAGGCCTTATGGAACCTTCC[A/G]ATGAAATCGTAAACCTCGTAAGCGGACTTGAAACAATCGGCGATGAAAAT
Tom_016473_Class_II	N/A	N/A	*	0	Unique_Gt	Tm1_Mira454_Contig_53172	GGAGTTTTATTCCTACTCTTATTAACCTCAAGCATAAGAAAGTGGCTGTG[T/G]ACGATTATTGCCCTCGGTGTCGCCAATATAAGGAAGATAGTAATCATATA
Tom_016487_Class_II	N/A	N/A	Chr08	46005303	Unique_Gt	Tm1_Mira454_Contig_53354	ACATCGTAGGTGAAACTACTATATGCACCAGTGGCCGAGCCTGGATTTAT[C/G]ACGACACCACCCTCATGCTTGTATGCTTTGAACTGATGAGTGTGACCAGT
Tom_016505_Class_II	N/A	N/A	Chr11	4124468	2_GtGm	Tm1_Mira454_Contig_53458	GAGAGCAGTCCGAATCGGAGTGGATCGGGGATGGCAATCAGTCATTATTG[A/G]GGGAGATTCACTCGCAACAATTAAAAAATGCAATACCACAGGTCAAGATA
Tom_016513_Class_II	N/A	N/A	Chr09	17433597	4_GtGmGaGl	Tm1_Mira454_Contig_53529	CTCGTTTCATGAGCCAAAGAAACCAATGTACCTTACCAAATATATATACA[T/G]ATATCAATGTGAAAACAACTGTAGTAGCAGTAGCAGGGGAGGTAGAAAAG
Tom_016756_Class_II	N/A	N/A	Chr10	7078329	2_GtGm	Tm1_Mira454_Contig_55707	GATGCAAGATCTCGGAATTGCGTTGCGTGAAAGTAAACATTTATTTTTGC[A/G]AGGAAGATGATAAACCTTGCTTCTCTACCATTGCTTGTATGTAAGGAACA
Tom_016799_Class_II	N/A	N/A	Chr11	4124468	2_GtGm	Tm1_Mira454_Contig_55954	GAGAGCAGTCCGAATCGGAGTGGATCGGGGATGGCAATCAGTCATTATTG[A/G]GGGAGATTCACTCGCAACAATTAAAAAATGCAATACCACAGGTCAAGATA
Tom_016855_Class_II	N/A	N/A	Chr13	3644045	Unique_Gt	Tm1_Mira454_Contig_56156	AAGAGACCGGAACACATATCTCCGGTAAGCACTCCACAAGAATCCGAGGA[A/G]GTAGCTAAGTAAATAGGCTTGTTCAGCGTATTCGAAAGGATGCGAGTGGT
Tom_016872_Class_II	N/A	N/A	*	0	Unique_Gt	Tm1_Mira454_Contig_56234	ACATGCAAGGTCAAGCTCCACTGAGGGCAGTTGCTGGTGTCAAGTATTCC[C/G]TTGAAAAATTATTTTCGAAGATTAAGAGCTCTCTACCTCCTGGCAAAGTC
Tom_016950_Class_II	N/A	N/A	Chr09	10486944	2_GtGm	Tm1_Mira454_Contig_56486	GGCCTGGCGCTGCAGGGATTTGGACGTGAATTTTAGTTCCATGATCTGGT[T/G]CAGGAGCTTCTCGGTGTTTCCCATGGCTAGAGTCTTAGTTGTTCGCAGAG
Tom_017006_Class_II	N/A	N/A	Chr02	9565053	3_GtGmGa	Tm1_Mira454_Contig_56638	AACCTGTCTAGAGATGTCCCAAACAATAATGGAATTTTCACTGATGTTAC[A/T]CCCGGAAACGTCACTGGAAGATACAAATTGCTTCCCATCAGTGGAGAATT
Tom_017008_Class_II	N/A	N/A	Chr05	3818965	2_GtGm	Tm1_Mira454_Contig_56648	TTAACGTACTTTGCAAACCACTCCAGCATATCTTGTTGAGCTTCGTTAGC[T/G]CTCGACACAGCTGCCAGATCATTGACATCATATCTCACCGACCATCCATG
Tom_017018_Class_II	N/A	N/A	Chr09	25040410	Unique_Gt	Tm1_Mira454_Contig_56679	TCATCAAATCGTTGTGTAAGCCTGGATGCAATTTCATCGTTCTCCGGGGG[A/T]GAATATTTCAAGTGGTATATCTTCCCCGTAAGAGGGTCTAACCTTCGCCC
Tom_017040_Class_II	N/A	N/A	Chr04	57629055	Unique_Gt	Tm1_Mira454_Contig_56768	TTAGATGCCGTGAAATGCGCCTTCTTCGTCTCCGTGAGATCAGTGTTGAC[A/G]TTGAAGCTCATACCATCTCCGCTGCCGACCATATCGGCGAACATCTTTTG
Tom_017099_Class_II	N/A	N/A	Chr02	7244764	Unique_Gt	Tm1_Mira454_Contig_56964	CCTTCTTCTGCTGACAATTCCGGCTCCAACCGAGTAATCCGTTTGGTGAC[A/G]GGCAAGCAACGCATTGGTTCTCCTCACAGAGTCCAAAGTTCCCACACCTC
Tom_017322_Class_II	N/A	N/A	*	0	Unique_Gt	Tm1_Mira454_Contig_57734	TCAAACCAGAGACGAGAGTTTCAGAGGATAACGAAACCCAAATCTTATTA[T/C]AATCAGAAGGGAAAGAAGAAGAAAAAGTAAACGAGGAACTAGAAGGGAAG
Tom_017323_Class_II	N/A	N/A	*	0	Unique_Gt	Tm1_Mira454_Contig_57738	GTGAAGACCTGCATAAGCTTCTGCTGCAAAAGAAGTTGAAACATTTGAAT[T/C]TAAGACCGTCTTCGTAGCAAGAATTACTCCCATCTGATCCCGAACCACCA
Tom_017337_Class_II	N/A	N/A	Chr13	55242742	Unique_Gt	Tm1_Mira454_Contig_57795	TTACAAAAGATTATTATAGTAAACATCCATGAAAACAACTGATTCAAAAA[C/G]ACTGAGCCTTTTTTACATTCAGTCATCAAATGTGCTCATAAATCCACCAA
Tom_017386_Class_II	N/A	N/A	Chr04	9534334	Unique_Gt	Tm1_Mira454_Contig_57962	CTTGCCGTTTCTTCAAGAATCTTGGCATGACTGCGTAGCTTCATCTTGAA[A/T]TTGTGGGAGCGCATTGCGTATCACTTTTGCTTGGCCAACTATCTTTGATT
Tom_017390_Class_II	N/A	N/A	Chr01	6246656	Unique_Gt	Tm1_Mira454_Contig_58013	TTGTTGCAGGGACTCGGTTTCTTTGCCGGTTTCACGTCGTACGGCCCCAC[A/T]ATTGTGCACCCTTCCGTGCATATGTGTTGTAAACACACCATTGCCTCGCT
Tom_017475_Class_II	N/A	N/A	*	0	Unique_Gt	Tm1_Mira454_Contig_58345	AAAGTACTCATCTACTGTCATGGTGCTGATCTTTTGCTTCAGTTCCTGAA[C/G]GTCGGCAATTTCTTTCTCCAAACGCTCGGACTCTTTCAAAGATTTCTCCT
Tom_017480_Class_II	N/A	N/A	Chr09	50410385	Unique_Gt	Tm1_Mira454_Contig_58380	CCACTAGTTAGTGATGTTATGAAAACTACAAGCTCTGATGTTAGCAGAGA[A/T]GAAAATGCCATAAGGAAAATGGCATCCAGGTCTGATGTACCAGAGCTGAT
Tom_017510_Class_II	GOOD	GM_GOOD	Chr03	44864920	4_GtGmGaGl	Tm1_Mira454_Contig_58480	TCTAAGAGATAAGCTTCCAAGGTTGTCGACTTTCAAATGAAAGACACTGC[C/G]GATGCCATCATCACTCGGGTTCTTCTTCCCCAAATATTCCAAGGCCAGTT
Tom_017556_Class_II	N/A	N/A	*	0	Unique_Gt	Tm1_Mira454_Contig_58640	CAAGGATGGTACTATATGCTACAATATTGGGTTCAAAACCTCTGCCTTCC[A/C]TCAGCCTTAGAAATCCAACAGCTCTATCAGTATTACCGCTCTTACACAAC
Tom_017574_Class_II	N/A	N/A	*	0	2_GtGm	Tm1_Mira454_Contig_58716	TAGATGAATAGTGCTTCAAGTAGCGGCAACAATAGCATCATGTGATACTG[T/C]TTAACTTGCTTGGGTGAGGTGGCCGTCAATGTCTTTAGAGACATCTTGAA
Tom_017590_Class_II	N/A	N/A	Chr13	3644045	Unique_Gt	Tm1_Mira454_Contig_58791	AAGAGACCGGAACACATATCTCCGGTAAGCACTCCACAAGAATCCGAGGA[A/G]GTAGCTAAGTAAATAGGCTTGTTCAGCGTATTCGAAAGGATGCGAGTGGT
Tom_017685_Class_II	N/A	N/A	*	0	Unique_Gt	Tm1_Mira454_Contig_59169	TGGCTTAGCCGCCGGCTTACTCTTGGCCTTCGAAGTAGTTTTTGTCTTGG[A/C]CTTCGCTTTAGGAGTAGCTTTTGTACTCTTCCCTTCCTTAGGCTTTGAGG
Tom_017686_Class_II	N/A	N/A	*	0	2_GtGm	Tm1_Mira454_Contig_59169	CCACGACTGCCGGCTCCTCGGTTGCCATTTGCTAGACGATGTAGACGAGA[A/G]GAATCCGGGATTAGGATTAGGGTTTCAGGAAAAATTGGGGAATCGGAAAT
Tom_017860_Class_II	N/A	N/A	Chr08	43054628	4_GtGmGaGl	Tm1_Mira454_Contig_59990	CAAATCCCACATTCATCTTCCCTCTCAAAATCAATATTCCCAAGTCTATT[A/G]TCTAAGTCGACTCTTTTCTTGGCAGAACTCCCACCGGCCTCCTTATCATC
Tom_017975_Class_II	N/A	N/A	Chr10	5140376	Unique_Gt	Tm1_Mira454_Contig_60479	CAAATCTTCTCCAATGATGTATGTGGAAGAGACGTGCTCGCGAAGAGCCA[T/C]GAGTTCTCTTCCTGTCAATTCCCTAGTGAGTTTGTTATCTATATTGAGCT
Tom_018101_Class_II	N/A	N/A	*	0	Unique_Gt	Tm1_Mira454_Contig_61349	CAGCTCTTTGAGCATCTTTTCTAGTGGCTCGATCTTTTGCGTAGATGGCA[A/G]TAAGTTGGTTATAATAAGGGAAACTCCGATGTCTGAATTGAGCTGCTTCA
Tom_018119_Class_II	N/A	N/A	Chr09	5937912	Unique_Gt	Tm1_Mira454_Contig_61527	CATTCCCATTTAAAGGACCTAGGTGATGCTGGAATGCTTGATGCCAAGTT[A/T]GCATTATCCAGATTTTCACTTTTGCCATTAACAAAAGCTCGTAGATGAGA
Tom_018146_Class_II	N/A	N/A	Chr10	5140376	Unique_Gt	Tm1_Mira454_Contig_61758	CAAATCTTCTCCAATGATGTATGTGGAAGAGACGTGCTCGCGAAGAGCCA[T/C]GAGTTCTCTTCCTGTCAATTCCCTAGTGAGTTTGTTATCTATATTGAGCT
Tom_018158_Class_II	N/A	N/A	*	0	3_GtGmGl	Tm1_Mira454_Contig_61856	CAGTTTTAGTGCATCATGGGCTATAGAGAGAGCAGATTCACCCCAAGGAA[C/G]ACCTTGCAATACAATTCCACCACCATCCCCTCCATCACCAACCTTGGGCT
Tom_018173_Class_II	N/A	N/A	Chr11	18404214	Unique_Gt	Tm1_Mira454_Contig_62002	TGTGGTCAAGTCACAAACTCCCTCGCACCCTGCATTAATTACTTGAGAGG[C/G]AGTGGTGCTGGTGCCGTTCCCCCAGGTTGCTGCAGCGGCATCAAATCTCT
Tom_018198_Class_II	N/A	N/A	Chr06	39245970	Unique_Gt	Tm1_Mira454_Contig_62328	TCACCAATTACAACTCCGTGCTTCTGACCAAAAACTGCACTTGTCAGTTC[T/C]GGTGGTAGATCTGTTAGTACATCAGCAGCACGGATCTCCATGTACTCGTT
Tom_018254_Class_II	N/A	N/A	*	0	Unique_Gt	Tm1_Mira454_Contig_63004	ATCAATATGATTAAAAGTGAAAACCGGCCCTTTTACACATTGCACTTCAA[T/C]GCCATCATTGCAATACTCGCAATTTCTACATGAGTTGACATAAGTTCCCA
Tom_018265_Class_II	N/A	N/A	Chr01	2239010	Unique_Gt	Tm1_Mira454_Contig_63149	TCAAACATTAGAACCTTCATAACAATCACAAGAGAGTTTCGGAGGAATAG[A/G]CTGCAAATGTCACTATTTTGTTGAAAATTTGAAGTAGATTTGTGTTTATA
Tom_018278_Class_II	N/A	N/A	Chr10	7978192	Unique_Gt	Tm1_Mira454_Contig_63363	AAATCATAGAATCCTAGTTCCCGCAGAATCAGTTGAATATTAAGTAGGCG[A/G]CTGTAATGTATCTCTTTTTGTGGTTTCCCTAATTGCCGCGTTTGAATATG
Tom_018314_Class_II	N/A	N/A	*	0	Unique_Gt	Tm1_Mira454_Contig_63681	CAAGGATGGTACTATATGCTACAATATTGGGTTCAAAACCTCTGCCTTCC[A/C]TCAGCCTTAGAAATCCAACAGCTCTATCAGTATTACCGCTCTTACACAAC
Tom_018378_Class_II	N/A	N/A	Chr11	4487230	Unique_Gt	TM1_EST_Contig_23	TGCAAGGCCCTATGGTCAGAGAGCTGTACTGAAGTTTGCACAGTACACTG[A/G]TTGTCATGCAATTGCTGGAAGGCACACTCCTGGTACCTTCACTAACCAGC
Tom_018387_Class_II	N/A	N/A	Chr01	46035668	Unique_Gt	TM1_EST_Contig_107	AAGCTCTGTAAGGTCAGCACTGAAGTTTCTGTCTGTAAAAGAATGTAATA[A/T]ATATTTCAGATCTTATGCTGCATTTTACGTGGCTGTATCAGGGTTCCTCC
Tom_018402_Class_II	N/A	N/A	*	0	Unique_Gt	TM1_EST_Contig_190	CGATGCAACTCACTCGTGATCTCCGAGCACGAAACCAGAACCCTGCCCTT[A/T]CTGTTCCTGGCTACTAATCCCCTTGACAATTGCCGAGATCTTTCATCAAA
Tom_018403_Class_II	N/A	N/A	Chr05	57551947	Unique_Gt	TM1_EST_Contig_192	TTATCCGGTTCGGTTCGATCCGGTGGGAGTGCAGTTGGGTATGGGATTTG[T/C]AAGTGTTGTCCGAAGTGAACCGGACTCTTCATCGGCCATTCATTGCAAGG
Tom_018462_Class_II	N/A	N/A	*	0	Unique_Gt	TM1_EST_Contig_603	CCTTGGTGGTACAGGTGGGATGGGCGCCATGGTAGGTGTTGGGATGGGCG[C/G]TGGTAGTGGAAATGAAGGTGGTGTTGGCATTGGCAATGCGCCTGGTGTCG
Tom_018505_Class_II	N/A	N/A	*	0	Unique_Gt	TM1_EST_Contig_893	ATCCTCCGGAGCAACATTACAGAGTGGGCATTCAACCTGAACAAACAACC[T/G]ACATTGAACCAGATTGGTATAATGAGGCACATAGTTGATAAATAGGCGCC
Tom_018513_Class_II	N/A	N/A	Chr11	199074	Unique_Gt	TM1_EST_Contig_1035	CTCCTCAAATCCTTCAACTCCATCCCCGAAATCTGAAAATAAGAAACTTC[A/G]GTCCCCCTTGAGTTGCCTTTTCTTGAAGAAGATCGAAGAACCTGATGAAG
Tom_018515_Class_II	GOOD	GM_GOOD	Chr04	2929548	3_GtGmGa	TM1_EST_Contig_1059	ATGGTTCATCAGGGAATGTTTCAGAATATGAAGAGAAATCAGTGAAGCAA[C/G]AGGAGGAGATGATGTATCAAATTCAAAGCTTGCCATTGGAGAATGTTGAG
Tom_018516_Class_II	N/A	N/A	Chr08	27810698	Unique_Gt	TM1_EST_Contig_1066	GCGGACAATTTCTACGACGCTGATAAAGCCAAACTCACTGAACAGGATAG[T/C]AAAATTAAAGCGCTTGAAAGTGAGAAACTGGACCTGAGCAACGAGAACAA
Tom_018521_Class_II	N/A	N/A	*	0	Unique_Gt	TM1_EST_Contig_1086	CTTTCTCTACGTCTCAAACCCTAATTCCTTAGTTTTTACAGAAGATCGGG[T/G]GTTTAATCGCAGAGAATCAACCATGTTTAACAGGCTTTTCGGGAAACCCA
Tom_018527_Class_II	N/A	N/A	Chr07	59361822	2_GtGm	TM1_EST_Contig_1167	GAGAGCTCGTTTAGGGGATGGTGAAGGCCAAATAGTAGAGACCCCAATAC[T/C]ACCACATGATGAAACTATTCTTGGTTCAAACATATCATCAGTTGCTCAAC
Tom_018552_Class_II	N/A	N/A	Chr05	59316762	Unique_Gt	TM1_EST_Contig_1334	ACTTGTTAGCCTCGTTGTCAGGTGCTCCGGGAGGATCGGGTCGAAGAGAC[A/G]AGGATCCGCATTAAAATTTGGTGGACCATTTTACCCTTCCTGTTGTTGGG
Tom_018576_Class_II	N/A	N/A	Chr05	43373523	Unique_Gt	TM1_EST_Contig_1450	AGTATGGATATTACAATAAACGGGTATGACATGGATATTTCCAGCATTTC[A/G]ATTCCAGTTTGCTCGTGCACTGGAACCGCTCAGCAATGTTATCGATGGGG
Tom_018581_Class_II	N/A	N/A	Chr13	51854840	Unique_Gt	TM1_EST_Contig_1502	GCTAAAGAGATGGTGATGCTAGCAGAAAAAATGAGACAAAAGCTTTTGTT[T/C]GGAACGAGTTCTCAAACAAGTGGAACAAATGATGAGGATATGGGTTCAAA
Tom_018621_Class_II	N/A	N/A	Chr03	3610820	Unique_Gt	TM1_EST_Contig_1814	GGAAACCATATGGCTGAGATCCAGAAACTCATGGGGTGTCTCTTGTATTC[T/C]GACAGACTTAGTGAGTCCCCATATGCTCATTTATTATCACCAACCAATTG
Tom_018623_Class_II	N/A	N/A	Chr06	48525839	Unique_Gt	TM1_EST_Contig_1828	GTTCTTCCCAAATGCTTACATGCAGGCTCAAGCTCAACACTCACCAAGTT[T/C]GACAACACCTGCAACAACAGCAAGTGCATACTATGTCCAAAGACAACAGC
Tom_018641_Class_II	N/A	N/A	Chr01	42380539	Unique_Gt	TM1_EST_Contig_1937	TTTGAATTGATGCAGGAAATGAAGAAAGTTGTGAGATCATTGCTTGACCT[T/C]CCCATCCAAATCAAGCAAAACAACGTCGATGTCATTGCCGGCAGTGGTTA
Tom_018642_Class_II	N/A	N/A	Chr03	38551601	Unique_Gt	TM1_EST_Contig_1941	AACGGGTTAAGCTGCGGTGCTTGCTTCGAGATAAAGTGTGCCAGTGACCC[A/G]AAGTGGTGTCATTCGGGGAGCCCATCCATCTTCATCACGGCGACCAACTT
Tom_018648_Class_II	N/A	N/A	*	0	Unique_Gt	TM1_EST_Contig_1999	AGAGACAGAGATGAACCTTTAATCTCACTTGGCTACCTCTCTTCAATGAA[A/G]AAGAGTAATGGAAAACAGGCGCATAAGCTTCCATCTCCAGAGGACCAGCA
Tom_018655_Class_II	N/A	N/A	Chr12	27665772	Unique_Gt	TM1_EST_Contig_2022	TTGCCCTTAACCTCAAATCCCTCACTTACGAATACATTGAAGAGAAGTTA[A/T]GGGAAGGCAAAAGCGAGCTTCTTCTCCAATCAAACCCTGTTTACAAGAAA
Tom_018671_Class_II	N/A	N/A	*	0	Unique_Gt	TM1_EST_Contig_2154	AGAAATCGTAATCTCTATGTAATGTATCAGCAAATGGTAAGGTCCAGCAA[A/G]ACCGCTTCTTGTTTCCATGGAGCGGTGTACCGTGCCGGTTGTGTATCCGA
Tom_018684_Class_II	N/A	N/A	Chr12	34263134	Unique_Gt	TM1_EST_Contig_2243	GCCATTTCGGCACAACTCGCTTCCTTTAAATCGTTTTCGAGTTTGTTAAA[T/C]GACAAGAAGTGCAGTCGGTTTCGGTGTCAGATCAAGAGTTTTGGAAATCA
Tom_018685_Class_II	N/A	N/A	Chr08	49062893	Unique_Gt	TM1_EST_Contig_2245	ATTTGGTGTCAGTTGACACTCTCATCGAGGAACATCTGACGGCTGAACCG[A/T]TCAATGAGTATGTTCAGAGTTGTGACATTGTTGCATTCAACAAAATATAA
Tom_018693_Class_II	N/A	N/A	Chr07	52700443	Unique_Gt	TM1_EST_Contig_2336	TACCCTGTAATAGTTTATAGGCACTGCGCACTGTGTATTCGCCCGACGCC[T/C]CAGCACGCCAGACTTGTAAGTCTTCATGAGGTACCTCTGACAGCGGGATA
Tom_018725_Class_II	N/A	N/A	Chr05	62791809	Unique_Gt	TM1_EST_Contig_2627	CTAGTCAGGGATCAGCATCTGTTAATCCGAATCAAAATTGGGCTCCACCC[A/G]GCCAAAGACAAGTACCCGGGAATGTAAATCCAGGTTGGTCTGCTCCTGGG
Tom_018728_Class_II	N/A	N/A	*	0	2_GtGm	TM1_EST_Contig_2641	ATTTCCGATTCCCCAATTTTTCCTGAAACCCTAATCCTAATCCCGGATTC[T/C]TCTCGTCTACATCGTCTAGCAAATGGCAACCGAGGAGCCGGCAGTCGTGG
Tom_018729_Class_II	N/A	N/A	*	0	Unique_Gt	TM1_EST_Contig_2641	CCTCAAAGCCTAAGGAAGGGAAGAGTACAAAAGCTACTCCTAAAGCGAAG[T/G]CCAAGACAAAAACTACTTCGAAGGCCAAGAGTAAGCCGGCGGCTAAGCCA
Tom_018753_Class_II	N/A	N/A	Chr11	10398527	Unique_Gt	TM1_EST_Contig_2750	TCTTAAAGACGTCAACATAGTCCTAACTTAGAGGGGCAACCAAACCTTCG[A/C]GCTGCTGAATGGAGGAAAGATACGGCCACAATAAGGTATCAAAACTATCG
Tom_018776_Class_II	N/A	N/A	Chr03	43824528	Unique_Gt	TM1_EST_Contig_2893	TCAAAGTGTTACCGGGACCTCCGTGTTGGGGAGGAGCAAGCGGCGAAGGC[A/G]AAAGCTGTTATGGAGAAATCTCTCAGTATCAAAACGAAGCATGAACCTGT
Tom_018779_Class_II	N/A	N/A	*	0	Unique_Gt	TM1_EST_Contig_2910	GGGTCGCAATGGAGGAAAGATTGTGAACCCAAACGATCCCCAAGAGAGTC[T/C]GGAATTACATCAAGATTACGGAGCTCCGACTAGAGCTCCCCCTGCTTCAC
Tom_018799_Class_II	N/A	N/A	Chr03	4886302	Unique_Gt	TM1_EST_Contig_3021	GAGGCATACCTTGTGGGTCTTTTTGAAGACACCAACCTTTGTGCGATCCA[T/C]GCCAAGCGTGTCACAATTATGCCCAAGGACATCCAGTTGGCTCGTAGGAT
Tom_018814_Class_II	N/A	N/A	Chr09	12852758	2_GtGm	TM1_EST_Contig_3210	TTCGTTCCCCAGACCACCCAAAAGCCAGAAGAACAAGAGCCAAGGTTCAT[T/C]CCTGAAACCCAAAATGGTTATGGCCTTTACGGCCACGAGTCAGGCTCAGG
Tom_018817_Class_II	N/A	N/A	Chr08	54534793	2_GtGm	TM1_EST_Contig_3234	AAATCCCCTTGTCTTCCTTTCCATCCTTCATTATTCTCGCCGCCCCTTAC[T/C]CAGAAGACCCTCACTTTCTCGACTGGGACTAGAGCCGTTTCGGGGTCCGG
Tom_018868_Class_II	N/A	N/A	*	0	Unique_Gt	TM1_EST_Contig_3510	TACAGCCGAGGGCGTAGTGACAGTAGATCGAGATCACCTGTGAAGCGAGA[A/C]AGAAGTTTCGAGCGTGACGATAGAAGATCAAGGAGTCCTAAGCGCCACAG
Tom_018874_Class_II	N/A	N/A	Chr09	50410385	Unique_Gt	TM1_EST_Contig_3583	CCACTAGTTAGTGATGTTATGAAAACTACAAGCTCTGATGTTAGCAGAGA[A/T]GAAAATGCCATAAGGAAAATGGCATCCAGGTCTGATGTACCAGAGCTGAT
Tom_018880_Class_II	N/A	N/A	Chr04	47569820	Unique_Gt	TM1_EST_Contig_3652	ACGGCAACAGCAACGACGAATAGTCCGATGACCGCTTCAAATCGGTCTGG[A/G]TACGATACCGCGGAAAAGAAGTCGGTGAATCGATGTTCTGGTTGCAGAAA
Tom_018901_Class_II	N/A	N/A	Chr02	206424	Unique_Gt	TM1_EST_Contig_3774	ATTTTCTTGGTAGCCATGCCAATGGCGTATTGCGTCAAAGAAGGTGCCGA[C/G]GAAGTAGATGAATGGTTCGACAAGCTTCCATACGCAAAACAAAAGGTTAC
Tom_018919_Class_II	N/A	N/A	*	0	Unique_Gt	TM1_Sing_EST.DR176765	ATCAATAGAACTCTAGCTATTTCTCTTCCCCGAGCTTGTAGCATGCCTGG[T/C]GTCCCCCTCCAATGCAAAGCCTCTGTTGGTGCACCTGTTCCTGCTCCAGG
Tom_018935_Class_II	N/A	N/A	Chr08	52708198	Unique_Gt	TM1_Sing_EST.DT574826	GTCGAGATACAACCGGCTGCTATTGTCTCCGATGATAAACCGGCGGAATC[T/C]AAGGCGGCGAACAGGTGCTTTATCTGCAGAAAGAAGGTTGGATTGACCGG
Tom_018964_Class_II	N/A	N/A	*	0	Unique_Gt	TM1_Sing_EST.DT573658	AAATGATGGTGTCACCACATCTATATGGAATGCATCATGCTAGAATGCCT[T/C]TGCCTCTTAAAATGGAAGAGGAGCCTGTTTATGTAAATGCAAAGCAATAT
Tom_018990_Class_II	N/A	N/A	*	0	Unique_Gt	TM1_Sing_EST.DT572139	CCCAGGACATTCTCGGAATAAATGGTCCATTGTTTCAGCTCTTTCTCTAC[A/G]TTGGGGGCAGCTTTTGTTGGTTGCTAACTTCCTATACTGCATATTTACTT
Tom_019014_Class_II	N/A	N/A	*	0	2_GtGm	TM1_Sing_EST.DT571293	AAGGCGTAGACTCCATAATTTCCTATAGAAATTTTTTGTTTCGATCTGTA[T/C]TAAATAAGCATTAGGATCTGTAGTTGCCTATTGTAATAGTTTATAGGCAC
Tom_019035_Class_II	N/A	N/A	Chr06	49680782	Unique_Gt	TM1_Sing_EST.DT570502	GGTGAATATGTAAGGCAATGGCTGCCGGAGCTAGCGAGGATGCCGACCGA[A/G]TGGATCCATCATCCTTGGGATGCACCTCATACCGTGCTTAAAGCTGCAGG
Tom_019053_Class_II	N/A	N/A	Chr11	14703556	Unique_Gt	TM1_Sing_EST.DT569332	AGATTATGGCTATTACTTCGATCTCGACGAATTGGTCATCTCTTTTCCGC[T/C]TCTCAAACCACTCGAAACATTCACTCTCTTTACCCCAAAGTACCATTTCT
Tom_019054_Class_II	N/A	N/A	Chr01	26488381	Unique_Gt	TM1_Sing_EST.DT569254	ATTCTCTTCCTCACTCTCACCTGCTTTGCAGCCGTCTCATCATCTACTAC[T/G]ACCACAACAACTCTAAAACGGCACTCTGGGTTTCTCTACTCTAGAACCCG
Tom_019068_Class_II	N/A	N/A	*	0	Unique_Gt	TM1_Sing_EST.DT568842	GTGGTGACATGGAGGCCGTGAGTGGAAAATCCCTCGTGAAAACCCGATTC[T/C]CTGGCTGCAGTACTAGCGTGTTCTAGAAACCTCTAGGTTTTTGGTATTCT
Tom_019096_Class_II	N/A	N/A	*	0	Unique_Gt	TM1_Sing_EST.DT567632	GTACCTGTGAGGCACTTAACAGGTCAGGTGGATGCTGTTTGGAAGATGAA[C/G]TGCAACGTGAACAGTGCGAGTCCGCCTGTGACTTTGCAACACATGTTTTC
Tom_019105_Class_II	N/A	N/A	*	0	Unique_Gt	TM1_Sing_EST.DT567265	GTCCTCTTCACTGCTCGTAATGAGCAAGTTGACTTGATGAAGCCCGATGA[C/G]ACTGTAATTCTTCGTAATGCGAAGATCGATATGTTTAAGGGTTCTATGAG
Tom_019129_Class_II	N/A	N/A	Chr10	3744419	Unique_Gt	TM1_Sing_EST.DT566089	TAAAATGCAACCGTTTTTAATCCCTATTTTCTCCTTTGCAGTTTCAATTT[A/T]GGAAATCCCTTTATAGGGTATTTATTTTATAAAAATAATTGGCGATACCG
Tom_019132_Class_II	N/A	N/A	Chr11	746089	Unique_Gt	TM1_Sing_EST.DT566051	TGGGTTAAACGGTTCGTGAATGTGAGTCTGATTCGAAAACAAATCGCAAC[A/G]GACAGTTGGAAAGAGTAAAATTGAGTAGTGGTCGAACATGAATGAGTATA
Tom_019193_Class_II	N/A	N/A	Chr08	42344098	2_GtGm	TM1_Sing_EST.DT562719	CAAACATCTGAGTCAAGGGAGCGAATACCTGAACCAAGGGAGCGAGTGCT[A/G]GAGTCTAGGGAAACTAGCATCTTGGGCAGATTTCCTTCCACAAGAAGTGT
Tom_019200_Class_II	N/A	N/A	Chr05	57551947	Unique_Gt	TM1_Sing_EST.DT562082	TTATCCGGTTCGGTTCGATCCGGTGGGAGTGCAGTTGGGTATGGGATTTG[T/C]AAGTGTTGTCCGAAGTGAACCGGACTCTTCATCGGCCATTCATTGCAAGG
Tom_019243_Class_II	N/A	N/A	*	0	Unique_Gt	TM1_Sing_EST.DT560203	CTCCCTCGACTCCGCTCCATTCTGGCATCTTCGACAGGTCGCAGATCCCA[A/G]CATTCTTCGATAATGTAGATTACAAAAAGTAGGAACATAGTTACAAAAAA
Tom_019252_Class_II	N/A	N/A	Chr07	58098834	Unique_Gt	TM1_Sing_EST.DT559909	CGAAACCAAAACCGAAGTTCAAATCAGGAGCTATTTGCGAGTCAACTACA[A/G]CATTAAACGTGGAGCAGCATAACACCTCGGTTCTGAATATCGAGCAGAAA
Tom_019258_Class_II	N/A	N/A	*	0	Unique_Gt	TM1_Sing_EST.DT559647	GATCAAAAGACTCCTGAGAAGGCTGGACCAAGCAAGAAGAGACCTGCTGA[A/G]TCATCTAAAAAGACCCCTACTCCCGAAAAGAAGGCAAAGCTGGTCACTCC
Tom_019268_Class_II	N/A	N/A	*	0	Unique_Gt	TM1_Sing_EST.DT559023	CCAGGACATTGTCTGAAAATATGAGGACTGTCTTCAACCCCAACATGGCA[A/G]CGGGGGCATCTGTCACTTACAGTAATCCTTCTATATCTGAGATTTGCTAG
Tom_019276_Class_II	N/A	N/A	*	0	Unique_Gt	TM1_Sing_EST.DT558481	CCGGCCTTGCCACATCTCGACCTCTTTATGCTAATCTTCTTCAAGTAGCC[T/C]CATTCCCACCTACTGCATCTTCAGGGGTATAGGAATTGTGATTTCAATCC
Tom_019277_Class_II	N/A	N/A	*	0	Unique_Gt	TM1_Sing_EST.DT558481	TGTGATTTCAATCCACTCTACATCCTCGGTCTACTCCATTGCGACTTCAG[A/G]GGGATAAAACTTGTAATTTTGAGCCTGCTCCACTACAACCTCAGAGAGAT
Tom_019296_Class_II	N/A	N/A	*	0	2_GtGm	TM1_Sing_EST.DT558174	GTTGATCTCGGCGTGACTTGGGGCCTGGAATCATGGCCTTGACGGGGTAG[T/C]TGGAACAGCAGGAGCTGAAGAGTCATGAGGCTTGGCTTCTGGAACCTTCT
Tom_019380_Class_II	N/A	N/A	*	0	Unique_Gt	TM1_Sing_EST.DT554479	CTTTCCAAAGATTAAAAGCTGGGCTTTTATAGTCGAAAAAGGAAATCAAT[T/C]GAAAATATACAATATATTTGTTTCCATTCGCTGCTGTTTTTGTTTCTTTC
Tom_019392_Class_II	N/A	N/A	Chr10	3151051	Unique_Gt	TM1_Sing_EST.DT553907	ATGAATTAGATTAATTTTAGCATATCAGATGTATATACCTTGTATGGTTG[C/G]CTTTGGAAAACACACTGGAAGTTGAATGTAACAATTTATTTCTTTCTTTT
Tom_019433_Class_II	N/A	N/A	Chr11	60085990	Unique_Gt	TM1_Sing_EST.DT551240	CAAAGAGCTATTAACAAGCTGAACGGATATGGTTATGACAATCTCATCCT[A/G]CGAGTCGAATGGGCCACACCAAGAACAAACTAGAACATTGTCATCTTCAT
Tom_019447_Class_II	N/A	N/A	*	0	Unique_Gt	TM1_Sing_EST.DT549826	AGGATGTCTTTCGACCTAGAATCAGAGAGTAGGATAGAAAGAATACGCTT[A/C]GCCAGATCATCATAAAAAATACTAAAGATCAACTCATTATTCCAGGAAGC
Tom_002979_Class_III	N/A	N/A	Chr13	54821148	Unique_Gt	Tm1_Mira454_Contig_4994	GTGTTGGCATCAATATTGGTAATGGTGGCGGCGGTGATGGTGGTGGTGTT[T/C]GGTTTGGTGGAGGAATCAACATCAACAACAACCCAACACCATCTGGTCCT
Tom_004877_Class_III	N/A	N/A	Chr07	11611224	2_GtGm	Tm1_Mira454_Contig_8505	GCGGATCATTCCAGTTCTTTTCAGAATTTCGAAATTTTTTCACAGCACAC[A/C]GTCAAAAGGCAACCAACTCTTTTAAAAACCTGCAGATCTGAAGTTATTAC
Tom_007172_Class_III	N/A	N/A	*	0	2_GtGm	Tm1_Mira454_Contig_13311	CACTAAAACCCTAAATTTCCCTTGGTGTCGCTCTTCCTGCCTCGTCAGTG[A/T]GCTCGCAGCCTGAGGCCTGACGTGCCCTTGCTGCTGTTGCACCAAAATGG
Tom_009370_Class_III	N/A	N/A	*	0	Unique_Gt	Tm1_Mira454_Contig_18868	GAAGAAAATGATTCATCAGAAAGTATGTATGTATGTATGACTGTATGTAT[T/G]TATACCTTTGGTTACTTTGCTCATCAGGTGACCAGTACTTATTCCACCAT
Tom_009452_Class_III	N/A	N/A	Chr07	20325743	Unique_Gt	Tm1_Mira454_Contig_19127	TTGTGTTATAACAATGTAAAATAATTTACATACGGCGAACTAGTTGAAAA[T/G]AAGACAGAAGAAGAAAAGAAAAAGGCCAGAATTAAAGATGTCACTCCATT
Tom_010960_Class_III	N/A	N/A	Chr04	50054351	Unique_Gt	Tm1_Mira454_Contig_23957	GGTGCCTGAATCTACCAGCTAAAATTAAGGTTACAATATGGAAGCTATCT[A/T]GGAATTATCTGCCTACAAAGGTGAATCTTCAACATCGGAAGTTAGTAGTA
Tom_012020_Class_III	N/A	N/A	Chr11	4124468	2_GtGm	Tm1_Mira454_Contig_27750	GAGAGCAGTCCGAATCGGAGTGGATCGGGGATGGCAATCAGTCATTATTG[A/G]GGGAGATTCACTCGCAACAATTAAAAAATGCAATACCACAGGTCAAGATA
Tom_012207_Class_III	N/A	N/A	Chr09	25326887	Unique_Gt	Tm1_Mira454_Contig_28403	GTTCCAATGTAAGTGGTCTGAAACATTTGGGAGCCATCATCTTCCAGTCT[T/C]TGGACTTGTTTAGTGGCCCTACAACCTTGATCGTACTTGCGAGGGCACCT
Tom_014190_Class_III	N/A	N/A	*	0	Unique_Gt	Tm1_Mira454_Contig_36767	AAACGGGCTGTTACATCTTCAATCTGAATCACTTTCCATACTCCCCGTGG[T/C]CTTCAATCCTCTTAGTCTCTTCTTAGAACTCTTCTTTTCCCTAATTCATA
Tom_016457_Class_III	N/A	N/A	*	0	3_GtGmGl	Tm1_Mira454_Contig_53064	TGATTATTCAATACAAAGCAGTTGAAGTCAAATTATTATTATTACATTCA[T/C]TTATTCCACACTATATCAGTTTTGACTCCCCATACTCCATGCTTTTGCGG
Tom_016545_Class_III	N/A	N/A	*	0	2_GtGm	Tm1_Mira454_Contig_53745	ACCACAAAAACACTCAATCGGCAGCCATTTCACGTACCCTTCGACTCCGA[T/C]ATTCCTCCTCTTCATCCAAGGTCAGGGTGTGTTCCTTACATCTAAGTCTG
Tom_017449_Class_III	N/A	N/A	*	0	Unique_Gt	Tm1_Mira454_Contig_58245	CAGCTCTTTGAGCATCTTTTCTAGTGGCTCGATCTTTTGCGTAGATGGCA[A/G]TAAGTTGGTTATAATAAGGGAAACTCCGATGTCTGAATTGAGCTGCTTCA
Tom_018711_Class_III	N/A	N/A	*	0	3_GtGmGl	TM1_EST_Contig_2423	CCGCAAAAGCATGGAGTATGGGGAGTCAAAACTGATATAGTGTGGAATAA[A/G]TGAATGTAATAATAATAATTTGACTTCAACTGCTTTGTATTGAATAATCA
Tom_019189_Class_III	N/A	N/A	*	0	Unique_Gt	TM1_Sing_EST.DT563028	CTACATCCTCCAGAAAGGAATGTAATTTGGGGACTAAATAGAAGAAAAAG[T/G]GAACAATTGGGCCAAATTAAAGAAAGAAGCAAAGGAGGGCCAAAGTAGAA
