# Supplementary material for: Development and bin mapping of gene-associated interspecific SNPs for cotton (Gossypium hirsutum L.) introgression breeding efforts
Source: BMC Genomics. 2014 Oct 30;15(1):945. doi: 10.1186/1471-2164-15-945 (PMC4298081; doi:10.1186/1471-2164-15-945)
Supplement: Supplementary file 6 — Additional file 6: Gossypium mustelinum SNPs relative to G. hirsutum line TM-1. SNPs and 50-bp flanking sequences for in silico-derived SNPs of G. mustelinum relative to G. hirsutum line TM-1. SNPs have been classified into two categories, Class I are SNPs from contigs with no other SNP residing within the contig. Class II are SNPs from contigs that contain one or more additional SNP outside of the 50-bp flanking sequences (none within). Alignment position and scaffold information to G. raimondii (D5) draft genome sequence using BWA. Column 6 indicates overlap information for G. mustelinum markers with G. armourianum, and G. longicalyx, where the Arabic numeral indicates number of shared species and subsequent abbreviations indicate with which of the above species the marker is shared (Gm, Ga and Gl, respectively). (XLSX 487 KB) [file 12864_2014_6928_MOESM6_ESM.xlsx]

## Sheet: Class_I
Marker	GM_ExperimentalResult	OtherSpecies_ExperimentalResult	D5_v2_Scaffold	D5_Cor_v221_Pos	Shared_Species	Contig	Sequence
Mus_000024_Class_I	N/A	N/A	Chr06	48726666	Unique_Gm	Tm1_Mira454_Contig_6692	TGAAAGGTAAAAAAACTAAATTCCTGAAAAAATACAAAGCTTAAATTTCA[A/G]TTTTTTGAGAAGTATAGAGACTAATGGCATATTTTAATCAAATACAGTAT
Mus_000032_Class_I	N/A	N/A	Chr02	18504821	Unique_Gm	Tm1_Mira454_Contig_37	AATTTGTAAATACATTTGCTTAATGTAGGGGACAATTTTACCACATTGTT[A/G]AAATAAACATTTCTTTCTCTAAATAATGATCAAAATTTCACAAACATATC
Mus_000090_Class_I	GOOD	N/A	Chr11	5823847	Unique_Gm	Tm1_Mira454_Contig_167	TAATCTTGGTGATGAAGTGGAGTAAAGCATGCTCAAACTCCTCCCCATTG[C/G]TCCATTCGCAAACTTCAGCTTTTATTAGGCTCCTGTTTTTGCAAACCAAG
Mus_000093_Class_I	GOOD	N/A	Chr11	5825033	Unique_Gm	Tm1_Mira454_Contig_167	ATCGAAAGAAAAAGCTATCAGAGAGACGACGAAACACGGTAGAAAAAGTA[T/C]AGTGGGAAAGAGAAGGAAGGTAATTAGACTGAGGTTTACGCTATTCTTTT
Mus_000142_Class_I	GOOD	N/A	Chr09	9315952	Unique_Gm	Tm1_Mira454_Contig_297	ATTGAATACGAAGGCCACAATCTTCCTGGTGTTGCGCTGGTATAGGCAGG[A/T]GACCTTTCTCTTGCAAGCTTTTCACCGTCTCGTATAGGCACTGCTTCACC
Mus_000197_Class_I	GOOD	N/A	Chr11	51284372	Unique_Gm	Tm1_Mira454_Contig_365	CAACTCCATTAAAACCAAACCAAATGTAAACAAACATTGTCACACCACAT[A/T]AAAACTTAAAAGCAAGGATGAAGATAACAGTGACTCATATCAATAAGGTC
Mus_000226_Class_I	GOOD	N/A	Chr10	3746939	Unique_Gm	Tm1_Mira454_Contig_398	CAGGCAAACTTTTTCAGGGAAAACAAATACCTATCCATACCAGCTAATGA[C/G]TCAGCGGCATCCAGTTACTGGCACAGCACGGCTTGTGTTGGCGTCACCGA
Mus_000228_Class_I	BAD	N/A	Chr10	61610433	Unique_Gm	Tm1_Mira454_Contig_403	TTAGTTGTTGATGCGTTGATGGAACAAGTATCAATGGAGGCTACTAATCC[C/G]AATCCGAGTTCAATGAGCGGCGTCGCTGCTGCTTCCGCCGCCGAGCTTCT
Mus_000243_Class_I	GOOD	N/A	*	0	Unique_Gm	Tm1_Mira454_Contig_417	TATAAGTTGATGATATTTGCTTGGTAATACATACATCCGATGATCACCAA[T/C]TGCACCAATCTTAACCTCCTCCTACTTCTGACTCTGACATGGTATCAATT
Mus_000320_Class_I	N/A	N/A	*	0	Unique_Gm	Tm1_Mira454_Contig_487	GATTTATGAGTTTGTTCAATTAAATGATGACAGATTCAGGAATGATCTGA[A/C]TACATTTATGAATGCGATTCAACAATATTGTAGTATTTTAAAGCATGGAG
Mus_000335_Class_I	N/A	N/A	*	0	Unique_Gm	Tm1_Mira454_Contig_509	AAAATCATGAAAATATAAATGGGAGGCATCGATCTGAAGATGGCAATCAA[C/G]TAATATAGGCACAACTAAACCACAGGAGTTAATAGTGGTTTCTTCAGAAA
Mus_000370_Class_I	N/A	N/A	*	0	Unique_Gm	Tm1_Mira454_Contig_556	TGGTCTTCATCAAGCAGGGTACTCAAATTGGTGCGTGTGCTTCAGCTGAG[T/C]CACCGTTGATAATCAAACTAGGCGCTGCCATTTTCTCCCCATACATTGTC
Mus_000371_Class_I	BAD	N/A	Chr07	14163716	Unique_Gm	Tm1_Mira454_Contig_556	CATAGGACCCCCAAAGCCACCACCAAGGCCACCGCCGTACATTCCACCAC[T/C]ATACATTCCAGAGTTCCCATATAGACCACCATAACCTCCTCTATACATGC
Mus_000372_Class_I	GOOD	N/A	Chr07	14163810	Unique_Gm	Tm1_Mira454_Contig_556	TACATGCTGTTTCCATACAATCCACCACCATAAGAACCCATTCCACCATA[T/G]GATGACGAACCATACATTCCAGAACCATATGCTGAGTTGTAGTTTAAACC
Mus_000436_Class_I	BAD	N/A	Chr11	33282542	Unique_Gm	Tm1_Mira454_Contig_625	TACTGCATCTGGTTGTTACCACCATTCTAGTCTTCTGATTCTTTGTATAA[C/G]AAAATAAACTCTTCTGGGGCAAGCTCCTAAAATGAAAATTGGACCTCGCA
Mus_000510_Class_I	N/A	N/A	Chr11	59289862	Unique_Gm	Tm1_Mira454_Contig_719	ATACTAATTTTCAAGGAATAATTCATGCTTTGATTCACACCAGTACCTTA[A/T]ACTGGATTTTCTGTACTATTAACATGTTTTACTGTTTCCCGAGAAATGCA
Mus_000524_Class_I	N/A	N/A	Chr07	19403454	Unique_Gm	Tm1_Mira454_Contig_744	AGAGAAACTTAGGAATATGGTGGAGTTGACTGCAGAAGATAATTCCAGGA[C/G]ACTGGGGAAGTGCTTTTGATATCGCTGATCGTCTTCGTTCCAGAAGAACA
Mus_000550_Class_I	BAD	N/A	Chr08	35709630	Unique_Gm	Tm1_Mira454_Contig_768	GTGGAGAACTTGGATCCCTGATGATGAGTATTTGAAATCGAGTGAGGGTT[T/C]CAATAAGGTGTACTTCGGTGGTCGGATTAAGTACCAAGATGGTGGGGCGA
Mus_000551_Class_I	GOOD	N/A	Chr08	35709970	Unique_Gm	Tm1_Mira454_Contig_768	ATGCTGGCTTCTCCATTTTATGCTGATTTCGTGGTTGATGCTGGTCGTTC[T/C]GGGGTCATTACCGTAAGCGTTGGACCTTCTAGCAAGAGCATGGGGTATAC
Mus_000636_Class_I	N/A	N/A	Chr07	9939186	Unique_Gm	Tm1_Mira454_Contig_849	GCAAATCTTATACCAATTAAAGACAGGAATAAATGTCAAAGCTACATTTC[T/C]GCTAGTGATAGCTCACTCCTTCTCCATTCACAACTTCACCGATGCGGTAG
Mus_000673_Class_I	GOOD	N/A	*	0	Unique_Gm	Tm1_Mira454_Contig_905	TCTCAAAGGCTCAAAAGAAAAGCGCCCAAGAAATCTGGCCACACACTTGC[T/C]GACAAGTCTCATATGCCTGTGCCCCGGACAATTGTTGACATACATAACAA
Mus_000723_Class_I	BAD	N/A	Chr03	45710912	Unique_Gm	Tm1_Mira454_Contig_967	GAAGCCCATCACTTCTTGCTTCCTATGGAAACCCACACTTATTTAACCAC[A/G]AAGATCATCATTCCACCTATAAATCATTGCTATCCACCAGAATTCTTGGA
Mus_000768_Class_I	GOOD	N/A	*	0	Unique_Gm	Tm1_Mira454_Contig_1019	AGCAAGAGCCTCGGGAAGACCCCGAGGGTACAGCATAGAACTAACTTTTC[T/C]CCACCCACGTTCAGCGTGCTTAAAATCAAAGCGGAAAACATGGTTTAATG
Mus_000797_Class_I	GOOD	N/A	Chr09	63137673	Unique_Gm	Tm1_Mira454_Contig_1062	GATTGGATCCTGCCCAGCCTTTCTCTTTGGGGAAGCTTTGCACCAGTTTT[T/G]TGAATTCATCATCCCAAGAGGAGTACACATCATGTGATTTTGAAACCATT
Mus_000818_Class_I	GOOD	N/A	Chr06	40110007	Unique_Gm	Tm1_Mira454_Contig_1102	GTCTTAACCTTGATCCACAATGAATCCCCTTCCACTTGTTTCCCCACTAT[T/C]TCCGCTGTGCCATCCACGTGTCCTTGCACGAAATGGCCTCCCATCCGGCC
Mus_000828_Class_I	BAD	N/A	Chr02	60273802	Unique_Gm	Tm1_Mira454_Contig_1113	GTATGATATGCATCGCTTTCCAAAGAACCGAACTTTAGAGAAGTAGACAA[T/C]GTTCCTCATTGCACCAGGGAGTTCAGTTCTTGAATGAGATGACAAGAAAC
Mus_000860_Class_I	GOOD	N/A	Chr11	55713706	Unique_Gm	Tm1_Mira454_Contig_1169	AGAATTAAATAGAATTTTAGTGAAGCAATTGGCCTACTGCTCCACAGTTT[A/C]AATCCATATTCACTATTGAATGTTTGGGTTCAAACTTCAAAGCTCTCTTC
Mus_000861_Class_I	GOOD	N/A	Chr11	55713262	3_GmGaGl	Tm1_Mira454_Contig_1169	TTTCACCGGCTATTTCCGAAAGAACCTTATCAACTTCTTCTTCGGTCTCT[A/T]CTTCGATATCTTCGGAATCCAATGCCGAGTCAAGGGCATCATTTACCATT
Mus_000896_Class_I	N/A	N/A	Chr11	32364792	Unique_Gm	Tm1_Mira454_Contig_1232	TTAGTATTAACAACCAATTTGATTATCACCCCTTAACCACGTATAAAATG[A/G]TTAAACCATATATATAGTACTCAGTACTAAATGATAATCTCCTTGTTAAT
Mus_000915_Class_I	GOOD	N/A	Chr09	69380779	Unique_Gm	Tm1_Mira454_Contig_1257	GCCCGAAATATCTTCCGCACTTAAAGAACAAGAGAAGGAAGGCACCAGAT[T/C]GGGAGCTAATCTATATGTAATATGCAGAAGAGGTAATGATTCTCAAAGGG
Mus_000916_Class_I	GOOD	N/A	Chr09	69380718	Unique_Gm	Tm1_Mira454_Contig_1257	CTATATGTAATATGCAGAAGAGGTAATGATTCTCAAAGGGCCGTCGATTA[T/C]CTCCGAAACAAGGGATTCGATTTAGCTAAGGATATTGTCGGGGGCTTGGA
Mus_000918_Class_I	GOOD	N/A	*	0	Unique_Gm	Tm1_Mira454_Contig_1263	TCAGGTGAGTATTTTGTTAACAGAACATCCAAGATGAATATATAATAATT[T/C]TGTCACTTTCCAAGAGCCACAAAAAAAAAMACATAAGAAATTGAGGATTG
Mus_001014_Class_I	N/A	N/A	Chr09	62932534	2_GmGl	Tm1_Mira454_Contig_1392	CAACAACCACCGTCGGGAGAAGCCTGGTACTCTGGCTTCTGCTTTAACAT[T/G]TTTCTCTTTCCTACAGAAGACCCTTCTTCCAAAAGACTTGGAATTTCCAT
Mus_001049_Class_I	GOOD	N/A	Chr02	12165160	Unique_Gm	Tm1_Mira454_Contig_1449	GATCTTGACCTTCATGCAATAGCAGCTTCTGGCAGAGCCACTAAAGTTTC[A/C]GTAGAAGCGGAGAGGTGGAAATACATGAAAGAGATGATCGCCAGAGGGGA
Mus_001109_Class_I	GOOD	N/A	Chr06	43501748	Unique_Gm	Tm1_Mira454_Contig_1537	TTATACATGACTCATGTTTAATTATACTAAATTCAACACGATCACATCAG[A/G]CTCTTCAAATTAACTCAAATAGCTGGTAATCACTGATCCAAGCAGACCTT
Mus_001150_Class_I	BAD	N/A	scaffold_15	150570	2_GmGa	Tm1_Mira454_Contig_1585	CATTGGTCTGGGGTCAACGAGTCAGGGAAGTCAACAGTGAAGTGAATGAA[A/G]AGTTTACCTCTCATAAATGGCCTCTGATAAATCGGCATTCCTTCATCGTT
Mus_001158_Class_I	N/A	N/A	Chr12	7399287	Unique_Gm	Tm1_Mira454_Contig_1603	AAACTCACAAAAGAAAGATCAGAAAACCAACACCAATAATAAGGCCAAAT[A/T]TTTTATGTTTTTTCATGAAGTAATAATTCAGTAGCAGCAAATTGGACATC
Mus_001159_Class_I	N/A	N/A	Chr12	7399906	Unique_Gm	Tm1_Mira454_Contig_1603	TTATCCTTTTTAAGTGATTCCCTAAAGCTAGAAATGATTTCGGGGTCGAA[A/T]TCTGTGACCCCCAAATCAGCTTTATTATCATCAGTGTCTTGAATTTGAAG
Mus_001232_Class_I	N/A	N/A	*	0	Unique_Gm	Tm1_Mira454_Contig_1698	GAATAATGCAGCATTTATATGTTCTTTTATCACTCCCTCAAAAGAGCACA[A/C]ATCAATTTCCTGTCCCAGGTTCCAAGCGAGGCTTGTCCTTTGATAGAAGC
Mus_001240_Class_I	N/A	N/A	*	0	Unique_Gm	Tm1_Mira454_Contig_1716	ACTGCAAATACAACTTATACCAAAACTTGATTATTCAGATCCCACAAACT[A/G]AAATCTATCCTAGATGATCAAATTATGTTTTTTTCCCTTGAGAAGCTCTT
Mus_001254_Class_I	N/A	N/A	*	0	Unique_Gm	Tm1_Mira454_Contig_1743	TATCATCTCTCAAATCGGCGACAAAGTCGAAGTAATAGGGAGGCTCATCC[A/G]GAAAATCCAAGGTATAGAATCCACTCAAGTTCCTGTAATAAGCTTGAAGC
Mus_001332_Class_I	N/A	N/A	Chr03	473262	Unique_Gm	Tm1_Mira454_Contig_1875	ATAAATTCGGGGTTTTCATTAATATCGCCCAAAGATTTTAGAGTTACAAA[T/C]TATTAATTTTTTTCCTTTTCTTGATCCGATCCCGATCTTATTCGATTTAG
Mus_001354_Class_I	N/A	N/A	Chr12	11903144	Unique_Gm	Tm1_Mira454_Contig_1920	CATTCCCTGAGAGCAACACCTTCCTCAGGCTCCATCTCCGCCGGCGGAGG[T/C]AAAACCGGGCCGTCCGATCCGCCAAAATCTTGGCCAAAACCCACCCCATT
Mus_001417_Class_I	N/A	N/A	Chr08	2595777	2_GmGl	Tm1_Mira454_Contig_1996	TTAATAACTGCTTGACTTTTCCAACGACCTGAAAAACCCGATCATATGGT[T/C]ATATATGTCTCTATTTGCTTTTACGCTCAAAAGGAAGTCTATGTGACCAT
Mus_001424_Class_I	N/A	N/A	Chr04	2221110	Unique_Gm	Tm1_Mira454_Contig_2009	AGCTTTTAATTTTCATATTTTCTCTCTCGTACTTCCCACATGGACGTCCC[A/G]ATTTTGGTTTCCCTTTATTAGAACCAACAGCCTTCGTAATATTTGATCCA
Mus_001438_Class_I	N/A	N/A	Chr02	60375330	Unique_Gm	Tm1_Mira454_Contig_2044	CTAGTGGCCCAAACAACGAAAACCCCAGCCACAGCGTACCTAGCAACGCT[A/C]GTCCCCTGGGGAATAAAAAGCGATGCTGCCGAGAAGATCACCACCGGCAA
Mus_001649_Class_I	N/A	N/A	Chr06	5602495	2_GmGa	Tm1_Mira454_Contig_2368	GACCGGTATGTAACAGACACGAGTATTTTATTATTTCTACGCACAGGAAA[T/C]GACCGTGCACTTAACTAGGTGTGTGTTTGTTTGTTTCCATGTTTACCCAG
Mus_001650_Class_I	N/A	N/A	Chr05	224594	Unique_Gm	Tm1_Mira454_Contig_2369	CACTTCCTTAAAAAGATTTGATCCAATATCTACTGAGAAACAGAGTGTCG[T/G]TGGGTGCATGGGGGAGGGAATGCTTCTCGAGTAGACCTGTCAATTCTCAA
Mus_001846_Class_I	N/A	N/A	*	0	Unique_Gm	Tm1_Mira454_Contig_2648	AGCTAACACAGATTCACTGTGTAACCAACCAACTAGGAAAGGCAAAACTC[A/G]TGTTCAGTTGTGCTAACGAAGCAAGATTTGACATAAAAAAACCAAGTTGA
Mus_001914_Class_I	N/A	N/A	*	0	Unique_Gm	Tm1_Mira454_Contig_2734	TTTAATCCTTAAAGAAAGATGAAACATTCAAGGGAGACAAGAGGATTTTC[A/G]AGTGATTCGTTTGGAGCACTCGTTGTAGCACCATTATTATTGCTGCTTGG
Mus_001965_Class_I	N/A	N/A	*	0	Unique_Gm	Tm1_Mira454_Contig_2807	GAGGTACAAACAGCTTGTCTAATGAAATCTCGAGTTTGGGTTCGTCGGGG[A/C]GTGAGAAATCGGTGATGGGTATGGGTTCCGTCGTGGAAAGAGTGGATTTG
Mus_001979_Class_I	N/A	N/A	Chr11	54735290	Unique_Gm	Tm1_Mira454_Contig_2824	TGAGCTTGTGCTTGGAGTGCCTCAATAGCATCCTCCCCATTAGCATTGCC[T/C]ATATTCATCTTAGCCGACGTCTTGTTTGTTTTTAAGATCTTTTTGTTTTG
Mus_002065_Class_I	N/A	N/A	Chr02	2986038	3_GmGaGl	Tm1_Mira454_Contig_2963	AAATAAAATAAAAGGATTAAGCAATTCCAAACATAACAAAATATGCTTAA[T/C]AGCGACCTATAACGCATATAAGCGACCAACAAACAAAGAAGCAGCTCCAT
Mus_002066_Class_I	N/A	N/A	Chr02	2986209	2_GmGa	Tm1_Mira454_Contig_2963	ATGATTGGCAACATATAGGCAGCTTACTTATCTAATAAGCACAAAAGTTT[A/G]AACATTTCTTTAAAATGCATATAAAAATATCATTACTTATTATACTAGCA
Mus_002067_Class_I	N/A	N/A	Chr02	2986691	Unique_Gm	Tm1_Mira454_Contig_2963	TCTTTTCCCCAAATCAATTTCGACAACTCAAAAGCATTCTGCTCATGGGC[T/C]TTAGAGAAAGTTCGATCCTCGCCCTTTTTACCCTTACCAGCATTGTTTTC
Mus_002121_Class_I	N/A	N/A	*	0	Unique_Gm	Tm1_Mira454_Contig_3063	AAGAATGAACGTCATGATGAAAATTCTGTGTTTGATTGTTGTTTTTCAGC[T/C]TAGAAATCATATTCTGGTAAGGAAAATGGTCCAAGGGAGATAAGCAGTCA
Mus_002227_Class_I	N/A	N/A	*	0	Unique_Gm	Tm1_Mira454_Contig_3183	GGGATTTTCAGGTTTAAAGATATGGAAGCCATAAGTGCCCAATCCAAGGG[T/C]TGCTATTCCAGAAACAGCAGCAATCTTGTGCCACTGAAAAGCATCCATTT
Mus_002315_Class_I	N/A	N/A	Chr03	9966735	Unique_Gm	Tm1_Mira454_Contig_3290	ACTAACAAGTTCCAGAAACGAGAGGAAACCCAGACTTACTTTATTTTATA[T/C]TTGAAATAAGCAATTGGGGGGTGACACTGACACACCCCTATTACAACTAT
Mus_002364_Class_I	N/A	N/A	*	0	Unique_Gm	Tm1_Mira454_Contig_3360	TCTGTTGTGTTTTGAAGAGAGATATGCTCAGAGTTTGATGATCCAGTGTC[A/G]TGATCATTTGCTTTACTGTCCGTCGTGTTCAAGTAACTACCAGTTTCGGA
Mus_002369_Class_I	N/A	N/A	Chr04	49123384	Unique_Gm	Tm1_Mira454_Contig_3362	TGAGAAAGGGTTCAAGGCTCCATTTGGTTGAAATAATGTGGATTGGAGGA[A/G]ACGAATGATGCAGAAGGCGACGAGAAGCAGAAAGAGAGGGAAGAGTTTGG
Mus_002390_Class_I	N/A	N/A	Chr06	42351477	Unique_Gm	Tm1_Mira454_Contig_3397	CTAGAAAGTTCTGCTATTTACATTTGGTCCTTTTCTTTCTTCTCTCTATA[A/T]TAATCATGATTAATTCCTTATTAACCACCGTTGATTTCCTTTCTTACATG
Mus_002391_Class_I	N/A	N/A	Chr06	42351203	Unique_Gm	Tm1_Mira454_Contig_3397	GTACTCGTGATGCTGCTGATTCTGATACCCTTCCACCGCGTTACTCGGAC[A/C]ACCATACACGTGTCTATCTGACCAATACATTGGCTGTGCAGGATACGCGT
Mus_002482_Class_I	N/A	N/A	Chr12	30522637	2_GmGa	Tm1_Mira454_Contig_3526	TGTATTTTATTGCTTTGGTTTGCTGGTTTGCAATTTAAATTGTGCGACTT[A/T]TTATTATTATTATCATTTTAGTTTATAGTCTTATGCTGCTGCTGATATGT
Mus_002527_Class_I	N/A	N/A	*	0	2_GmGa	Tm1_Mira454_Contig_3587	CATTGCAGCCTTAATCTTGAAACCATATGCTCAGATTTCTGTTCACTGTA[T/C]GGCAAGTACTTTCCATCAAATGTGACGACAACACGGTCTTTCCCGTCCAC
Mus_002662_Class_I	N/A	N/A	*	0	Unique_Gm	Tm1_Mira454_Contig_3758	ACTGTTTTCATCGATTCAGTATAAAATTTCCCAAAAGTTTTCGATTCATA[A/G]AAGGAAAACCCAAAAAACCAGAAACATCAACCACAAAGCGAAACGATGAA
Mus_002672_Class_I	N/A	N/A	*	0	Unique_Gm	Tm1_Mira454_Contig_3767	CAAACGCCGTGTTCGATGCTTGCATGAGATCTAATGTGACTTGACCACCG[A/G]TTTCCGGGAACGGAAAGTCCCAACGATGAGGGTCAAGCATTGAGTGATGC
Mus_002674_Class_I	N/A	N/A	Chr08	33649883	Unique_Gm	Tm1_Mira454_Contig_3767	CCTTTCTTTCCAATAGAGAACCCACCGGCGGAGTGACGATTGTTGTTCAG[A/G]TCTGTTGAACCCTCAAAGTAATGTCTCTTCCCAAGCTTCAAACAAACAAG
Mus_002746_Class_I	N/A	N/A	Chr03	74303	Unique_Gm	Tm1_Mira454_Contig_3855	GGGTTCCATTCTGTCAATTTTCTCCCCTAAACCAGAAAATGTCAGAAAAG[T/C]ATGCAACTCTTCCTTTTTGCATCCGGCTATGTTCCCTGGAGCACACTCTG
Mus_003005_Class_I	N/A	N/A	*	0	Unique_Gm	Tm1_Mira454_Contig_4238	GTAGAGCGCTGCATCAACCCCGACCCCGGCCACTACCTCTGCCTCCAGTG[T/C]TTTTTCCACCTGAACCACCCCTCCCTCGGCCTCCACTTGTAGTCCTAGCA
Mus_003006_Class_I	N/A	N/A	Chr04	4812913	Unique_Gm	Tm1_Mira454_Contig_4238	CCTCCACTTGTAGTCCTAGCACCATCATCTAGCCCACGCCCAGCTCCTTT[T/G]GGTTGCCTTCCACCAGGACCATCTTCTCGACCCCTGCCTCTCCCACGGCC
Mus_003038_Class_I	N/A	N/A	*	0	2_GmGl	Tm1_Mira454_Contig_4276	AACCATTGTTAGCAGCAGAAACAATGCGTTTTCTTGCAGAGAAATTGGGC[T/C]TAATGCCGCACTGAGAAAAGTTGCAGCGGAATCTAGAACAGTCAAAAGAA
Mus_003087_Class_I	N/A	N/A	Chr09	16486647	Unique_Gm	Tm1_Mira454_Contig_4335	AGGGCTGGTGTGGTAAGAGAGGATACCCAATTGGCTGGGAAGGTTAATAA[T/C]GGGGGGTTCTTTGGTGGGAATAATACTGGTTTTGAAATTGGGTTTCAACA
Mus_003142_Class_I	N/A	N/A	Chr08	37449641	Unique_Gm	Tm1_Mira454_Contig_4446	AAAGGCTATCGTTTCCCGTCCCGGAACCATATGGTATCGGGATGGGGTAC[A/G]GAGGTTATGGTCATAGCTTGAGGAGCCCGAGTTTTAAAAGTGTAAGCGGG
Mus_003308_Class_I	N/A	N/A	Chr06	47765194	Unique_Gm	Tm1_Mira454_Contig_4668	TGGTGCTGGTGGACCTTCCGGAAACACGCCTGAATTAAGTGTGGTTGGAG[C/G]TGGTTTTTGTTGTCCGGTGACTGCCCGTTGAGTGAATGAGAAAGTCGTGC
Mus_003313_Class_I	N/A	N/A	Chr09	4810433	Unique_Gm	Tm1_Mira454_Contig_4672	GTGATTGCCCGATGAAGGTATATGTTCCTGATCGTGACGCGTGGCAGTAC[T/G]TAGGTGGTGATAAATTTCCACGTGAGGCAATGCAGAGGCCATTCGCTGTG
Mus_003392_Class_I	N/A	N/A	Chr07	9398071	Unique_Gm	Tm1_Mira454_Contig_4798	TTCCCATTAGACAACAAAATACAACATCATAGAAACAGAATTGAGATGTC[A/G]ATACGAAGTCACACAATGAATGCAAGATTACATATTTGTGTTCAAGTTCA
Mus_003394_Class_I	N/A	N/A	Chr09	8021142	Unique_Gm	Tm1_Mira454_Contig_4800	TCCATACAAGAGAAAAACAAAAATAAAAGGAAAATTTTCTTACAAGGACA[A/G]TCTCTATTCATTTGGCATTTTCTTGTGATTCACGGCAAGAATACTGCTCT
Mus_003423_Class_I	N/A	N/A	Chr04	4432595	Unique_Gm	Tm1_Mira454_Contig_4848	CGGTTGATCGGCGATATGGTATTAGAGTTCGAAAAAGGGGTGGAAATCAG[A/G]GTCCCCAAGGACAGAGTGTTAGCCGACGTCGGAGGTGGGGTCCACTGCTT
Mus_003435_Class_I	N/A	N/A	*	0	2_GmGl	Tm1_Mira454_Contig_4860	CAATTAAAGATGATGATGATGATGGAGATACATTATTGAAAGCCAACATC[T/G]TGTTGGCAACTATCCTCATCAATACATTTAATATATTCGGCTCAGGGATG
Mus_003456_Class_I	N/A	N/A	Chr12	33154728	Unique_Gm	Tm1_Mira454_Contig_4912	ACATTTTGTTCAGTTCATGTAAGGATAGCTTCTGATCTTTTGTTTTTAAA[T/C]ATCTGGTTGGTCCTTGGTATTGTTGTTGTGGCTATTTTTTGTTTTTAAAA
Mus_003468_Class_I	N/A	N/A	*	0	Unique_Gm	Tm1_Mira454_Contig_4928	CCAGTAGATAGGAAGAGTTGAGTAACATTTCGGAGTAGCAAGCAACACTT[T/G]CTGCTTGTCATTTGAACCGATTTGCCGGTTCTTTCTTATAAAAGACAAAT
Mus_003484_Class_I	N/A	N/A	Chr04	47569742	Unique_Gm	Tm1_Mira454_Contig_4950	ACTTCTTTTCCGCGGTATCGTATCCAGACCGATTTGAAGCAGTCATCGGA[A/C]TATTCGTCGTTGCTGTTGCTGTTGCCGTTGTTGCAGCTGTTGTAGGCGGA
Mus_003655_Class_I	N/A	N/A	Chr01	1470352	Unique_Gm	Tm1_Mira454_Contig_5176	AGTAGAATCAACAGAAACCTGAAGAAAATATGTAAATCTTCTTGCACACC[A/G]TACTTGGAAAGGTAAGTGGATTCAACTGATAAAACAGTCCAAAAGATTTA
Mus_003662_Class_I	N/A	N/A	Chr09	9856723	Unique_Gm	Tm1_Mira454_Contig_5193	TTGTCCACTCTCACCAGTCACCATGCCCGCTATGCTCTTCTTCTTCTTCT[A/T]CTTCATCTTCTTCTTCTGCATCCCAAAGAAATTTTGCGTATGAAGCCAGG
Mus_003692_Class_I	N/A	N/A	Chr13	891937	Unique_Gm	Tm1_Mira454_Contig_5243	GATCTCCTTGGAAACAAATACGGCGAATTCAATCCGTGCAGACCGTCTAC[A/T]TTCCATGTGCTCGAATTCGAAGCTACATTGTGTTTTAAAATCATCATTCT
Mus_003702_Class_I	N/A	N/A	Chr09	16719338	Unique_Gm	Tm1_Mira454_Contig_5255	AGAAGGGGTGGAATTGACCAAAAGGGTGGTCCTATAATGCCACTTTGTGG[T/G]CTGTTCCAACCTAAGTTGATGGACTTGATTGGAGAATCCTCGGGTCTTTC
Mus_003710_Class_I	N/A	N/A	Chr10	12394317	2_GmGa	Tm1_Mira454_Contig_5259	ATAAACTACAAAGCATTGTCTTYTAAGAACGAATGGCAATAAACATTATA[A/C]CAACTGGAAACTCAAGCTTCCATGGAACTTGGTCAAACTAGTCAGAGTGA
Mus_003762_Class_I	N/A	N/A	*	0	Unique_Gm	Tm1_Mira454_Contig_5313	GCCAACAACAACAACAACAACAACAACCAGGGAGCTTGCAAACTTCGTTG[T/C]CCTTAATCTCCTTAGATCCTCACACATCGTCTAATGCCCAAGAGCCCAGA
Mus_003841_Class_I	N/A	N/A	Chr11	51787916	Unique_Gm	Tm1_Mira454_Contig_5422	GCTTTCTGGCCATTTCAACGTGGTGCTGCTGATAGTTTATTCTTAAGGGC[T/C]GCAAATGCTGCTAACTGTATAGATAAATTTAATGGCTTTGAAGATAGTGG
Mus_003995_Class_I	N/A	N/A	Chr04	29186533	Unique_Gm	Tm1_Mira454_Contig_5645	TGTTCGGATGCTTAAATTAATGAATGAAAAATCACATAAACGATAAAGTG[A/G]CAAACCATTTGCATATTATACAGCTTTAAAGAAACTCAGAATACACAACA
Mus_004023_Class_I	N/A	N/A	Chr06	48863294	Unique_Gm	Tm1_Mira454_Contig_5676	ATGGGACTTGCTAAAAGGAGGGATTGCATTTGCATGGCACTTGATGATGC[A/G]GCCATTTTCTTCAATTTATGGATAGATATGTGGAAGTGGAAACTAAGGAA
Mus_004257_Class_I	N/A	N/A	Chr07	8817098	Unique_Gm	Tm1_Mira454_Contig_6014	ATTCTCGCCTTCGCCTCATCTCAGCACCATCCTTTATTAACCACTGCCTA[C/G]TTTCCCTCTAGCTGGTTCCAAGTATTTCTTTGTATGTGTCTTTTATTTTG
Mus_004280_Class_I	N/A	N/A	*	0	Unique_Gm	Tm1_Mira454_Contig_6053	ATTTCCAAATTTTTACTCTATAATTTGACACAAATAAACAATCAACTCAC[C/G]AACATAGTAGTTTAATTAATAGTAATGATAATTATAATGAAAATTGTTCA
Mus_004302_Class_I	N/A	N/A	Chr01	21438061	2_GmGa	Tm1_Mira454_Contig_6086	CTTTGGCAAGGAAAACAGATGGGGTCACCCCATACTCAAAGCAGTAGAGC[A/G]ATCCGTTTCGAAGAAAGCAATCCAGGCATGAGAGTACTACCCCACTGTTC
Mus_004329_Class_I	N/A	N/A	Chr08	55110658	2_GmGl	Tm1_Mira454_Contig_6115	CTTTTGATCGTCGGAAGAATTTGAGAAGTTAATACATCCGGTGGAATATA[T/G]CCATTTCCAGCCGCCTCCGGTGATGCCGGCAACCCTAAAAATATACTTCC
Mus_004394_Class_I	N/A	N/A	*	0	Unique_Gm	Tm1_Mira454_Contig_6219	GGTGCAGAGAGGTGAGCGGAAAAGTTAGGGTTTCAGCTGCAGCGTTTTGC[A/T]GTCGGCTTSTTTCCACAGGGTTTACCGTTGTTTTCTTTCTACTCGGTACC
Mus_004417_Class_I	N/A	N/A	Chr13	14530019	Unique_Gm	Tm1_Mira454_Contig_6258	GGAGAAAGAATACATGTTAAATATGAATTCAACGTTTGATCTTTTGCTAC[T/C]ATGATGAATTTGCCCATACCTCACGAAATCACAAAGAAACTCCGGTTGAT
Mus_004428_Class_I	N/A	N/A	Chr01	18489662	Unique_Gm	Tm1_Mira454_Contig_6278	TAGTTGGCTATAATTCTTCTGACATGAGATAAACAAAAATGATTGGGTTT[A/C]TAAAGCCTGATGTTTTCTGTTCACATTCGGCACAACTGTAATTCCATGGA
Mus_004432_Class_I	N/A	N/A	Chr05	5426642	Unique_Gm	Tm1_Mira454_Contig_6286	TTAGCAGACTGGACCTCATCACCGGTAGGAAGTTGTGGAGCGAGAAGATC[A/G]AGATTGAATTGCAATGAATTAAGAAGAGCCAAACCGTCTTGAGCCAATCC
Mus_004454_Class_I	N/A	N/A	Chr08	36012936	2_GmGa	Tm1_Mira454_Contig_6323	ACTCCCGAAGATCTTTTTCCCTACATCATTAACCTTGTTCCAGAACTCTC[A/G]TCCAACACGTAAAGTGTATCATCTACTACAACTGCAGGCCCTTGCCAGCC
Mus_004455_Class_I	N/A	N/A	Chr08	36012826	Unique_Gm	Tm1_Mira454_Contig_6323	GTCAGCATCTGCATGTTGCCAAGTTCCACTTGATGGTTCATAAACTACTG[C/G]ATAAACTTGAGAAGTTACAGCGGATCGGCCACAGCGGATATAGATTTTCT
Mus_004654_Class_I	N/A	N/A	Chr05	10300910	Unique_Gm	Tm1_Mira454_Contig_6654	TCCTTGAATCGAGACCTTCTGGCGAAGCTCATTTATTATGGCTGAAGCTT[T/C]TTCAATGTGACCTTCTGAGAGTATAGCAGCACATTCAATCAGCATTTGCT
Mus_004656_Class_I	N/A	N/A	*	0	Unique_Gm	Tm1_Mira454_Contig_6656	TATTACAACGACAATTGTTGAATGGCAAAAGAAAAACCCTAATATCCAAC[A/T]TGAAAAACCAACAAGAAACACTAGAAATGAAAGTAACTTAGACCAAACTT
Mus_004750_Class_I	N/A	N/A	*	0	2_GmGa	Tm1_Mira454_Contig_6807	TCCAAGGTTTTCCTGTTCATGTAGTACATTTTACCTGATTCAAGATCAAG[A/G]CATTGTTCCCAATCTAATGGCAAAGGGTCTTTAACTTGAAGATCAACACT
Mus_004759_Class_I	N/A	N/A	Chr01	10712518	Unique_Gm	Tm1_Mira454_Contig_6824	TCACCCTTTTTCCTGAAAGAGCAGCCCTCAGTGAGTCTAGCTCTACCGCC[A/G]GTCGGCTGGCATAGAACCGTCTGGCAGTTCCCACACACCACCACAGTTTG
Mus_004761_Class_I	N/A	N/A	Chr12	20129793	Unique_Gm	Tm1_Mira454_Contig_6831	AGAGCTATCAATTCATGTATGAGCGACCTTGGCAGGATGTTCTGCATTTC[T/C]TTTCCAATGTGGTCAACGCCCGCTTAACCTTATCCACCATGTTTGGCACT
Mus_004775_Class_I	N/A	N/A	Chr02	2026275	Unique_Gm	Tm1_Mira454_Contig_6862	GCACTCAATTCACTGTATATCCGGTGTTTCGGTTGGCGAGTTCAGGTTGC[T/C]GGAAATTCGAACCCGGTGTGATTCGGTTTAGTGACTGGTGGTCCTGCATT
Mus_005030_Class_I	N/A	N/A	*	0	3_GmGaGl	Tm1_Mira454_Contig_7250	TGAATGTTCTCTTCTTGGGCACACCGGCCGCCGCAACCTCCGTCTCTACA[T/C]CCGCCATAGTTAAAAGCTTCGTGTGTTATGAAGCTCGAGTAGTAGTCGCC
Mus_005047_Class_I	N/A	N/A	Chr06	46206618	Unique_Gm	Tm1_Mira454_Contig_7283	CAGACATTCAATAACACAAATAACAATAGTAAAAAGGTTAAGGGAAAAAA[A/C]TATGAAATCTTAAAGCTCCAAATACAGAAAGCTCAAGAAATTACAACTTG
Mus_005141_Class_I	N/A	N/A	Chr02	2972446	Unique_Gm	Tm1_Mira454_Contig_7465	GGGGCATCAAACTTGGTGAAAAGTCTATAAGAAGAGACCAGTGATAGCAC[C/G]GCATAACAAATGACTGCAACAAACGTGATCACCACGGCTATTGTGGCTTT
Mus_005158_Class_I	N/A	N/A	Chr05	58394135	Unique_Gm	Tm1_Mira454_Contig_7487	GCGATTTTAGAACAGTAGCTAATAGGGCAAAAGAAAACCTTTTACTTACA[T/C]TTACAGTTCAAAGTACAAATCTTTAACAATGAAGTCCTTTTCAGCCAATC
Mus_005209_Class_I	N/A	N/A	Chr12	1409850	Unique_Gm	Tm1_Mira454_Contig_7533	AGATCTGAGGCTCCAAATCCATCCTTTAATCGCCAGTCTCGAAGACAAAA[A/G]ACACAATTTCCGGTCAGAAGCAACTCAAGATGAAAAGCCGAAGCAGCTAT
Mus_005218_Class_I	N/A	N/A	Chr13	36526257	Unique_Gm	Tm1_Mira454_Contig_7546	TGAATACAAATAACACAGTATTAAATATTAGAAAACTAGTGTCCAGCTAA[A/T]GATCATATGAAATTGAAGAGTCATTCTATCTAAATAGTAAGTTACAGAAC
Mus_005266_Class_I	N/A	N/A	Chr13	30818776	3_GmGaGl	Tm1_Mira454_Contig_7633	GCAAGTACTGCCTGACAATATCAATGGCAAAACATGGGATATTTCAAAAT[A/C]TGCCATGAAAGAATTCTCAAAATAAGAAAAATCAGATAGTAATAATATAA
Mus_005330_Class_I	N/A	N/A	Chr13	44950822	Unique_Gm	Tm1_Mira454_Contig_7722	CTCTAGAAATGGTCAAGGATGAACCAATGGAATTGCATCTCATCTTCTGG[T/C]TTCTCAGAAGCTTGAACTCTGTTTCGAGGCTTTGTCTTTACAGCTTGCTC
Mus_005348_Class_I	N/A	N/A	*	0	2_GmGa	Tm1_Mira454_Contig_7752	ATGATCTTCAAATCTGCCATCATAAAACCTAGTAGACCTTGGAGAAGAAG[A/G]AATCAAACATGAAAAAGAAGAAGAAGAAGAAGAAGAAGACATGTTCCTTA
Mus_005354_Class_I	N/A	N/A	*	0	Unique_Gm	Tm1_Mira454_Contig_7757	AAAACTTTTTCATATCATAAAATGATGTGCTTACTCACCATGAATATCAA[T/C]ACATTAAATATAAGAATATATAATTGCMAAAAAAAAATCAAAGACAAACT
Mus_005364_Class_I	N/A	N/A	Chr04	14089794	Unique_Gm	Tm1_Mira454_Contig_7757	GCATTTCTTGCTCTTAACCAACACTTGTTTCAGCCCACCGCAACAATCCA[T/G]GGTGGGGGCTTTGGCCTGTCCACCAACGTATGGAAGACATGGAGCAAGCC
Mus_005368_Class_I	N/A	N/A	Chr05	60227966	Unique_Gm	Tm1_Mira454_Contig_7764	TATTGAGGGAACTCATCAGCTCAACAAACATCATTTCCAGTTTTTTTTCT[T/G]GCTCAACTCTCCTTACGTCCAAGACATAACTCAGTTATCTACATCCAAAC
Mus_005478_Class_I	N/A	N/A	*	0	Unique_Gm	Tm1_Mira454_Contig_7984	TGTATGAAACTATTCTATCAAAATATCATTAAAWWWWWWWTWCTTCTTTC[T/C]TTCCTAGATCTTAAAAGTATCAGTCTACATATATAATAATTGCCATTAAA
Mus_005479_Class_I	N/A	N/A	*	0	Unique_Gm	Tm1_Mira454_Contig_7984	AGTTCTCTTCCCTATGGTAAAAAGCTTTAGTTTCAGCTCAGGAAATGTTA[T/C]CATGGTTTTTTGGCAAAATTGAGTATCAAAAACTAGTTTTTTCCTAATCC
Mus_005632_Class_I	N/A	N/A	*	0	Unique_Gm	Tm1_Mira454_Contig_8245	TAGTATCTTCTTCCATTGGCCGACTCATTCTCAAATACAGAAGTCTTTAG[T/C]GATATCTCTCAGTAAACCTAACACAAAACCTGATTGGCACCTTGACCGAT
Mus_005706_Class_I	N/A	N/A	Chr07	27378051	Unique_Gm	Tm1_Mira454_Contig_8371	GGTCTGAAGTGCTTATAAATGGTTAATACATAACCATTATGGAATTTCTA[T/C]TGATGGAAATTTCTACCCCTACTCCAACTTATACAAAAGGCTTTGGAATA
Mus_005708_Class_I	N/A	N/A	Chr07	27378597	Unique_Gm	Tm1_Mira454_Contig_8371	GAAGGTGTCTCAGAACCCTTTTGTCAAAATAAATTTTGATACAAGATTTT[T/G]CAAGGAAGATAATAGATCTTGTTTTGGGATTATTATTAGAAATGACATAG
Mus_005852_Class_I	N/A	N/A	Chr10	40130061	Unique_Gm	Tm1_Mira454_Contig_8604	AAGAACCCCCAAACTTTGCCGTCGGACGATGACTTCTGGTCGGTTTCTAT[A/T]GCCATCTTATCTCAAAAGAATCACGAGGGCATATAGGACACCGTTTCTTT
Mus_005941_Class_I	N/A	N/A	*	0	Unique_Gm	Tm1_Mira454_Contig_8751	GCGTACTTGTCCTCAACTTTATCCCAGGTTTCTTGTATTTTGTTGATAAA[A/C]TCTGTCAGCTCAGTTGGGGTAACTTCGGTTGGAGCTTCACGCGTGGCCAA
Mus_006036_Class_I	N/A	N/A	*	0	Unique_Gm	Tm1_Mira454_Contig_8906	ACCATAATGCTGCAACGCATTTGATCAAAGACAGTATCTTCCTGCCTAAA[T/C]TGTTCAGAAATTACAACCAGAAGAACCTGGGCGGGGATCAGTGATGACCA
Mus_006180_Class_I	N/A	N/A	Chr04	47152594	2_GmGa	Tm1_Mira454_Contig_9144	TCCACCATCATTTCTCCGTTGCAACCGTTGCGAGCGTCCCCGATGATGAA[T/C]GTCATGTTGTATGATTTGTTGGGGATGGTCCTGAGGATCTGGGCGATGGC
Mus_006397_Class_I	N/A	N/A	Chr01	3142983	Unique_Gm	Tm1_Mira454_Contig_9518	AGTACAGAAAGTTGTCCCTTGTTCTACAATTCAAAATCATATTAAATACA[T/C]AGATGGTTTCAAAACTATATAAACATTATTGACTCAAAATTAAACCAAAT
Mus_006398_Class_I	N/A	N/A	Chr01	3142371	Unique_Gm	Tm1_Mira454_Contig_9518	GAGAGTGGTGGAGGAGAGTGAGGGGATTTGTTGGGTTTTCAAGAACTTTG[C/G]GGTGGGGAGTTTTGGGAGGGAAAGTTGTGGGATTTGTTTGAGTTTGGGTT
Mus_006457_Class_I	N/A	N/A	Chr10	9248385	Unique_Gm	Tm1_Mira454_Contig_9644	GATTCTCGGGTTCTTCTTCCTTTTCAGGATCTTCCTCCTCTTCCTCTTTC[T/C]TTTCTTCCTCTTCTTCATCTTCTTCTGGAGGATCGTATGGCATTGGTGGT
Mus_006458_Class_I	N/A	N/A	Chr10	9249130	Unique_Gm	Tm1_Mira454_Contig_9644	ACAGAGTTAAGAAAGGGTCTTATACAAATCCGACCGCCTTTTCTCCAAGT[C/G]GGGCGCTACTCAAGAGTGGGTTTCTCAAACAATGACCATAACTCTAATTT
Mus_006500_Class_I	N/A	N/A	Chr10	54940150	Unique_Gm	Tm1_Mira454_Contig_9710	ACAAGTGTGAGGGACCAAAATCTGGTGTTATCTTTTGCAAGAAGAGTCTT[A/G]TTTGGAAAAAGAAATTCATCTATGTTGGCTCTTAACGAGAAGTTCAAAAG
Mus_006607_Class_I	N/A	N/A	Chr09	2645479	Unique_Gm	Tm1_Mira454_Contig_9863	CGCTTCAGTTCCTTCAATAAATAAGCTTCCTCGTCTTCATTCCCGTGTTT[T/G]CCTGATTCGGTTTGCCCGTAAGCATGATAACGAGGTTGCGTCACATGAAG
Mus_006654_Class_I	N/A	N/A	Chr06	24021838	Unique_Gm	Tm1_Mira454_Contig_9945	AAAAATTACTGATCAAGTGCATTAGGCCCAGAACAGTAATTAAGGATATG[A/G]TTCCAAACCCACTGAACCAAGTACCTCCGTCTGATCCCGTTCATGTTAAA
Mus_006678_Class_I	N/A	N/A	*	0	Unique_Gm	Tm1_Mira454_Contig_9975	TTTGATGCTATCCTTCTTCACAATACCAGCCTGAACGAGGAAAGTGGAGA[A/C]GTTCTTCCTCTGATCTCCTTGAAGTTGAATAACCTTCCCTAATTCTGGGT
Mus_006713_Class_I	N/A	N/A	Chr03	19159539	Unique_Gm	Tm1_Mira454_Contig_10049	AAACAGTGATAAAGTCTTTTGAAAGGGGAAGTGGCAGTGTGTGCATAGCC[A/G]CCATAGATGCTGAGGTTAAGTTTCAAAATTACATATTTGAAATCCGGCAT
Mus_006714_Class_I	N/A	N/A	*	0	Unique_Gm	Tm1_Mira454_Contig_10058	ATGTTCCTAATCGATAGATTCTTATTATATCACTATGGGCATTATGGCAT[A/T]GGAGAAATAAATTGATTCATGAAAGTTCAAAGTTTTCTATGTAGGATCTC
Mus_006717_Class_I	N/A	N/A	Chr12	6638645	Unique_Gm	Tm1_Mira454_Contig_10070	ACATCAAATGAAATTCCATTCTCTTGCAACCGTTCTTGGAGATCCGGACC[A/G]AAGACGATGCCAGGGGTATAAACTCCGCCCTTTGGCAGGTTTTCTCGTTG
Mus_006718_Class_I	N/A	N/A	Chr12	6638112	Unique_Gm	Tm1_Mira454_Contig_10070	GTTCTCCATCAGAGTAACGAGAGTCCTTCGAACAACTACAGCATCCGCTG[A/T]GGGTAACTTTAAAGCCCTGAGACCAATCTTCTCCTGGTATTCGATAGTTG
Mus_006829_Class_I	N/A	N/A	Chr04	57622345	Unique_Gm	Tm1_Mira454_Contig_10212	TGATCTTATATATTATTCATGTACATATACCGTGTTGCAGCCAGTGCTGC[T/C]GCCGCCTTTTTGCAGCGCCGCGGCTGATTGATTTCCATTGGATAACAGCT
Mus_006879_Class_I	N/A	N/A	Chr03	15432758	2_GmGa	Tm1_Mira454_Contig_10290	ACACTTATATCTAGTGTGTCACATATTTTTAAATAAATTTTTAATAAGTT[A/T]AAAAAGTGATAAATTTTGACATTTTTAAAACAAAGCAAATACCGACCAAA
Mus_006887_Class_I	N/A	N/A	Chr06	41169184	Unique_Gm	Tm1_Mira454_Contig_10292	AAGACTGTGCAAACGAATATGATGAATGATGTAAATTCGATGAACATTGC[A/C]CCGGTTGAAATCATGTGAGCATGCCTGAGAATAATGGGAATTGCAAAGCT
Mus_006959_Class_I	N/A	N/A	Chr08	52241431	Unique_Gm	Tm1_Mira454_Contig_10430	AGATTCATATCAACAAGACTAACACTTACACACCTAAATTAAGACACAGC[T/C]CCAAACCTTACGTGGGAAGCAGCTAGGATCTACACCGACACCCCCAAAGG
Mus_007159_Class_I	N/A	N/A	Chr04	59332466	Unique_Gm	Tm1_Mira454_Contig_10767	TAATTGCTGGAAGTTCAGGAGATCCATCGAGTAAGATGTCCATATCATGA[T/C]CGGCAGAAAAATCATCAGTTTCTACGGGCATTGTACCATCCAAAACGTCT
Mus_007166_Class_I	N/A	N/A	*	0	Unique_Gm	Tm1_Mira454_Contig_10777	CAGGCTTCCATAACCTTGACTTCAAAGAAAAAGCCTCCTGAAACTTCTCC[T/C]GTCCCACAAAACAACAACTAAGCATTCCTTGAATGATCGGCGTTCTTGTA
Mus_007214_Class_I	N/A	N/A	Chr09	10238474	Unique_Gm	Tm1_Mira454_Contig_10842	CCCCACCATGCTTCATGTGGCCCACATAGTTCATCTATATCCACAGCCTT[C/G]TCCCAGAATTTCTTTCTTTTTGATCTAATCCTAGCTTCATCACTGTCCTT
Mus_007229_Class_I	N/A	N/A	Chr02	57329329	Unique_Gm	Tm1_Mira454_Contig_10866	CCAATGATTTCCTAGCGGCACAAAATCTAATACTCTTATCAACTACAACC[A/T]GCTAATTTTACACTTACAAAAGCTACCGGCTGCACCAAGGACTCTGCCAC
Mus_007265_Class_I	N/A	N/A	Chr09	25738717	Unique_Gm	Tm1_Mira454_Contig_10913	TSAAAGAGGAAGGCAGAACGGTGAGACCGAAATGAGAATGAACGGGGAGA[A/C]TACAAGGAATCTGAGCGGTGAGAACTGAGGTGAATGAGGCGCCGGTGCCG
Mus_007278_Class_I	N/A	N/A	Chr13	55254443	Unique_Gm	Tm1_Mira454_Contig_10936	AGCGACGCCGTTCTCCGCCACTGAAATCCAGCTTCTTCTCTCTCCACATC[A/C]TCTTCTTCCTCAACAAAGATCGTATTCAAGATCCCGTTGTTTCGCTTCAC
Mus_007376_Class_I	N/A	N/A	Chr07	5166761	Unique_Gm	Tm1_Mira454_Contig_11108	ATTCTGTAACAAACCTTCGGCATTATCTAATAAAATTATAAAACTTACGA[A/G]AACCCAAAGGAACGCTACCAATTCTTAACCGATAAGCAGTTTGCTCTCAT
Mus_007390_Class_I	N/A	N/A	*	0	Unique_Gm	Tm1_Mira454_Contig_11132	CATACTTATCATCTTTAATACTAGCCTATACATGCCATATTTATATATAT[T/C]CACAGATTCAAAAGTACCAATCGGCAACTGGATAGTGTGATGCGTAACTC
Mus_007391_Class_I	N/A	N/A	*	0	Unique_Gm	Tm1_Mira454_Contig_11132	ACTGGATAGTGTGATGCGTAACTCCAACTTGTCCGAAACGAGTGAGCTAT[T/C]GAACCTCTTTTCGGAGGAAGATGCTGGAAAACTCCTCCGATCCCTTTGGT
Mus_007416_Class_I	N/A	N/A	Chr10	15605927	Unique_Gm	Tm1_Mira454_Contig_11167	GAAGTAGATTTCCCTGATAGCAAACAGACCGAGCGCCATACCGCGACTTT[A/G]CTGGAATTCGGGAAGGCTAAGAATGGAAAAGTGATATCTGCTATGGCCCT
Mus_007429_Class_I	N/A	N/A	Chr06	49618475	2_GmGa	Tm1_Mira454_Contig_11197	ATGGACGATGACATACGGAGTAAACGGTTTGTAAATACCACTATAGTGTC[A/G]ATATCTCCATCAGAGAATAGGATAGAGGGAAATTCTTCTTACCAGATGCA
Mus_007430_Class_I	N/A	N/A	Chr06	49618420	Unique_Gm	Tm1_Mira454_Contig_11197	CTCCATCAGAGAATAGGATAGAGGGAAATTCTTCTTACCAGATGCATGTG[T/C]GGTTTATTTCCTTTTCCCACTCCCGATCGTCAAAAGATCAAAGCTTCGGA
Mus_007501_Class_I	N/A	N/A	Chr02	16080368	Unique_Gm	Tm1_Mira454_Contig_11313	AGCTAAATATTGAGCTTTTGCAAGTGATGCCACCCCCGGAGAATTAAGGC[A/C]CACCCTGCTGCATTCCTACTTTCCATTGATTAATATATTGGACTATACAA
Mus_007570_Class_I	N/A	N/A	Chr12	27230404	Unique_Gm	Tm1_Mira454_Contig_11409	GGTGATGTTACCTACTTTACCACCAGGCTTTAAATTATCGAATACTCGGC[T/C]GTTTCATGAATATTAGTGCTTTTGTTGGTTAAATGAGAGTTGCCTCCTTT
Mus_007608_Class_I	N/A	N/A	Chr07	46941124	Unique_Gm	Tm1_Mira454_Contig_11469	ACATTTTTCGGATAAGAGGGAGAGCGACTGGTAGTTCCAGATGGGAGAAT[A/G]AGTTTATCTGAAACTCTAACCATACTGATAACATATCTTCCAGAGAGTCT
Mus_007621_Class_I	N/A	N/A	Chr13	54890890	Unique_Gm	Tm1_Mira454_Contig_11491	AGTTCGCAACAGCTGAAAAATATACAAAAATCACAATAGTTCGATTCTTC[A/G]ATCTACGATGTCTTACTTTTTAAGTTCAACGATCTTCAGGATTCATCAAT
Mus_007727_Class_I	N/A	N/A	Chr03	40454662	Unique_Gm	Tm1_Mira454_Contig_11667	TCCGAGAGAGATGTGATGGCGCACATTAGCGCTAGAATAGTCACGGCAAA[T/C]GTTAGCAAACCATTTAATCTGTACCCAAAAGAATGCATCTTTTCCTCTTC
Mus_007879_Class_I	N/A	N/A	*	0	2_GmGl	Tm1_Mira454_Contig_11913	GATAACATGATAACATGTTCTCCAAAATAATAGTTCCGCTGATCTTACAT[T/C]CATGATGCAGTTTGAAATTTGGGCTCCACCAAGTCAATCGAAACTAGCAT
Mus_007989_Class_I	N/A	N/A	Chr06	42783373	Unique_Gm	Tm1_Mira454_Contig_12064	AGGTATGTTAACTTCTAATTAAGATGTTAAAGTTTGACTGACTAACGTAA[T/C]TCACCGGACACGGAACAGGAAGTTGCAAACAGTTTAACATGGGGAGCTGA
Mus_008162_Class_I	N/A	N/A	Chr09	3103586	Unique_Gm	Tm1_Mira454_Contig_12455	TGAGAAGCTGGATCGACCGTCTCGCCCCTTTCTGGAGTCAGTGTAGCACC[T/G]TTCTTTTTGTGCCATTGAAGTATTCGTCTCCGAGCTAGGTCACATGCTTC
Mus_008182_Class_I	N/A	N/A	Chr09	65960667	Unique_Gm	Tm1_Mira454_Contig_12475	CACCGGCCTAAACATGTAAAAGATAATCAAATAGAACGCCAATGATGCGG[T/C]CTCCTCCGCTGCATTGCTCACCCATTGATACTTGTAAGCTGCAATCGTCC
Mus_008263_Class_I	N/A	N/A	Chr01	46613817	Unique_Gm	Tm1_Mira454_Contig_12666	ACTTTATCAGTAGCCAAAACTCCTCGCAACCGAGGTAAAAGCGGGTGGTT[A/T]AGATTCCTCAAAACTTCCTGTTCAAAACTAACTCTTCTATACTCGTTTCC
Mus_008382_Class_I	N/A	N/A	Chr06	30338628	Unique_Gm	Tm1_Mira454_Contig_12903	ATGAAATTTTGAGTGAGTATACGCTGTATTTGCACTCTGATTCTCTTCAG[T/C]TTGATTCAATACAATTTTACCTCACCGGAGATCAACAACGTCGAACTTTA
Mus_008531_Class_I	N/A	N/A	Chr05	62628289	Unique_Gm	Tm1_Mira454_Contig_13193	AAAGCTTCAACCACTTCCGAAGTTTCCTGAATTTCATCATCCTTGTCACC[C/G]TCCAGAGTTTCCATTGATGGCAAAGCATTGGATGTACTTTCGTCATTTCC
Mus_008569_Class_I	N/A	N/A	*	0	Unique_Gm	Tm1_Mira454_Contig_13277	TGCAGCGGTCTTGGGCACATTACCCTTACTTTGAGTCTTTTGTTGCTTGG[A/T]TATTATCTCAGCCTTTTTAGCCTTCTTTTCATCCTTAGTTTTCTTAATCC
Mus_008571_Class_I	N/A	N/A	Chr04	53491674	Unique_Gm	Tm1_Mira454_Contig_13278	GGGGTATCATGGAAGAGTTGGGAAAACCCAACTTTGGTGATAATTTCCCT[A/T]TTGCTAATCTTGACTTGCAGGGCATCAGGCGTCGAGTGGCAATTCTTTTT
Mus_008702_Class_I	N/A	N/A	*	0	Unique_Gm	Tm1_Mira454_Contig_13534	CCATAAACAAATAGGTCAAGTTCCAACGCTAAATCTTTCCATACACTTTA[T/C]CAGTTACCAAAGCAGATAGCACTCTAGAAGAAATGGTCTAAGCAAACAAC
Mus_008726_Class_I	N/A	N/A	*	0	Unique_Gm	Tm1_Mira454_Contig_13592	CCCAGAATATGATCCCAAGCCGGTCCAAAAACAGACCTCCCTAGACAGAA[A/T]AGCTCAAAAGCCTCCTCTATCGCAATGTGTTCGTTTTCCTTAGGCCTTCG
Mus_008732_Class_I	N/A	N/A	Chr06	29580431	Unique_Gm	Tm1_Mira454_Contig_13604	CCAATGGTGTAAATCTCAGCCATTGCGTATCTATTATTCGACTCCATTGC[A/G]GGATAATAGCTTTGCAAAACTTTGTATTGATTCATCATAGCTGAATAACC
Mus_008813_Class_I	N/A	N/A	Chr13	40735283	Unique_Gm	Tm1_Mira454_Contig_13749	TCTGCATAAGGACAAGCAAATTCCTTGAATGCAGAACAACAACTTTGAGG[T/C]GGATACTTTGGTCCTTTGCATTGGCTTGTGATAATTGTGTAGTTCAGAAA
Mus_008814_Class_I	N/A	N/A	*	0	Unique_Gm	Tm1_Mira454_Contig_13749	GCTTGAAGGAGGTGCCTTCCAGTAGAAGTGAGAGAGTCGAAAACACCATC[A/C]GAAATCGAAGTGCAAGCAGAGAAACCCAACAAAAAGAAGAAAACTGCAAA
Mus_008848_Class_I	N/A	N/A	Chr04	43824880	2_GmGa	Tm1_Mira454_Contig_13817	TCATTAGCCTTCCTTTTGATTTTCCCATGCTTGTAATAAGAAGGTGCATA[T/C]CTTACTTTTCTGTACCCTGCTTTGCTTGACATTTTGGTCTTACCCAACTT
Mus_008929_Class_I	N/A	N/A	Chr10	202355	2_GmGa	Tm1_Mira454_Contig_13956	AAATCCTTCTGAGCATTCAGCCATCTGTGAAAAGAGACTTTGAAAATTAT[A/C]ACTTTTTGGTACCCAAAGGCTCGATTTTTGCTATTTTTGCCAATTAAACC
Mus_009228_Class_I	N/A	N/A	*	0	Unique_Gm	Tm1_Mira454_Contig_14545	TTGCTGACTCCTGCTGTCATGGAGAAGATTGAGACAGTTTTTCAAAGCAA[A/G]CCAAAGCGTCCAGATTCTTACAGGTAGACGCGGGATACTGTTGCTTCCTT
Mus_009261_Class_I	N/A	N/A	Chr02	4295637	Unique_Gm	Tm1_Mira454_Contig_14614	TCATTACGGTTCTCCGACAAACCGTGAAGTCGATTCGGGGTTTCATCCGG[C/G]TGATGATCGATGAAATGAAGTTAGCCGATTGGGATATCAATGCTGCAGCA
Mus_009263_Class_I	N/A	N/A	Chr02	4295011	2_GmGl	Tm1_Mira454_Contig_14614	GAGTCGCATTCACTGTCATTCCGGGATTCAGGGTCGGCAAAACAGTAATA[A/C]AATGCCAAGTCTATCTCTCACAATCCAAATCAAGGTAGTGAGTTTAGGTT
Mus_009344_Class_I	N/A	N/A	Chr13	47146869	Unique_Gm	Tm1_Mira454_Contig_14768	AACATTAACAAAGCCAATTGTCTATTTGAATACAAAAAAACATAACAATT[C/G]TGTCCATTGTAAAAACCATCTAAAAAGTCCGAACCATGGACAACAAAATA
Mus_009489_Class_I	N/A	N/A	Chr08	51075208	Unique_Gm	Tm1_Mira454_Contig_15085	CAGGTTTCTGAGCAATTTGAAAATTTCTAACAAAAGAACTTGACTCCCCA[C/G]TACATTCCTTCAACCTAGATTGATCACCATTAATGTCAATTTCAAGATGT
Mus_009563_Class_I	N/A	N/A	Chr05	6384161	Unique_Gm	Tm1_Mira454_Contig_15249	ACCAGGGTTCAGGTGTAATAAGATATACAAGTTAGGCACAACAAGTCTAG[C/G]ACAGAGGATTCACAAACAATACACGCATGCTTCATTTCATTCGGACAATT
Mus_009579_Class_I	N/A	N/A	Chr05	57551865	Unique_Gm	Tm1_Mira454_Contig_15280	TCACTTCGGACTACACTTGCAAATCCCATACCCAACTGTACTCCCACCGG[A/G]TCGAACCGAACCGGATAAACCTGACCAACAACGCCAGCTCCCCCCAACGC
Mus_009625_Class_I	N/A	N/A	Chr09	10039522	Unique_Gm	Tm1_Mira454_Contig_15356	ACTTCTTCATCCTTCTCTAGTTTTTTCTTGCAAGTGTAACAGAAGCTCAA[A/G]TACTCATCAGAGAGGTGAACTGTTGAAGTCTCTCTGCTCTTAGCTGGTGG
Mus_009751_Class_I	N/A	N/A	*	0	Unique_Gm	Tm1_Mira454_Contig_15627	TGTGAATAACTTGCCATCGATGTGCATCGAGTTAAAGTTTTCTGTTTAGG[A/T]TTATCCAAGCAAGGCTCATTCAAATCAACTGAACTTTCCATGTTCCTTTT
Mus_009867_Class_I	N/A	N/A	*	0	Unique_Gm	Tm1_Mira454_Contig_15863	CGCAATTAATACCTCATTACACGACTCACACACAATCAAAATTATCCCTG[T/C]AGCGCATCAATGAACCCAACCCAATCAAGTATGATCCCAATCAAAACCCA
Mus_009877_Class_I	N/A	N/A	*	0	Unique_Gm	Tm1_Mira454_Contig_15887	GGGTCCTTACGGCCACTCTTGTAGTCAGTTCTCCAATCAGAAAGAGATAC[T/C]GAATCAGGGACCTTGTAAAGTACCTTCGCAATGCAATGGTGGTAGCCACT
Mus_009911_Class_I	N/A	N/A	Chr05	7753717	Unique_Gm	Tm1_Mira454_Contig_15963	GATCCTACCAAGGTGGATAGAAGCGGGGCTTACATTGTGAGGCAGGCTGC[A/T]AAGAGCATTGTTGCTAATGGACTAGCTAGGAGGTGCATCGTGCAAGTCTC
Mus_009982_Class_I	N/A	N/A	Chr04	52329010	Unique_Gm	Tm1_Mira454_Contig_16105	ATAAATTAACAAAAATTGTTTATGACTATATAATAAGACCAAATACAAGC[A/C]TCACTTTCAAGTCAACAATGGATGGTTTATTCAAATAAACAAACTGAATA
Mus_009983_Class_I	N/A	N/A	Chr04	52329167	2_GmGa	Tm1_Mira454_Contig_16105	AATCTCAATCCACTAAGAAACAAGCAATTACCAATCACCATAATAACTTA[A/C]TTAGACCTTCAAAGCCACACAAAACACCAAGAAGACAAAGAATTGGAAAC
Mus_009984_Class_I	N/A	N/A	Chr04	52329521	Unique_Gm	Tm1_Mira454_Contig_16105	GGCATTTGCCTGAGGGGGATGGGGAAGGAGTAGGCTTTGGTTTTGGGTTG[C/G]GGGAAGGGCAAGAACCGCAAGCACTGACTAGAGAAAAGAAGAGAACGTTG
Mus_010280_Class_I	N/A	N/A	*	0	Unique_Gm	Tm1_Mira454_Contig_16676	TTAGTTCACTCGTTCCCGCATCATGAGATTGTCAAATTGGATGAACGCAC[A/G]TTTGTTCAGTGGAAGCAACATGTTAGATTGAATAGTTGAAAGATACGAGC
Mus_010381_Class_I	N/A	N/A	Chr09	21301878	Unique_Gm	Tm1_Mira454_Contig_16919	TTAACAAGATCAGGAAGGGCTTTTGGTGCATCACCATTTTGTTTGTCGCT[A/G]CTGTTACCAAAGTAAAGAAAGCATGACATAAAGATGGTTAAACATCACAC
Mus_010448_Class_I	N/A	N/A	Chr08	14954902	Unique_Gm	Tm1_Mira454_Contig_17076	TGCTGAGTCCCTTCTGCTTGCAGAGCCATAGCTTTCAAAGAAGAGGAAAA[C/G]GAATTCTCCTTTCATTATAATAATAATACCATAAAAAACACAACAAATAC
Mus_010527_Class_I	N/A	N/A	Chr01	54626452	Unique_Gm	Tm1_Mira454_Contig_17250	TATAGAGGATTTCTTGGAATTTTATCCCATCCTTTATCAACCTCAAAATA[A/G]AGAGGGTCGTGATGAATACTCAATGTCCCAGATGCAGTGGTGATAAAGAA
Mus_010546_Class_I	N/A	N/A	*	0	Unique_Gm	Tm1_Mira454_Contig_17326	CCCCATCCAGCTGAAGGTTGTGGAGGCATTGTAGGTTGTTGTTGTTGTCT[A/G]CCCGGAGCGTATTGTGTCCCATTGTATTGATGACCCATTGTTTGAACTGG
Mus_010551_Class_I	N/A	N/A	*	0	Unique_Gm	Tm1_Mira454_Contig_17334	AACTAATAGGAACAAGTTTCTGCAATCACTTGAGTGGAGAAGAGCCGAAT[T/G]TCTCTCACAACAAGTGACCTTATTATACCTTTGCTCCCTTGCCTTCGCTG
Mus_010574_Class_I	N/A	N/A	Chr02	49364531	Unique_Gm	Tm1_Mira454_Contig_17381	CATAGTCACCTGCTTTATCCTGTCAACCAGTTCCCTATTCTTGCGATTCA[C/G]AGTCTCTAGTTCTACGTCTTTCTCCCTAAGCTTTTTGCTGACACCTTTCT
Mus_010575_Class_I	N/A	N/A	Chr02	49365109	Unique_Gm	Tm1_Mira454_Contig_17381	CGATCAAGTTCGGTTGTAACATTGTCACCGAGAGCCAAGATCATTAACGG[A/T]CCATGTGTCATGCTTCCGCTAGCAGAAGTCACAGATGAGTTCCGCTCATC
Mus_010578_Class_I	N/A	N/A	Chr04	5656897	Unique_Gm	Tm1_Mira454_Contig_17391	GATGGGACCATGAGAAGGCTTGGTGTTCATCCGTTTGCGGAGGAATCTCA[A/T]GTACTTCATCTTCTGTCGAACGAGTCCTCCCGACATGCAGATCTCCTCGC
Mus_010625_Class_I	N/A	N/A	*	0	Unique_Gm	Tm1_Mira454_Contig_17494	CAATCCAAAACCGCCATCACCATTGCCGCCGCCGCCGCCGCCGCCCTCCC[C/G]TTCATTACTACTCAAAGACTTCAAGCTAGTTATCGGCTTAGAGATTGATA
Mus_010627_Class_I	N/A	N/A	Chr07	12267755	Unique_Gm	Tm1_Mira454_Contig_17500	GTGGGCCATATTGAATTTTCAGCAAATTCATTTTTACTTGGACAAGCAAA[A/G]GAAGCAGTCATAAAAGCTTCCCCGATATTGATATGCTTTGTTTGTGGGAC
Mus_010767_Class_I	N/A	N/A	Chr02	18215933	Unique_Gm	Tm1_Mira454_Contig_17818	TCTTRTCTGGGGTGGCGAACGGTCGGGTGAATTCACGGTCAGAAGCGCCT[A/T]TCAACTATTACAAAAATTGACTGAAAGTCCTAGAGCTTATGCTTTACAGA
Mus_010772_Class_I	N/A	N/A	Chr12	28641441	Unique_Gm	Tm1_Mira454_Contig_17825	TGCTTCAACTATTTTTCGCGGAAGCTTTCTGGGCAGTGCAATAAAACCTT[T/C]ACGTGCCGCCGTGCCGGTCTGAATCTATTCACCCACACAACGCTAACGAC
Mus_010773_Class_I	N/A	N/A	Chr12	28641492	Unique_Gm	Tm1_Mira454_Contig_17825	ACGTGCCGCCGTGCCGGTCTGAATCTATTCACCCACACAACGCTAACGAC[A/T]CAATTCAATAAGACAATCAGATCCATTAGCAAAACTTACTTTATTGTTGA
Mus_010787_Class_I	N/A	N/A	*	0	Unique_Gm	Tm1_Mira454_Contig_17851	TCACATGCTGAATTGCAGCCTCAGAGAGTGAAGTTCCAAGGTTCCCCCCC[A/G]CAAATGTATCAATACCAAAATGATTAAGCATCTGTCCAGCAAAAGTAACA
Mus_010818_Class_I	N/A	N/A	Chr04	32364944	Unique_Gm	Tm1_Mira454_Contig_17949	ACCGAACCCGAGCCATAGCAGATGCTGTAGCGGCCATGTAGTTTGGCATT[C/G]CTGCAGCATTACCACTCACTCTATGGTAGTAAGATCCTGTGTTGGGTGTA
Mus_010881_Class_I	N/A	N/A	*	0	Unique_Gm	Tm1_Mira454_Contig_18104	TGTTCATCAGGACTCAATGGTTTCCTTTTAAACTTCAAGTTCTCATTTTG[A/C]CTAACCCCAAAAGCTATTTGGGTAGGGTTTAAATTACTAAACCTTAAACC
Mus_010893_Class_I	N/A	N/A	*	0	Unique_Gm	Tm1_Mira454_Contig_18155	GTGTGGTGGTGGTGGTTGTTGTCGTCGACGACCAACGATCTTGAGTCATT[C/G]TAGTTGAATTCTCGGTAACATTTCTAGTTGAATTCTCGGTAACATTTGCA
Mus_010904_Class_I	N/A	N/A	Chr10	13837763	Unique_Gm	Tm1_Mira454_Contig_18191	CCTATCCCCACCCTCGTTCAAGACTTGGGTCAGAGTTGCACTAATATTTG[A/C]GATGGCATGAAACACTAACAAAATGACAGGATCTATTAATCAAAATCAAG
Mus_010905_Class_I	N/A	N/A	Chr10	13836085	Unique_Gm	Tm1_Mira454_Contig_18191	GTCAAGATAGGTGGCAAGAGAGGTGGAGAGAAAGATATCATCAGGGCCAG[C/G]CCAAGACATGGAAATCAGTTTTCTCTAATACTTCAATCCCAAATTCCCAA
Mus_010930_Class_I	N/A	N/A	Chr12	15302012	Unique_Gm	Tm1_Mira454_Contig_18253	AGATCTTCTGAAACAAAGGCCTCATTCAGCTTCATCGGATATACTTATTC[A/G]ACACTTGATTTCAGCAGGTGGGATGTTTGGTTGTCAGGATTACACTGCAA
Mus_010989_Class_I	N/A	N/A	*	0	Unique_Gm	Tm1_Mira454_Contig_18387	GGAAACAGGTTTACCCTGGAAGATTTTCCAAAAATTTGTTCACAAATTGA[A/C]CAGAAGAAGAAGTATATATATATATATGCACACAATTCAGTTGATCAAAG
Mus_010992_Class_I	N/A	N/A	Chr06	43447199	Unique_Gm	Tm1_Mira454_Contig_18390	AGTATAAAGAGTCCAGAGTCCTTTAGGGCTATTGCAGCAGCAAAAAGTCC[A/C]GAGGCAAATTGGCTATGAAGATGCTTCAGCTGGCCGAGGAACAGACTGCC
Mus_010993_Class_I	N/A	N/A	Chr06	43447385	2_GmGa	Tm1_Mira454_Contig_18390	CATGTTGGACATAACATTCTCGGTCAACAACCCTGCTTGGGTCCCGGTCA[A/T]AAACAAATCCCCTTCAGACCTTATGCAACCGCTGCAAGCTTCATCCTTGT
Mus_011021_Class_I	N/A	N/A	*	0	Unique_Gm	Tm1_Mira454_Contig_18459	GAAAACAACCCATCAAGATAATCTTATAGCAGGCCTTTTTTTTTTCAAAA[T/C]TCTCAGACTTTGTAATTTCTAATGAATGGGATTTGAAGATTAAACTTGCA
Mus_011080_Class_I	N/A	N/A	Chr02	50669695	Unique_Gm	Tm1_Mira454_Contig_18608	ACCACGTTATCCTCGACATCATTATTGCTAATTGCTTGTAGACATTCTTC[A/G]GAAAATTTGAGATTTTCTTTTGCAGGTGATTGCTGATCATCTTTTCCCAG
Mus_011160_Class_I	N/A	N/A	Chr09	8156487	2_GmGa	Tm1_Mira454_Contig_18784	CTCTTTTCAAGTGGAGGAAGCTGGCTCCCCATCTTTCTTCTCTGTATCTG[A/C]TTTTTCTGTATCCACTTTTGTTTCCTTCTCTTCCTTCTTAGCAACAGCCT
Mus_011162_Class_I	N/A	N/A	Chr13	56282845	Unique_Gm	Tm1_Mira454_Contig_18785	GGTTTCTTGGTAGTCCCCTCTGCAGATCTGCAAGTGGCTTATTTTATTTA[T/C]AGACCAACATGCTTTATGGTTCTTTTTGTTGATAGGATTGTTGAAATGGT
Mus_011168_Class_I	N/A	N/A	Chr11	39143396	Unique_Gm	Tm1_Mira454_Contig_18804	CTCTCTTTTTCCTAGTGGCGACATGCGGTGCAGTGTTACCGAACTTGTCC[A/G]GGAGCATCACAATAGCCGCATCTGCCTCAAAAGGATGGCACCGCATCATT
Mus_011175_Class_I	N/A	N/A	Chr08	32579948	Unique_Gm	Tm1_Mira454_Contig_18822	AGCAAAAAATTAGGGTTTGGTTCAAATTCGGGTTTTTGAGATTTCTCTTT[A/G]ATAATTGTTTCTACACCTATACAAACTTGCTTTGCAAATTGCGAATCTGC
Mus_011377_Class_I	N/A	N/A	*	0	Unique_Gm	Tm1_Mira454_Contig_19378	CTAAAAAACAACACACCAACACAGCTTATTTAACCTTAGCTAGCTACTTT[A/G]TCTAGCTGAGCTGGAACCTTCTTCCACTCCTTCCATATCATCATCATCAA
Mus_011414_Class_I	N/A	N/A	scaffold_14	144498	Unique_Gm	Tm1_Mira454_Contig_19482	TCCCCGTCGGATTCGCACTCGCAGCCATTACAAAAGTAAAAAGCTACTAG[T/C]TCTTGTTTGTTTGTTTCGAAATCTAACGTTGGAATTGCGGAATTGAAATC
Mus_011432_Class_I	N/A	N/A	Chr10	61721500	Unique_Gm	Tm1_Mira454_Contig_19509	TGTGGGAGTTTCCTGTATCGAGAATCAGTCTTTGTTGTTGTCCGTGATCC[A/G]TTCTTAGAAAAGCATCAGCAGCAACAGCAACATCAGCATTACACCGAGGA
Mus_011515_Class_I	N/A	N/A	*	0	Unique_Gm	Tm1_Mira454_Contig_19744	CTGAAGCTGGGGTTACAACTTAGGTTGAGGGAGGTGGAGGTTGAAGGTGA[T/C]TCTCGGTCGGTCATCTAAAAGCTGTAAGAGGAAAAGGAGGACAGATCTGA
Mus_011565_Class_I	N/A	N/A	*	0	Unique_Gm	Tm1_Mira454_Contig_19868	AACCCCAACAGATATTGGGTTTGAATTAGAACCAGAAGCACACACTATCT[T/G]TTTCACTTCACGTGTAAAAGACCATTTTGATACATGTTGAAGCCTGGGAT
Mus_011667_Class_I	N/A	N/A	*	0	Unique_Gm	Tm1_Mira454_Contig_20175	GAGAAGTAGCGTTGTTGCAGGCGCTGAGATCTGTAGTGACACCACACTCA[A/C]GAGCGATCCTAAGAGCTTCAGAGACGGTGACGTTAAAAGATGAAAGCAAA
Mus_011739_Class_I	N/A	N/A	Chr09	8062287	Unique_Gm	Tm1_Mira454_Contig_20362	GGCCATATTCTTTGCAGTCAGTCTTGCCCTTTCTGCACTTTCTTCTGACA[T/G]TTTTTTCAACACAAATCCTTCACCTCTACATTCTGAACATATCCCAGAAC
Mus_011807_Class_I	N/A	N/A	Chr05	1903286	2_GmGl	Tm1_Mira454_Contig_20485	AAGATTACAAGGGAAAAAGACTACTCCTTTTAATGAGTAGAAGGGGAAAA[A/T]TTAAGCAAGTCCTTGGATTGAACCCAAGGCTTAACCAAAACCACTGACTC
Mus_011840_Class_I	N/A	N/A	*	0	Unique_Gm	Tm1_Mira454_Contig_20551	GTTTTCTCTTTATAATCCCTCGTCTTCCCTTCTTTGTGTCACGACTCAAG[T/G]AAAGATATTAAAGAAACAAAATTCAAAAGAAARGGCAAATCAAGGAAATA
Mus_011909_Class_I	N/A	N/A	*	0	Unique_Gm	Tm1_Mira454_Contig_20696	TCCTGATCTTCTTCTTTCCTGTACAGCGCTTCCATTAGACTGAACGATAA[A/G]TCTCTTCTCTTTAATCCCGTTCAACTCAGAAATATAACTCCAAAGGCCGC
Mus_011939_Class_I	N/A	N/A	*	0	Unique_Gm	Tm1_Mira454_Contig_20755	AGCAACTGAAACGATGAAAAGGAAGGAAGTGGTTTACTTGGTAGGGAGCG[T/C]GCCTGGATATGCTGATAACCAGTATGAAATAGATAGAAAACGTGAACCAT
Mus_011940_Class_I	N/A	N/A	*	0	Unique_Gm	Tm1_Mira454_Contig_20755	AGATGAGAAGAGGAAGAAAGGAAAGTTCGAAATGGGCAGATTGCTGGTGC[A/G]GCGATAAATTCTCCTTGGGATTATGAGATTGGCTTTAAGACGAATCGGTT
Mus_011951_Class_I	N/A	N/A	Chr04	44378279	Unique_Gm	Tm1_Mira454_Contig_20783	ATTTGGTTGGTTCGGTTCCGATAGAAGTTCTGATGTCACTCGGTTTCCTC[A/C]CTCGATTAGTCCATGTTCTCAAATCTGGATCGCTGGGCGCACAAACAGCC
Mus_012013_Class_I	N/A	N/A	Chr05	1561159	Unique_Gm	Tm1_Mira454_Contig_20926	AGTCACAACCCAATCCCTCGGTCAATTTTACGACTACATCCGAAAAAACA[T/C]GACATTACGAGTCCGAAAAAACCCGGCAACTGACAGATACTAAACAGACC
Mus_012025_Class_I	N/A	N/A	*	0	Unique_Gm	Tm1_Mira454_Contig_20960	AGACAACCTCTTTATGTACGTCTTAGAAAGCCAGAACATGCTGATGAACT[T/C]TCAGACGCGTCATCTTTCTCTGAGCTGGGAGTTGGAGTGAAGAGCAACGT
Mus_012044_Class_I	N/A	N/A	*	0	Unique_Gm	Tm1_Mira454_Contig_21002	AGATAGTGACATTGGCTCCAGATTCTGAGGTCGAGGTACGTGCAGCACTT[A/G]TTCTTTCAGAAAGCATCTTTATCTGATCAAGTGCTCTTATCTCAGCTTCT
Mus_012111_Class_I	N/A	N/A	Chr11	9948444	2_GmGl	Tm1_Mira454_Contig_21164	GAGGATCTTCTGAAATTGTTTCTCTTCCAACTTGAACTGAAGCTTCTTTC[A/G]CACGTTCTCTTTCGCGTAAAACCCATGGTCTCTTTTCTTCTTTTATATTT
Mus_012166_Class_I	N/A	N/A	Chr09	24197245	Unique_Gm	Tm1_Mira454_Contig_21299	TCCGTGCCATCTACCCCGATTAGCTTGCCAGTSAGACCRCGTAGTGAGCC[A/G]CCCATGATTTTGATCTTGTCYGAYTTCTTCGGTGGTATGATTTCCATCTC
Mus_012266_Class_I	N/A	N/A	Chr09	25738717	Unique_Gm	Tm1_Mira454_Contig_21536	TGAAAGAGGAAGGCAGAACGGTGAGACCGAAATGAGAATGAACGGGGAGA[A/C]TACAAGGAATCTGAGCGGTGAGAACTGAGGTGAATGAGGCGCCGGTGCCG
Mus_012281_Class_I	N/A	N/A	Chr04	57633459	Unique_Gm	Tm1_Mira454_Contig_21576	AGCTAAGCCATGGATACTGCCTCTGGGGGCTTGCAACATTGAAAAGTAAA[T/C]GGCAGCGGATCTCATCTGAATTTGATCTATAACAAGGCGAGGTTTTAATG
Mus_012318_Class_I	N/A	N/A	*	0	Unique_Gm	Tm1_Mira454_Contig_21708	AGGAAACAAAAATGTTCTCATTACAGAGACAACTAAAGAAAAATGTAATA[T/G]TTTCCAAGTTATAATCCACCGCTCAGCAATTTAAAATGAAGCACCCTTCG
Mus_012333_Class_I	N/A	N/A	Chr01	4304139	Unique_Gm	Tm1_Mira454_Contig_21737	TTGAATTTAAGCTCAGCACGCTTGAATCCACCTTTACCCTTTGACTCGTA[T/G]GGGACTTTGAGTGTGTCTTTTCCAGCGAATGCCTCCACAACCAAAGAACC
Mus_012334_Class_I	N/A	N/A	Chr01	4304280	Unique_Gm	Tm1_Mira454_Contig_21737	CTGTACATTTTTCCGACGATGGTCCTGACTATCTGAGCGATGGCACTCTC[T/C]TTTAAGCAACTAGCTCCACTGCTCTTCGCCCTTGAGGCACAAAGTAATGT
Mus_012360_Class_I	N/A	N/A	*	0	Unique_Gm	Tm1_Mira454_Contig_21837	AGCACGATTAGACTCGACGGTTCGATTTAACCCATTCAACAACATTTTCT[C/G]GGTGATGCCACCATTGCCTGGTGAAGGATTAGCATTGACAAGCGGTTGAC
Mus_012369_Class_I	N/A	N/A	Chr07	17835799	Unique_Gm	Tm1_Mira454_Contig_21891	GAGAAGGCAATTGAGGATATAAGATTAATTGTGTCAAATCTAGCCCCACC[A/G]TCGAAAGAGTTGTTTGTTGTTCCAATTGAGAGTATTTTCTCTTCAGATGG
Mus_012374_Class_I	N/A	N/A	Chr06	46175639	Unique_Gm	Tm1_Mira454_Contig_21928	TTCGGACTTTGTGCATGTTTGAGAATTCACGACCATCAGCACAAGAACGA[T/C]CAGCATGTCGAAGCTGATAATCCGTTGTGTGTGAGGCAATAAGATACCAT
Mus_012420_Class_I	N/A	N/A	*	0	Unique_Gm	Tm1_Mira454_Contig_22014	TGTTCAGGAATCATAGCACGAAATAAAGAAGGTTTGGTGATGGCAGCATG[A/T]ACCTTTCCATGGGAGAATATCGCAGATCCGGTTATGGTCGAGGCAAGGGC
Mus_012564_Class_I	N/A	N/A	Chr02	54283612	Unique_Gm	Tm1_Mira454_Contig_22411	TTCCGTAGCAATGGCTTGTCACTTTTATGAGAGATGAAAACAAAAGTTGA[A/C]AGGTGATGCAGAACTAATGTGAATGCAACTGATCCTCGAGTTGCAGCTTT
Mus_012634_Class_I	N/A	N/A	Chr01	3404379	Unique_Gm	Tm1_Mira454_Contig_22605	ATGAATCTGCCGCATCTGAATCCACTACTCTGCTAACCGGATCCGATCCC[A/T]TTGACCCTTTTCCAGTTTCTCCACCACCACCAGCAGGTTTCACTGGTTCA
Mus_012664_Class_I	N/A	N/A	*	0	Unique_Gm	Tm1_Mira454_Contig_22667	CGTAGTCTTGGCATGTTCGCAGTCTCTTAACAGAACAATGTCAAACAAAA[A/G]AATCAAACAAGCTCAGTGTAATAAGATTTTGAGAGTAAAGTTAACAAAGC
Mus_012685_Class_I	N/A	N/A	Chr07	4305757	Unique_Gm	Tm1_Mira454_Contig_22739	GCAATGCTGCTCTCACCACCGGGAGGCTTACGTACACCACCCAAAGAGTC[A/G]CGCGATTCAGCCTTCCCATCAGAAAAGATGTCATTGCCGCTCATTTCTCG
Mus_012720_Class_I	N/A	N/A	*	0	Unique_Gm	Tm1_Mira454_Contig_22871	TATAAAGTGGCTTACATGGGTTTTTGAGCAGTTCAATCCTTGCAAATGTC[A/G]TCTTTTCTGTTGCGCGCTTTGGGCCATATGGGGCGCTCATAATTTTGTCA
Mus_012780_Class_I	N/A	N/A	Chr07	48895578	Unique_Gm	Tm1_Mira454_Contig_23056	GACACCTCCATTATGTGTCAAAAAATCTAAGAGGGAGCCGGTAGATGTAC[A/G]GTTTGAAGCACAATTGTGACAAAAGTTCTGATTCGAAAAGCACGGTGATT
Mus_012797_Class_I	N/A	N/A	*	0	Unique_Gm	Tm1_Mira454_Contig_23099	TTTAGAAATGTCATCCCGTAATTGAGCTGCCAAAGCATAATTTTCATTCT[T/C]GATTGCATTGTGCAGTTCTCCACGTAGACGCACAAGACTTAGAGCCTTAT
Mus_012835_Class_I	N/A	N/A	*	0	Unique_Gm	Tm1_Mira454_Contig_23193	TTCAAGATTGCGCATTCACAAAATAGGTCCCTCTAGGGAGAACAGGGGTT[T/C]CGATCACTGCAGAAGCGAAGGCGTGTCTTCAAGCCGTCATATTTAGGGAA
Mus_012836_Class_I	N/A	N/A	Chr04	4890047	Unique_Gm	Tm1_Mira454_Contig_23193	ATTAATGAAATCCAAAGAAAAAGATTCAGTTTCGTTAACTTATCTTTTGA[T/G]TTTACCCTTCAAAAGACAAATGAAGCAGCGCACGCCATTGTAACTTGAGG
Mus_012837_Class_I	N/A	N/A	Chr04	4890105	Unique_Gm	Tm1_Mira454_Contig_23193	TTCAAAAGACAAATGAAGCAGCGCACGCCATTGTAACTTGAGGGTACAAT[T/C]TGACTAGCCCATCCTATTGGATTGACGAGGTACCGATGGAGGTTGAACCC
Mus_012838_Class_I	N/A	N/A	Chr04	4890199	Unique_Gm	Tm1_Mira454_Contig_23193	TGAACCCATCACAGTCAATGACCAAATAAGATTTTTGAACCGGCAGAAAA[T/G]GGTCATTTCTGTTTGAGCCCGGGGATGCAATGCAAAAATGACTGTCCTTA
Mus_012839_Class_I	N/A	N/A	Chr04	4890275	Unique_Gm	Tm1_Mira454_Contig_23193	TGCAATGCAAAAATGACTGTCCTTACTACCCCCTGATGAACTCAGATTTA[T/G]GAGAAATCTGGCATGGCGCTTCAATGGGATCATCTACAGTGATGGAAAGG
Mus_012885_Class_I	N/A	N/A	Chr09	25900635	Unique_Gm	Tm1_Mira454_Contig_23295	GCTGCATCTCTTGAGCTTCCCTGCAAATACCAGAGTTTTGGGTGCATAGG[C/G]ATCTATCCGTATTACAGTAAGCTAAAACATGAGTCCCAATGTTCTTATAG
Mus_012924_Class_I	N/A	N/A	*	0	Unique_Gm	Tm1_Mira454_Contig_23411	TGTCATATGTGGTGTGAAGTGAGATTGCTTTGAAGTAAAGCGGGGATATC[T/C]AGTATGCCAATCATTAGTTGGAGGACTACCCACTTCCAAATGTGAAAATC
Mus_012937_Class_I	N/A	N/A	*	0	Unique_Gm	Tm1_Mira454_Contig_23447	CTATTTGTTCTTGCCTACACTCTTCACTACAAAAAGGTGTGTCCCCTCTG[T/C]ACATGAAGATGTCCTTATTACCCCCAAGAGGTTTCTTGCAAAGGAAGCAA
Mus_012973_Class_I	N/A	N/A	*	0	Unique_Gm	Tm1_Mira454_Contig_23572	CTTTTTATTACAAAGGAGAGCAGTAGTACCATTAACGCGTAGAGCTATTC[A/G]CTTCGAAAATCGTCATAACTCAATCCCTCTGATATGGTGTCCAACCTTTT
Mus_012997_Class_I	N/A	N/A	*	0	Unique_Gm	Tm1_Mira454_Contig_23634	CATAGCTATCCCCACTTTGACCTGAAGTTCTACCTTCCAGGGAATGGGTG[A/G]AGCTGTAAGCACATGGCTTCCCAGATTCGCCGCCATCTGTAGGAGTATCT
Mus_013039_Class_I	N/A	N/A	Chr04	11488239	Unique_Gm	Tm1_Mira454_Contig_23740	GCTGAGGATGCAATTTGTTTGTTGCACAACCTTGTCTCTAGGATGATGAT[A/G]CCTACAAGATGATCCAAATTTACAGTTGCCGGTCCTCAAATAGTATTGGC
Mus_013093_Class_I	N/A	N/A	Chr11	5509126	Unique_Gm	Tm1_Mira454_Contig_23868	CCCCCCGACCCGATTCTTCCTTTTTCTTCTTCTCTTGCTCTGAACAACTA[T/C]ACCTTCCGTCACCATTTTCTTCTTCACTTTTGGAATCCAATCTCTTCTTC
Mus_013094_Class_I	N/A	N/A	Chr13	51647141	Unique_Gm	Tm1_Mira454_Contig_23870	TGCCGGGATCTGGTGCACCAGTAGCAGATTGATGGAATCTATTCCAACCC[A/G]ATTCTGTGTCAACCTGGTTTAGCGAAAACGGAGAAAGATGATCTCTTTCC
Mus_013095_Class_I	N/A	N/A	Chr13	51646895	Unique_Gm	Tm1_Mira454_Contig_23870	ATCTTCTGGAGCCAGAAACAATGGGTGTCCGTATGGTTGGCGAAGTGCTG[A/G]GATGTTGTTGATAGTATGCCTGGAGAGCCTGAACTCTATCACGGGCCCGA
Mus_013113_Class_I	N/A	N/A	*	0	Unique_Gm	Tm1_Mira454_Contig_23924	GGTTCATCGGCCATTTGACTCGATACCGGTAGCTCATCAGCTTCTGTATC[A/T]GGAATTGAACTAGTGCTAGCAGATGCAACTGATAACGGTGGAGCTGGTTG
Mus_013114_Class_I	N/A	N/A	Chr10	57270207	Unique_Gm	Tm1_Mira454_Contig_23924	TCCTTGGTATCAAGTTGTGGCCACTTAAAATTGCTTGCTTTTTGTTTTGC[A/G]GACTTGATTACAGTCGAAAAATAATTACTCCCATCAAACTGGATGTTCCC
Mus_013143_Class_I	N/A	N/A	*	0	Unique_Gm	Tm1_Mira454_Contig_24023	TATGGATTCTGAAAATCATTTAATAACATCAAATGAGCAGGAATTCGCAC[A/G]AAATTCACATCCTTTTCTTATCCGCGTGGAGAATTCCTCAGTCAACCTTG
Mus_013199_Class_I	N/A	N/A	Chr05	60653421	Unique_Gm	Tm1_Mira454_Contig_24163	TTATCATCATCATCGTTGGAAGATCCCACATCGATGAACACTCTACGAGG[A/G]TAATTTTCAAGAGAATCCCCTAACAAATCTGGCAAAAAGTTGATTTTCTT
Mus_013200_Class_I	N/A	N/A	Chr05	60653592	Unique_Gm	Tm1_Mira454_Contig_24163	GCTGCCTTTTTAGCTTCCGTTGTTAACTGAAAAAGCTTCCTTTTAGCTGA[A/G]GAATCCAATAAATGGTTCTTTGAACCAAGCTTCTTCATTGCAACAATGGT
Mus_013260_Class_I	N/A	N/A	Chr04	51744168	2_GmGa	Tm1_Mira454_Contig_24376	CACCTCCCCGCCCTACAAAGAGAAACCCTGACCAGCATCATGATCGTGAC[T/C]ATGACCGTGATCGCCATCATCACCATCGACCTGAGTCTTCCAAGCTTGCC
Mus_013352_Class_I	N/A	N/A	*	0	Unique_Gm	Tm1_Mira454_Contig_24709	CAAGAGTTCTAGGTTTTTCTGCTGTTTTTTGTTTTCTATTGCTTGAAGTC[A/G]GCGCATCTTGCACATTTGTCTCCTACAGTTTGAAGAAAGATAGCCAAGGT
Mus_013362_Class_I	N/A	N/A	*	0	Unique_Gm	Tm1_Mira454_Contig_24733	GTAGCTTAGAAAAGACTTCTTAGCTACAAGAACTCCACACGCATGTCCGG[T/C]AAAGGTCAGTACCAGCAAAACTCCTCCGATCATCATCTAAGGTACGACCC
Mus_013396_Class_I	N/A	N/A	Chr09	25015527	Unique_Gm	Tm1_Mira454_Contig_24781	ATGAACAATTATGGATTCAGTTCTATTACAAGCACCCCAGGCACCATGAA[A/T]CACCCAACAGAGAGCAGCAGCAATAGTTGGGGGTTCAGCAACCAGAACTC
Mus_013440_Class_I	N/A	N/A	Chr13	11091071	Unique_Gm	Tm1_Mira454_Contig_24944	ATGTGAACTGAAACCTTCATCATTAGGTTAGAATGAGAACCAAGCAAAAA[T/C]AACCAAATCCATCCAAGGGCGGCCCCAACCCCACCGGCAACAGCATAATT
Mus_013538_Class_I	N/A	N/A	*	0	2_GmGa	Tm1_Mira454_Contig_25238	GTGCCAACAGCAACATACACAGAAAGATACATATTGACAGCAAGGCTTAA[A/G]TAAATAAATACTAACAAGTTTTAATTATAATTTTATTTGCCTAAGAAACC
Mus_013556_Class_I	N/A	N/A	Chr12	6660734	3_GmGaGl	Tm1_Mira454_Contig_25298	TTTCTAGCTGCTGGAACGTCGTGGTTATGCTTTCCCTCGTATGTTGTTAT[A/G]ACTGCTTTTGGGTCAGTTGATGATCTTTCCACATGCTTCCTAACATTGCA
Mus_013566_Class_I	N/A	N/A	Chr04	44346771	Unique_Gm	Tm1_Mira454_Contig_25354	CTCAAATACAGAGTGGACAGCATTGGAAGCATCCGCTGCCGAATATAAGA[T/C]GGCTTCCATGACTGATGATAAGCTAAGAAATCAACTAGCAAGTCAGTTTT
Mus_013587_Class_I	N/A	N/A	*	0	Unique_Gm	Tm1_Mira454_Contig_25405	TCTCTCTTTATTCGTTGCTTCTTTGGTTCCTTGTGCCAATGCTTGACGAT[T/C]ATTGTCTTTCTTCTTACCGTCACTTTTAGAGTTTGGTTTCATTTTGCTTT
Mus_013603_Class_I	N/A	N/A	*	0	Unique_Gm	Tm1_Mira454_Contig_25470	ACAGTGGAATACCCATTAGGAAGAACAGGGGATCTGACCACTGCTGAAGC[A/G]AATGTGTATCTACAGGCTGCCATATTTGGGGAAGAAATGGGCTTTCGAGA
Mus_013638_Class_I	N/A	N/A	Chr07	1255330	Unique_Gm	Tm1_Mira454_Contig_25544	AAAGATAGGACTATAGGATTTGGTAGTGGAAGGCCTGAACCTCACCTTCC[T/C]CCTGATGCATCCAGTACTCTTTTTGTTGAGGGTTTGCCTCCTGATTGTAC
Mus_013681_Class_I	N/A	N/A	*	0	Unique_Gm	Tm1_Mira454_Contig_25662	ATAAACTCACATCTTTCTGTCTTCTCTTCCTGATCCTTGACTGAAAGAAG[A/C]GTCAATGGAACATTTCTTTCCAACTTATTAATGTCTGAACTTTTCTCAGT
Mus_013684_Class_I	N/A	N/A	*	0	Unique_Gm	Tm1_Mira454_Contig_25667	GTTCCAAAAATAAATTCGCATAGGTGATCTTCTGGTTACAAACCCTAAGT[T/C]GGAGCACCAACACAAAGTGGAACTCACATACTCATGACCCCACGAACCAA
Mus_013736_Class_I	N/A	N/A	Chr02	57906195	Unique_Gm	Tm1_Mira454_Contig_25811	AGGTGGCAGCCGGGCGTGGTGGTCGGTCAGCAGAGGGATTGCAATGCAGT[A/G]GACATAAAGCCCCGATTACAACCGAAGCTTTCATTTGTTTGCCAATGAGA
Mus_013758_Class_I	N/A	N/A	Chr11	54735949	Unique_Gm	Tm1_Mira454_Contig_25914	AGGAACTACGGCCAAGGCCATTGCTGATACATTTCCACTCATGGAGTGCA[T/C]TGTGTTTGATCTTCCTAATATTGTTGCTGGCTTGCAAGGGAGTAAGAACT
Mus_013771_Class_I	N/A	N/A	Chr05	21192306	Unique_Gm	Tm1_Mira454_Contig_25954	AAGTTTTCAAATTAGAGAAAAAATAGTAAACAATTTCCATACATCACATC[A/C]AAACATTTTTGTATACTAGGTTTAGCATATTGCATTATAATAAACTTGAA
Mus_013810_Class_I	N/A	N/A	Chr11	20122282	Unique_Gm	Tm1_Mira454_Contig_26072	AAATGAATATAAGCAAAACAGCACTATTGGGACCTCTCAGCATCCATACG[A/T]TCAAGCACACGCCGTGCTTCCTCCTCAGTAGCTGGAACAACATTTCGAAT
Mus_013893_Class_I	N/A	N/A	Chr03	2697464	Unique_Gm	Tm1_Mira454_Contig_26311	GACGACACGTAACGGAAGCCTCTCGTTTTGCACAGCATGCATGCAGGCCT[T/C]GGCCGATAGCTTCTTGCAGTCCATTAACCTGCATATTCTCTTTCTCTCAC
Mus_013924_Class_I	N/A	N/A	Chr07	21377122	Unique_Gm	Tm1_Mira454_Contig_26440	TGAGCCGCCATACAGCCAAACCTCGTCGGAAACCCAAACAGAACCCCATC[T/C]GCCTCCGCCAATTCCGCCGCTTTAATCTCTGGAACCTCGGGGTTTTTCGA
Mus_013932_Class_I	N/A	N/A	*	0	Unique_Gm	Tm1_Mira454_Contig_26479	TTGGTTTCCTGGACGGAACATTATCTGCTCTACCGCGCTATGTGCCGTCT[A/C]TGGAAGGTTCGCTTGTTTCGAATTCGGATGCTTCGGCGTTTGTTCAACAA
Mus_013965_Class_I	N/A	N/A	Chr09	27055234	Unique_Gm	Tm1_Mira454_Contig_26617	CTTGGGCCAGGGTCTATCATCGTAAGGTTTGTGCTATCCCCCGCAGTCTC[A/G]GCATAAGGGGGCTCACCAACAACAACAATTGCATAATCAAATTTGTTAGA
Mus_013998_Class_I	N/A	N/A	Chr04	59118779	Unique_Gm	Tm1_Mira454_Contig_26712	CACTCTTTAGGAATGTCAGATTCACACCTTTGCAAATGACATTGATGAAT[C/G]CACACTTGCAACTTACAACTACATCTACATGAACCCAAAGTATCAATTCA
Mus_014178_Class_I	N/A	N/A	Chr02	61263966	Unique_Gm	Tm1_Mira454_Contig_27185	CTTATTGGTCCTACTGGTTCAGACCCTACTAGCTTGATTAGATCGGCTAC[T/G]CCGGTTTCTTCTCTATTGAAAGCTTCTATTGTTGTTTATGTCGATCATTT
Mus_014179_Class_I	N/A	N/A	Chr02	61263471	Unique_Gm	Tm1_Mira454_Contig_27185	AACCGAGCTGCATTGAGTTCAACTAATAGGGATTCGGATCCATTTGTTGA[A/T]GATGAAGGGTTTGACTTTCAACTCTGGTTTAAAGATACAGTCCAATATGC
Mus_014190_Class_I	N/A	N/A	Chr05	61528177	Unique_Gm	Tm1_Mira454_Contig_27210	AATTCCAGAAATAACATTTCTTAACTTCGAACATTCATCATGTTACATCA[T/C]TAGTTGATACTGTCAAAATGAATTTAGACACATTGAACTACATTATCAGA
Mus_014206_Class_I	N/A	N/A	Chr02	11719868	Unique_Gm	Tm1_Mira454_Contig_27273	CATACACAATCATACATGCCAAACGGGCTTAGTAGAAACTATAACATGGA[A/T]GAAACATGGTTCTGTTTGTGGAATGCCAGTTCCTACTGCAGAACAACGCA
Mus_014211_Class_I	N/A	N/A	Chr03	43254335	Unique_Gm	Tm1_Mira454_Contig_27289	ATGTTCGATAGGCTAAACGGGTGTTGACCTTCATGGAATCGCAATGAAAA[T/C]ATTGTGGCAGTTAAACCACTTCCGTAAGAGAATAAAATCACCCGCTTTCC
Mus_014212_Class_I	N/A	N/A	Chr04	35846985	Unique_Gm	Tm1_Mira454_Contig_27295	ACTCGCAGGTAATGGATCCCTGCATTCAGTTCACCCCATATATAACGTCT[T/C]AAAACTCCCAAGTATGCTCTCTATATTCTCTCTACTTATTCTTCCCTTCC
Mus_014232_Class_I	N/A	N/A	*	0	Unique_Gm	Tm1_Mira454_Contig_27364	AGAACAAAGAACGAAGAGATAATAAAATAACAAAGCTATACTACTCGGAC[T/C]CGGGTGTAAATCAGATAAAAGTATGTATCCGACATACTACCTTCGATTTT
Mus_014242_Class_I	N/A	N/A	*	0	2_GmGa	Tm1_Mira454_Contig_27391	GTAATAGTAAAATACATCAAAATCAGGAAGGTGCTTGGATGCCACCACAA[T/G]GAGCACTGGTCTGTCATTAACATCAAGAAAGTCATGCACATAGGCTTTTC
Mus_014264_Class_I	N/A	N/A	*	0	Unique_Gm	Tm1_Mira454_Contig_27463	CCTATGTGTTCAATGAAGTAGTTGGTCCCCGTGGTCATCCTAGCCCTATC[T/C]GCTTTGCGCCGTACCACCCATGTGCCTCCCTGTTGCCACCAGCGTGCACG
Mus_014378_Class_I	N/A	N/A	*	0	Unique_Gm	Tm1_Mira454_Contig_27660	GTTTCTGGTGGTTGTCGTCTTCGTCGATATCCATCAGAGAAACTACTTCC[A/G]CCATCGCCGTATAGCTTCTTCTACGTATTTTTCTGTCTTTTATATATATT
Mus_014393_Class_I	N/A	N/A	Chr09	15175001	Unique_Gm	Tm1_Mira454_Contig_27709	ATTAGGCTTGCGTATGGATTTCTGAGGACCACCGCTACCAGAATAGGAGA[T/C]TGGTACATCAGTTTCACTCATTTCTTTCTTCAAAAGATCCACTTCACATC
Mus_014394_Class_I	N/A	N/A	Chr09	15174854	Unique_Gm	Tm1_Mira454_Contig_27709	TCCTAAATCCTGCCTCAGTGTAGTCTTCTCACCCAAAGTCTTGAATTTTG[A/G]GGGATCCACTATTACAAAAGCCGCCTCCCCATTGCTACCACCGTTAGTCT
Mus_014396_Class_I	N/A	N/A	*	0	Unique_Gm	Tm1_Mira454_Contig_27731	TAAACACCAGGGCAACGATTCAGTTTGACACTGCACTCGATAACAGAAAC[T/C]ACAGATCAGCATCGGGATTAGTGGTTTGGCGTCAGACGGGGGAACTCCTT
Mus_014411_Class_I	N/A	N/A	Chr08	6661535	Unique_Gm	Tm1_Mira454_Contig_27805	AACTACATAGTCTGATAATAGTTTGGAAACATCAAGAAGAAAGCTACAAT[T/C]CTCAACCAGTCGGCTTCCCGGTTATCTCTCTTTGCATAGAACCCGACATC
Mus_014511_Class_I	N/A	N/A	Chr02	33999612	Unique_Gm	Tm1_Mira454_Contig_28060	AGTACTTGTCATCAAACTTCTCTACGTTAACTCCGGAGATGTCAACCTTA[C/G]TGGAAGTCGCAATGACATAGGATTGGTTCACACGCCTTAAAGGAACGCCA
Mus_014584_Class_I	N/A	N/A	Chr09	69692522	2_GmGa	Tm1_Mira454_Contig_28207	TCGCTTGAAACCGCTCACTCTGAATGTGTATATTTCAAACCATTAACCGT[C/G]GTTAGTGCCATAAGATCAATTTCCGTGTAAGCCAACATAGTAACGAGTCA
Mus_014612_Class_I	N/A	N/A	*	0	Unique_Gm	Tm1_Mira454_Contig_28285	ATTATCATCCTCATGAGTAGCAGAAGCAGTAGCAGCAACAGATTTCTTAC[T/C]ATCATAATATGAGAAGAGGTTATGATTCGACATATAAGATGCTAAATCAG
Mus_014613_Class_I	N/A	N/A	Chr03	2550056	Unique_Gm	Tm1_Mira454_Contig_28285	GTTGTGACTTAACATTAAGTCCTTCAAATGTGAACTTTTCATATTCAAAA[C/G]TCTTTCTCTGATCATATTCTGCAAGTTCTTTATCATACTTCAGTGCCCGA
Mus_014614_Class_I	N/A	N/A	*	0	Unique_Gm	Tm1_Mira454_Contig_28287	GCCCCCATTCTTTTTCACGCAGCATCATCCCCATTCTCTTCCGCACCAGC[T/C]ATGAGCCTTAGTTCTTGTTGCAACTCTTCATATCTCAACTTTTCAGCATT
Mus_014669_Class_I	N/A	N/A	Chr06	46280607	2_GmGa	Tm1_Mira454_Contig_28427	CGATTAAGAAAAGAGAGAATTAGCAACGATCTACGATAAGAAAAGCGAAA[A/C]GAATTCGAGACTTGGTTGAAGCTGGAGATAGGGTTAGGGTTTTTCGAAAT
Mus_014688_Class_I	N/A	N/A	Chr06	34323001	Unique_Gm	Tm1_Mira454_Contig_28510	TTCCTCTTCACATGGTTAAAGAGATTTGTCGACATATCTTAGTCGGTCTC[A/G]ATTATTTGCACAGTGAACTTTCAATCATTCATACTGATTTGAAGCCGGAG
Mus_014724_Class_I	N/A	N/A	Chr05	21736286	Unique_Gm	Tm1_Mira454_Contig_28610	GCAGCGAACAATTTTTATGGCTTAGTTCTTACTAGTTCCTTTGTAACCTG[A/G]CTTTTTGATGGCTAATTTAGTTGGTATTTTGCTACTGGATTGAAGATGTT
Mus_014733_Class_I	N/A	N/A	Chr08	46544027	Unique_Gm	Tm1_Mira454_Contig_28631	CAGAAAGTGTAAAGATAGGTGAGCAAGTTGGGGTTGCAATTGGAGTTCTT[T/C]GTGATGCACTAATCAACGGAAAAAGGGAACTTCCAGGAGAAGAATCCTGG
Mus_014802_Class_I	N/A	N/A	Chr04	2251929	Unique_Gm	Tm1_Mira454_Contig_28900	TCGAATATCATTTACCGGTCCTAACAGTGAAACATCGATGAATAACAAAC[A/G]AGAGAAAATAAGTTGCATGATGAAAAACTGGACTTTAGACCACCATAACT
Mus_014803_Class_I	N/A	N/A	Chr04	2252053	Unique_Gm	Tm1_Mira454_Contig_28900	TCTAGTACCTTGTCAAGACGATGATTCCGACTGACTTGCTGCTTGCTTTG[T/G]TCGGAACTGTCCTGCAGGAGGGCCGTCTTTTCGTCTCTCGTATTTTTTGC
Mus_014821_Class_I	N/A	N/A	Chr12	34259151	Unique_Gm	Tm1_Mira454_Contig_28972	AAGGGCTAACCTATTTCTGGATCACTGATTCATGCCCTCACACAGTGAAA[C/G]AGGTAAAGTGCAAACGTCCATTTGAAATTCTTAGCCTTTCTGGTTCCATT
Mus_014832_Class_I	N/A	N/A	Chr09	18697080	Unique_Gm	Tm1_Mira454_Contig_29030	AGAAGAAGTCATGGTAGGAACCATCTGATCTTCGTATCGCCGAGTTGTAG[A/C]TGGAGCACCGTTCCTTGCTGGTTCAACATTTTCCTCCATTTGTATGTCTT
Mus_014849_Class_I	N/A	N/A	Chr13	6525447	Unique_Gm	Tm1_Mira454_Contig_29100	GACTTCCACTTTGACTATTTTGTTATCACTGTTCTTGAGTCTCCTATAAT[C/G]TCAATAATATGATATCCCAACTGGACCCCTAACCTTGTTGCTTGAAATCC
Mus_014850_Class_I	N/A	N/A	*	0	Unique_Gm	Tm1_Mira454_Contig_29100	CGTCAAAAAAGATGGACTTATTTGCCCTTCGTACCCTCTGTCTGGGCCTT[A/G]CGCTGACTTCTAAGCTTATTCCTACTTGTCCAGATTCCCCACAGCTCTCA
Mus_014961_Class_I	N/A	N/A	*	0	Unique_Gm	Tm1_Mira454_Contig_29388	CAATTTGTCCTAGCTGTTGAGAGGTCCTTGAGAATTTTATGCATACTCTT[A/C]TGATGTGTGGCCCTGGCTTAATTTGGTTTTTCAAGACAGAAGGCATGAAT
Mus_015073_Class_I	N/A	N/A	Chr09	14835379	Unique_Gm	Tm1_Mira454_Contig_29665	TCACAAATTTGGGTTGATTGTGCTGGGACTTCTATTCTAGCACCCAAAAT[T/G]GTTCTCTTACTCCTTAATTCTAGCAGACTCTCCCACAGCATTTTCCATCC
Mus_015108_Class_I	N/A	N/A	*	0	2_GmGl	Tm1_Mira454_Contig_29816	GCCATCGGGCCCTGATGCATGGGAGGCAGATGAAGCCAAAATAAATTCCA[A/G]CTCAAAACCTCGATGTGGCTATCCCAACTTGATGATAAAGCACCTCCAGT
Mus_015109_Class_I	N/A	N/A	*	0	Unique_Gm	Tm1_Mira454_Contig_29816	TTTACCTCCATGTTCTCGGACAATCTATGCCCACAACGTGAGATTTCATC[A/G]TATTCACTTTCAGAAGACGGAACAAAATTTGGATCACCTTTATCCTTTTT
Mus_015111_Class_I	N/A	N/A	*	0	Unique_Gm	Tm1_Mira454_Contig_29821	CAAAGGTAATTTTACGAACAATTCCCCCGGTGATCTCCAACRCTCCCCCT[C/G]TATTCTTCGTGCAGGTATTTGTTCCTAGTCCACAAAGCCCAGAATGAGCA
Mus_015128_Class_I	N/A	N/A	*	0	Unique_Gm	Tm1_Mira454_Contig_29887	TAACAAGTAGCTCTTTTTTGATCCCTGAATAACTCGATGGCCTCAAGTGT[A/G]ACAACCAATCTTGTCATGGCAATACTTTTTACGTGCTCATTTGATAGGTG
Mus_015173_Class_I	N/A	N/A	Chr09	47321892	Unique_Gm	Tm1_Mira454_Contig_29993	GAACAATGGGTCGGGGCACATTTAGAAAGCTACCCCTTATTTCATCTTGT[T/C]GTGGTATTGTTGAGATCCCTCCTATATCTTCTGTAACATCAGGAGTTGCG
Mus_015181_Class_I	N/A	N/A	*	0	Unique_Gm	Tm1_Mira454_Contig_30007	TTACTCACAACAAATTCGTATAATCAGACGCTTTTCTCGTTTGCTTCATC[T/G]GAGTGTAAAATTTCAGATTGGTTGGCCTACTTCATTGCCTACAAGTGAGA
Mus_015240_Class_I	N/A	N/A	*	0	2_GmGa	Tm1_Mira454_Contig_30231	GCTTGCAGAGAGGAGTCTGAACAAAACTACAGTGAAGAGCAATAAGTAAA[C/G]GGCCAACTTGATAAAACGATATTTCTTCTCAGTATTAAGATCTCTGAAAA
Mus_015251_Class_I	N/A	N/A	Chr12	18824143	Unique_Gm	Tm1_Mira454_Contig_30261	AATAGCAACATGTTTCTTCATTTTTCACTCTTTAATACAACTTGGTCATG[A/C]ATTTGCATAAGAATGCAAAATCTTTATAATTTTCAACCACCTGAAAGCAA
Mus_015259_Class_I	N/A	N/A	*	0	2_GmGl	Tm1_Mira454_Contig_30272	TGGACTTTTCGTAAATAATATAAATATTTTTTGCTTCTGTATTACAATTC[T/G]GACAAGATAACACAGATTACTCCTAAAGCAATGAAGATTTTAATGCTAAT
Mus_015264_Class_I	N/A	N/A	Chr10	51404227	Unique_Gm	Tm1_Mira454_Contig_30290	CTTTCATAGTGAAATTTATTGAAGATATAAATCACAGAGCGTTGACAAGC[A/T]GTGTTCAGAAACTTGCCCCGCCAGTTATTCCTCTTATTAGTTGAGGAGAC
Mus_015313_Class_I	N/A	N/A	Chr10	11665026	Unique_Gm	Tm1_Mira454_Contig_30447	TCTAACGTGGTTAGAGCATTTGCTTCCTGCTTGGGTTTCCCGAAAAGCCT[A/G]TTAAACATGGTTGATTCTCCGCGATTAAACCCCCGATCTTCTGTTTAACG
Mus_015344_Class_I	N/A	N/A	*	0	Unique_Gm	Tm1_Mira454_Contig_30535	TTCCTTAATTTTCTTCACTATATCTGTCTCCTTCATCTGAATAGCTGCAT[T/G]AACTGTGTACCCTCTATTCAACAGTCCTTTTGAGAATCCAAAAACCCACA
Mus_015370_Class_I	N/A	N/A	*	0	2_GmGa	Tm1_Mira454_Contig_30597	TCGAAAGGAGTCAACCATTTTTGAACAGCTAAGAGTAATGGTTATAGAAG[A/G]TATGATATATTTGATACACGTAAAAGAAATGGCTGAGTATGTGAGTTCAA
Mus_015373_Class_I	N/A	N/A	Chr12	6123308	Unique_Gm	Tm1_Mira454_Contig_30601	ATTCTCATGCACATCAGTCAATATTTTAAGATTTTCCTCTCTTTCATTGG[C/G]TTTAGAGCTCTGGCCAACATGTTCAGCTGTCTTTCCTGAAGGAAGACATA
Mus_015396_Class_I	N/A	N/A	*	0	Unique_Gm	Tm1_Mira454_Contig_30710	GATAGCAAAACCTACAAGTCAGCGTCCGGCCTTGTTGGATGGGACACGAG[A/G]GGAAACTTAATGGCGATAAAAACAGTGATTCACAAAAATGTTCCTTCTCC
Mus_015444_Class_I	N/A	N/A	Chr05	61343273	Unique_Gm	Tm1_Mira454_Contig_30814	TTGTGATGATTTTCAAATCATCCCTATCAAATCGAGGAGAAACCCTTTGC[T/C]TTCCCTCTGAAAATAGCGTGGGATGATTCCTCCTCCTGTCTGAAAATGAC
Mus_015450_Class_I	N/A	N/A	Chr03	4866202	Unique_Gm	Tm1_Mira454_Contig_30860	GTTGATGATGAACCAGCTCGAGGTGCTCCAGAGAGCAATTCTTCTGAAGC[A/T]GCTGATAAGAAAACAGATTCTGCAAAAACAGGAGAGAAGCGGAAATTGCA
Mus_015521_Class_I	N/A	N/A	Chr11	1538133	3_GmGaGl	Tm1_Mira454_Contig_31093	TCATTGGAAATGAATGGTGAATCTCTCTTCCTTTGATTTCATCAGGCACA[A/G]TATTTTTGCTAATTGATATGTTCAAGTAGCTATACATCAAAGACAAGAAC
Mus_015522_Class_I	N/A	N/A	Chr05	60371157	Unique_Gm	Tm1_Mira454_Contig_31094	TTACCGAAGGTTAGGGTAAATTGCACAAAGATTGCGCCTATCTTCGGTCA[A/T]CCTTGTTTCGCATTTGTTAGACAAGAAGCGAAGCAGAGAAGAGCAGTATC
Mus_015538_Class_I	N/A	N/A	*	0	Unique_Gm	Tm1_Mira454_Contig_31123	GTGGAGAACAGGAACCACGTATTTCGTGACTGGATTGTTTCAAATAGCAG[A/T]ATGGATATCTGTCGTTCTTTTCTGTATACCATCTGGGCTATATGATCTCA
Mus_015544_Class_I	N/A	N/A	*	0	Unique_Gm	Tm1_Mira454_Contig_31167	TTCCAGTCCACMGCCTTCTCTCCGCCGCACGCTTCGATTTCTTCTTTCAA[T/C]ATCTCATGAAATCGATCTTTACACTTCATAGCAACATGAGGGCAGCCATG
Mus_015581_Class_I	N/A	N/A	*	0	Unique_Gm	Tm1_Mira454_Contig_31286	TCAAGGACAAGATCTTTCAAGCGTGACCAGACATCAACCTGGATCTTTTT[T/C]ATAGAAAATGCATCCAATGCCAAAGTTCCTCTATTTTCGTCATTAAAMAA
Mus_015594_Class_I	N/A	N/A	Chr13	43670169	Unique_Gm	Tm1_Mira454_Contig_31336	GAGCCGGCAACGACTCCACCGACAGCGGCTAACGGGGAGCGAGTTCGTAG[A/T]AATCCGACATCGACGGTTGGAACGTGAATAGACCTTAAACTACACCAGGC
Mus_015642_Class_I	N/A	N/A	Chr03	28230579	Unique_Gm	Tm1_Mira454_Contig_31497	GGGCTCATTGTTCATTTGCAATGATCCATCCTTCATCAATTTCAGACTTA[A/G]ATTGTTGAACCTCTCTCGAGAATATTGCCTTGAAGCTTTTCTCCAATCCG
Mus_015658_Class_I	N/A	N/A	Chr09	47713280	2_GmGa	Tm1_Mira454_Contig_31576	GCTTTATTACCCTGACTATTAGGGGCATCAAACCCAAAGCGCAAGTTATG[A/G]TTTGCAAAACCAGCAGCAGCAGCAGGGGCTGTAATGTTGTAGTCCTGGTC
Mus_015774_Class_I	N/A	N/A	*	0	Unique_Gm	Tm1_Mira454_Contig_31933	GATTTCGGCTTCTGAAACTGAAGGTCTTGCCTTGGAAGCAATAGACTTCA[A/G]AACAGTATTAGTTATGACCAACATTTTGCCAGGCTCATTCTCACTGCTCA
Mus_015812_Class_I	N/A	N/A	*	0	Unique_Gm	Tm1_Mira454_Contig_32076	GGAACCATCGACAATATGACAAGAAAATGGTAAAACAAGAATACCCATAT[T/C]GAGTCTTTTGAAGATTGGGAAAGAGAAATGTTTTGACAGTTATGATATCT
Mus_015851_Class_I	N/A	N/A	Chr10	1486336	Unique_Gm	Tm1_Mira454_Contig_32216	AGCTACCATGCAAGTACCCCATTAATGGATGGTCAAGGGATGTTTTTAGG[C/G]TCCAAGTTCATCTAATAACAGCAAAAATGGCAGTCAAAAATGGGAAGAAG
Mus_015852_Class_I	N/A	N/A	Chr10	1487640	Unique_Gm	Tm1_Mira454_Contig_32216	ACATACAACGAACCCCAAACGTGAAGCGTATGCAACCGTACTACATTCTT[T/C]GGAATCCTACGTTTGTGGTGCAATAACCCTAGCCCAAAGCCTCCTAAAAT
Mus_015868_Class_I	N/A	N/A	Chr01	4976690	Unique_Gm	Tm1_Mira454_Contig_32273	AGGGAGAGAATGGAGCAACATGAAGAGCAAGAGCACGAGGTGTACGGAGG[C/G]GAGATTCCTGATGAGGAAGGAGAGATGGACGCTGACATGTCTGGTGGAGC
Mus_016019_Class_I	N/A	N/A	*	0	Unique_Gm	Tm1_Mira454_Contig_32681	CGACCAAGTGGGAGTGATCTACATGTAAAAGTTTCCTTAAAATCCAACTT[T/C]TTCGAAGACGTAAATATGGAAGCATAAACTTCTTTTGTTGCATTAGCCGG
Mus_016043_Class_I	N/A	N/A	Chr05	521306	Unique_Gm	Tm1_Mira454_Contig_32740	ATTATACCGGTGTTATTTTCCGTATAAGTGCATCAATCACGGGAGACCAC[T/G]ACTAACTGTTTCCCGACATTGCGACCGATGAAGAGGCCAATGAGAGCTGT
Mus_016063_Class_I	N/A	N/A	Chr09	3226324	Unique_Gm	Tm1_Mira454_Contig_32805	TTCCATCTCAACCATGAGTGTTTACTGCTTCCCACACTAAGTTCTTTGGA[A/G]TTGGATTGCTGAGAATCCTCGCCTGCAAGGCTGCTGATCGAAGAGTCTCG
Mus_016082_Class_I	N/A	N/A	*	0	Unique_Gm	Tm1_Mira454_Contig_32878	AATCCTATCTTTATCACCAACTTTTAAGTGTTCATGAGCTTCTTTAATAG[T/C]CTTCCCATCCTTTTTCTTTTTCCAATTATAACCATCTTTTCGAAAGTTCC
Mus_016094_Class_I	N/A	N/A	Chr08	48058451	Unique_Gm	Tm1_Mira454_Contig_32928	CACCAATGCAGAATCCCAAACATGTAGTTTAAAATCTTCCCAAGACCCCT[A/C]CATCAAAGTATAGCCCTTGCTTGCTATATAGATTCTTTATCGAGGGGCAA
Mus_016155_Class_I	N/A	N/A	Chr06	47819217	2_GmGl	Tm1_Mira454_Contig_33116	GAGCTTCAACAGATTGTATTTAATGAAATCATTGCACGATAACTGAAACT[T/C]GCAATGTCGTCTGCAATTTTTTGCAGGTATAAATGATGCATTGTCTAGAT
Mus_016158_Class_I	N/A	N/A	Chr04	5987533	Unique_Gm	Tm1_Mira454_Contig_33142	AAAATGGCCATTTATGAACCGGGTCATTGGCATTTCTAATTCTTAGAAGA[T/C]GAAGATGATGATGATCAACGAGTTTCTTAAAGAGTTGTTTGAAACCAGAG
Mus_016176_Class_I	N/A	N/A	Chr05	11363340	Unique_Gm	Tm1_Mira454_Contig_33210	TCTCAGGAAGCTACGAGATTTCAGCATTTCGAATTGGTTCTAATCGAACG[T/C]CGAGGTTGTTTCATGAAGATTGCCTGGATTTATCAGCACGGTGAGAAAAT
Mus_016178_Class_I	N/A	N/A	Chr01	6425977	2_GmGa	Tm1_Mira454_Contig_33229	TCGGAAGATTTGATTGAATCGTTGGTTCCATGGATTAGGCTGTTGCTACT[T/G]TGAGTAGGCAGAAAAGCTCTGGTAGAGACTTTGAAATGCGCACTGTTCCA
Mus_016210_Class_I	N/A	N/A	*	0	Unique_Gm	Tm1_Mira454_Contig_33346	AACATTTCGGGCACTGGGGTCGATATGTTTTAGCTTTCCCATTCTTGTCC[A/T]GTCCAAGGAAATGAATCACTGCATTTTCTATTTGCTCTTCTTTTCCTGTT
Mus_016220_Class_I	N/A	N/A	*	0	Unique_Gm	Tm1_Mira454_Contig_33384	TAATTCCAAAACATAGCGATTACCTGTAAAGAAGGGCCAATATTGGTAGC[A/T]GAACAAGGAAATCTAATGTTTACCTCTAATACTTTGTGCCCATCTTCCAC
Mus_016239_Class_I	N/A	N/A	*	0	Unique_Gm	Tm1_Mira454_Contig_33459	CGGCTCATCAAATCCTGTAACATTGTCAAGCCTCTCGTTGATGCTGCATA[A/G]ACCATCTTCTCCCTTGTCCGAGATAGAATTTGCAACCAATGGACCATCGA
Mus_016241_Class_I	N/A	N/A	Chr03	7206072	Unique_Gm	Tm1_Mira454_Contig_33492	GCTGCTGAGACTAATTTGTTGAGAATGAAAAAGGAGGCAATTGAAGCGTT[T/G]CCGGAGAAACTTAAGGAGGCGGCTATGATACCAGATTTGACCCCATTTCC
Mus_016252_Class_I	N/A	N/A	*	0	Unique_Gm	Tm1_Mira454_Contig_33510	ACCCTAATATCAATACCGAAATTTACTCCTCTAAACATCACATATTTGAC[T/C]ACAAGCCTAATTTCTTAATATTTGTAGTCTTTGACATGAAGGCTCTCTGC
Mus_016265_Class_I	N/A	N/A	Chr06	47439064	Unique_Gm	Tm1_Mira454_Contig_33579	ACTCGAACCCTAGAATTCGAATTAGGGTTAGGATTCTGTCCAAAGTTATC[A/C]TTCTTACACCCCTGTTGTTGCTGTTGCTGCTGCTTGTGCCTCTTCGAATC
Mus_016276_Class_I	N/A	N/A	*	0	Unique_Gm	Tm1_Mira454_Contig_33608	TTCGGGACTGGTAGTACAAGATGTGAGGGGCGAAATCTTGGCGTCTAAGT[C/G]GGTTATCCACTCCGATATTGCATCTGTTGGATGGTATTCCAAGCTATGTC
Mus_016286_Class_I	N/A	N/A	Chr10	21752408	Unique_Gm	Tm1_Mira454_Contig_33650	GGAGGGAGGCAGAAGCTAGGGCTGAGGAGTTAAAGAAATCAAAACAGACG[A/G]ATAAGCCTGTCAATAATAAAAAGAAGCAAGGGCAGGTGCAGAAAGCTGGT
Mus_016324_Class_I	N/A	N/A	*	0	Unique_Gm	Tm1_Mira454_Contig_33744	TGTGCCCTTGCCCTACCACTTTTGTACATAGTTGATTAATGCTTTGTGTT[A/G]CTAATCAAATGTGCCTTCAATGCTTACCTGCCCATCATCAAGACAGTGCC
Mus_016327_Class_I	N/A	N/A	*	0	Unique_Gm	Tm1_Mira454_Contig_33760	TCATTATACATAGAAGGGACAAACATGTCCCTGAGGAAATACGACCAAAA[T/C]CTGTATAGTGAATTCATTTCCTCACTGCATCCAATTCCCGACTTCTTCCT
Mus_016343_Class_I	N/A	N/A	*	0	Unique_Gm	Tm1_Mira454_Contig_33823	TATCTTGTTGAACTTAATGGTCTTGAAAAGGCAAAGCCAGTGCGACAAGA[A/G]GAATAAAAAAGATGAACTCAGCCACCTAGCGAGTTCTTCAAAATTAATTT
Mus_016388_Class_I	N/A	N/A	Chr08	25754829	Unique_Gm	Tm1_Mira454_Contig_33989	TTCTGTAATTCTTCCAATAACTTAGTCCGGGATCTTGCCCTTGAAGTATC[T/C]TGTTTTGGAGACCGAACAGTAAAACAGTGAGAGGGTGACACAATGGACAA
Mus_016420_Class_I	N/A	N/A	Chr03	43016701	Unique_Gm	Tm1_Mira454_Contig_34115	TTTAATAAACGAAGTTGTGATCTTTTTTTCTGGGTTTTCTTGGGGGTATT[A/G]AGTTGAAGTTTATATGAACTCAAAAGAAGAGTGGCTTAAAAGAAAAATGG
Mus_016475_Class_I	N/A	N/A	Chr13	4088688	Unique_Gm	Tm1_Mira454_Contig_34286	AAGTACCTTTCAGTTTCAAAGAGATAATCCTTGGATGATCCAACTTCTGG[C/G]TGTCACTTGTCTCTCTTTGGCTGCAAAAGTTGAAGAGACACAAGTGCCTC
Mus_016517_Class_I	N/A	N/A	*	0	Unique_Gm	Tm1_Mira454_Contig_34398	ACCCATTACACCCTTAACCTAAAACTCAATGGCCCAAGTAGACCCAAAGC[A/G]GAGAGGCCCGGATGGCCCAAATGGTTAGCAGAACTTGAAAGACCTAGGGT
Mus_016520_Class_I	N/A	N/A	*	0	Unique_Gm	Tm1_Mira454_Contig_34398	CAGCAGAAGCCGTCCTGTGGTCATCAAGGCAAGATTCGCATCCACAACGC[A/G]ATCTTCGCTGGATTTTTGGTACCTGTATTTCGCTTGAAAGGGCGAGGGTT
Mus_016555_Class_I	N/A	N/A	Chr11	43511046	2_GmGa	Tm1_Mira454_Contig_34539	CTACAACAAATCTGAAGCTTCCGGGGGGATATGTTAACCAAGCTGAAAGT[A/C]AGGTTTAGAATACATGGATTTCAACTATGTTTGTGAAAACTGTAGCATAA
Mus_016557_Class_I	N/A	N/A	Chr04	12859610	Unique_Gm	Tm1_Mira454_Contig_34553	ACCATGCCCCATGGATCTAAATTTACCCACTCTTACTTGGACCAAGCGAC[T/C]GTATCGATTTCAGCTTGTGCACTCCTATATAATTCCAGTCTCTTCGCAAG
Mus_016583_Class_I	N/A	N/A	Chr08	10306696	Unique_Gm	Tm1_Mira454_Contig_34642	TTCATCTACATATCTTAAGTAGTGCTAAAGCACCMGGTTTTTCTTATTAT[A/G]GACTCCCAATTTTGAAGTAATGGATAACCAAAGATTTTCTTGGTAGTAGC
Mus_016600_Class_I	N/A	N/A	Chr05	61834929	Unique_Gm	Tm1_Mira454_Contig_34743	TACTTGTTTCATCTGTATATCAAAGAAAGAATCATGCCATCAATTTGATG[C/G]CCCGAGATCGTGATCATCTCTGGATATTGGCATCATGTCAACTTTCAATC
Mus_016605_Class_I	N/A	N/A	*	0	Unique_Gm	Tm1_Mira454_Contig_34776	ATGTACAGCTAGCCGGCAGTTACTACTTTTCATGGGCGTATATCTCAGAT[T/C]CGGTCATGGCCGAGGCAAGGGCATGCTTGCAAGCCGTTTGTATGGCAGAG
Mus_016607_Class_I	N/A	N/A	*	0	Unique_Gm	Tm1_Mira454_Contig_34793	ACTGGCCCTGATGAAGAGGTTACATCACTAATCGCTTCAGCACCTAAGTT[T/G]GTAACAGTCAAGTTTCCAGCTCTTGATGAAATATCATCTTCAACCATGTC
Mus_016626_Class_I	N/A	N/A	Chr04	55166954	Unique_Gm	Tm1_Mira454_Contig_34900	CTAGGATTGTCAGTCAATTTTTGTAATAGTTGATAGGCACTTCTGACCGT[A/G]AACTCACCCGACCGTTCGCCTCCCCAGATAAGAAAATCATCATGCGGTGT
Mus_016637_Class_I	N/A	N/A	Chr12	4494986	Unique_Gm	Tm1_Mira454_Contig_34936	AAGTGCACGAATGCCATGAAATTTGGGTTTAGTCCTACCAACCAGTACAA[A/C]GGTGTTGAGAATAAAACGGCTAGGATGAATAGGAAGGGTAGATATACAAG
Mus_016644_Class_I	N/A	N/A	Chr10	59254718	Unique_Gm	Tm1_Mira454_Contig_34975	TCCAGTAGGCAATTTTGCTCCATTTATTCTAGCTATTTTCTCCAAAACAA[C/G]AAGCGCTTCTTCTTTTCTACCTTCCAAGCATAGATATCGGGGTGATTCAG
Mus_016653_Class_I	N/A	N/A	*	0	Unique_Gm	Tm1_Mira454_Contig_35023	GGAAAACTCTTAATAACTTTATCCCTACTTTATCTAATCTTTACCAGCGA[T/C]GACTTGGGAACTCAACTAAYTGCTCCCAATGCTCCGACTGTCTTAAGACC
Mus_016656_Class_I	N/A	N/A	*	0	Unique_Gm	Tm1_Mira454_Contig_35036	TTTGGGCTATTTTCTTGCTCTGAGATCCATCATGGGGTAACTTCCGCCTT[T/C]GCAGCTAAAGCAATCGCATGTCGAAAAGCAGTCCAAATAGGATTTGAACA
Mus_016663_Class_I	N/A	N/A	Chr10	43115874	Unique_Gm	Tm1_Mira454_Contig_35061	GGTCCCTGTATAGTGTCTGGGCACTATCTCACTATTTAGCCGTGGATGGT[A/G]GACTTCGACTCGTCGAGGCCTTTTCCAAATAGGATCTTAGCTTGGATCCG
Mus_016664_Class_I	N/A	N/A	Chr03	43453140	Unique_Gm	Tm1_Mira454_Contig_35067	GTTCTAATCTTTGCTTCTGTGGCATTATTCCCCACGATATTTCTACCCTC[T/G]TCACCATCTATGTGGGTTGCCGGGATGGCATTCGGTTATGGTTTTGGATT
Mus_016743_Class_I	N/A	N/A	Chr08	26194305	Unique_Gm	Tm1_Mira454_Contig_35388	GTTAAATTTTAGGAGAAAAGCCACCAGAGCGACCAGAAGTGTAAACCCAA[A/C]GAAAGAAGAGGTTATAAATTTCTTTGCCGGAAATGCCATTTTTTCCGGTG
Mus_016793_Class_I	N/A	N/A	*	0	Unique_Gm	Tm1_Mira454_Contig_35564	AAAAGGGAATGAGAAAGGGCAGAAGAGAAGGGCAACAGAAGAAAAGAAAG[A/G]GGAACCACCGGCACCCACCCCTCCGCCTCCTCCTTTTATCTTGTTAGTGG
Mus_016794_Class_I	N/A	N/A	Chr12	161930	Unique_Gm	Tm1_Mira454_Contig_35564	GAGATCGACATGGCTCAAAACCAAGTGACAATAAAGGGAATAATTGAGCC[T/C]CAAACAATATGTGCTAAGATCATGAAGAAAACCAAGAGAAGAGCTAAAGT
Mus_016820_Class_I	N/A	N/A	Chr12	28642040	Unique_Gm	Tm1_Mira454_Contig_35676	CTGGAAATAAGTGGAATGGGAGGAGTAGGAAAGATTTGCTTTACATTCTT[A/G]GAAAATCAAGAGAGAAAATACAAATCTTTCCACCCATCCCACTTCCAAAA
Mus_016825_Class_I	N/A	N/A	Chr13	28578053	Unique_Gm	Tm1_Mira454_Contig_35715	AAGTTTCTTTATATTGCAACAGTTGGTCAAGTCAAGTTCTCGTAAGTGTT[T/C]TAAGGCACCAATGGAATACGGTAAAGCTGTCAATGGTGAATCCTGTAGAC
Mus_016854_Class_I	N/A	N/A	Chr10	33180283	Unique_Gm	Tm1_Mira454_Contig_35885	CTCAGGCAGCTTCTCATCCACTTGCAAATTGATATCTTTCTCGGTCTGCT[T/C]ATCTTCCGACTTCACCAAACAATCTCCCACCGTCGGATCCTCCAACTATG
Mus_016859_Class_I	N/A	N/A	*	0	Unique_Gm	Tm1_Mira454_Contig_35899	CAACCAATGTCGACTCTTCTGTTATGCTTTATAGCTGATATGGTTCTCCA[T/G]AAACCAACTCATACATGAGGGGAAAATACAACAGGAAGGTTTTAGCACAA
Mus_016869_Class_I	N/A	N/A	Chr03	12307059	Unique_Gm	Tm1_Mira454_Contig_35947	CAGCCCTAGATCCCGATGGGCTAGTCGCCATTGCTGTTTGCCATGGATTT[A/G]CTCTCTTTGTTGCAGTGGCTATCGGTGCCAACATCTCAGGTGGCCATGTC
Mus_016921_Class_I	N/A	N/A	Chr06	40356766	Unique_Gm	Tm1_Mira454_Contig_36177	ATGTATGGTTTCATCCTCCCTAAGGTTTTCTCGAACTTAGCTCCGGTGGC[A/T]GTATTGTTTTGTCCCGCAGCTTTTGGTGCAAAATTTTGTACCCAACCCGT
Mus_016959_Class_I	N/A	N/A	Chr13	40331708	Unique_Gm	Tm1_Mira454_Contig_36329	GTCAATTCCCCTCGGAAATCAGAGTTTGTACAAAAAAACTGAGCTTCTTA[T/C]CAGAAACAATGGACACACCCTTGAGAACTCCAACGAAAAGAAGAGACTTC
Mus_016963_Class_I	N/A	N/A	*	0	Unique_Gm	Tm1_Mira454_Contig_36361	CAGCAGAAGCCGTCCTGTGGTCATCAAGGCAAGATTCGCATCCACAACGC[A/G]ATCTTCGCTGGATTTTTGGTACCTGCAAGACAAAAAAGGAAACCAACAGA
Mus_016997_Class_I	N/A	N/A	Chr01	6939494	Unique_Gm	Tm1_Mira454_Contig_36488	GGTAGTGGCCCGATGTTTCCGAGTGAACTGCATCGTTTAAGGACTTTTTG[A/T]ATTTCCTCATATACTCGGCTTTTATGTAGTGCATATCGATCTCAGTTCTC
Mus_017021_Class_I	N/A	N/A	*	0	Unique_Gm	Tm1_Mira454_Contig_36605	TACAGTTTGTCTTATAATTAATGGGAATTGCAAACTATTTTATCCCTCAA[T/C]ATGCCCCCTTGCAAGGGATGTCCCAAGTTTTGGGCTTTGCTGTAGCTTGA
Mus_017065_Class_I	N/A	N/A	*	0	Unique_Gm	Tm1_Mira454_Contig_36741	GCCGCCGTGAGAGAGCTGAAGACATCGGAGGGCTTGGGTTTCGGTGGTAC[A/G]ACGCTCAATTGACCGGATCTCGGTGAAGACGGTGACGAATCCGGTGGAGG
Mus_017069_Class_I	N/A	N/A	*	0	Unique_Gm	Tm1_Mira454_Contig_36757	ACTGACCTTGTCTTTCTGCAAATATCTTTGCTGTACAAGCGTCTCCAATA[T/C]CTGCTTCACATTACCAAGAACTGGGTGGTTTTCATCAGTTTCATGCAATC
Mus_017130_Class_I	N/A	N/A	Chr01	49587843	Unique_Gm	Tm1_Mira454_Contig_37003	TTTGTTAAAAGAGGTTGTCGAGACATGGAGCTCTGTCTGGCCCTCACTGC[T/C]GCTACTTCCAGCAGCCAAGTTGGTGTGGCTGCATATCTCCTCCCCCATGT
Mus_017141_Class_I	N/A	N/A	*	0	Unique_Gm	Tm1_Mira454_Contig_37054	ACCCGTCCGAAACCCCCCCGCCTTCCCAACCATTGCCCTCCTGGATCCGT[A/G]CATGGCGTCGTATAGGGTGTTTTAGTATCTTCGATTGTCAGAAGGAAACT
Mus_017197_Class_I	N/A	N/A	Chr04	57991813	Unique_Gm	Tm1_Mira454_Contig_37272	TTATAACTTCAGTAAATGCTAAAGAAGGAATTTTAATTTATTACCGGCTT[T/C]GAATTCATGGCCCCTTTCCATCCATCAATTCAACATGCATTTCCAACTAG
Mus_017201_Class_I	N/A	N/A	Chr08	6356613	Unique_Gm	Tm1_Mira454_Contig_37307	ACCCCTAAGCATTCTCGTACCCTTTCCCTGTATTCCCTGCGTCCAAGCGC[A/G]GCAAAGAACCTTCCTTCTCCAAATTGACCATACCCACGGACAAAGTATTT
Mus_017236_Class_I	N/A	N/A	*	0	Unique_Gm	Tm1_Mira454_Contig_37447	GCTTCCAAATGATAATCCATGCTGATGTTGCTTCACCATTTGCGGCGAAG[A/G]CCCTTGCAGGATTAGAGGCAACAAGGCTAGGTATTTCCATGGGTTTAACT
Mus_017237_Class_I	N/A	N/A	*	0	Unique_Gm	Tm1_Mira454_Contig_37453	TCCTTTACTCAAGTTGAGACATGAGAACATTGAATTGATGAAGCTATTGA[A/G]GCAGCTTTCCAAGGCAATATCAGCAACTGCTTTAAATTACAACAAAAGAT
Mus_017238_Class_I	N/A	N/A	*	0	Unique_Gm	Tm1_Mira454_Contig_37453	GTTCACTCATCAAAACAATGTCTTTTGAATCCCATTGCTAAGTTTTGATC[A/C]GCTTGTGTAACATGTACTTATGTTATTATATACCTTTGTCATTCTCCGTT
Mus_017283_Class_I	N/A	N/A	Chr04	21088521	Unique_Gm	Tm1_Mira454_Contig_37595	CAAGCATGTCTGCAAGTGGTAACCTTCACAGAGGAATTGGGTTTTAAAAA[A/G]GTTTTTGTGGAAAGGGACGCCTTAACTGTCATCAAGAGAGTAAAGGTTGT
Mus_017284_Class_I	N/A	N/A	*	0	Unique_Gm	Tm1_Mira454_Contig_37595	GAGGGTAGGCGGTATGAAATCCCCAAATACTGGATAGAAGAAGCCCTAAA[A/G]AAAGTGGAAGATTGGACTCCAATGAACTCAGGCTGATACAGAGGGAGTGG
Mus_017297_Class_I	N/A	N/A	Chr07	10723777	Unique_Gm	Tm1_Mira454_Contig_37669	CGCAACTCGTATCCATCTCTGGCTGACTATCGAACTCCTCATCTGTAGGG[C/G]AGTCACATGAATGAGACGACATCGGTGAATACCCTCCCATTGCCGTCTCT
Mus_017298_Class_I	N/A	N/A	*	0	Unique_Gm	Tm1_Mira454_Contig_37681	CAACCGCTACTCCCTCGGTTTGGTCCCAGAGGTCTTTGAACAGAACGGGT[T/C]GACCCGAAGCGGTGAAAATGGTAACTTCGCTGAGCATATCGCCGATGTTG
Mus_017315_Class_I	N/A	N/A	*	0	Unique_Gm	Tm1_Mira454_Contig_37737	CAATTCTACATTTGATGAGTTACTCAGAAAGTTACAATTTCTTAAGGGAG[A/G]AAAGTCTTGAGAGAGAGAGAGAGAGAGAGAGAGAGAGAGAGAGAGAGAGA
Mus_017330_Class_I	N/A	N/A	Chr03	44865012	Unique_Gm	Tm1_Mira454_Contig_37806	TGAATTAAGCAAAGCATTGAATATTTGAATTCAGTTGTTTTTTTCCCAAA[T/C]CAAAACAACAAATTTTACAACAAAAGGGGAAAAAAGGGGGCGGGGGCGGA
Mus_017401_Class_I	N/A	N/A	Chr10	22759361	Unique_Gm	Tm1_Mira454_Contig_38014	CATGCGATAGCCAGATGGTATTTGCGTGCTTTCTAGGGGGAATAGTGTCA[A/G]TATTCGGTGCTTCAGATCTCCAGTTAAAATGCCAGATCCTTCCCATTTCC
Mus_017428_Class_I	N/A	N/A	Chr11	56082273	Unique_Gm	Tm1_Mira454_Contig_38074	CGGAAATYGCGATGGCTTCGTACTGCTCTGAGCTTCAATACCTTGGCAAC[A/C]CTGTCACCAACCATGTGCAAAGTGCTGAGCAACATAACCAAGATGTGAAT
Mus_017432_Class_I	N/A	N/A	*	0	Unique_Gm	Tm1_Mira454_Contig_38083	TCATTCCCCTTCTAAGACATCTTCGGCTTTTGTAGCTCTTCCCACTACTT[A/G]TCTTCATGTGGTCCACTTAGGCCTGGCTCTTGGTTCCCATATGTGATTGT
Mus_017447_Class_I	N/A	N/A	Chr06	24452179	2_GmGa	Tm1_Mira454_Contig_38177	TATTCTCATCTCTCCCCTTTTCAATGGCTACCCACAGAATCTCGTCTCTC[T/C]CCATTGCAATTTCCGCTTCCCTTTGTCTTCCCTCTAAACGCCGCGATTAT
Mus_017482_Class_I	N/A	N/A	*	0	Unique_Gm	Tm1_Mira454_Contig_38374	ACATTTCCTCTTGTGATGATACCCACCAGCTTGCCCTCTACATCAACAAC[A/C]GGAAGTCTGCGGTATTTTGTCTCAAGCAATAATCTAGCAGCATCCTCGAG
Mus_017512_Class_I	N/A	N/A	Chr01	50146791	Unique_Gm	Tm1_Mira454_Contig_38527	CAACATCAGTACAAAAGCACAAAATATTAAGATAAAGTGAACAGGTTGAC[C/G]AAATAGCTACATAGCAATAAAAATCTCTATAGTTTGTTATAAATAGAACT
Mus_017519_Class_I	N/A	N/A	*	0	Unique_Gm	Tm1_Mira454_Contig_38559	AATCCTTCCAACTTTTGTGTCGAAAAGCATCAATTGCTGACAAATGAATG[T/C]TCAAGGTAATGCACCAAAATAAAGATAACAGAAAAACCTCAAACTATTTG
Mus_017548_Class_I	N/A	N/A	Chr10	71971	Unique_Gm	Tm1_Mira454_Contig_38757	CTTGCAGGCACAATATCAGGGAACAGTCGGGTAACACCATCGGTAGTGGT[A/G]ACCTTGAAAGACAACGATTGACGGTTGAGGTAGGCATTGGATTGCCAGTT
Mus_017601_Class_I	N/A	N/A	*	0	Unique_Gm	Tm1_Mira454_Contig_38965	GAAGGAACCGGCGTGTGAATGTAATTATCATCCACATGATCTGCAAGTCT[A/G]GGCACCGCTTTTGGGGGGTAAAACTGTTGATCACTCTATCCCAAATTTGC
Mus_017654_Class_I	N/A	N/A	*	0	Unique_Gm	Tm1_Mira454_Contig_39266	GTCGCGATCGGAGCTTGATATGGGATTTCAAAGTTAAAATCGGTAATCCA[T/C]GAGTTGTGGTTTCAAACGGTGTAAAAGAGGGGCATATATTCATCGCCAAT
Mus_017692_Class_I	N/A	N/A	Chr02	20426981	Unique_Gm	Tm1_Mira454_Contig_39486	GGAGAGAGGCGTAACTCGAAGGGACCTTCCATTGTAAAAGGCTCGAGTAC[T/G]GCCGAGGAATTAATTTCATTGACAAAATCAAGAAAATCGTTGCTACTTCG
Mus_017722_Class_I	N/A	N/A	*	0	Unique_Gm	Tm1_Mira454_Contig_39684	GAGAGGCCGAGGAAGAAGGAAGGACAGCTTATGTAACTCTTAACGAACCT[T/C]TGAGTTCCATAGGCACAAGAGGGATGAGAGAATGCAGGACATCAGTTATC
Mus_017748_Class_I	N/A	N/A	Chr03	18592259	Unique_Gm	Tm1_Mira454_Contig_39851	GGGATAAAACTAATAATTCCCATAGCCGCAAACCTCGTATCCCCTGCATC[A/G]ATAATCGAACTACCACCATCTACTTCCCCTGTATCGGCGGCAGGAAGAAG
Mus_017775_Class_I	N/A	N/A	*	0	Unique_Gm	Tm1_Mira454_Contig_39956	GTGTTGCACGACAATAGTAAGAAGAAGGAGTAGAACTGGAGAAGCTGACT[T/C]GATTTATCTTATATTTGTGACGATATGTGAAAGTGCCAAGAAGACCAACA
Mus_017805_Class_I	N/A	N/A	*	0	Unique_Gm	Tm1_Mira454_Contig_40095	TGATCTAGCTTGGAGGGGTGAGCCATCAGGAGTGTTCTCGATGCACAGTG[T/C]CTACAAACTATTACAGATGGGTATTCCTACTCCTACTTTAAATACATTAC
Mus_017806_Class_I	N/A	N/A	*	0	Unique_Gm	Tm1_Mira454_Contig_40095	CTACTTTAAATACATTACAACTCATTTCAAGAGATTTCTATCGAACACTA[T/C]GGAATTTAAAAGTCCTACCTAAAGTTCAAATTACAGTATGGCGCATCTAA
Mus_017807_Class_I	N/A	N/A	*	0	Unique_Gm	Tm1_Mira454_Contig_40095	TGTATCTCCCTTTGGGTCTTATGGACGGAGAGGAACAAATATGTGCATGA[A/C]CAAATAAACAAATCGAGTAAGGATATGGATTTTTTTCATTCATAGATATA
Mus_017846_Class_I	N/A	N/A	*	0	Unique_Gm	Tm1_Mira454_Contig_40302	TTGAATCCTAATGTTTATCTTTTACTTAACCCGAAACAAGAAATTTCTAT[A/T]AGAAATTATAGGATTTACAGATACCAGGTAAAATAAAGATACTGGTCTGG
Mus_017862_Class_I	N/A	N/A	*	0	Unique_Gm	Tm1_Mira454_Contig_40389	ATGTTGGAGGGTAGGCACAAGAGATCGTATCTCTATTTAGGGCAATTTAT[A/G]GACATCGGGAGCTTTAATGTGGACATTGCAAAGAAGATTCTATAGATCCC
Mus_017866_Class_I	N/A	N/A	Chr07	58100493	Unique_Gm	Tm1_Mira454_Contig_40416	CAATCCTTTTTTAGTGTGTTTACACAAATTTCACCATTGGGTGCAATATT[T/G]GGATGAAAAATCTTGGTCAGAAAGTAGCCTGCAGTACAGATGGACTTCAG
Mus_017897_Class_I	N/A	N/A	Chr08	50308496	Unique_Gm	Tm1_Mira454_Contig_40532	ACCCCCCATGCCACGGGAAGCGGAGAGAAATGGGCTCTCCATGAACTGAT[T/C]CATCATGTTCAGGACTTGGCTCAGGCTCCTTGTTGGAGCAAAAAGGATCG
Mus_017930_Class_I	N/A	N/A	Chr11	2084200	Unique_Gm	Tm1_Mira454_Contig_40655	AATTTGAGACCGGTAGTCCCGGGAGACTGTCCGCCTGCCATGCGAGCATT[A/G]GTCGAGCAATGTTGGTCATTACACGCAGAAAAAAGGCCAGAGTTCTGGCA
Mus_017933_Class_I	N/A	N/A	Chr01	6737049	Unique_Gm	Tm1_Mira454_Contig_40665	TGATTTCAAAAGTTCATCTTTCTCTAGCAACTTCTTTTGCAGATCCTCCA[C/G]TTGTTCCCTGAATGAAATTAACTCTTCATTCTCCTTTTCTGTTGCCAAAA
Mus_017934_Class_I	N/A	N/A	Chr01	6736007	Unique_Gm	Tm1_Mira454_Contig_40665	AGAATGAGTTGGAAGGTGAGTCGGGGAGGAGTTGCCGTTCATGATGTTGC[C/G]ATTATCACCTGAAAGCCAGGATTTGGGGTCTCCGAAATTCGAATTCTCTT
Mus_017959_Class_I	N/A	N/A	*	0	Unique_Gm	Tm1_Mira454_Contig_40835	CCTCTGATATTAGAGACGTCTTTCCCTTGGAATCACAGTACTCTGGAGAA[A/G]CATTTTCATCATCCAATATTCTTTCATGCAATCCATGGACGCTCCATATT
Mus_017977_Class_I	N/A	N/A	*	0	Unique_Gm	Tm1_Mira454_Contig_40959	GAACAAGCTGCAATTCACACCATAGATACAGTCTCATCAACAGCAGTTCT[A/T]AGAGAAGATGAGAGACAAACGACCAAGAATTGAATCTTGAGCTGCAGATA
Mus_018001_Class_I	N/A	N/A	Chr13	681414	Unique_Gm	Tm1_Mira454_Contig_41051	TGCCGAGAAACTCATTGCCATTATTGCTTGAATGAACTACCTGCAGATAC[A/G]ATCCCCTGCATTTCGTGTTCATTGCCATTGTACTGTTCCCAGCACTGCCA
Mus_018002_Class_I	N/A	N/A	Chr13	681292	Unique_Gm	Tm1_Mira454_Contig_41051	TCATATTCCAGATACAATGGTAGGCAGTAATTTCAAGCCAACACTTGAGT[T/G]CATTCCAGAACATAAACACGAATGTCAAGGTGTGCACTGGCCTGCAATAT
Mus_018006_Class_I	N/A	N/A	Chr12	1085485	Unique_Gm	Tm1_Mira454_Contig_41060	CCCAGCTGACTAAAAACTGGAGACTGACGGAGGGACATTGCTTTGAGGAG[A/C]GACAGTATTTTGAGTAGTGGGAGAAAGGACAGTTGTAGTGGCTCCCGGAA
Mus_018010_Class_I	N/A	N/A	Chr04	10768204	Unique_Gm	Tm1_Mira454_Contig_41118	GAGCTGCTATCATAGAGTTTATCCATCAAGTTGATCGTCTTCTCTGAATG[A/G]CAGTACTTCATGGAAGAAAACGGGGATCCCAATGTTGTTACAAGGCGATT
Mus_018014_Class_I	N/A	N/A	*	0	Unique_Gm	Tm1_Mira454_Contig_41145	CTGTTCGTTCATTGTATGAACTAAAAATACTTGTCCATATATGCATGTCT[C/G]TGTCTATATATATACCTGAAGATCAAGACATCTTTGCCACTCTATAGGCA
Mus_018058_Class_I	N/A	N/A	*	0	Unique_Gm	Tm1_Mira454_Contig_41369	CAGCCGTTCTTTTTCTCCGCTCTGAATCAACTTGATATTGATTTCTTGAA[A/G]AGAAGGATTTTGATGTTGTTGATCCTTGTTTGTAGTTGGTGGTGGTGGTG
Mus_018089_Class_I	N/A	N/A	Chr10	1824067	Unique_Gm	Tm1_Mira454_Contig_41547	GGTGTTTTATCCATAACAAGTCGAGCAAGAGATATCGGATTCTTCACTGT[T/C]GTTAAACCCGAAACAGCACCGCATCGTCTCTTCGGTCCATCCATAATACT
Mus_018118_Class_I	N/A	N/A	*	0	Unique_Gm	Tm1_Mira454_Contig_41683	TTCTTTAACCTCGGCTTTCTTCAAGGGCTCATCCTTCTTGAGATACTTGT[C/G]TTCGATTTTCAGTTCTCGAGATTCTTTAACCTCGGCTTTCTTTGAGGCCT
Mus_018157_Class_I	N/A	N/A	Chr10	18991958	Unique_Gm	Tm1_Mira454_Contig_41961	CGAGGAAGATGACAGCATGATTTATGTCGTCTGAATCTATAGATAGCAAC[T/G]GTGACCCTAAAGTGGAAAACACCATTGCAATATGGACAACAATATCAACA
Mus_018160_Class_I	N/A	N/A	*	0	Unique_Gm	Tm1_Mira454_Contig_41983	CATCTTTTTAGGAGTTTCAATATCATCATTATACCTGCTACTTTTCTCCA[T/C]GTCACCTGCTTCCAGAATATTTGGGTTTCTTTTCGAGACTTTTGCCATCA
Mus_018185_Class_I	N/A	N/A	Chr10	31972011	Unique_Gm	Tm1_Mira454_Contig_42164	AGTCCATCCCCAGCGGCAAGATAAATGTTTGTGTTCTTTGGTATTGATAG[T/C]GCTTGAAGTATAAAGGCAGTCTCATTTGGTGTAAGGGGGCATTTTCCCCT
Mus_018188_Class_I	N/A	N/A	Chr11	60086373	Unique_Gm	Tm1_Mira454_Contig_42188	ACGTAGGCTCCCTTTCCAGCTCCAGGAGCAGCTGCCGAGGTCTCGGCTGC[T/C]GCGGGTTTATCAACAAAGGATTCGACTGGAGCAGCAAGATCCTTGTAAGG
Mus_018190_Class_I	N/A	N/A	Chr09	3120871	2_GmGa	Tm1_Mira454_Contig_42208	ACAATCCAAACTCCTTTTAGTAATCCCCCATTTGCCCTTTGATACAAAGC[T/C]GATTTTTCAAGCACTTGATCATCGGTCATCGAACCCGGCCACCCTATACA
Mus_018200_Class_I	N/A	N/A	*	0	Unique_Gm	Tm1_Mira454_Contig_42255	TAGATGAGCGGAAGCAGCTTGCTTGGAAGTCTTGGCAGCCAAAAGACGTT[T/G]TATTGGATACAGAAAGACCAGTATATTTCACCTTGGTTCCAGAGTATAAA
Mus_018203_Class_I	N/A	N/A	Chr12	11521333	Unique_Gm	Tm1_Mira454_Contig_42274	TTCCGGGTTATCTCACTTCATCTTTCACATTTGAAATGGTTGATAATCAT[A/G]ATTTTGAACCTTACAGGAAAAGGTCTAATGCTAAAGGGCCTGATCATGAG
Mus_018217_Class_I	N/A	N/A	Chr11	20308394	Unique_Gm	Tm1_Mira454_Contig_42377	GAGTCAGTGAGTAACTTGGGTCCATGAAAATTGGTTTTGATTACTGTCTC[A/T]GCGAACTCCACAGAGTTCTCGTGGATATCGTTGAAGGAAACACCTGCATT
Mus_018247_Class_I	N/A	N/A	Chr01	1553861	Unique_Gm	Tm1_Mira454_Contig_42555	TTCAAGAATTCCCACAATGTCATCTTCCTTCAAGATAAGATGATTTGAAC[T/C]ATTGAACTCCAGCTCGGTTCCGGCATACTTGGAATATATAACCTGAGCAC
Mus_018258_Class_I	N/A	N/A	*	0	Unique_Gm	Tm1_Mira454_Contig_42624	TCATTTCTTTAGGAAGATAACACTCCTTTCACTTGATTCTTCAAAACTTG[A/G]AAAATTTGTCTAGCTCCTTCCCTGAACAAAACTACAGTGAAGAGCAATAA
Mus_018287_Class_I	N/A	N/A	Chr13	57860914	2_GmGa	Tm1_Mira454_Contig_42783	ATTAAGTTCATGTTCTGCAACTGGTTTTTTGTCACCGTCTCCGTTCGTTG[T/C]CGTTGATGATTTGCTCTTTCGGGAGCTTTGGATGGGATTGTTCGGGTCGT
Mus_018300_Class_I	N/A	N/A	*	0	Unique_Gm	Tm1_Mira454_Contig_42841	GATTTTCTTATGAACAGGGTTCGTCTGTAACAGTAAAGCACTCTTGTTCC[A/T]CAAGTCTTCTTCCTCGTATTCATACTTTATCCCTTTCTCAGCCAAAGCAA
Mus_018331_Class_I	N/A	N/A	*	0	Unique_Gm	Tm1_Mira454_Contig_43001	CTCGTCCCCGGCCTCTCCCTCTACCAATGGTCCCTACATGACCCACATCA[T/C]GAATTCTGCTCCTCTTTGATTCTTCATCACTGTCATGGACTTCATCTCCG
Mus_018335_Class_I	N/A	N/A	Chr05	25602339	Unique_Gm	Tm1_Mira454_Contig_43025	CTGGTTCAGGTATGCGGTTAATGTAGAAATGACTGCTGTTGTTTTTGTCA[A/G]AAATGAATTTGACCATATTTCTATTCCTAAAGCTATTGATAAACATCTTA
Mus_018348_Class_I	N/A	N/A	Chr11	7030762	Unique_Gm	Tm1_Mira454_Contig_43135	TTGTCGGGCTGTTCTTTTTGCGGTTACTGGAACAGATTGGACCATTAGTC[T/C]TGAATTCAATTTTCGGTGCCTTTTGTCTGCTGGCAGTACTTTTTATAAAG
Mus_018373_Class_I	N/A	N/A	Chr03	5254654	Unique_Gm	Tm1_Mira454_Contig_43233	AGAAGCAGTAGCCCTAGCCGCATTCTGCTCAACGCCCCCAGCAGTCTCCA[C/G]CGTCGCCAGCAAGACTCTAATCAGTGCACATTTCGGGACCGACCACTCCC
Mus_018439_Class_I	N/A	N/A	Chr02	21647868	Unique_Gm	Tm1_Mira454_Contig_43629	CATCTGCTTTCCGGGTGCAATGGGAAGAGCTCCAGAGTTCTATTTTCATC[T/G]TCTTTACTTGACGATCTGCTATCTTTTTCCTCAAATGACCAGCTTCTGCA
Mus_018452_Class_I	N/A	N/A	*	0	Unique_Gm	Tm1_Mira454_Contig_43779	TTCAGAACTTCGTACACGTGACCCTTGCCTTATGATGCTGAGGCTAGATA[T/C]TTCCGCTTACAACGTGATGGTCTTGTTTCAAGACATGAGAAGGGTTCAAG
Mus_018467_Class_I	N/A	N/A	Chr03	887337	Unique_Gm	Tm1_Mira454_Contig_43879	TTTACGAGTGTCGTGTTCGGGTAGAATTCTTTGATCCGGTTAGCCTTTGC[T/C]GGACCGACCCAAGGATCTAAGTCACCCCACAGCAACAGCAACGGACATGT
Mus_018468_Class_I	N/A	N/A	Chr03	888264	Unique_Gm	Tm1_Mira454_Contig_43879	GGAGGTATTGATATATACCTGCATTACGAAAACGATGCGATATTAAAAAT[A/G]TACGATAATCAGTGAAGAACCTGATTAATTGAGGCTGCAAGTAACGTGCA
Mus_018493_Class_I	N/A	N/A	Chr12	30552131	Unique_Gm	Tm1_Mira454_Contig_44050	CTTTAATCTTTCAAAGGAAAATCTTAATAGAACCCTTGGAAGTTCCCTAT[T/C]GTTGCAATCGTCAGCAGCCAGGTCTTCATTTAGAGATGGTCCTTATTATG
Mus_018494_Class_I	N/A	N/A	Chr09	67282099	Unique_Gm	Tm1_Mira454_Contig_44078	ATAAAAGACCTTGTTTCCTCCCTCCCAGGAGCCGTCACCACCATCTCTTC[T/C]GTCGTGGACACTTCAGGGTTTTTAACGCAACGTGAAACAAACTTTAAAAC
Mus_018540_Class_I	N/A	N/A	Chr13	51629764	Unique_Gm	Tm1_Mira454_Contig_44364	AGCCACTTTTTTATGCTTGAGATTAGTTAAAGTAGGGATATAATTCCAAG[A/C]GATTCTCCATACTGTAATTTTGACTTTTTAAGGAATATGTAAATTCCATA
Mus_018576_Class_I	N/A	N/A	*	0	Unique_Gm	Tm1_Mira454_Contig_44556	CCCATTTGCATTTAATTGTTATGACAGCTAGTATCAATGTCTGAACCACA[C/G]TTCCACATAGCATTCCAGCCCAGATACCAGTGATACCAAATTGAAGCCAT
Mus_018613_Class_I	N/A	N/A	*	0	Unique_Gm	Tm1_Mira454_Contig_44734	TACTAAGTCTGTAAGTCATAATTTTTTCTCTCCAGGGACCCCTTGCTTCC[A/G]AGGATATGGTAGGCGCAACGGAGAGAGGAGGAGGAAGTCTGTTCGAGGAT
Mus_018623_Class_I	N/A	N/A	Chr13	58124746	Unique_Gm	Tm1_Mira454_Contig_44769	TGTTTCCTTTTTCTCCTCTCCGGCTTTATCCTCGGTCTTCTTTTCATCAA[T/C]GCTCAACTTCTCCAGCAGTCCAGCAGCAGCAGATGCATCTTTATTTTCCT
Mus_018644_Class_I	N/A	N/A	*	0	Unique_Gm	Tm1_Mira454_Contig_44874	AAGGTGTCTCAGAACCCTTTTGTCAAAAATAAATTTTGATACAAGATTTT[T/G]CAAGGAAGATAATAGATCTTGTTTTGGGATTATTATTAGAAATGACATAG
Mus_018696_Class_I	N/A	N/A	*	0	Unique_Gm	Tm1_Mira454_Contig_45287	TTACGTCTTTTACCAGAAAATGTAGCATCTGTTCTTCCCCCTATTGCAGA[C/G]AGATTGATACCAACTTCAACGTTTGGGTTCTGGCCTCCAACAAAGACCAT
Mus_018776_Class_I	N/A	N/A	Chr01	12788185	Unique_Gm	Tm1_Mira454_Contig_45631	CAGCAAACTCAACTTCCTTATATCGTTGCATATTGCTATGTAGTGTGATC[C/G]CTTTTTTTTTCCTCTTTGGTTGATTTAACTGGTTGTAAGAAAACAAGGTT
Mus_018777_Class_I	N/A	N/A	*	0	Unique_Gm	Tm1_Mira454_Contig_45634	TGGTCTTGCTGTAGTTGTTGTTGCTGCCGCTGTGGCTTGGCAGTAAAACC[C/G]CCATTTGTAGCCCTCCTTTGGACAGGTGGTGCTCCAACCCTTGGTTTGTT
Mus_018780_Class_I	N/A	N/A	Chr10	3726736	Unique_Gm	Tm1_Mira454_Contig_45652	AGAAATTGTTCTCACATTGCTTGCTTCTTGAAGAAAGGTTTCTGACAAAT[A/G]AGGAGCCTCTCATCGCTGTTACTTTCAATTTCTATGATTCTGGCATCCCA
Mus_018781_Class_I	N/A	N/A	*	0	Unique_Gm	Tm1_Mira454_Contig_45664	ACTTGGCCACCACATTGCAATATCTTTTGTAGCCAAAACAATCTGCCTTT[A/T]GAAGTTTTATGGCAGCTTCTTGAGCACAGCTTTAAGATGTGGCTGAAGAG
Mus_018787_Class_I	N/A	N/A	Chr01	10828445	Unique_Gm	Tm1_Mira454_Contig_45695	TAGTGCTAGAATCATCTCCAAGCATCCTCAATTTCAGTGAGTATCTATCT[C/G]TTGCACAACACAAATCTATTCTATGCCTCTCCACAGAATTTATGTCCTCT
Mus_018794_Class_I	N/A	N/A	*	0	Unique_Gm	Tm1_Mira454_Contig_45746	GGAAAAGGGACTGGTTTCACATGGGAAGAGGCTAAGATGCAGGCTGCTGA[A/G]AAGGCCCTCGGAAGTCTAAGATCAATGCTCGGTCCATTTACTCAGAAACG
Mus_018825_Class_I	N/A	N/A	*	0	Unique_Gm	Tm1_Mira454_Contig_45930	CGCTTATCGTACTAGGCATTCCCTAGTGCTACATAATATTTGTGTTCCAC[A/G]CTCCAACCTGTTGTATGTTTCCCCCTCATGGTCTTACCATGGACATCAAC
Mus_018833_Class_I	N/A	N/A	Chr11	59144247	Unique_Gm	Tm1_Mira454_Contig_46012	CGACGAACAGCTGACAAAGAGCATAAACATTAAATTCCATCACTGTAAGC[A/C]AGAATTCCAGGCATAACTCATTAAGCAACTTTGCAAATATCCTCATACTC
Mus_018839_Class_I	N/A	N/A	*	0	Unique_Gm	Tm1_Mira454_Contig_46049	AAGATCTGGAGACTGGAAGGATCTAGTATGTATATTATGAAGAGTGACTA[T/C]AAGCTACTAGTACAAGGAAAGTCAGATTTCCAGCAAGCTTTGTCTAATCC
Mus_018844_Class_I	N/A	N/A	*	0	Unique_Gm	Tm1_Mira454_Contig_46096	CCGTTCCTCAATACCCTCTTCTTTTTTCTCTTCGCCACCGTTACTTCTTC[A/T]TCATCATCRYCKTYRTYKTCACTCTCGKYSTCGTCGTCATCGTTAAGATC
Mus_018880_Class_I	N/A	N/A	*	0	Unique_Gm	Tm1_Mira454_Contig_46362	ATGATCTTCCAAAGTGAGATCCAGTAAAATGGTCAGACAGATTGGCGTTA[T/C]TGCTTCTTCTCTTCTGCTTTCCCTTGGCTAGAAGAGAAAAGTAGCCCAAA
Mus_018890_Class_I	N/A	N/A	Chr01	1525591	Unique_Gm	Tm1_Mira454_Contig_46474	ACGGGAACACGGACTCCTTGACCATGTATCCCCGTGAAGCTTATGTCCTT[A/C]ACTATTGGGAGGGCTTTTGGGTCGAAATCATCATCAGGGTGCTCATTATA
Mus_018899_Class_I	N/A	N/A	*	0	Unique_Gm	Tm1_Mira454_Contig_46543	GAGGATGGGAACTGGTCGTAACATTAAAATCGAGGAAGATGTTTGGGTCT[T/C]GAATGCTTTTCTGAAGGCGATGCTCAAAAAGTTCTACAAATTCCACTGGC
Mus_018902_Class_I	N/A	N/A	Chr01	48294844	Unique_Gm	Tm1_Mira454_Contig_46584	GGTTTGAACTCAGTCACGGTAATGGGGGATTCGAAAACAATAATCAAAAA[A/G]TGCAAAATGGGAGTCAGAGATAAATCGGTTCTAGGTGCGATTATAGTCGA
Mus_018945_Class_I	N/A	N/A	*	0	Unique_Gm	Tm1_Mira454_Contig_46847	CTGTTCCCAAACAATTACAACAGCTAGGCCTGGCACCTTGCCGTATTTCT[A/G]GGAGAGATGACGGACCTCGTCGGCAATTTCAGATCTGATCGTCTGAGCGA
Mus_018949_Class_I	N/A	N/A	Chr06	45247812	Unique_Gm	Tm1_Mira454_Contig_46873	TTCGACACGTGTTACGACTTGTCGTCGAAGAGCAGCGTGAAGGTGCCAAC[A/G]GTGGCGTTCCATTTCGGGGAAGGGAAATCACTTGATTTACCGGCTAAAAA
Mus_018983_Class_I	N/A	N/A	Chr02	39528826	Unique_Gm	Tm1_Mira454_Contig_47117	GTGTGATGATGAACCCTTGAAATAACCTGAATCATTAGCACTGTACTGTG[C/G]AGTCGAATCTCCACGGGGCTGCCTCATTATAGGGGACGCATGGGCCAATG
Mus_018999_Class_I	N/A	N/A	*	0	Unique_Gm	Tm1_Mira454_Contig_47193	ATTCAAAGAAGGATGGATCGGAGACGAGAACCAGATTGATAACAGAGGGG[A/G]ACCAGAGAAATGAAAGGAAAGTAAAGAGAAGCAGAAGAAATGGTTTTTAA
Mus_019000_Class_I	N/A	N/A	Chr08	56057494	Unique_Gm	Tm1_Mira454_Contig_47203	TTTAAACCCATTTGCTAAAAATGCACTGGGTTCTTCCAGTGTTGCTTGCC[T/G]TTATCGGAGTTACTGCACTGCTCGTTGTAACTCCGGTAAGTGGGTACCGT
Mus_019007_Class_I	N/A	N/A	Chr10	2563367	Unique_Gm	Tm1_Mira454_Contig_47233	TTGTTTTGAGTACCTTATATTCAGAATGTGGCGCAACGGGCATGGAGGGA[T/G]TTATGCAGCTGCAGTGGATGGATATAGAACCTCTGCTTCATTTGGATCCG
Mus_019013_Class_I	N/A	N/A	*	0	2_GmGa	Tm1_Mira454_Contig_47329	GCTTTTGCTGATATAAAGGATGATATCATCAGGAGTTTGCGAAGCAGGCT[T/C]GATATTATTTGCGATGAAGCAGATGAAGACCCAGGGCCAATCGACAATGG
Mus_019020_Class_I	N/A	N/A	Chr08	56299843	Unique_Gm	Tm1_Mira454_Contig_47361	TAAATTACTTCTTCAACAACTAGTAGTACATGATATAGATTTCACACACA[T/C]ATAAAAAAACAGTGAACACATTGGTGAAATATCACTTTAACCCCCCAACA
Mus_019037_Class_I	N/A	N/A	Chr06	42459807	2_GmGa	Tm1_Mira454_Contig_47473	CATTGATTCCTCAAAATGAGCAGGCTTGATTTCTGCCACTTCATCATCCA[T/C]ATCTTCCTCCATAGCTTCAGGGTTCTCCGCTCTCCTCCTTTCTCTCTCAA
Mus_019038_Class_I	N/A	N/A	Chr06	1312140	2_GmGa	Tm1_Mira454_Contig_47478	TTTTCAACAATCTCCTTCTTTTCCAACGAAAGCTTCGCCACCTTCACCAC[A/G]CAGCAAGTCCCGCTACCCAAGAATAACATAGCAGAGGAACAAGCATTATG
Mus_019039_Class_I	N/A	N/A	Chr06	1312023	3_GmGaGl	Tm1_Mira454_Contig_47478	TTGTTATGCTTAAGGTCCACAGGCACTGGAATCTTCTTCTTCTTGAAAAA[T/C]TGCTTCCCCAATAACCGAGGCAGAAGTGGGATAATTCTCTTATCAGCGAA
Mus_019059_Class_I	N/A	N/A	Chr11	19489382	Unique_Gm	Tm1_Mira454_Contig_47610	TTATCGGGGCATGTCTATGAACAGCTAGAGCTGTAAGTGAGCCTCTGTGC[A/G]CATCGATTGTAAGGTAAGCATCTCTTTGGTTTCTAATATCAAGAAACTGA
Mus_019117_Class_I	N/A	N/A	Chr13	41190021	Unique_Gm	Tm1_Mira454_Contig_47991	ACCTTATACTCCTTCACAGCGTATTTGAGAGCATCATTTTTTAAGTTCTT[A/G]ACATTCTTAACAATATCTTCAGATAACCTTTGTACATTTGAAAGGTAATC
Mus_019149_Class_I	N/A	N/A	*	0	Unique_Gm	Tm1_Mira454_Contig_48172	AATTCCAAGTCCACTTCTTATACTTGCAGCCACACCCATCAGATCTTCGA[A/C]TTTGTGAATGCCGGAGGCTTTTAGKAAAGACGACGGATGCAGAGGCGGAG
Mus_019189_Class_I	N/A	N/A	*	0	Unique_Gm	Tm1_Mira454_Contig_48304	TAAGAAAATCTGGCTATAAAAAGCTGTCGATTTCATCTCTGTAAATCTTA[A/C]GCATACTACGCATACTTAAATACATACGAAATATCGAAAAAGAGCAATCA
Mus_019216_Class_I	N/A	N/A	Chr12	32969345	Unique_Gm	Tm1_Mira454_Contig_48481	TGGTAAAACGAGAAGGTGATGATATAGATCGTCAATATTGTACCAAAGAT[A/T]ATTTTAGAGTATACCGAATCAGTATAGCTATCTTTCTTCTGACACATAAA
Mus_019217_Class_I	N/A	N/A	Chr12	32969536	Unique_Gm	Tm1_Mira454_Contig_48481	AAATTCCTGGAGGTATTGGCTTGGACCTAGAAACGGAAGATCAGGTAACA[A/G]TGGTGAATTTAACATCTTTTTCTGTCCCACTCCGCTGTCATCCCTAATCT
Mus_019218_Class_I	N/A	N/A	*	0	Unique_Gm	Tm1_Mira454_Contig_48487	GGTATAAAATATATATAATACCCCATAGATAGGGCGTGGCACCATCAACA[A/T]TCATCCACATACGACCACAGCATACCCTCGCTTTATATCTCTTGTGCCCC
Mus_019271_Class_I	N/A	N/A	Chr05	3195933	Unique_Gm	Tm1_Mira454_Contig_48798	GTCGGTTGTTAGGACCAAACAAGCATCACCGGGCAAGTTGGTTCCATCAA[T/G]CGACCCTTGATAATCCCCCACACATCCATCTAACGATAACGACCGAATAC
Mus_019286_Class_I	N/A	N/A	*	0	Unique_Gm	Tm1_Mira454_Contig_48886	CATTCTTGAAGCTCTTGTCGTAGCTCTCCATGGCTTGCTTCAAGTAAAGA[A/T]ACTTTGTGCTTGAGAATCTTTTTCCAAATGTGGTCTATCTTCTTCCTCTG
Mus_019290_Class_I	N/A	N/A	Chr10	19066772	Unique_Gm	Tm1_Mira454_Contig_48902	ATAGTGCAATCAAAGGTGGAAAACAGACCGCCCCAAACGGCAAAACTACC[A/G]CCGACACGAGGGGCATTCATACGCACTGCTTGAGTTCCTCCGAGCAACCG
Mus_019292_Class_I	N/A	N/A	*	0	Unique_Gm	Tm1_Mira454_Contig_48930	GGAGTAGTGTTTGAAATAGAAAAGCTCATTTTTTTAATATCCCGCTCATT[C/G]TTTTGTGTTATAATGATGATAGGCTTGTGGTGGTGGTGGTGTGAAAGCCT
Mus_019307_Class_I	N/A	N/A	Chr01	20873466	Unique_Gm	Tm1_Mira454_Contig_49022	CTCCACCAGCAGCTGCAACAGGTGCAGCTGCAGCGACCGGAGCACCACCA[C/G]CAGCAGCACCAACATTGGTTATGAGATTCTCAATGTCGCACTTCTCAAAA
Mus_019320_Class_I	N/A	N/A	*	0	2_GmGa	Tm1_Mira454_Contig_49219	TTTACCTTCTCCTGCTTGTCAATTCCCAGGATGCCTAATAGCTGGTTGTG[A/G]TATTCTACTCTAAGATTAGGCTCTACACTATCCACAACATGCAGCATTGT
Mus_019353_Class_I	N/A	N/A	Chr12	25057227	2_GmGa	Tm1_Mira454_Contig_49351	AGTTATCACTGGAGCTGTCATTGCAATCTTTTCAGGTTTTGCATTTTGGG[T/G]ATTGCCTAAAGCACCGATGTAATTTGCCAACAACGAAAAGCCACCATCTT
Mus_019382_Class_I	N/A	N/A	Chr11	51436437	Unique_Gm	Tm1_Mira454_Contig_49503	CATCTACATTAACAAGCTTCTAAATCTGCTACCGAAAGGGCTCATACCGG[T/C]ACACTAGACCATTAAACACAACATCTACATTCGTTAACACCTACATTCGT
Mus_019406_Class_I	N/A	N/A	Chr11	29948416	Unique_Gm	Tm1_Mira454_Contig_49687	TTGATACATGAATTGAATAGGCGTTAAGCTTCCCGCCCACACCATCAAAG[A/G]CCTCTAGTCTTTAACAATAAACACACAAATTCATGGGATTTAAATAATCT
Mus_019407_Class_I	N/A	N/A	*	0	Unique_Gm	Tm1_Mira454_Contig_49688	AGGAGGTAAAGAAGTCAGTTGAACAGGCTCCTTTAGCCGCTGAAATTCTC[A/G]AAGCTGCTTCACCTGCTCGTTTCAATAGGATATCTATCCTTTCCCTCTGA
Mus_019426_Class_I	N/A	N/A	*	0	Unique_Gm	Tm1_Mira454_Contig_49896	CAAGATCTTCCTCATACTGATTCATTGTATGGTTATCAACAACCCCAACA[C/G]GATTTCCTTGTTGAAAATCAGACCCATCATTCTGTTCCACTTCTTTCTTT
Mus_019464_Class_I	N/A	N/A	*	0	Unique_Gm	Tm1_Mira454_Contig_50121	AGCTCAAGTAAAGAAGGAGCAGGAGAAAGATGAAAAGCTGGATGGTGATG[T/C]GGCTTTGAACAAATTTTTCCGGGACATTTATAAGGATGCGGATGAAGACA
Mus_019465_Class_I	N/A	N/A	Chr11	1408192	Unique_Gm	Tm1_Mira454_Contig_50122	CCTTGGGAGCCAGTGCTGTAGAAAATGCCAGCAGGTTTACCAGCAAGGGC[T/C]TGTGTTCTCCATAGACCACCAGTTGCATCCATGAATGCTTTAAACTGTGC
Mus_019470_Class_I	N/A	N/A	Chr08	42827812	Unique_Gm	Tm1_Mira454_Contig_50173	GACTAGCCTTTACAGGTACAAACATCTCAAGTTATTCCAAGAATCACCCG[T/C]TTTCTCTAATACAATTTCCAGGCAAAAGAAACTTGTATTTATCTGCATTC
Mus_019566_Class_I	N/A	N/A	*	0	Unique_Gm	Tm1_Mira454_Contig_50885	GGTGTGGACCTTTGATCAGCTAGAATTTCGTGAGGAAATGAGACTGGGCT[T/C]GCAGCAAGCTGCATGATTGCTTCAGCCTTACAACCAGGCATATCATCATA
Mus_019622_Class_I	N/A	N/A	*	0	Unique_Gm	Tm1_Mira454_Contig_51217	AAGTCATCACAATGTATAAGAGTTGCCAAACCTCCAGCAGAGCATCCTGT[A/G]AGAAGTGCCTGTTTGGCCTTAGACAAGCCAAGTGATAAGAGTTCACTCAT
Mus_019646_Class_I	N/A	N/A	*	0	Unique_Gm	Tm1_Mira454_Contig_51330	AAAAAAACCCCTTAATCCCTGATCAGAAATTTACCAATTTGACATCCATA[T/G]TAGGTTTGCTTCAATGGCATCACTTTTGAGGCAGCAAAGGGTTTCACTTG
Mus_019647_Class_I	N/A	N/A	Chr06	40836059	Unique_Gm	Tm1_Mira454_Contig_51347	TGTAGCCAGAGGAATGGAGTATCTTCACACCCTGGGTCATCAAAGCTTCA[A/T]ACATAGAGATCTCAAGTCTTCAAATATTTTACTTGGTGATGATTTCAGAG
Mus_019653_Class_I	N/A	N/A	*	0	Unique_Gm	Tm1_Mira454_Contig_51380	TCACTTGCTGAAGGTTCCGGTTGTTCGATGTTTTCATCATTGTGATCATC[A/T]GCTAGCTGAGTCCTCTCTGTTCCTGAGCTTGCAGCTCCTTCAGCTGTTGA
Mus_019663_Class_I	N/A	N/A	Chr04	10290095	Unique_Gm	Tm1_Mira454_Contig_51479	TAAATAATAGCTTACCTTATCAATGTCAAAACCAGCTGGTACAAGGATGC[A/T]AAACGGATCCTCTCGTGGGAAAGTCTCAACCATGCGTTTTTTGCATTCCT
Mus_019735_Class_I	N/A	N/A	scaffold_14	1556322	Unique_Gm	Tm1_Mira454_Contig_51887	CAATTGGCATTTTGACAACCATACAATGAATGACCAATGGAGAACTGCTT[C/G]AGTCCAGAACCAGTAACACCAAAATTGCTGTTATTGGTTAAAAGATGCTG
Mus_019754_Class_I	N/A	N/A	Chr11	10965396	Unique_Gm	Tm1_Mira454_Contig_51958	CGGAATGGGTGCTGGCCAATTTGAAGCCACAGCAGGATTTATACTGGGAT[A/G]GGAAGGATATGCTCCAGGTTTTGGGTCACTGGTGGCTCCTACCATTTGGT
Mus_019771_Class_I	N/A	N/A	*	0	Unique_Gm	Tm1_Mira454_Contig_52036	GATCACATTCTGCTTCCAAGGCCTCCGTTTCCGTGTCTTTCCATTCCTCT[A/C]TTACTAATCTTTCCTTAAAATCTGTTGAGACTTCTAAACAACAGTCATAT
Mus_019828_Class_I	N/A	N/A	*	0	Unique_Gm	Tm1_Mira454_Contig_52329	TAAAGATCAGAGAATCTCGGCAACTTTGAAGAGACCACCAATCCAGTACT[A/G]GTGACGGAGCCAGGAGGAGGGTAAGTAAACATAATTGCGTTCTTTTCCTT
Mus_019870_Class_I	N/A	N/A	Chr02	35837286	Unique_Gm	Tm1_Mira454_Contig_52536	ATTCTTTATTCTTACGAGACATTGAATATGTTGGGATTGGTCAACAAGGT[A/G]ATGACCAACAACATCCTTACTTAGTCAACGATCATTGACTGCTGCAAAAA
Mus_019886_Class_I	N/A	N/A	*	0	Unique_Gm	Tm1_Mira454_Contig_52640	TCCTGCTCCTTCAGTAGCTGCAACCTTCTGCTAGTGGTTTTGCTACCATC[C/G]GCCGCCGTCAGCCACCGCCTAATCAACGGTGATGCTTGCTCCGGGTCTCC
Mus_019899_Class_I	N/A	N/A	*	0	2_GmGa	Tm1_Mira454_Contig_52758	CCCAATTCTTTGAATCCCAAAGCACGGTATATATCAGAATCCACACACTC[C/G]GTATCGATTGCAAGAGTTCCCATAGCTAGCTTAACCTAAAAAAATTCCAA
Mus_019938_Class_I	N/A	N/A	*	0	Unique_Gm	Tm1_Mira454_Contig_53057	TAAGAATGACTATACTTCTATTGGAACAAGACACTCTCCAAAAACATGGT[A/C]CAGGGTYTCAACAGCCCCTGCACACTTAGGACACACTGTGTTGGCAACCA
Mus_019939_Class_I	N/A	N/A	Chr13	24951244	Unique_Gm	Tm1_Mira454_Contig_53057	TCCTAGATATCCTCCAAATTGTAGGAATAAAGTTCCTGTAGAAATCTCTA[A/G]AAATGGTCTGTAATTCATTAAAATTAGGACCTGAAATACCTACTTGTAAT
Mus_019967_Class_I	N/A	N/A	*	0	Unique_Gm	Tm1_Mira454_Contig_53259	ATTCGCCCAGATAGCCCAAATGGCGCAGACAAAGATGCAGCATTCCTTCT[C/G]TTTACTGTGCAACAATACCCAGGGTAGGGAGGTAGTTGAGAATGGTATTC
Mus_019980_Class_I	N/A	N/A	Chr06	48355132	2_GmGl	Tm1_Mira454_Contig_53346	TCGCCCAGAAGAACCTTCCTCCTTAAATCTGGATTCTTTGGATCCTTGAT[A/G]TTGAACATTATAGATCTGTACTTAAATTTCTGGGCACCATTTGATTTACC
Mus_019982_Class_I	N/A	N/A	Chr07	56146167	Unique_Gm	Tm1_Mira454_Contig_53366	CCATCTTAAACGCACCTCTCCCTCCCACTATCGCCATTTCACAAATTGTG[T/C]CGGGGCTAGGAACAAAATCAGTGGGGGGATATCGTGAGAACAAACTGAAG
Mus_020016_Class_I	N/A	N/A	*	0	Unique_Gm	Tm1_Mira454_Contig_53587	TGCATGGATTATATGAAGCTCTAGAAACCAGTTTGTTCATGAGAGGAAAA[T/C]AATAGCAGGACGAGATTTATCAAAAAGAGTTCAAAGTTACATAGCAAAAA
Mus_020022_Class_I	N/A	N/A	*	0	Unique_Gm	Tm1_Mira454_Contig_53608	CTACAGCACATGTTCTTCGCCGGAATTTCTTGAGCTGGACCCGGAACAAC[A/G]ATCTTCTTGCCCGCTAGTGTAGCAGGGTTGTCGTTCCCTTGATTCTCAGT
Mus_020041_Class_I	N/A	N/A	*	0	Unique_Gm	Tm1_Mira454_Contig_53714	TCCCTCAAACTTGCCTTCTAAATGATGGAGATCAAAGTTGTCAGATTCTT[A/T]AAGGTTTGGTTGCAAAAGTGGGAGAAAAGGTTTTGGATCTATCAGAACTA
Mus_020071_Class_I	N/A	N/A	Chr12	10201681	Unique_Gm	Tm1_Mira454_Contig_53903	CATGTATCGGTGCCTTAGCAGAGAAGGAATAGCGGAAACATGACTCATCA[A/T]AATAACACACCCTAACAGTTTTCCAGCTCTGCACCGGATGTTATTTTTGA
Mus_020080_Class_I	N/A	N/A	*	0	Unique_Gm	Tm1_Mira454_Contig_53951	CCTCTTAGTGAATGCAGCATTCATGAATTGATGCTTTTCTTTCCTGCTAA[T/G]GTGTTTGAGTGGATATCGCGATATGGGTAGTGGATACACCTGATTTTAGC
Mus_020085_Class_I	N/A	N/A	*	0	Unique_Gm	Tm1_Mira454_Contig_53993	ACCAGAATTGTTACTCAATATAGCAGCTTTCATTCCCATAAACCTCTCAG[A/G]CATGGTTGGAATCAAAGATGACTTTTGAGACTTTACCTCACTAGAAAATT
Mus_020116_Class_I	N/A	N/A	*	0	Unique_Gm	Tm1_Mira454_Contig_54233	GTTTCACAATTCGAAACAGCTAGAAAACTGAGGCATATCCGCCACTGCCT[T/C]TCGGCATAACTTTCTCCAATTAAAACCAAAAATTAGAACAAATACTATGT
Mus_020151_Class_I	N/A	N/A	Chr12	33350007	Unique_Gm	Tm1_Mira454_Contig_54456	CCCGAAAGGGGGAAAAACTCGGATGATTATTTGAATTCGAAAGAATTGCT[C/G]CTCTAATGCTTCTGGTAGCATTCATACAAGCGAAAGCTCTCCAGCGGGAA
Mus_020154_Class_I	N/A	N/A	*	0	Unique_Gm	Tm1_Mira454_Contig_54491	AATTTGGGGTCGGGAACTATTTTTTTTGAGACTACCAAGGAACGTAGAGT[A/G]TCAGCAATAGAGTCTATGATTGCATGAGACTGCCTTGTAGCTGCGAACTT
Mus_020172_Class_I	N/A	N/A	Chr09	68316157	Unique_Gm	Tm1_Mira454_Contig_54615	CATGTTTTTCTCTTTTAACTTTGCTGAAACAACCTTGACAAGCTCTTCTG[T/G]TGGACCTCCACAGTCAATGTAAGCCATTAAGTCCATAGATGACAAGGTCT
Mus_020173_Class_I	N/A	N/A	*	0	Unique_Gm	Tm1_Mira454_Contig_54631	TTGCTGTTAGGATGAAATTTGCAAAGCTAAAGGCTGAAAATATAAAGAAT[A/G]TTCCTGTTGAGCTCCATTCAATTAGGAAGTTGAAGTAGTAAGCGACAAGC
Mus_020175_Class_I	N/A	N/A	*	0	Unique_Gm	Tm1_Mira454_Contig_54632	ATACTATTATTCAACTGCACCCAACCATCACTATAAGAGGTGGTGGATAC[T/G]AGTTTTGTATAGAAATAGAGAAGAATTGAAACAAAATAGGCCACAGCAGC
Mus_020188_Class_I	N/A	N/A	*	0	2_GmGa	Tm1_Mira454_Contig_54738	CACAGTAGCTCACAAGCCGCTAGAGATCTCAATCCTTTCTGGCATGTAAC[T/G]ATAAGCTCTGCATCTTTTGGGAATTTCTCCTCAACTTTTGACAAGAACTG
Mus_020190_Class_I	N/A	N/A	*	0	Unique_Gm	Tm1_Mira454_Contig_54760	AGATTCGCTGTATCAATTGAGGTAAATGCACAAGCTATCTTCTAGAAGTT[A/G]ATGCTGCCCCAGTTGCCCTGTCCTGTTTTCCAACAAAATTCGAATTAGAC
Mus_020197_Class_I	N/A	N/A	*	0	Unique_Gm	Tm1_Mira454_Contig_54803	TATTCTAGCTGAAAGCTCATTGCTAACAATGTTTAAAATCTATAACAACA[T/C]TAGAGCATTGCATCTATCCTATTATGATACAAATCGGCTGGCACCGATTC
Mus_020200_Class_I	N/A	N/A	*	0	Unique_Gm	Tm1_Mira454_Contig_54830	CTTGAACTCTAGCAATCCTTAATCATAAGCTTGTGGAAGTTTAAAGTAGC[A/T]TATTCCAAACATAGCAGCAACCAGCTGTTATTGACAGTATGAAGATAAAT
Mus_020258_Class_I	N/A	N/A	Chr09	21827144	Unique_Gm	Tm1_Mira454_Contig_55344	AAATCAGAAATAGAAAACAACAAGAAACTTTCTAAATGAGATTAATATGT[A/G]TTGCATTTGCTTATCGTGCTAAAAGAGGCGGAACTTGGCAATTTCAATCC
Mus_020265_Class_I	N/A	N/A	Chr02	2399193	Unique_Gm	Tm1_Mira454_Contig_55400	GGTATTTGGATTCCTTTCGTGACTTAAGATCTTTTCCCGAGATCAAGGAT[A/G]CCAATGATGAGAGGGAATTTACACAAATGATTAAGGCTATCAAGGTGAGA
Mus_020335_Class_I	N/A	N/A	Chr10	2729894	Unique_Gm	Tm1_Mira454_Contig_55828	GSTWGTAGGTTGGCCACCTATCAGATCATTTAGGAAGAACTCATTGGCCT[T/C]GGCGTCGAAGAACACTGATGAAGTCGATGGGAAGGCAGGGCCTGGTGCTT
Mus_020344_Class_I	N/A	N/A	Chr04	32895995	2_GmGa	Tm1_Mira454_Contig_55928	ACCATCCAAATCCGGACAAAGCTTGGAGCTCGAAAGTTCATCAAGCTCTC[T/C]AGTATGAACAGAACTAGAATTGTTAAGCCGCTGTTTTAGTGCTTGAAATC
Mus_020348_Class_I	N/A	N/A	*	0	Unique_Gm	Tm1_Mira454_Contig_55953	ACCACCCAATATTTCATCTTCAGCCTTGGCCAAATGCTGGTGGCAGATTA[A/C]GTCCCACGAAGATGTTATAGAGTTTCTCAAGCTCGGTTTTGGACTAGTGC
Mus_020364_Class_I	N/A	N/A	Chr03	14137634	Unique_Gm	Tm1_Mira454_Contig_55999	CGCAGAGGACAAATTTGAGTACAGAGAATTACCAAGTTGTGTGAATGTTA[A/G]TATCAATATTCCAAGTGTACTAATAATAGGTTGCGACACTTTTTGGTGAA
Mus_020365_Class_I	N/A	N/A	Chr13	37934274	Unique_Gm	Tm1_Mira454_Contig_56000	CATCTCCGGTAGTAATTTCACTTGCGTTTGCTAGTTGTGCAGAAATCAAC[A/C]ACAATGCTTGACCAAAGGCGAAAGCAGACACCACACTCAATGGCTTCTTC
Mus_020371_Class_I	N/A	N/A	Chr10	40681679	2_GmGa	Tm1_Mira454_Contig_56012	AGGGCCAGAGAGTGGAAGCCATGATCTTGTGAAGAGAGAGAGGCCTCTTG[T/G]TGAAGTGTAGAACGATTTTGACCCTTTGATTCCTTGCAGCCTGTAATACT
Mus_020410_Class_I	N/A	N/A	*	0	Unique_Gm	Tm1_Mira454_Contig_56105	TTCTTCAATAACAAAGAAACTTGAGACACTGCTTTTGTTTACCTTCACTT[A/C]AAGCCAGCATCATCAAATATTATGTTGTAAGGTTCAAGCTTTCAGATTGC
Mus_020466_Class_I	N/A	N/A	Chr04	60481899	Unique_Gm	Tm1_Mira454_Contig_56245	TTGTTGTTATCAGAATCAAGTGATAACCTTGGGAGATCTTCATGGGTGGA[A/G]GATGAAGAAGAAAGGGATAGTCTTGGGACTGAGTCATGATTATCCGAGTT
Mus_020467_Class_I	N/A	N/A	Chr04	60482045	2_GmGa	Tm1_Mira454_Contig_56245	AGATGATTTTTTAAGGAATTGTTTAAGAGATTTGGGGTTTTGATTAGTGT[A/T]GTTTTGTTGGGTTGATTTTCTAAGACCCAGAATTTCTCTCCACTTGCTTG
Mus_020517_Class_I	N/A	N/A	Chr03	45320024	2_GmGl	Tm1_Mira454_Contig_56367	ATCTTGAACAATGCAATAAAATGAAGCTGAATCAAATCCAGTAGAGTGTT[A/T]AGTACCAATCCAAGTGCCGAAATCTGATTAAAAAAGAAACCCATTAATCA
Mus_020518_Class_I	N/A	N/A	Chr11	57549107	Unique_Gm	Tm1_Mira454_Contig_56368	AAAGGTAACTTTTGTCCTGATCTTCTTGGACTTCTTCTTAAATGTCACAC[T/C]CGATTTCACAGCCTTAGCAGCCTTCACTGCTTGAGCCTTCGGATCGGCCT
Mus_020526_Class_I	N/A	N/A	Chr09	11828166	Unique_Gm	Tm1_Mira454_Contig_56390	ACCAAAGGACTGGCAAAAAAATTTGGGGACCTTAGGGTTCTTGACACCCC[A/T]ATTGCTGAGAACTCCTTCACTGGCATGGGAATTGGGGCTGCTATGACTGG
Mus_020546_Class_I	N/A	N/A	*	0	Unique_Gm	Tm1_Mira454_Contig_56426	TTTCAAGAAGCAATATGCTGCTGTTCTCTTACAGTTGAATGAAGTCAATG[A/T]ACAGGTTTCTTCTGCTCTGTTGTGCTTGAGGCAACGGAATACATATCAAG
Mus_020547_Class_I	N/A	N/A	Chr05	6126749	Unique_Gm	Tm1_Mira454_Contig_56426	ATCCCTCGGGTAAAATTGGTGAGCAAGGCTCTCAGTTGAGCTCTTTTGAT[C/G]CTATGCATCATGTCCAAGAATCTGTATCCCATGTAGCTGAAATTGTTGAA
Mus_020549_Class_I	N/A	N/A	Chr10	5856693	Unique_Gm	Tm1_Mira454_Contig_56430	GTCGTCGGTGTTGTTGTCATCATCATCTTTGTCAATGTTTGTGCAAGAAA[T/G]ATGAAGGGATTTGAGAAGGTAAACTTGAATTTTCTCTAGGTCTGATAATT
Mus_020552_Class_I	N/A	N/A	Chr11	2178581	Unique_Gm	Tm1_Mira454_Contig_56446	TGAACAGATAACAAGAAGTAAAAATGATAGAGATACACCGAAGGCAATGC[A/C]GACCTTTGCTCCGGCAGAGAGGTGGGGTCCACATGTGGGTAATCCGGGTA
Mus_020574_Class_I	N/A	N/A	*	0	Unique_Gm	Tm1_Mira454_Contig_56516	GAGCTCGTCTTGGGAAGACAACAAGTTTGGCCTTGTAAGTTTTAAGCCTC[T/C]GAACATTGGCTTGAAGACCTTCAAGGGACTTGTTCTTACGACGGTGATCG
Mus_020583_Class_I	N/A	N/A	Chr04	61038934	Unique_Gm	Tm1_Mira454_Contig_56549	TAAAATTTGGAAGGTATAGATAACTTTAAACAAACGAAAATATTAAACCT[A/C]CATTGAAATACACGTCCGTTTACATAAAGATTTTGCCGAGAAAGCAAATT
Mus_020584_Class_I	N/A	N/A	*	0	Unique_Gm	Tm1_Mira454_Contig_56549	TTGAAATACACGTCCGTTTACATAAAGATTTTGCCGAGAAAGCAAATTCC[A/T]GAAACTAAATCCAAGATCTAGGTCTTTCTGAATTTTAAAATCGATCGAGC
Mus_020585_Class_I	N/A	N/A	Chr04	61039141	Unique_Gm	Tm1_Mira454_Contig_56549	TCCTTAGGCATGATTGTAACTCTCTTGGCATGTATTGCACACAAATTAGT[A/G]TCTTCAAACAGTCCGACGAGATAAGCCTCCGCCGCTTCTTGAAGAGCAGC
Mus_020590_Class_I	N/A	N/A	*	0	Unique_Gm	Tm1_Mira454_Contig_56570	TCCCTTGAAATAACTACGAAAATCACATACTCCAACACTAGTAATGTATC[A/G]AGCTATGCTCCATGAGATTGCATTTCAGAAGGATCTATTAAACCTTCTAA
Mus_020613_Class_I	N/A	N/A	*	0	Unique_Gm	Tm1_Mira454_Contig_56605	ATCCCAAGTTCCGGTGACAAAAAAACTTGTCAGGCAAGCATTTCCCAGAT[A/T]ATACCAAGAATTTCCATCCTTGACATCCAAAGTTATGGCTTCCCTGGCAT
Mus_020618_Class_I	N/A	N/A	Chr03	40581891	2_GmGa	Tm1_Mira454_Contig_56624	GATGAGGAGGAAGAACAGATTGTGCTGGTTGAGCGGGATGAGTAGGAACC[A/G]CTGATGTCGGTGGCTGAGGAGATACTGCAGATGGTGCTGGACGCGGAGGT
Mus_020626_Class_I	N/A	N/A	Chr04	50412418	Unique_Gm	Tm1_Mira454_Contig_56647	ACGAAATAAGATGAAAGTTCCATTGCCAGTGCGCCCCAACCAATAACTCC[A/C]GCGTGCTTTAGGATAGCCGGTATAGCAATGCTTCCAACTGCTGAAGCTCC
Mus_020686_Class_I	N/A	N/A	Chr03	35286879	Unique_Gm	Tm1_Mira454_Contig_56789	TTCCATCGGAGTCAACATCAACGATTACTGAATCACCCTCCTTGATTTCC[A/C]TGGCAAGCATTTTCTCGGCCATGCTGTCCTCGAGAAGTCTCATAATGGCT
Mus_020708_Class_I	N/A	N/A	Chr03	9469220	2_GmGa	Tm1_Mira454_Contig_56884	AGCACCGTTATATTCGTATATTCCAGTGAAACCCGTCTTCAGCTTTTTGT[T/C]ATCACTTCCTCTATCTGTGGAAACTCTCCTCACTTCACTCCATGGCATTC
Mus_020722_Class_I	N/A	N/A	Chr13	37625760	Unique_Gm	Tm1_Mira454_Contig_56919	TATGAATGAGGTGGTCTTTTGTCTTGACACTGTTTTCTCAACGGCACTGC[A/G]AATTCTGCCATTGGATGCTTTATACACGGTTGGTTGTGGGGCTCTTGAGC
Mus_020724_Class_I	N/A	N/A	Chr07	60699566	Unique_Gm	Tm1_Mira454_Contig_56923	AAATTCCCAATTTTCTCCTCTTCCTCCTCCTCCTCTTCGACCTCCTTTTC[T/C]TTCTCTTCATTAACAACAGTCTTCCCTTGCAATCTCTCAAAGTAATTCCC
Mus_020725_Class_I	N/A	N/A	Chr12	35343615	Unique_Gm	Tm1_Mira454_Contig_56925	AAGAGCTTTTGATCTTCTTCTGGGGTCCATGGACCTTTCTTCAACCCTAC[T/C]TTCTCACAACATGGTGACCTCCCCATATATATATATGTATGTATGTATCT
Mus_020730_Class_I	N/A	N/A	*	0	Unique_Gm	Tm1_Mira454_Contig_56944	GAGAATCTTTTGAGGCAAGGGGTTGTACCAACATAGCCATTGAGTCCCAC[A/G]TAGGGGATAGCATATACTGCTAGCATATACTTGATGGGATCTTCATAAGG
Mus_020745_Class_I	N/A	N/A	Chr13	47382125	Unique_Gm	Tm1_Mira454_Contig_56988	TCCCCATACCAAAACTCGGGCTCACCGGATTGAACCCGATGCTTCTACTA[C/G]TGAATTTTCTTGCCCTTGCTGACCCACCACCATTCACTACCTTATTATCT
Mus_020754_Class_I	N/A	N/A	*	0	Unique_Gm	Tm1_Mira454_Contig_57013	TTGGTTCAACAATCAGATTATACACATGTTGACTTCAAATGATTCTTTTT[T/C]CTTCATTCAAAATATAGTTTGGGGATTGATAATGCAAAAGCTAGCAGCCA
Mus_020771_Class_I	N/A	N/A	Chr04	3812178	2_GmGa	Tm1_Mira454_Contig_57066	AGCTTTCTTAGGAAGTGATTTCCAGTTTCCTTCACCATGAGATTGAATGT[A/G]ATTGACAAGCAATTTATCTTCTCTAGGGGACCATGGACCTCTATGCAACC
Mus_020792_Class_I	N/A	N/A	Chr08	47768376	Unique_Gm	Tm1_Mira454_Contig_57111	GTCATCATCCACTTCTTCAAACCACAAGGCTCCAACTTCAGGTCCAAATT[C/G]GCCGACGTTGGGCAAACATTCTAGGGAAGGGGACATGGCCAAACTAGATG
Mus_020805_Class_I	N/A	N/A	Chr10	58399414	Unique_Gm	Tm1_Mira454_Contig_57135	AGCAAAGGAATGGTTCGGGTAGCCCGGACCGAAGCAAGGAAGTGTGTTCT[A/T]CGGTTGTGGAAACTGGACTGTCAACCGAGGTGCCCGCTGCCACTACTTCG
Mus_020819_Class_I	N/A	N/A	Chr08	52607164	Unique_Gm	Tm1_Mira454_Contig_57176	ATCTTCCCATCTGGCCCGACATCCACTTCCCTGATCCACTCATCGAACTC[A/G]GAGGGCTCCAGCTTCTCTCCGATGCTAGTCAGTATATGTCTCAGATCTGC
Mus_020827_Class_I	N/A	N/A	*	0	Unique_Gm	Tm1_Mira454_Contig_57186	GGGCTCAGATTGGCTTTGCATGGAAGCAAGCACCTCCTTAACTGAAGGAT[T/C]GTTTGGATCTACCCCAGGAAGCGATGCAAGGATGGAGGATACAAATGACT
Mus_020828_Class_I	N/A	N/A	*	0	Unique_Gm	Tm1_Mira454_Contig_57186	ACCACTTCCACCTTCCCCATCCCCAGTGAAGATGGGTGTACTTAGAAGTA[T/C]ATCGGAAAGAGCATTAGGACCAGCAGGAATATGAACAATGTGACTAGTAT
Mus_020845_Class_I	N/A	N/A	*	0	Unique_Gm	Tm1_Mira454_Contig_57227	TAGGGGGTGGACTAAGGCTGCGGCTGTGGCCATTTTCCTTCCTAGAGCTC[T/C]GATAAGCCCCATCCTCAGCATCGGGGCTTCTGCTCCTTCCCCTAGGACTT
Mus_020872_Class_I	N/A	N/A	scaffold_755	2071	2_GmGa	Tm1_Mira454_Contig_57279	GAGCTTCTGGCTGCTGGACTGGATGGATACGTTAATCAAGCAAAGCGAGT[T/C]GAGGAATTGCTTGACAAGATTTGGCCACCTCCAAATGTCTAAAGTGGCTC
Mus_020873_Class_I	N/A	N/A	Chr04	9564898	Unique_Gm	Tm1_Mira454_Contig_57281	CGGTTGGCTTATAGATTCCCGCACTACTGATGAACAAGAATTGCTTCACT[T/C]CAGAGCTCTTTGCCCAATCTACCACCGGCCTATGTTGAGAAGACTGGAAT
Mus_020897_Class_I	N/A	N/A	Chr07	52415389	3_GmGaGl	Tm1_Mira454_Contig_57357	AATCTCAAAGTGGAACCTTGCGTCTTTGTGCACGTGTGGGGATTTCAGGA[T/C]GCAATAGATCCTCTTCTTGGTCGGTAATGGCACTGGTCCCATCGTCTTGG
Mus_020914_Class_I	N/A	N/A	Chr09	7040204	Unique_Gm	Tm1_Mira454_Contig_57410	CCATGAAGGACTAGAACAGGTGGTGGGGGTTTATCAGCACCTTCTTCCAC[A/T]TGCTTTAGTTGGAGAAATCTAGTAAGTGTTAATTGGTGGCGGTTAAAGAA
Mus_020917_Class_I	N/A	N/A	*	0	Unique_Gm	Tm1_Mira454_Contig_57433	CTCTACTAATGACTCGGACATAGCTCCTCGGGTCGCCGGTTATTTTGTGA[T/C]AAAAGCTAATTCGACTTCAAATGTGGTGGATTTGAGATTCTACGCTATTG
Mus_020919_Class_I	N/A	N/A	Chr07	12718100	Unique_Gm	Tm1_Mira454_Contig_57440	GAGGGTAAATAGACTTGATAGAAGAGATTGAAGCAGTTGGCCTCAGAGAT[T/G]GGTGCCCTAATCGCCTTGTAATCGCCTGCATCTTTTCTCAGCTTAGCTTC
Mus_020944_Class_I	N/A	N/A	Chr02	56280204	3_GmGaGl	Tm1_Mira454_Contig_57504	TCTCCATTCAAGCTAGCATTTTTATCAGTTTGTTTTCCTTCTTGGCTTTG[T/C]TTGTAGGGAGAAACAGGGTTTCCGGAGGTGGCTTTTGTGATGCAGTTGCT
Mus_020963_Class_I	N/A	N/A	Chr01	2353879	Unique_Gm	Tm1_Mira454_Contig_57557	AACAAATGTATCTTAAGCTTTATATATGCCAGATGGATCAGCATCCTGAA[T/C]AATCCATGGATGCTCAAGAAGCTTATGTAGTGGGAGGCGCTGGGAGGAAT
Mus_020968_Class_I	N/A	N/A	Chr09	29577653	Unique_Gm	Tm1_Mira454_Contig_57564	CCCTTGTTTGCTCCAAACTCACTGGAGACTAAATCACCTTCTCTACAATC[A/C]GGTTGCAAAGGCTTTTCTTCTTTAGAAATTGGGGCTTTTGGAGCCAAAAT
Mus_021015_Class_I	N/A	N/A	Chr08	39722953	Unique_Gm	Tm1_Mira454_Contig_57673	CAAAGGCTAGTACCTGGTTTTGTTTCCACTGTTCTGACATCCTTTAAACC[A/G]GGGTATTGATTGAAAAGCATTTGTAGCATCATTGTGGTTGCATCATGAGG
Mus_021027_Class_I	N/A	N/A	*	0	Unique_Gm	Tm1_Mira454_Contig_57731	AAGCAAGAGAAGATTCTGCTATTAGGCAAGCTGAGGCTGATTCAGAGAGG[T/C]TTGGTGTTGGAGTTACCAGTGAGGCACAGACTCTTTTTGATGCTTTGTCT
Mus_021039_Class_I	N/A	N/A	*	0	Unique_Gm	Tm1_Mira454_Contig_57762	TGATCTAACAACCCTCACTTCGATTCGGTTTGGATGAAACAAAGACCTGA[T/C]CATCTTCCAGGGTCGGAATCCAGTCATTAGTTGCTGGGTTGCTTTTGAAG
Mus_021044_Class_I	N/A	N/A	Chr03	9939335	Unique_Gm	Tm1_Mira454_Contig_57765	GACAAACATTGCCCAGCCATCGTAATTCGCTAAGTATGGTGTTAGGAACC[T/G]TGTAAAGGAGAACTCCGTGCTCTCGAACTGATCCCTGCTGCGCCAATAAA
Mus_021046_Class_I	N/A	N/A	Chr01	3309952	Unique_Gm	Tm1_Mira454_Contig_57774	AGTCATATCATGCGCAATTACAGAATTCTTTGATGCAATGTGCTGGATAC[T/C]TGTATCAGATTCTTTTTGTAAATCAAGTTTCGCAGCATTTTCAGAACCAT
Mus_021067_Class_I	N/A	N/A	Chr01	9140221	Unique_Gm	Tm1_Mira454_Contig_57825	TTAGAGACATCCCAATTACTGGATACTGTTGCTCTTTTTGGATATGAATT[C/G]CTTAAAGCTTTTACAGTGGATTTTTACTCTATTTTTGTTTGTAAAAAGTA
Mus_021069_Class_I	N/A	N/A	*	0	2_GmGl	Tm1_Mira454_Contig_57827	ATTTGAGGCATTGATTCTGGAGGTGTGTGATGAAACTGAGGTTGCGGAGC[T/C]GAAAATGAAGATTGGGGACTTCGAAATGCATCTGAAGCGGAATGTTGGTG
Mus_021088_Class_I	N/A	N/A	Chr06	47554770	Unique_Gm	Tm1_Mira454_Contig_57873	CCGATACAATCAGTGTCGAGTCGGAGGTCCATCCATGTTTCTGACTTAGC[T/C]GCGTCTTTTCTGACTATCTGGTCCAAGGTCCGAGGTAGCGGCATTGGGAG
Mus_021089_Class_I	N/A	N/A	Chr06	47554633	Unique_Gm	Tm1_Mira454_Contig_57873	GGTGTTTTTCGTGTTCGGGATTGGACGGATTTTAGGTTTAACAAATGAAA[T/C]ACCCAGGGAACTATAATAGTACCCGCAAACCTCCATGAGAACTTCATTAA
Mus_021092_Class_I	N/A	N/A	Chr09	43770939	Unique_Gm	Tm1_Mira454_Contig_57893	ACCTTTCACAAATACATATCGCAAGCCAATACCAATGAAAAACACAAGAC[T/C]TTAAAAMAGAATATAAAGATATAAACCAAACCCTTCTTTCAAAATTTTTG
Mus_021107_Class_I	N/A	N/A	Chr04	43622565	Unique_Gm	Tm1_Mira454_Contig_57958	AGAGGCGGCAAGGCGGAACAGCGGGTTGTTCTAACGGCTGCAGGAACACG[A/T]GGAATCAACACGGCGGTGGCCGACATGGAAGCTGATGCTGCTGCTGCCGC
Mus_021108_Class_I	N/A	N/A	Chr04	43622490	Unique_Gm	Tm1_Mira454_Contig_57958	ATGGAAGCTGATGCTGCTGCTGCCGCCATTTTTTCCTCAAAAATTAATTA[T/C]TGCTATTTCTGAGATAGATAAGCGCCCTCTTGAACGCTACAAATCCTATC
Mus_021118_Class_I	N/A	N/A	Chr04	58453617	Unique_Gm	Tm1_Mira454_Contig_57985	TTGCCGAGGAGGTGGCATGTACTGAGGATTATGACCATAACCAGAACCTC[T/C]ACTAGCATTTGGAGGGACACCTTGAGGTGGACCCCAGGATTGATGAGGTG
Mus_021125_Class_I	N/A	N/A	Chr02	16081875	Unique_Gm	Tm1_Mira454_Contig_58011	TGGTCTTCTTGTTGCGTCTCTCCCTGGCCTCCCGCCTCAGAGAAATGGGG[A/C]AGTGGAATGAGATTGAGAGTAGGCACCGAAGAGAGCAATATGGCACTCCT
Mus_021143_Class_I	N/A	N/A	Chr04	45124109	Unique_Gm	Tm1_Mira454_Contig_58092	ACCTTCTCCTTGTTCAGGCATTCCAGTTCTGATGTAAGCCATAATCATAG[T/C]GCCGTATGATCTTTTATCAAGTTGTTGGCCGAGCAGCTTAATCTCTTCAA
Mus_021148_Class_I	N/A	N/A	Chr13	26830981	Unique_Gm	Tm1_Mira454_Contig_58095	TTTTGAACCACTTTTCCAACACCGGGAACGCCCTCAGTCGCCTTCTTTGT[A/C]GCCATAGCTACAGTAGGAGCGACAACCAAAGTGACAAGCAGTCCCTGACT
Mus_021149_Class_I	N/A	N/A	Chr13	26831044	Unique_Gm	Tm1_Mira454_Contig_58095	GTAGGAGCGACAACCAAAGTGACAAGCAGTCCCTGACTAACGACAACCAA[T/C]GTGTCGGTTGTAAGCTTCTGAATGAATTTCACAAATTCATCATGGTTGAT
Mus_021193_Class_I	N/A	N/A	Chr10	8980358	2_GmGa	Tm1_Mira454_Contig_58208	TCTTTGTCGGTCACTCCATGTCTGGTATGATCGGATGCATTGCTTCCATT[A/G]AAAGACCTCAACTTTTTAACAGGCTTATACTTGTTGCCGCTTCTCCTAGG
Mus_021194_Class_I	N/A	N/A	Chr10	8979181	2_GmGa	Tm1_Mira454_Contig_58208	TTCGACGATGCAACAATCGACGGCATCATATCGAGCATCGAATCCGACTA[T/C]GAAAACTGGACATCAAATTTCGCACTACTCGTCGTCGACAATTCAGACCC
Mus_021218_Class_I	N/A	N/A	*	0	Unique_Gm	Tm1_Mira454_Contig_58282	TGTGCTGACTAGATATGTGATTGCTTGAGTACGAGCCAATTGTGGTCGGT[C/G]TCAAGCTGCTTCGTACCAAGGGAATCAACTCTTTGTGCTCTCTTTGTTCA
Mus_021222_Class_I	N/A	N/A	Chr07	7434427	2_GmGa	Tm1_Mira454_Contig_58293	GAAACAGTGGCATCCTCACCAAAGGTGGTTGTTCCACCAAGTGCTTCCTC[A/G]CTATGGAAAGAACCAAATGTCGCAGCACTATACAAACTCTGGCCCTTGTC
Mus_021255_Class_I	N/A	N/A	Chr08	50468016	2_GmGl	Tm1_Mira454_Contig_58395	TAACAATAATCTTGGTCTCCTCAAAAGCAAGATTTGCTAGAGACAAGACA[T/G]TATCCGCATGATCCATTAGTGCCTGGGCATACCAATGGAGGAAAAAACGC
Mus_021256_Class_I	N/A	N/A	Chr04	43622595	Unique_Gm	Tm1_Mira454_Contig_58408	GAAAAGGAAGAGGTGGAAACGCGAGGAGGGAGAGGCGGCAAGGCGGAACA[A/G]CGGGTTGTTCTAACGGCTGCAGGAACACGAGGAATCAACACGGCGGTGGC
Mus_021270_Class_I	N/A	N/A	*	0	Unique_Gm	Tm1_Mira454_Contig_58465	TGGGAATTCGCAAAGGCACTTGTATAACAAGTAGCTCTTTTTTTATCCCT[A/G]TTTTTTCTGAATAACTCGATGGCCTCAAGCGTGACAACCAATCTTGTCAT
Mus_021273_Class_I	N/A	N/A	scaffold_14	846077	Unique_Gm	Tm1_Mira454_Contig_58478	CGACGCCAGACCACTTTGCCGTCACGCATTGAGCGGCGAAACGCTTCTAC[A/G]CGCATGATGAATCCCACACGAGTGGCGTAGGCGTCGTAGAACACTTTGGC
Mus_021287_Class_I	N/A	N/A	Chr11	20243039	2_GmGl	Tm1_Mira454_Contig_58500	GCCATAGCTTGTTTCATTGCTTCCTTTCTCTTCTTGCTAGCTAACACTTT[A/C]GCCTGCACCCCACTCACACTCGGGTCCTTTTTCTCCTCTGGTGGTGGAGG
Mus_021307_Class_I	N/A	N/A	Chr11	2697593	Unique_Gm	Tm1_Mira454_Contig_58577	AAAGTAATGATGAACTCGACCCCAAAAGCCTGCAAATCGGACCCTTGCGG[T/C]GATGTTCCGGCGAAGACATCATGTGGTCCGCTAAATAACAACCGAAGTGT
Mus_021312_Class_I	N/A	N/A	*	0	2_GmGl	Tm1_Mira454_Contig_58589	ATCAGCTCTAACATCTGCCCTGTATTTTTTATTGTAGGAGTTTTGGCCAA[A/C]AGATTTTTAGGAAGTTTCATCAATTGGGTCCGAGAAGGAGAAGACTGTTG
Mus_021337_Class_I	N/A	N/A	*	0	Unique_Gm	Tm1_Mira454_Contig_58697	TAACTACATGTTCTGACAATTTCAGTGCCTTGATTTAGAAAAGTGGCTAC[T/C]CATTCTTTGAATCACACTGGATTTTGAGCCGTTTAGCGCAGCTTGGTAAG
Mus_021344_Class_I	N/A	N/A	*	0	Unique_Gm	Tm1_Mira454_Contig_58721	CGCTCCTTAATTAGATGCGAGGGAAACTTTGAGGGCATTGTGAGCAGTAG[T/G]ATCCGCGACAGCCCGAGCGCCGGTGCAGGCTTGCTTTTGACCCCATCATC
Mus_021358_Class_I	N/A	N/A	Chr10	60367000	2_GmGa	Tm1_Mira454_Contig_58766	AGTGTCATTAGGATAGGCAGAGCCTACTGAATTAAGCAAAAAAGGTGATA[T/C]GAAATTTGCTTAGTTGTACCCTATTTAAGGCAGCTTCCGGATTTTGATTC
Mus_021363_Class_I	N/A	N/A	Chr05	2454846	Unique_Gm	Tm1_Mira454_Contig_58776	CATGGACCATAAACGGTGAAGAATCTAAGTCCGGTGAGGGAAAGGCCGTA[T/G]ATATGGTTATAAGTATGAGCGATTTCCTCACCGGCTTTTTTCGTTGCGGC
Mus_021381_Class_I	N/A	N/A	Chr12	1421528	Unique_Gm	Tm1_Mira454_Contig_58853	CCAGATGTTCCAATGTATAGAACCATGATTGACGCATACTTGAAAGCAGG[C/G]CGGGTTGATGATGCTCTGCGGTCTTTTACCAAGATGGTCGAGACTGGTTT
Mus_021383_Class_I	N/A	N/A	*	0	Unique_Gm	Tm1_Mira454_Contig_58858	TTTGAGTTGCAGGGTTTTTCTGTTATCTTTATTTTGGTGCATTACCTTGA[A/G]CATTCATTTGTCAGCAATTGATGCTTTTCGACACAAAAGTTGGAAGGATT
Mus_021423_Class_I	N/A	N/A	*	0	2_GmGl	Tm1_Mira454_Contig_58987	GCATCATGAGAGGATATGCAGCCATGGTTGGTGGCAGAGATGAAGGCATA[A/G]TCATCTTAGAAGATGATTCCACCAGCTTATCCTTCCTGTTGTTTACCTTC
Mus_021431_Class_I	N/A	N/A	Chr12	17259342	Unique_Gm	Tm1_Mira454_Contig_59038	GATATCGAGAAGGCATGTTCAACGTACATGGTTACTCTAACTTCAGTATG[C/G]TATGCAATTAGATTGAGGAGAGGAACTTGGATTTAGATTTAGATTTGGAG
Mus_021466_Class_I	N/A	N/A	Chr01	21651296	Unique_Gm	Tm1_Mira454_Contig_59127	CCTTCGATCATTGTTGATATGATTAACTGCACATTTGATGGATTGTACAA[A/T]GGAAATTCTCCAATCAGGTCTGTGGAGGGTACTGGAGGAGTCTATTTCAT
Mus_021468_Class_I	N/A	N/A	Chr02	55466459	Unique_Gm	Tm1_Mira454_Contig_59130	ACTGCACCTTTGTTGGTACTTTTAAGGAATTAAGGAAACACATGAAAGCA[A/G]ACCATCCATGTGCTCAGCCACGTGAAGCGGATCCTACCATTGAACAGAAG
Mus_021491_Class_I	N/A	N/A	Chr08	4984807	Unique_Gm	Tm1_Mira454_Contig_59186	GGACCTAACCAAGTACCGAGATATAGCAGTAGCTGATTAAAGCTTATTTA[A/C]TACATCAGAGTCTAAATTAAGCTTGGCTTGGCAAAGTAACTTAGGGTATT
Mus_021492_Class_I	N/A	N/A	Chr01	4713391	Unique_Gm	Tm1_Mira454_Contig_59193	TTCTTATAAACCCTACAATAGTAATGAAGCCAAGATAGCAGTAACAAAAA[T/C]ACCAAGTACGGTCCAGGGGATCAACGGTAGCGGCGAAGGGAGAGTGTGTT
Mus_021516_Class_I	N/A	N/A	Chr08	49439151	Unique_Gm	Tm1_Mira454_Contig_59312	ATCCGACCCGTCATAAAGCCTGAACTTTATATCCACCAAATCCGCCTCCG[A/G]CATTTCTGCTCAATTCTCCTCCTCCTCCTCCGCTGCCGCTCCACCTACCA
Mus_021520_Class_I	N/A	N/A	Chr11	58170100	Unique_Gm	Tm1_Mira454_Contig_59319	AACAGCAGGACCGAATGAAACTGCCGGGTTCATCGAGGCACCATCGAAAG[A/C]ACCACCAGCCAAGATGTTGGCACCAACTATGAAACCAATTGCAATAGGAG
Mus_021537_Class_I	N/A	N/A	Chr07	48895710	Unique_Gm	Tm1_Mira454_Contig_59400	TTGGCTTGACTCGTTCGGTGCACCATCTGTCACACAATGCTCGGATTCCT[T/C]GACTTGAAAAGTAATCTCTTCAAACCGGCCATGCATTGAAGCACATCCAG
Mus_021575_Class_I	N/A	N/A	*	0	Unique_Gm	Tm1_Mira454_Contig_59548	ACCCTCCCTGCCCGGAATATCCGCCTTGCGTCGTTTCTGATTCAAACGTT[T/C]TACCGAAGGAAATTACACCGAATAACGGGATCTTGGTTCCAGTTCCCGAA
Mus_021587_Class_I	N/A	N/A	Chr01	35841273	2_GmGa	Tm1_Mira454_Contig_59607	GCGGGATTGAAACAATCCACCATCTTGCATGTTGAATGAATCAGACCTAG[A/G]GAAGCTGTCAAACGAGTAACCATCTGATCCTTCACCAAAACCCTGTTGGG
Mus_021610_Class_I	N/A	N/A	*	0	Unique_Gm	Tm1_Mira454_Contig_59706	TTAGCCTTCATCAAATCCGTTGCTGCTTACAACATTTGTAGCCCCATTGG[T/C]GATCCTTCCACCATGAACCCCAAACACTTGTGTGGTTGTTGATGAAAACA
Mus_021624_Class_I	N/A	N/A	*	0	Unique_Gm	Tm1_Mira454_Contig_59801	TTCAGACCTATATTTTTCAGCCTTGTCGATTGCAGCCACAGTGCCATTTG[T/C]GCCATCTACGATTTTCAATGCATGATCTGAATTTGGGTCGGTATCAGGTA
Mus_021642_Class_I	N/A	N/A	*	0	Unique_Gm	Tm1_Mira454_Contig_59872	GACATTATCGGCTATTTTCTTTTCGAAATCCCAAAAACTTCCTCAAGAAA[A/C]CAAAGAATCAGTAAAGACCAACGAATCGCTCAGTATCCGTAGAACTTATA
Mus_021682_Class_I	N/A	N/A	Chr06	32531930	Unique_Gm	Tm1_Mira454_Contig_60026	TTCTTTTCCACGACAACTAAAAATGAGCTTTTTCTTAACTTGGTTATGGA[A/T]TACGTACCGGAGAGCATGTACAGGGTTTTGAAACATTACAGCAGTGCAAA
Mus_021691_Class_I	N/A	N/A	*	0	Unique_Gm	Tm1_Mira454_Contig_60059	TGGCTTGTTGAAGTAGATGGCATAGTCCCTCTGGCATTCAGACTGCTTGC[T/C]GGAAGTGGACACCTTACATTACCCGTACCAACATTGGTAACATAATGACA
Mus_021694_Class_I	N/A	N/A	Chr09	8062287	Unique_Gm	Tm1_Mira454_Contig_60069	GGCCATATTCTTTGCAGTCAGTCTTGCCCTTTCTGCACTTTCTTCTGACA[T/G]TTTTTTCAACACAAATCCTTCACCTCTACATTCTGAACATATCCCAGAAC
Mus_021703_Class_I	N/A	N/A	Chr06	40612718	Unique_Gm	Tm1_Mira454_Contig_60111	CCTCCAAGCATGTACTCTCTTCACTTTCTTCTTCCTCGATTTCACCAAAA[A/G]CTTTTCTCTTTGCGTCTTGTGCTATCTTCGGTGGAAATTCACCAGCAGGT
Mus_021722_Class_I	N/A	N/A	Chr11	5045443	Unique_Gm	Tm1_Mira454_Contig_60193	TTTCCACTTCTGCTGCTATGGCTTTTTAGGCAAATTTGATCTTTTTCTCC[T/G]TCTTTTTTTATTATCTCTCCTTTTCCCACTCTCTTTCTTCCAATTTTCCT
Mus_021749_Class_I	N/A	N/A	Chr08	54554236	Unique_Gm	Tm1_Mira454_Contig_60295	CTAAGCTTTGGCAATTGTGCTTCTTGGAACCGATGAGAGAAATTGCCTAC[T/C]AAATAGCAGACATAGGAGAAAATAGTGCCAAAGGAAGATTTGTTGATGAC
Mus_021753_Class_I	N/A	N/A	*	0	Unique_Gm	Tm1_Mira454_Contig_60342	GAGTCAACAAGTGGAAAGCATGGAGATGATTCAAACTCAAGTTTGGTAAC[T/C]GACCGGCGCCATTCTCGTAAGAGGACACATAACTCGTCCTAGATTGTTTC
Mus_021776_Class_I	N/A	N/A	*	0	Unique_Gm	Tm1_Mira454_Contig_60444	TTTGGCTTCAAATACTTCTTCCCATCATTCTCCAGAATGATGATGAGAGG[T/C]ACCTGGCTTTCTTGAACTCCAAAATACTGGAAGGCAGCTTGACTAGCCTC
Mus_021795_Class_I	N/A	N/A	Chr07	3415726	Unique_Gm	Tm1_Mira454_Contig_60543	CAATAAATTCAACAAAAGAAACTAAAAGCGGTAAAACACTTGCAATTTGG[A/C]ATGAGAATCACATAAAGCTGATTGCCGCAAATCAGTGAAGCGAATTGAGC
Mus_021796_Class_I	N/A	N/A	Chr12	33984517	Unique_Gm	Tm1_Mira454_Contig_60562	TAAGGAAAATGAAGGGTTTGAAGCAAAAGAAGGCTCATTTGATGGAGATT[C/G]AAGTCAATGGTGGAACTCTTGCTCAGAAAGTTGACTTTGCTTACGGTTTC
Mus_021814_Class_I	N/A	N/A	Chr10	22933177	Unique_Gm	Tm1_Mira454_Contig_60660	CCAGATCTACAACGTCAATGTTTTCCTTTTCGAACCTGACGGACTTCTCC[A/G]GCGTCGGTTTTTTTAGAACCTCACCGCGTTTGAGGATCTTAACTTGACCC
Mus_021819_Class_I	N/A	N/A	*	0	Unique_Gm	Tm1_Mira454_Contig_60696	AAAAACATGGCATCTTGGGTTTTACGAACAGGTTCAAAAAGAACATCCTT[A/T]ACACAAACAGATATGTCTGACCCTGAAAACCCATCCGTCCGATGAGCTAA
Mus_021822_Class_I	N/A	N/A	*	0	Unique_Gm	Tm1_Mira454_Contig_60705	GAATCTCAGAAATAGAAGCCCCACCAGACTTCGAATCAACAGAGATAGGA[T/C]GCACCGGAAAAGAGGTAGATCTAACTGTCAACATACAAGGATTGGCACCA
Mus_021835_Class_I	N/A	N/A	Chr13	57657910	Unique_Gm	Tm1_Mira454_Contig_60753	AGCATATATAGCCCCAAAGTATGCGGGTAATAGACTAGCAATTGAAGACA[T/C]AAACACAACGCTTCCAGCACTTGAAGCTTTTAAAAGGGGATATGCCAACA
Mus_021846_Class_I	N/A	N/A	*	0	Unique_Gm	Tm1_Mira454_Contig_60777	ATTGCCCTTTGACCAAACAATATCGTACTTGCAGTCTCTCCTCGATGTCG[T/G]GGGGGAGGGACAATTGTCACAATTAATGAGGTCCTGGCAGTACCTTCGAA
Mus_021859_Class_I	N/A	N/A	Chr02	21121887	Unique_Gm	Tm1_Mira454_Contig_60891	ACGGTTAGCCTTATGCGGTAGCGATACAGTTGGTGATGCAGAGATATCTT[T/G]TATTGCTGTGAAATGTATTGCTTTAAAGAAGCTTTGTATCAAGAATTGCC
Mus_021862_Class_I	N/A	N/A	Chr02	62503587	Unique_Gm	Tm1_Mira454_Contig_60911	AAAGGGTATTATTTAGGGGTAAAGAGAAAGAAGATGATGTGCATTTGAGC[A/T]CTGCTGGTATGAAGGATAAATCGAAGATTTTGGTTTTAGAAAATCCAACA
Mus_021875_Class_I	N/A	N/A	*	0	Unique_Gm	Tm1_Mira454_Contig_61035	TTCAGACTGTGGAGAAGATAGGTTAGTACCGGTACGTGCTTTGGTAATCC[A/G]CTTCCTATCAAAGTATGGGACCAGTGAAAACTGATTTCTAGACTTAGTTG
Mus_021876_Class_I	N/A	N/A	Chr11	15379996	Unique_Gm	Tm1_Mira454_Contig_61041	TTCACTGCTTTGTGATCACGGTTTGAACCTTGGGGCAAGAATGACTTCCA[C/G]CAAAAATCGGCTCTCGGAACTGACACCAGGAATGCATTCGCTAGCTCTTC
Mus_021891_Class_I	N/A	N/A	*	0	Unique_Gm	Tm1_Mira454_Contig_61094	YCTCCATGGCCATGAGAATGGTCATCACGGCCCTCCCAAGGGTGTCGCCA[A/G]CCCAACACTACAGGACCATCCTGCTTAGCCCTGTACAGGACCCAAAACCA
Mus_021893_Class_I	N/A	N/A	Chr13	51417516	Unique_Gm	Tm1_Mira454_Contig_61098	AATATGAAAGCAGATTTTATAACTTCTATAAACGACCCTCTCCCTTGTTG[C/G]AGGCTTTCTTCGTCAGCCTCATCACCAGTTTCTTCGTAAAAGGAAGAATA
Mus_021901_Class_I	N/A	N/A	*	0	Unique_Gm	Tm1_Mira454_Contig_61111	CTGCTGTTTGTTTGTCTGAAATTCCAGCCAAAAACTCGGAAAATGATAAA[T/C]CAGAGCGGGTTAAAATTGCTATTAAGCCCAGGCCAAATAATGGATCTCTA
Mus_021910_Class_I	N/A	N/A	*	0	Unique_Gm	Tm1_Mira454_Contig_61170	GAACTGATTGCCTTGTGAAACTTCACAACTAATGGACAGAAACTCCAATA[C/G]AAGCAATCGCTTCAAACTTAGTTCCAACTTAAACATCTGAATGAGCTCTT
Mus_021919_Class_I	N/A	N/A	Chr09	11764457	Unique_Gm	Tm1_Mira454_Contig_61230	TTAGCTGCAGTCCCATAAGGCTCTTCAAAAGCAGATGATAACCAAGAAGC[A/G]TCCGAAACCTCTTTTTTCGAAGCAGATTGTTCACTAGGCCTGATAGCAAC
Mus_021928_Class_I	N/A	N/A	Chr10	1360996	2_GmGa	Tm1_Mira454_Contig_61274	TCTGAGCATCATACTCGGATGAATCACAGCTTTTGTTTCTTGACAATGAC[A/G]AAGACGGGGAATCGAGGAAAGCCGTGGCACGTGCGTATTCGAGATTAGTG
Mus_021931_Class_I	N/A	N/A	Chr04	61528365	Unique_Gm	Tm1_Mira454_Contig_61319	GTCAAGGTGTTTTCAGTGTAAAAAACTGTGAGTATTTAGCTTCAATTTAT[T/C]GCTTATTTATGAATTTAAAATGATGAAATCATGGTGAAAAATGGTATCTA
Mus_021939_Class_I	N/A	N/A	Chr11	60627914	Unique_Gm	Tm1_Mira454_Contig_61372	CGAGAGCAACATGTTCAGAGGATAAATCCAGGAAATCAAGCAAACATTCG[T/G]CCGAGAATTGATCCGAAGTAATATACCTATAAATTAGGTCACCTAAACAA
Mus_021951_Class_I	N/A	N/A	*	0	Unique_Gm	Tm1_Mira454_Contig_61408	GAAATGCAATATTTCTATTGAAATATCCCTTATTTCTCATACTTCCTACA[T/G]ACAACATTATTTAACAGCCTATACAAGAACTAGATACTAGGCCAAATAAG
Mus_021957_Class_I	N/A	N/A	*	0	Unique_Gm	Tm1_Mira454_Contig_61460	TCGTAATGGTTGTAGGAAATCTAAAGCCCACAATCACTTCCTTCCACTTG[T/C]GATCTTTTATTACCTTTTCGAGACCTCCACGTGATGTGACTTCCACGAAG
Mus_021960_Class_I	N/A	N/A	Chr10	60925934	Unique_Gm	Tm1_Mira454_Contig_61500	TACAAACAGAGGGAAATGGCTACTCCGGCTACAACATTATATAGTAGTCG[T/C]CGGTTTTCTTTTGTGGGAATGAAAGCGGATTTGAGCGTATTTGTTAATTC
Mus_021994_Class_I	N/A	N/A	*	0	2_GmGa	Tm1_Mira454_Contig_61778	TTATTTTATTTATTTACGTAGTCGCATAAAGCGGCATAGTACACAACGCA[T/C]AACTCTGGAATTTTAACATCCATATTTATTCTGTAGCTATCGTTATTTTG
Mus_021996_Class_I	N/A	N/A	Chr09	12193829	3_GmGaGl	Tm1_Mira454_Contig_61825	AAACGACACACCTCTTACAAATGATTGTGTAACAAAATTATAGAAACCAC[A/C]CAAAACTAGTATTATAATTCATGTGAATGAATCTATTAATATAAATAACT
Mus_021997_Class_I	N/A	N/A	Chr09	12193358	Unique_Gm	Tm1_Mira454_Contig_61825	TGTGGCGGGGTTGCTTGTTATGTCTTGGAAAATTCCATAAGCATTGATGT[A/G]GATGAATTTGGCATCGGAATTGGCGTTGTTGAATTGATCAACGAGCCCTT
Mus_022005_Class_I	N/A	N/A	Chr06	10799742	Unique_Gm	Tm1_Mira454_Contig_61927	ACGCTCGGTGAGAAGCTGATCAGCATTGAACTGTGCAACCACAGCTTTCA[A/T]CACCTCATTTCCAATGGAGGGAAGCACTTTCTCATCGTACTCAAGACCAA
Mus_022008_Class_I	N/A	N/A	Chr09	23771339	Unique_Gm	Tm1_Mira454_Contig_61935	GTTAAGTTGCAGGCTGCGTGCTGTTTCTGGAATCGCTTGGTTTAATGTGT[T/C]TCTCCGTTGTTCTCGATTTATATTTACAGTTCCTGGAACTTCTGCTCTGC
Mus_022013_Class_I	N/A	N/A	Chr01	54090911	Unique_Gm	Tm1_Mira454_Contig_61984	TTAAACAAGCTAACAACTAAATATTACCCGTTCCAAAAACCTTCGAAAGG[A/T]AGTTCTTATCAAACTTAATAAATTTTCAGTAGCATTAGACATAACTAAAA
Mus_022014_Class_I	N/A	N/A	Chr02	1052421	Unique_Gm	Tm1_Mira454_Contig_61989	ATAGCTCTTGTACGTAGGGTTCTCCTCTTGATCATATCACAGACTCTACC[A/T]GGAGTTCCCGACACTACATGAACTCCGTTTTCTAGCTTTCTTATATCTTC
Mus_022018_Class_I	N/A	N/A	Chr05	11973699	Unique_Gm	Tm1_Mira454_Contig_62008	CTGAGAGTTGATGTCTTCCAGAAGGCTTTCCTCACAAGCATCTTTGAGAT[T/C]GACAATGTCGTATTTATTTGCCGCTCCCAGTAATGGCAGTCGATGCTTCC
Mus_022026_Class_I	N/A	N/A	Chr06	48109017	Unique_Gm	Tm1_Mira454_Contig_62087	CTTCCTCCAGTGACCATGACAACATTCCCGACATCAAACTTGATGAAATC[A/G]ACAATTTTGTTGCTCTCTAAGTCAAGCTTGATGGTATCATTAGCCTTGAT
Mus_022027_Class_I	N/A	N/A	Chr06	48109070	Unique_Gm	Tm1_Mira454_Contig_62087	AATTTTGTTGCTCTCTAAGTCAAGCTTGATGGTATCATTAGCCTTGATCA[A/G]TGGATCTGGGTAGCGGATTGTTCGGCCATCATAAGTATTGAGGTATGGAA
Mus_022064_Class_I	N/A	N/A	Chr09	16073253	Unique_Gm	Tm1_Mira454_Contig_62516	ATTGTCATTCACAAAACACTTCCAACCACCAGAAAGCCCTCCACAATCAC[A/G]ATTTTTGTGATAATTATATCTGGTCCTCCATGTACGCTTGTTAATGCGTA
Mus_022078_Class_I	N/A	N/A	*	0	Unique_Gm	Tm1_Mira454_Contig_62587	GTCTCTACGCTCGGAAAATATTTTGAAGTCTCCATTGGGAAGATGGTAGA[T/G]TAGAGCAACTAATTTTCTTGTAGATCTTGCAAGAAGGATCTGCAAAATTA
Mus_022079_Class_I	N/A	N/A	*	0	Unique_Gm	Tm1_Mira454_Contig_62594	TTTCCCTGATCTTTCAGATGATGTACTCTTTCTTGATAACTCTGATTCAT[A/T]TCCATAACCATTAATTATGCCAAGATCTTCTACTTTGTCTCCCACAACTT
Mus_022085_Class_I	N/A	N/A	*	0	2_GmGa	Tm1_Mira454_Contig_62678	ACTTCTTAGAAACCTCTATAACCATCCTATCTATTTCACATATATCAATG[A/T]GCTCAACAGAGCTGTGCCGAGAAATCTCTGCAAGAACCCCACCATCACCA
Mus_022099_Class_I	N/A	N/A	Chr01	11741007	Unique_Gm	Tm1_Mira454_Contig_62788	TCAATTTTGAATCACTTGAGGTTTTATTTACCAGAGATGTATCCCACATT[A/G]CATAGGATTCTGTTTTTGGACGATGATATTGTTGTGCAAAAGGATTTGAC
Mus_022100_Class_I	N/A	N/A	Chr02	1631897	Unique_Gm	Tm1_Mira454_Contig_62794	AAGTGAGCCATGGGCATTCATCAAATCCAAGTTTAAAGGAAAGCTCAGTC[A/C]TTTTCAATATCACAAGTTTTCAGTCAAAATCTAAAGAGCACTTTTTGAGT
Mus_022123_Class_I	N/A	N/A	*	0	Unique_Gm	Tm1_Mira454_Contig_63162	TGGTTGTGGGAATTGAGCTGAGTGATGATCCATAAATGTTACATTAACTC[C/G]ATCATCCTGCCGATCTGCCCCTAAAGTTGAGCTTGAATTAAGCAATGAAC
Mus_022135_Class_I	N/A	N/A	Chr03	40386393	Unique_Gm	Tm1_Mira454_Contig_63231	GGAACCAAGTACAAGGGTTAACAAGGGTGGGATCCCAGCTCTGGAGCACG[T/C]TATCAGGATCCGATAGGCTTCTTCTCAAAGTATAAAGAGCATCGCCTTCT
Mus_022138_Class_I	N/A	N/A	*	0	2_GmGl	Tm1_Mira454_Contig_63296	CCACATGATAAGCTGAACAAAGTGTCTCCGGTAAAAATTGCTCGAGAACC[T/C]GGAAAATAGAAGCTAATATGGCCTCGGGTATAACCAGGGGTCTCCATGAC
Mus_022140_Class_I	N/A	N/A	Chr01	55401664	Unique_Gm	Tm1_Mira454_Contig_63304	GCTTTAAAAGAATTTGCCAACTGCAGAGATCCCTTGGGAAAAGAGTGACA[T/C]CATTTAGAACCATTTTCTACCTTCCTTTTAGAATCAACTCAGTCAATACT
Mus_022141_Class_I	N/A	N/A	Chr05	60332169	Unique_Gm	Tm1_Mira454_Contig_63317	ATATCTGTAGGAATGCGAAGGAGTTTGACCGTCCGGTAAGCGAATTTATC[A/C]GTGAAATTCTTTGGCTTATGGTGCTTCTTCAAATCAATTGACAGGTCTGC
Mus_022157_Class_I	N/A	N/A	Chr09	19579160	Unique_Gm	Tm1_Mira454_Contig_63492	GCAGTAAAAACAAAGTCTATATGACTTCATATGTTATTGAGGTGACCCGT[A/G]TTCTTCGCGGTTTTCACTAGCAACAGATGATCCTCCTTTTTGGTTTAGGG
Mus_022192_Class_I	N/A	N/A	*	0	Unique_Gm	Tm1_Mira454_Contig_63679	GAGCAGCAATTAGAGCCTCTTCCTCCTCAAGTATTGCATTGATATTCTCA[T/C]CAGTGGGAGGCTCTGGATCATATTGTCTATATCCAATGGTATTAGTTTCG
Mus_022201_Class_I	N/A	N/A	Chr02	3827622	Unique_Gm	Tm1_Mira454_Contig_63750	CGCATAGCCTCCAGTTCACGAAGATCAGCCTCCAACCGAACCGACTTCTC[A/G]TACATCTCTCTCATCTGAACATCCTTCTCCGCCCTCAACGAATCTGCATA
Mus_022211_Class_I	N/A	N/A	Chr11	50531290	Unique_Gm	Tm1_Mira454_Contig_63800	TGCCCCTCAGAAGKCCAAGAAGATTTGGGATGATTTTAACTTGAATACTT[A/T]AAGGAAACCGAAAGCTTCATAAGGGGTTATCTGGCGAAGAAGAATCCGGT
Mus_022218_Class_I	N/A	N/A	Chr01	1217407	Unique_Gm	Tm1_Mira454_Contig_63889	CCCATGAGTTTCTTTGTGGTGATAGTTTGATGATTTGTCATGGGGAAAGA[T/C]GGCCCCTATCTCTTCCTTAGCTCTTTCAATCAAATTAGGGGCCTTGACAC
Mus_022247_Class_I	N/A	N/A	Chr09	4224262	Unique_Gm	Tm1_Mira454_Contig_64061	GTTCCCCCCGTTGCTACCAAATCATCAATTACTATAACACGTTCACCAGG[C/G]TGAACAGCACCAACGTGCATCTCTAAGCAGTCACTTCCATACTCCAAGTC
Mus_022248_Class_I	N/A	N/A	*	0	Unique_Gm	Tm1_Mira454_Contig_64088	TTCGAGAGGTTACCTGCCATTATTCCCAAATTGGATCCTGTGGTTTATGC[A/T]TTTCAAGAGTTTTCCTTTCGATGGAGGCAGCAGTATCGACGCAAATATCC
Mus_022249_Class_I	N/A	N/A	*	0	Unique_Gm	Tm1_Mira454_Contig_64088	TTCTTGGACATGTCTAAATCTAGGGGAAAAGGTGATTACCAAATTGACTA[T/C]GTTCCAGCTCCAAGGATCACTGAAGCTGACAAAATGAATGACAGAAAGTC
Mus_022280_Class_I	N/A	N/A	Chr13	47382132	2_GmGa	TM1_EST_Contig_168	GCAGCTTGGGCATTAGCCAACCTCTCAGCCGGACAATTTGTTATGGGGGC[T/C]GAGGATAATGTGAGTTCAAGATTGCTTCCTGATATTTCGGTTAATTCAAC
Mus_022281_Class_I	N/A	N/A	Chr13	47381850	Unique_Gm	TM1_EST_Contig_168	ATGCTATCCCATAGGGCAAACCATGTATGGGTGACTGAGGATGATAATGA[T/C]GATGTTCTGGTCGGCATGGTCAGTTATGCTGACATTTTGGTCGCAGTGAC
Mus_022290_Class_I	N/A	N/A	*	0	Unique_Gm	TM1_EST_Contig_255	CGCAATCAGAAAAAAACTGAACCTAATAAAGTTTGCCTAGAAACAATGGT[A/G]AAAATGACAACTCTATCTTTCCTCTGATCTACTTCCTCCTAAATTCCCCT
Mus_022300_Class_I	N/A	N/A	Chr08	46063217	Unique_Gm	TM1_EST_Contig_310	ACATTGCTTCTCAAATCAGGGATGGTCTTCTTCAAGCAAGCCAAAACAAC[T/C]GAGTACCCTCAAGTGTTGCGTAGTAGATTGGGCAACCCAGCATAGTATTG
Mus_022308_Class_I	N/A	N/A	Chr06	34672078	3_GmGaGl	TM1_EST_Contig_339	GGAAGCTCTGCATTCTGAGAATGCGTTACTGAAGAGAGCCGTGGATGATC[A/T]GAGACGAGAAATCTCCAGCGGAAATTTTGGGGATTTGAATTCTGTGAAAT
Mus_022313_Class_I	N/A	N/A	Chr03	3413156	Unique_Gm	TM1_EST_Contig_376	GATAGCTTTACACGTTTCCCAATTCAGCAACCCATTTCTGCAACCAAAAA[T/C]ACAAGACACTCCATCAATTTATAAACTCGAAGCAATTTGAAGAAACCCCA
Mus_022314_Class_I	N/A	N/A	Chr03	3413384	Unique_Gm	TM1_EST_Contig_376	GGAGGGTAGTTCGGGTTTGGGTCGAGCTGACTGCCGAGCCAAAGGTGGGT[T/C]AACTGGTTTCAAGGTGGCGATTTTGGGAGCGGCAGGTGGGATAGGGCAAC
Mus_022349_Class_I	N/A	N/A	Chr10	222684	Unique_Gm	TM1_EST_Contig_619	CATCTGGCATGCCTAACCGTCAACCATCTAATAAAGCACAACCAGCACAA[T/C]CGGAGGACGAAGAACCACCTTCTCCAACATCTAGCACATCTTCGACTCAA
Mus_022382_Class_I	N/A	N/A	Chr06	49352590	Unique_Gm	TM1_EST_Contig_800	ACGCCTGCATGAAATGGGGATTCTTCCAAATTGTTAACCATGGAATCCCT[A/G]TTACCACCTTGGAAGAGATGATCAATGGGATCCGTAGGTTCCATGAACAA
Mus_022388_Class_I	N/A	N/A	*	0	Unique_Gm	TM1_EST_Contig_855	TGGAACATGCAACATTTACCGTCGCCTGTAACTTCTGCCGGTAACATGTG[T/C]TTTTTACTTCTGATATACTCAATCAAGTAGTGCATTGGGTTATATAAATT
Mus_022399_Class_I	N/A	N/A	Chr11	61224491	Unique_Gm	TM1_EST_Contig_896	TAGAAGAAGGATTGAAATACGAAGAAGAAAAGATTGGTGAAAGGGTTGAG[T/C]ATGAAGTGACCTCAAAGGAAAGGGATGATTATGGTGATTATCATCGCACA
Mus_022407_Class_I	N/A	N/A	Chr09	69379063	Unique_Gm	TM1_EST_Contig_955	ACCATAGAAAGAGAGATCGGAAAACTAGATGGCATCAGAGTTGGGCTTGT[T/C]GGAGATCTTGCCAATGGGAGAACCGTCCGTTCTCTTGCCTACTTACTTGC
Mus_022416_Class_I	N/A	N/A	*	0	Unique_Gm	TM1_EST_Contig_1041	TTCCCTTCTAATAACCTCTCTTTGCTGCTTTTCTTTTGGCCTTTTTTTTT[T/C]TTTTTTTTTTCTCTTGCTGGTTATGGCGGAGGTTTTAGACGACGGTGAGT
Mus_022438_Class_I	N/A	N/A	Chr10	61795956	Unique_Gm	TM1_EST_Contig_1162	GGACTCGCATGGTCGCTTGCTTCAATTTGCACAATACAGTTGGAGACATC[T/C]GTTCATTCATTGATGCATCTAGACCTGAGAGTGCAACAATTTATCAACTG
Mus_022439_Class_I	N/A	N/A	Chr09	66975584	Unique_Gm	TM1_EST_Contig_1166	TGCATGTGCTAAAACTCTCTCTGAAAACAATATCGATAAATTCAATATGT[T/G]GATTGCAAAGGCCAGGGTTGCTGTGTCTATCTACGGAGAACCAATCCAGC
Mus_022457_Class_I	N/A	N/A	Chr10	61726629	Unique_Gm	TM1_EST_Contig_1263	GATTGGATTCAATTGTGACACATGATGGCATGAAACTACCATGTTGGGCA[A/T]TAGCAAATTTATCATCATTCAGACAAAAGATTGGCCCCGATGCTTATGAT
Mus_022485_Class_I	N/A	N/A	Chr05	3931050	Unique_Gm	TM1_EST_Contig_1389	TTTGATGGAAAAGTGATGTTAGAGATGTTGCGGAACCAGCGTTTGGTTTT[T/C]GTGGGCGATTCCATTGGAAGAAACCAATGGGAATCACTCCTCTGCATGCT
Mus_022499_Class_I	N/A	N/A	Chr01	5722613	Unique_Gm	TM1_EST_Contig_1503	TTTCTCCGCTCACCGTCACGTAATCTCATCCCGTTGTTTCGCCACGGAGT[T/C]GGCGAAAACGATCTCGCCGTCGTCGGATCGAGTCAAGTGGGACTACAGGG
Mus_022517_Class_I	N/A	N/A	*	0	Unique_Gm	TM1_EST_Contig_1641	ACCTTCCATCGCCAGAACGTGCGCTGCCTCATTAACTGCACGAGGCACAA[A/T]GGAATATATAACCTCTGCAAAAAAACCTGTCCATTTGTTGGATATGGCAG
Mus_022519_Class_I	N/A	N/A	Chr04	26788049	Unique_Gm	TM1_EST_Contig_1647	CCGCGCTACTACAACCACCGATAACATGTTGGAGAAGACTGTTGAAATGG[A/C]CGTTGTGACACCAATAAAATCTAGCTCATACCTAACTCAGCAGCAGCTGC
Mus_022520_Class_I	N/A	N/A	Chr01	48052611	Unique_Gm	TM1_EST_Contig_1651	AGACCCGAATATGGCGAACAAGAGTCCGAGTTCGGATCTGAGTATGGCAG[C/G]AAACCAGAGCACGGAGAATATGGATCCGAATATGGGAGGAGACCCAACTA
Mus_022525_Class_I	N/A	N/A	Chr09	16116233	Unique_Gm	TM1_EST_Contig_1726	CGGGGCAGAGGTCGCCGAGGCCAGCCGGGCAGAAGTCGTCGACAGCATGG[A/G]CTCCAACGTCGTTTATATCTCCCAGGTTCTTGAGTCCGATAGGGACTCCA
Mus_022526_Class_I	N/A	N/A	Chr08	4284720	Unique_Gm	TM1_EST_Contig_1742	GAAAACCTCTTCCCCGACGACGCCACCGCCTTGCACACCCACCAAGATTC[T/C]GCAGAACAACTCCTCCTCAAGGTTCCTGGTGCCATCGTTCACCTTATTGA
Mus_022528_Class_I	N/A	N/A	Chr09	47713187	Unique_Gm	TM1_EST_Contig_1743	TTTAGCAACTTCGGGAGCTGTTTTACAAAGTGTTAATGGATTAGTGAGTT[T/C]GGGAGAGACAGGGTCAACATACTTTCAACCTTCCATGGCTGGTTTTCTTC
Mus_022534_Class_I	N/A	N/A	Chr04	56728129	2_GmGa	TM1_EST_Contig_1785	GGCAAGATGGAAGGGAACCGAATGGAGTTCATGCTTCCACCCCAATTTGG[A/G]CACATGCCTAGTTACATTCCGGGTTATCCCGGATACGGGCACCCAGCTTA
Mus_022536_Class_I	N/A	N/A	Chr08	37181511	2_GmGa	TM1_EST_Contig_1820	TTATGCAACATCCTCAGGCTGCTGCGATGGCACAACAACTGGGCATGTAC[T/C]CTCAAAAGGTGCCATTGCAATTCAATAACCCACATCAAATGCAAGACCCT
Mus_022540_Class_I	N/A	N/A	Chr05	62802745	Unique_Gm	TM1_EST_Contig_1875	TATCGAGATCATCATCATAGAGATGTAGTGTGCCGTAACTGCCATCAATT[T/C]GGTCATATAAGCCGGGATTGCATGGGACCGTTGATGATCTGTCACAACTG
Mus_022554_Class_I	N/A	N/A	Chr13	40971909	Unique_Gm	TM1_EST_Contig_1981	AATTATAAGAAGGCAATAGTCAACATTCATGAACTAAGGGTTAGAGGATG[T/C]ATTGTTTTGCATGGGATAGATGCAACTGAAATAGCGAATCACTCCTACCT
Mus_022596_Class_I	N/A	N/A	Chr12	7904570	Unique_Gm	TM1_EST_Contig_2135	CATGTGAGGTCCTTCGATAGGAGCAAGCGTTTAAACAGGCGCGCCGCAAT[C/G]GGGGAGTGCGTTGATGAGAATGAAAACTGTGCTGGGTGGGCTAAGCCGGT
Mus_022599_Class_I	N/A	N/A	Chr11	60629350	Unique_Gm	TM1_EST_Contig_2179	TGGTTCCAATGGTGGTGAGTCTAAAGAGAGTAGTAGTAACAGTAGTTCAA[C/G]TGGATCAAGTTCTGATAAGGTTAGAGGTTCAGGTTCACCTCCTCTTTTGG
Mus_022606_Class_I	N/A	N/A	Chr11	43284176	Unique_Gm	TM1_EST_Contig_2250	CTCTGTGAATCCATGGGAAAAGTTTGCAAAGGGACCCCTTTTCAGAGTGA[A/C]AATAATTGAATTTTGTGTTACTTAATTGCGTTGGTTAAAGCATCTTCTGT
Mus_022609_Class_I	N/A	N/A	Chr07	39362505	Unique_Gm	TM1_EST_Contig_2259	AGTGCGTATATATGTGCTGTTGGTTTTATATATATTGGAAATGGAGTTGC[T/C]ATGTGTGTGTCATATATTGTATATATGATTATGTTCATTTTTTGTTACTC
Mus_022613_Class_I	N/A	N/A	Chr09	19876173	Unique_Gm	TM1_EST_Contig_2284	ATGTCATTCCATTAAAACCCTATAAATCTAGTCACTGAAAAAAAAGAAAG[A/G]TAGCGAAAAAGTGAGGAGAGATAGAGAGCTTCGATAATGGCGAGAAGTGT
Mus_022654_Class_I	N/A	N/A	Chr05	62071105	Unique_Gm	TM1_EST_Contig_2511	ACGCTTGGGATGCAATCAACTGGATCGCTTCCCACATTGAAAGGAACGGT[C/G]CCGAGCCATGGCTCAACGAAAACGCCGACTTCGATAAAGTGTTCTTAGCG
Mus_022686_Class_I	N/A	N/A	*	0	Unique_Gm	TM1_EST_Contig_2695	AGTTGGGTATTATGTAGTTGGGCTCGGGTTATGATTTTGGGCTGTGTAAA[A/T]TGGACAGTGGACATTTTATTTTTGTTTATCTTATGGTTTTGGGCTCAGGC
Mus_022694_Class_I	N/A	N/A	Chr13	48760449	Unique_Gm	TM1_EST_Contig_2728	CTTTTGCATCCCTCAGAAAAGAAGAAAAAAAACCGTTGACTTTTCGTTTT[T/G]GGGGGGGGGGCCAAACTCGAAGACCCCAATTTGTTCAAAAAGAGAGAGGG
Mus_022711_Class_I	N/A	N/A	Chr09	10728722	Unique_Gm	TM1_EST_Contig_2844	CTCGATACTAAAGTGGAAGCAAAAATGGGAGCATTGAAGACACCAAAGGT[T/C]GGGATAAGGGTTGTTTGTGAAGGGATTAAAGCTACCGGCCCGAAGGCAAA
Mus_022717_Class_I	N/A	N/A	*	0	Unique_Gm	TM1_EST_Contig_2901	TACCAACGGCCGGACATGATCACCCCGGGCGTCGACGCCCAGGGTAACCC[T/C]ATCGACCCCCGCAAGATCCAACAACATTTTGAGGCTTTTTATGAGGATTT
Mus_022722_Class_I	N/A	N/A	Chr04	1223838	Unique_Gm	TM1_EST_Contig_2962	TTTTTCTCTCCACTAAACTAAAAAATCTCTTTGAAATTTTATAATTCTGG[C/G]GGAAATTTTCGTAATCTAGGGTTAGGATTTTTAAATAAGAAAGAAAAAAA
Mus_022747_Class_I	N/A	N/A	Chr01	7399030	3_GmGaGl	TM1_EST_Contig_3063	GGGAAAGGTGGTGTGCACTCCAAGCAGATATGTCGTCAAACAGGTGCAAA[T/G]CTATCTATTCGGGAACATGAGTCAGATCCATCACTTAGGAACATCGAGCT
Mus_022751_Class_I	N/A	N/A	Chr09	65322370	Unique_Gm	TM1_EST_Contig_3096	TGGTGACTGAGTTCATGCTGGTCATGTCCTGAATTCGAATAGCTTGTTGC[T/C]GCCTTGTCCATGTTTTTGTCAGCGTGATGTCATGCGATAAAATTGTGTTG
Mus_022757_Class_I	N/A	N/A	Chr05	7425804	Unique_Gm	TM1_EST_Contig_3162	AAGAAAGATGGACAGAGGCAAAGGCTCCAAGTGCCACCAAAGAAACTGAA[A/G]CGCTTAATAAAGATAAAGCAGTAAAGGAAGCTACTGTGGTGCAGAACAAT
Mus_022761_Class_I	N/A	N/A	*	0	Unique_Gm	TM1_EST_Contig_3174	TCAAAATTGATTTTTATCCTCAGACCATTCGGAGCGACCCATCTACTCGT[A/T]TGAAACCGTCTCGCTGGGCACTCCCTGAACAAATGCTCCCTCGTTTCCAC
Mus_022771_Class_I	N/A	N/A	*	0	Unique_Gm	TM1_EST_Contig_3238	CGTCGCCGTTAAATCATCCGGCAAACGCGTCGTTGTTAAACATTTGCTAC[C/G]TAAGAGAGTTGGACTCGTGAAGTGCGCAACTATTGAAGAAATCGAAGCAG
Mus_022779_Class_I	N/A	N/A	Chr08	56871206	Unique_Gm	TM1_EST_Contig_3307	TCCTATTTGATCTAGTCAGCTCAATTCCTCTCCTCCTCCGGCGCCTGACC[C/G]AAGCCCTCTCTCGGCTTCAAGTTTCCGACAGACCGGGAAATTAAATAAGG
Mus_022808_Class_I	N/A	N/A	*	0	Unique_Gm	TM1_EST_Contig_3385	ATCGTGCCATAATTTTAAGGTTACAGGCTTGATGGCTTCTTCGTTCTCTA[A/T]GACTTTCAAATGGTTGCTTTTTGCAAAATGTTGATTGGAGAGAAAGGTTG
Mus_022828_Class_I	N/A	N/A	*	0	Unique_Gm	TM1_EST_Contig_3544	GGCTTTTGTGCCCTAAGAATTCTCACTTTTCTCGCTGTAAATAAGTGCAA[A/G]AGTCGGTGAACTTTTGGGGACGTGTTCTTTCTGAGGTTCAGAGCCTTCAT
Mus_022830_Class_I	N/A	N/A	Chr11	12275772	2_GmGa	TM1_EST_Contig_3551	AATCAATTCACCGATTTATCAGAAGAGAACCAGAAACTGAAAAGAGATAA[C/G]GAGATGCTAAGCATTGAGCTGGCCCAGGCCAAGAGGAAATGCGACGAGCT
Mus_022838_Class_I	N/A	N/A	*	0	Unique_Gm	TM1_EST_Contig_3612	GGTTTTCTTCAGCAAACATGCTTTGACCAGGACTACAACATTACAGCCCC[T/G]GCTGCTGCTGCTGGTTTTGCAAACCATAACTTGCGCTTTGGGGTTTGATG
Mus_022840_Class_I	N/A	N/A	Chr05	63241364	Unique_Gm	TM1_EST_Contig_3630	GGGCAGCATTTCAATGGTGAGTTCTCAATGGCAGTGGTTCAAGCCAACAA[A/T]TTGCTTGAAGACCAAAGCCAGCTCGAGTCTGGTTGTTTGAGTTTACACGA
Mus_022841_Class_I	N/A	N/A	Chr05	63241746	Unique_Gm	TM1_EST_Contig_3630	AAACCACAAATTGCAGCTGTTGGATCTTGCTGTCTGGTCGGTGTTATCTG[T/C]AACGGAACTCTTTATGTTGCTAACCTTGGTGATTCTCGTGCTGTTTTGGG
Mus_022874_Class_I	N/A	N/A	Chr12	572551	Unique_Gm	TM1_EST_Contig_3772	GGGTCTATACCGGATGTTTCGTTTAAAGAACCGTGGAAGAGGAAGTTGGC[A/G]ATAGCCAGTCCTAGGAGAACAGTAGCAAGGCCACGCGCCGCCACAGCATA
Mus_022899_Class_I	N/A	N/A	Chr05	57552121	Unique_Gm	TM1_Sing_EST.DT574994	GATCTTAACCTTCCTCCTCCAGTCGATGCTTGATGTTTTGCATTTTTTTT[A/T]AAACGGAAAACGCCTTTTCATGATCTTAATTTTAGGCATCTGAGAGGTAG
Mus_022918_Class_I	N/A	N/A	*	0	Unique_Gm	TM1_Sing_EST.DT574140	CCTAAGCTCATGTCTGAAACTGAGCATGATGGGGAAGAAGTTGACATTGC[A/G]AAATTGGAGGAACAAGCGGCGAAATTGGAGAAAGATCTCATTGTTAAAGA
Mus_022940_Class_I	N/A	N/A	Chr11	61624577	Unique_Gm	TM1_Sing_EST.DT572868	TCTCGTACCCAACCCTGGCTGCTGCACCACACATGTTCATCAATGGCTAC[A/G]AGAACATATTGGCCGTTGCTGTCGCAACTGAGTATTCCTTCCCTCACGCT
Mus_022947_Class_I	N/A	N/A	Chr12	24215010	Unique_Gm	TM1_Sing_EST.DT572530	ATCAACTCTCCCTTTCCCTCACGAAACTTCGATTTCTTTTTCCCCAGCTT[T/C]ACTTCCTCGTAAAAGTTTCCTTTTTGCCGCTCCTTCCCCCTAGGGTTTCG
Mus_022968_Class_I	N/A	N/A	Chr06	47965671	2_GmGa	TM1_Sing_EST.DT571827	GGGAGCCCACCCAACAAGAGTGCACCTCAGACTTCAATGAAAATGCCTGC[A/G]CATCAACAACACTCGAGCTTTTCATCTCCATGGGCTGTTGATGATCTGTT
Mus_022991_Class_I	N/A	N/A	Chr04	3642286	Unique_Gm	TM1_Sing_EST.DT570984	GTTTTACCCGAATGTTGCAAGCCCTAGCTTAATTGTTGTGATTTAGGACT[T/C]TCGGTTTTGCCACTATTTAAGGCGTTACCCCATTTGCGAGAAACCCTAGT
Mus_022997_Class_I	N/A	N/A	Chr10	24163771	Unique_Gm	TM1_Sing_EST.DT570728	CCTGGCTGCTCATCATCAACTTGTGTCTATGGCATCCAATATGGAGATTC[A/G]TCTTTCTCGATTGGATTGTTTGCTAAAGAAAAGCTCACTTTGACATCAAA
Mus_022999_Class_I	N/A	N/A	Chr08	54369656	Unique_Gm	TM1_Sing_EST.DT570548	AAATGGGTAAGATTTGGAGAGTGAATTCCCTGAACAAAGCGGTGAAGACT[T/C]TTAGATATCTCCAGGAATCCTCCTTCTCAACTGCCGTTATCAGCCAGCAT
Mus_023000_Class_I	N/A	N/A	*	0	Unique_Gm	TM1_Sing_EST.DT570331	CTAATCACCCGAGCCACCGCCAATCGCCTCCCCCACCTCCTCTTTGCACA[A/G]CGGGCTCTCTCTTTCTCCTCCACCACCCCAACCACTTATATTCGCCCTTC
Mus_023021_Class_I	N/A	N/A	Chr07	47274096	Unique_Gm	TM1_Sing_EST.DT569181	AAGTGTTGCTGGAAATACGGAGAAACTTGCAGCCCTGCAGTCTGAATTTG[A/G]CCATGTGAAAAAGAAGATGGATAATGATAAGTTGAAAGCAGAAGGCATGG
Mus_023025_Class_I	N/A	N/A	Chr12	16137980	Unique_Gm	TM1_Sing_EST.DT569114	TCACTTAGATTCAGCTGATGCTGAGAACCTTTCTGAATGGAATAATGTGC[A/G]ATTGAAGCGGATCCTTGTGGACTATATGTCGCGTATGTCATACTATGACT
Mus_023028_Class_I	N/A	N/A	Chr02	3014604	Unique_Gm	TM1_Sing_EST.DT569048	CTCATCGATGTAAGCAAGATAGACATGACCACAACTGTGTTGGGTTTCAA[T/G]ATATCAATGCCTATCATGATTGCCCCAACTGCCTTTCAAAAAATGGCTCA
Mus_023045_Class_I	N/A	N/A	Chr05	63542905	Unique_Gm	TM1_Sing_EST.DT568739	CAACCACTCCAACGCCACCATACTTACTACCCTCGTTCTTCCTCTTCCTC[T/C]GCCTCTTTTAAAGGCTGTTGTTGTTGCCTTTTCCTCCTTTTTTCCTTCTT
Mus_023056_Class_I	N/A	N/A	Chr03	2574049	Unique_Gm	TM1_Sing_EST.DT568478	ATGGGTGCCGGAACCACCAACCCCGAATACTTCGATTTCAATCGTTACGC[T/G]ACTCTCGAAGGTTATGCTTATGATTTGCTTGCGATCCTTGAAGAAATCCA
Mus_023067_Class_I	N/A	N/A	*	0	Unique_Gm	TM1_Sing_EST.DT568014	TGGAGAATTTAGGTGAATGGGCTGCTACTTCTGTCAGGTCAAGTTTTACT[C/G]CTCATGTTATCACAGTCAATGCTGGCGAGGATGTGACAATGAAGGTGATA
Mus_023070_Class_I	N/A	N/A	Chr08	50801458	Unique_Gm	TM1_Sing_EST.DT567881	AAGAGCTATGGGAATTCATATTCGATGAGCTGAAAACCAAAGCCAACCAT[A/G]CAGATGATCCTGAAACGGCCAAGAGGATATCTGCGGCGAGGGGTGAATGG
Mus_023100_Class_I	N/A	N/A	Chr13	51417388	Unique_Gm	TM1_Sing_EST.DT566814	ATGAGGCTGACGAAGAAAGCCTGCAACAAGGGAGAGGGTCGTTTATAGAA[A/G]TTATAAAATCTGCTTTCATATTGCTGTTCTTGCTGCAGACATTTGGGTCT
Mus_023101_Class_I	N/A	N/A	Chr03	38877607	Unique_Gm	TM1_Sing_EST.DT566617	CCTCGCTGACGACCGGTGGTGAAAGGTAGAAGCAAATCAAGAAAGCCTTT[A/T]GTTTCTCTTGAAAAAGATGGGTCAGGGGCTGAGTTGTGGGGCGAGTCAAG
Mus_023105_Class_I	N/A	N/A	*	0	Unique_Gm	TM1_Sing_EST.DT566552	CTAGCAATGATCTTGTTGCTCCACATAAGGATAACAAGGGTAGCCCAATT[A/G]TCAAGTGGAAGCCAAGTTCAACGGAGTGTATAAGACAAAGGAAGTGTGCT
Mus_023130_Class_I	N/A	N/A	Chr09	21302063	Unique_Gm	TM1_Sing_EST.DT565851	CCTAATGGCGGCCTTCCTTCAGGAAATGGAGCCAGGAACAATGAACCTAG[C/G]TTTCTCCAAAACCAGACTAGGGATTCAAATCCTCTCAGCTCTAATGACTC
Mus_023133_Class_I	N/A	N/A	Chr13	32735197	2_GmGa	TM1_Sing_EST.DT565689	AACCACTTCTTTGTTGTTATAACATAATGGTTGGGACCCATTCTCTGGAT[A/C]CACCAATTTTACAGCCTCTAATTCCAATATTGTAAAAATTGCGGATTTTA
Mus_023135_Class_I	N/A	N/A	Chr06	43551971	Unique_Gm	TM1_Sing_EST.DT565602	GGAGCTAACCTCTCTCCCAAACTCAACCATAACTCATATTGTCTACTGTT[A/T]GGTAGCAAAAAGGCATAGCCAAGCCAAGCAGAGGAAAACATGAACTCATC
Mus_023196_Class_I	N/A	N/A	*	0	Unique_Gm	TM1_Sing_EST.DT562174	AAAACGAAAGGAGAAGGAACTTGCTGGGAGATTCAAGCCCCAAAAAAATA[A/T]ATATATTTTTTTTTGTGTTGGTTGAAGGAGGAAGGAGATGAAGAGTTGTG
Mus_023225_Class_I	N/A	N/A	Chr01	6296833	Unique_Gm	TM1_Sing_EST.DT561214	CACCATCACCATCACCATCACCATCACCATCTTCAAGGCCGCCCTCTTTC[A/C]TTTAACAGTCTTAATCTCCCTAACCTCAATCTCCTTCTCACGGGTAATTG
Mus_023241_Class_I	N/A	N/A	*	0	Unique_Gm	TM1_Sing_EST.DT560547	CTACTTAATTTTTAATTCAGATTCAGATTTCTCGCCCGTCAAATAAAAAT[T/C]CACCCGAATCACTTATCGTTTTCTCAAATCCCAATCAAAACGATAGAGAC
Mus_023262_Class_I	N/A	N/A	Chr01	50095495	Unique_Gm	TM1_Sing_EST.DT559512	GTCAAAAGCCAAGCCGAACTTCGAGTCTGCAATCCCCTTCTACTCCTAAG[T/C]CAGTCTCCATGCCTACCCGAAAACTGAAGTCACCGAGCCCTAGGAGCAGT
Mus_023263_Class_I	N/A	N/A	Chr07	21179047	Unique_Gm	TM1_Sing_EST.DT559030	AATCATTGAGTTACTTTCCGTAATGTGAACTTTTGTCAGAGAGTTTCAGC[A/G]GAGAGCTAGTAGGTGGCTTAAAGAGCAAAACACAAAGCCCTAGGAAGAAG
Mus_023267_Class_I	N/A	N/A	*	0	Unique_Gm	TM1_Sing_EST.DT558784	CACAACCAGAGAACGTCAGAGTCGGAGCAGAGGGGCCGCCATAATCCTGA[T/G]TAAAACGATAATAGCACCGCTGCGCCATATGTCCAAAAGGACCGCATATT
Mus_023284_Class_I	N/A	N/A	Chr09	68799277	Unique_Gm	TM1_Sing_EST.DT558247	ACAGTTCATCATTGTTGTCTTTCTCTTTACCGTAATATCCAGCATCAGTT[A/T]ACCGGTGAATGGATGTTTCACATCGATTTTCAGCTTCGGGGATTCCATGT
Mus_023292_Class_I	N/A	N/A	Chr05	45719292	Unique_Gm	TM1_Sing_EST.DT557849	TCGTTACTATTGAATACACTGGTGGATGTATTTGGAAAAAACACTCAACC[A/G]CCAGTCCCTGTGGAAGCATCAGAAATAACAGATCTGATCGACTACCTTCA
Mus_023294_Class_I	N/A	N/A	Chr08	42863253	Unique_Gm	TM1_Sing_EST.DT557788	GAAGAGTAACAGAAACCGATCTGGATCAACTTCAATACCTGAAGATGGTT[T/C]TAAAAGAAACTCTAAGATTGCATCCTCCTGTGCCCATGCTGATCGCCAGA
Mus_023297_Class_I	N/A	N/A	Chr03	33923605	Unique_Gm	TM1_Sing_EST.DT557246	TATTCCTGGGATGAAACAGTATCGAGGAAGGCGACCTAACCCATTTTTCC[A/G]CTCCAGAAGGCCTTTCATTCCTGGTCCTGCTTACTACCCTGCGTATGGTT
Mus_023301_Class_I	N/A	N/A	Chr12	15373493	Unique_Gm	TM1_Sing_EST.DT557144	ATAAGGGTCCGCTTTCCTGATAACCACACATTAGAGGTCACATTTCATTC[A/G]TCAGAAACAATTCAGTGCTTGTATGACCTTATCATGAAAGTGATTTCTCG
Mus_023304_Class_I	N/A	N/A	Chr09	246615	Unique_Gm	TM1_Sing_EST.DT557064	TGATAACGAAAGGGATGCTAAAGCAGCTGGAGCTGCATTTTGTTCAATCC[A/G]TTTGCTGGTAGCATATGCACAAGCAATTAATTTAATTGGAAAACAGGGCT
Mus_023338_Class_I	N/A	N/A	*	0	Unique_Gm	TM1_Sing_EST.DT556479	TTCACAGATGAGAATGGAAGGGAAAAGAATAAGCTTAGATACTCCGAGGA[A/C]TGGAAAATCCAAGGTTCTTGATCCAGCATTTTCTGCTTTTTTAGTTCAAC
Mus_023351_Class_I	N/A	N/A	*	0	2_GmGl	TM1_Sing_EST.DT556001	GAAGAAGAAGAAGAAGAAGAAGAAGAAACCAAATGGACTGAGTTTCTTAA[A/T]AACCCTTTATTAATGGCGGCTGCTTTACAAAATCAAACCCCACAATCTTA
Mus_023357_Class_I	N/A	N/A	Chr01	46554455	Unique_Gm	TM1_Sing_EST.DT555876	TGTATAAGCTTTTTGGCGCTGATGATTTCACCGTCGGCTGCTCTCACTTG[T/C]AGTTCCCAGAAGTTTACCGAAAACCAAGTATATTCCAACTGCCTGGACCT
Mus_023359_Class_I	N/A	N/A	Chr01	2984091	Unique_Gm	TM1_Sing_EST.DT555519	GAGGAAGAAGAAGAAGAAGAAGAAGTGGACGAGTTAGAGGATGAAGAGGA[A/T]GAGGAAGAGGAAGGAGTGAGTAGAGTTAATGAGTCGCACGGGGCTGGAAC
Mus_023366_Class_I	N/A	N/A	Chr06	45237212	Unique_Gm	TM1_Sing_EST.DT555193	ACGAAAGAAGCATCTCTGGGCTGAATGACCAAATCGCCCGCAGATCTGAC[A/G]TTAAAGACAAGTACGAAACCCCCGACCTCGGCCTCCAGACGAGAACCGAC
Mus_023379_Class_I	N/A	N/A	Chr01	20330041	Unique_Gm	TM1_Sing_EST.DT554647	GTCAATAGGAAATGGGGTATATATGCCACCGATGATGTTCCCTTTGCCAT[C/G]GGCAATGCAACATATAAACGCACAGCATTTGGGTGGGTATTCTCCTATGG
Mus_023399_Class_I	N/A	N/A	Chr09	8862564	Unique_Gm	TM1_Sing_EST.DT553610	AAGTAGTTGGACAGTATTTGATTGAAATCTGGAAGGCAGTTGGCATGGAC[T/C]TGAATGAAAAGGTTGAATTCTTGTGGTCTTCAGATGAAATTAACTCCAGG
Mus_023405_Class_I	N/A	N/A	Chr13	38630201	Unique_Gm	TM1_Sing_EST.DT553513	AGAAGCCTCGCATTGATCTCAATATATCAATTTGAGGGACTTCAATATCC[A/G]ATGCTTAACTATATGATTTTGTAAATGATAGATGAATTAGATCTTACCAA
Mus_023416_Class_I	N/A	N/A	*	0	Unique_Gm	TM1_Sing_EST.DT552823	AGAAAATGAATCGTTTTGTAGTAAGGTCGGTGATGCGGGGCCTGATCAAT[T/G]GCCGAAGTTATTGCAGTAGCAGCATCTGCATCGGCAACGGGCAAGTCTAC
Mus_023417_Class_I	N/A	N/A	Chr05	60332869	Unique_Gm	TM1_Sing_EST.DT552823	GTTGAGCGGCCAACGTAACGGTGTGGCGTTTGGTGGATTTGAATGGAGGA[T/G]GATGATGAGCTCTTCTCCTGCTTCTGTGGAAAAAGCGACATCTGAGAAGG
Mus_023435_Class_I	N/A	N/A	Chr08	7077641	Unique_Gm	TM1_Sing_EST.DT551745	ACTTCTCAACCCAAGGAATTCTAGTCCAAAAAGGTCACGAGACTTTCATA[A/T]CCAGCTGTTTCCTAGGGCAGGTTTCCACTGTTGGTGGAGACAAAGGTGAG
Mus_023446_Class_I	N/A	N/A	*	0	Unique_Gm	TM1_Sing_EST.DT551216	AGTTTCGACACTGGGATCAACTACCTCCTGATGTATTGGGGTTGATCTTC[A/G]CCAACCTAACGCTACAAGAGTTACTGACAGTCATTCCCTGTGTCTGCAAA
Mus_023453_Class_I	N/A	N/A	*	0	Unique_Gm	TM1_Sing_EST.DT551039	CGACTTCGACGACGGCGTAGGGACTCCGCCGACATGACCCCGGGTTTCAG[C/G]TCTTTGGAGGTGCAGGCAATTGGACGGGGCGCCTGTCTCAGGTGTTGAAA

## Sheet: Class_II
Marker	GM_ExperimentalResult	OtherSpecies_ExperimentalResult	D5_v2_Scaffold	D5_Cor_v221_Pos	Shared_Species	Contig	Sequence
Mus_000008_Class_II	N/A	N/A	Chr07	31059006	Unique_Gm	TM1_EST_Contig_1177	AAAAATTACTTCTTTTGGCTTTTCTTGATGAACAGTCTTAGACTATTTGT[A/T]TTTGATTGAGTAAAAATGTAGTGAAAAACAAGGAGAGATTGAAGAACACG
Mus_000034_Class_II	GOOD	N/A	Chr02	48549094	Unique_Gm	Tm1_Mira454_Contig_41	GACAAACCAAAGAAAAAGTTCCCTAACCTGAATCCGAATCGGAACCTGAA[C/G]CCGAACCCGAACCAGAATCGGAATCCGATTTACGAGTGTCGGCAGTGACA
Mus_000041_Class_II	GOOD	N/A	Chr07	51215252	Unique_Gm	Tm1_Mira454_Contig_49	CGGTATAGCACACCAACATATTTCACTCTTAGGCGAGAACACAACTTGCA[T/C]ACCAAAAAAAGGATACAGGCAGGCAAAGAAGAGTTGTAAACTCTCAAAAC
Mus_000043_Class_II	N/A	N/A	Chr07	9498896	Unique_Gm	Tm1_Mira454_Contig_72	TTTTTGTGGCAATTTTCATTTCTTATGTCACCGTTGCTGAAAATTTAAGA[T/C]TACAATGACATTTTATCAGCAAGACTTTTTGCCAGAGCCACACAATAAAC
Mus_000044_Class_II	BAD	N/A	Chr07	9498969	Unique_Gm	Tm1_Mira454_Contig_72	GACTTTTTGCCAGAGCCACACAATAAACAAACACCCACTTTGACCCCACA[C/G]TCGACCTTCATCACCATTCATCAAGTAAAAACAACGCCCTAAATAGTTTT
Mus_000051_Class_II	GOOD	N/A	Chr11	18371071	Unique_Gm	Tm1_Mira454_Contig_87	GTAGATAAAGTTAATATTACGTAGTCGCATAAAGCGGCATAGTACACAAC[C/G]CACAACTCTGGAATTTTAACATCCATATTTATTCTGTAGCTATCGTTATT
Mus_000052_Class_II	N/A	GA_GOOD	Chr11	18371074	2_GmGa	Tm1_Mira454_Contig_91	GATAAAGATTATATTACGTAGTCGCATAAAGCGGCATAGTACACAACGCA[T/C]AACTCTGGAATTTTAACATCCATATTTATTCTGTAGCTATCGTTATTTTG
Mus_000053_Class_II	GOOD	N/A	Chr01	1754498	Unique_Gm	Tm1_Mira454_Contig_99	TGTCAGGCAGATCAGAGAGAGGGTGTCCAGGTTTAGGAAACATCAAAACT[A/G]CTGCCCAAGAAGGCAATAGGGAAACAAGTGGACAGATCCTACCATGAGAC
Mus_000072_Class_II	GOOD	N/A	Chr01	8863680	2_GmGa	Tm1_Mira454_Contig_130	GGGAAGATACCAGTTGCACACATTCATATAGATTTTACAGTATTTGCCAC[A/G]TTGCACATGCACAGAGCTTGTAAAGCAGATCAACTAGAAGGAAACCTTAA
Mus_000073_Class_II	GOOD	N/A	Chr10	10275864	Unique_Gm	Tm1_Mira454_Contig_131	CAATCCAGACCCAACAGTTATTATGGAAAATAATATGTGCTTGAAAAGTT[A/C]AGAAGAAAACAGTCATGACATGGATGGGGCTAAAACCCAAAAAGTACTTG
Mus_000077_Class_II	N/A	N/A	Chr09	13329144	Unique_Gm	Tm1_Mira454_Contig_142	ATCTCCAACCTTTTTAAATTTATTGGAGCAAAGCATATTCCCAAAAATTA[A/T]TCTAATATATATTTTTTTCTTCTCTTGAGGGTTATGGCAGAAGATATTGG
Mus_000079_Class_II	BAD	N/A	*	0	Unique_Gm	Tm1_Mira454_Contig_146	AACCACTGCAATAACTTCCATTATAATCCGTTAACCACAAAAAAAAATGC[T/G]CGACACACCGGTAACATAACTATTAAAACTCATAAATAAGTTTTTCAAAA
Mus_000084_Class_II	GOOD	N/A	*	0	2_GmGl	Tm1_Mira454_Contig_151	CTACAGCACATGTTCTTCGCTGGAATTTCTTGAGCTGGACCCGGAACAAC[A/G]ATCTTCTTGCCCGCTAGTGTAGCAGGGTTGTCGTTCCCTTGATTCTCAGT
Mus_000097_Class_II	GOOD	GA_BAD	Chr02	62614386	3_GmGaGl	Tm1_Mira454_Contig_178	ATGTCTTTAGCCCTGAGTGTTGGACCTTTCAAATTGGCAAGCCCTCTCAC[A/G]AACTCTTCCGTCTTCTCCGTTTCTTGTTGGCATGGAATCCCAAAGTTAAA
Mus_000098_Class_II	N/A	GA_GOOD	Chr02	62613522	2_GmGa	Tm1_Mira454_Contig_178	TCTACCCAAACCATAGAGACCTTGAAGGGTCTTGTCGGGAATCACTTGAG[C/G]AGGCATGGTCATTTGGAGAAAGCTAACAAGCTGTATGGGATAGAATGAAA
Mus_000102_Class_II	N/A	N/A	*	0	Unique_Gm	Tm1_Mira454_Contig_187	GGAATCCTTAACTGAAGAATAGAATAGAAAAAGCAAACATGTAAATTTTG[A/T]TTGAAATAAGCTTGTATCCTACTGTTATCTTGTACAATTACTACAATAAA
Mus_000107_Class_II	GOOD	N/A	Chr03	22733273	Unique_Gm	Tm1_Mira454_Contig_220	GTAGCCAACTGCTGCAAGATGCGTTCCCTCTTCTTTTGGAGCTCCTTAAG[T/C]TCAGCAGTGTACAACTCTTTCCTGTTCTTGATAACTGCCATGAGGTTAAA
Mus_000111_Class_II	N/A	N/A	Chr13	1398313	Unique_Gm	Tm1_Mira454_Contig_228	GAATCTCCATGAATGAACATTAACATTGCTACTAATTTGTGAAGATTCAT[T/C]ACTAGTTGATATTATACCAACAAAAACATCATGATTGCCCCACATTTCTA
Mus_000112_Class_II	GOOD	N/A	Chr01	951343	Unique_Gm	Tm1_Mira454_Contig_233	CCGGATTCATGGGATAAAGTGTGTGAAGAAGAACCGGTAATGGAACGGGT[C/G]GAATCCGGACGTGATTTACGTGCAAAGATGTTCGAGAAACTGAGTAAAGA
Mus_000115_Class_II	BAD	N/A	Chr04	61720724	Unique_Gm	Tm1_Mira454_Contig_247	TTGACAGCTTCCCACACCAAGTTCTTTGGAACAGCATTGGTAAGAACCCT[A/G]GCTTGTAATGCAGCTGATTTAAGTGTCTCAATTGTCATTGCATTAGCTTT
Mus_000122_Class_II	N/A	N/A	Chr05	61394539	Unique_Gm	Tm1_Mira454_Contig_271	AACCCACACTTTGCAGTAGCAAAGATTCTGATATGGTTACTTCCGAGTCA[T/C]CTTCACATGAATGATCGATAAACTCGCCTTTCGGTAGAGGTTAAGAAAAC
Mus_000131_Class_II	GOOD	N/A	Chr05	59654635	Unique_Gm	Tm1_Mira454_Contig_283	GGTTCTGTTACTCAAGCCATCCCTGGACCCAGAGTCGGCACAAGCTCTTT[A/G]CCTTGGATTCTTGCTGTTCCTTTGGCTTATGCTGGTATCACTTTTGTCAT
Mus_000134_Class_II	GOOD	N/A	Chr06	48414682	Unique_Gm	Tm1_Mira454_Contig_286	TAACAATATCAGTATGATTTTATATTGCGAGGATCATGCACCACCAGCCA[T/C]ATCCATATCTGCAACCCCATCTATTCCCTTGAAAACAACTCGTAATTTTC
Mus_000137_Class_II	GOOD	N/A	Chr01	17727987	Unique_Gm	Tm1_Mira454_Contig_289	GAAAAATGAACGTCCAAGATCTGTAGCAAACCTACTTTTTCTTCTGTGGA[A/C]ACTAGTCATTTTGAGTTCCGTATCGACATTTGACTTCCTTACCTTCGATG
Mus_000140_Class_II	GOOD	N/A	Chr01	6425977	2_GmGa	Tm1_Mira454_Contig_295	TCGGAAGATTTGATTGAATCGTTGGTTCCATGGATTAGGCTGTTGCTACT[T/G]TGAGTAGGCAGAAAAGCTCTGGTAGAGACTTTGAAATGTGCACTGTTCCA
Mus_000148_Class_II	GOOD	N/A	Chr07	2326695	2_GmGl	Tm1_Mira454_Contig_301	GCGCACGTGGCAGGCGGCATCCCCATGTTTTTTCTTTCTTTCCGATTTTT[T/C]GCTGGGAAGGAATCTTTGGCCGTACAAGTTTATAGAGAGAAATGATAAAG
Mus_000151_Class_II	N/A	N/A	Chr01	7046896	Unique_Gm	Tm1_Mira454_Contig_309	GAAACAATTTGACGGTTGTCAATTGAAAAGGCAACAGAGAGAACATCTTT[C/G]GTGTGGCCGACAAAACGGCGAGCTGAGGTACCGGCAGATAAGTCCCAGAG
Mus_000152_Class_II	GOOD	N/A	Chr08	54251388	Unique_Gm	Tm1_Mira454_Contig_310	TCTATGCTAGTCATGGTATGTTTTCAATAGGCGGAACTAAAAGCTATGTA[A/T]CGTAGAAAACAAATTCATTTTCTCTTGGCATGATCTCATTTCAGGGTGTT
Mus_000163_Class_II	BAD	N/A	*	0	Unique_Gm	Tm1_Mira454_Contig_324	ATTGGCAAAAACTCCAGCGGTAAAATTCAACTGTGGCCTTGGGAGCGGAG[T/C]ACGGAGCAATGTAACATTCACAATCGCCCTGAGATTCCCGACCAGAGCTA
Mus_000164_Class_II	BAD	N/A	Chr08	1253965	Unique_Gm	Tm1_Mira454_Contig_324	ATCCTCGATTCCAGTACCATTCGAAGAACGCAGAAAAAATTCTGCTACTT[T/C]TATGAGAAGGTTAACAAGGAATTCAATCCGTGCTAAGGTGGCAGCCGGTA
Mus_000181_Class_II	GOOD	N/A	Chr01	42736619	Unique_Gm	Tm1_Mira454_Contig_351	GAGCCACATTTCAGGTATGGCTATGGCAGGGATACGAGTATCGTTGCCTA[A/G]CACAGCATCAATAAACAAAGTACAAAACACAGCTTCTGCTCAATGCCTGG
Mus_000191_Class_II	N/A	N/A	Chr01	8605524	Unique_Gm	Tm1_Mira454_Contig_357	CCAAGTGGTTTCATCCAAGAACTGCTGCAAATACTCGTCTCCCATTGGTG[A/T]GCAACCGAATACAACCGGCGATGATCAGTCACCAGAGCAACAACAGATTT
Mus_000198_Class_II	N/A	N/A	Chr04	50354531	Unique_Gm	Tm1_Mira454_Contig_366	CTGAGCTCATCAGAGAGCAGTAAGGACATTTTCTTTTGCAGTGCCTCTCC[T/G]GACTCAGACAGAAATGACCCTTTTCTACAGATTCAAAAGTCTTCTTTGGT
Mus_000201_Class_II	N/A	N/A	*	0	Unique_Gm	Tm1_Mira454_Contig_367	CATAAGAAGGTGGTAGAGATGAGAAAAAAAGCCAAGTTGCCGTTGTCGTC[A/G]ATCCCACCCAAAGTGTCATTCCGGTAACAGCTGCAGATGCATTGGTCACT
Mus_000206_Class_II	N/A	N/A	Chr02	54393627	Unique_Gm	Tm1_Mira454_Contig_369	AAATATGATAACTCAGCTTGGTCATGTAAGAAAGGAGAGGAGCAGTCACT[C/G]ATAAATACACGAATCTGTCAAATTAAGGGCCTTCCCAAGCTTGTTTCCTC
Mus_000211_Class_II	N/A	N/A	Chr01	54483959	Unique_Gm	Tm1_Mira454_Contig_374	AGTAACACAAGGAACAGAAACAGCAGTATAATCATCATCAGCGTAAATCA[T/G]AAAATTTAAGGCCAAACAAGTGAAACATTTCCGGAAATAATTGTTATAAG
Mus_000215_Class_II	N/A	N/A	Chr12	6638811	2_GmGl	Tm1_Mira454_Contig_381	CCAATCACAACTTAAAAAAAGAAACATCTTTCGATGTTATCAAATTGTTC[T/G]ATTGTTGTATGTATTTTATTTCGTCAAGAAGAAATTGATTCATAATCAAG
Mus_000219_Class_II	N/A	N/A	Chr08	56934651	Unique_Gm	Tm1_Mira454_Contig_389	TCTACAGCAGTCTTCTTTATTTTCTTTCTCTTCATTTACTCACAACAGCC[A/G]CCCTTTAACTAAACTTTTCGATAGTAGTACCGCAACAATTGTCCCTTTCT
Mus_000224_Class_II	N/A	N/A	Chr12	22556279	Unique_Gm	Tm1_Mira454_Contig_396	TAGCAGTGAGATTGGTTCCATCGATTCCTTGAGTAACCTGTTCAGCAGTA[A/G]AAGAGGAACCAAAGCCACTTGGCCCAGGCCACCCTGTCACCAACGAAAAG
Mus_000234_Class_II	N/A	N/A	*	0	Unique_Gm	Tm1_Mira454_Contig_409	TCGTAAAGGTTCGAGACGCAAACCAAGGCGTGGATTGTAGCCACCCTGAC[A/G]AAGTTTAGGTGCTTGAGGCCTAAATTCTTGTTCTCAAACTCTAACCCCTT
Mus_000235_Class_II	N/A	N/A	Chr07	49936350	Unique_Gm	Tm1_Mira454_Contig_411	TCTATAAATCAGGAAAAAGCAAAGCCGAATAACACCATGATTAGTACGAG[A/T]TCATAAACCGCAAACTTCTTAATTGCCACAAGTGGAATGTCAAGCTCCTG
Mus_000236_Class_II	N/A	N/A	Chr07	49936293	Unique_Gm	Tm1_Mira454_Contig_411	ACCGCAAACTTCTTAATTGCCACAAGTGGAATGTCAAGCTCCTGTCATTC[A/G]CTGCTGCCTGTAGGTAAAGTTAATTCTATTAACAGTCAGAACTCACAAAT
Mus_000237_Class_II	N/A	N/A	Chr07	49936121	Unique_Gm	Tm1_Mira454_Contig_411	TCCATGTATAAGAGTTTAACCTCCTGGCCAGCCTTTTTGAGTCCTTCGAC[A/G]TAAGCCAATTGCCAATCTTGAATAAGATCAAAGCCTGCAACCACAACAAG
Mus_000239_Class_II	N/A	N/A	Chr02	62724208	Unique_Gm	Tm1_Mira454_Contig_414	AAATCCCACCAGCAACATTCAACACTGTTAAGAAGCTTAAACAAGCACAA[A/G]CATTGGCAAATACCATGCTTCAGGGTAATTATTCTTCCGCAGCACTAGCA
Mus_000241_Class_II	N/A	N/A	*	0	Unique_Gm	Tm1_Mira454_Contig_416	TCGTATGATCAAGATCAGATACAATCATGAGACGTGCGGCCTTAGTAATC[T/C]GATCCATGAATATTGTACCGATTAAAATCCTAAGTGGAAAAAGAAAAGGA
Mus_000252_Class_II	N/A	N/A	Chr08	48034357	Unique_Gm	Tm1_Mira454_Contig_420	CTTGTAAAGAGATAAAACCGAAGATAATGAAGGTGGGGAGGTTGGAGTAT[A/G]GTGGTGGTTGAGGAGGTGAATGATGGAAGCTTTGGCTACGAGGAAGAAAG
Mus_000257_Class_II	N/A	N/A	Chr09	4075585	Unique_Gm	Tm1_Mira454_Contig_428	CCATGGTTTGCAGACAAACATAGGACCGGTCCATCGCTGCTCGAAAGTGA[A/G]TCGGGAAAGGATGTTGAGGAGGCACTCGTGGGTTAACTCGGCCCAATCGG
Mus_000264_Class_II	N/A	N/A	*	0	Unique_Gm	Tm1_Mira454_Contig_436	CCTACTTTTGCTAATCTCAAACTGAAGAGAGTGATTACTGAAGCTGGGTG[A/T]CCTAGATGCAAACAAACAGAGGAAGATAGCAACCATGTTTTTCGACAGTG
Mus_000265_Class_II	N/A	N/A	*	0	Unique_Gm	Tm1_Mira454_Contig_436	CCTAGATGCAAACAAACAGAGGAAGATAGCAACCATGTTTTTCGACAGTG[T/C]CATGGGTCTTTACTCAGGGGACAAATGAGTATGTCGCCTTTTCTGCTGTT
Mus_000275_Class_II	N/A	N/A	Chr07	1926692	Unique_Gm	Tm1_Mira454_Contig_442	CTAATAAAATGCACCAGCCCAAGACCATTTTTCCCCCCTTCCCTTTTCCT[T/C]CACCATACTTGTTCAGACGAAGGAAAGAAGAGGGAATATATGCAGTAAGA
Mus_000277_Class_II	N/A	N/A	Chr06	19038062	Unique_Gm	Tm1_Mira454_Contig_447	TTCAGGTGTGCCTGTAGTGAGAACAACTACTATCCAGTCTCCATCGGAAC[T/C]GATCCCAACTCCTGTATACTTGGTATCATTGAGGTTATCATTATACTGAG
Mus_000286_Class_II	N/A	N/A	*	0	Unique_Gm	Tm1_Mira454_Contig_463	TTGAAACTGTTTTAACTGAGAATTCAAAAAGCATATCGAATCTACATATA[C/G]TTGGAAGCTAGAAACTACTATTACATATCTATGCCTTCCTCAACCTACAA
Mus_000291_Class_II	N/A	N/A	Chr07	5612570	3_GmGaGl	Tm1_Mira454_Contig_472	TAAGAGCCCTGCAAAACCCTTTGATAGGCAACCTTCAATTGCACATGGAG[A/G]CTTCGAACAACACACAGGACTACTGTGTTTAGCAACTTCCATGCAATCAT
Mus_000296_Class_II	N/A	N/A	Chr08	33045094	2_GmGa	Tm1_Mira454_Contig_473	GATCTCAAAAGCCTGTGAAAGAGAGGGAGAGTGGATCTGATGCGCGCTGC[A/C]ATCGCCATTTCTAGACACAACCCTAATTCTTACGTTGATTCTGGAGATCC
Mus_000300_Class_II	N/A	N/A	Chr08	53414994	Unique_Gm	Tm1_Mira454_Contig_475	TTGGCGAGGGATGCCAACATAGCGGAGAGGAGCTTCAGGTGCGGCCATCA[T/C]AGCTTCTTCTTTCTCTTCCTTTCTGCTACGCCGCCGACGATGCAGAGCCG
Mus_000302_Class_II	N/A	N/A	Chr10	8340447	2_GmGl	Tm1_Mira454_Contig_480	TCGATACCCTGGGCTTTAAATTCTGCCCAATTCATTGTTCTTTCAGGAAA[C/G]TTTATTACACAAAATTTATGTTGAAACCCTATGAGAGTGTCGTCTCTTCA
Mus_000334_Class_II	N/A	N/A	Chr04	59243443	Unique_Gm	Tm1_Mira454_Contig_508	AGGAACCGATGAACGTTTCAAGATAGAATGGCGGCAGACCTTATAGGCTA[A/G]ATCTTCACGCGGATCGTAACCGACAAAGATTTTGAAGGGTTTGCTTAAAT
Mus_000338_Class_II	N/A	N/A	Chr02	61338795	Unique_Gm	Tm1_Mira454_Contig_518	AAATGTAACATAAAGCTGCTTTTTAACTTTATTTCCACAACACATTACAC[A/G]CAATATATTTTTCACAACATAGACATCACGCAACAAAATGTTGTTGAGCT
Mus_000344_Class_II	N/A	N/A	*	0	Unique_Gm	Tm1_Mira454_Contig_520	ATATTTGCTATCCATTTGCGCAATTGCTCTATGGATACCTCATCCAAACG[A/T]GGGACAGTATGACCTTGGGGGTGCCTTATGATAAGAGGATCATGGAAAGC
Mus_000347_Class_II	N/A	N/A	Chr13	47101913	Unique_Gm	Tm1_Mira454_Contig_523	CTGCTACAAGATGATGTTAGTTTTACATGCGACTACTTAGCCTTCTTAAG[T/G]AGGATAGAAGTCTGAAACTTTGCGTCGTCCCTAATGAAGCTCCACCACAG
Mus_000348_Class_II	N/A	N/A	Chr03	22939742	Unique_Gm	Tm1_Mira454_Contig_525	TAATGCTATAACAAAACATTGTCATTTATCACAGTAAAAGCCTAACATGT[T/C]CCCTGAGAGGCACCATAACAGTTTAAAAAAGACTCAGTCTCAGAGATTGA
Mus_000350_Class_II	N/A	N/A	Chr12	16214583	Unique_Gm	Tm1_Mira454_Contig_526	ATTTACAGTACAAAAGTTCACTGAGATTTTGTTCATCTCTAGTTGCACTT[A/G]CAAATTATCGGTCAGCCCTCACTGTAGCGACAAAAATGAAAGATGCCTAG
Mus_000352_Class_II	N/A	N/A	Chr06	47965198	Unique_Gm	Tm1_Mira454_Contig_530	AAATGGGTTAACGCAATACTTCTTTTTATAGGTTTTTAGTATTTGAAAAG[T/C]ATATAAAAGATTATATCAACATATCAATGTTTGAATATATGTCGGATACT
Mus_000353_Class_II	N/A	N/A	Chr05	521361	Unique_Gm	Tm1_Mira454_Contig_533	ATATCCGAACATAAATACAAAATACATTGAAATAAAACACAACACACATG[T/C]ACGAATTATACCGGTGTTATTTTCCGTATAAGTGCATCAATCACGGGCGA
Mus_000354_Class_II	N/A	N/A	Chr06	48661425	2_GmGa	Tm1_Mira454_Contig_534	GCTATCTGGTTGTCGATATCTTGCACGGTCATTGTGTTGGAATCTACCTC[A/G]GACTCTAGGTTTGTTACCTGTTGTTTTAACTCGCTGTATTCTTGTTTCAG
Mus_000355_Class_II	N/A	N/A	Chr09	1633163	Unique_Gm	Tm1_Mira454_Contig_535	CCATTCCCTCTCATCAAGTCCTCTTCTAGTTCACATCCTGTTACAATTCC[C/G]ACTAATTCTTTTTTCAGATCCATTGATTTCATCTTGTCGATATTTGTTGT
Mus_000356_Class_II	N/A	N/A	Chr03	994522	Unique_Gm	Tm1_Mira454_Contig_538	AGATGATCATGGTAAACCACATCAGAACCCAAAACGAGATCAAATTCCCG[T/C]CCGATTACCTCCAAGTCATCATCTTCTCCCCATCTCAACGGTGCCACGTC
Mus_000357_Class_II	N/A	N/A	*	0	Unique_Gm	Tm1_Mira454_Contig_539	TATGCTGGTTAGGGCACAGGCCCGAATTCACAAAATCCGTGTCCGAGGCT[A/C]GGGTCATACGAAAACCCGACTCTTAAACAAGCCTAATTACAACCCCTTTT
Mus_000380_Class_II	N/A	N/A	Chr04	57710733	2_GmGl	Tm1_Mira454_Contig_566	TAAAGCCCTCGCGAAAGCTAAGAATTGCTTGTTTTTTCTTCTTAAAATGG[A/G]TAAAGCCTTTCACTCTCACCACAACCGATTTAATCCCCATTTTCCTTGCC
Mus_000382_Class_II	N/A	N/A	*	0	Unique_Gm	Tm1_Mira454_Contig_567	GAGTGTTCACTGTATATGAACAAGTATTTGCCACAACCTATTGGAGAAGT[A/G]AGAAAAGAAAAGAGGCACAACAGCATGCAGGCAAAAGATTCCCTAGCAAA
Mus_000383_Class_II	N/A	N/A	Chr11	44299903	Unique_Gm	Tm1_Mira454_Contig_567	AGAGGCACAACAGCATGCAGGCAAAAGATTCCCTAGCAAACTAAATCGAG[A/T]TTCTTCCATGATAAATCCCGGCAACGAAGATGAAGGTACGAGTTATTCCG
Mus_000384_Class_II	N/A	N/A	Chr07	11382313	Unique_Gm	Tm1_Mira454_Contig_568	ATTAGAGGGTCCAAGCGTTTCTGGTCTTCGTTCTCAGAACTCCAAATTGC[A/T]TCCAGCGCATTACGGGCATAACTTGCGTCATCAGTAACCACCAATGCAGT
Mus_000390_Class_II	N/A	N/A	Chr03	43260658	Unique_Gm	Tm1_Mira454_Contig_573	AGCTCCACCAGTCTTCTTATTCGGTTCGAATACATACTTAACAAGAGACT[T/C]TTTAATCGAAAGGAGCTCAGGGAATTCTGTCTTCAATTTGGTGGCATCGA
Mus_000402_Class_II	N/A	N/A	*	0	Unique_Gm	Tm1_Mira454_Contig_586	GGTGCGCGTCCTTGTGGACCAGCAGTGACATACCTCACTTTCTTCTTCTG[A/G]TCATCTTCTTCACTTTCAGTTACAGCTTCGGGGAATGATGGAAGCTCAAC
Mus_000408_Class_II	N/A	N/A	Chr06	37697305	Unique_Gm	Tm1_Mira454_Contig_592	ACGAGTGTTGCCCCTTTCATCACATACCCTGAATCCGGTAAATCAAGTAT[A/G]GGCAAGTACCACAGTTTCATGTTCACTTCTGGAACTGGACTTCTCTCCAT
Mus_000415_Class_II	N/A	N/A	Chr06	33428558	Unique_Gm	Tm1_Mira454_Contig_600	CCTGCACTTAAAACAGGTACTGTCTCGTCCCCGTCCACGGAATACACACC[A/G]TCTCTCAGGCAGGTATCTTCATCATCGGCAGATGTATCGATCTTAAACGG
Mus_000416_Class_II	N/A	N/A	Chr06	33428005	Unique_Gm	Tm1_Mira454_Contig_600	AAGGGTTTGACCAATACTTGTAGTGTTTATACTTGGGGTCATCCAAATTG[T/C]CTGCAACTCCATAGGAGAAATGGGCGGTACCACGAGCCATCATTTTTGGA
Mus_000419_Class_II	N/A	N/A	Chr09	69377681	Unique_Gm	Tm1_Mira454_Contig_604	TTCGATTCCTTAAAAGACTCTCGTTTTGTCCCCATTTCAACGAGTTCTCA[A/C]CGGTTAACAACAATGTAGGACTCGTAACAGGTAGCTTATCGAAGGGATTC
Mus_000420_Class_II	N/A	N/A	Chr01	54484100	Unique_Gm	Tm1_Mira454_Contig_606	CAAAGCAATCACCATTAAAATGAAAAACTGAGAAACATAGGCAACTCTCA[A/C]GACGCAAAGCTCTTTTAGGTAAGATCATCTTCTTCCAGTTCTTTAGCTTT
Mus_000424_Class_II	N/A	N/A	Chr05	53342950	Unique_Gm	Tm1_Mira454_Contig_611	TGATCCCCGGGGACCATTCCCATTTACTCAAGTTGATGAGGCTTTCTCAT[A/T]CATTGAAACAAATCGAGCGACCGGAAAGGTAGTTATACACCCAATTCCAT
Mus_000438_Class_II	N/A	N/A	Chr05	62695679	Unique_Gm	Tm1_Mira454_Contig_628	ACCGAGAAAGCCTCCGATGATATCAAACCGATGAATAAAAAATACGAAAT[A/G]ACACACAGAGAAAACGCCATACGATGAGCCATTTTTTTGCTTTTCTTTTT
Mus_000447_Class_II	N/A	N/A	*	0	Unique_Gm	Tm1_Mira454_Contig_643	TGGTGACTCAGAGCATCCTCTGCAAACTATGCCATATTTCTTTTATCCCT[T/C]TCTCCAAACCCCAACAACCCCAGGTAATAACATACATAATCAAACCTTAT
Mus_000457_Class_II	N/A	N/A	Chr05	63969044	Unique_Gm	Tm1_Mira454_Contig_657	ATCTGTTTGTGTCACCGTCAATGACCACGACATTTTATACAAATGCCAAC[A/C]TACCATGCAACAAAATAAACACAAAAGTGCAGTATTTGACCTGATCAACT
Mus_000463_Class_II	N/A	N/A	Chr08	55410355	Unique_Gm	Tm1_Mira454_Contig_666	AGCTGCAACCATAAGTATGCATGCCAATAACAATAAGCCTTGTATCCTGG[T/C]AAATGACTTTGAACAGCACCGAGACACAAATGGGTCAGCCAAACCAAGTT
Mus_000470_Class_II	N/A	N/A	Chr05	15871660	Unique_Gm	Tm1_Mira454_Contig_671	TAAATGCTCAAGTGCATAATATATGCCATTTAAAAGATCAAATGGCTAAT[A/C]TGGAATTGGGTAGATACTAAACGATGAACGCTCTAAAGTTGGGAGAGAAG
Mus_000485_Class_II	N/A	N/A	Chr13	52280373	Unique_Gm	Tm1_Mira454_Contig_692	ATATAATAGCTAACAAGTACGAACATGCATCATCAAACATTAACTTTTAG[A/C]AGCGTAGATGAATAAACCAACGGCAACAATAATGAGCTATGCTATTTTGC
Mus_000488_Class_II	N/A	N/A	Chr08	25083524	Unique_Gm	Tm1_Mira454_Contig_696	TGGCGGTGAAACTTTTGAGGCTGGTGCTTCAATTCTTCACCCCAAGAACT[A/G]CCACGCTCTTAACTACTCGAATCTTCTTGGGTTGAAGGTCAAACCGCCGC
Mus_000507_Class_II	N/A	N/A	*	0	Unique_Gm	Tm1_Mira454_Contig_718	TCTCCGCCMWTTTCTTTTCATTTTTCACGTATAAATTTCACTCCTCCTCT[T/G]AATAAATCATTTGCGATCCCATTTCTTTGAAATAAAATTTCGTTTGTATT
Mus_000513_Class_II	N/A	N/A	Chr09	174473	Unique_Gm	Tm1_Mira454_Contig_726	CAAACAAAAGGATTTTCTAGAATATGTTCTCGTATTTCTTCATACTTTTC[T/C]TTTGTTGGTATAAGCCTCCATTTAAAACAATTGGCACACTGGACAGTGAA
Mus_000523_Class_II	N/A	N/A	*	0	Unique_Gm	Tm1_Mira454_Contig_743	CTTTATGAATGTGGCAAATCTTCTCTTAGCCATCGTTTTCACTTTGAAGA[A/G]AAACACAAGAATGTTTTCTAAGTCTATACTTGTTATTGGCAGTGGGGCTG
Mus_000525_Class_II	N/A	N/A	*	0	Unique_Gm	Tm1_Mira454_Contig_745	CAAATCTCTTACAAACTTTCTTTTTTCACAATTAAAAACTCAACCCCACA[A/C]CTAATTCTCCCCCCTAATATTATATATCAACCCCGTTAATTGTCCCTTCT
Mus_000526_Class_II	N/A	N/A	Chr06	29606959	Unique_Gm	Tm1_Mira454_Contig_745	ATATCCACAAATCTGATCTGTTTCGAAACCATTTCTGGATCTGGACCTAA[T/C]CGATCCGTCCCCGTGGCGACCAACCCGTCTTCCTTTCCACCGCCGTTGTT
Mus_000527_Class_II	N/A	N/A	Chr06	29607184	Unique_Gm	Tm1_Mira454_Contig_745	GACCCGACTCGCTTCCTCTGGACCGGTTTCCTGGTAAATCTAACGTTTCC[C/G]TTGCTGTTATTGCTATTACTATTATTATAATTATAGGTAGGATTAAAGCT
Mus_000529_Class_II	N/A	N/A	Chr01	11585241	2_GmGa	Tm1_Mira454_Contig_748	ACTAGCTGAATATGCTGTGGCTAAGGAGAATCTGACTGTTGCAAGGCCAT[T/C]AGAAGTATCAGCTGCTGAAGGTGCAGGTTTGCCTGTTGCTGGTCTTACAG
Mus_000532_Class_II	N/A	N/A	Chr07	58273047	Unique_Gm	Tm1_Mira454_Contig_750	TGGATTACCCCTGCCTTTCAGCTGCACAAGTGCCGAGTCGATATCAGCAC[C/G]GTGTAGTATCATTATCCGCCATAGCTCTAAACCGAATCACTCGCCGGCTC
Mus_000555_Class_II	N/A	N/A	Chr11	59147458	Unique_Gm	Tm1_Mira454_Contig_775	TTTTTGTTATGGCTAAAGGGAGAAACCCTTTGAAGCTTTTTAAGGTTTGG[T/G]AGAGTTGGATCTTTGGATCTTCGGAGATCTCGAAGATTAGAACTTTGAAA
Mus_000556_Class_II	N/A	N/A	*	0	Unique_Gm	Tm1_Mira454_Contig_779	TTGGGGAATGCAGAATGATCCCAATCCCATACATCAATCAAACATCATAA[A/C]ATACATATATGCTCATGAACCAGCAAACCCGAAAGATATGTCCGAACCCA
Mus_000565_Class_II	N/A	N/A	Chr01	4848154	Unique_Gm	Tm1_Mira454_Contig_787	ATTTTAATTAAATAAAAAACCTTAGGCTTTGGCATTCTCTAGCTTATATA[T/C]GCTAATAATACTCATACTAATCCAAAACACACACCTCTTCGTTAATCTAT
Mus_000566_Class_II	N/A	N/A	Chr01	4848943	Unique_Gm	Tm1_Mira454_Contig_787	AGGAAAATCATTAAAGAGGTGTTGCTTTATGAGTTCTAAATCAGATGGTG[T/C]TTCTCCGAAAGAAGCCATTTTTGGGAAGCTAAAATTAATAAAATGGAAGT
Mus_000567_Class_II	N/A	N/A	Chr08	54085531	Unique_Gm	Tm1_Mira454_Contig_791	TTCCCTTCGACAAATTCGGTTTCACCCACACAGGCCGTCTTGAGCTCAAC[A/G]TCTCTCAGGTCGAGCTATCAGACTCGAACCGAAATCTTGACTTGTCCAAA
Mus_000568_Class_II	N/A	N/A	Chr08	54085619	Unique_Gm	Tm1_Mira454_Contig_791	TGACTTGTCCAAAGTCGGATTCTTCCTCTGCACACTCGACGCATGGATGC[A/G]CGTGCTCCAACAACTTGAAGATGAGGAGGTCGCCTGCGTTCTCGATTCCG
Mus_000573_Class_II	N/A	N/A	Chr05	13598223	Unique_Gm	Tm1_Mira454_Contig_798	CAACATCATTGCCATGGGTTGCTTCCCATTTTTTAAATTACACACTGTAA[T/C]CAGAGAATCAAATGACATTCAAAGCCCACCTCCTTCAGATGAAGAATAGG
Mus_000578_Class_II	N/A	N/A	*	0	Unique_Gm	Tm1_Mira454_Contig_799	CACCTATCAAATGAGCACGTAAAAAGTATTGCCATGACAAGATTGGTTGT[T/C]ACACTTGAGGCCATCGAGTTATTCAGAAAAAACAGGGATCAAAAAAGAGC
Mus_000580_Class_II	N/A	N/A	Chr01	1038913	Unique_Gm	Tm1_Mira454_Contig_799	TGAGCAATCGGTAACAAAGGTAGAGGAGAAGAAACTCGAGGATGATGAAC[A/C]TTTGTTTTCCTTTGATGACAGAGAAGATGAAAAAAATGAAACTATGACAG
Mus_000592_Class_II	N/A	N/A	Chr10	17780559	Unique_Gm	Tm1_Mira454_Contig_806	AGACAAGGGGTAATGGGAAAAGAAATGGTGGAAGGTAAAGTGGTGGAGGG[T/C]TGTGTTTAAGGGCGGGCCAACTGTTTATGAAATTTTTATGGGGGATTTTC
Mus_000595_Class_II	N/A	N/A	*	0	Unique_Gm	Tm1_Mira454_Contig_807	CATAAAACATTCAACCGTAGTTTACAGTTGGTAATTGAGGGTGTTGTCCT[C/G]GGGGGCAGGTGTGAAATTCCATTTTCTGAGAAGAAAACTTTCTTTGCCCA
Mus_000596_Class_II	N/A	N/A	Chr12	508534	Unique_Gm	Tm1_Mira454_Contig_809	CAGAAGAAAGTTACTTCTCAAGAGATTGTATAACCTCTGTGGTCATCGAC[A/G]ATGAATGGTAGCATTTCTGAGAGATCAAACATTATCAGATTCATCTATCT
Mus_000600_Class_II	N/A	N/A	*	0	Unique_Gm	Tm1_Mira454_Contig_811	CTTATTCCATGATCGTCCAAGAAGAAGCTCAACAGAGTCTTTCCTCTGTT[T/C]TACCTCATGCTTCCGAACCTATCGCTTTGCTTTCTACCGCTTCTGGCAAC
Mus_000606_Class_II	N/A	N/A	Chr11	1965146	Unique_Gm	Tm1_Mira454_Contig_822	CTTCATTCGGCTAAACGGTCCGACGGTTTGATCCATTATGTACATGTAAA[A/T]AACTTGGCTCCATGATTTATACGATTCCAAGCCTTCGTAATACTCGGGTG
Mus_000607_Class_II	N/A	N/A	Chr11	1964800	Unique_Gm	Tm1_Mira454_Contig_822	ACATCGAGGGCGAGCTGAGCGAATAAGTTTATGAACTCCCAGCAACCAGG[A/G]GGTTTCGGTTTGAGAAACAAAGGTCGGAGCGCATAGAAGAAGAGTTGGAA
Mus_000609_Class_II	N/A	N/A	*	0	Unique_Gm	Tm1_Mira454_Contig_825	GGGTCTGCACTGAGGTGGAAGAACAGCAACAGTATTGGCCTTAATCACGG[A/T]GGATTGAAATGCTAGAAGTAGAAGAAAAATAAACAAACATGATCGACTAG
Mus_000630_Class_II	N/A	N/A	Chr13	4626549	Unique_Gm	Tm1_Mira454_Contig_843	TTTGCTCTGTCAAATCCTCTTTAGATAAGGCTTCTGGTTTGTCAATCTTG[T/C]TTCCGAGTACCAGCACGGGAATACCATTCAGTGAGGATTTACTTAACAGG
Mus_000635_Class_II	N/A	N/A	*	0	Unique_Gm	Tm1_Mira454_Contig_847	CATGTCGGCTCCTTCTCCAAAATAGAAATTATGCACAGTCAAGCTCTTAA[T/C]AGCAATTTGAGCTTTGTAAGGGCGGCTAGCACCCCAGATGATCAAACAAA
Mus_000644_Class_II	N/A	N/A	*	0	Unique_Gm	Tm1_Mira454_Contig_860	TAAGTAATAATAAAAAGTTTCTAAACAGAAATTGTTTTAAGCAAAGTTAC[A/G]ATTTTCAAACACACTACCATATGACATCGCCTGATCCAACCGTAATGTCT
Mus_000645_Class_II	N/A	N/A	*	0	Unique_Gm	Tm1_Mira454_Contig_860	AAACACACTACCATATGACATCGCCTGATCCAACCGTAATGTCTAGGCAG[A/G]GTTTGGGGTGTTACAAATGGCCTTTGTTAAAGAGTTTGAAGATAAATGCA
Mus_000650_Class_II	N/A	N/A	Chr01	13183613	3_GmGaGl	Tm1_Mira454_Contig_861	GTAGCCGCTGCTTCCTGGGCTGCCAATGCCTTTTTACACATGATATGATA[A/G]ATCTCAGTCAATATAGTTTGGAATGCCTTCTCAATGTTGGTTGCTTCCAG
Mus_000654_Class_II	N/A	N/A	Chr02	58543394	Unique_Gm	Tm1_Mira454_Contig_865	GAGGCTCACTATCATACCGGCCAATATTGGCCGACTTACAGTGTACCCAC[A/C]GGCTATACACCCATGAAAAGGAAGATAACACGTGTGAAAACAAGAAAAGA
Mus_000658_Class_II	N/A	N/A	Chr04	58265564	Unique_Gm	Tm1_Mira454_Contig_871	CATGTTTCATCTCAAGGCTCAAACACCATACTCTCTGCTTCCCGTTTCAC[T/G]GACTCGAACAGCACGGAAGACAAGTATCGCTCTCCAAAGCTGGGGAAGAC
Mus_000659_Class_II	N/A	N/A	Chr03	6308230	Unique_Gm	Tm1_Mira454_Contig_872	TCGAAAAAGGGTGAAACGTCATCGTTTTCTTCCCTTCTGGTCTTCATCAC[T/C]CCTACTCGATCCGAACCGTACGACCTTAACGTACATAACCTCGGCTGCAA
Mus_000660_Class_II	N/A	N/A	Chr01	4809954	Unique_Gm	Tm1_Mira454_Contig_876	CAAACTTAATTGCATAATTTGCAATTAATGCTACAAGAATGCATCCATAT[A/C]TTTTTTCCATCAATTCTATAGCTGTATGAAATAAACAAATGCTAGCAAAC
Mus_000662_Class_II	N/A	N/A	Chr08	55751751	2_GmGa	Tm1_Mira454_Contig_877	GCCACCGTCTTTTGGATATCCTTTGGGTCGGAAGAAGCCGGGACCGGAAG[A/C]TTCCAAGCTGAGTCAGCGAAGTTCAAACAAGCTGACTTCCCTCTCAGTGC
Mus_000680_Class_II	N/A	N/A	Chr13	12745820	Unique_Gm	Tm1_Mira454_Contig_913	CAATAGCGCAATAGATCTTCCTCATTGAGTGATTGGTGTTTCTTCTTCAA[T/C]TTTGACCAATCCTCTTCACAGAAATGCTTTCCCGCCATAATTAGATCGGA
Mus_000689_Class_II	N/A	N/A	Chr07	19249974	Unique_Gm	Tm1_Mira454_Contig_933	GGCTTGGTTTCCAGTTCGGGCTTCTTGGTCGTCTCCATCTGCTGTTCCTT[T/G]GCTAGTTTCTTTAGCATGGCAAGCTCAAGATCCTTGCTCATCTTCCTCCT
Mus_000694_Class_II	N/A	N/A	*	0	Unique_Gm	Tm1_Mira454_Contig_935	TTCTGAAATTGTTGAACTACGAAATCTGAAAGTGGCTAAAATTTGGAGTC[A/G]TAGGTAAGGTAAAGATTAAATTGTGATAGCTTTGTCCCATATAAATGAAT
Mus_000701_Class_II	N/A	N/A	*	0	Unique_Gm	Tm1_Mira454_Contig_941	AACACTAGTATGTAGTATTCAACACTTCAAAATATATTATTTCATAACAC[A/T]GACTTTTTACTCCTCCATAAGAACATGACAAAGGGTCTGTGCATGTGAAG
Mus_000703_Class_II	N/A	N/A	Chr11	32884092	Unique_Gm	Tm1_Mira454_Contig_943	GTAAGCAAGCATGTACAAACCGCATAAACTGTTAACTTAGTTTTAAAATA[T/G]GAACCCAGTAATCCAGCCAAGCCATCGAGATAGCAAAATTAGGAATTAAA
Mus_000712_Class_II	N/A	N/A	*	0	Unique_Gm	Tm1_Mira454_Contig_947	TCATTTTTATCTTCTTCACTCATCTTGGTTTGTTGTGGTTTAAGAGTGCA[A/C]GCACAGAAAAAGAAAGAAAGAAGAAGCTTTTGATTATTGAGGGAAGAGAA
Mus_000714_Class_II	N/A	N/A	Chr07	7615733	Unique_Gm	Tm1_Mira454_Contig_952	TACTAGCATATGACCCCATGGTTGTATACGCCTACTGGTCAGAAAACACA[A/C]GGCCTCATACCTAAACCATCTGTATACAGAAACGTTTAGCATTACATTCG
Mus_000715_Class_II	N/A	N/A	*	0	Unique_Gm	Tm1_Mira454_Contig_952	GTCCAATAAATTCTTGGAAGAACCAGAGAGAGCTGCAGCAAAGACACTAC[A/T]TATATAAGTAGTTGCCACCTTAGCTCCATACATAGCACGCATCAATACTT
Mus_000722_Class_II	N/A	N/A	*	0	Unique_Gm	Tm1_Mira454_Contig_962	AAAGAGTTTTTCCTTTCTTCTTTTCCCTTAATTTCCAATTTTAGGGTTCT[T/C]GATTTCCCCACATTTATCCCTCTGTACACTAACAAAATTATTATCTCTAA
Mus_000738_Class_II	N/A	N/A	*	0	Unique_Gm	Tm1_Mira454_Contig_983	TTTACAGCCTCTAGGATCAAACTGGGAACTACTCTTGGTTCATTTCCCTG[A/G]AATGGGGTTTCACACTTCAGAACCTTGACTGATTTTTCTTTGATTTTGAA
Mus_000740_Class_II	N/A	N/A	Chr08	55580095	Unique_Gm	Tm1_Mira454_Contig_989	AAGCCGTAGACCGTTGATGGATATGATCATCGGATGACCCAAATAGACCC[T/G]TTGCTACATAGTAAACAGCCCATAACAGAGCTAGAACCGTAAAAAAAGTA
Mus_000747_Class_II	N/A	N/A	Chr04	62006119	2_GmGa	Tm1_Mira454_Contig_1000	TTTACCCTTCCACTTTTCATCCAAACAACAAATTGCCCAGAAAGGGGAAA[T/G]ATCAGGAATTCTCACCAGCAAACAATCTTGAAAAACCATATTATAAACAC
Mus_000751_Class_II	N/A	N/A	Chr11	659013	Unique_Gm	Tm1_Mira454_Contig_1001	TAAACCGAGCTTTCTTCTGAATCGAAAAGATTTCTTTGACCTGGCTATCG[T/G]TTCCCACTAGGATAGCTGTGAGTACACTGAGGACACATATCAAACACCTT
Mus_000757_Class_II	N/A	N/A	*	0	2_GmGl	Tm1_Mira454_Contig_1007	CGATTAACTTTTAGGGGGCTAACCATAAGGAAATTTTTCATAGTAGCATA[A/G]GAACAAGGAAACAACACAAGGTCATAAAACAGCACAAAATCTGGAGGAAA
Mus_000776_Class_II	N/A	N/A	*	0	Unique_Gm	Tm1_Mira454_Contig_1043	TGTATTTAAAAAAAAGACTTGAAAGAAAGGAGGTAATATCTCATGATGGA[A/C]GTAACTGAATCCCCCTTTACTTCAAAATCTCACGAGATTCGGAAAATGAG
Mus_000780_Class_II	N/A	N/A	Chr08	34563079	Unique_Gm	Tm1_Mira454_Contig_1046	TTTCCTGAAGAATTGTCTGATATAATGTAGCCACCTTTTTCAACCCCCTC[A/G]ATGGAAGTTCCGGGTAGTTGGGGTAGTTTTTGTCGAGAGAGTGCGATAAT
Mus_000791_Class_II	N/A	N/A	*	0	Unique_Gm	Tm1_Mira454_Contig_1052	TATCCCAGTGGTCTCAGGCAACATAGAAGCTGTTGTTGACCCATCACCCC[A/G]ATTATTCTCATATTGTACATGGTAATTTCCATAACTCTCATAACTCCCAT
Mus_000793_Class_II	N/A	N/A	Chr05	60331571	Unique_Gm	Tm1_Mira454_Contig_1054	CCAGTAATCTATTGCAATGGCAGGGGCTGGTACATTCTCAATCGCACCAC[T/C]ATCAATGTCCTTCAAATACTCTGTATATGAGTGAATGGCTTCCTCCTCCA
Mus_000801_Class_II	N/A	N/A	Chr08	748157	2_GmGa	Tm1_Mira454_Contig_1070	CATGCAAATCTCAGCACTGCTATAGCCATCAATGTCGCGGCTCTGAAATA[T/G]ATCTGATTAACACTTTTCTCCACTCTCTCAACCATCTCCTCTTCCTTCAG
Mus_000813_Class_II	N/A	N/A	*	0	Unique_Gm	Tm1_Mira454_Contig_1088	CGTACTTTGCGAACCACGCCAGCATATCTTGTTGAGCTTCGTTAGCACTC[A/G]ACATAGCTGTCGGATCATTGACATCGTATCTGACTGACCATCCATGGCCA
Mus_000814_Class_II	N/A	N/A	Chr13	14941357	Unique_Gm	Tm1_Mira454_Contig_1093	GTTTCCCTCGTGTCCCCAGTGTCCTTCTTGAATGCGAATCCCAGCACCGC[A/G]ATCTTTTTCCCCGACACCGTATTGAACATCGACGACACAATCCGGTTTAC
Mus_000817_Class_II	N/A	N/A	Chr09	12013598	Unique_Gm	Tm1_Mira454_Contig_1101	TGTCATACTTTCCATCAAGGTAAGTTGCAAAAACATTTAATCCATGACCA[T/C]TAAATTTGTTTGCAACAGCAGGATTGAACATTATCTGGTTTCTATTATCA
Mus_000820_Class_II	N/A	N/A	*	0	Unique_Gm	Tm1_Mira454_Contig_1106	AGACATCGAGTAGTTTGTCGACGGTTTTGAGTTTGTCTTTGATCCTGAAC[A/G]AAGCCTCACCTCGTATTGTTCGAGCAAGGAAGCAAACAACGTTGCAACTC
Mus_000822_Class_II	N/A	N/A	Chr10	61725947	Unique_Gm	Tm1_Mira454_Contig_1111	TTACCAATTACCCTTTTTTTAAAGGGCCACATACACAAGGATAAACAAAA[A/G]AACTATGCGCAAGTCCCACATTGAAGCTTCTTTGATTCCAACACACTTCT
Mus_000831_Class_II	N/A	N/A	Chr04	12217054	Unique_Gm	Tm1_Mira454_Contig_1123	CATCGATTTTCCCCGTCAAAAGTTCTGCATTCCTAAGTTTGGGAGTACAT[T/G]AAATGAAAGCTATGTTGCACACAAATATACATTGACGGTAGCTATAATCC
Mus_000834_Class_II	N/A	N/A	*	0	Unique_Gm	Tm1_Mira454_Contig_1135	TGTCGGACATGAATATTTWAAAAAAATGAAGTTCGAACAATATAATTTAT[A/G]TAACTTTTCTTCTCAAAACTTCAAATAAGAAATCGTTCCAAGCATCAATC
Mus_000835_Class_II	N/A	N/A	Chr07	5466249	Unique_Gm	Tm1_Mira454_Contig_1135	AGGGTCACCCTCGCTTTGCACTCCCTGCAGCGGTTGATATGGTTTAATGC[A/C]GATCGAAAAGCCATCCTGAGGGCGAACCCGACACCAAAATCGGTCACATT
Mus_000846_Class_II	N/A	N/A	*	0	Unique_Gm	Tm1_Mira454_Contig_1144	CTGGATAAGAAGCATAGGGTGAAAGTGGTCTTGAAAATCCAGTGATTCCA[A/G]CTGCCTTGGGTACTGTTTCGGGAACTGAATTTGTTTGAGGAGGGGCTTCT
Mus_000851_Class_II	N/A	N/A	scaffold_17	79171	Unique_Gm	Tm1_Mira454_Contig_1159	AACGCTGACGAAGAGAACTGTTGAACTGCACTTGGTAGCCATTCTTTAAA[A/G]TAAGAATGGTAAACTGTCTCTGCCGGAGAAATGGCTCCAAGAGGAGTTAC
Mus_000857_Class_II	N/A	N/A	Chr10	4315212	Unique_Gm	Tm1_Mira454_Contig_1168	ATCTGATGTGAACTTGAGAGCTCTAATTGCTCCCATTCTTCCCTTCAATA[T/C]AGCTAGGGACTGGGCTGGTTTTCTTACATCCCACAATCTGCAAGTTGTGT
Mus_000871_Class_II	N/A	N/A	Chr13	44496572	Unique_Gm	Tm1_Mira454_Contig_1186	GCAATGGCCAAGACGCCGATAGGGCTAGAACCAGTGGTGGGATCCCTATC[A/G]TCCTCTAAGAAGAAAGAATACAGAGTCACTAATCGACTCCAAGAGGGCAA
Mus_000874_Class_II	N/A	N/A	*	0	2_GmGl	Tm1_Mira454_Contig_1199	CATAAGCAATACTCTACCATGGCCATCAATGATAATAGACTAACTTCCAA[T/G]GCTTTATTTATAAGTAAAGCTAACCCAAGAAATAAAGGATCATAAAGGGT
Mus_000878_Class_II	N/A	N/A	Chr01	48337120	Unique_Gm	Tm1_Mira454_Contig_1202	GACGGCGAGTCGTGTCCAGGCGAGGACTTTACCAGAAGGCAAGTGCTTGA[T/C]TTCAACGGGGGAGCCGACATTGCCGATTAGGTGCACTGTATTACAGAGGT
Mus_000886_Class_II	N/A	N/A	Chr09	70414225	Unique_Gm	Tm1_Mira454_Contig_1213	TTTCCCAGGTTTACTGTTACTCTCTCTCCACATAAATACTTCAATCCAAC[T/C]CCCCCAATAGAACACAACACCAACCCAGTTTTGCCTTCAGTCTAAAGCAC
Mus_000887_Class_II	N/A	N/A	Chr07	23279856	Unique_Gm	Tm1_Mira454_Contig_1217	ATTGTTTAGCAGTCATCCACTAAATGCTTCCCTTATCACCTCTAATATAC[A/G]ATTTGCTACGTCGGGCCCAAACAATCTTGGGAAGCTTGAGCCTATATCAA
Mus_000889_Class_II	N/A	N/A	Chr01	8863675	3_GmGaGl	Tm1_Mira454_Contig_1219	GATACCAGTTGCACACATTCATATAGATTTTACAGTATTTGCCACATTGC[A/G]CATGCACAGAGCTTGCAAAGCAGATCAACTAGAAGGAAACCTTAATACCC
Mus_000890_Class_II	N/A	N/A	Chr07	2235296	Unique_Gm	Tm1_Mira454_Contig_1220	TAGAGACATAAAGCTTATGGCGTGTCTCACGGGAAGGAACCATTGGCTCC[A/G]AAGAAGGCGGCGAAGGTTTCTTCAGTCTCCTTGAAAACTCTACCCTAATA
Mus_000893_Class_II	N/A	N/A	Chr07	7583676	Unique_Gm	Tm1_Mira454_Contig_1223	AGGATCCAGGGACACACATGTTACGTCTCCATTTTCACCGATTCAGTTCA[T/C]CACAATTGAATCTTGCTGACTCTAAATTTCACGTTTTGGTTAATGGGTTG
Mus_000894_Class_II	N/A	N/A	Chr07	7582845	Unique_Gm	Tm1_Mira454_Contig_1223	GGAGTGGAGATCATGAAGATAAGTAACTGGATGGGTAGTTTCGACGGTAC[T/G]TTGCCTGCAGAGTCAGTTTTGAAGTGTTTGCCAAGGAAAAGAAGAGTTGG
Mus_000898_Class_II	N/A	N/A	Chr10	55733792	Unique_Gm	Tm1_Mira454_Contig_1235	ATCGGAATTGTATCCTCCCCCGCAGATCCCACAAAAGGTATCGCCCTGCT[C/G]TTCTTCATCCTCCTCGTAACTATTATCAGCTATCTTAGGATTGTTTCTCG
Mus_000905_Class_II	N/A	N/A	*	0	Unique_Gm	Tm1_Mira454_Contig_1245	ACAAAACTAGCTTAGGGATCGAGTCCGTTTAAATACAGATCAAAAAGGAG[A/T]GCAGATCAGAACAGATCCGAGCAGATCCCMMMGTAATTAAAATAGGTGTG
Mus_000907_Class_II	N/A	N/A	Chr04	50972867	Unique_Gm	Tm1_Mira454_Contig_1250	CCCGTTAGGCCCAGAAGATCCCTCCACGGCCTTTTCAAGGACGGGGTCAT[T/C]CTGACTGGGTTTTGGGTCTTCAATGGCAGGAACAGAAGCTGAAACTCCAG
Mus_000910_Class_II	N/A	N/A	Chr10	2729894	Unique_Gm	Tm1_Mira454_Contig_1255	GGTTGTAGGTTGGCCACCTATCAGATCATTTAGGAAGAACTCATTGGCCT[T/C]GGCGTCGAAGAACACTGATGAAGTCGATGGGAAGGCAGGGCCTGGTGCTT
Mus_000917_Class_II	N/A	N/A	Chr07	48579970	3_GmGaGl	Tm1_Mira454_Contig_1260	AGAGGTTGAGGGATAAGGAAGCCATTGGTTTTTGGTGAATGGAATGAAAG[A/C]CTGAAAATGGGGTTGTAGATATGATGAAAGGTTGTGGTCCGTGGCTGTTG
Mus_000929_Class_II	N/A	N/A	*	0	Unique_Gm	Tm1_Mira454_Contig_1272	ATTTTTAACAAGAAAACTAGGTATCCTATCGGGCATCCTTAGATAAGAGA[T/C]TGTGAGTTTCAACTTTTCGGGCATTGCACAGCTCATCAACACAATCACCC
Mus_000935_Class_II	N/A	N/A	Chr04	791507	Unique_Gm	Tm1_Mira454_Contig_1281	GAATGAGAGCCAAAAGTGCATCTCGAACTTTTTCTCTACTGATAGTTAAA[A/C]CATAGTTGTGCGTGGGAACGGGAGCAGGCGTGAGTGATGGTGAGGGAGCA
Mus_000940_Class_II	N/A	N/A	Chr07	21193675	Unique_Gm	Tm1_Mira454_Contig_1283	ATCCCCAATTGATGGCTAAGCAGATAGCAACATTGGCTCGTGAACGAGCA[A/G]TGGATAAGAACCGACAGACACCGTTTGCCAAAGCAGCTCAAGATGCTGGG
Mus_000951_Class_II	N/A	N/A	Chr03	38020272	Unique_Gm	Tm1_Mira454_Contig_1310	TTACCATCTAGCGAATGCAATAGCATAGTTTCATTTGGTGTAATTTGTTT[T/C]CGAAACCGATTCTTGGGCAGAGGATTGAATTTCTGCAGGCAGTCTTTTTG
Mus_000952_Class_II	N/A	N/A	Chr09	58267113	Unique_Gm	Tm1_Mira454_Contig_1311	AGTGCTAATGAAATACAAAAATAGTTTTATCCCACCACGTATTGCACCCA[A/C]TTTGAGTGAAGAACATTAACAACTAAGCTCATCATACATGTCAACCTCTC
Mus_000953_Class_II	N/A	N/A	Chr09	58268295	3_GmGaGl	Tm1_Mira454_Contig_1311	CAGAATTGTAGTTCCTGGTTAAAGGTTTCAATAGCTTGTTGTGGACCGTT[A/T]GATTCCTCTGAATGTTTATGGGAGACTGTCTTTTCCCTATGGAACATGGT
Mus_000957_Class_II	N/A	N/A	*	0	Unique_Gm	Tm1_Mira454_Contig_1316	CGACCGCAACCAATTTTGATGCTCCCCATAAAAGTCCAGGCATTTCAACG[T/G]ATCGAACGGCTTCTTCCAACTGCTTCATGTCGGTCTCGTCATCCCATGGT
Mus_000962_Class_II	N/A	N/A	Chr05	63243215	2_GmGa	Tm1_Mira454_Contig_1322	ATATCGTCGTGGAAATGCCGGCGGACACCACGGTCAATCTTCTTCAAGTC[A/G]GAATATCTCATTTCTCTCTTCTTTGCTGCTTCTTGTAGTGCAGTTTTTAC
Mus_000963_Class_II	N/A	N/A	Chr05	63242900	Unique_Gm	Tm1_Mira454_Contig_1322	TGAACTATATTGACAGCTTCTTGATTACTTAGGTGCTCCCAAAGCCCATC[A/G]GATGCAAATATCACAAACTGATCATGTGGCTGCAGCTCGTGCACTGATAT
Mus_000968_Class_II	N/A	N/A	Chr09	16160712	Unique_Gm	Tm1_Mira454_Contig_1336	ATTTACACTGGTTTAACATGCAGACCACTCAAGTAGCATCAGGCTCTAGC[T/C]CCTGCTCTAGCATCTGCAAAATACAACACATATTCTCCTGCCTCATGACC
Mus_000972_Class_II	N/A	N/A	Chr13	49943474	Unique_Gm	Tm1_Mira454_Contig_1338	TTTTACATCTTTCACATCCCCTTCCTCTAAATAAACGATCTCCATTTTGT[T/C]GATTCCGTTCAAAATCGGTATGTTCAAACCGCTGTTATAGCTCGAATCCG
Mus_000973_Class_II	N/A	N/A	Chr08	56170728	Unique_Gm	Tm1_Mira454_Contig_1339	TGTTTAGTGGATCGTGACTCAGCGGGTTCGTCGACGTTGGATTTCAACTC[T/C]GGGTTACCGGCTGACTCAGTGGTTGCTCCGTTAATAAGGAGCCGAAAGGT
Mus_000976_Class_II	N/A	N/A	Chr09	15542783	Unique_Gm	Tm1_Mira454_Contig_1341	TTCAATTGCAGCATCCTCGTCCATATTCTACTAAAYCAAACAAATATACG[T/C]ATCAAAATTTATTGATAACACGCTGACAGTAGCAATGTACATATACTGGA
Mus_000981_Class_II	N/A	N/A	Chr02	62401741	Unique_Gm	Tm1_Mira454_Contig_1345	AAAAAGTAATTATTTTCTTCATGATTTTTAGTTTATCTTTTGAAAATCTG[T/G]GTTGTAATGTATTAAGCTCCTAATTGAGTTGATGTTATCAGTCAACCGGT
Mus_000986_Class_II	N/A	N/A	Chr03	6276178	Unique_Gm	Tm1_Mira454_Contig_1357	AGACATAATGAGTAGAAACCGACGGCTCAGATAATGATGAAGGCGGCGGA[A/G]GCGAAGCTGAACCATACTCCGATCGGACGGAAGGAGAACCGTAGCGGAGG
Mus_000988_Class_II	N/A	N/A	Chr02	48851833	Unique_Gm	Tm1_Mira454_Contig_1360	TTCCAGATTGGTGGCAGCGGAGGCTATAACTTCAGAGCCTTGTTTTGACA[A/C]TGTACATCGCAACACTTATTTTTTTCTCATTTATGGTGGCATCTGATGTG
Mus_000989_Class_II	N/A	N/A	Chr04	55075812	Unique_Gm	Tm1_Mira454_Contig_1361	GAAAAAACCATGAGAACAATGACAGCACCAAACAAGAAAGGACCAAGGAA[A/G]TGGAAATCATGGCCTCTCCTTGCAGCCCAGAAAGTGTAGAGAGTGAGAGC
Mus_000996_Class_II	N/A	N/A	*	0	Unique_Gm	Tm1_Mira454_Contig_1367	GGTCCGACAAATCTCAAAAAACAACGAACGGAATACCATAACATGGTTGC[A/T]TCAGTTGGGTATCTCAAATCCCGAAAACTTGGAACACATACATGCACATA
Mus_001003_Class_II	N/A	N/A	*	0	Unique_Gm	Tm1_Mira454_Contig_1372	CCCTCCCATCCACAGGTTCCAACATAATTTGATTTTTTTGCAAATATTAA[T/G]AAAACTACGTAACCTGAGTGGGAATATATTTATATAATTCTCTCCTTAAA
Mus_001006_Class_II	N/A	N/A	Chr12	15158260	Unique_Gm	Tm1_Mira454_Contig_1376	GACCACGACGCTGTCCAGAAGGCGGCTAACGATGCCGGACCGATCGATGT[T/C]CTGGTAGTTAACCAGGGGGTTTTTGTGCCTCAGGAGCTTGAGAAGCAGGG
Mus_001008_Class_II	N/A	N/A	Chr12	15157289	3_GmGaGl	Tm1_Mira454_Contig_1376	GCTACTGCTGGTTTATCCCCTCAAAGATCTTTCTTAATGGCATTCATTGA[C/G]GTGGCTTCTGTCGGTGTCTTACGTCTTGTAGGTTTATTTTTCCAATGGAA
Mus_001011_Class_II	N/A	N/A	Chr10	26010912	Unique_Gm	Tm1_Mira454_Contig_1382	TAATTATCACTTAGAAATGGAAACGAAGTTTAAACAATATACATAAAAGT[T/G]AAGATGGTTGGGGACAAATATTTGGCAGCTGATGATGGAACATGAGCCAC
Mus_001016_Class_II	N/A	N/A	Chr01	6725626	Unique_Gm	Tm1_Mira454_Contig_1402	AGAAGCCATTTTGTTAACGATGCTTTGACTCAGGCCTGTTAGGCTTCTCG[A/G]TAAGCCTTCGGTTTTATGAGGCTGTTGACACTCTGAACCTTGTAAAAATT
Mus_001022_Class_II	N/A	N/A	Chr09	13672149	Unique_Gm	Tm1_Mira454_Contig_1420	TCCAAGCTGCATTCCTGACCCTTGGTAAAAGAAAACCAATTTGTTTGGAT[T/C]GTTCCTATCCACCAAAAACATGGGCATTTTCCTTATTATATTATGCATTG
Mus_001027_Class_II	N/A	N/A	Chr13	866976	Unique_Gm	Tm1_Mira454_Contig_1424	AAAAACAAAGACTATGAAAATTCTTGGGAGCACAATAATGGCAACACAAA[A/C]GATACTGGATACGGGAACTGTTGGAACGACTCTTGGGAATGGAACCAAAG
Mus_001028_Class_II	N/A	N/A	*	0	Unique_Gm	Tm1_Mira454_Contig_1424	ATGAACGACCACCTGTGGAGCCGAGACAGTTGAATACCGTGGATTATTGT[A/G]GTTGGGCCATTTAACCATATGATGAATTTGGAGGCAAGTTTTGTAAGTAC
Mus_001029_Class_II	N/A	N/A	Chr07	58141451	Unique_Gm	Tm1_Mira454_Contig_1425	TCGGCGATCCAGGGATCGGTTAAGAGGGAATGAAACGGTGATGTTTCGAA[T/G]GTTGATAGGTTTTCTGATGATGCTGCCATCGTTATTTTAAACCGTAATTA
Mus_001030_Class_II	N/A	N/A	Chr02	28519068	Unique_Gm	Tm1_Mira454_Contig_1427	CTTCCTATAGAATTCAACTTTGTACTCCTCTGCTTCCTTTATTATTTGCT[T/C]CAACGTCTCCTTCTCTTTCTTTCCCTTCTCCTCCAGTCGAATCACGTTTT
Mus_001037_Class_II	N/A	N/A	*	0	Unique_Gm	Tm1_Mira454_Contig_1436	GGGGAAAAGATGAAATAACGAGAGGCAGCAAGGTCCTAACTTTATTCTGC[A/C]GGAAACAAAGAAAACAAATAGAAAAGCAAAAAAGAAAACCGGACGATGAC
Mus_001038_Class_II	N/A	N/A	Chr07	4983610	Unique_Gm	Tm1_Mira454_Contig_1436	GTTGTTAGTGAATGCAATCGTTGATTTTCCGTTGCTACCGGCGAGCACTC[T/G]GCGGATGTAGGAATCCGTCAACATCTCCAGCTCCATATCGTCACCGATGA
Mus_001039_Class_II	N/A	N/A	Chr01	6604700	2_GmGa	Tm1_Mira454_Contig_1437	TTATGATTTCCTAAATACCTTGGGGAACAAGTATATATGGTGGTTTGCAA[T/C]CTTTCATACTCAATCCTCATGTTCATCCTCGCCTTCAGAATCTGATCGAA
Mus_001040_Class_II	N/A	N/A	Chr06	13513412	2_GmGa	Tm1_Mira454_Contig_1439	TAATATCATCCTTTCTGAAAAATGCCCTGACAAACAATGAGGAATGACAC[A/T]GTTTTACTAATTATCTTTTTTTTTCCTAGCAAACCACGGTCCATAGCACA
Mus_001041_Class_II	N/A	N/A	Chr06	13515198	Unique_Gm	Tm1_Mira454_Contig_1439	ATGGTTGAAGCAGGCGAGTATCGAAATGGACCCATATCTGATCCATCGTA[T/C]AACCGAAACTTAATCTCTACCACCTCCTCCTCCGGCATTTCAATTTCCAA
Mus_001042_Class_II	N/A	N/A	*	0	Unique_Gm	Tm1_Mira454_Contig_1441	AGTTCTTTACTTTAATTTTTGTTTTCCTTTAAAGTTAAAGCACATCCACA[A/T]TACGATTGTTTGCTATGTCAAGGTGACAGAATTTGAAAGAAATTGAGGAC
Mus_001050_Class_II	N/A	N/A	*	0	Unique_Gm	Tm1_Mira454_Contig_1453	ATTTCATTTCTTTCAACACCGTAGCTAATTGGATAGATTCCCTTCTTAAC[A/C]TTTCATTCTCGTTTCTGTTGCTAATCTCTTCCATGGTTTATCGACTAAAC
Mus_001054_Class_II	N/A	N/A	Chr09	27263987	Unique_Gm	Tm1_Mira454_Contig_1458	CACTGTAGTGCATGGTAAATAATGTGCTTTGGTAACGGGTCAGTTTTATA[T/C]GCTTCCTGAGCGACTCGGTTATGGGGCCACTGAAGCCTGCCTTCCGGATA
Mus_001057_Class_II	N/A	N/A	*	0	Unique_Gm	Tm1_Mira454_Contig_1459	ATTTGAAGGTAGGGATGGGTGACTGCTTGAAGGTTTCCAGGGACAGTGGG[T/C]TTCACGCGTAGCAGGATGAATCGATTAATTCCATCCTCCAGCTTCGTATT
Mus_001060_Class_II	N/A	N/A	Chr09	998869	Unique_Gm	Tm1_Mira454_Contig_1461	CAGAGGAACTTCAGGAACCCTTTTTGGCAAAGGCTCAGGATGTACTGGAA[T/C]CTCTGGTTCATGATCATGATCTTCCTCTATATCATCATCACCTTCATCTA
Mus_001064_Class_II	N/A	N/A	Chr05	35062859	Unique_Gm	Tm1_Mira454_Contig_1472	GGCATCACCATGACATTCCCTTGCTTCAAAACCGACTCCCTAAAAAATTT[A/T]CCTGGTTCAACCCATCTATTCACTGAAGTTTCTTTAGAGCTTGAGTTTGT
Mus_001065_Class_II	N/A	N/A	Chr08	47997138	Unique_Gm	Tm1_Mira454_Contig_1473	CAATTGAAATTAGCTTTTCAACTGCGAAATTACATTACCTATATGACACG[A/T]TTAATACCTGTTCCGATTGCTAGCTCTTTGATTCAGTTTTTCCATGCACT
Mus_001072_Class_II	N/A	N/A	*	0	Unique_Gm	Tm1_Mira454_Contig_1483	TCGTCGAAGACCGCCGTATCCTGTTTTGCAGCTACAACTAGAGTTTTCTT[T/C]ATTATCATTGAGCAAGAGTCTCCACAGATTCCATTATTATTCACCTTGTG
Mus_001074_Class_II	N/A	N/A	Chr07	32536397	Unique_Gm	Tm1_Mira454_Contig_1485	ATTCCATCAACAAGTTTATCAACTCCATTCTGCTAATCAGGTTTAATACA[A/T]AATGGTACTAGAATTTCACACCAGAACTAATCATGCTCAAATAATTGAAC
Mus_001079_Class_II	N/A	N/A	Chr05	57315714	Unique_Gm	Tm1_Mira454_Contig_1490	ATCGATCTGGCTTCAGCGGTCCACAAACGGGCACACCTTCTTTCTCCTTC[T/C]TCTCTAGACCTGGAATTGATGTCCCAGAACCGGGTCGTAAAGAAATCTGA
Mus_001083_Class_II	N/A	N/A	Chr09	24658390	Unique_Gm	Tm1_Mira454_Contig_1503	AGCTATGGAGCTGAATTTGTGCCTGATGCGAAAGATAGCTACGCGGTTAT[T/C]ATTCAAAAACCGACCAAGATGACTGCAAAAGATGAACCAGTTGTGTCTCA
Mus_001088_Class_II	N/A	N/A	Chr04	58822842	Unique_Gm	Tm1_Mira454_Contig_1514	TAATCTCCATCAAAATATCTGCTTTTTTCTCAAGCAGAGCATCAATTTTG[C/G]TATTGATTTTCTCTAACTTCTGTTTCAGTTTGCTTAGATCTTTGTCTTTT
Mus_001090_Class_II	N/A	N/A	*	0	Unique_Gm	Tm1_Mira454_Contig_1514	TTATCTTTCTTTTTCTCCTTATCCTTGTTATCTTTCTTCTTCTTCTCCTT[T/C]GCCTCTTTGGCATCTTCTACATCATCCTCTTCGTCCGACTTCTTTTCTTT
Mus_001093_Class_II	N/A	N/A	Chr13	25056418	Unique_Gm	Tm1_Mira454_Contig_1520	TTGCATTCTTAACCCAATAGCTATTTTCTACTAAGATCGTGAAATTAGAC[C/G]GACTTTGCAGGCCATGTTGCTTGAGCTGACATGATTATACCTACGATCAC
Mus_001094_Class_II	N/A	N/A	Chr03	2810207	Unique_Gm	Tm1_Mira454_Contig_1523	TTAGACTTGAATGATAAGAATACATGAAAAATCTTGTTCAAAGATTTAAG[T/C]CTACTTGAATTACAAATGTGATGACCCAATGTTACATTACACGATGAGAA
Mus_001098_Class_II	N/A	N/A	Chr05	40836722	Unique_Gm	Tm1_Mira454_Contig_1524	AGTAAGTCTTTATTCTACGAAGCTCCTCTCGGTTACAGCATTGAAGACGT[T/G]CGGCCAAACGGTGGAATCAAGAAGTTCAGATCTGCTGCTTACTCCAACTG
Mus_001105_Class_II	N/A	N/A	Chr11	15469141	Unique_Gm	Tm1_Mira454_Contig_1532	ATTTAAAGTCTGCAATCCCTGCATTAGGAGGTGGCTGGCCAAGAATCTTT[A/G]CCGTGCTAGCTTTAACGTTAGTGCTCACATACATGAACTATAGGGGTTTA
Mus_001111_Class_II	N/A	N/A	Chr02	2976993	Unique_Gm	Tm1_Mira454_Contig_1541	TTGAGGACATCAATGGTGGGGTTGGTGAAGAATTCGAGGACTTGTGGGTC[A/G]GAGAAGATTGTCTCGACTTTTTCAACGTCGGAGCTGGTGGCATCAAGGGT
Mus_001116_Class_II	N/A	N/A	Chr09	34968025	2_GmGa	Tm1_Mira454_Contig_1544	AGGTTTTGCTCCTGAAGTTTTCTCCAAAGCATCCACATCAACCCCCTTCA[A/G]ACCTGGTAATGACTTCAATTGCTTCTCATAAGCTTCAGCCTTCTCAACAT
Mus_001117_Class_II	N/A	N/A	Chr09	34968093	Unique_Gm	Tm1_Mira454_Contig_1544	ATTGCTTCTCATAAGCTTCAGCCTTCTCAACATTTGCATGAGCAACTGTA[C/G]TTATCAGCCCGACCAATGCTTCTATATTTCCGTTACTTTTTACAAGCTCC
Mus_001120_Class_II	N/A	N/A	Chr06	50113930	Unique_Gm	Tm1_Mira454_Contig_1547	CCAACTCACTCTCCACCACTTCAATCGGCTTATAATCTTCACTTCTTCCA[T/C]ACCCAAGACCCATAGGATAAGGTGGTGAGTCAGTCTGGAAACTCGGTTGA
Mus_001130_Class_II	N/A	N/A	Chr08	55709849	Unique_Gm	Tm1_Mira454_Contig_1564	TGATGCTTGTGCTGGTATTGTTGATGGATTGGCAAATGAGAAACCGAGTT[A/G]CTCGATTGTTGCTCCTGGATTGGTGCTAATCTTTGCCTGGATTGCTGCTC
Mus_001132_Class_II	N/A	N/A	*	0	Unique_Gm	Tm1_Mira454_Contig_1567	ATGCTGCACATAAATACCTCTAGCGGACGGACATTTGAGTCTGCTAGGTT[T/C]ACCTTCCCCTCGCCTGTGGTAAAGTTTGTGAGGCCCAGATGGTAACGTAA
Mus_001147_Class_II	N/A	N/A	*	0	Unique_Gm	Tm1_Mira454_Contig_1583	TGTATATGAAACAGAAAAAATATATACATATTTTTTTGTTCAAGATACTC[T/C]AGTATATATATATTCTTTAGTGCCACGAAAACCAACGATGCACACCAGAA
Mus_001149_Class_II	N/A	N/A	Chr09	3226341	Unique_Gm	Tm1_Mira454_Contig_1584	TCCCCATTCGTTCAGGAGCTGTGCAAGAAACACAACTTACAGTACGATAC[T/C]GCTTCGTTTTGGAAGGCTAATGTAATGACGATCGAGACCCTTCGATCAGC
Mus_001164_Class_II	N/A	N/A	*	0	Unique_Gm	Tm1_Mira454_Contig_1612	CATCTTGAGGGACTGGCAATCAGTCCAGAGACACTCATTTTTATAGTACT[T/C]GCTTGTTGAGATGACTGAAAATACAAAGTCGGGTCGAGCTAGAAAGTGTT
Mus_001177_Class_II	N/A	N/A	Chr06	16067961	Unique_Gm	Tm1_Mira454_Contig_1627	AGCAGCTCCATCTGCTCCTCAAAAGCCCTGGAACGTTGATGGTGATCATC[C/G]GACGACCCGAATAGACCCGTTACTACATAGTAAATGGCCCACAACAGAGC
Mus_001187_Class_II	N/A	N/A	Chr01	53717459	Unique_Gm	Tm1_Mira454_Contig_1640	GAAAACAAAGCTTAACTTTCTGTACAAAATTCAATGCATGGCACGCACTA[T/C]TCTATAAACCCACAATCCCAGCTATCAGGTTCAAATTCTTTTTCAAACCT
Mus_001191_Class_II	N/A	N/A	Chr07	2297564	Unique_Gm	Tm1_Mira454_Contig_1647	ATTCTTCCACTCTTCACTCGTCCTTTATTTCTTCATCTTATCTTCTTGTT[T/C]GCTGTATCATATATATTAAATAAGGGAAACTATAATTTAGACAAAAGGGT
Mus_001196_Class_II	N/A	N/A	Chr02	7191556	Unique_Gm	Tm1_Mira454_Contig_1656	TTTAAACTTCTTCTCATTGAATCCTAATGTGACATTAACTACCATCGATA[A/G]AGTTCCATTTCCTTGATCAACATCATCAGTGTATAAGTATAAATGAAACC
Mus_001202_Class_II	N/A	N/A	*	0	Unique_Gm	Tm1_Mira454_Contig_1666	GAAAAGCTGTTCTTGACGAATCAATGGGCATGATTTCTAAATTTTTTTTC[A/C]CTTTAAGCCATCGTTGGAAAGAATAGTCGGTCACGGGTTGCTCTTCATCC
Mus_001209_Class_II	N/A	N/A	Chr10	60958666	Unique_Gm	Tm1_Mira454_Contig_1676	TTGTTCGATGGTGGAGAAAGTGTAAATAGCGCGCATAGAACTACCCCAAG[T/G]AGCTTGTTTTGATTTAGCAGAAGCGTTATCAAACCAAAAGGTCCATGAAT
Mus_001219_Class_II	N/A	N/A	Chr04	23253789	Unique_Gm	Tm1_Mira454_Contig_1685	TATTTACACCAACAAACTATATGATAATTACTTCCTCGAACCGGGACAAT[A/T]CTAGCTCAAATCCGTCCGAATCCTGTCTAAAATCTCCAACATCGTCGCCG
Mus_001222_Class_II	N/A	N/A	Chr11	2220521	Unique_Gm	Tm1_Mira454_Contig_1686	TGGTCACCTCTTTCTCATTTGTGTTAACACTTGGGATTTTGCTAAAAAAA[A/T]CCCTACCATGTATTTCAACGGAGAAGAGGGCTAAAAGGAAGAAGTAAGAG
Mus_001223_Class_II	N/A	N/A	Chr08	26327831	Unique_Gm	Tm1_Mira454_Contig_1688	GAGTGAGTCAAAAAGAAGCCAACTAGAGAAAGAGTTAATCAGCAAGGAGG[A/G]TGGGGATCTAGTTGATGGCCCTGATACGTCTTCTTTTACTGCATTCCTCT
Mus_001224_Class_II	N/A	N/A	Chr05	31431164	Unique_Gm	Tm1_Mira454_Contig_1689	AAATGAAACACTAGGGGAACCAAAATAGTACTCACAAACCTCTCTGACTA[T/C]TTCATTAATGCAATCAAAGAGCAGTTTTTGGTCTTGACAAAGCTGGTTGG
Mus_001230_Class_II	N/A	N/A	Chr05	23673969	Unique_Gm	Tm1_Mira454_Contig_1696	TGGATGGCATAATGAGGGGGAAAGGTTGCTGCCGAAGCAAAAGCTGTTGC[A/G]GTTCCGACTCCACCTCCAAACCCTGTTTGAAATGTGCTCATTACCCTAAA
Mus_001235_Class_II	N/A	N/A	Chr02	57704230	Unique_Gm	Tm1_Mira454_Contig_1707	GACTTTAATTACAAATTGCTTGGGAAAATCTAGTCTTCTTCCGCTTCATC[A/G]GTAACAAATTTACCAGTCCCAGGATTTATAGCAGCAAAGAAGAAGAAGGC
Mus_001236_Class_II	N/A	N/A	*	0	Unique_Gm	Tm1_Mira454_Contig_1708	GGAGACCTCTCTTCACCAAATTCATAAGGTTTTCATACAATGTGCGGTTA[T/C]TTTGTTCTCTAAGCAGTAAACATTGAAAACTTAAAGCAGTAACAACATAG
Mus_001242_Class_II	N/A	N/A	Chr11	2698147	Unique_Gm	Tm1_Mira454_Contig_1718	CAGAGAAACCCAGGTCAGAATCTTTTCTTTTTGGTAGCTGATGAAGGAGG[A/T]GGAGGAGGATGAGTGGTTTCACCATTAACATTCAAAACTACTTCATGGTT
Mus_001259_Class_II	N/A	N/A	Chr13	5531817	Unique_Gm	Tm1_Mira454_Contig_1752	ATATGGTCGCCAATGTTGGCTAGAAATGAATTGGGGATAGGGTCTATATT[A/C]ACCCATTTGCCTTTGTGTTGTACTTGAAGTCCCCCTATTTGGTTTTGGAT
Mus_001263_Class_II	N/A	N/A	Chr10	883181	Unique_Gm	Tm1_Mira454_Contig_1756	TTACATTGTCTTAGAGACCAAAAGAACACTTTGAAACAAGATTTTAACAC[A/C]ACATTAGTGTTACATACATGAGAACATACATCCCACAATTAAGACGACAA
Mus_001267_Class_II	N/A	N/A	*	0	2_GmGa	Tm1_Mira454_Contig_1756	CACCAGTTTCCATCTCTTCTTTTTCTCGAAATCCATATATTCTTCAGAGA[T/C]AAAACCAGACTCCGATTAATGCTTATACAACAGATTTAGAGAAGAAAAAA
Mus_001282_Class_II	N/A	N/A	Chr11	30074635	Unique_Gm	Tm1_Mira454_Contig_1790	GAAAGATAATAGCCAGAACGTATGAATACTACTCTTTTCAGGGGTAACAT[A/G]ATCTGTGACTTATTACATTGCTTTATTAAATTTTCCAACCCGATTTAGGA
Mus_001289_Class_II	N/A	N/A	Chr08	10485892	Unique_Gm	Tm1_Mira454_Contig_1802	TGGGAGGGCGGAGCAGGAAGATCGATTGATGTTAATACACTTCCTCCGGG[A/G]GAAATAATTACACCTGTTTGGTCTCCAGCAGCAAGGATCATTTGCTGATT
Mus_001300_Class_II	N/A	N/A	Chr11	22460071	Unique_Gm	Tm1_Mira454_Contig_1808	TGGGTTCTTTTCGGTTTCACCTCCGACAGAAACAAAGGGGGTGGTGGTAG[T/C]ACAAGAAGGAGAGAGGAAAGATTTGAGCTTTCTGGGGACCAAATAGTCGA
Mus_001305_Class_II	N/A	N/A	Chr05	63293927	2_GmGa	Tm1_Mira454_Contig_1821	TGTTCTTCTCACTGTCGGACACAAGGCCCTTGACCTTTCCTCCCCATGAC[A/G]AGCGCTTCCCTTTGGTGTGATTTGTGTGTTTCCTCTGATCTTTCTGCTTC
Mus_001314_Class_II	N/A	N/A	Chr03	642799	Unique_Gm	Tm1_Mira454_Contig_1836	CATTGTGTTACACTTTCATGAAAGTATTCCGTTACAAATTCGGCTATGTA[A/G]AGCACAACTTGTCTCACCTTTCAGTTCTCTGGCTGATTGTTGAGTCAGCA
Mus_001320_Class_II	N/A	N/A	Chr09	67894129	Unique_Gm	Tm1_Mira454_Contig_1846	ATCATTAAGGCAGCGAACCCAGCGGAGGCAGCTCGTGAGTACCGTCTTCA[A/T]GGATGGGAAGCATACATGGCTAAATGCACTTAAGAGGGTATCTTATCTTT
Mus_001321_Class_II	N/A	N/A	Chr02	3115979	Unique_Gm	Tm1_Mira454_Contig_1855	AGAAGTCGATCAAGTAGATGAGAAAACCAATGCAATAGAGATATCGAGTG[T/C]ACCACCAGCAGAATCCAAGCTGGAGAAACAATTTTTCCAAGACTTGGCTT
Mus_001322_Class_II	N/A	N/A	Chr04	56925143	Unique_Gm	Tm1_Mira454_Contig_1858	TCTCCGGCTCGGATATTACCCACTGTTTAAGATGCTGATCTCCAATCCCT[T/C]TGGAGACAGCAAGAGAACCCTGAATTCTCCAAACACCACGGCATAAGTCC
Mus_001325_Class_II	N/A	N/A	Chr10	994813	Unique_Gm	Tm1_Mira454_Contig_1864	GGTTCGTCAAGTATTGGATACTCCTCGTTTTCCTCCCGGCCGCCGCCCTT[T/C]TGATTTTCGAGGCCACCAGGATCGGTAAAAAGCCCGGTTTGGCTGTCAAC
Mus_001339_Class_II	N/A	N/A	*	0	Unique_Gm	Tm1_Mira454_Contig_1886	AAGTCGGAATTTCGTAAAGAGTTGCAAAGGCGTCATCTACACTTAGATGT[A/T]TAGTTTGGCGAACATGGTAAAGGTGCATAATACGCAGTTGTTGGTTCCCC
Mus_001340_Class_II	N/A	N/A	Chr06	34094127	Unique_Gm	Tm1_Mira454_Contig_1894	AATTAATTCATTAAACTGCTAATACAGTTGGACAGATTGATCTCCTTTTC[C/G]TTGTACTATTTGTTTACTTAGCTAAAGAATAAGCTGCATTGAATTGTATT
Mus_001345_Class_II	N/A	N/A	Chr05	33968647	Unique_Gm	Tm1_Mira454_Contig_1903	AAGTCCTTCCAAGTGCTTCAGATGATGACAAAAGTAGCATTGAGCAAACT[T/G]TGGGGGATGACACAAGACCTTCTGGTCTAGGGGACTCCTATCAAGCTGCT
Mus_001351_Class_II	N/A	N/A	Chr09	684045	Unique_Gm	Tm1_Mira454_Contig_1914	ATATTTCCCCTTAAGTGCTCCAAATTTACTTGCAAATCAACTTCTCAAGC[A/C]TTTACCTTGCACTTTTTTCAACTGCATTTACCATCAAACAAAATATCAGT
Mus_001352_Class_II	N/A	N/A	Chr09	686096	Unique_Gm	Tm1_Mira454_Contig_1914	TCGCTGTTTCGAATCCATCGGAGGCGGCGTCTTCTCCGTTCACATTTGAT[A/G]AGGCGGCGGAAGCGGGTGTCGTTTCAGATGGTGTTAGCGTGGCATTCGTA
Mus_001367_Class_II	N/A	N/A	Chr07	11603334	Unique_Gm	Tm1_Mira454_Contig_1934	ACAATTTGATCCTTCAACCACATATAGATAGGGACCAATACATAATACGT[A/C]GCTGCCATGGTACCCAGTATAAAGCGCAACAGGAATGTTAATGGGTTTAT
Mus_001368_Class_II	N/A	N/A	Chr09	9915115	3_GmGaGl	Tm1_Mira454_Contig_1935	CAATTTGGCAGTCTATATCTTAGTCAAAAACCCTGCCCGTCAGGTAAAAA[A/T]AGTTCAAACAAAGCAAAAAAGCCTCTGTACAATTCTTTATGATTTCTTTC
Mus_001371_Class_II	N/A	N/A	Chr13	56818060	Unique_Gm	Tm1_Mira454_Contig_1944	CTATGGAGGTGTTTGATAAATTTGCGGATTTTGGGTGTGTCCCGAATGAA[A/G]ATAGTTTTTATTTCACTATTGAAGCTCTATGTCGACGGTCTTTTTATGAT
Mus_001375_Class_II	N/A	N/A	Chr10	5007289	Unique_Gm	Tm1_Mira454_Contig_1948	TCTCATCAGCCTGGCTATGTTCAGGGGAGTGATCTTCATCAGAATGTTTA[A/C]CTTTCTTCTTGGTCACTCCACCTTTGGCAGCAGCAACCTTAGTTGTAGTA
Mus_001376_Class_II	N/A	N/A	Chr01	1217342	2_GmGl	Tm1_Mira454_Contig_1950	CTTTCAAACACATTAGGTGCTTTAACTTCATTTAGTGGGGTGGTTTCATC[A/T]ATATCATTACTCTTCCCATGAGTTTCTTTGTGGTGATGGTTTGATGATTT
Mus_001383_Class_II	N/A	N/A	Chr12	1004400	Unique_Gm	Tm1_Mira454_Contig_1959	TTGTGGTTTTTGCTCAAACCATTTGACAATTTTATTTAAATTAGATAAAG[A/G]CGAGGACAACAAATTGGCAAACGATACCAAAACTACACCGAAAAGAAAAA
Mus_001395_Class_II	N/A	N/A	Chr12	1005289	2_GmGl	Tm1_Mira454_Contig_1959	AGGAACATACTGAATCTTAATTTCAGCATGTTCACCACTGTATTATCTAA[C/G]TCTTCGTATGAATTTGCGACAATTGCCGTGGCGCGTGACAGTGACACTCC
Mus_001402_Class_II	N/A	N/A	Chr12	1006676	Unique_Gm	Tm1_Mira454_Contig_1959	CATAAAATGCATCTGTTATCAAACAATCAACTGGTTTACCAGTTTCAGAC[A/G]CAACAGCATCTATAGCCTTTATAAAACTCCCAGGAACTGCCTTAAGGAAA
Mus_001406_Class_II	N/A	N/A	Chr03	34219807	Unique_Gm	Tm1_Mira454_Contig_1975	AACATGAAATCCTATAACATTAATTAACAAAATATAGATAGTGGATTCGG[A/G]ACTGTAAATAATTACAAATCCATGTTCACTACATACATAAATAAGCAGGC
Mus_001418_Class_II	N/A	N/A	*	0	Unique_Gm	Tm1_Mira454_Contig_1999	TTGGAGGTTGCAATTAATGATGATCATTGTCACCATGTCCATCTGGAGGA[T/C]CTCCAGGGCCCACAACTTCCAACACAAAATACTGTGAACAAACTGAGCAC
Mus_001427_Class_II	N/A	N/A	Chr05	62802995	Unique_Gm	Tm1_Mira454_Contig_2014	TCACCTATCATGTTGCCTTTAGGGCAATGCCTAGCCACATGTCCGGCTAC[A/G]TTGCACAAGTTGCAGATTGGATCATTTGTACACTCTCGTGCCAAGTGACC
Mus_001436_Class_II	N/A	N/A	Chr12	29685925	Unique_Gm	Tm1_Mira454_Contig_2042	TTACCATCCCCCTCTCTGAGTACCACCAGAGGATTGCACATTCAGCCTAT[T/C]CAGCACGGCATTAAAATCCACCGCTTGCCCACTCTCCTCCATCCTCTGAA
Mus_001459_Class_II	N/A	N/A	Chr05	276759	Unique_Gm	Tm1_Mira454_Contig_2057	TGAAATGAGGAATTCGGGGATAATTTAGAAATTAAAATTTTCAAAGAAAA[A/C]CTTGCGGGAGTTGCAACTATGAGTTGCAGCGAAGCAGAAACGAGAAGCGT
Mus_001462_Class_II	N/A	N/A	Chr09	7624400	Unique_Gm	Tm1_Mira454_Contig_2061	ATGTGCATGCAAGCCTTCCTCTCCATCATGATCGTGAAAAATGAGTGTTA[A/G]GATCCCTACCAAGCATAGCACCGAACCCACGAGAATTTTGTCATATCGCT
Mus_001464_Class_II	N/A	N/A	Chr09	7622714	Unique_Gm	Tm1_Mira454_Contig_2061	AACAGTGGCTATGCCGCCTATTGTGGACAGATCTTCGGCGCCAAAACTCT[T/C]CATGAACACTTTTGTTTCAGAGTGAATGGAGATTTAAGAATTCAGGATTC
Mus_001468_Class_II	N/A	N/A	*	0	Unique_Gm	Tm1_Mira454_Contig_2069	TTCTCCAGGAGAGACAACAAAAAGTGGATCAATGAGGGAAATTTCATAAG[A/C]AACCCCGATATCCCTCCCATGGCTTCAGTTTCAGACAAAACAAAAAGACA
Mus_001469_Class_II	N/A	N/A	Chr11	60142781	Unique_Gm	Tm1_Mira454_Contig_2070	TCAACTTTTATGAGCTCACCATTATATTCTCTTGTCAATGTTACAATTTG[A/T]GTCCCAGGGTTATCTTCGACTTCAAAAGGGAATCCACTAGGAGTTCCTAC
Mus_001476_Class_II	N/A	N/A	Chr06	48699832	2_GmGa	Tm1_Mira454_Contig_2076	ATTTGTTTCAAGTTCTCATCATCAGTCTTGCATAAAAGCCAGTCAAGGAT[T/C]AAGTAAAACCAGCACAAATAACTTCTGTTTGTCAATCATCGTGAGAGTTT
Mus_001478_Class_II	N/A	N/A	Chr12	34006097	Unique_Gm	Tm1_Mira454_Contig_2078	GGTTTTGCAGAACCGTGTCTCTTCCTCACTCTCATGTTTCTTCTCCGTGC[A/G]CCGTTACAGAACATAGACACAGGAATTCTAAGCAGGAAATGGAATGGGAA
Mus_001481_Class_II	N/A	N/A	Chr13	15147377	Unique_Gm	Tm1_Mira454_Contig_2083	CCACAGACACCAATGGTCAATATTTGCTAAGCCAATACCAAAATCTGATC[A/G]AATCCCCCTCCCCCAAAATCCCCACTTTCAAATTCTTCAAATCCAAGATA
Mus_001483_Class_II	N/A	N/A	*	0	Unique_Gm	Tm1_Mira454_Contig_2092	TAATAAAATTTCAAATATTCTTCGTAGTCATGAGGTTTGAAAAGGATGGG[A/C]TTGTTGTCATCCACAAGCTCATTTGGAACCTTTACTACGTAGCCTTCTCT
Mus_001489_Class_II	N/A	N/A	Chr01	9658686	Unique_Gm	Tm1_Mira454_Contig_2104	GAGTGGAAACAGAAGCTTTAACGCAGATTTCAAGAGGAGTAGTGTTACTG[T/G]CCGCCATTGCAACTGTGAAGGTTCTAAAAGTTGAAACTTTGGGTCCATTT
Mus_001508_Class_II	N/A	N/A	Chr05	59582428	Unique_Gm	Tm1_Mira454_Contig_2150	ATCCTTGGCCCATTGGACCACTCTTTCAACTTCATCTTCCTCATCATCTT[T/C]GCCGTCGGATTTTTCGAGACCGATACGAACTTCGTTAGTGGAAATACTAG
Mus_001512_Class_II	N/A	N/A	Chr07	5511920	2_GmGl	Tm1_Mira454_Contig_2165	CTAAAAAAATTATTAATAGAGAGAGAAAATAGAAAAGAGGATAAACAAAA[A/G]GAACTTCATGGCTCAATAGCATTCACTTCTTGCCACTCATCATCAACCGT
Mus_001513_Class_II	N/A	N/A	Chr07	5511420	Unique_Gm	Tm1_Mira454_Contig_2165	TGAGGTTACTCCAACAGGGTGAGCTTGCTCTATCCTGGTGGTATCCCAAC[T/G]ACCATCATCCCTAGCGGTAAAGACTGATATATCCCCATCAGAAGACCCGC
Mus_001516_Class_II	N/A	N/A	Chr04	57991702	2_GmGa	Tm1_Mira454_Contig_2167	TTGGACATGAAATCAATTTACAGACAAACGTATACTACAGAAACATCAGG[T/C]ACTTGCTTTGTTCTTAGTACAAACAAAGACGACATTAACACTTGACATTA
Mus_001519_Class_II	N/A	N/A	*	0	Unique_Gm	Tm1_Mira454_Contig_2170	CCCAATTCTTTGAATCCCAAAGCACGGTATATATCAGAATCCACACACTC[C/G]GTATCGATTGCAAGAGTTCCCATAGCTAGCTTAACAAAATCTTTAGAAAC
Mus_001532_Class_II	N/A	N/A	*	0	Unique_Gm	Tm1_Mira454_Contig_2189	TCAACACCTATTTGGGCTTCACTTTTCTCCAGATCAGTTGTAGCCGAGCC[A/T]AGCTTTTGGGTAAAGTCGGCCAGACCCTTCTGGACCAAGGCCGGATCGAG
Mus_001542_Class_II	N/A	N/A	Chr08	41357873	Unique_Gm	Tm1_Mira454_Contig_2209	GTTCCGTCGCCTACGAGGATGAGCACTACGATGATGGCGCTGTGATCTAG[A/C]GCTAAAGGTGCTGCTCTCTTTGCCAAGACTACGTCGTTTAACTAGTGCTT
Mus_001547_Class_II	N/A	N/A	*	0	Unique_Gm	Tm1_Mira454_Contig_2217	CATAAATTTCTTGCGCAAGACATAACCTTAAAATCGAGTCGACGATGATC[A/T]GACCAGACCAAGCCAGTATATAAGTAGGTACTACCCCTCGGCATGTATAC
Mus_001553_Class_II	N/A	N/A	Chr07	26605008	3_GmGaGl	Tm1_Mira454_Contig_2234	GTAAGCCCCTCCAACAGTGAACGTGTTCTCATTTGTTGAAAACTTTCTGC[T/G]GATCTCGCCCACGGCAGCGCTCTTCTTCAGGTTGTCCAGATAATGCACAT
Mus_001556_Class_II	N/A	N/A	Chr12	6542351	Unique_Gm	Tm1_Mira454_Contig_2244	AAAGCTTAGGTTTATTCTCCTACCCCCTCTTCCCTGTAAGCCTACAGTTA[T/C]TAGAGATGTTCTTCGCAACTCAAGTGACGGTGTTTGATGAAGGTTTGCCG
Mus_001560_Class_II	N/A	N/A	*	0	Unique_Gm	Tm1_Mira454_Contig_2248	TTCTCCTTAACAGCTCGCCTCGCATAGACAGAAGCCAGCTGGACTTGGCA[A/T]GTCGACGATTCTGCACTATATAAAATAAAGGAAAGAAATGCAAGCAAAGC
Mus_001561_Class_II	N/A	N/A	Chr01	46437709	Unique_Gm	Tm1_Mira454_Contig_2248	TGAATCGCCATACAATCCCTCGGCGTTTCGAACCAAGACAATGAAAACTG[T/C]TTAGAAACGACACCGACGTCAAAATAAATGAGGCCCGAGCTAGGAACATC
Mus_001563_Class_II	N/A	N/A	Chr07	28924629	Unique_Gm	Tm1_Mira454_Contig_2250	CGGAGAGGCTTGTCAATGGAAGAGGAGAGTCGTCGAAGCGCCATTGCCAT[T/G]GCCATTTTTGTTTTTCTTCTTATTTTGGGTTGTGGAAGAAGGTAGTTAGT
Mus_001571_Class_II	N/A	N/A	*	0	Unique_Gm	Tm1_Mira454_Contig_2255	TGTGATCCTATATACCCCATTTTTTGCTAAGAACTGTTTGAAGCAGAGAT[C/G]AAAAACTTCGAAATTTGATTTGCAAAGGAATGAAAAAATAAGATCAGGTA
Mus_001572_Class_II	N/A	N/A	Chr06	44207942	Unique_Gm	Tm1_Mira454_Contig_2259	ACACCTTCAACATAGTAGAACAGAATAAAAGCCTTATCACAATAGAAACC[A/G]TAAAGTTGACCGGTCTTTGCACTTGAATCCTAAAACTTATTATGGACACA
Mus_001575_Class_II	N/A	N/A	*	0	Unique_Gm	Tm1_Mira454_Contig_2261	AAACAATTATGAATTTTAAAACATAAGAACAGCCCATGAATATATGAATG[T/C]TGTCATCACCAAAATAGCTTAATCAAAAAGGACATTCCAACACGTGAACT
Mus_001585_Class_II	N/A	N/A	Chr06	33916912	Unique_Gm	Tm1_Mira454_Contig_2273	AAAACCTTTTTGCTCGTCTTTAAAGATCATAGGCCATAGCTAGTGAACAA[A/G]GCTCTGGGTCTTCAGTAACTTCGAAAAATTTTCAGCTGGGAAACCTATGA
Mus_001588_Class_II	N/A	N/A	Chr08	49513273	Unique_Gm	Tm1_Mira454_Contig_2278	GACGGTATTGACCCCCGATTTTTTCATCCTTTAATTTCTCTGTGAACTAT[A/G]TCAAGCAATAATTTCACAGATTTTGCCAATTACCTCCAGGTGAGGTCGGT
Mus_001592_Class_II	N/A	N/A	*	0	2_GmGa	Tm1_Mira454_Contig_2281	TTTTCTTCTTTTGCCCATTAGTTAGAAAAGCTTACTTAGAAATTACCCAT[A/T]AATCACTCAAGGAAATCATAATATAGCTGTCAGGTCTTCCAACTCCATTG
Mus_001598_Class_II	N/A	N/A	*	0	Unique_Gm	Tm1_Mira454_Contig_2297	AGAGTGGTTTAGGCTTTAGATCTGGTAGTGTTCAAGTTTTTCTTTTTATG[T/C]TTGTTTTTTCTACCCCCGTTYMKTACMRWMWRTCGWRYMTACTTAACGGT
Mus_001604_Class_II	N/A	N/A	Chr05	35551567	Unique_Gm	Tm1_Mira454_Contig_2308	TGCTGATTTGTTGGTGATAAGGAACGTTTCTCCCACTCACACCACCAAAA[A/G]GAATACAGAAGGGCATCAACCTGTAATATTTCTTAGCCCTTGAAGTTTAC
Mus_001610_Class_II	N/A	N/A	*	0	Unique_Gm	Tm1_Mira454_Contig_2315	CCATTTATCTATAGCAGTGTACTTCTTCATGCCCTTTGATCTGTCACCCC[A/G]CTCCAACAGCCGGTTCACTTGATCAATATGCCCCTCAATACGATTATCCA
Mus_001620_Class_II	N/A	N/A	Chr07	915871	Unique_Gm	Tm1_Mira454_Contig_2332	AACTTCCATTAGTGTTATTAGGAGAGCTCTGAACATGATCCATTGAATTC[C/G]AAGCTGAAATATGTGACATTGTGGCCGGCGAAAACCGATGTGAACTCACA
Mus_001630_Class_II	N/A	N/A	Chr01	8823247	Unique_Gm	Tm1_Mira454_Contig_2344	CAGGTGGGATGACTTGATGGGGACTGAGCCAGTCACCGGTTCATTCATGG[A/C]TAACTCAGTTGAAAATGGCAACAAGGAAACTACTTGAGTTTTTAATATAT
Mus_001631_Class_II	N/A	N/A	Chr01	8823094	Unique_Gm	Tm1_Mira454_Contig_2344	ACCAGCACCCATGATCATAACATCAGGGCAATTCTTTTGGGTCTTGAAAT[A/T]CATCACCAAATTGGTCAAATTCATAACATAAGGTGCCCAAATGAAATCCA
Mus_001634_Class_II	N/A	N/A	Chr08	38938497	Unique_Gm	Tm1_Mira454_Contig_2347	ATTATCTCTTAGCCATGTCAAATGATAGTAAAAATACCTGAAGGAAGATC[T/C]GGCTATTCGTTACTATCAGCTGTAGGAGCTAGTGGCTGAAGAGCTTTAAG
Mus_001643_Class_II	N/A	N/A	Chr02	59077676	Unique_Gm	Tm1_Mira454_Contig_2356	AAGCCGTCGGAGAAAAGCAGGAACATTGTGTTGGGGAGGAACGTGCACTC[T/C]ACGTGTCTGACCATAACTGAGCCTGAAGTTAATGATGAAGTCACTGGTGA
Mus_001647_Class_II	N/A	N/A	Chr05	53249321	Unique_Gm	Tm1_Mira454_Contig_2364	CTTCAAATGCATCATCCTTTTCCTTGATCTTCTTATATACTTCAACAAGG[T/C]TCGGAGTGAAAGCACGGCATGGTGGGCACCAATGGGCTGAGAAGTACAAG
Mus_001648_Class_II	N/A	N/A	Chr05	3601342	Unique_Gm	Tm1_Mira454_Contig_2365	AAGTTCTCTTCTTTTTTTCAAGAAATCCACAACTCTAGTGTAATCGGGGA[T/C]ATTGTCTTTGATCACAGGGTGTTCGCTGAAATGCCTGACCCAGGCATGCA
Mus_001652_Class_II	N/A	N/A	Chr10	48586456	Unique_Gm	Tm1_Mira454_Contig_2371	TGTCTTTGCTAAGCAGAGTGAGCCGAACAAGCAAGAGGACCTATGGTGTT[T/C]TGGCTGAAGGCAGCTCTTCTTCTTCTTCTTCCTCTTCTAACCATCTCATC
Mus_001653_Class_II	N/A	N/A	*	0	Unique_Gm	Tm1_Mira454_Contig_2377	CGACAGTACCTTGGCAGTTTTTAACTCCACGCAACGGAAAAAAGGAGTCG[A/G]CAAAGGAAGGAACATAAACAGGCTCGATGATATCCCTAGTGCTCACGTCA
Mus_001663_Class_II	N/A	N/A	Chr01	35108977	Unique_Gm	Tm1_Mira454_Contig_2391	CAAGAGCGCGTGAAATGGTGAAGAAAGAAGGAGGCTTGGAAAGAATATTC[C/G]TAGAGAAGATTCTGGAAGATGAAGAAGATGTTATACCTCTTGCTGCTCCT
Mus_001667_Class_II	N/A	N/A	Chr04	47152325	Unique_Gm	Tm1_Mira454_Contig_2399	CAAAACCCTTCACTTACCATCTTATATGCTCTAGTGCTTCATAAAAAAAA[A/T]TTTACTTGGCATCTAAGCAATAGGGTAAACCGTAACTTCATCCAGAACAG
Mus_001672_Class_II	N/A	N/A	Chr13	48170880	Unique_Gm	Tm1_Mira454_Contig_2403	ATTTCATCAAGATCATCCATCATGTCATCGTTGCTTCCGCCATGCGTCCC[A/T]TGTCGAGTACCACTTGTTTTCCTAATCAAGGCATCTTCGTTTGTATGACT
Mus_001673_Class_II	N/A	N/A	Chr13	48172881	Unique_Gm	Tm1_Mira454_Contig_2403	TCATCAATTAACTTAACCATCTCACCAAGAACCCCTTCAGCTGCCACCTC[T/C]GAGAATGCCTTCTCACAATTCTTGACAAAAGTTTCAAGCAAGACCAAGGA
Mus_001681_Class_II	N/A	N/A	Chr12	27665625	2_GmGa	Tm1_Mira454_Contig_2411	GCAATCCTTGGCCTCATCGCATATGGACTCGGCCAGGAACCCAAAACTTT[T/G]ACTTCATTCGTTGCCATGGTTTATTTCTTGACTGATGGGATTTTAGTGTC
Mus_001695_Class_II	N/A	N/A	Chr12	34320752	Unique_Gm	Tm1_Mira454_Contig_2436	GAATTTACTACAGCGCAGAAGGACTTGATAATCATTTGACTGCTGTCCAG[T/C]GGGACCATGAACTCAAATCACAAATAGAGGAAAGGAAAATACGAAGTGAT
Mus_001699_Class_II	N/A	N/A	Chr02	1770018	Unique_Gm	Tm1_Mira454_Contig_2442	GACTTTGATTGCGAGGTTTACATATGAAAAAAGGTACGAACAACATAGCG[T/C]GCTTGCTTGTTACTTCGAGTTGGATATGAATTTCCTTTTATATGTGAAAA
Mus_001701_Class_II	N/A	N/A	Chr07	1022142	Unique_Gm	Tm1_Mira454_Contig_2444	AAATGAAGAATCTTTTGAGATGGAAATGCTTCGGAGATGCCATCGGGGAG[T/G]AGGCGGGCTTGGAGTTTGATCGCTTGCTGTTAGGCTTCTTCTTAGACGAT
Mus_001702_Class_II	N/A	N/A	Chr06	49946900	Unique_Gm	Tm1_Mira454_Contig_2449	CCATATGAATTTAATTGTGTTCTAATGCACTTCGAATTGACACCGGAGGG[T/C]CTTGAACGGCACCTCTGGAGATAAGATCGTGATTAAAGAATAACACAATA
Mus_001707_Class_II	N/A	N/A	Chr09	55679636	Unique_Gm	Tm1_Mira454_Contig_2455	AAGACTAGAAGGCAACCGAAGAGCCTTCGGATGAGCTGCCGCCGGCCTTT[T/G]CCATGGTTGCCGCAATCCTTGGCCGTCATGGTAGGCAGAAAGTGAAGGTC
Mus_001714_Class_II	N/A	N/A	Chr10	676731	Unique_Gm	Tm1_Mira454_Contig_2466	AAATTTTTCCTGTACATAAACATCTTCTAACAGCATCTCATTCTTTTCCT[T/C]CTCGGAAACATTTTCTTCCTGTTCAATCTTATGCTGATGTTTCTCCTCCA
Mus_001716_Class_II	N/A	N/A	Chr09	2385042	Unique_Gm	Tm1_Mira454_Contig_2468	CAATCTAAAAAAATGGAGTCTCCTCAACCCCAACAACAGCARCAACAAGG[T/G]CCTAAGAAGAGAGGTCGAAAACCAAAGCCAAAGGAAGAGAAAGAACAGCA
Mus_001733_Class_II	N/A	N/A	Chr09	54359227	Unique_Gm	Tm1_Mira454_Contig_2503	ACGGTCTCTGCTGACTCGAAGGAAATGAATCCAAAACCACGAGACCTTCC[T/C]GTGTCCTTTTCATAGATGACTTTAGCACTCAACAAGCCTGGCTGGCTAGC
Mus_001740_Class_II	N/A	N/A	Chr07	5813058	Unique_Gm	Tm1_Mira454_Contig_2515	GCGGATACTGTCCCCTTCTGTGGTTACTCTGAGTCACTTGGTTTCCCGAT[A/G]CTGAATTATTGTTCGATGACCATTCAGGCTGATGATCTTCACAGAAAGAA
Mus_001741_Class_II	N/A	N/A	Chr07	5812986	Unique_Gm	Tm1_Mira454_Contig_2515	ATTCAGGCTGATGATCTTCACAGAAAGAAGAATGAGACTTCAGTCTATCA[A/C]CATTCATGCTCTCAACCATCCAAAGTAAAAAATAGTTCTTCTGAGGGAAC
Mus_001744_Class_II	N/A	N/A	Chr02	2100871	Unique_Gm	Tm1_Mira454_Contig_2518	AAAACCTCCCTATACCAACTCACCACCGAAGACAATATGAAAAAGCTTAC[A/G]CTTGACCGAACAATCCTTCCAATCCTCTCAATATCGAAACAGCACATTCG
Mus_001750_Class_II	N/A	N/A	Chr09	41881764	2_GmGa	Tm1_Mira454_Contig_2522	AAGGCAAGGAACACAAGGTCCAGAGGGAGAGCAATCGAAAGTATTGTTAG[C/G]TTCTTTCGAAATTTCTTTGAAGCTCATCAAAACTCTGTGCCCGATTCTTT
Mus_001751_Class_II	N/A	N/A	Chr08	55016246	Unique_Gm	Tm1_Mira454_Contig_2525	GAAATCATCTTCTTCAGCTTCACATTCACTATCAAATTTAACAATAAATC[A/T]ACTACCTCAACAACCAATACCAGCAACAGCAATCACAATTTTCACAACAG
Mus_001753_Class_II	N/A	N/A	Chr11	2018628	Unique_Gm	Tm1_Mira454_Contig_2533	AAATAAGAAGCTCAAAATACAATCAAGCACAAAAGGAAACAACAGAAGAG[A/G]AAGATAGAAATTCTATTCAGTGACCTATCAGCCTGCATCTCATGTCTTCT
Mus_001755_Class_II	N/A	N/A	Chr01	21644907	Unique_Gm	Tm1_Mira454_Contig_2534	GTTGGTCGCCGGCAGTGACAAGTCAGCTCCTCTAAAATGCAACACCAGCG[T/C]CGGTACCTTAACGGAAGTCTGCCCTGACAAGTCAAAGCACGTGTCAAATA
Mus_001764_Class_II	N/A	N/A	*	0	Unique_Gm	Tm1_Mira454_Contig_2542	TAACCATAGTTCGATCCTTTTCATCTTCCACGGTAGCAGGACGAAGAGAA[T/C]CTGTGCTCTCATCAGGAGAAATTTTTGTAGTAATTCTTGCCATCTGTGCA
Mus_001767_Class_II	N/A	N/A	*	0	Unique_Gm	Tm1_Mira454_Contig_2547	CAAAAAGAATGGTTAAAAGATACGACCATCGCAAAACTATAACTGGAAAA[C/G]AGTCTAGAGCAGAGGTCGACGAAAACTATTAAAGATTCTGGGGTACGCAC
Mus_001770_Class_II	N/A	N/A	Chr09	32549973	Unique_Gm	Tm1_Mira454_Contig_2556	TCTTCAAAGCTGCGGAGAAGGGCGATTCTTCCATATTCAAACCCCTCTCC[C/G]AAGACCAACTTACCAAGTCTCTTAAACTCCGGAATGAAGACGCCCGATCT
Mus_001771_Class_II	N/A	N/A	Chr09	32548429	Unique_Gm	Tm1_Mira454_Contig_2556	GTGGACATAGAAGACAAAGAAGGATATACTGTTCTTGGCCTAGCTTCTAA[A/C]GATTTTAGATCGATACTGATCGATGCTGCCAAGGCTATGCTTGAAGGATG
Mus_001772_Class_II	N/A	N/A	Chr07	49555224	Unique_Gm	Tm1_Mira454_Contig_2558	TCGCTACTCGAATCGTCATTCTGGCCATTTGGGTGATCGAGTTTCCTGCT[T/C]AAAGCTGGATACAAGTTCTCAATAACCCGGAGTTTCCAGTTAGGATCGGG
Mus_001773_Class_II	N/A	N/A	Chr09	7285391	Unique_Gm	Tm1_Mira454_Contig_2559	GTAAAGACCAATAGGAGGCATTGGAGAACAAAGACCGAAGGCTGGATGTA[T/C]TGTTCCCCGCAAGAAGTGAATCTCATCTCTATTAGTATAATCCGCTAATA
Mus_001792_Class_II	N/A	N/A	Chr02	57718373	2_GmGa	Tm1_Mira454_Contig_2585	GGTAATTTTGAGTAAACCCCAAGAATATTATCAAACACTATAAAAAGTAA[A/G]CATTATGTTGAATCCTCCTGTGGGGGTAGATGAAAGGAAATGGAAGTTTC
Mus_001793_Class_II	N/A	N/A	Chr02	57718545	Unique_Gm	Tm1_Mira454_Contig_2585	TCACAGCTAGAGAAACCTGTTTTTAAAGCTAAGGCCTCATATTCCTTTAG[A/G]GTTCTCTCTTTGCCCCCCGGGTTTTGAGCTAACATAAACAGATCTTGTTC
Mus_001794_Class_II	N/A	N/A	Chr02	57720481	Unique_Gm	Tm1_Mira454_Contig_2585	TCAATTTCTCCTTTTTCCTTTGCTTTTACTGAGCATTTGAGAATGGAATG[A/G]CTGGCCAACAGGCGTAGCATTCGATCAAGTAGCACCGGTGCGTCAGGATT
Mus_001797_Class_II	N/A	N/A	*	0	Unique_Gm	Tm1_Mira454_Contig_2592	GACAAGATGGATCTTGAACAAGAAAAATGTGGAAAACAACAAAAAAACAG[A/C]TTCTCTTTCTCCCTATGGTATGAGAATTTATTGCTATTTTGTCAAGATAT
Mus_001808_Class_II	N/A	N/A	Chr06	49593201	Unique_Gm	Tm1_Mira454_Contig_2603	CCTCTGGTGATTCGGGTATCGGCATCAATGAAGGTAACATCAAAGTCGCC[A/G]CTCCCTGGATTAGATGGAGGCCTCAAAGCGTCGGGAATCCGAGGTACATC
Mus_001811_Class_II	N/A	N/A	Chr12	35325334	Unique_Gm	Tm1_Mira454_Contig_2604	CGCACCCGCTTAGCTGCTCGTCTTCTATTGCCATCAGGTCTTGGGAACAT[T/C]CGTCGGCCACTGCTGCCAAAGCTATTATCCCCTTCTAACCCAAATGGGGC
Mus_001814_Class_II	N/A	N/A	Chr09	15759568	Unique_Gm	Tm1_Mira454_Contig_2611	CACCGACACTTTGTTTTGGAAGACAATAAATTCGGCAAATGTTCAGTTCA[T/C]AAACATATTTAATGAGTAGCATCCTCAGTAGGTTGAAACAGCATCCATTT
Mus_001819_Class_II	N/A	N/A	Chr12	23627237	Unique_Gm	Tm1_Mira454_Contig_2615	GATAAATAAACTAGCCTACGGCTTCAGCCTATACGTGAAGATTTCCCAGC[T/C]CCTTTCAGATTCAGTTTGATTTTTTGTACTGGTACCTTGAATATTGGTTT
Mus_001824_Class_II	N/A	N/A	Chr13	3861544	Unique_Gm	Tm1_Mira454_Contig_2623	AAACTGGTTACCAGTACAAGCTACTAGCCCTTTCATGAGAATACTTGGTT[T/G]GGGTGAAAACCGATCTTTCAATAGAGGCTCGTTGGGTAATGCTTCTAGTT
Mus_001825_Class_II	N/A	N/A	Chr03	45632338	Unique_Gm	Tm1_Mira454_Contig_2624	CATGCGGTAGAACAACTTTTCACCATTCATCACACGAATTGTGCCGATTA[C/G]CTCTTAAGAAAATGGTACTTTGATTCAACATAGCTCTCTGCATCCCATAA
Mus_001828_Class_II	N/A	N/A	Chr06	46206449	Unique_Gm	Tm1_Mira454_Contig_2629	CTGGGAAATGCCTCCTTTCAAATTCTGAAACCCCATTTTTTCGTCCCCTC[T/C]TTCTTCGCCGTCCTCTTTGAGTTCGGATCGATGAGATTTTCCAGTGATTT
Mus_001832_Class_II	N/A	N/A	Chr02	28334583	Unique_Gm	Tm1_Mira454_Contig_2637	TCTGAGGAGCTGATAACTTCTGAAATTCTTTGCTTAATCTGTTGATGTAG[A/G]GCCTCAATCTTACTTTCCGACTCAACATTCCCTGCCTCTGCCTTTGCCTT
Mus_001835_Class_II	N/A	N/A	Chr02	28333916	Unique_Gm	Tm1_Mira454_Contig_2637	CAAGCCCATGGCTCTGATGGCCTCAGAGTATTCGTGATAAGCCTCCTCCT[T/C]CAATTTTTCAATCATGTTCTTCAGAGCCACCTCAGGAGGCTTGGTGGATG
Mus_001844_Class_II	N/A	N/A	Chr08	50126332	Unique_Gm	Tm1_Mira454_Contig_2645	TTACAAGAGAAATTTGTTTCACTCATCTGAGCTATAGTCACTTGATTCTG[C/G]CAGTAGAGGCACAGCTGCACAGCAGAATGATTCCTTGTCTTTGAGAAGAA
Mus_001845_Class_II	N/A	N/A	Chr08	41331051	2_GmGa	Tm1_Mira454_Contig_2646	TGAAAGCAAAACAAATCAAAAGAAAACCGATTCATATACTACAGATGAAA[T/G]CAGTGTTGTAATTATTGTCAACCAAAAACCAAAAGAAAAACCACATGGTC
Mus_001866_Class_II	N/A	N/A	*	0	Unique_Gm	Tm1_Mira454_Contig_2683	CCATTGAGCTCAACAACAAAAAAGAACGTAATAAGGAAAAAGAAGAAAAA[A/G]CATAACAGTGAGCCCAATTATTCAGGACATGACACACACATACAGAGCAC
Mus_001867_Class_II	N/A	N/A	Chr03	7142046	Unique_Gm	Tm1_Mira454_Contig_2684	ATATTTTCAATCTAAGGATCCCATATGAACAAGTAGGATAACGATATCCA[A/G]GAACAAATTCTTAGGAAAGATAATAAATGTTTCAAGAACAACAAAATACA
Mus_001870_Class_II	N/A	N/A	Chr01	11936848	2_GmGa	Tm1_Mira454_Contig_2692	ATACATAGTTGAGCAGTGATCCTGCTGATTTCATGTCGGTACATGGTGGG[A/G]ATCTTGGAATGGAGTTCTGCAAGTTCCTTTTGATCTGCCCACAATTTCAC
Mus_001872_Class_II	N/A	N/A	*	0	Unique_Gm	Tm1_Mira454_Contig_2696	TCTCCGAAAAAGCAACCAAAAAGAAACAGACAGACCCATATCGATAGATT[T/C]CAAACACAGAGCGAAACAGTGAATTGTAAACCGTGCAATACGATGAAGGG
Mus_001877_Class_II	N/A	N/A	Chr01	1380633	Unique_Gm	Tm1_Mira454_Contig_2702	GATAAAATTATCAAGTAATAAGTTTTAAGTATAACAAAATTTGAGAAACA[C/G]AAAAGGAAAATTCAGAAAAAAGCATCCAGCATAAGTTCATTTTAGGTGCC
Mus_001878_Class_II	N/A	N/A	Chr01	1380801	Unique_Gm	Tm1_Mira454_Contig_2702	CAGTTATCATTGGCTTTAAGCCACTGGCGGAAGTTCAATCTCGGTCGGCA[T/C]AGGTGCTTCCACCTTGATAACTTCATCCTCCTTGGGAGGGTGGATGGTGA
Mus_001889_Class_II	N/A	N/A	Chr03	31662323	Unique_Gm	Tm1_Mira454_Contig_2710	TCACCAGTAAACCGAGGACTAAGTTTAGAACTCCGAGTCCAAGCACTACC[A/G]AACAAGCAATTATTGCCCTCCCTACTCCTTCCTCGCCATTTCATGACCCT
Mus_001894_Class_II	N/A	N/A	*	0	Unique_Gm	Tm1_Mira454_Contig_2713	TTTCCCAGCGGTTGATCAATATCCAGGTGTTCAACAGCCTCAAATTGGTT[T/C]AACCATTGGGCTAAACAATTTAACCCAAGCTCAGATCAACCAAATTCAGG
Mus_001901_Class_II	N/A	N/A	Chr09	59708465	Unique_Gm	Tm1_Mira454_Contig_2721	GGTTTGTCTTCTTATCACAACCAATCCAAGAGTCGCACAAGCAGAATGCA[A/G]TCAAGTTGTAATTTCCTTCAGCAGGAGCCTGGAACTTGCCCATGACTAAC
Mus_001902_Class_II	N/A	N/A	*	0	Unique_Gm	Tm1_Mira454_Contig_2723	TGTTAAAATTCAATGGAAGAGAAGTGTTAACTAATACAACCATAAAACTC[A/C]GATGTCTGAGCGCTGAACAAGACGGTAAAGGCATCTCTGTACGATTTTTC
Mus_001906_Class_II	N/A	N/A	*	0	Unique_Gm	Tm1_Mira454_Contig_2724	GGAACCCCGATCGTGCATTGGTTGATGGGTGATTAGTTCATGATTTTATT[A/T]TTTTAACACTTAATTAATCTAATTAGAATCTGTTTCAAGGATGGAATCAA
Mus_001919_Class_II	N/A	N/A	Chr01	45693378	2_GmGa	Tm1_Mira454_Contig_2747	TCTATAGTATCCAAGTAGGCCCCGAGACTGATGTAAGTCGAGCCATTGCC[A/G]CCAAAACCCAGAAGCCACCTCCATCTTTGCAAATTCATTACGAGCCTTTA
Mus_001920_Class_II	N/A	N/A	*	0	Unique_Gm	Tm1_Mira454_Contig_2747	ATCAAGCTTTAAGTGAGGACCTACAGACCCTGTATGAGATAGGACAGCTT[T/G]CGGCAAGCACGACCGGGACATACTTCCAGAGAGAGCAAACCAGCACAAAT
Mus_001921_Class_II	N/A	N/A	*	0	Unique_Gm	Tm1_Mira454_Contig_2750	CCAAAAAATTGTTTTCTTTTTTGTTGGGCAGGGGAAAAAACACGATGACA[C/G]CCAAAAGTCACCTAATCCTCCTTCGATCCGCAGCGAACTGAGATAACGGC
Mus_001923_Class_II	N/A	N/A	Chr11	46833003	Unique_Gm	Tm1_Mira454_Contig_2757	GCCCATTTCCCCCATGGCCTTCGCCTGATTCCTCTGTAAATGTTCTTTCG[A/T]GTTCGCTGAGTCTTCCCTTCTTTCTCTCTCCCCCGGCTTGTCTTCTGAGT
Mus_001924_Class_II	N/A	N/A	*	0	Unique_Gm	Tm1_Mira454_Contig_2759	GCATTTTGACTACAATAAAATAATTTTATACTTAATGCATATTACAAGAA[T/C]CTCTTATATCTCCTCAATTCCCGTCTCACCGTCATGTGAGACTGAAGTCA
Mus_001927_Class_II	N/A	N/A	Chr09	62477585	Unique_Gm	Tm1_Mira454_Contig_2759	TGTTATGGTCTCAAGTATATTGCAGGATTTTAAGTTGTGATCACAAAGAA[A/G]AGAGAAGCAACAAAATCCATGGAACGATATCCTTGGAACCTGAAACTTGG
Mus_001938_Class_II	N/A	N/A	Chr09	66975369	Unique_Gm	Tm1_Mira454_Contig_2771	TAGATTCCCTGGTGGAATACTCTGCAAAGATAAATCCTCTATTGCAGTCA[A/G]ACGTTTCTCTACATGAGCAGCTTCAGTTGACTGCCTACGGTTAGAAACAA
Mus_001948_Class_II	N/A	N/A	*	0	2_GmGa	Tm1_Mira454_Contig_2787	GCAAAGCAGCAAAACACATAGATGGCAGATTATCATTCCAGTTTTCATTG[A/G]CATACAAACTATTTTGGTTTATTTTAACATACTCATGATGAGCTGTTAAG
Mus_001950_Class_II	N/A	N/A	*	0	Unique_Gm	Tm1_Mira454_Contig_2790	TTGTAGAAAGCTCTTTGGACTCCTTTTTGCGTTCTTCAACCACAGCCTCT[T/G]GTTCGTTTTCATCATCACTTTCATCTGACTCTGAACCAGAACCCCATCGA
Mus_001953_Class_II	N/A	N/A	Chr01	39020322	Unique_Gm	Tm1_Mira454_Contig_2793	ATGAGAGTACAAGAGAGTAGCGGAAGCCTTGGGGTGCTTTATATGGACAG[A/C]CACAATGTCGTTACCACGGCGGGTGCGTAGCTTCAAGACGTCGACGTCAT
Mus_001954_Class_II	N/A	N/A	Chr09	15285287	Unique_Gm	Tm1_Mira454_Contig_2794	AACTCCAGTAAAGCCTGTTGCTCTCTCGGCGCCCCTTCGAATGTGCTCCC[T/C]ACGAAGAAGGAAAACGGGGTCGGAAACAGATTCCTCCTCAAATCCAGCGT
Mus_001971_Class_II	N/A	N/A	Chr05	12211120	Unique_Gm	Tm1_Mira454_Contig_2817	TGGTAAGGAAAACGGTCCAAGGGAGATAAACAGTCATAAATAAGATCAAA[A/G]ACGCTTGGGCTGATAGTGAGTACCGGCATAAAACCCTTCTGTGTATGCCG
Mus_001975_Class_II	N/A	N/A	Chr13	57662363	Unique_Gm	Tm1_Mira454_Contig_2819	TGCTTAGTTCTGCGCTTATCACTTCCCTTGGAATCTGAATCAGAACCACG[T/G]TTACTATAATCAACCTTTTCAAGCAACACAGGTGAAGTTTCTAGTTTGTG
Mus_001976_Class_II	N/A	N/A	Chr13	57662466	Unique_Gm	Tm1_Mira454_Contig_2819	GTTCATCACTGTCCTTTGTGTTTTTATGGGAACAACTTCTTTCGTCAGAT[A/C]TTTTTCCTTCTCTCAAGCGTGATCTACTTTGCTTCTCACCTTGAAACGAG
Mus_001980_Class_II	N/A	N/A	Chr09	2414561	Unique_Gm	Tm1_Mira454_Contig_2831	AAACCGGCAACTTATATGACATTGCACTTGAGTTGCGCTGTTCACCAGCT[A/G]TATAATTAATCTTTGGAAGMGATCCATTGTTAACATTATCTGAACAGTWA
Mus_001983_Class_II	N/A	N/A	Chr12	1624213	Unique_Gm	Tm1_Mira454_Contig_2835	AATTTATTGGAAGAGAAAGCACAACAAACAGGATGGTTCTTAGTAGGAAA[A/G]ACTTGGTAACAAAACAGCATAGGTTCATTTGCAAAGCTCAGCGGAGAGGG
Mus_001984_Class_II	N/A	N/A	Chr12	14690147	Unique_Gm	Tm1_Mira454_Contig_2840	GTTTTCCAGCTTCTTGTTGCTCCGACTTTGGTAGAAGAACTTCTTCTGCC[A/G]GATCTTTAGGCTCTTCGGAGCAACTCAATGCAATAGGAACAATTATGGGA
Mus_001990_Class_II	N/A	N/A	*	0	Unique_Gm	Tm1_Mira454_Contig_2845	ATTGTATGGATCCAATTTAATTGAAGATTTGCTGGATGGAAGGATGAATC[C/G]GAGAATGGAGAAGAAGGGAAGATTTATTTATTATTTAAGATTCATTCAAA
Mus_001992_Class_II	N/A	N/A	Chr03	38403736	Unique_Gm	Tm1_Mira454_Contig_2846	AATGGAATCTGCTTGAACCCTGCCCTCAGTGTCCTAGCCTGCCATTGCTT[A/G]TATGTCTCTGGCCTTTCAACCCTCTCAATTCCCTCACATGCAACAACATT
Mus_002005_Class_II	N/A	N/A	*	0	Unique_Gm	Tm1_Mira454_Contig_2860	TTGAGTTCTCTTGGAACCGTAGCCACATGTCGATCAGAGCTAATACTTAA[A/C]TCGACTCTTCATTGACAGAATCGATGAACAACAAGAGTACAGCATTTTAA
Mus_002011_Class_II	N/A	N/A	Chr06	33807175	Unique_Gm	Tm1_Mira454_Contig_2868	CTTGTCGAGGCCGACGCTATAGCTCGCAACGATCTCCAAATTGGGCAATG[A/G]ATCGATCATATTTGCATCGGCTCCGATTTTGGTGTTTCCCACCACTGCTT
Mus_002016_Class_II	N/A	N/A	Chr01	37816661	Unique_Gm	Tm1_Mira454_Contig_2878	AACGATTCATCAAGGGCACTTACATGGTTTACACAATCCAGTGCCATTTC[A/T]TCCAAGTTACCAACTGCATCACTGCTGCTTTCTTGGTTGCCAGAGAAGCT
Mus_002021_Class_II	N/A	N/A	Chr02	18355527	Unique_Gm	Tm1_Mira454_Contig_2884	ATCACCTCCAAGCAAAAACGTCTTCTATATCACATTTAAATGGGGCAACT[T/G]TGGATGACTTTCTGCCTCCTGGCTTTGAAGGATCTCGTTCTACAGATCAA
Mus_002024_Class_II	N/A	N/A	Chr10	59977055	Unique_Gm	Tm1_Mira454_Contig_2896	TCTAGGAGTTCATCATTCTTGAGGAGAAGTGATGGATATGGTCGACGTCG[A/T]AGGAGCCCTTTAAATTCTGGATTATGGATTTCTGTTGAGTTAGTTGTCAC
Mus_002027_Class_II	N/A	N/A	*	0	Unique_Gm	Tm1_Mira454_Contig_2905	ATATCCAAAGGTTCCCATCACACATGTGGTTACATGGATTTTTAAATCCA[A/T]AGCTAATTTTGCAAGCCCAAAATCCGAAACCTTATCGTCTCAATTTTGGG
Mus_002029_Class_II	N/A	N/A	Chr10	10629225	Unique_Gm	Tm1_Mira454_Contig_2912	AACCAGATCCCCCAAATTTCAGGTCTGCGGCAATACCAGGCTTTATGATT[T/G]AAAAATCAAGAGTTACTACGCCTTCTGCTGTAGGTTGATCCAATGGAGCA
Mus_002045_Class_II	N/A	N/A	*	0	2_GmGl	Tm1_Mira454_Contig_2934	TGTAAAGACATGTTAATTAGGTCATCATCATGAGCCTGACCTGAAGCATC[A/G]TCCAAGAGCCATTTCTCTATCAATCTGAGATTGGGCTTGCTTTCATCTTG
Mus_002048_Class_II	N/A	N/A	Chr06	29539475	Unique_Gm	Tm1_Mira454_Contig_2939	AGAAAGAACTGCAAATTTGTGCAACCATCTTAGTGGCTGGTAAAACACAA[C/G]AAGAAAAGATTAGATCTAGCAACATGATTACACGATATCAAATAAGTAAA
Mus_002054_Class_II	N/A	N/A	Chr13	52062237	Unique_Gm	Tm1_Mira454_Contig_2947	ATGGATGGTTACTGCTGCTGGCCCTTCGGACCCCATCAATCAATCAACTA[A/C]TTTTGGATGATAGTGACAATCTATTATCGCATGAAAATTTGATTTAGTTA
Mus_002055_Class_II	N/A	N/A	Chr05	60629796	Unique_Gm	Tm1_Mira454_Contig_2953	TGTTCAGTATGTAAAATCTCCCCTCGGTAGCTTGATTCTGCATCGCTATC[A/G]TACTCGTGAGAGCCTTCCAATTTCACTGAACAAGCGGCATCCACCATTAT
Mus_002059_Class_II	N/A	N/A	Chr03	39641192	Unique_Gm	Tm1_Mira454_Contig_2956	CACAATGGTTTCCAGGACCCTTTTGCCGTCGACGCCCACCACTTGGAGAC[T/G]ACCACTGCCGTTGACTATGTACGTAACCTGCAAGGCTGAATCACAAGAAA
Mus_002060_Class_II	N/A	N/A	*	0	Unique_Gm	Tm1_Mira454_Contig_2957	TTTTTAATGTTATTGGATCAAATATATATATAAATTTCAATCATACAAGT[A/G]TCTTGTGCTTTGATTTCAACCTGTAATTGAAAAACAGGAATCTCCACAAA
Mus_002061_Class_II	N/A	N/A	Chr01	15469288	Unique_Gm	Tm1_Mira454_Contig_2959	CCATGTATGGATCCACTGTTTCCATGGCCAATGCCACACAACCCTTGAAT[A/G]GGAACCTGGCTGCCTCTAGAATGGAACCAGTGTCACCCGGTTCGAAGAAC
Mus_002063_Class_II	N/A	N/A	Chr02	58036142	Unique_Gm	Tm1_Mira454_Contig_2960	CTTGAAGGATCATTTGAGCAAATTAAAGAAGCGAGTGCAATGGTTAGAGA[A/G]CTAATCAGCAGCCTAGGTCCGGTTCCAGGTCCTGCCAAAACACCTGGTGC
Mus_002070_Class_II	N/A	N/A	Chr08	1900996	Unique_Gm	Tm1_Mira454_Contig_2968	ATTTTGATTCCCTGCAACTCTCCTTGGAACAATCCTGACGCTCGGTTCTT[T/C]CCCTTTTCCGCTTTCATTATCTGAATTGCCATTAGACGACCCCTCTGGAT
Mus_002073_Class_II	N/A	N/A	Chr13	1993465	Unique_Gm	Tm1_Mira454_Contig_2974	AATATGCATTAAAAGTGTCTGGTACAAATAAAGGAACACTTCAAAACATG[T/C]AAGATTAACATGCAATTGGGGGAGACAATGGTTAGCAGAACATGTCTGTT
Mus_002077_Class_II	N/A	N/A	*	0	Unique_Gm	Tm1_Mira454_Contig_2985	AGATTGCTGAGATAGAAAGTTAGAAACTTTGTTTTATACWAAGAAAAATA[A/T]AAGGGTTCAGACGGAATAATCGGANAGAAAGTTAAAGAAGAGGAGAGATC
Mus_002078_Class_II	N/A	N/A	Chr05	34009992	Unique_Gm	Tm1_Mira454_Contig_2987	ACAAAAGAACATACATGGTTCAAGGAAAGAATTATAGTTTCCGCTGAGAG[A/G]GAGACGTGCAGGAGCTTTAGCTGTAATGAAAACATGCCATGGGGGCATCA
Mus_002080_Class_II	N/A	N/A	*	0	Unique_Gm	Tm1_Mira454_Contig_2989	TTCGGGACTGGTAGTACAAGATGTGAGGGGCGAAATCTTGGCGTCTAAGT[C/G]GGTTATCCACTCCGATATTGCATCTCCATTTGTGGCGGAGGCACATGCAG
Mus_002098_Class_II	N/A	N/A	Chr07	6017475	2_GmGa	Tm1_Mira454_Contig_3015	GTTGGAGAAGAGGGACGACACTGCGAAAATCAACCCTACCACCCCAACAG[T/C]ACATACCTGCCAACTTACCGCTGTCCAAACCAACGTCAGCACATACGAAA
Mus_002104_Class_II	N/A	N/A	Chr03	7206485	Unique_Gm	Tm1_Mira454_Contig_3023	GCCGCTCCTTGCTTATTAATCCCAATTTTTCTCGTTCGGCTTCGCGGGCT[A/C]GCTCTTTCGGTGAGAGGTGACGGACCGGTGTGGGTGCATTGAGGCATTGG
Mus_002111_Class_II	N/A	N/A	Chr01	5906258	Unique_Gm	Tm1_Mira454_Contig_3041	CGAAATCCAGGACCGGAGCACTGTCCCCGACTCGGATGAGGAGTTATTCT[A/G]AGTTATCTTATTACGCACATTGGTTTTGTGAAGCTACATTTGCACTTCCT
Mus_002112_Class_II	N/A	N/A	Chr01	5906326	Unique_Gm	Tm1_Mira454_Contig_3041	CATTGGTTTTGTGAAGCTACATTTGCACTTCCTGCAAACCATGGCAGACC[T/C]GGATGAATGCACTGTTTTGCATCGGCTAGTGGAACGATAGGTCCAAGGAA
Mus_002124_Class_II	N/A	N/A	Chr08	39644000	Unique_Gm	Tm1_Mira454_Contig_3068	CTTGTCTGATTAAACAAACTCAACATTTTTCAGTAACAATCTAATCAGCG[T/G]TGAAGAAACTATAGAGAAATTCTTAATAAAATGACAATAGTAACCTGCTA
Mus_002131_Class_II	N/A	N/A	*	0	Unique_Gm	Tm1_Mira454_Contig_3068	TCTCTTAATCTGTTTCTCATGTAATTGTCCATGGAGTCAGATTTCGCCGG[T/G]CTGTCTATTGATGATGAAAAAGAATAAATCCTGGAAAAGTGTATGGTCTG
Mus_002132_Class_II	N/A	N/A	*	0	Unique_Gm	Tm1_Mira454_Contig_3068	CGCTGGAGGGTGGGGAGAGGTGATAAAATTTTAGTTTGTGATGATCTTTC[A/G]ATCGAAGATTGCTGAGAAAGTTTTGAAGATACCACTGGCGTAGACGGAAC
Mus_002137_Class_II	N/A	N/A	*	0	Unique_Gm	Tm1_Mira454_Contig_3069	AAAAAGTTTAAATTCCTCTGCTGACCAGAGCAGATTCGGCTACTAATGAT[T/C]AGATTGAGGAAGATTTTCTACTTTTGTGCTCCTCTTTTACACTGTTTTGC
Mus_002153_Class_II	N/A	N/A	Chr05	37341296	3_GmGaGl	Tm1_Mira454_Contig_3096	TCATCTTCTTTAGGATGCAACCTGTAATTGTTACAAGAGTAGCCTAAAAT[T/C]GTATACAGTCCACCATAAACCCAATAAACAATAACTGGCATTAAACTGCC
Mus_002160_Class_II	N/A	N/A	Chr09	13701667	Unique_Gm	Tm1_Mira454_Contig_3105	TAGAAGTTAAGTTCAGTGGCATTTTCGTCATTCTAACCATTTTCTCTTAA[A/T]TCCCGAGCTTTCCCGGGAAAGCAAAAACCCGCCTCAGCCAAACACGAATC
Mus_002162_Class_II	N/A	N/A	Chr04	35304632	Unique_Gm	Tm1_Mira454_Contig_3107	AGGACAGATATTACTCTATATGACTGTACTTTTCCCTGCCATAAAGGATA[A/G]GAGGGAGGTAAAAGTATTCGATCACTTCATTGAAGTGAAATATAAATCCC
Mus_002163_Class_II	N/A	N/A	Chr10	57880489	Unique_Gm	Tm1_Mira454_Contig_3109	CTATATGCATTATCAACAAGTGCACGAATCCGAACATATTCCTCCTTCCT[A/G]GCCTTCTCGGATAGTTTTGCATTCTGCCTCTCCATCCACCTTTTATGGTC
Mus_002167_Class_II	N/A	N/A	Chr04	36764440	Unique_Gm	Tm1_Mira454_Contig_3110	TATCGTTGCCGTAAGAAATGAAGCGCTTCTGATGGAAGCGTGGATTCAAA[A/G]GCCTGAAGCGTTTATGGAAACGGCAGTTGTGCTTGTGACGGAACGGATTC
Mus_002181_Class_II	N/A	N/A	Chr07	59372591	2_GmGa	Tm1_Mira454_Contig_3126	GGTGACGGTTATTCAAAACCTCGTCATTTGCACTCAACAATAGCTTCGGC[A/G]GCCCGTTGAGGTTTGTTTTTGCGCCTGCTACCATTTTGTCGATACCCCAC
Mus_002186_Class_II	N/A	N/A	Chr04	6505331	Unique_Gm	Tm1_Mira454_Contig_3133	GAAGTCCGAGTGTGAGCGGAAACAGGAGGAGCAGAAGTCAGAGTGAGCAA[C/G]GTGGGAACAGTCATTATGATCGACTTCCAAGTCCAGCAAAAGAGGGAGGC
Mus_002187_Class_II	N/A	N/A	*	0	Unique_Gm	Tm1_Mira454_Contig_3133	AGGGAGATGATGGGGGGTTTGAAAGGATAGCAAAGAGGGACAACAGTGGT[A/G]AAGAGGTGATTAGACTAGGTGGTTCTTCTTGGAAATAATAGGGTGGGTGG
Mus_002190_Class_II	N/A	N/A	Chr09	18593183	Unique_Gm	Tm1_Mira454_Contig_3138	TGCTGTTAAAACAACGTTGATAGCATTCTTTTGGTCACCCATTGAAGCTA[T/G]CTCAACGATTTGTTTGTTTTTGAGTGATTTGCCAAGCGAATACTTGTCGT
Mus_002193_Class_II	N/A	N/A	Chr02	5536426	Unique_Gm	Tm1_Mira454_Contig_3146	CCATAATTAGCTATTGAAAAGCAAGCATCTACCTTTGTCCATAAACAAGC[T/G]AAGTCACGAACATTTTTCTGAGGTTTAAGGGAACAAACAAAAACAAATAG
Mus_002195_Class_II	N/A	N/A	Chr01	10341476	2_GmGa	Tm1_Mira454_Contig_3149	GGAGAAGCCTCAGTATGGGTAGCTGATGAAGAAGAGGAAGCAACTTGTAC[A/G]GAAGCGGCTTCCGACTTTTTCTTACTCTTTCGTTTTGTTGGTGTTGAAAA
Mus_002201_Class_II	N/A	N/A	*	0	Unique_Gm	Tm1_Mira454_Contig_3150	GGTGGCATCCTTCCCATGTTGTTGGGTGGCATCCCTCCCATGTTCTGGGG[A/T]GGCATCCCTCCCATGTTGCGGGGTGGCATCCCTCCCATGTTGTTGGGAGG
Mus_002202_Class_II	N/A	N/A	Chr02	7393295	Unique_Gm	Tm1_Mira454_Contig_3150	GGTGGCATCCCTCCCATGTTGTTGGGAGGCATCCCAGCAGTCTTTGGAGC[T/G]ACATTCTGCATGCCCTGATTTTGAGGAGGCATCTGACTATCTCGAGTATT
Mus_002210_Class_II	N/A	N/A	Chr06	36056645	Unique_Gm	Tm1_Mira454_Contig_3159	AGTGATGGAAGTTTCAACCTCAGCTGAAATGTCATCAGAATGATCAGCAG[T/C]GTCAGTGGTTTGCTTCTTGATGGTTGGTATCGGACTGTGATCTTCGGTAT
Mus_002215_Class_II	N/A	N/A	Chr01	15493555	Unique_Gm	Tm1_Mira454_Contig_3167	CTCTTGCACTGCGGTGTCTGGAACTGTATCTTCAGTTATTGGCTTTGAAT[A/C]TCGGGAATCAAATATTTCTCGAGAACTTGATTCATCTCGAGTCCGATCGA
Mus_002225_Class_II	N/A	N/A	*	0	Unique_Gm	Tm1_Mira454_Contig_3182	TTGGAAGACAAAAAAAAAGAGCCGTCGGAACTGCCTCTACATCGCTGCTG[A/C]AATAAACACAGGACCCCTATGCAAACACTAGAACAAGGTGGTATATGCCC
Mus_002229_Class_II	N/A	N/A	*	0	Unique_Gm	Tm1_Mira454_Contig_3186	CGCAATTCTTGAGTCTTGAACTATTTACCTTTATCTCTCAAGAAAAAGGG[A/C]GAATCAAATCAAGAGAGTTCTACACATAGAGGTCTACACGCTAGAGTTAA
Mus_002237_Class_II	N/A	N/A	Chr04	28877342	Unique_Gm	Tm1_Mira454_Contig_3192	AATACCATAACAGCGCCGGCAATCGCGAGGGCATGAGGCACAAACGACAA[A/G]TGCAAGGCCTTAACTCCTATCGCCATGTTCGCTCTCTTCTTTCCAGCAAA
Mus_002239_Class_II	N/A	N/A	Chr04	58145418	Unique_Gm	Tm1_Mira454_Contig_3199	TCCCAACACATCAATTCCGGATTCCACAGCTCGTGCCGCAACATGGTGTG[T/C]GATGTTACCACCAGAGCTATCCCCAGCCAAATATATATGAACCTTCGAAT
Mus_002240_Class_II	N/A	N/A	*	0	Unique_Gm	Tm1_Mira454_Contig_3200	CACTTGGCCCCAAAATCAAAATGACCCCACTCTATTACTTTTGACTAACC[A/G]GTAAACAAGATCATATCACAGGAACAAATAATTTGATTTGATTGATTTTT
Mus_002262_Class_II	N/A	N/A	*	0	Unique_Gm	Tm1_Mira454_Contig_3233	GAAAAAAAGGGGGGTAGGTTTTGAGGAACAAAAGAAACTACTGTCTGAAA[A/C]CGAGACAAGACTTGAGAGATACAAAGCGCCGTGGTCAATCAGGAAATGAC
Mus_002268_Class_II	N/A	N/A	Chr04	711832	2_GmGl	Tm1_Mira454_Contig_3241	TTTAGTCATTTACCCTTTATTTTCCACCAAATTCAGATGAAATTTCTGGG[T/G]TTTTTTAGATAGATTCTACTGATTTCAAACCATTAAATACCTAGTAAAGA
Mus_002269_Class_II	N/A	N/A	*	0	Unique_Gm	Tm1_Mira454_Contig_3243	TCTCCAATATTTCTCTGTTAATCAAACAGACAAAAATCGGATTATTCCAA[A/G]CCTTGAATGACACCACAATTGCATCTCTACAATTAGAGGCTTTAAACCAA
Mus_002273_Class_II	N/A	N/A	*	0	Unique_Gm	Tm1_Mira454_Contig_3247	CCTCATGATGCAACCACAATGATGCTACAAATGCTTTTCAATCAATACCC[T/C]GGTTTAAAGGATGTCAGAACAGTGGAAACAAAACCAGGTATAGCCTTTAG
Mus_002276_Class_II	N/A	N/A	Chr06	37605377	Unique_Gm	Tm1_Mira454_Contig_3249	GACGCTGTTATCAATCTGCTTTCCAACTAGAGTTATGGACATGAATTACA[A/G]AGGTAGCTGAGACAGCAGTATACATAGAGAAAAGGGTATGTTTACAAGTT
Mus_002301_Class_II	N/A	N/A	Chr11	5591436	Unique_Gm	Tm1_Mira454_Contig_3279	TCAACATCATCAGGTGCAGCATCATATACAATGGGTCAGCCGCCGCCGCC[A/G]CCACCTCAGCCTCCGAAGGAATCGTTTGCAAGGCGTTACAAGTTTCTTTG
Mus_002307_Class_II	N/A	N/A	*	0	Unique_Gm	Tm1_Mira454_Contig_3282	GACATGGGTTTCAAGAATTTAGTGGTTGAAGGGGACTCAAGATCTACTAT[T/C]GTGCGTATTACTGAGATGGGTAGGGATAGATCTGATATGGCTGTGTTGGT
Mus_002308_Class_II	N/A	N/A	Chr08	28847744	Unique_Gm	Tm1_Mira454_Contig_3282	CAGCTAGGGCTCCTTCATGCTTCAATTTGGAGCTTCCTTACACTCTTTTG[T/G]ATTTAGTTTTGAAACCCTGGTTTTTGCCTTTTCTTTTCTTTATCTCCTAT
Mus_002309_Class_II	N/A	N/A	Chr08	847932	Unique_Gm	Tm1_Mira454_Contig_3286	TTACAAGCTGGATGGTCTCTATCTTCCCCTTCCGGTAGATATGCCCTCCA[A/G]TACCAGTCGCGGTCGTGCAGCGTGACAAAATACTTCCCATCCAATCGTTT
Mus_002310_Class_II	N/A	N/A	*	0	Unique_Gm	Tm1_Mira454_Contig_3287	CATAGTACTTACCCACGTGAAGGACATGTTGAAAGTCACACTTGCGAAAA[T/C]ATCCTGCCTAACATTTCATATCTTGGATATAAGCGTCGAGGATCGATAGA
Mus_002322_Class_II	N/A	N/A	*	0	Unique_Gm	Tm1_Mira454_Contig_3299	TTGTGGTGGCTCATACAGGCCGGTGGATTGCGGATTGAGAGGTACTTTTT[C/G]CCTCTGCAATAATCTTCGAAGCGGTGTCGCTGAGTCTGCACCCGTGACTG
Mus_002323_Class_II	N/A	N/A	Chr03	11811780	Unique_Gm	Tm1_Mira454_Contig_3300	TGATTAGAGCACCAGGTTGAACAACACCCTCAACGGGAGAACCCTTTCCC[T/G]TGTCATCCTGCTCATTACTACTATTCTTTGCGGGTGACCACCAACTCAAA
Mus_002326_Class_II	N/A	N/A	*	0	Unique_Gm	Tm1_Mira454_Contig_3301	ATAGAGTATCCCAAAAAAGGAACCAAACGGTTTAAATCCCAAAAAACATA[A/C]GAGAACACAATAGAGAAACCAGATGAAGAAAATCAATGTTTTAGTCAACT
Mus_002332_Class_II	N/A	N/A	Chr05	31710657	Unique_Gm	Tm1_Mira454_Contig_3311	GAGGACCTAATAGCAAATCCTATATCCGGACTTTCATAAATAACAGATAA[A/G]GTAACATAAAGAAACTAAGATGGCTGCATCTTGAGAGTTTGAAGAGATTC
Mus_002336_Class_II	N/A	N/A	Chr11	56081556	Unique_Gm	Tm1_Mira454_Contig_3316	CTGGTTTTTCACAAATTTTTCGAATGAAAAACTTAAACAAGCTATATATA[T/C]GTCTTTATATATGAGCACAGGTTAAAGAACTTATAGAACAGTGTGGCTTT
Mus_002337_Class_II	N/A	N/A	Chr11	56082373	Unique_Gm	Tm1_Mira454_Contig_3316	ATTCACATCTTGGTTATGTTGCTCAGCACTTTGCACATGGTTGGTGACAG[T/G]GTTGCCAAGGTATTGAAGCTCAGAGCAGTACGAAGCCATCGCAATTTCCG
Mus_002339_Class_II	N/A	N/A	Chr12	24131257	Unique_Gm	Tm1_Mira454_Contig_3322	CCCCTCACCACAAACAGGTTCGCTTTTCCTCTTTTATATATCTGCTTCTG[A/C]TCCACTGCTCCTGTATTATTCAGTCATTCAAATCTCACCATCCCAAAGTT
Mus_002346_Class_II	N/A	N/A	Chr05	54288354	Unique_Gm	Tm1_Mira454_Contig_3346	TGACCCCAAACAAAATTGCTTGTTTTGAGAAAGAAATATACACCAACAAA[T/C]ACAACAGAAATGCAAAATGAAAAACAAAACCCAGAATCTGCTATCTGTAT
Mus_002353_Class_II	N/A	N/A	*	0	Unique_Gm	Tm1_Mira454_Contig_3350	ATCATTCCAGCCCTATATGTGCTGTATATCATCAATATTTCTTGGACATT[A/G]CCAGGAGGTAGAGAGCTCTTAATCTTCGAAAATAATTTTTCAAGGGAATA
Mus_002366_Class_II	N/A	N/A	Chr06	43600432	Unique_Gm	Tm1_Mira454_Contig_3361	AAAATGGCAAAATGCATGCGACAATCATTGTGAAAGACGTTCATTGGGAG[C/G]GCTTAGGCCTTAGCATTATCTTGCTGATATTTGGCAATGAGACCTTTGAC
Mus_002372_Class_II	N/A	N/A	Chr06	45519141	2_GmGl	Tm1_Mira454_Contig_3366	TAGCGTATAAAACCGTTAATTTAAACCATCCAAGTAGGGAGACTAGTGTG[T/G]TTACGGACCCAGACATGATAGGCTGTGACTAGTAATGCCAAATGGTTCGT
Mus_002379_Class_II	N/A	N/A	Chr06	43686709	Unique_Gm	Tm1_Mira454_Contig_3374	TCAGGAAGATGGAAATGGAATCCATGATACTGCAATGAACGGGGCATAGA[T/C]GATGGAAATTACATGCTGTCACCGTAATGGGGCTGCCTGCTTGAATCCTT
Mus_002387_Class_II	N/A	N/A	Chr08	56869077	Unique_Gm	Tm1_Mira454_Contig_3389	TTTCATCCTAGAAACAAGTTCTGTAAAAGTGTTCTTCAACATTATCCTAA[A/T]AAACAAAAAAGAAGCAAAGCAGCTGAGCTCATTCCATGACAGCAACTCCT
Mus_002396_Class_II	N/A	N/A	Chr01	31176285	Unique_Gm	Tm1_Mira454_Contig_3404	GAAGCCCTCGGTGATACCCGGATCGGCCGCGGCGGTGATAATTCTTCTGA[A/G]GAAAATGATGGTTCAGAAGAAGTTGAAATTCAACCTGGGGTTATGAAGTT
Mus_002405_Class_II	N/A	N/A	Chr12	32075505	Unique_Gm	Tm1_Mira454_Contig_3418	ATGCAATAGAAATGTTTAGGGTTTTGAAATTTATGCGTTATGTTATTTAC[T/C]GGTTAGAGGAAAAAAAATGCCGTAGAGTTATCCGTTCAGTTTCCCCTACT
Mus_002408_Class_II	N/A	N/A	Chr11	8232409	Unique_Gm	Tm1_Mira454_Contig_3421	TGGACAGGCTCTGTGTTAAAAATGAGCTAACGGGCACCAAGCTTCGGACA[T/C]CCCTCAGCAAGCGGCAGATCCAGATTTTGAACAGTTCTGAATGTTCTTGG
Mus_002409_Class_II	N/A	N/A	Chr11	8232550	Unique_Gm	Tm1_Mira454_Contig_3421	CACTCATGCTGCAGTATACGTGCTTGCCACCCAGAGGCATCTACTTTGAT[A/G]GGCTGGCCATCGCGACCGAAACCTGTGACCTCAACATCAAGATGTCGCTC
Mus_002419_Class_II	N/A	N/A	Chr09	52980813	Unique_Gm	Tm1_Mira454_Contig_3434	TCTAACATCCCAAACATAGGATTGAAGAAATTTGTCATCGCTATACCACC[A/G]AGGCTAGATGATGCTAAGGTTGCATGGTCTCCATAAGGGTGAGGGAAGTA
Mus_002423_Class_II	N/A	N/A	Chr04	58163970	Unique_Gm	Tm1_Mira454_Contig_3439	AGTTTAAAACTCCTGAGAAGCTGATCCGATATCACCCTTATTTTTTCCCC[T/C]TTTACTGGGAAGAAGAGTCTGGTGAATATTCGGCAAAACACCTCCATTTG
Mus_002425_Class_II	N/A	N/A	*	0	Unique_Gm	Tm1_Mira454_Contig_3447	AATCAAACCGAATTTGACGCGAGGACCCGGTCGGAAAATCTTCCAAATTC[T/C]GCGTATTCTGAAAGCGGAATCGAAGGGAAAACAAAAAAGTACGTCGAAGC
Mus_002427_Class_II	N/A	N/A	Chr08	55603022	Unique_Gm	Tm1_Mira454_Contig_3451	GTTACTATTTACGTTTTGTATGATTTCAGCTGCAATAGCCAACAGCTAAG[A/T]ACAGATTGTGACATTTGCTAGCGGTTCTCCAATTGGATCAAAGGTGATAT
Mus_002429_Class_II	N/A	N/A	Chr01	4217091	2_GmGl	Tm1_Mira454_Contig_3455	TCATTGCTTTGCAATCTTGCAATTTGTTCCCTTCTTTCAAACCCAAAGAA[A/C]ACAGCACAGATCCCAGTTCCTCAAACGAAATCAACCCATCTTTGTCTTTG
Mus_002438_Class_II	N/A	N/A	Chr09	47610466	Unique_Gm	Tm1_Mira454_Contig_3465	TATCCTTTTCCAAGGAATCTTTCTCCCTTTCTTTCAAGACCTCATCACTG[T/C]TTCTCTTAGAACGGTCCCTTTCTCTATCCCTACTTCGATGATCCTTTTCT
Mus_002440_Class_II	N/A	N/A	Chr02	60273842	Unique_Gm	Tm1_Mira454_Contig_3467	AAGTAGACAACGTTCCTCATTGCACCAGGGAGTTCGGTTCTTGAATGAGA[T/C]GACAAGAAACTAGCAAATAGCGTCACACCGTTAAGGGTTTGCATTTCTTC
Mus_002441_Class_II	N/A	N/A	Chr02	60274292	Unique_Gm	Tm1_Mira454_Contig_3467	CTGATATGTTTAATCGTAAAAACCACACACAGGTCAGATGTTGGGGCATC[A/G]GAGAAGGCAACCATCTGATATGTCAACTCAAATCTGGGAAGCTTAATCAT
Mus_002446_Class_II	N/A	N/A	Chr12	27618222	Unique_Gm	Tm1_Mira454_Contig_3473	ATTGGTGGCTGCCGTAGCTTTCAAGACCCTGGCCCCAAGCTTCAACGCAT[A/G]TTCCACAAGCTTGTCGACGTCGGGTGAAACATCCTTCACCGCCTCATGGG
Mus_002448_Class_II	N/A	N/A	*	0	Unique_Gm	Tm1_Mira454_Contig_3473	GACAGATTTGAGGTGAAGTGCAATCTTCACCCTCAGCACGAACGGGCTTG[A/C]CCAGGTGCCCAATACCAAAACGTTACTCTCTGCCATCCTTCTTTCTTCTC
Mus_002450_Class_II	N/A	N/A	Chr04	2222655	Unique_Gm	Tm1_Mira454_Contig_3478	TGGTAAACCAGATGAAATTTTCCAGAACTCAAGTCAAGAGATAATTATTA[T/G]TATTATTTTGGTTTCTTTTCCGTGTTGCACGCAACAGATTCCCGATGAAC
Mus_002451_Class_II	N/A	N/A	Chr04	2222761	Unique_Gm	Tm1_Mira454_Contig_3478	CTCGGGGACTGCCGATTTCTGTATACGAATCCATTTTGTTGTATTTAATA[T/C]ATGTCTTTGTCTGCTCATTAAAACCTCAGTGAAATACAGAAGAAAACAGT
Mus_002452_Class_II	N/A	N/A	Chr07	4829150	2_GmGa	Tm1_Mira454_Contig_3480	TTAAAAGAAAAAGAAAAGAAACAAAGAAATCCTAAAACAAAAATTACCAA[T/C]GCTTTGATCTGGCACTGGCAAATGGTGCTTCTCGATCTTGATGCTCTATC
Mus_002455_Class_II	N/A	N/A	Chr05	7754041	Unique_Gm	Tm1_Mira454_Contig_3484	TTCATTACCTCTCATATCATATGCATATGCATATATATAAATTTAATCAA[A/C]TTTCAAACCCAAAAAAAGAAATTAAAGGAAATTGTAAGAAAAGCAGACTC
Mus_002456_Class_II	N/A	N/A	Chr05	7753961	Unique_Gm	Tm1_Mira454_Contig_3484	AATTGTAAGAAAAGCAGACTCATATGGTAGCAGACAGCAGATAAGATAAA[T/C]CAGACATAGAATCAATGTGAAGAAGCTCCAATTAAGCATGGACCTTGTCC
Mus_002471_Class_II	N/A	N/A	Chr09	20094287	2_GmGl	Tm1_Mira454_Contig_3503	GGGTGAGGAAGCAGAGTGGGGTGAAGATCTACCTGCCATCCACACATGTA[T/G]AAGTCCTTGGAGCCAATAACAAGTGAAAAGCAGTAACGTCTAAAGGAAAT
Mus_002472_Class_II	N/A	N/A	Chr04	27049459	Unique_Gm	Tm1_Mira454_Contig_3504	TTTGCTGCTAATGGTAATAATATGAACCGCTTCGAGTTTTGGGTACAAAG[T/C]GATTGTGAAGATGGGATGAAGCGTTGGTCTAATATGGTTGTGGTCGAAAA
Mus_002477_Class_II	N/A	N/A	Chr07	19048412	2_GmGa	Tm1_Mira454_Contig_3513	GACTGGGCCGAGTACAAAAAGCAATTGAAGAAAGCTGAGCAGTGGAATGT[C/G]GAAGTCTACTAAATATATATATATGGATCACTTGTACAAATTAATCATCT
Mus_002491_Class_II	N/A	N/A	Chr05	62755763	Unique_Gm	Tm1_Mira454_Contig_3538	AAAAGAAATCTTTTCAATGGGGAGTTTAGGAGCTCTTGTGAAACACCCAG[A/G]TGATTTTTATCCATTGTTGAAGCTGAAAATGGCTTCAAGGCATGCCGAGA
Mus_002492_Class_II	N/A	N/A	Chr11	29948539	Unique_Gm	Tm1_Mira454_Contig_3542	CTATTTATTTTGGATGAGATGAGGAAGAAATCAAGGGAAGATGGGCTTCA[A/G]ACCACAGGAGAAGGATTGGAGTGGGGAGTGCTCTTTGGGTTTGGACCTGG
Mus_002494_Class_II	N/A	N/A	Chr01	31489016	Unique_Gm	Tm1_Mira454_Contig_3546	CGTGCTTCCCGCGTAGAAGGCAAGCATCATGCAGATGGAACTTTGGCAGG[T/C]GTGCAAGATGCAGCCCTATGTTGGATGCGGTTCATGCTGAGTTCCATGCT
Mus_002495_Class_II	N/A	N/A	*	0	Unique_Gm	Tm1_Mira454_Contig_3547	TGGAGTTCCCATTCGGTCACAACCGCTCTCACACTCATCACCACAGAAAT[A/G]ATGATGAAGAAAACCAAGAAACGACCCCCACCCCCACACCCACACCCACA
Mus_002507_Class_II	N/A	N/A	*	0	Unique_Gm	Tm1_Mira454_Contig_3568	TGATCACTAACATGGGCAAAATATGTAGATAGTTATATTAGTGGTAAACC[A/C]AGTGCAGATTCATAGGGAAGCAATAATTGGTTGTTGACATAACAGGGTAA
Mus_002508_Class_II	N/A	N/A	*	0	Unique_Gm	Tm1_Mira454_Contig_3568	TTCATAGGGAAGCAATAATTGGTTGTTGACATAACAGGGTAACTTGTCTC[T/C]CTAAGCTAAAGGATGCCTATACTTCCATTGCCCCTGAGAGGCTCGCCAAA
Mus_002512_Class_II	N/A	N/A	Chr10	61403611	Unique_Gm	Tm1_Mira454_Contig_3576	TTTCTATACCCATCAATCCCCTCTAAAACAGGGACAACCATTTGACATAC[T/C]GAAAATATTAAATTTAAAATTAAGGGGAAAAAAGAGTTATCATTTATCAT
Mus_002518_Class_II	N/A	N/A	Chr08	750166	2_GmGa	Tm1_Mira454_Contig_3579	ATCAATTTCTCCATTTCTGCGATCAACAAGATGGAGAAAACCAGGCATTG[A/C]TATGGGAATGGCAACTTCTTAGGTCAGTACTTTTGATACTACACCAGCAC
Mus_002519_Class_II	N/A	N/A	Chr08	753812	Unique_Gm	Tm1_Mira454_Contig_3579	TGCGAGTGAAAGTAGCCATGGATCTCCACCAAGGGTTAGCGTTAGCGTGA[A/G]CTGCCGCCTCCTCATTTCCAGAGAGAAGATCGGAAACTGAGAAGTTGGAA
Mus_002522_Class_II	N/A	N/A	Chr08	13058743	Unique_Gm	Tm1_Mira454_Contig_3584	GAAATTATTCTTGGCATTCGTTTCAACTCACGCTTCTTTAGCTATACCTT[T/C]ATGGGCTCAGGATTTTCAATATAAGTCGGCGCAATCTTACATAAAGGCAT
Mus_002524_Class_II	N/A	N/A	Chr08	13057089	Unique_Gm	Tm1_Mira454_Contig_3584	GCTTTCTTTCGGTAGTAAGAATTTGTTTCCTGGACGGGGAACGGTTGCTT[C/G]GGTTTTTCTCAAGCAAGCCTTGAGAGAAAACCACAGCAGGGATTCTACCT
Mus_002533_Class_II	N/A	N/A	Chr08	26194305	Unique_Gm	Tm1_Mira454_Contig_3593	GTTAAATTTTAGGAGAAAAGCCACTAGAGCGACCAGAAGTGTAAACCCAA[A/C]GAAAGAAGAGGTTATAAATTTCTTAGCCGGAAATGCCATTTTTTCCGGTG
Mus_002534_Class_II	N/A	N/A	*	0	Unique_Gm	Tm1_Mira454_Contig_3595	TCTCAGTTCCTGGAGAGACTTGTCAAAACGAAAGCCTTGGCCTGAATCAT[A/C]ATCTTCTTTCTTCGGAGAAGAAAACATTTCAGTAATATGCATTCTTCTCT
Mus_002541_Class_II	N/A	N/A	Chr12	4347738	Unique_Gm	Tm1_Mira454_Contig_3607	CTCGGAGGTTCTACAAGTTCGGCTACGCGCTTCTGCCTTTTCTTTGGGCC[A/G]TCAATTGCTTCTACTTCTGGCCTGTTCTCCGTCACTCTCGCTCCTTCCCT
Mus_002546_Class_II	N/A	N/A	Chr11	38144636	Unique_Gm	Tm1_Mira454_Contig_3608	GTTCCGCAGCCATTTGCCCTTGCAACTGAAAAGCGTGCTTCATCTGGACC[A/T]CGTCCTGCTGTGTCTGAAGCTAATGCTGGAACTGGTTTGAACAAATCTTC
Mus_002547_Class_II	N/A	N/A	Chr11	38142851	Unique_Gm	Tm1_Mira454_Contig_3608	ATCGTCACAGTTTGGGTAGTCAAAGAGAAGCCATTATTGCCACCACATTC[A/G]GTTCAGCAAACAAAAAGAATCAAAACAATGTCCCGAATGGAAACTCTCCT
Mus_002552_Class_II	N/A	N/A	Chr08	6661632	Unique_Gm	Tm1_Mira454_Contig_3620	ACTAGTGATAGTTAAATCACTCATTTCCAAACCCCAAACCAATAATTTAT[A/T]CCAAGAAAACATGACACCAAATCGAAACCCAAATACGGGGACATTAAACT
Mus_002554_Class_II	N/A	N/A	Chr06	35334067	Unique_Gm	Tm1_Mira454_Contig_3625	CTTCTGGAAGTGAAGCCTACTCCTGTTGCTGATAGTTCTTATCATCATTC[T/C]GCAAATATTCATTGCTACCATTCTCGTTGTTATTATTGGCAGCGTCTTTC
Mus_002555_Class_II	N/A	N/A	Chr06	35333848	Unique_Gm	Tm1_Mira454_Contig_3625	TGCTCCGACCTCTCCGATGACCAGGACTTGTGCTTCTGCGTCTTCTGCTC[T/C]GGCTTTCGTGATAATTATCCCTATCATTGTACCGTCTACTATGGTCACGT
Mus_002558_Class_II	N/A	N/A	Chr06	44708833	Unique_Gm	Tm1_Mira454_Contig_3630	CAAACCTGTTGATTCAGAACTGTTAAGTGACAATCCTGATCCTGAAGATA[T/C]AATTCCGGTTGGCTTATCATCTGTTTATTTTGAGGGAAGTGATGGAAGAC
Mus_002562_Class_II	N/A	N/A	*	0	Unique_Gm	Tm1_Mira454_Contig_3633	ACGTATGCGTGTGTTATTTTTYTTYTTTGGATCTTTCTCCGTTTGACAAA[A/G]TTCAAGAACTAAACTGCAAAAATCAAATCCATTACAGAACTCCTGAAGAC
Mus_002565_Class_II	N/A	N/A	Chr12	12955517	Unique_Gm	Tm1_Mira454_Contig_3640	ATATCAGGCATGATCGATTCACCAAAAAGAAGGTATCCGAAGATCCCAAC[T/C]GTAAAATAGATGGTACCGCAGAGTATCAGTGAAATTCGGACTGCTTTCAT
Mus_002580_Class_II	N/A	N/A	Chr13	40963314	Unique_Gm	Tm1_Mira454_Contig_3665	TCCCAGTATATGAATCTTGGTGTCAGCGATGACGATCCGAGTCTTTGTAG[T/C]ATTCTCGATAGCAAACTTCGTTTTACCACCTTTCCCAGACAGTCTTCCAA
Mus_002589_Class_II	N/A	N/A	*	0	Unique_Gm	Tm1_Mira454_Contig_3674	CTTGAATAGACCAATGGCTCAATGCCTTAATAACTCACCAAAAAATCACC[A/T]CCAAATAACCAAGATCAACAAATAAAGAAACAAAAGAATTCTAATCTTAG
Mus_002605_Class_II	N/A	N/A	*	0	Unique_Gm	Tm1_Mira454_Contig_3688	ATGCAGTAAGGGGAATGTTTCTTTCGATAAATACAGGCTCCAGTGGTATA[C/G]CTACTTCTCCCACGAAATCATCCTGAGAACCAGTATCACTGTCCATTATT
Mus_002607_Class_II	N/A	N/A	*	0	Unique_Gm	Tm1_Mira454_Contig_3690	AAGCAGCAAAAAATAAAAGAGCTCAAAACAGAACACACCATTGATGCCAA[T/C]GCCAATCATCACACCGATTTCTCTAAAATCATTTTTAAAAGGTTAAGAAA
Mus_002608_Class_II	N/A	N/A	Chr04	57628991	Unique_Gm	Tm1_Mira454_Contig_3690	ATGCGCCTTCTTCGTCTCCGTGGGATCAGTGTTGACGTTGAAGCTCATAC[A/C]ATCTCCACTGCCGACCATATCGGCGAACATCTTTTGCAGATCCTCGAAAC
Mus_002609_Class_II	N/A	N/A	Chr07	51705669	Unique_Gm	Tm1_Mira454_Contig_3692	ATTCTTTGTTCCAAGTTGGTCAGTAAAACAGCGGAGCGCAAACATAAACT[T/C]GAAAACAGTAACCGCAAAAACACCTAACTCGTTATCTCTACCTTGATTCT
Mus_002611_Class_II	N/A	N/A	Chr11	2179082	Unique_Gm	Tm1_Mira454_Contig_3693	TTCCTTCCAAAATTCACACATCACAGAAGATAATGTACTTCAGTTTTGCT[T/G]CATTTTTTTTGTGACTGTTGGGGTATCTGACCTTTTCGAAGTGATTCTAT
Mus_002617_Class_II	N/A	N/A	*	0	Unique_Gm	Tm1_Mira454_Contig_3699	TAACTAGACGACAGTTAATCAGCTAATTGATGAAGATTCTAATACCTAGA[A/G]CAGGGAGCTGATTTCTAATATTGTTGATGATGAGCAGGCAAGTCACATTT
Mus_002621_Class_II	N/A	N/A	*	0	Unique_Gm	Tm1_Mira454_Contig_3699	CAAACTGTGTCACCTGACAGTGATTCGAACTGCAAAAATCTCTTAGTTAA[T/C]ACATTTTTTGTGGCAGATAAACAAAGCAAACATCTTATTGCTATTTCTAT
Mus_002622_Class_II	N/A	N/A	*	0	Unique_Gm	Tm1_Mira454_Contig_3699	GTGTCATGAAAAGATGAGAGTTTCTAGCAGATTGCTACCAGAAACATGTT[A/G]GAATCCTCCAGATTTGGGTGTTATCAAAATAAATTTTAACGCAAATTTTC
Mus_002630_Class_II	N/A	N/A	*	0	Unique_Gm	Tm1_Mira454_Contig_3716	CTTGTAGCTAACAACAGTTTGTTTGATAAATAACACAATGCCCATTCACC[T/G]GTAATCTCAGGTCAAGTCAAACTACAACATTACACAAAGGGACCCAACAT
Mus_002636_Class_II	N/A	N/A	*	0	Unique_Gm	Tm1_Mira454_Contig_3722	TTATATATATATAAAAAAGAAATTATAAAGGGAAAATCATAGAAATTCAA[C/G]ATTCACATTCACATAAAAATCCCTCCTAAATTGATATTCATCCACTGAAA
Mus_002657_Class_II	N/A	N/A	Chr09	44444745	Unique_Gm	Tm1_Mira454_Contig_3755	TAGACCCATTATCTTTCTCCACCGCGGCTTCAATCCTGTTTCTTTCATCA[T/C]ACACTTGACCTTGATCATTGGCGATCAACGTTGCTAACTTGTTCAAATCC
Mus_002658_Class_II	N/A	N/A	Chr09	44444641	Unique_Gm	Tm1_Mira454_Contig_3755	TCACCGACCAAGAAGCTTGCCTTGATTGTTCTTATAATTTGATTGTTACC[A/G]AGAACATTGTTATCGTCATGGCATGGATCTTTCCTACAAACGGTAACAAT
Mus_002659_Class_II	N/A	N/A	Chr09	44444490	Unique_Gm	Tm1_Mira454_Contig_3755	CACAAATTGAGTCGAAAGCCGAAACTGAACCAATCTTGGCTTGTAAGTTT[A/G]ATAAATGTTGTGTGGTCAAGTTGAAAGAAAAAGTTTCCATTTTGCAGTTA
Mus_002668_Class_II	N/A	N/A	Chr04	3608963	Unique_Gm	Tm1_Mira454_Contig_3761	AACCATCCACTTAAAAATTGAAAAAGTCAATAAGGGTTCCCAACATTATC[T/C]TTACCAAACCAGACAGATATAGGACGATGGTCGAACTTAACCCTTTGAAG
Mus_002670_Class_II	N/A	N/A	Chr08	45868519	Unique_Gm	Tm1_Mira454_Contig_3766	AAACAACAATCGGAACGATAGTCCCCAATAGTTCATCGGATATAGCAAAA[T/C]CCATCTCCTCTTGCTAAACAAACTTCAAATAAAACCACATCAAATTTTGA
Mus_002678_Class_II	N/A	N/A	Chr11	43601579	Unique_Gm	Tm1_Mira454_Contig_3772	TATGTAACAAACTACCTAGATTTCACCAGATATATAATTTCCACCTAAAA[T/C]AGCAAAATCAAAGCCTTTCATATCACTGTAAAATCTGCAACTCAGTTCTG
Mus_002685_Class_II	N/A	N/A	Chr03	12677645	2_GmGa	Tm1_Mira454_Contig_3784	CCCTAGATTAGCCAACTCTTCTTTTCTCAAACCATTTCTAGCACGGGTAA[C/G]TTTGGTTGGTTGGTCACCACATGGTCCATAAGCCCAGGCACAAACAAAGT
Mus_002686_Class_II	N/A	N/A	Chr03	12677566	2_GmGl	Tm1_Mira454_Contig_3784	TAAGCCCAGGCACAAACAAAGTAATACAGTAGATTGATGACGCTCAATAT[A/G]GTTAGAACCCAGTAGTAACTGTCAATGCGACCTTTGTTTATATTACTTGA
Mus_002687_Class_II	N/A	N/A	Chr03	12677443	Unique_Gm	Tm1_Mira454_Contig_3784	CTTGATGTAATGTCATCAATGATGCTCACTACAACACTAGCTAACAAGTT[T/C]GCCACGGCCAATCCGAGTCCGAACAGTGCAGCAGCGATGCTCGACATACT
Mus_002697_Class_II	N/A	N/A	Chr12	7520685	Unique_Gm	Tm1_Mira454_Contig_3787	TCCCTCCCAAAAGGGGGCTTCACCGTCACCGACTAAACGCCAGTATCCGG[T/C]CCTTAGAGCTTCAGCTTGCTCATCAGTGCAGTTTTGTAGCAGAGCTTCAA
Mus_002706_Class_II	N/A	N/A	Chr01	21614999	Unique_Gm	Tm1_Mira454_Contig_3800	TCATCCCCTGGTGCCAACTTTGGGTTTCAGCATTCAAGTAATTTCAAAAA[T/G]AAGGAAAATTGAAGGCAATCTTTTACACTACAAGCTCTCTTTCACCATAA
Mus_002707_Class_II	N/A	N/A	Chr01	21615089	2_GmGa	Tm1_Mira454_Contig_3800	TTTCACCATAACACAACAGGACCTGCAACTTGTGGATATATATATGCATG[T/C]CAAACAAGATCCATAAACTATGTGGGGGCTCACTTTGCTGCCAACCAGTA
Mus_002708_Class_II	N/A	N/A	*	0	Unique_Gm	Tm1_Mira454_Contig_3800	ACATCTGAATCCTTCCAACTTTTGTGTCGAAAAGCATCAATTGCTGACAA[A/G]CGAATGCTCAAGGTAATGCACCAAAATAAAGATAAAAACCCTGCAACTCA
Mus_002721_Class_II	N/A	N/A	Chr09	15391715	Unique_Gm	Tm1_Mira454_Contig_3821	CCATGTTCAAATCTCAAAGCTAATAACCCAACAAAGCTGAATAATGAAGC[T/C]AAAGAAAGCTTTTTGAAAACCCGAGTCAATAAAGAACCCAACCCTCAAGG
Mus_002725_Class_II	N/A	N/A	Chr02	58848858	3_GmGaGl	Tm1_Mira454_Contig_3827	TTCATCCTCGACTCTTTTTAGATTTTATCAAGTTTCTCAGCCCTCACTAC[C/G]GGGTTGGCTTTAGCAATAGCATCGCGGGCAGCTGTCCTATAATCGAAAGG
Mus_002726_Class_II	N/A	N/A	Chr07	19513121	Unique_Gm	Tm1_Mira454_Contig_3828	TCCCTCTTAGCCAACTCGATATCTTCATCAACCATCATCCTCACCAATTG[C/G]TCAAACCCAACTTTGGGTTTCCACCCAAGAACTTTCCTTGCCTTACTTGA
Mus_002731_Class_II	N/A	N/A	Chr02	44235202	Unique_Gm	Tm1_Mira454_Contig_3834	AGTCAAGGCAAAGAGTGCCGAGTTGACTGACGGCTTTCGCCACACAGCGG[T/C]CACAATCACCGCTGTTGAGGTTACCACGGCACTGGAATAGGCCGTAGACA
Mus_002732_Class_II	N/A	N/A	Chr07	27466068	Unique_Gm	Tm1_Mira454_Contig_3837	TTTCACTAACTTGATAAGTTCCAAGACAAAAACTAAGGAAATCCTGACCA[A/G]CATAAAGATTAAAACTATATCTACACATTACTAAAGGGAGAAAACAAACA
Mus_002734_Class_II	N/A	N/A	Chr04	23834065	Unique_Gm	Tm1_Mira454_Contig_3838	GTAAGAACAAAGCAGTCGGGAGGGTCAATGTTTGTGTAATAGTTCTTGAT[T/C]GTCTCCGTGATTTCAAATCCAAATTTCTGATAGAAGTTGATGGCATCTTC
Mus_002735_Class_II	N/A	N/A	*	0	Unique_Gm	Tm1_Mira454_Contig_3838	GTGATTTCAAATCCAAATTTCTGATAGAAGTTGATGGCATCTTCGTTGTT[A/T]GTCTGAACATGCAAGTAGATTTCCAGTATGTTTGGCTTTGAACAGAGATC
Mus_002740_Class_II	N/A	N/A	Chr08	9678681	Unique_Gm	Tm1_Mira454_Contig_3846	GCTCACGGTCAAGGCTGAAGGAGGACGGTTGCGAGGGCTAGGGAGGAAGC[A/G]AGAGAGAGAAGGTGATAGAGGTTTGACTGAAAGGGCAGTGATGCGGGAGA
Mus_002751_Class_II	N/A	N/A	Chr03	3160164	Unique_Gm	Tm1_Mira454_Contig_3864	AAGAATGAGAGGCTTTTGGATCTCAGATCTGTGAAGGAAAAAAAACACTT[A/G]TTTTTGCTGGTTTTTTTCTTCGAACGGTATACTGAGTTTGAAAGGGACTT
Mus_002760_Class_II	N/A	N/A	Chr07	16976774	Unique_Gm	Tm1_Mira454_Contig_3875	GGCAGAGATAAAAACCAACGGCGGTGATTTAGGTAGTGATGATGGGAATG[T/G]ATGATTATAGCCGCCGTTGATGGTGGTGATATTGCTTTCATTGTTTTGTA
Mus_002761_Class_II	N/A	N/A	*	0	Unique_Gm	Tm1_Mira454_Contig_3877	GTACAAATACTCGTAATCTAGTTTTCAACACCAAAAGAACAAGGTTTTTA[A/C]ATTCACAAAAGGGGTTTTCCCTTGAACATTAAAATGACAACCTCAAAAAT
Mus_002763_Class_II	N/A	N/A	Chr07	8804681	Unique_Gm	Tm1_Mira454_Contig_3879	AGCCTTGGGAGCTAAACACCAATCCTTTTATTCCTGAAATGGAAACCCAA[A/G]TTCAAGCCCTAGAACTGGAAAGTTGTGTCACCCATGAAACAGTACTCGAC
Mus_002772_Class_II	N/A	N/A	Chr13	57160443	3_GmGaGl	Tm1_Mira454_Contig_3893	ATAATGGGGGATAAGGATCTGGTTTATGGTGTGCCTGGTATGAAGGATTR[T/C]ATTCACAATGGTGGGTTCCAAGAAGATGTGCCATCTCTGCAGCAAGTGGT
Mus_002792_Class_II	N/A	N/A	*	0	Unique_Gm	Tm1_Mira454_Contig_3917	GCAAGGTGAAAATGATGCCCGCATTTTGAGATAATTTTTGGATTTTCTGC[A/T]TCGTACTCTTCCAAACAGGTGGGACAAACATCCTCCTCCTCCTCCTTTGT
Mus_002795_Class_II	N/A	N/A	Chr09	5083545	Unique_Gm	Tm1_Mira454_Contig_3920	ATTTCCTCAGGGTTCTTGTAATGAACTGCTCCTGCAGCGTCATTTAGTGG[A/T]GTTTCTGGCATACGCAAGGACCATAAGAACCTCTGCCCACTCTGCTCTAA
Mus_002797_Class_II	N/A	N/A	Chr09	5084274	Unique_Gm	Tm1_Mira454_Contig_3920	TGAGGGATGTAGCTCTGAATTAATGCATACATAAAAGCTTCGGGTGCCAA[T/G]GTCCAAAGATGTAACGGGGGAGGATCTACCGGAGAAAGCTGAATTAGCTG
Mus_002799_Class_II	N/A	N/A	Chr09	1242716	Unique_Gm	Tm1_Mira454_Contig_3922	AAGCAAAACGAGAAGAACAACGGATTCTCTTAGCAACGGGAGGTGGCGCA[T/C]TCAATTCCTCAAAGAAAGATCTCTTCCCTGAAACTATGGCAGACATGTTT
Mus_002803_Class_II	N/A	N/A	Chr11	55510665	Unique_Gm	Tm1_Mira454_Contig_3928	CCCATGCCCGGACGATCATAAGGGCCAGCCCTGTTCCGGTAGCTTCTTCC[A/G]TCGTTTCGCGCTGGCCCTCCTGCTCCATACCTATCATTACCTCTTGGAGC
Mus_002828_Class_II	N/A	N/A	Chr09	998129	Unique_Gm	Tm1_Mira454_Contig_3964	GCATCATCCTCATTCTGTTCAGTTCCAGCAGCTTCATCTGGCCCATTGGT[A/G]ACATCTGTACTAGTCAGCTGATCCTGTGATTCTTTACCCTCCTTCGATTT
Mus_002832_Class_II	N/A	N/A	Chr10	33180282	Unique_Gm	Tm1_Mira454_Contig_3971	CTCAGGCAGCTTCTCATCCACTTGCAAATTGATATCTTTCTCGGTCTGCT[T/C]ATCTTCCGACTTCACCAAACAATCTCCACCGTCGGATCCTCCAACTATGT
Mus_002833_Class_II	N/A	N/A	Chr10	33180086	Unique_Gm	Tm1_Mira454_Contig_3971	CAGGACACGGGAGATTGAATTTGATGCTTTAAAACAGAGTTAGGGTTAGG[A/G]TTAGAAGAAGAAGAGGAACGGAGACGAGAGAGAGCTCTGTCGCGGCGGTG
Mus_002854_Class_II	N/A	N/A	Chr12	3340196	Unique_Gm	Tm1_Mira454_Contig_3992	AAATGGTGATAAACCTTGTACTTGTTCCTTGTTTTTATTAGCTATCTGTT[T/G]GTGAGACAACCAACTCATAGTTACCAGATCCTTAAGACTCATGGTGTGGC
Mus_002856_Class_II	N/A	N/A	Chr12	240925	Unique_Gm	Tm1_Mira454_Contig_3999	CATTTAGTAGGCCTGAAAGAATACGTTGCAAGATAAGTATGGGAACTACT[T/G]GTCACTTTCACCCGCAGGGAGTAAGCTTTTTATTGCCTGCACCTCGAGGA
Mus_002863_Class_II	N/A	N/A	Chr11	18193886	Unique_Gm	Tm1_Mira454_Contig_4005	CCTTCTTATGACAAGTTGCTGACTCCAGTAAATGGCGCATACTTCTTGAT[T/C]GCAACCGTTGTAATTTTGGGAGGATCATGGGCTTGTTGCATGTTTAGGAA
Mus_002864_Class_II	N/A	N/A	Chr07	504984	Unique_Gm	Tm1_Mira454_Contig_4008	CGAACCGTTTCGGTTGTTTTTTATTTATTTAATTTTTACTACAAGGCGGA[A/C]AGTGATTCAGGCCGCCACGTCAGCTCCGAAATATCAGCCGCCGGTTCAAA
Mus_002880_Class_II	N/A	N/A	Chr03	39474371	Unique_Gm	Tm1_Mira454_Contig_4037	ACTTTCTCATTTCTAAATTAATCAGCAGAAGCTTTCAAACTTCTACAGGC[A/G]AGAAATCTATTACCAACAAAAAACAAGCAACTCGTAATCTCAAACACCAT
Mus_002885_Class_II	N/A	N/A	Chr07	3881818	Unique_Gm	Tm1_Mira454_Contig_4048	TGTATCTGTAACCTCTCGAACAAGGTTTTTGGTGGAAGGCAATCCGGCTA[T/C]GACATCGGATTCGATACCGCACTCGTCTACACCCCTTTTGATCTTGAAGT
Mus_002889_Class_II	N/A	N/A	Chr09	32063195	Unique_Gm	Tm1_Mira454_Contig_4059	GACTTGTAGATCTCTCCGCTCCTGATTACGGATCGGAAACTCCGATTCAA[T/C]GAGGCAATGGAACCATAATAGGATCTCGAGCATCTAATCAGACAATTGAT
Mus_002908_Class_II	N/A	N/A	Chr08	51840935	2_GmGl	Tm1_Mira454_Contig_4095	CCGAGAGTTATGCGAAGGGAAATTTTGAGAAAAGGTAGAAATTTTAGATC[T/G]TTTGGCGCAGTGATAGCCGAGCGATTTTGTTAGAACGGTTAATGCAGCCA
Mus_002910_Class_II	N/A	N/A	Chr13	4458836	Unique_Gm	Tm1_Mira454_Contig_4098	GATGATTAACAACAACAAAAATAAACACCGATAATCAGTGATTTTTTTTA[C/G]GGAAACACTGAATAGTCAGTCATTTTGGTCTTGGTCTCTAATCCACTTTG
Mus_002916_Class_II	N/A	N/A	Chr02	57329277	Unique_Gm	Tm1_Mira454_Contig_4110	CTAAGTTTACACTTACAAAAGCTACCGGCTGCACCAAGGACTCTGCCACC[A/T]CCACTTCTCATGAAGCTACGTGAATTGTTACAGAAGATCCACGCCAGGTG
Mus_002922_Class_II	N/A	N/A	Chr02	45812800	Unique_Gm	Tm1_Mira454_Contig_4115	GACATGGGATTTTCTTGCCATGGTCTATCCATTAATTAAGTTTCCTTGCG[A/G]AGATGAGCAGCCATGTCGGCGGTGAGTTCGATAAAGAACTGGAGCAGAGA
Mus_002929_Class_II	N/A	N/A	Chr05	39216391	Unique_Gm	Tm1_Mira454_Contig_4121	ATGGCAATAGAAGATCTCTCCACTCCATCATTATGAGCCCATAGCTCGAA[T/C]AAAGGTGAATCCCAACGATTTCTTCTATCCGGTTTCTCAAATCTTCTAAC
Mus_002930_Class_II	N/A	N/A	Chr08	50859931	Unique_Gm	Tm1_Mira454_Contig_4123	GCTTTGTCTTATATGAACTTCTCAATGTTGAAATTGAACTCTGATTTTGT[T/C]TCTCTATATTACATATCTCCACTGAATTACAAACATAAAATAAATGCACA
Mus_002940_Class_II	N/A	N/A	Chr10	3918301	Unique_Gm	Tm1_Mira454_Contig_4134	GATGTTCCTCCGGGTTCTGCTGAAAAACCACTCAGTGTAGCGAAACTGCG[A/G]GAGATGAGCGGTAGCAACATCTTTGCTGAAGGGAAGGTAGAGTCTCGAGT
Mus_002942_Class_II	N/A	N/A	Chr01	48627272	Unique_Gm	Tm1_Mira454_Contig_4135	TAAACATCGGTAGTGCCATTGCCAACCGAAAAACTAATACTTGAAGTGCC[A/G]AGTTCGTAATACTAAAAAAATTTGGGGACAAGAATGTCATTGTCCATAGA
Mus_002944_Class_II	N/A	N/A	Chr02	6028080	Unique_Gm	Tm1_Mira454_Contig_4138	TTCTTCCTGACGCAATGCGGTGAATTGTGTATCCAGGGACTTTGCCGCTG[T/C]TAGCCATGCAAGAACAATCACCAGTAGAATCCCTCCAAGGTATGGGGTTG
Mus_002947_Class_II	N/A	N/A	Chr01	15451266	Unique_Gm	Tm1_Mira454_Contig_4140	CATACAAGCTCTTGCAGAATCTCGTCATGTGCTTCACATCGTAAACTTTG[T/C]TCCCGAAAAACACCCTCAGAATTCTCAAAAACTCATCCAAGCCCTCGGGC
Mus_002948_Class_II	N/A	N/A	Chr01	15451159	Unique_Gm	Tm1_Mira454_Contig_4140	CGTCGCGTTAGGATCTTAACCAGGTACCCGAAATCATACGCGCTGTGGAA[A/G]GTCACCCAACTCACTGAGTCGTTGCATACGAGTCCAGAGGACATGGTCAA
Mus_002950_Class_II	N/A	N/A	Chr01	15450746	Unique_Gm	Tm1_Mira454_Contig_4140	AACAAGACCGGGAAATTCAGTGTCCATGGAAACGAAAGGGAAGTCATCAA[T/C]TACCCGACTGATCAGCTCGAACTCTGATTCTAAATTATCCGACCAAACTT
Mus_002963_Class_II	N/A	N/A	Chr04	59311301	2_GmGa	Tm1_Mira454_Contig_4174	TTTTGAGGGTGGAATATGACCTCAGTACTTGATCTTACTTCAACTTCCCT[A/C]CATTCTGAAGCCGAAACTCCTTCACTTCGATAATCTCGAGGATAGTACAC
Mus_002968_Class_II	N/A	N/A	Chr11	48146106	Unique_Gm	Tm1_Mira454_Contig_4184	CTTGGGGTTCTTAAGCTGCTGAGTTCTCGAGGGTCGTGACATGTAAACCC[A/T]TTCGTTCTTGCACTCGTATGTCCAATGCCCTGCTTGAAAACACTTTTGGC
Mus_002970_Class_II	N/A	N/A	Chr10	1364132	2_GmGa	Tm1_Mira454_Contig_4185	AAGCTTGGCAGCAATCGGCTGCACTTTCTTTGTGGTGGGTAAGACCCCAT[T/C]TAACGGCTGCACCATCATAATCCGTGTGAAGTTCAGCATGGCATTGTGGT
Mus_002974_Class_II	N/A	N/A	*	0	3_GmGaGl	Tm1_Mira454_Contig_4189	AGCTCTCAAATAACTACAAATCTCACTCTTTTTTCTACAATTGCAAAGAA[T/G]CTAATTAAATAAAAGCTCAAAAGACGAATCAAAATATAACTAAAGAAAAG
Mus_002976_Class_II	N/A	N/A	Chr04	15530207	Unique_Gm	Tm1_Mira454_Contig_4195	AAAGTTACAAAACGAAACAAGGAAAAGCGACAAAGTTCAAAAGAATGCTA[A/G]CTGCACAACTTTTAAAACTGAAGCCCATGCTCCCTAGCAGAATCAGCAAG
Mus_002982_Class_II	N/A	N/A	Chr06	37107718	Unique_Gm	Tm1_Mira454_Contig_4211	GTGTAAGTTCTCTCCCACGCATCAAGATCCCCATTCACGTCATCTTCATC[A/T]TCATCCTCTTCCGCTCCACCATTGATCCGTCTTCCCGCTCCATTATTCAT
Mus_002983_Class_II	N/A	N/A	Chr11	51363788	Unique_Gm	Tm1_Mira454_Contig_4213	ATGGCACATCCTTTGATGCTCGAGGCACCAAAGAAGAGCTCCTACGCCTA[C/G]GAAACAAGGGTACTGTAAGAGCCAAACCACCTAAATCCCCACTTAATAGA
Mus_002995_Class_II	N/A	N/A	Chr05	9634453	Unique_Gm	Tm1_Mira454_Contig_4225	GGCAATCGAATGAATTCTTTGTAGTAATCTTTAGGCAATTTTTGGCGGCC[A/G]TCGAGGATTGCTGCAAAAGGGATGATGCTTGTTCGCTTCTTTACAACTTC
Mus_002998_Class_II	N/A	N/A	Chr01	6408895	Unique_Gm	Tm1_Mira454_Contig_4231	TCACACTACTGCTGAGATTTCCTTGCCTTTCTTTTCTCCATAAAGAAGAA[A/C]CCCATCAACGACACAACGGAGAAAGCACTGAAACAAACCGACGCTATATC
Mus_003001_Class_II	N/A	N/A	*	0	2_GmGl	Tm1_Mira454_Contig_4237	GACAAATTACGAAACACAGAATAACACCCCTTGACTTGCTCTTTTTAAGG[T/C]AACTGCTGCAATACGATGGCGACTACATTTTTCTCTTAACAAAATCAGAA
Mus_003009_Class_II	N/A	N/A	Chr12	11063726	Unique_Gm	Tm1_Mira454_Contig_4243	ACAGTGGCAACTCCGGTGATTTTGGCTTCCCAAGACTAGCAATATTTACC[A/G]AATCGGAAACTGATTGCTTCGCCGGTGGTGGGTTTTCCTCAATGAACTTT
Mus_003010_Class_II	N/A	N/A	Chr04	38272731	Unique_Gm	Tm1_Mira454_Contig_4250	TATTTTATACTACCTTCACAAACACAGCTAGCAGATGTATGTCAGGACCT[A/G]GCAACACCAACATCTTCACCGGTAATCTAATCTTTCTTCTTCTCCTTCTC
Mus_003014_Class_II	N/A	N/A	Chr04	38274327	2_GmGa	Tm1_Mira454_Contig_4250	CCAAACAGACGGAAGACTTTGGCCTTCATGGAGGATTCTGATGGCTTGTC[A/G]TCATCGGAATCCGAGGAGGAGGAAGATAAATCATGGCCTTTGACCTTCTC
Mus_003021_Class_II	N/A	N/A	Chr13	56654450	Unique_Gm	Tm1_Mira454_Contig_4256	GTGAAAGGAAGCTGCTTTGAACAAGAGAGAGTAACATTTCTCGATTTGGA[A/C]TTTTTGGGGATTTCTGAAAGAGATGATTTTTTTGGTGAAATTTTGTAGCA
Mus_003027_Class_II	N/A	N/A	*	0	Unique_Gm	Tm1_Mira454_Contig_4261	GATGTTGTTGACCTTGCTCTCTGCCTGTCATGTTTGCTCACCTTATTTTG[A/T]TTATCTGGTTCAGATCTCTGATCAGCTTTCTCATTTGGGTCTGATTCTTG
Mus_003043_Class_II	N/A	N/A	Chr05	49670353	Unique_Gm	Tm1_Mira454_Contig_4282	CCTAACTTTCCTCCTCAAGTTATAATTTTAATCAACCAAACTCTGTGCTC[A/G]ATATGTAAAGCTCACCTATAGTGAGAATGATGAGCGAAGACTACTCTCCG
Mus_003050_Class_II	N/A	N/A	Chr11	18733181	Unique_Gm	Tm1_Mira454_Contig_4294	TTTCATTATCTAGTAATCTTTTGAGTTAAGCTTTTAACTCCAGAACACGT[A/G]GCATCTCCTGGGCTGGCTCCTCTTGGGTATGACAAATCATTACCTAATAA
Mus_003069_Class_II	N/A	N/A	Chr10	62154757	Unique_Gm	Tm1_Mira454_Contig_4315	AATCGCTAATCCGTTTCGCCGCCGATATAAAACACTAAGGTATGGACATA[A/T]ATGAATTGAAAACTATGCAATTTAACCACAAGATAAGAGAAATAGTATTC
Mus_003070_Class_II	N/A	N/A	Chr04	49457098	Unique_Gm	Tm1_Mira454_Contig_4316	ACCAACAGCTTTTGAGGATACCAAGCAGCAAAGCCTTCCTCACCTAAACG[A/T]GAAAATGGTAAAACTCAGAGGCTTCCGGGACCCTTCATGTTCTGCTTTGC
Mus_003071_Class_II	N/A	N/A	Chr04	49453622	Unique_Gm	Tm1_Mira454_Contig_4316	CACTAAACATGAATTCTTGGTTATTCGCACATTCATCTTTGCAGCACGGG[T/C]ATGCTTCATCCTCACCAGTAAAAATCTCAGGAAAGAAACAGCCACCTGCT
Mus_003075_Class_II	N/A	N/A	*	0	Unique_Gm	Tm1_Mira454_Contig_4318	CAGTTAAAATAATATGCAACTCGGCTAAGCGCCGCTACTCCATCTATCTA[T/C]ACTCAACTACTGCATCATAAGTTTCCATGGTAAGTGGACTCTCCACAAAG
Mus_003077_Class_II	N/A	N/A	Chr07	60923124	2_GmGa	Tm1_Mira454_Contig_4319	ACCCTTAAATTGTGGTCATTTGTTATAATTTTCGTTCATGGGTCTGAATG[A/G]ATGCTTGGTAGAGGAAGAGCAGTGGTATTGGCTCGGCTTGTCGCGGAGTT
Mus_003082_Class_II	N/A	N/A	*	0	Unique_Gm	Tm1_Mira454_Contig_4322	AGGAAAGTCGGCATCTTGCTAGTTGCCCCCCACTTGAAAAGACCCCCCTA[A/C]AAGGAGGATTACAACTTGAACACAGCAACCATCATAGATACCACTTGCCG
Mus_003083_Class_II	N/A	N/A	Chr10	11758597	Unique_Gm	Tm1_Mira454_Contig_4331	GCTGTCTCAGAATCTTTACCTAGTATATCAGCCTTCACCCTATTGCAAAT[A/T]ATTGTTACATAGTCTTCCATATGCTTCTCTATAGGATCAAGGCCAAGATA
Mus_003085_Class_II	N/A	N/A	Chr01	11324501	Unique_Gm	Tm1_Mira454_Contig_4334	CTCCTTCTTTCTCCCAGTCAAGGTTAAGCTTGGAGCTGTAGAAGGTTCAC[T/C]TTCATTGAATGATGCAACACCATACATGGTTAAGCAAATGCTTAGGATTA
Mus_003086_Class_II	N/A	N/A	*	0	Unique_Gm	Tm1_Mira454_Contig_4334	GTAAGAGATGATGTAAAACTGCTCTTCAGCCGACTTGCCATTGGAGAAGT[A/G]GTAGCCATTGAAGATCAAAGGGAACTCAAGAAGGAGAAACTTGGAAGTAG
Mus_003092_Class_II	N/A	N/A	Chr06	38459358	Unique_Gm	Tm1_Mira454_Contig_4341	GGATTGCTGGCAAGAGAATGAGTATGAGCAACTGATGGAGACCGTGACAC[T/C]GCTGGGGCAATTTGTATGGCTGATGATGATGCTAATGAAGATCGAACAGA
Mus_003096_Class_II	N/A	N/A	*	0	Unique_Gm	Tm1_Mira454_Contig_4343	TCTTCACCAGGTGCAGTATGAGCAAGGGATTCTCTCTTGCCTTGCTTTGG[A/T]TTTGACCGTGCAACACTCAACTTCTTGCCAAGAAACATTTGCTTATTCTT
Mus_003103_Class_II	N/A	N/A	Chr06	37224900	Unique_Gm	Tm1_Mira454_Contig_4362	GGAAAAGAAATTCAAAAATAGGGTTTTGGATTAGAAATCGATTCAAAAAT[T/C]ATTTTAGGGTTAGAAAAACTATTCAGAAATCGATTAACAGGGTTAAAGGC
Mus_003109_Class_II	N/A	N/A	Chr07	47874969	Unique_Gm	Tm1_Mira454_Contig_4373	GTCGAAATCACCAACAAAGGAATCATTGCTACYAAGCCATARTTCAMTAA[T/G]GAATCAACATTTTCAGCCTTTTGAAACTTTTTACGGAAGGTACTCCATGG
Mus_003114_Class_II	N/A	N/A	*	0	Unique_Gm	Tm1_Mira454_Contig_4386	TCCTCTGTAGTTACTTCAAATGTGGCAGTTTTGGGAGGTTTACGTACTCC[A/C]GGTCTTCTAAGATTGAGATCCTTGGGTTCGTATGTCGATCCGGAATGAAA
Mus_003117_Class_II	N/A	N/A	*	0	Unique_Gm	Tm1_Mira454_Contig_4395	TTATACATAACCTTCGTAAATCTATAGATGCAGTTTAAGGCCACATTGTT[A/T]TTTGTTAACATGGGCAATGGCTCAGGAGTCAGGAACCCAAGAGCAAGGGC
Mus_003135_Class_II	N/A	N/A	Chr07	19177310	Unique_Gm	Tm1_Mira454_Contig_4431	TGAGTCAACTAATTTACCAGCACTGATCGGTCTCCCAACTCCTCCCGGTA[A/T]AACTAGAAAACCTAGAAGCCGAAGTCAACGGCCGTTGGCATCTCCAGATA
Mus_003138_Class_II	N/A	N/A	Chr02	60386064	Unique_Gm	Tm1_Mira454_Contig_4437	GCTGTTGCTGTTGCTGTTGTGGTTTCTGTTCCGCCACCGGAGAGATCGCG[A/G]CAGCCGAAACAACCAGCGGAACTCCTTTGACTTCAGGGAGAGTCAGGAGA
Mus_003139_Class_II	N/A	N/A	*	0	Unique_Gm	Tm1_Mira454_Contig_4438	CAAGGGAGCTAAGATGAATCTGACGAGCAATGCCTTATCAATCAGAGAGC[A/G]TGAAACAAGATATGCAATGGCAGCCGTTAGTAGGGTTTTGTAATCTTCTT
Mus_003143_Class_II	N/A	N/A	Chr02	1998854	2_GmGa	Tm1_Mira454_Contig_4448	TGAAATAATACTCAACGAGAAAAGCTATACAAGCGTAAACAAAGATGAAA[A/C]TTTCATTAAAAAGGAGATGATCAAGGGAATCATAAAGAACAAGGAAAATA
Mus_003145_Class_II	N/A	N/A	Chr08	8053510	2_GmGa	Tm1_Mira454_Contig_4449	GGCTTCCTTAACGTTAACAGCAGGATTCGCAGGAATGTTAACATACCCCA[T/C]TTTTTTAGGGCTAAATTCTTCGTCAGACTCATCATCCTCATGGTACTCGC
Mus_003150_Class_II	N/A	N/A	*	0	Unique_Gm	Tm1_Mira454_Contig_4451	GCCTTGGAAACCCAATATATACCACTCCTTGACCTCAATTAAGCTCAAAA[T/C]CAACATATTAGACCAGAATAAGATATGTCACAAATTAGCAAGTTGTTTTT
Mus_003158_Class_II	N/A	N/A	Chr03	45710486	2_GmGl	Tm1_Mira454_Contig_4466	TGTTTTGGTCATTCTTGATACTACTATCCCTGCTGCTGCAACAAGCTTGA[T/C]GAACTTTTTTGAGCCAGCCCTCATGTTCATTCAGAGATGGCTTCCACTGT
Mus_003161_Class_II	N/A	N/A	Chr12	4864435	Unique_Gm	Tm1_Mira454_Contig_4467	ATCAAATGCTAAGGACATTAGGCCTAATAGAATACAATGATTTTCTTTGC[T/C]GGTCAATCGGTCGATCCATGTCCCAATTCATCATCAGTTTCTGTTTTGCT
Mus_003164_Class_II	N/A	N/A	*	0	2_GmGa	Tm1_Mira454_Contig_4471	ACATCAACAATATTGCTGTAAGTATTGTTGTTTCCTTCWWTTTTGTCAGG[T/C]TTGTGGCACACGACATATATAACAGTATTGGAAACATATTTGTACAGTAG
Mus_003173_Class_II	N/A	N/A	Chr13	4339407	Unique_Gm	Tm1_Mira454_Contig_4490	TGGGGTAGGATTGGGACCGAAGCCATCATTGAAATGAGAGGCATCAAAAT[T/C]AGAGGAAGAGAAAGCGAGGAGAGGGGATTTGGAGAATTTTTTAGCGTTCG
Mus_003178_Class_II	N/A	N/A	Chr09	24723400	Unique_Gm	Tm1_Mira454_Contig_4499	ACGGTTTCCAAGAATGATAGTCCAATGGAAAATCGAGCCAGCAAAAATCC[T/G]ATTCACTGGTTTATAAGGAAGCGAAGGAACCATGCGCAAAAAAAGTTGGA
Mus_003179_Class_II	N/A	N/A	Chr05	63048124	Unique_Gm	Tm1_Mira454_Contig_4500	ATCAAATATATCTAAGATCATACTAATAGGTTATGACCGTCTAGCTATCT[A/T]GGGTGTATCTCACCTAGAAAGAGGGTAGAGCTGTAGAGAATATCGTTACC
Mus_003180_Class_II	N/A	N/A	Chr05	63048332	Unique_Gm	Tm1_Mira454_Contig_4500	GTAGGCAGATAATTGGATTCTATAAGTGGAGAAAATATTAAAGGATGGAA[A/T]AAATGGAAGAGATGACGCGTACGTGTTGCGAACAAGCTGACCTTATTTGT
Mus_003181_Class_II	N/A	N/A	Chr05	63048727	Unique_Gm	Tm1_Mira454_Contig_4500	ACATCATTAGAATCCACAGTTTTCTCAATCTTGCTCTCTCCTGAGGACTT[A/G]TTTTTCGAATCTTCTTTGCCTGAAGCATGAGACCGGCTGCTTGGTTGTGC
Mus_003182_Class_II	N/A	N/A	*	0	Unique_Gm	Tm1_Mira454_Contig_4502	CTTTCAAATTCTTTGGTTTTATCGACAAATCCTCCCCTTCAACTATTTTC[T/C]GGCTCTCATGGGAGTGCCAGCTCCACCAACTTGGCATTCAATTCTAGTCA
Mus_003184_Class_II	N/A	N/A	*	0	Unique_Gm	Tm1_Mira454_Contig_4504	TTTTCACCACTTTTCAATCCTATTTTCCGGTCTACACAGCTCTTCCTGAA[A/T]TGGCTGCAGCAAGGGCTGCCGTGAAATTGGGGTCTCTGCTCAAAGAAGCC
Mus_003189_Class_II	N/A	N/A	Chr08	39765364	Unique_Gm	Tm1_Mira454_Contig_4517	ACTGCTGCTGCTGCTAACTATATATGTTGGGAGTTCTTTTCCAATGAAAT[A/G]ATATTTGATTGGCCTTTTGCCATTGCCACCTTAAGATGATTCATTGTTGC
Mus_003195_Class_II	N/A	N/A	Chr10	3317102	Unique_Gm	Tm1_Mira454_Contig_4531	AAGATCAGGGTTTACTTTGGTTATCGGATCCTTGCCATTAAAGTTACAAG[A/C]AGCAGGAGATTTTGAACCCCAAGTGGCGCATTTGATAGGAGTCCCGAAAG
Mus_003197_Class_II	N/A	N/A	Chr09	28943275	Unique_Gm	Tm1_Mira454_Contig_4536	TGTGCGAACTTGTTTTCTGGATAGTAAACGGCAATAACTTGATTTCCGCC[A/G]AATTTCCGACCATTCATTGCAGCTTGAGCCTTTTTGGAACCTTCAACATC
Mus_003207_Class_II	N/A	N/A	*	0	Unique_Gm	Tm1_Mira454_Contig_4552	TATTCGACAAAAGCTTTTCCCGCAAAGGTTTGATTCTTATAGATAAGTTT[A/C]AATGCCCAACAACAAGTCTAAACCCAGACCAAGCCGAATGTCTGTTTACC
Mus_003211_Class_II	N/A	N/A	*	0	Unique_Gm	Tm1_Mira454_Contig_4556	TTTGGAAACCCACATGATACTCTCTCATGAATTATAAAACCGGACCGAAT[A/C]AACCAACCGGTCAAACTTCCGGTAATTCTAAATACGCATCACACATTTTC
Mus_003214_Class_II	N/A	N/A	Chr11	20246272	Unique_Gm	Tm1_Mira454_Contig_4559	TTCTTTGCAGTTGGATCAGCTCGGATAGCAGCATGAACTTTCTTGTACAA[T/G]GACTCAATGTTATCAGCCTCAATTCCCCTCTTAATATACTCGCTGAAGTG
Mus_003217_Class_II	N/A	N/A	Chr09	27284118	2_GmGl	Tm1_Mira454_Contig_4562	TGATTCACGGGAATATGGTTTCTCATGTTTCTCATGTCTCTCATGCTTCC[T/C]GTACTTTTCATGCCGCTTCTCATTCTTTTCGTGTCGCTTTTCATGCTTCT
Mus_003235_Class_II	N/A	N/A	*	0	Unique_Gm	Tm1_Mira454_Contig_4586	TTATTTTTTACATAATTAGATCAAACATAGAAAGTGAAGAGCACCAAGCC[A/G]CCGTTTATTTCTTTCATTTCTTTAACCTATCACCACTTGAGCTTTGCCGG
Mus_003236_Class_II	N/A	N/A	Chr08	43513947	Unique_Gm	Tm1_Mira454_Contig_4588	CCCGGCACCGGAGATTGATCGGCGAAAGGCATCGGCGGCGATCGTATAAG[A/G]TTCAGAACCAGCGCCGACAGTTCGTGGAAAACCCTTGATTGCTGATCCTG
Mus_003237_Class_II	N/A	N/A	*	0	Unique_Gm	Tm1_Mira454_Contig_4590	ACAAAACTCCACCAGCTGATTTCTCAGGTAATTCTTGGAGACGGATAAGA[A/G]CTCTGTCAGCTTGAGGAACAACCTTGGTGGGTTCCCATTTAGTGGCCACA
Mus_003240_Class_II	N/A	N/A	Chr06	48414656	Unique_Gm	Tm1_Mira454_Contig_4594	GCGAGGATCATGCACCACCAGCCATATCCATATCTGTAACCCCATCTATT[T/C]CTTTGAAAACAACTCGTAATTTTCTTAAACCAGACGACTTTTTGTCATCC
Mus_003257_Class_II	N/A	N/A	Chr07	46941278	Unique_Gm	Tm1_Mira454_Contig_4598	ATTGGGGAAGTCACCTACCACCTCCAAACTCACGAGTGCATCCAACCTTC[T/C]ATGTGTCCCAACTTAAGCGCCATGTTGGCCAGGAACCAGTTCAACCTGTA
Mus_003258_Class_II	N/A	N/A	Chr07	46945619	Unique_Gm	Tm1_Mira454_Contig_4598	CGAAGTGCGATTAAAACTCAGAGTTGCAGAAGGGAAGAATCAGAGCCAGA[A/G]TTCAAGAAATAACTTCACCAGAAATGAGGTAGATCCACTCCTTTTTCAAA
Mus_003271_Class_II	N/A	N/A	*	0	Unique_Gm	Tm1_Mira454_Contig_4604	GAGCGCCCTTTCTGCAACGAGATGAAAGAGAGGGAATTAAAACCGGGGTT[A/G]GGTCCAATGGAAGTAGTGTTTAGACTTCACTAGGAGCGCTTCGACTGGGT
Mus_003275_Class_II	N/A	N/A	Chr06	16607872	Unique_Gm	Tm1_Mira454_Contig_4612	TGCAACAGCTGATGAGGAGTATGATTATGAGGAGGAGGATGCGGAGGAGG[A/C]TCTCCAGGAATAGTAGTAGTGTGTGTTTCTTACTGTTTGCTTTCTTAACG
Mus_003276_Class_II	N/A	N/A	Chr05	61761654	Unique_Gm	Tm1_Mira454_Contig_4614	GATGACAAAGACAATTGAAGAACATTCAATGAACCAAAAAAGAACACAGC[A/C]TTAAACATATAAATCTTAAGAACTTTTAGAAGCTGATTGAAAGATGAAAA
Mus_003285_Class_II	N/A	N/A	Chr02	12560329	Unique_Gm	Tm1_Mira454_Contig_4630	ACAATGATGAAACAGGGAAAGAAATCAAATGGATGTCAATAAAACGACAT[A/C]TTTAGCAACTTGTACAAAATCTAGCTAAAGTTACACACACTGTGGCTTCT
Mus_003301_Class_II	N/A	N/A	Chr01	15291813	Unique_Gm	Tm1_Mira454_Contig_4653	TCTCACTAAACATCGAGAACCATAAGGAAGGAAATCAAAAGACCTCGTTA[C/G]AGGCTTTGTGCTAAATTCACATCTTGGCATCAGACCATTGTTGCCACACC
Mus_003302_Class_II	N/A	N/A	*	0	Unique_Gm	Tm1_Mira454_Contig_4653	TCAGGAAAAAATCTTGATTCGTGTGACAAAATCCGTAGATTCTTCGAGTG[A/G]TTCAAGAGAGAAATTCTACTTGAAATTCTTGACCATGACATGATGTTAGG
Mus_003303_Class_II	N/A	N/A	Chr13	54800440	Unique_Gm	Tm1_Mira454_Contig_4655	GAAAACTCTCAACAGTTTGTATTCTACTTAGCTTATTGTACAACTTGCTA[A/T]ACTTTGAAAATTGAAGTTTATATAGGAAAGGGAGAAGAAAAACAGTAAAC
Mus_003316_Class_II	N/A	N/A	Chr13	68273	Unique_Gm	Tm1_Mira454_Contig_4682	ACATAACAACTGTTGTAAAAAGACAAGATGCTCCATTTAGGGCAGGAATG[T/C]GGGAGAAAAGACAAACAAAACAAATAACAGCTAAGTAGAGATGGCAGTAC
Mus_003321_Class_II	N/A	N/A	Chr03	32916629	Unique_Gm	Tm1_Mira454_Contig_4688	TTGATTGTTTGGTTGAAGACAAAGGTGAATCCATGGCGGCTACAGGTCTT[T/C]TACTGGGTTTAATACTTGTTTTGGGTTGCTTTTCAGAGATTGGTGTTGCC
Mus_003323_Class_II	N/A	N/A	Chr08	40053298	3_GmGaGl	Tm1_Mira454_Contig_4692	TGCATTCTTACACAGTGCAAGAACTTAGAGGCGCTCGATATTGGATGCTG[T/C]GAGGAGGTTACAGATGCTGCTTTTGAGGATTTAAGAAATGGGGAAATTGA
Mus_003339_Class_II	N/A	N/A	Chr10	50271471	Unique_Gm	Tm1_Mira454_Contig_4724	ATGTGATGAGTACTTGTGCCAAGGTGAAGGGCCAAACTTTGTAGCTGGTG[A/G]GGAGTGAATAATATGCAGAAATGGCAGACTGTAAAATTATCATAACTCAA
Mus_003357_Class_II	N/A	N/A	Chr05	3230579	Unique_Gm	Tm1_Mira454_Contig_4764	TAAGAGAAAGGCCTTTGTCTTCTAATTTCCTCATTCCGCACTTCGGTTCT[C/G]TCTCTTTGCGGCATCTATCATAGGTATGGCGACAGCCATTGCAGCCCCTG
Mus_003364_Class_II	N/A	N/A	*	0	Unique_Gm	Tm1_Mira454_Contig_4769	ATCGTGAGAAATCAAAGGGTTTAAAAGAAAGGTTTTATTTGTTGATCAGT[A/G]AAGGGGGGAAAAGGAAACGGCAGAGAAACAWTACRDACTTGAGACCAGAC
Mus_003377_Class_II	N/A	N/A	Chr01	46779853	Unique_Gm	Tm1_Mira454_Contig_4779	TGTTCAGCTCTGCACCATGGAATCAGGCCAGCAGGGGTTGCCGTGATACT[T/C]GAGTGTTTGCATATTCATTTCCCGAATGTGGAGTCAGTCCTTCTTGACTC
Mus_003388_Class_II	N/A	N/A	Chr03	35043381	Unique_Gm	Tm1_Mira454_Contig_4787	TTTGAACTGTTTCAGAATGGGAAAACAAGTGGAATGGAGCTGTGGGAGAG[A/G]GGCAGCTGAAGTTGGAGGTTGAAGTAGCTGTGGGGTGGATTGTAAGAATT
Mus_003389_Class_II	N/A	N/A	*	0	Unique_Gm	Tm1_Mira454_Contig_4793	TCATTTAAATTATTCGTGTTGTAGTACAAAATGAGAAAAGAAAGACACTG[A/T]TGAACTAATTTGCCTCACAACTCTTCTCTAGATGTATGGGGGTGCTTATT
Mus_003391_Class_II	N/A	N/A	*	0	Unique_Gm	Tm1_Mira454_Contig_4793	GGAAAATGTACGTCTTTTCATGACAGCATTATTTTCGAGCATGTATGAGC[A/G]GCAAATTTGGTGGATTGCGACTTATTAAATTTGCCCACAAGTTGACAATG
Mus_003405_Class_II	N/A	N/A	Chr05	6351114	Unique_Gm	Tm1_Mira454_Contig_4815	AAGAGAAGCATTATCGCTTAGAGGTGTCCACCGAAGTCTCATTRGCACCT[T/C]GGAATACATTGCAAATCAGTCCAGAACCATCTTAGCAGATGATCGACTAT
Mus_003409_Class_II	N/A	N/A	Chr05	49797784	Unique_Gm	Tm1_Mira454_Contig_4820	CAACGAGGATAGAAATGTGCGCTGAGGGTTCTGCATGAATTTCTCAAAGT[A/C]GGGATCGGTTTCTTGCGGTATAAGTTTCCTCATGAGAGTGGGACGGTTTG
Mus_003413_Class_II	N/A	N/A	Chr06	40567874	Unique_Gm	Tm1_Mira454_Contig_4831	CACTTTGCAGCAAGAATTGCCGCCGTTGGACGGACGTTGGGGTCCTAAAA[A/T]TTATCTGGCGAGACATTATTTAATACAAAAAAAATGATGTTTTGGTTTTG
Mus_003422_Class_II	N/A	N/A	*	0	Unique_Gm	Tm1_Mira454_Contig_4846	AAATGCTTAGTAGCACCTCCTACAGCTTTATTAAAAGATCCGAATTTCTT[T/C]TTTTTTTCGGTCTTTTTAATCTCTGTTCTTGCTTGATCCAAGCTTACATC
Mus_003429_Class_II	N/A	N/A	*	0	Unique_Gm	Tm1_Mira454_Contig_4852	AATTTCCGTAAGGGAAAACCTTCTTGAATTTCTTATTTGGGTTACTCTTT[T/G]CTTGGGTTTCTTGACCGCTTTTGGCCATTTCTTCACTGTTTCCGTCATTT
Mus_003434_Class_II	N/A	N/A	Chr09	4986727	2_GmGa	Tm1_Mira454_Contig_4858	GAGTAGGGATGGACAAGGACTACCACTAAGTTGTCTTTGATCTCTTCATT[A/T]GGTTTAAAAACTTTTGTCATCAGCTCCACTTTATCAGGAGTTGCAACTTT
Mus_003438_Class_II	N/A	N/A	Chr03	30120362	Unique_Gm	Tm1_Mira454_Contig_4861	TCTCTCCCGCGCTTCGATTTGGAGTCACCGTTGGCGTCGTCCCCGGCATT[A/C]GGGTTTTGGGCGGAGGAGTCAAGGTTTTCGAGATCCATGTCTTCAGATGG
Mus_003439_Class_II	N/A	N/A	Chr03	30120299	Unique_Gm	Tm1_Mira454_Contig_4861	GAGGAGTCAAGGTTTTCGAGATCCATGTCTTCAGATGGTGAGTTGGCCTC[A/G]GCGGGCTCCGGCGACGGCTCTTTATCCGCCATTGAGGAAGATAAGATTTC
Mus_003457_Class_II	N/A	N/A	Chr07	60340696	Unique_Gm	Tm1_Mira454_Contig_4916	TTGAGAGAGAGGGACTGGAGAGTGATTTGGAGAGATTAAAAGGGGTTTTT[T/G]CTTCGGGATCTGTCGATAATTCGATCGAAAATGTTTGTTCCAGGGTGTGT
Mus_003461_Class_II	N/A	N/A	Chr07	60746729	Unique_Gm	Tm1_Mira454_Contig_4917	CGGGCAGGATCCCCTGTCACACGGCTTCCCTCGGTTTGGTTTTCGAATTC[T/C]GGGAGCCCCTGTGATTTCCGCTCTTTTCTTTTCTTTCTCTCTTCGTCTCG
Mus_003479_Class_II	N/A	N/A	Chr11	1814900	Unique_Gm	Tm1_Mira454_Contig_4946	TAAAAATGAAGATAAAACATCAAATACATCATAACAAAATAGCATGCATC[T/C]AACAAATTCCTAACTTGATTCCATTCAGTTCTATCTATGTTTCAATTTCA
Mus_003480_Class_II	N/A	N/A	Chr11	1816059	Unique_Gm	Tm1_Mira454_Contig_4946	CATTCACCTCGCTTGCTATCTTAAGGCGTTGTGATATGTCCAAAAGCTCT[C/G]CAAGTGGGCAGTTTGAAACATCTTCAAACGCCAGGAGCGAAACAGTCCTC
Mus_003481_Class_II	N/A	N/A	Chr10	3165588	Unique_Gm	Tm1_Mira454_Contig_4949	TTAGCTCTCTTAACCAATGGAAACTTCAGATTATCCGAATCTAATAAACC[A/G]GAATCCGGCGAAGAACTTAAAGAAGATCCATTAGCAATTCTAGGTTCTTG
Mus_003485_Class_II	N/A	N/A	Chr07	5868045	Unique_Gm	Tm1_Mira454_Contig_4951	TTCCAATCAAGCATGTCTAACAGCCACAATACCTCTTCTTGGGAATTGGC[A/G]GCATCACAAAAGTCCATCTCAATGCCAAAAACATCAATGACACCATCGCT
Mus_003500_Class_II	N/A	N/A	Chr02	18488376	Unique_Gm	Tm1_Mira454_Contig_4983	TGACTCTTCTCTACTTCTCCATACCATTCCATTTGCATTTGGTATCTTGC[A/G]CAACCTACTTGATGGTGATGTAGCGGTTTGTCCCATGCTTGGCCCAGTGG
Mus_003515_Class_II	N/A	N/A	*	0	Unique_Gm	Tm1_Mira454_Contig_4995	ATTGGAAAACATGGTTAGCGATTGAGTATGAACATTTTACTGAAGAGGAA[T/G]GCACAAAAAGAACTATCCTTTTATAGGCTATTTGGCATAATAGAAACAAA
Mus_003519_Class_II	N/A	N/A	Chr08	5702406	Unique_Gm	Tm1_Mira454_Contig_4996	CCACCCACAACCTGAATTAAATTTTGTAGTGGACTTGTAAAGAGAAGTCC[C/G]ACATCCTGCACATTTATAGATACCTTCTTCGAAGAACTTATCATATTCTC
Mus_003521_Class_II	N/A	N/A	Chr06	48975186	Unique_Gm	Tm1_Mira454_Contig_4998	TCCCACCACAGCCCATGAATGGATTGCCTTTTCATATTCTGTCAATGGAG[A/G]CCCGGCAGTAGTGTTTAAAGCAACACCTTGATGGATCAATTCAACAACAA
Mus_003523_Class_II	N/A	N/A	Chr13	239005	Unique_Gm	Tm1_Mira454_Contig_5004	TGCTTGTCCATTTTGCCCATTCTGTCCATTCTCTTCCGAGAGAGGGGATC[T/C]GGAGTGATTGCTATCAATCAACTTTGATGAACTTCCCACAAACTTGTCCT
Mus_003530_Class_II	N/A	N/A	Chr05	59246292	Unique_Gm	Tm1_Mira454_Contig_5013	TGGGAGTGATTACGGGAGTTGGGAGGCTGGGAGCTATTTGCATGATGATG[A/T]CGATGATGATGATTTTGGAGATCCCCATGATCATGATATTACTGACGGCG
Mus_003531_Class_II	N/A	N/A	Chr05	59243909	Unique_Gm	Tm1_Mira454_Contig_5013	TCTTTATGGTAAAAGACATGTATCTACAACATCCATTCCTCTATTAACTT[T/G]TGTTCACCCTATGGGAATTAGTTTTTACCATCTGTCTTATGCCGACTGGC
Mus_003534_Class_II	N/A	N/A	Chr03	8885609	Unique_Gm	Tm1_Mira454_Contig_5016	CTAACTGAGTCTCGTAATTTTCATGCTCTTTTTCACTGCATAACAGCTTC[T/C]CCTTAGCTTCCCTAGCTTCTGCAGTAACTTCATGTAAGGCAGAAGCTAAG
Mus_003536_Class_II	N/A	N/A	Chr03	41684042	2_GmGa	Tm1_Mira454_Contig_5020	ATTTTATGCACTAAGAATGTGGTCTAAGGGTTCTAGTTGTGTTGTATTGA[A/C]GGGAGTGTTCTTGAACAGGAGACTAAGAGGTAGGTTGTTCACTTGTCTGG
Mus_003550_Class_II	N/A	N/A	Chr09	54358764	Unique_Gm	Tm1_Mira454_Contig_5040	TTGTCATAATATGCATAACTCAAACAATGTAGAACTACATATAGTCCAAA[A/T]TTTAGAAGTCGAGTGAATCATCTCCCTTCGCTCTATGATTTACATGCAAC
Mus_003554_Class_II	N/A	N/A	*	0	Unique_Gm	Tm1_Mira454_Contig_5043	AGCCAAAGGGGGAAAAGAACCCCAGAATAAAAAGTCAACAGACCTAGAGG[A/C]AATTAACTCTAAAATGGTTTTTAAAACATTTGTGGTTAGTCTTCAGCATA
Mus_003555_Class_II	N/A	N/A	Chr12	2272382	Unique_Gm	Tm1_Mira454_Contig_5043	GGGGCAATATCAGCGAAGAGCTCCATTTTGATACGACCGGCGGGGATAGA[A/G]CCTATGGTTAAATCGAAAAATACGATTGGGTTTTTTGGATTCGGTGGCCT
Mus_003560_Class_II	N/A	N/A	Chr08	4783076	Unique_Gm	Tm1_Mira454_Contig_5048	ACCAACCATGCCATCAAGAGTTTGGTCCGCAACACGCATCTCAAAGTTCT[T/C]GACTTGAGGGGATGCAAAAACCTTGGGGATGAAGCGCTTGCGGCAATTGG
Mus_003564_Class_II	N/A	N/A	Chr06	38595608	2_GmGl	Tm1_Mira454_Contig_5054	GTATGTCATGTCAACCCAAAGATACTTCTAGAGGCACAGATATGAAGGAC[A/G]CATCATTAAATATGTATGCAGTTCTCCAGCTTTTGAAAAATAAGCAAATA
Mus_003576_Class_II	N/A	N/A	Chr07	13139987	Unique_Gm	Tm1_Mira454_Contig_5076	CAAGTAACTCCAAGAATCTAAGAATAATTGCTTCAAACCCTGTTCTTGGA[A/G]ACATTCTGGCACTTCTCTCCGCTGCTTTCTATGCTATATACGTTACACTT
Mus_003579_Class_II	N/A	N/A	Chr02	20190661	Unique_Gm	Tm1_Mira454_Contig_5081	CCTCCCATGAACCCGAACCCATTTTGGGGAAACTGAATAGGTGGTGGTGG[A/T]GGAGCCGTTTCAGGTCTCTGTCCAGCTGGACGATTCGGAATATTAACACC
Mus_003586_Class_II	N/A	N/A	*	0	Unique_Gm	Tm1_Mira454_Contig_5092	CACCGAACGCCGATGTTACTGGCTTTTACCTGCCTACTCAGTCTCTTGCT[T/C]ACCAGAAACTACAGGCCGCTCAATTTCAGATGCTGAAGCAACAGTTGCTA
Mus_003597_Class_II	N/A	N/A	Chr06	34037102	Unique_Gm	Tm1_Mira454_Contig_5101	GATAGAACCACCACAGATGCTGTAATCTGACTGACAATAAATAGTAACTC[A/G]AACAAAATCCATAATGCAGAATTTAAAGGGCTCCTGCGATGCCTCGTGAA
Mus_003599_Class_II	N/A	N/A	Chr03	44012472	Unique_Gm	Tm1_Mira454_Contig_5104	CCATTAGAACAATCCACTATATGACATATCTGTGAGTAACCTGTGTTGTC[T/C]TTGGTCATACTAGTGTTGGCATTTTCACATTCGGTCCTTATACTCCGCCT
Mus_003600_Class_II	N/A	N/A	Chr10	5621390	Unique_Gm	Tm1_Mira454_Contig_5105	AGATGTTGATTTCCAACCTTCTTTTCCACTTAACTGCCTCAAAAATGACC[C/G]TGAACTTGGCATTTTCCTTCCACCTAAATTTGGCTGCCAAAGACACTTAC
Mus_003601_Class_II	N/A	N/A	Chr06	32988287	Unique_Gm	Tm1_Mira454_Contig_5113	TTGAAATCTTAAGTAAGGATAGTTGGGAATTTGAAGATTAAACAAGGTTC[T/C]TTGGGTAGTCTTTTCAAAGGTTTTAGATCGTTGTTGTTTCCGGGAGAAAG
Mus_003607_Class_II	N/A	N/A	*	0	Unique_Gm	Tm1_Mira454_Contig_5117	CCACTGCTGTTGTTGCTGTTGCTGTGGCTACTGCTACTGCTGCTGCTACC[A/G]GCAGCAGTAGTAATGGTGCTGCAAGTGCAATCTTTGCTGTTTTTAACTCC
Mus_003617_Class_II	N/A	N/A	*	0	Unique_Gm	Tm1_Mira454_Contig_5128	TCTATCCCGAAATCCTCCTTCTTGAGGATGATATCTAAAAGCTCCGCACC[A/G]GCTCTTAAATCACTGACCTCGGCTTGATGACTCAAATGCAATCTCAAGGG
Mus_003622_Class_II	N/A	N/A	Chr11	15412200	Unique_Gm	Tm1_Mira454_Contig_5133	TCTTCAACAAAACAGACCCATCATCTCATCAAACAGTTTGAAAGCGAAGG[T/G]TGTGTTTAAGTGATTCAGTATCTTCAATCAGGAAGAATTTGCTCACCATC
Mus_003625_Class_II	N/A	N/A	Chr10	60437939	Unique_Gm	Tm1_Mira454_Contig_5136	ATCCTTTCTTGATACTATTAAGAGGATCCATGAAGGGTTAAAGCAGATAA[A/G]CGATGAATATTTGAGGTCAGCTCTTGATTACATTGAAACTGTGTCTGATT
Mus_003629_Class_II	N/A	N/A	Chr03	33848426	Unique_Gm	Tm1_Mira454_Contig_5146	TATCCATTGCATCTTTGATTCTTCTGACACATTGTGCCAAACAAGAGAGA[T/C]CTAAATTACCGAACTTTCCTAGCCTAATGGATCAAAGAATTGCTTGCTAG
Mus_003634_Class_II	N/A	N/A	*	0	Unique_Gm	Tm1_Mira454_Contig_5153	TGTCTGCCATCCAAAAGGCTGTGTTAAACTTGAACCCTAAATGCCATTTC[T/C]GTGAGGTCAATGGTGCGGCACGTTTCGGATATATGCAGATCGTTTATCGA
Mus_003644_Class_II	N/A	N/A	Chr09	21388416	Unique_Gm	Tm1_Mira454_Contig_5165	TCATGCTGCCACTTCTGTTTTGGCTTCCCTCTTTCTGCCTTTTCTTTGGC[A/T]ACCACCTTGTTCTTGCTCCTCTGCCTTCTTTTGAGCTCGAATCAAAGCTC
Mus_003657_Class_II	N/A	N/A	Chr01	7872336	Unique_Gm	Tm1_Mira454_Contig_5178	CAGTTTGTTCATTCAATTGAGCCCCTTCCAGTCCAGGCTCCAAATGAGAA[A/T]CACTTTTATTCTTTTCATCTACCAAAGAGTTGTCAACTTCCACAGATGTA
Mus_003658_Class_II	N/A	N/A	Chr01	7872280	2_GmGa	Tm1_Mira454_Contig_5178	TTATTCTTTTCATCTACCAAAGAGTTGTCAACTTCCACAGATGTAGTCAT[T/C]TTACTCTTCTTTTTCTTCCTCTTTCGCTTCCTTTCTGAATCAGCCGATTG
Mus_003663_Class_II	N/A	N/A	Chr12	4614369	Unique_Gm	Tm1_Mira454_Contig_5195	TTTGTACCCTACTCCTTCCCTTTCTCACATCATTTTCTCTTTCTCTTCTT[T/C]TTCTCCTTCACCTTCCTCTTCTTCCTCTATTTCTTCTGCTTCTTCTTCAT
Mus_003664_Class_II	N/A	N/A	Chr12	4613892	Unique_Gm	Tm1_Mira454_Contig_5195	AGTGGATTCTGGTCGTGTTCGTGGAGGAAGAGGCAATGGGGAACACAGGA[T/C]AAGAGAGCTGAGATTGCCTTCGTTGGATTTCAGGAATGCTCCTTTGAAGA
Mus_003678_Class_II	N/A	N/A	Chr03	42550286	2_GmGa	Tm1_Mira454_Contig_5222	ATCGAATGTTCATTCTAAAGTTCCGGCTGTTCACAGGTACGAAGTTAGCC[A/G]AGTGACGGCACGGTTATTTGTTGGAATCGGAAAGGGACAACTGTTGGCAT
Mus_003688_Class_II	N/A	N/A	*	0	Unique_Gm	Tm1_Mira454_Contig_5238	TTCTTTTAACAGCTAACATAATAATAATAATAACACCACTGTTTACATGA[T/C]AAATCAAGCCCGGCAACCACCTCGGCCCTTTTTCCCCTTGCAAGCATAAA
Mus_003697_Class_II	N/A	N/A	Chr08	42516791	Unique_Gm	Tm1_Mira454_Contig_5250	ACCGACTCGTTGTATTTTGCTCTATAATGCCAATTATGTGCTTCTGCAGT[C/G]ACCTGCTTTATTCTCTCAACCAGTTCCCTATTCTTGTTATTCATAGTCTC
Mus_003698_Class_II	N/A	N/A	Chr02	55505705	Unique_Gm	Tm1_Mira454_Contig_5252	TTTGAGGGAGGCGAGGTTGATACAGGGTTTTGGGAAAATGCAAGATCACT[A/C]ATCTGAGATGTCAATGATTTAACAGACTTTGAACCATCTAGATCTTCCTC
Mus_003719_Class_II	N/A	N/A	Chr11	54062479	Unique_Gm	Tm1_Mira454_Contig_5269	TTATAGTCAAAACTGATTTGGATAAACGTAAGACCAAGGAAGGTGATTGT[T/G]TTAAGGCAGCCATAGGCAACCAGAAAACTACAACCACCAAACCAGTAGAA
Mus_003728_Class_II	N/A	N/A	Chr07	14119725	Unique_Gm	Tm1_Mira454_Contig_5274	CAGACATAAAGACCTAATGTAGATGCTAAAAAATATACCTGATACAATTA[A/C]AGTGAGTACTGGATGTAGAAAGTTGAAATAGTAAGTAAAGCATCATACAT
Mus_003729_Class_II	N/A	N/A	Chr05	60083207	Unique_Gm	Tm1_Mira454_Contig_5275	CTCAAATCCCAACAAATGCTTTTGGGGCGAGTTGTGCACTGATGGGGGAC[A/T]CGAAAACAAGAACACCGTGTGGCTTCCGCCGTATTTCCCTCTGTTTTGAA
Mus_003730_Class_II	N/A	N/A	Chr01	17036536	2_GmGa	Tm1_Mira454_Contig_5276	TAACCATTTTCGCTGTCCATGTCACAGTGTTACGCCGTGAGGATTGATTA[A/C]AGACAACGTTGGCATCATCTAGGCACTTGAAGTTTCCATAGAAGTTGATT
Mus_003744_Class_II	N/A	N/A	Chr12	12694437	Unique_Gm	Tm1_Mira454_Contig_5294	TCGATGCAAGATTTTATGACCTCCCCGATCAGGTCAAATTGGTCCTTGTC[A/G]AAAGAGTTTAGAGTAGGATCGACCATCTCTACGAGGGCTTGCTCCCTTCT
Mus_003745_Class_II	N/A	N/A	*	0	Unique_Gm	Tm1_Mira454_Contig_5296	ATAAATTAGATATCGTAAAAATGAATGTCATGTTTGTTTCGAAGTTTTCG[A/G]AACTGCAACATATATGGTAATAAACAAGGTCATGCAGGTGCAATGGAGAC
Mus_003746_Class_II	N/A	N/A	Chr04	53232756	Unique_Gm	Tm1_Mira454_Contig_5296	GGCTTTGGTTCTCGCACAGTTACCGGTGGTTGCTGCTCAGATGAAGTTGT[C/G]GTTAATTTAGGAGATGGTGGTGGATTGGGTGGTTGTGAGTTAGGAGGAGG
Mus_003757_Class_II	N/A	N/A	Chr04	46321443	2_GmGa	Tm1_Mira454_Contig_5304	ATCTTAAATAGTAACTAGAGGTAATTCAGTAAAAAGTTCATAAAAAAGTT[C/G]ACTAACAAGAAGCAAACACAAGGATGCCATGATCTGCAACAGCTTAATTT
Mus_003758_Class_II	N/A	N/A	Chr07	8299589	Unique_Gm	Tm1_Mira454_Contig_5306	ACCTGGTGCAGCACTACCTAATTTCCTTTGCGAATGCCAAATCACAAACT[A/T]GAAGCATATACTATAGCATGCCAAAATTAAGTACCTATACAGCAATGGGA
Mus_003760_Class_II	N/A	N/A	Chr10	61695348	Unique_Gm	Tm1_Mira454_Contig_5310	GCATCTTCACCATATCGAGCTCTTCCATAAGCTCGTAAAAGTGCAGCATA[T/C]GTTGCCCAATTTGGTGAAAATCCATTAGAAAGCATCTCTTTGTAAATACT
Mus_003766_Class_II	N/A	N/A	*	0	Unique_Gm	Tm1_Mira454_Contig_5316	AAACCGTTGATCATCATGTCCGATCGTGCCACACCTTGAAACAAACATGA[T/C]GTCATTTAAAGATTATGGTGCCTCCAGACGTGCAATGTTCATATTACAAA
Mus_003767_Class_II	N/A	N/A	Chr06	5622962	Unique_Gm	Tm1_Mira454_Contig_5317	GAAGGGTGTGAAATGATGGATGATGATGAGATTGGACCATGTGAAGCTTG[T/C]GGTGATATCAGGTTCGTGCCATGTGAGACTTGTTCAGGCAGTTGTAAAGT
Mus_003768_Class_II	N/A	N/A	*	0	Unique_Gm	Tm1_Mira454_Contig_5319	ATCCCTCACAATACATAATCCAAAGGAAAGCAAATTGGTCCATGCCAATT[A/C]AGGTACATTTATTATCCAATCCACCCTCAAGCATGAAGAAGGTCTCAATT
Mus_003770_Class_II	N/A	N/A	Chr02	7768481	2_GmGa	Tm1_Mira454_Contig_5323	AAGATTTCGTTTTCCTTCAGGGGCATTTGAGTACCATGAAGACAAGTAGT[A/C]TCTGTAAAGAACCGAAGAATACAGAGGTGGGGAAGATTTACTCACAAGAT
Mus_003775_Class_II	N/A	N/A	Chr05	4113453	Unique_Gm	Tm1_Mira454_Contig_5328	GTTGGTGAGCCTTTGAAAAATTTTGATCACTTGGAAGTTGAGGAAGGCCG[A/G]AGTGGTTCAAGGATTGATGATATAGTTAGGAGGAACTTGCATGTTCTTCC
Mus_003786_Class_II	N/A	N/A	Chr11	32799445	3_GmGaGl	Tm1_Mira454_Contig_5342	CAGAGATGATATTCCCATTGATGTTTAACAGCCTAAAGCCAGGTTTCTGA[A/G]CAACTACCTGAGCCAAATGCCGAGCCCCAGCCCTTCTTATGAAATTGGTG
Mus_003787_Class_II	N/A	N/A	Chr11	32799650	2_GmGa	Tm1_Mira454_Contig_5342	TAGGTGCTGCTTTGCTGCAATACAAGCAGCTATGGTAGGAGCAGCAGCAG[T/C]TGTTATGTCATTTCCAGCCATTTCTAAAACTTCAAGAGAAGGAGCCGATT
Mus_003788_Class_II	N/A	N/A	Chr11	32800214	Unique_Gm	Tm1_Mira454_Contig_5342	GGCATTGTTTGAAAGATTAAGAGACTTCAAAACACTACCCTCCAAGGCAG[A/C]AGAGAATATATTCATAACTTCAAGGGCTTCTGTCTCTGGTCTTCCTGCAA
Mus_003789_Class_II	N/A	N/A	*	0	Unique_Gm	Tm1_Mira454_Contig_5344	CGGAGCACATGACCCAACACAGACTTGATTCATCTCACAAATACATCTCC[T/C]AAACCCTAATGACAATTGCAGTATTACTGCCATAATTGCAAGTTGGTCTT
Mus_003798_Class_II	N/A	N/A	Chr12	450229	Unique_Gm	Tm1_Mira454_Contig_5367	ACAGGAGCTTTGATCCGCTTGACGACGGCAGAACTACACTGATTCTCTCC[A/G]GTCTCATGTCGATGATGTCTCCTTACAAACTCAGTCGCCGCCACCGCACC
Mus_003807_Class_II	N/A	N/A	Chr09	15773033	2_GmGa	Tm1_Mira454_Contig_5376	AATTATGTTTTTGAGCTCACAATGAGCTGTTAGTTCAAATGTGTATGATT[T/C]AAACAAAGCAAATCGATAATATTGATGAGCAACAACATCACATTTCCAAA
Mus_003809_Class_II	N/A	N/A	*	0	Unique_Gm	Tm1_Mira454_Contig_5379	GTTCATGACTGTTTAGAAGGCTTACATTTGCTCCTGCTGAAACTAATTTC[T/G]TAACTACCTCAACATGCCCATTGAGACAAGCCCAATGAAGAGGGGTATTG
Mus_003810_Class_II	N/A	N/A	Chr09	2645538	Unique_Gm	Tm1_Mira454_Contig_5382	CTTGCATTCCCAGCTCCCTATTGAACCCGCCACTACACATGAAAGTTCCG[A/T]GATAGGTCCGCTTCAGTGCCCTCAATAAATAAGCTTCCTCGTCTTCATTC
Mus_003816_Class_II	N/A	N/A	Chr10	8074036	Unique_Gm	Tm1_Mira454_Contig_5393	CGTGGCTGATACAACGACGTTCCTAGTAACCATCCTGGGAAGTTTAAGGG[A/G]CAGAGTTTTGGAATATGGGAAATCCTTGAGGATGAAACTGGAAAAGAAAC
Mus_003826_Class_II	N/A	N/A	Chr04	59885316	Unique_Gm	Tm1_Mira454_Contig_5399	CCTTCTTCAGATTCTTCAAATGCTTCAACTCCTCCTTCCTTTCCATTTCC[T/G]CAACCCTCATTCTCTCCTCCTTCCTTTCTCTTTGCGCCTTCCTCTTACTC
Mus_003828_Class_II	N/A	N/A	Chr07	3861383	Unique_Gm	Tm1_Mira454_Contig_5402	GTGTTGACAACGGTGGTCGGCAATGGCGCCGCACCACCAACACCACCCCC[T/G]GTCACGGCTATGATCCCGGCGGCAGTTGGTTTACCAGTAATCGACTCTCG
Mus_003832_Class_II	N/A	N/A	Chr07	23321177	2_GmGa	Tm1_Mira454_Contig_5408	ACACAAATTCCATTTCAGGAAACATATGAGCTTCATAAGGGAAGCCTCCT[T/C]CTGACTCCCTCTTTCCAGTTATGCTGATAACCCTAGGGCAGGTCTATTTT
Mus_003833_Class_II	N/A	N/A	Chr02	2281843	Unique_Gm	Tm1_Mira454_Contig_5409	TCGGAGGAAGGTGTTTCGCCGGACGATCCGCACGGCGAGCTTCGAAGGGG[A/C]TTTTTCCGGTCGTCGCTCTTGACTGCTGTGGGCGGCTGAGCTAGGGAGCG
Mus_003834_Class_II	N/A	N/A	Chr10	53745944	Unique_Gm	Tm1_Mira454_Contig_5411	TTGTATCATCACCTTTTCTCTTTCCCTTTGATGACTTAGATGCAGCTGGG[A/G]TTCCCCGAGCAGAAGATGAAGGTGCCGGTTTCATTGGACTGTTGTCAGCT
Mus_003838_Class_II	N/A	N/A	Chr04	967409	Unique_Gm	Tm1_Mira454_Contig_5420	AGTATTGTTGCGCTTACACCAACACATATACTGGGGTATCGGTCCATATT[T/G]TCCAATAACCCAAGGATGCTTGGCTACATCATTCAAAGTCATTCTCTCTT
Mus_003842_Class_II	N/A	N/A	Chr13	56112597	Unique_Gm	Tm1_Mira454_Contig_5423	TCCACCCTTTTTTTTCCTTCTACAGGTTCAACCTTTGGTGGGTTCTTCGG[C/G]TTCAAAACTCGGAGGATCTTAAAGATCAACCTCTTTCGGAGGTTCACTCT
Mus_003845_Class_II	N/A	N/A	Chr01	10997663	Unique_Gm	Tm1_Mira454_Contig_5425	TGAAAAACCCAAATATGATTTTCTCTCCAACATGAACATAAATTAGACTC[A/G]AAATGAAAGTCCCTTTGAACTTAGAAGAACATCACCCACCCACCGAACAA
Mus_003849_Class_II	N/A	N/A	Chr07	52075121	Unique_Gm	Tm1_Mira454_Contig_5431	TAATCGTTTTAAACAACCATGAAGATGCATCATAAGTTCATAACTCAGTT[A/T]CCAAATCAAACATAAAGATGCATCAGATTTTCATTTCAACTCCTAGTGGG
Mus_003850_Class_II	N/A	N/A	Chr07	52075028	Unique_Gm	Tm1_Mira454_Contig_5431	CTAGTGGGGTCATCGATGTTCTTCTCGTACCATAAAATGTTTCCACAAAG[C/G]ATAAAATGATGGCGACGTCTACCATGATCCTACAGCACCCTGAGTAGGAT
Mus_003852_Class_II	N/A	N/A	Chr07	52074461	Unique_Gm	Tm1_Mira454_Contig_5431	CATTTCTCCAGTAATTTAACACCATCCTCAAAGCTCAAGTTCTCATGCCA[T/C]TCTTGTCGAAGAATTGGTCGTGCAAGGTGGTTTCCGAAACCAGTTGCAAC
Mus_003856_Class_II	N/A	N/A	Chr04	59889811	2_GmGa	Tm1_Mira454_Contig_5438	CACAAACAAGGAAAGAAGAGAAGACTAGCTTTAACATTGAACATTACAAA[T/C]GATAGTATACGCACTGGGCCAATGATTTATTCACTTACATAATTTTTCCA
Mus_003864_Class_II	N/A	N/A	Chr10	5856720	Unique_Gm	Tm1_Mira454_Contig_5455	GACCTTGTCATTGTTATTATCACTATTGTGGTCGGCGTTGTTGTCATCAT[A/C]ATCTTTGTCAATGTTTGTGCAAGAAAGATGAAGGGATTTGAGAAGGTAAG
Mus_003865_Class_II	N/A	N/A	*	0	Unique_Gm	Tm1_Mira454_Contig_5455	CACATGCTAATTCTAGAAGGAACATTCTCTGATGACATGACCACGACTGG[T/C]ACATCTTTCCATGAAGATCCCTTAAGACGTTTGAGTAAATCATAGCCGCT
Mus_003867_Class_II	N/A	N/A	Chr03	45705180	Unique_Gm	Tm1_Mira454_Contig_5459	GTTCTGTCAAGTGAATGATAATCATCTAAACATATCACAGTGGTCATATC[A/G]CTGATCAGTGTGTTGGAATCAGGGTTGCCTCCCTTTGGTGGCTCAGCTGC
Mus_003873_Class_II	N/A	N/A	*	0	Unique_Gm	Tm1_Mira454_Contig_5466	CAAACATGTCCTAGTACTCACTGATCATTTTCATTCACTGTTGGGGAGGG[T/C]GACTTCTTTGATTCAGCTGGTTTCTCAGTCCCACAATTTTGTCTGTTGCA
Mus_003875_Class_II	N/A	N/A	Chr03	42843102	Unique_Gm	Tm1_Mira454_Contig_5471	TTTCCTCGACATACGTCCTCTGCCGCCACAATGGCACTGAAGCACTCTTC[A/G]ATGCCGATTGTTCGCATTGCAGCCTCTAGAGTTTTTCTCGGCCGAGTCGA
Mus_003877_Class_II	N/A	N/A	*	0	Unique_Gm	Tm1_Mira454_Contig_5476	TGTCACGGTAATTTGCATCTACACCCTCACGTAGAAGCCTTTTGACTGCA[A/G]CTGTATCACCATTCTTTATGGCTTCTCTTAAACCCTCTCCATTGACATCA
Mus_003878_Class_II	N/A	N/A	*	0	Unique_Gm	Tm1_Mira454_Contig_5476	GGTTTTGGATTAGACGAAGCCACTGAGGATGGAGGGTTTTTCATCATAAC[T/C]GGAACTGCATCTGTTTTCGGTTCTGGACTTTCACAAATACACAAAGGCAT
Mus_003880_Class_II	N/A	N/A	Chr09	17460621	2_GmGa	Tm1_Mira454_Contig_5477	ATATGCACCCTCCACCAGCTCGATGCTATACAAAGGGGTAATGGAACAAC[A/C]GCGAACACATCATATCTTGCATATGATTATTAACAACACCATCTGATGCT
Mus_003885_Class_II	N/A	N/A	Chr09	4575633	2_GmGa	Tm1_Mira454_Contig_5482	AAGCGGAGGCTCTTGACCCAGATGATGTAGAAGTTGAACCATTGAAGGAA[C/G]ATCGGAGTTACCAGGTCGGGTCGAAATGTCGATTCCGTTACAGTGACGGC
Mus_003887_Class_II	N/A	N/A	Chr01	2746937	Unique_Gm	Tm1_Mira454_Contig_5486	TTTTGCTACCAATCCTACATCCAAAGTCTTGCTTAATTGCTCAGCCCAAT[T/C]ATACTCATCTGTGGAAGTGGCTTTGTGCTCTTCTCCAATGGTTCTCTGTG
Mus_003896_Class_II	N/A	N/A	*	0	Unique_Gm	Tm1_Mira454_Contig_5498	TTGAGAATGAGTTACTTGATCAACACAATACCTTTTCCACTACAGCATAA[T/G]ACCACATCAGTTATGCAAAAAATGTTGAAGCATGTATAACTTCAACCTGC
Mus_003907_Class_II	N/A	N/A	*	0	Unique_Gm	Tm1_Mira454_Contig_5507	ACTAGTTATCTGTCATATAATGCTACCACACCAAGGCATGTGGTCTCTGG[A/T]GGTGCTCCAGCATTAAGACCGGCAGGTGCCTATGCTGCTCGGATACCATG
Mus_003917_Class_II	N/A	N/A	Chr05	60526599	Unique_Gm	Tm1_Mira454_Contig_5517	TTTTGGTCTTGATGAGTGCCATCAGCTGAAATGTGTGCTATACTGTTGGG[A/G]AATACATGTTGCTGGTGCTGGCACCTGGTTTTTAATCTTCCAATTCGGGA
Mus_003924_Class_II	N/A	N/A	Chr11	6430729	Unique_Gm	Tm1_Mira454_Contig_5527	AGTAAAGACTCATCTCTCTCAGTGTTGTTTTTGTTGGACCAGTTGCTCTC[A/G]CCTGGGGGACCAAGCCTCAGTTCCAGCTTCTTCTCCTCTGAGGATCCATC
Mus_003926_Class_II	N/A	N/A	Chr07	52231911	Unique_Gm	Tm1_Mira454_Contig_5534	AAAAAGAGAGGATGAAATACTCTGTAATTTGAGTATTTCGGTCTACAACA[A/G]CAGTCTTGTCCAGCTTATGACTTGAACAAAGAATACCAAACTGCATTGGC
Mus_003927_Class_II	N/A	N/A	*	0	Unique_Gm	Tm1_Mira454_Contig_5537	GCTGCCTCATGCTTGCTCACCCAATCCAAGCACCCATGCGAGTCATCCAC[T/G]GTAGAACTAGAAACTGATACCAGATTGAAGGGACCAACGTTGAGGAACAT
Mus_003930_Class_II	N/A	N/A	Chr05	55531359	Unique_Gm	Tm1_Mira454_Contig_5540	GTGGTTTCGGGCAGACCATGGTATCTTTCCGATCCGTAACCGTAACCGAA[A/C]CGGAGCTCCGCATCTCGTCAGAGCAGCTTCCAATTTCGCTTTGTTGGATC
Mus_003934_Class_II	N/A	N/A	*	0	2_GmGl	Tm1_Mira454_Contig_5545	ACGCAAAGGCCACCCTTTCTTTTGATGATTCCAAGAATAAAACATCCAAA[T/C]CCAGCCACCGTTGTACTTTCGACACGTGCCTCACTTGACAACCCCAAATA
Mus_003935_Class_II	N/A	N/A	Chr04	49861546	3_GmGaGl	Tm1_Mira454_Contig_5545	TACACAACAGTAGAGAAAGGCAGGGGGAGTGTGATAAATGCCGGCACTTT[T/C]CGCGGAAAAGAGGTTGCACATTCTCACACGTTGCCTTTTGTATCTGTGGG
Mus_003944_Class_II	N/A	N/A	Chr07	32570615	2_GmGl	Tm1_Mira454_Contig_5557	AGACCCCCTTATCTACCTGCAGGTGTATTAGGCTTCTTTCTTTTTGACTT[C/G]GTATGGATATTTCTGGTATATCGAAATGCTGCTAACGACAAGTGGAAGAG
Mus_003945_Class_II	N/A	N/A	*	0	Unique_Gm	Tm1_Mira454_Contig_5557	TTCCTGGCCTTGCTAATCTGATGATTTTGGTGGCGGATTCAAACTGGGTT[A/C]TGGAATGATTCTCTTCTTTTTTCCCCCACACAAGAAATCGCGGTTTCATT
Mus_003951_Class_II	N/A	N/A	Chr07	6103212	2_GmGl	Tm1_Mira454_Contig_5581	TCATAACAGAAACAGAGTGACATTATGTAATTCCAAAAAAATACTCACAC[A/G]ACCAAACCATACACAGACTTAGCTCATCAATTCAAGAGAACAAAAGGAAA
Mus_003959_Class_II	N/A	N/A	Chr05	2224354	Unique_Gm	Tm1_Mira454_Contig_5596	GTTTGTTTCCCATGCACCGGCGGAGACCGAGTTAGTTTTAGCGCATGATG[A/C]ACTTCTTCCTGACCAGACACAAGCATTGGCAATGAAGTTCCTGTAATAAG
Mus_003963_Class_II	N/A	N/A	Chr04	10596217	2_GmGa	Tm1_Mira454_Contig_5603	TTGCTCAGTTCTTCGTCGTTCCTCACAGCCAACTGAATGTGCCTTGGAAT[A/G]ATTCTGTTCTTCTTGTTGTCCCTTGCTGCGTTTCCAGCCAATTCCAAAAC
Mus_003968_Class_II	N/A	N/A	Chr02	3237624	3_GmGaGl	Tm1_Mira454_Contig_5609	AATTCAAATGGAGAGTTATACTGAGCAACCAGATAAACCGAAGTGGTTTC[A/T]TCTTTCTGAGACTTCTTGATTGCAGGAGACCAAACAGTGTCCGCAAGACT
Mus_003971_Class_II	N/A	N/A	*	0	Unique_Gm	Tm1_Mira454_Contig_5611	CTCACGGCAAACATGAGAATACATCAATCAATAGGGTGTTTGTCAGCTTG[A/G]CGAGACGTATAATGTGCAGAAAGCAAAATCAGAGAAAGGAAAGCACTCGC
Mus_003973_Class_II	N/A	N/A	Chr13	2935573	2_GmGl	Tm1_Mira454_Contig_5615	GGCAGTTGTTGTTCCAAGCAAGAAGGAAACAGAGGGGCAACTTCACCGAT[A/G]AAGGCTTTCAGATCTGAGATTCTCTGCAATCTCGGTTTCCCATCGGTCAC
Mus_003974_Class_II	N/A	N/A	*	0	Unique_Gm	Tm1_Mira454_Contig_5617	AGAGGATAGCATTATGGAAAAGAAAGGGCAGCTCACATGGTGAATCTGAA[T/C]CATCCAGCTAACTGCTGCCAAATCAAATTCTCAACAGAATCTCCCTTAAA
Mus_003976_Class_II	N/A	N/A	Chr13	6853309	Unique_Gm	Tm1_Mira454_Contig_5619	CAAATGACCTTCACAGTTTCATGTTTCTTCCAATGCAGATGCATATTGAG[A/C]ACAACACCTCCAAATACTCCTCGTCTTCCAACTTGAACATAGTTTTTTTT
Mus_003984_Class_II	N/A	N/A	Chr08	39865374	2_GmGa	Tm1_Mira454_Contig_5631	ACCCATAACTATAGTTAACAGCATTTCGGGTTTCAGCTAAAATGATTTCA[A/C]GTGCTCGGTTCAGCCTCCTTTTTCTCTGAAGATCCGATGCCATGCTCCTC
Mus_003993_Class_II	N/A	N/A	Chr13	2585030	Unique_Gm	Tm1_Mira454_Contig_5639	AATATAATCATCCTCATTGTCGGCATAATCGTCTTTATTTTCGCAACTGT[T/C]GGTGTGTTGCTAATTATGGAGACCCTCAGTGCTTTCCTACATGCTTTGCG
Mus_004007_Class_II	N/A	N/A	Chr02	51823857	Unique_Gm	Tm1_Mira454_Contig_5652	GTTGTAAAATCCCTATAGGTGATGGATTTCATGAGTTTCTTTAATTAGTT[C/G]ACTAGCATTTATAAATATTGACGCATTCTTTTGGGAAAATATATTTGTAC
Mus_004008_Class_II	N/A	N/A	Chr02	51824613	Unique_Gm	Tm1_Mira454_Contig_5652	GTTGCTCGCTATGATTTTGCTTGTGCGGAGGTAAATGGTGTGGTTTACGT[T/C]GTTGGAGGCTATGCGGTTGAAGGCGAGAGCCTCTCCACTGCAGAGGTGTA
Mus_004016_Class_II	N/A	N/A	*	0	Unique_Gm	Tm1_Mira454_Contig_5661	AACATGGCCTTCTTTAGTTACTAAACCGGCTTCGTATTTATCTTCCTGCT[T/C]GGGATCCTCGACTTCCTCCCCAGTTTCATCATTTTCAGGGTCATCAACTT
Mus_004017_Class_II	N/A	N/A	Chr11	61585058	Unique_Gm	Tm1_Mira454_Contig_5662	ATCAATCCAGCGGTGACATTTGGGCTGTTCTTGGGTAGGAAATTGTCGTT[T/G]ACAAGGGCAATATACTACATGGTGATGCAGTGCTTGGGAGCCATATGTGG
Mus_004036_Class_II	N/A	N/A	Chr05	11366399	Unique_Gm	Tm1_Mira454_Contig_5696	TCTGCTACTATTGACGTCGACATTCAAATTACTGAAAGCAAGAGCTTTGT[T/G]TCAACTCAAGGGTGGGACTCGGATATGGTGGTAGACTATAGGATAAATGA
Mus_004060_Class_II	N/A	N/A	Chr09	7622071	Unique_Gm	Tm1_Mira454_Contig_5738	CATTAATTTATAATCTACCATAAAAAATGTTGAAAGAAAGATTTTTAAAC[A/G]AAATCCACTCCAAAAATTCACTAATACATGGGCCAATAACATCTCTGTCC
Mus_004070_Class_II	N/A	N/A	Chr08	54506702	Unique_Gm	Tm1_Mira454_Contig_5748	CTATGGAATTTACATATGCCCTTAAAAATCAAGATTACAGTATGAAAAAT[A/T]GCGTGGAATTACATTCCCATTTTCTCCAATCTAGAGCTGCGAAAAGTGAT
Mus_004078_Class_II	N/A	N/A	*	0	Unique_Gm	Tm1_Mira454_Contig_5756	GAAGGATCATCATCTTCGTAGTAGTAGTAGTAGTGCCAAAATAATAAGCT[C/G]AAGAAACCGGAGATGCGTATGGTGCATGAAAAGAACTCAAGATTTGGCAT
Mus_004080_Class_II	N/A	N/A	Chr08	5728531	2_GmGa	Tm1_Mira454_Contig_5760	ACTATCCTCCATGTCTAAAACTAAGGCCATGAATGGTCTTTCCACTATTA[A/T]TCCACAAGAAGAAACTGCAACAGTATTAACCCCAAAGCACTTTGCTACAA
Mus_004082_Class_II	N/A	N/A	Chr07	41468787	Unique_Gm	Tm1_Mira454_Contig_5764	GTGTGGCTTTTGATAGGGGTGGTTGTATATGTGTTCTATGGTCGATCCCA[T/C]AGCTCTCTGCTGGATGCAGTCTATGTGCCTGCAGCTCATGCGGATGAAAT
Mus_004083_Class_II	N/A	N/A	*	0	Unique_Gm	Tm1_Mira454_Contig_5764	TTGTAAGTTGTTGTGGCAGCCATGGCAGATGTGACCTTAAATCACTCCCT[A/G]GCTTGTATATAGCATATATGTATCCTGAGGTTGGGAAAACTCATTTAAAA
Mus_004084_Class_II	N/A	N/A	Chr07	41468392	Unique_Gm	Tm1_Mira454_Contig_5764	GATTTTCGTCTCTTTTCACTCTCTCAAGAAGTGAAGGGATGAAATTTTAG[A/C]CTTTGAAGTAATGAATCACATAAATGATAATGGAGTAATAAAAGAAAAGA
Mus_004088_Class_II	N/A	N/A	Chr10	58811977	Unique_Gm	Tm1_Mira454_Contig_5771	GAATCCAAATCCGTAACATCGCTTGGTGTCGTCGTTTGTTCCTCGGATTC[A/G]AGTTTTGATATCGGACTCAGACGGTCGATTCGTGGTGTAGCCATGGATGA
Mus_004130_Class_II	N/A	N/A	*	0	Unique_Gm	Tm1_Mira454_Contig_5819	CTGTACATATGTGATAGAAAGTGAAATTCACCCCCAAGTTACAGTTAGGC[T/C]GATTGGCTATTTAGGCCTGAAAACGTAACCCCATTTTTAAAATCATAGCG
Mus_004131_Class_II	N/A	N/A	*	0	Unique_Gm	Tm1_Mira454_Contig_5819	TATTTAGGCCTGAAAACGTAACCCCATTTTTAAAATCATAGCGAAAAAGA[A/G]TTGCATATTCAAATGCTTATTTTACTTGTTTAAGTAACCCTATTCCCACC
Mus_004146_Class_II	N/A	N/A	*	0	Unique_Gm	Tm1_Mira454_Contig_5848	AGAATTGGGGTGACTGTGTCCCACACTATAAGAAACTATGTTTCGGTGTG[T/C]GTCCCGGTCCAGAGCAAAACATGGAGGAACATGCAATTTCCATGATGCTA
Mus_004156_Class_II	N/A	N/A	Chr01	118753	Unique_Gm	Tm1_Mira454_Contig_5861	TTTCATCCTCCCCGCCTTCGACCTTCCTTATGGAATTCCTCACTTCTTCA[C/G]CGATGATCTTAAGGAATGCTTGTTTCACAATTCTGTCCTCTAAACTATGG
Mus_004168_Class_II	N/A	N/A	Chr03	3338102	Unique_Gm	Tm1_Mira454_Contig_5879	CATGGTGGGGATGACCTTTTGATAGATTATAAATCGCTAAAACAGTGCAG[A/G]TAGCAGCACCTAAATATGTTATCTTTTCCCATTTTGCCGTTTCATAAGCA
Mus_004170_Class_II	N/A	N/A	*	0	Unique_Gm	Tm1_Mira454_Contig_5881	ACAGATTTATGGTAAGCCTCTAATAAACGTGCTGGTCCCATTTTCACTTC[A/T]GGTTCCATCGACTCTAACAATGTGTCATCTGCAGTAGAATCATTGTCCTT
Mus_004174_Class_II	N/A	N/A	Chr07	49533242	Unique_Gm	Tm1_Mira454_Contig_5893	TTATGTTAAAGGGGCTGCTTATGAAGCTTCTCAAACTGCAAAGAAAATAG[C/G]ACAAGAGAAAGGGTCAAAGTTTGAGAACAGTTCTGGTTCGGTTACTGGAT
Mus_004178_Class_II	N/A	N/A	Chr04	42492791	Unique_Gm	Tm1_Mira454_Contig_5898	GCCACCCTTTTGCACGAGTTTGAATGGCTACCGTCCGATCAAAATACTGT[T/C]GACTTATCCGAGATTCTTAAACTATCCTGTGAGATGGCAAATCCTTTGAG
Mus_004179_Class_II	N/A	N/A	Chr02	61391211	Unique_Gm	Tm1_Mira454_Contig_5900	AACACCCGGAAAAATTATAGATTCCAAACAATAAGTAGAAAACACCAAAA[T/G]ACTTTTGGATCAAAACATAACATCACAAAATTCAATACAATAACCAGAAG
Mus_004180_Class_II	N/A	N/A	*	0	3_GmGaGl	Tm1_Mira454_Contig_5901	AAGTTTCTTTCTTGGTCCCATTGGTATCCCCAGCTCTTTGAGGTCTCTGT[T/C]TCCCATTTGCCTTAATGCAGTTATATCCACTTCTTCAGCCGTAAAATGAA
Mus_004181_Class_II	N/A	N/A	Chr06	7237181	Unique_Gm	Tm1_Mira454_Contig_5901	CCTCTAGATCCATCTATAGTTTGCAAGGAGTATATTTGGAAAACTTCCGT[A/G]ATGCCATTGTGAGAGATTTGATTCAGATTGTTTATTCTGTTAGGTCCTGT
Mus_004186_Class_II	N/A	N/A	Chr04	26788207	Unique_Gm	Tm1_Mira454_Contig_5908	AAGGGCGAAGTCAAGGCTCAGCGAAGCAGCAACGTGGAGCTTATGTACCC[C/G]AATGGAATTCATCGACGAAGAAAGCCTCAGGTTGTGATTCCTCAAGTTCG
Mus_004187_Class_II	N/A	N/A	Chr04	26788327	Unique_Gm	Tm1_Mira454_Contig_5908	ACCAGGCCCCAAGAAGCCCTGGCCCGAAGAGTAATGGTGCCCGTGTACCG[A/T]CTAGACGTCTAAGAGGCTGTAGTCCTGATGCTGGCGCTGGAGGAGAGGAT
Mus_004196_Class_II	N/A	N/A	Chr13	46770401	Unique_Gm	Tm1_Mira454_Contig_5919	TCTGTCACATCAGAGCTTGCATAGCTAGTCCCTGCTTCGGCCACCTCTAA[T/C]TCATGATTTATGCCCCATTTCCCTTCATCACTTCCTGGTGTCATCCCACC
Mus_004201_Class_II	N/A	N/A	Chr01	23993049	Unique_Gm	Tm1_Mira454_Contig_5927	AATGCAATGCAATTAAATTAATCTTTTTAAGTAACGTGACAAAGGAGTGA[T/C]TAGAATAGAATTTCCAGCCAATTACAGTTCTTCTTTCACATGCTCTTCGT
Mus_004213_Class_II	N/A	N/A	Chr09	33224249	Unique_Gm	Tm1_Mira454_Contig_5945	ACCTTCGGTTTCTCAGTCTTCACAATGGGGTCCACCATCTAGTCGATCAC[T/C]CAACCGTTTTCGCCATTCTGCTGGCACCAAGCATTTTGCAGCAATACCAA
Mus_004222_Class_II	N/A	N/A	Chr04	46639936	Unique_Gm	Tm1_Mira454_Contig_5962	TTGCTTGATGATATGGAAATGGAAAGCATTCAAAATAACATCACTAGGGA[T/C]TTGGAATTTGTGAAGGAAGGATCAAAGAAATCCGTGATGGTGAGATTTTT
Mus_004225_Class_II	N/A	N/A	Chr11	17990990	2_GmGa	Tm1_Mira454_Contig_5969	CCCGAATCATCATTTTCTTGGACTGCCTGTTTCTGAGATGTGCAAGCCAG[T/C]AGTTGATTTGACTTGACGATTGCAACTTGGCGCTGGGATGTGGAGGGTGG
Mus_004226_Class_II	N/A	N/A	Chr03	22880667	Unique_Gm	Tm1_Mira454_Contig_5974	CCATAAACATAAATCAGAGTTCTCTCATAATACGAGCCTTGAATATCTAT[A/T]AATACAACATTTAATACTACACGAAAATACAAAATCCCGACCCACCTACA
Mus_004244_Class_II	N/A	N/A	Chr06	44708821	Unique_Gm	Tm1_Mira454_Contig_5990	CATAGCAAGCTGTTCTGATTCCTCTGCACATTGGAAATGACTTCATCGTC[T/G]CTTTTGTATTGGCGATTGTAAAATGAAATAAAACCAGGTCTTCCATCACT
Mus_004250_Class_II	N/A	N/A	*	0	Unique_Gm	Tm1_Mira454_Contig_6006	AGGTAAAAAGAAGGCATATTGAAGGTGGCAACTCACTCAATTCGTGATCC[T/C]ATCACAAGGCATCGTTAATCATCATTATCGAAATCTTCATCGTCCTTCAT
Mus_004252_Class_II	N/A	N/A	Chr01	3647082	Unique_Gm	Tm1_Mira454_Contig_6008	TTCGACACCATTCAAAGGCAAACCTTCAACCTCAAGAACGCCACCACCAC[T/C]ATCTCTCACTCCATTGTTATCCTCAGAACCAACCCGAATAGAAGCAAACC
Mus_004254_Class_II	N/A	N/A	Chr07	18146656	Unique_Gm	Tm1_Mira454_Contig_6011	AAAATGGTGATTAAATTCATCTATTGACAACCGCCATCCTCACCTCATCC[A/C]CGCCACCTCCACTGATGCTTTTTATTATTATTTTTCCTGCAAACCCGCAA
Mus_004255_Class_II	N/A	N/A	*	0	Unique_Gm	Tm1_Mira454_Contig_6011	ATTATTTTTCCTGCAAACCCGCAAAACCACCCCCTTCCATTTTCGACCAT[T/G]TTCAAATTTATGCTTAAGAAAGTCTTGCTTTTAGATCTGCTGCAACAGCA
Mus_004256_Class_II	N/A	N/A	*	0	Unique_Gm	Tm1_Mira454_Contig_6012	CAGAAACTGCCATTGTTGTCGCGGATGATGGTGGTGGTGGTGGTGTGGTG[A/G]TGGTGGTGGTGGTGGTTGTCGTCGACGACCAACGATCTTGAGTCATTCTA
Mus_004263_Class_II	N/A	N/A	Chr12	924108	2_GmGl	Tm1_Mira454_Contig_6026	CAAAAAGGCACATAAATTTAGCTTCAATTACCATAAGAGGAGAAGATACA[A/T]CCCACCCAGTAGAGGAAAGGTTTCAAGCATTTATGCCCCTCAAAATCGTT
Mus_004272_Class_II	N/A	N/A	Chr11	10561778	Unique_Gm	Tm1_Mira454_Contig_6033	GCGAGTAAAAAGACACAAAAAGTTGCTGTAAAAGAAGAAAAGCAAAGATT[A/G]TACACAGATAATTTCTGTGTTTTACTTTTACATAAAAATTAAAAGATCAT
Mus_004277_Class_II	N/A	N/A	Chr01	44291513	Unique_Gm	Tm1_Mira454_Contig_6051	TTTCAACTTCAACTGAGGCTTCAGGTTCCTCGACTACCACCGCCGCAGGC[A/T]CCGCTTCCTTTGGCTCTTCGGCAACTGGTTCCGCTGCTGGAGCTTCGGCA
Mus_004278_Class_II	N/A	N/A	Chr02	58343446	Unique_Gm	Tm1_Mira454_Contig_6052	GGAGTGCCAAAGGCTCTATGATTTTGCTTGAATGGGACAAGTACTTACCA[T/C]TGTTCTGGCAGCTGGTTCCACCTAGTGAAGAAGATACCCCGGAGGCTTGT
Mus_004281_Class_II	N/A	N/A	Chr02	5931620	Unique_Gm	Tm1_Mira454_Contig_6054	GAATGATACATCCCATCATACAGTTTCAAGGTTTTGTCCACACTTGATGC[C/G]TTCTCATACAACAATTTAGATGATGTTGGGCAAGTGACACCATCACTTGT
Mus_004283_Class_II	N/A	N/A	Chr02	26872609	Unique_Gm	Tm1_Mira454_Contig_6059	AATACACTAATGTACCTAAATTCTACCTATTAACTTCACTATCTTCTTTA[T/C]CCAAACACCATCCAACCATTTATCTAAACCTCCGCTTTGCTTCTCCATAA
Mus_004284_Class_II	N/A	N/A	Chr02	26871538	Unique_Gm	Tm1_Mira454_Contig_6059	ACATGTATCTATGTTGTCTTCCAAGTGATATGATGACTTCTAACACGTTT[C/G]GCTCCATTACAAGTGCAGTAGGCACTAAAACTAGAACTGCAATTGGGGAC
Mus_004286_Class_II	N/A	N/A	Chr07	8464618	Unique_Gm	Tm1_Mira454_Contig_6061	CACCTCCACCAACAGCCTCAAGAACCCCAAACCCTAGCAGTATTGATCCA[A/G]CATTGAAGTGTCTATCCCTGTAAGACCCTTTTAGCAACTCCTTCCTCTCC
Mus_004288_Class_II	N/A	N/A	Chr11	2333518	Unique_Gm	Tm1_Mira454_Contig_6067	TGTGATGCAAGGCAAAAACTTCTATGCAGATATCAACTAAATATCTCTTT[T/G]GACTTTTTTCACCATCCTTAAGCCGAGCAACATCCAGCTCCCTTCACAGC
Mus_004291_Class_II	N/A	N/A	*	0	Unique_Gm	Tm1_Mira454_Contig_6074	ATACTAAGCTTTGCAGGTCAAGCTTAGCTTTATTGGCATACAAGCTGAAG[A/G]GCTTCTCAAACTTGTCATCCATGTATATACGAAATTGCTTGATTTCATCC
Mus_004292_Class_II	N/A	N/A	*	0	Unique_Gm	Tm1_Mira454_Contig_6074	TCTTGCAACATGCTTTTTGCAGATTGTGCAAACAAAAGCAATTCCTGTTT[A/C]CTTCGCCTTAACTCCTTTATGGTTGAATCCTCACCAATCTTGCTATAAGC
Mus_004297_Class_II	N/A	N/A	Chr07	1538454	Unique_Gm	Tm1_Mira454_Contig_6083	TTGATGGTGGTGTTTAGGATGTAACGAGAACAAGACACTAGCTTTGCCGC[A/G]CAAGTTGCTTGCGCGTCCGTAACGGTTGCCGCCGTCGACACCGCAACCAG
Mus_004298_Class_II	N/A	N/A	*	0	2_GmGl	Tm1_Mira454_Contig_6084	AATAGCGTTTTTTAATGGAAAACAAGCGTAGTAAAATATAAAAAAAGTTA[A/G]CGCTAATGAGCAAAGCAACTATAGCTCATCTTCACTTGTATCCTCCCCAC
Mus_004299_Class_II	N/A	N/A	Chr09	14155606	Unique_Gm	Tm1_Mira454_Contig_6085	AGGGCGGCCAGTTTCTCTTCCCATTCTTTGCGCTTCCTCTCCGCATCCCT[T/C]TGTTTTTGCTCTTTCATTTGTGCTTTCTTCTCGGCTTTCTTCGCCTCGTA
Mus_004314_Class_II	N/A	N/A	Chr08	39889236	Unique_Gm	Tm1_Mira454_Contig_6099	GCTGGTTGCCTCCAATTGACCGAAGTTGGTTTCTATCCTTTTGTTTTTTC[A/T]GTCGGAGTGGTTTGTCCGAAGTCCCAAATATCATTTAGCATTGAAAAATT
Mus_004317_Class_II	N/A	N/A	Chr10	57824310	Unique_Gm	Tm1_Mira454_Contig_6101	CAAGTCAAGAATGGTGAAAATTGAAGTGGGTATTTCCGGGTTTTGACGAG[T/G]ATAGGGGAAATTTGTGGTTCAAAGGGCTTATCTTTCGGTAATTTTTGTGG
Mus_004318_Class_II	N/A	N/A	Chr10	57823841	Unique_Gm	Tm1_Mira454_Contig_6101	ACCTTGGTTCCTATATTCCCGGAGCCATCTGAGGGTCCTCCGTTTGTTTG[T/C]GTTCCTCCTAATGGACCTTTCCCGTCTGGGTTTTCGCCATTTTTCCCATT
Mus_004323_Class_II	N/A	N/A	Chr09	65372223	Unique_Gm	Tm1_Mira454_Contig_6104	GCCATGGATGAGACTGCAAAAGTGGTTCAGGAGTTAAAAACTACACTATG[T/G]AAAAGAAAATCATCTTGCAATCTACATGTTTCCAGATCTGCAAGTGAAGT
Mus_004326_Class_II	N/A	N/A	Chr05	35802023	Unique_Gm	Tm1_Mira454_Contig_6106	TATAACTAGTCGGTTCAACTTCCCCACATCGCTTGGGGTCACAGCTTTTT[T/C]GAAAAGCTGGTCACGCGCTTTCACTTCGGCACCAAAAGAGCCAAACACAG
Mus_004331_Class_II	N/A	N/A	Chr11	5133273	Unique_Gm	Tm1_Mira454_Contig_6118	CTACTTTGAGAGAGATTAATGCTAAAAGATGATGACGGGAAGAAATATAA[A/G]GTGAAGCAAGTTTCAACAAATTGAACCCTTCTCACACCATGTCCTTGAAC
Mus_004339_Class_II	N/A	N/A	Chr05	45863702	Unique_Gm	Tm1_Mira454_Contig_6144	CTGAAAGTAAGGCCTAAATCTGGGAAGAGACAGAGGGTTTGAGGCGACGC[A/G]AGCCATCTGCAGATATTTCTTTCCCAGTTTAAATTCGGGGATCTATAAGG
Mus_004342_Class_II	N/A	N/A	*	0	Unique_Gm	Tm1_Mira454_Contig_6148	TGTTATTACCCAAGAAAACTGCTGCTGCTGCTGCTTCTGATTCTGAAAAA[C/G]CTAAATCCAAATCCCCTAAAAAGGCATAGACATTGAATCTGATGCAAACA
Mus_004343_Class_II	N/A	N/A	Chr04	57805250	Unique_Gm	Tm1_Mira454_Contig_6148	ACATTGAATCTGATGCAAACAATGTACAACTCTTTTTGCTTCTGTGGTAT[T/G]CTAGTAGTTTAGGGATCTCGCCATTTTTTTGTATTATCTTAGAAATGGTG
Mus_004348_Class_II	N/A	N/A	Chr08	52772201	Unique_Gm	Tm1_Mira454_Contig_6154	AAAATTGTGACAATCAAAATGAATCCCATCCCATCCAATCTTATCTTCTT[T/C]TTTTTTTCTTTTAATCTTATCAATGCGTTGTGAGTTGTAACTTTGATCTC
Mus_004350_Class_II	N/A	N/A	Chr10	129216	Unique_Gm	Tm1_Mira454_Contig_6158	TCAACAAAAACACATTCCACAGACAAAATCGATGAGACTTCTCAACACTC[T/G]AAATGAAAGAACTACGTAAAATTTCTTTTTATCCTAGTTTCAGACTTGAA
Mus_004354_Class_II	N/A	N/A	Chr08	37626022	Unique_Gm	Tm1_Mira454_Contig_6171	GATGACTCGTTTTCCAGAAGCTCACATTGAATATGAGTTGCGTGACCACA[A/G]CTGAAAACCCGAACACGAAAGCTAGAAGAGGTCTTGGTAAGAAGGCTGTT
Mus_004360_Class_II	N/A	N/A	Chr09	39772997	Unique_Gm	Tm1_Mira454_Contig_6183	TCAACAGAATCAACGGCTATGACATCCTCTACTAGTTCCCCCACTGAAGT[C/G]GATCCTGTTACGCCATTGTAAGGGGACACATAACAGTTGGTGTTTAATAG
Mus_004370_Class_II	N/A	N/A	*	0	Unique_Gm	Tm1_Mira454_Contig_6199	ACTCACTGATTCGAATACCGAAACCATTCACTGAGTTCTTATAATAAAAC[T/C]AATTATAGAAATATAGAAAACATATGAGCATCACACCCTTCCACTCGCAA
Mus_004383_Class_II	N/A	N/A	*	0	Unique_Gm	Tm1_Mira454_Contig_6203	GATTCTGACATATGAGTAATGGTTTACTTCTCCCTTTAGCTTGGGTAATG[T/G]TTTACTTCTCCCTTTAGCTTGGCATTATTCCCTTCGCATTCTCGGAGTGG
Mus_004386_Class_II	N/A	N/A	Chr09	66950941	Unique_Gm	Tm1_Mira454_Contig_6206	AGCCCAGCTTTGCTACTCCTCGATGTCGCCTTCTTCGAGGCTCCGGATCC[A/G]AGAGTTTTGCCCCGACCCGCCATTTTAGATCAGCAACGAAATTATATGAA
Mus_004387_Class_II	N/A	N/A	Chr07	2755931	Unique_Gm	Tm1_Mira454_Contig_6208	AAATCACCTGGTCACTTTCTCAGCTAATGTCTGAAAACAAATAGAATTAC[A/G]GTTTAGGGGCCACACCTTGACGGCCACCCCTTCCGTTCTGATTAGCCCGC
Mus_004395_Class_II	N/A	N/A	*	0	Unique_Gm	Tm1_Mira454_Contig_6221	GGTCTGAGGTAATTGATCCACCTCAGTCTGCAGCTCTTTCCACATCTTTG[A/T]AGCCCAGCTTTTTCAGGCAAGGTACGCCAATTCCCCAGCCCATGTTCTTC
Mus_004398_Class_II	N/A	N/A	Chr09	21446836	Unique_Gm	Tm1_Mira454_Contig_6231	GATGGCTGCTGCATATGCTCTTGCCGAAGTGCCTGTTGGAGTTGAATGAC[T/C]TGTTGACGTTGTTCAGGTGGCAATGAACTCAGCTGTTCTGGTGTTAGGTT
Mus_004400_Class_II	N/A	N/A	*	0	2_GmGl	Tm1_Mira454_Contig_6234	GTTCCCTAGAGGACTCCCTTCCCATCAAGAGGGGATTATCGAATCACTAT[T/G]CTGGAAAATCAAAGTCATTTGCTAATCTGTTAGATGTAAGCACAGTAAAA
Mus_004402_Class_II	N/A	N/A	*	0	Unique_Gm	Tm1_Mira454_Contig_6235	AAGAACTTTGGTCGCGTCACTAGGAGCTAGCAACCCCTCAACAAAATCAC[C/G]ATCCCACGACCCCCCATCCATCTTCATAAGCTCACTTATTGTCATAGTTT
Mus_004404_Class_II	N/A	N/A	Chr05	50976494	Unique_Gm	Tm1_Mira454_Contig_6237	CCCATTTCCTTTTCTCTCTTGCTTCCCAGTATCCTCCAATGTATCGATAA[A/C]AACCATCTTCATCCTTGTTAAACCATCTTGGCTGCCATCCTCTTTCTTGT
Mus_004405_Class_II	N/A	N/A	Chr05	60585218	2_GmGa	Tm1_Mira454_Contig_6238	GAGACGGCGTCGGAGATTGTGCTATAACGGAGCAAAAAAGCAATGCCAGC[A/G]TGATTAAGTAAACGAAACGAGAGAGAGCCATTGCCGTTAAAAGAAATGCA
Mus_004416_Class_II	N/A	N/A	*	0	Unique_Gm	Tm1_Mira454_Contig_6253	GGAGCCACAGAACCAGCAACGCCTTGGTCTGCAGATTCTAATTTCCGCTC[A/T]CCATCGGAAGTATATTTCGTCCACCCCGGAACTTTATCTGAAACAAGGGC
Mus_004419_Class_II	N/A	N/A	Chr10	12138639	Unique_Gm	Tm1_Mira454_Contig_6264	TATTTGCTTCATCGCAAAAACCTCCCATTTGATCCATTGTTTGTTTGGCC[T/C]CAGTTGTTATGCATGAGCATTTCGCTTCACCTGGAAATATCCAGAGGCCA
Mus_004426_Class_II	N/A	N/A	Chr09	9825612	Unique_Gm	Tm1_Mira454_Contig_6274	ATAAAAATGCAGAGTAAAACCATAGTTGCTGAAGCCTACTTCACTACACT[A/T]CTTTCTGCCATAAATTATCAAATTGTAATTTTTGTTCTGTGTATAAAAAA
Mus_004433_Class_II	N/A	N/A	Chr05	267468	2_GmGa	Tm1_Mira454_Contig_6287	GCCGTACTAACATGAGAAAAATTCTTCCATTTCACAGGTTCAAACCATCT[A/G]CTATCTTGCTCCTCGGGTCCTTGCCATTTAGGAGCACCGATTGCAACATG
Mus_004434_Class_II	N/A	N/A	Chr04	42704549	2_GmGa	Tm1_Mira454_Contig_6291	TTGATCGAGGGAATGTCGGATCTAATAGATTAGAAGATGTATCAATGCTG[A/G]AATCCAAGTTACGCTCAGGTCTAAAATGAACCACCTTGCTTCCACCAACA
Mus_004435_Class_II	N/A	N/A	Chr05	60584079	2_GmGl	Tm1_Mira454_Contig_6294	TTCTACATGGAAGCATATGCCAAAGTGAATGCATAAATCTTCATATTTTT[A/T]ACCAAGTTCACAGATGTGATGTATTGATGTCAATTTGTAGCAATGGATCA
Mus_004442_Class_II	N/A	N/A	*	0	Unique_Gm	Tm1_Mira454_Contig_6306	CTTCTGCAACATCATGTTCCCCAGTAATAAATTTGAACAAGAGATCATCC[T/C]CGACGACGAAGGTTTTATTGTCAGCCCAGTCATCGTATAAATTAGAATTA
Mus_004443_Class_II	N/A	N/A	*	0	Unique_Gm	Tm1_Mira454_Contig_6307	TTCAGTTGCGTTATCCCTCGTAGAAGAAGTTGAACGAAGAGGAGATAAAT[A/G]AAGCAGAGAGGTACGAGCAAGAGTAGACAGATTCATGCTAGTCTTTGCTA
Mus_004444_Class_II	N/A	N/A	*	0	Unique_Gm	Tm1_Mira454_Contig_6313	TTTTACAAGGAAAGGTAAGGAATCTGTTAAAACAAGCTCTGGTTTCGACG[T/C]ATATTGAAGATTATTTCTAATCTTCCTACTGACACCAAATAGGCTGTATT
Mus_004451_Class_II	N/A	N/A	Chr13	35748584	Unique_Gm	Tm1_Mira454_Contig_6318	CCATTTCCAAATTGCTTTTGTATGTCCTTAAATGATATTGTGGCAGAACC[T/C]CTCCTTTTGGACTTCTGTTGAGAAGGATGTTCTCTCCAACCTGTCATGTA
Mus_004457_Class_II	N/A	N/A	Chr07	1393277	2_GmGa	Tm1_Mira454_Contig_6325	TTCTGTTGAGGAATTGGAGAGAAATGTTGGGGTTTGAAGATAAGGTGGTG[A/G]GTGAAGGACAAAGAGAAGATGAAAGTTTGGCATTGTCGATGGTTCGGGGT
Mus_004459_Class_II	N/A	N/A	Chr04	2163089	Unique_Gm	Tm1_Mira454_Contig_6327	ATGTGCTTATGTTCTTCCTTATACTATAGTAGCTAACTGAGCTTGTTTGT[A/G]TATTGGGGTTACCAAGTTAATCTCTCTAGCATTTGAGATTTGCTATAAAC
Mus_004460_Class_II	N/A	N/A	Chr04	2163155	Unique_Gm	Tm1_Mira454_Contig_6327	GTTAATCTCTCTAGCATTTGAGATTTGCTATAAACTGTGGACATGTTCTT[C/G]TATCTGTTGTCATGTTATTAAAATGCATCATTTTGTTGCTTAAGTTTCTC
Mus_004470_Class_II	N/A	N/A	Chr13	54943212	Unique_Gm	Tm1_Mira454_Contig_6345	AGCTGAATGCCTGCTTCGAGATCTTCTAAGGTTATGGTACGCAGTTCGTC[T/C]GCGTTTATACAGTTGAAATCAAGCCTAAGATCAAGGTTCTCCCTAGCATT
Mus_004487_Class_II	N/A	N/A	Chr09	6077556	Unique_Gm	Tm1_Mira454_Contig_6355	CCACCTACTGTTATCTTCCTTAAACCAACGTAGTAATAAACTTGGAAAGC[A/T]TCTTTGCCACGGACAATGGGGTTTTTAATAAACGGTGTGTAGATTAAACC
Mus_004495_Class_II	N/A	N/A	Chr13	7207785	Unique_Gm	Tm1_Mira454_Contig_6369	TTCCGTTTCGGGACCACCGATTAAATATATTAATAAAGTATAATGGGTGC[A/G]CTTTTCCTCTCCAAGATCAACACTTCCATCAAAATGCCGTCCAAAGCGCT
Mus_004497_Class_II	N/A	N/A	Chr04	57394880	Unique_Gm	Tm1_Mira454_Contig_6370	GCTGCTATTGATGATATTAATAGAAGAGGCTTGTTAAAAGATAGCAAGTC[T/C]AAAAACAACCCCGCAGATGGATGGAATTTGGAAATTTAATTCTAGTCTCA
Mus_004511_Class_II	N/A	N/A	*	0	Unique_Gm	Tm1_Mira454_Contig_6396	CATTAAATATGCAGTTCTCCAGCTTTTGAAAAATAAGCAAATAGCTCTGA[T/G]TCTAGTAGCTTTATCCCGTATCAGCTTCGGTTGGGAATCCTAGCATTTTG
Mus_004536_Class_II	N/A	N/A	Chr01	25604837	Unique_Gm	Tm1_Mira454_Contig_6449	AAAAAGCAGCTGATGAGGAAGACATCCTTCTTTTTCTTTTCCTTTGTTAT[A/T]ATTATTATTATTTGATATGAAGCTTTGGATCTGATTGATTGATAGATTGA
Mus_004540_Class_II	N/A	N/A	Chr10	58452040	Unique_Gm	Tm1_Mira454_Contig_6454	CGTGGTAAAGGAGGAAGACCAGAACTTGGCTTTACATTGGATTCAATTAC[A/G]ATGTCACCAGACGCATGGATTGTGTAAAGCATGTCAACTTTGAATAAAGC
Mus_004542_Class_II	N/A	N/A	Chr11	3383308	Unique_Gm	Tm1_Mira454_Contig_6472	TGGATTGTCAGCTAAGCAGGGCCTCTTGCTTCCTTCTCCCATCAACAAAA[T/C]TGTCTCAGATTGACCAACTTTACCCACGTTTGAGGATGGGGGTGGACCTG
Mus_004545_Class_II	N/A	N/A	Chr07	22255196	Unique_Gm	Tm1_Mira454_Contig_6483	GCCTGAGGCAGCCATGTCGACGGCCGTCACACGGTGCCCTGCTGACTCGA[A/G]CCGTGGTTTTAGCTTGTACCAGCACCAAGCTCCATGGCATGCTCCATGTA
Mus_004547_Class_II	N/A	N/A	Chr05	7304297	Unique_Gm	Tm1_Mira454_Contig_6486	GCGGCAGCTGAACTACTTCAGTTGAAAATGGAGAGTACAAAAAGAAAGAC[C/G]TTTTTCCTTGTTCTAAATAATCTAACACAGTGAAAAGAACCCACCCGTAT
Mus_004557_Class_II	N/A	N/A	Chr09	7908141	Unique_Gm	Tm1_Mira454_Contig_6504	ACTGAGCTGAGCTTGTCAAAGAAGCTTACGTTTACCGTGGGTGTGGACGC[A/G]CTGGGAATGACTGAGCTTGTCGAAGCTTTCGCTGCGGTGGGTTCCCAAAG
Mus_004567_Class_II	N/A	N/A	Chr12	6542325	Unique_Gm	Tm1_Mira454_Contig_6518	CTGTGTAATCTCGGAGTAACCTCTCAAAAGCTTAGGTTTATTCTCCTACC[A/C]CCTCTTCCCTGTAAACCTACTGTTATTAGAGATGTTCTTCACAACTCAAG
Mus_004568_Class_II	N/A	N/A	Chr04	46699918	Unique_Gm	Tm1_Mira454_Contig_6525	GAGGGAAGCAACATCCCAGCAGCTCATGGGGTAGTCTATATCCCCAACCA[A/G]CTTCAAAAACGCCTTGTTGATAACAGGAAGTAACTCAAAACATCGCTGAA
Mus_004572_Class_II	N/A	N/A	Chr09	142615	Unique_Gm	Tm1_Mira454_Contig_6530	TGTTTCAGCCCACTGCAACAATCTATGGTGGGGGTTTTTGCGTCTCCACC[A/T]ACGTAGGGGAGACATGGAGCCAGCCCTACTAGCTCATTACTACATTCTGT
Mus_004573_Class_II	N/A	N/A	Chr10	61391038	Unique_Gm	Tm1_Mira454_Contig_6535	AAGTTGCTGAGGTGTAAGATCCATGGACAAATAGATGGAACTGAAACCAG[A/G]CACCAAGAGGAAAGGGGGAGAACAGAACAGTGTTTTAAGTTCAACAACCA
Mus_004578_Class_II	N/A	N/A	*	0	Unique_Gm	Tm1_Mira454_Contig_6540	TTGGAACCACCGGCTGCTCTCTCTCCTCGGTACATATCTTTTCTTCTCTT[A/T]TTTTTCCGTTGAAATGAACCGCTCCCGTTATCGCCGATTCATAGCGTGGA
Mus_004580_Class_II	N/A	N/A	Chr07	25050343	Unique_Gm	Tm1_Mira454_Contig_6545	ATTTTAATTTATATAAATAATAAAGAGGGAAAAAGAAATTACAGTTTTCG[T/G]GTTGGGTTTGGCATTTTAGAGAGAGTCGTTGGCTGAGATCCGAGTTTTGC
Mus_004583_Class_II	N/A	N/A	Chr13	13402999	Unique_Gm	Tm1_Mira454_Contig_6547	ACCATCATACTTATGATCCACAACCAAATTAATCATACCTGAACTATCTC[T/C]ACTTCCCGTCAAAACTAGCCCAGATCTGGGATTTCTTATGGTTTCATCAC
Mus_004593_Class_II	N/A	N/A	Chr05	36174357	Unique_Gm	Tm1_Mira454_Contig_6571	TTCGACAAGAGAGGGATGTTCAAGTGAATTTGGTGAATTACCGTAAAGAC[A/G]GGACGCCGTTTTGGATGTTGTTTCATATGAGTCCGGTTTTTGGCAAAGAA
Mus_004608_Class_II	N/A	N/A	Chr08	33197926	Unique_Gm	Tm1_Mira454_Contig_6587	CAGTACGTATTATTTATACACAGTTAACTACATTAGAACACTGGTTGGTA[T/C]CGATTGTTGGGGGTAAGAATGGGAAACAGAATTTCTTTTATAATATCGAA
Mus_004611_Class_II	N/A	N/A	*	0	Unique_Gm	Tm1_Mira454_Contig_6591	GCAGTAATTTTCATACAGGGTGCGTCGCCATTTCTTAAAACAAGTTCTTG[T/C]ATCAAAGAAGCCCATTGTCCACCATATCCGATGTCGAAATCGATTATGTG
Mus_004612_Class_II	N/A	N/A	*	0	2_GmGl	Tm1_Mira454_Contig_6592	ATAAGGTTTCTCATTTAACTCAGCGAAAATGCGCTTGGCACGCATGCAAT[A/G]CGGGCAATAGGATTTGGAGAACATAACGATCTTGTTGGAGAAGATGGCGT
Mus_004621_Class_II	N/A	N/A	Chr08	36890102	Unique_Gm	Tm1_Mira454_Contig_6603	AACAATAGAAAATAGATCGAAAACGACATTCCAAGACATTATTAATAGCA[A/G]TCAGTTATAGACTGTCACGAACATTACAACAACAACAACAACAGCTTTAA
Mus_004629_Class_II	N/A	N/A	Chr11	38474694	2_GmGa	Tm1_Mira454_Contig_6621	TTCCTCCTTCAAACTGTTTTGGTTTTAGGAGCCTTTTTCTTGAGTTGTCT[C/G]CTGGGGATTGAGTTCTTCATGCCGATGAAGAAGAGTAATGCCCCCAGCAA
Mus_004644_Class_II	N/A	N/A	Chr09	10039551	2_GmGl	Tm1_Mira454_Contig_6638	TATACTTGTATAATTTCTCACGGTCCGAACCCTAAAACAACTCATCTTTT[T/C]GGTGACTGTATTTTGGAATGTCACAACAATGAGTTGACCATTTTTGACAG
Mus_004653_Class_II	N/A	N/A	Chr05	51584239	Unique_Gm	Tm1_Mira454_Contig_6651	GTTTCGTTTAAACTCTTTACTTCACGATTCTTTTCATCCACTAAGTCCTT[T/C]GTTTTCCCAGCAAGAATTCCTGTTAATTCATAGATAGACTCCATCCCCGC
Mus_004655_Class_II	N/A	N/A	*	0	Unique_Gm	Tm1_Mira454_Contig_6655	TGCTATCAGCCATCTACTTTTGACCCTTTTTTACCAGACAGCAACCTCTG[T/C]GATTTTACAATACCCTGGGGTCCTTTTATAAACTTTTTTTGGACACTTAA
Mus_004660_Class_II	N/A	N/A	Chr07	5880324	Unique_Gm	Tm1_Mira454_Contig_6662	ATCATCGATAAGTTTGGGGACCCTAAGCAACACCGCCAGTTGAAGCACCG[T/C]AGCCGGCCACAAGCCCACTGTAGGAATCCCCAACTCCGCTGCAACATCAA
Mus_004662_Class_II	N/A	N/A	Chr04	47739177	Unique_Gm	Tm1_Mira454_Contig_6668	TTGGTCTAGGAGATTTATCCACTACAGTACTGTCAGATTTTTTCCTCTTG[T/C]GTGAAGTGCCTCGAGCCGGCTTTTCTTCTTCACTTTCATCTTCGTCCTCG
Mus_004663_Class_II	N/A	N/A	Chr04	47739311	Unique_Gm	Tm1_Mira454_Contig_6668	GTTGTTCTCTTCACCTTTTTCTTTGCCTGGGTGGAACTGGAACCTGCTTC[A/T]GGTTCAAGTAGGCGGCGCTGCATAGTCTTGGCTCTTTCGGTGAATACTGC
Mus_004666_Class_II	N/A	N/A	Chr10	53709710	2_GmGa	Tm1_Mira454_Contig_6670	AGTTCCAATTTTTCCACAACACAACATGCTTGAATAATTCAAAGCCATAG[A/G]GCCAAAGTGTAACTTTTAATTAACAGAAAAACAAGGCAAGATAACTGATA
Mus_004669_Class_II	N/A	N/A	*	0	Unique_Gm	Tm1_Mira454_Contig_6680	TAAACTCAAGGTTGTGAAAGTTACCTTCCTTTACCTGGCAGAGTATTTGG[A/G]CGGCCAAGGGCCTACTTCTGAAGAGGTTGGGCTGGAAGATTGGAAATGGA
Mus_004694_Class_II	N/A	N/A	Chr08	3131998	Unique_Gm	Tm1_Mira454_Contig_6718	TTCCATGGCACCTGATTGCAATAGCAATATTCTTCACATTGGTCAAACTG[C/G]CAGGCCCATATTACCCATACTGGGGGCGGATTTTCATTCCTCACATTGCA
Mus_004703_Class_II	N/A	N/A	*	0	Unique_Gm	Tm1_Mira454_Contig_6735	CCGCTATCAGAGCCGATACTCCACCGTGCAACACCTTGAACGGCTGGCAG[A/C]ACTTGTGGGTAACATGTAGGTGTCCGTTAACTTTGGTAGGGGACAAATCT
Mus_004706_Class_II	N/A	N/A	*	0	Unique_Gm	Tm1_Mira454_Contig_6740	CAAGCAGGCCTTCTCTTTTCTTTTCTGAAAATAAAAATCAAAGGTTAAAC[A/G]GCTCGAAGATTCAATCTTCACTCTTGTTAGTGGCAACCATCAATCTTGAC
Mus_004710_Class_II	N/A	N/A	Chr07	12384474	2_GmGa	Tm1_Mira454_Contig_6747	TTTTATCTTCAATGGAAGAGTCATTCACTTCCGGATGATCCAAATGCAGG[T/C]CGCTGCTGTTGCCAATGCCGTCATTTTTCTTTCCTTGTTCGACTGAGTGT
Mus_004711_Class_II	N/A	N/A	Chr08	6226918	Unique_Gm	Tm1_Mira454_Contig_6748	TAATAWAACATAAATAGAGMATTTCAAATCCAACATCTGAGAACATAAAA[A/G]CTTAATTGTAATGTTACCTTAATCAAAAACTGAAAACAGCGATCTATAAA
Mus_004712_Class_II	N/A	N/A	Chr09	25651782	Unique_Gm	Tm1_Mira454_Contig_6751	TTAGAGTTTCTTGTTAGCTCAAGCACATAAACAAATACAAACTAAAAAAA[A/G]CGACCAAACGGAACTTTCTAAATTCCAACAAGTTTATGTTACTACGRCTC
Mus_004713_Class_II	N/A	N/A	Chr09	1530630	Unique_Gm	Tm1_Mira454_Contig_6752	ATAAAGACAGAATATAAAATTGCTGCCAATCAGAAAAAGGTATACTGCAT[C/G]ATTTCAAGTTCCCAGATACCTTAAAACTTGTTCACTCATTTGATAAAAAC
Mus_004717_Class_II	N/A	N/A	Chr11	4733530	Unique_Gm	Tm1_Mira454_Contig_6757	TCGAGACCTTCACCAGGTTCTGAGCAGTTGGTTTCACAAGCAGCTGGTTC[A/G]CAAATGCTGCAGCAAATAACTCGGTAATAACCGACAGAATTTGTCATTCA
Mus_004734_Class_II	N/A	N/A	Chr10	33198710	Unique_Gm	Tm1_Mira454_Contig_6775	CTCCATTCCGGTCAGGACCATAACGACCATTGCTGCTGCCACCACCTCCA[T/C]CATAACGATCCACCCTACCACCATATTTACCCCCGTCACTAGGACACTCC
Mus_004736_Class_II	N/A	N/A	Chr04	2164546	Unique_Gm	Tm1_Mira454_Contig_6779	TGCAGTTGATAGTACCTTTCGATAAACTCGTGGAAACAATTTTATCTGTG[T/C]CCTTGCAATACGTAATGTAATTGTCTGCCCGGTCGTCATTCTGATCACTG
Mus_004739_Class_II	N/A	N/A	Chr07	11580960	Unique_Gm	Tm1_Mira454_Contig_6784	GTTTCTGCAGTTTACGTGAGTGATTTATCTGGGGAAATTGTGACGGCTGC[T/G]GGAATTCTGCTTGCTGTTTGGAGCATCAATGGGGACTGTCTAGCAGTAAT
Mus_004751_Class_II	N/A	N/A	Chr02	44895720	Unique_Gm	Tm1_Mira454_Contig_6808	CAAAGCAATCAAGAAGAACTATCAGGTTATTAGAAATTATACATTTTTCT[T/C]ATTCAACAACTTATGTGTACCCTTTTCTGCATAGCTATTAACCAATGCCA
Mus_004763_Class_II	N/A	N/A	*	0	Unique_Gm	Tm1_Mira454_Contig_6836	CAATAAAAACATACATTGATTAAACAATAGCTACAACTCTATTCGTCCAA[A/G]TAAACACTTACACTTAATTATTTCAAACAACTAAAAAGAACACGATACAA
Mus_004764_Class_II	N/A	N/A	*	0	Unique_Gm	Tm1_Mira454_Contig_6836	CCATTCATCCCAACACCCATGAAGCTTTGCTTCTAAACCTAGGTCCTCTT[C/G]TTTGGTGGTGTATTGCCATATTTCCAAGTGAATTGCTTTAAACCTTCAGG
Mus_004765_Class_II	N/A	N/A	Chr07	6306187	2_GmGa	Tm1_Mira454_Contig_6842	AGTCATGATTGCCACAAGTAGCACAAACCTCTTTTACCAAAGGTCTTGAT[A/G]CAGGGTTCCCAATATTCTTCATCATCGACTCAAAGGGAGATGGGACACTA
Mus_004768_Class_II	N/A	N/A	Chr07	2454036	Unique_Gm	Tm1_Mira454_Contig_6851	GGCTTATCAAATTCAGAGGTCGCTTGAACCGAGGCACCATCCAGATTTGC[A/T]GGACGAATCCTGCGAACACTCAGTTTTGGTCGACCAGAATCAGTTTCAAC
Mus_004769_Class_II	N/A	N/A	Chr07	2453875	Unique_Gm	Tm1_Mira454_Contig_6851	TTTCCAGAAGCAGGATGCTGACCAGCGCTCTAACCAGTTCCAGACTGAAT[T/C]TGGTTCCCCAGTGTCATCATGGAGGCGCAAAGGCATTACAGGAGGTGATG
Mus_004771_Class_II	N/A	N/A	Chr02	57906175	Unique_Gm	Tm1_Mira454_Contig_6852	ACCCTAAAACATTCAGAAGAAGGTGGCAGCCGGGCTGGTGCGCGGTCAGC[A/T]GAGGGATTAGAATGCAGTGGACATAAAGCCCCGATTACAACCGAAGCTTT
Mus_004777_Class_II	N/A	N/A	Chr13	56276040	2_GmGa	Tm1_Mira454_Contig_6866	TGATTGATGCAAATGTACAGTAAATAACGATAATAGGTGGTCTACCTATC[A/C]TCGACAACTTCAATAGTAGAATGAAGTTAAACAAGTCTTGAAGCAAACTA
Mus_004780_Class_II	N/A	N/A	*	0	Unique_Gm	Tm1_Mira454_Contig_6866	GTATAGTGTCCATCTGAGACAAAAAAGTTGACGCAGGGCCAGCCGCGTCC[A/G]GTGGTGAGAGAGAGGTACTCGTCGGGAGTGAGCTGATTGGTCAATTGATC
Mus_004781_Class_II	N/A	N/A	Chr13	56272721	Unique_Gm	Tm1_Mira454_Contig_6866	TGATGAAAAGCGGCGGAGGAAGGAGGAGTGGTGGTGGAAAATGGAGTGGC[A/G]GAGGAGTAGGGTTTTCGGTAGCATTCGGGCCATACCTTTTTCTTTTCTTT
Mus_004788_Class_II	N/A	N/A	Chr12	8639186	Unique_Gm	Tm1_Mira454_Contig_6883	GCTCCATTTGATGTGAGGATGAATGTTGTTGCTGGTGGAACTACCGCTCC[A/G]TATATTGTCACTACATCCCCACCTTCTCTCACTGCCTTCACTGCCCTCTC
Mus_004794_Class_II	N/A	N/A	*	0	Unique_Gm	Tm1_Mira454_Contig_6893	GACTGAACTACTATATTGTTCCACCCCACAAAAACATCCTGTAAAAAAGA[A/T]AATAAAATAAAATAAAATAAAATAAAATAAAACTTCATGCTTTGCCATAA
Mus_004797_Class_II	N/A	N/A	Chr07	17833888	Unique_Gm	Tm1_Mira454_Contig_6896	CTTGATGGAAAGTTTGATTTTTTGAGTGGACTGCTGCAAATAGGACAAAA[T/C]GAGTCTGATGAGAGAGATCCATTCGGCTTGAGAGTATATCTCTTTTGATG
Mus_004804_Class_II	N/A	N/A	*	0	Unique_Gm	Tm1_Mira454_Contig_6907	ATTTAAAGCAGTAACAGCGTAACTTGTATCATCCGTAATCGCCAATACAG[A/C]GCTCCACTCCGATTTCGAATCCATGTCGATCAAGGTTCAAAATTTTTAAA
Mus_004814_Class_II	N/A	N/A	*	0	Unique_Gm	Tm1_Mira454_Contig_6930	AGTATCACTCAAAGAGTGTTTTTTATTCATAGAGATTTATGGAAGAGTTC[A/T]GCTTCATCAATCAACCAAAGAAAAACAAGGGTAAATCTCAGCGCAAGTCC
Mus_004846_Class_II	N/A	N/A	Chr05	62025005	Unique_Gm	Tm1_Mira454_Contig_6974	CAAAGAACATCGAAGGTTGGGATATTAGATTTTCGGGTTGTGTAAAGGGG[A/C]AACCATTTTCTTCTGATCGTAGGTCTTCTTGTTTCCTTGGTATCAAGTCC
Mus_004852_Class_II	N/A	N/A	*	0	Unique_Gm	Tm1_Mira454_Contig_6985	AGCGTATACTTGCCTTTCCCCACTGCATCCGGTGCTTGCCCTTTGAACAC[T/C]GAATAGTACCGAGCAGACGGCCTTAAAAGATCAAGATGTTTATCAGAAAG
Mus_004856_Class_II	N/A	N/A	*	0	Unique_Gm	Tm1_Mira454_Contig_6994	CGGATTGTGAGCTTGTCATAAGAAAGAAGGAAGCTTTGCAGCAGCTGGAA[T/C]CAGCATCTCCAATTGTCATGCAGCAGTACATGCCTCAACCGACGTTTCAA
Mus_004869_Class_II	N/A	N/A	*	0	Unique_Gm	Tm1_Mira454_Contig_7013	TTGATCTTTCGATTGGATGTAGCAAAAAAAATCTTGCAGATTCCACTGGC[T/G]GAGACAGCACATGAAGATTTTCAAGTATGGAGAAGGGAACTGTCCAGGGA
Mus_004871_Class_II	N/A	N/A	*	0	Unique_Gm	Tm1_Mira454_Contig_7013	TCCAGATCAACTACAGGCCTGCTTGTACGAAATGAAGTGGGGGAGATCCT[A/T]GCATCAAAGACGGTTTTTCACTCCGAGATAGCAACTCCGTTCACGGCAGA
Mus_004873_Class_II	N/A	N/A	*	0	Unique_Gm	Tm1_Mira454_Contig_7015	GATGCAGCAAAGCCCTTAGCTTCCATCAATTGAAGTATCCTTTGAGCATC[T/G]TGCACAAATCCACCTGCACAAAGTGCGGTTATAATTCTCTCGAACTCATT
Mus_004874_Class_II	N/A	N/A	Chr10	713090	Unique_Gm	Tm1_Mira454_Contig_7015	ATATCACAGAGGCTTACGTGAACCTTTAAAGGAGGAACTTCGCCTAGTTC[A/C]GCAATCTTGTCTAGTAACTTTTCGGTTTCGTCAACCAGCCGCAATCTACC
Mus_004875_Class_II	N/A	N/A	Chr13	46659982	Unique_Gm	Tm1_Mira454_Contig_7017	TTGGAGTTTCAGCACTTTGGAATTCAAATGAGAGAGGATGGCTTGGGTAC[A/G]CTGCGGCTGGATTGCTATGGTTCTTTGGGACTTTGGGCATGGCATTTCTT
Mus_004876_Class_II	N/A	N/A	Chr13	46660355	Unique_Gm	Tm1_Mira454_Contig_7017	ACAGCTTTTTTACTAGTTTATACATTCCTAGTACTGTCACTTGTCACTGA[A/C]AATGATTGGATATTGTGTAAGTTGTTATATAAATTTCTGGTGTAATATAC
Mus_004884_Class_II	N/A	N/A	Chr13	57913461	Unique_Gm	Tm1_Mira454_Contig_7024	TCAAAAGAGGAGGTACGGTGAGGGGATCAAGGATCAAGAAAGAGAAGCAA[T/C]GCTCGGCGAAACCACATTGGAGGATTTTTTGGTACAAGCAGGGCTTTTTG
Mus_004889_Class_II	N/A	N/A	Chr08	2669076	Unique_Gm	Tm1_Mira454_Contig_7033	ATAGGCTCAATAAGGCCCTTGGTGATCATCGCACGGAGCAGCCTTGTGTC[A/G]AGGTCATCAGGAGCTCTACAGGAAGCATACGACACTTTCACATTTTTTAC
Mus_004892_Class_II	N/A	N/A	Chr10	253548	Unique_Gm	Tm1_Mira454_Contig_7040	GATCCCTTCGTTTCGGTTTGAGGGCGGAAAGCTTTTAATTGCTTGCCGAG[A/C]AGGAATATGGTTTCTTGACATTCTGCTAATTTCTCTGCCGCAGCTGCTAA
Mus_004894_Class_II	N/A	N/A	Chr08	52685372	Unique_Gm	Tm1_Mira454_Contig_7044	GAAAACTTCATTAGGATCAATTAACTTCAAAGCATTCAAATATAACACTT[T/C]ATGCAAAAACGTGCACATAAATTTGAGAAACATAATATTATTACAGCTAT
Mus_004895_Class_II	N/A	N/A	Chr08	52685276	Unique_Gm	Tm1_Mira454_Contig_7044	GCTATATCAAGCCATTTTGTTATGGGAAATAATAAACACTAACCAAGGCC[T/C]GTTCCTGCATCCTTACGAGGTGCATCGGCCTTGATACGAGGTGGTCTGAC
Mus_004896_Class_II	N/A	N/A	*	0	Unique_Gm	Tm1_Mira454_Contig_7045	CAAAGGAAAAAGAATCCCAACAGAAACAATATTCCACTGGTGTTAAAGAT[A/G]ACATAAGAGTGAAGTTCAAGCGTAAGAATTCAGCATACATTGCCCAAAAG
Mus_004903_Class_II	N/A	N/A	*	0	Unique_Gm	Tm1_Mira454_Contig_7052	TAGAGCCCCCAGATTTCATGTTTTCACAATTATACCATTACAGTACAGTA[T/C]AGTACAGCTGATAGTAAAACAAGATTTAAACCGCCAACAACCACCACCGC
Mus_004910_Class_II	N/A	N/A	*	0	Unique_Gm	Tm1_Mira454_Contig_7063	CAATAGGAAGCAAATACAGCAGCCCAGCCCATATCCAAAATCGGAAACTA[A/C]GAACAAAGATTAGCTCAAGGTTTCCAGGTCTGCTGCTGATAATAATTGTC
Mus_004919_Class_II	N/A	N/A	Chr11	2861929	Unique_Gm	Tm1_Mira454_Contig_7076	GTCAAAATCAAGTAGCCAAAACTGAAAACAACTCAAACTGAGCTCGTTAC[T/C]GCTATTTCTTAAGCTCCAATATTTTGGGACTTGTTAAGGATGACACCTTC
Mus_004922_Class_II	N/A	N/A	Chr11	2857492	Unique_Gm	Tm1_Mira454_Contig_7086	TAAGGAAAACTATGGAAGAAAGTCCAATTGCAACACCAAGAACAACCTTA[T/C]TTGGCCCGTGATGATGCTCCTTGTTTTCACTTGTATCGTCTGCACTATCA
Mus_004935_Class_II	N/A	N/A	Chr13	39876880	Unique_Gm	Tm1_Mira454_Contig_7105	GCTTGACTCAGAAATCGTAAGGCAAGATAAGACAAAGAGCGGATCGGGGG[A/G]CCAACCGTGGACAATTCGAACAAGTTCTCAAGAACGAAAAAGGGTAACTG
Mus_004947_Class_II	N/A	N/A	Chr07	21357385	Unique_Gm	Tm1_Mira454_Contig_7122	ATGAGCTTGTACTTTTGCTGGAAACCCCATCTACTCGTTCCGTTAGTTGC[A/T]GGATTTCCTTCTCCGCCTCGCTAAGTTGCTCCTTAAGCTTTACCACCTCG
Mus_004959_Class_II	N/A	N/A	*	0	Unique_Gm	Tm1_Mira454_Contig_7153	GAATTCAGATGCTCTCTGTAAAATTTATGATACCTTTGGACGGAGATCAA[A/C]CGGAAAGTACATGTAACGAATCTCTTTCTTCCTACGCTGACCAACTAGAA
Mus_004963_Class_II	N/A	N/A	Chr09	15067734	Unique_Gm	Tm1_Mira454_Contig_7157	AGACTCTGCACCACCTCTGCTTCCAATGCCAGAAGCAGCAGCAGCAGCGA[T/C]ACTGTCCATCTTTGCTTGATATAAATCCTGCAAGTTGATGCCACTGGTAG
Mus_004964_Class_II	N/A	N/A	Chr09	15067791	Unique_Gm	Tm1_Mira454_Contig_7157	CATCTTTGCTTGATATAAATCCTGCAAGTTGATGCCACTGGTAGTGGGTC[T/C]ATCGTCACCCTTATGGCTCCTCTCGTTGAAGGGTGATCCCGTTATATCTG
Mus_004971_Class_II	N/A	N/A	Chr11	18266940	Unique_Gm	Tm1_Mira454_Contig_7164	CGGTCAGGATCACAGTTCAAGTCTATCTGTCCCTTGTTAGCTTCAACCAA[T/C]TTGGTGGAGCTCTGGCTCTTGGATTCTAACTCGTTAGCCGACCTTGCTTC
Mus_004974_Class_II	N/A	N/A	Chr10	7757153	Unique_Gm	Tm1_Mira454_Contig_7169	GCAACTCAGAAGATGAACAATTTTGCACGCAACCAGGGTCCTCATCTAAT[A/G]ATAGAAGACATGGGCCAGGTTTGTAAACAATAGTTTTATTGTAGCTTGTC
Mus_004981_Class_II	N/A	N/A	Chr04	51289311	Unique_Gm	Tm1_Mira454_Contig_7173	AGAGTTTTTTGGGGGAGAGGTGGGGGGACTCCTGACTATAGAATAAACCA[A/C]AATGGATTCCAAGTGAAAACCATTGCGGAGATTGTGGTGGCGGACATCAC
Mus_004987_Class_II	N/A	N/A	Chr07	47042734	Unique_Gm	Tm1_Mira454_Contig_7179	ATCGAGAATGGAACGGGAATTAAAATGTTCACAGATTCTTTAAGCCTGGA[T/G]TTTGATTATCGTCTTCGGCCATGTGAAATTTGTATACATAAAGCTCACTC
Mus_004994_Class_II	N/A	N/A	Chr11	16681397	Unique_Gm	Tm1_Mira454_Contig_7194	GACATATCCCATACTTCGGTTTTACAGATCAGGACTGACCTCCCTTCTTT[A/G]TATTTGTATGTACACGAAATCCCACAGGTAGATTCATTCAAGATCGTCTT
Mus_005034_Class_II	N/A	N/A	Chr05	10300374	Unique_Gm	Tm1_Mira454_Contig_7259	TCATCAGGCATGTGGTGGAGTAGAAATGCAAAGTTCACTATAAGTGCTTC[A/G]CCCGGCTTGCAATCCAGCATAGATGGAGCAACAAGTGAAGTCCTTGAGGG
Mus_005037_Class_II	N/A	N/A	Chr04	60973854	Unique_Gm	Tm1_Mira454_Contig_7272	ATCATCGCTTTACAATCTTCGATCTTATCACCTTCTTTTAATCCCAATGA[A/G]CAAAGGACCGATCCCAATTCCTCGACGGTAATTAACCCATCTTTATCCCT
Mus_005040_Class_II	N/A	N/A	*	0	Unique_Gm	Tm1_Mira454_Contig_7274	TTATCATAATAAGTCAAGAATTGCTACAACGACAGTCCTAGCTAGAGATT[T/C]GGAAGCAGGAATTAGAGGGTTAGAAACTTATCTATTCACGGATGTAAATG
Mus_005041_Class_II	N/A	N/A	*	0	Unique_Gm	Tm1_Mira454_Contig_7274	GGTGGAGGGTCGGAGAAGACAGGCTTATGGTGCTTAGGATGATGGAGTAC[T/C]TAATTCTGTGATGACGATGGCGACGAAGGACAAATTGGAATGGAACTCTT
Mus_005045_Class_II	N/A	N/A	*	0	Unique_Gm	Tm1_Mira454_Contig_7277	CACCTAAAATTCTTTCCTTCATCACTAGTCTCTGCCCTTCAATTTTCTTC[C/G]ACTTCGGCATTTAAGAACTTAAATGACGAAGAAAGTGGCATTTTAGAGCA
Mus_005064_Class_II	N/A	N/A	Chr11	2521371	Unique_Gm	Tm1_Mira454_Contig_7331	GGCAACAACGAGAAAGTCGCTAACCATCAAAACTTTGTTCTTCAAAAGCT[A/C]TCTTTCTGGTTCGCTCCCACTACACGCCCACCTGGTCTACTCTCTTTCAC
Mus_005067_Class_II	N/A	N/A	Chr08	1314535	2_GmGl	Tm1_Mira454_Contig_7332	CTGCTCTCCACCTTTCAGGTTAAAGCGATCTAACCCCCAAATCCGGATTG[T/C]TCCGTCATCACTAGCTGAAGCTAGCATGTGAAGGTTTCCTGGATTCCAGC
Mus_005070_Class_II	N/A	N/A	*	0	Unique_Gm	Tm1_Mira454_Contig_7333	CTTTCTTGCAAAGAGGGCATAGAACATCAACCTTTAAGGTCCTTTGTAGC[A/T]AATTACTGTAATGGAGCAGAAAATTATTAACCAATCTCCATAGATGTATT
Mus_005071_Class_II	N/A	N/A	*	0	Unique_Gm	Tm1_Mira454_Contig_7333	TAAATACTTTGTAACAAGGGCCCGATAACCACTCCCAACAGAGTAATCTG[T/C]AGAACCCTCATATTTCCAGACCAATATATCCTCCGGACTAGCTAGAAAGT
Mus_005079_Class_II	N/A	N/A	*	0	Unique_Gm	Tm1_Mira454_Contig_7353	AACTGTAATTGGCAACAAACTCAAACACAACACCTAAAAGACTAGAACAC[A/G]AGTGCTTTCTCTCTCGCGTCTAACTTACGCCTTTACCTTACAAATGCATC
Mus_005081_Class_II	N/A	N/A	*	0	Unique_Gm	Tm1_Mira454_Contig_7361	GATACTTTGACTTGAGTCAAACAATTAGCGAAGAGTAGGGCGTACTGGTC[A/G]GCGTTGTTTACAGGGAAAACGGGGTTGATGCTCGTTTTCCCGTCGAGAGA
Mus_005082_Class_II	N/A	N/A	*	0	Unique_Gm	Tm1_Mira454_Contig_7362	TAAATTCCWAAWTTTTTTAATACAAACTTTTACGAATAGTTATACGATAA[T/C]AAACCAACCGAATTAAACTCTGAGTAAATTACACAGTTGCTTTCGCTTTA
Mus_005084_Class_II	N/A	N/A	*	0	Unique_Gm	Tm1_Mira454_Contig_7366	CCTAATGATATTCAATATCCTCAACTTCACTGATCACTCCTTGTGTTTCT[A/T]ACCGACAGGTTTATTTCTTCATATCAAGACCTTGTCAAGATGGCTAACGA
Mus_005088_Class_II	N/A	N/A	Chr09	16352049	Unique_Gm	Tm1_Mira454_Contig_7377	ATGGAGCATTCTGGTCCACTTTCAACTGAGGGTTCATTTCCATCTATACT[C/G]AAGCCAGAAGAACAAAGTTCAGATATGTGTTTAGATTTTTTTCTGGGTTC
Mus_005092_Class_II	N/A	N/A	Chr06	3215131	2_GmGa	Tm1_Mira454_Contig_7380	AGCTCAACCCTCTGCCGGACAAGTTCCTGCTTGGGATCCAAGTTTACAGG[T/C]TAGACCATCATACGGATCAGTGCCTGGGACTGTTCCTGGTCAAGCATATC
Mus_005096_Class_II	N/A	N/A	Chr07	43703690	Unique_Gm	Tm1_Mira454_Contig_7387	CTTCGAATTTCTCATTCACATAGATTAGGCCTTTCAACCTGTCCTCAGAT[A/G]GTGATGTAGCTGGAGCCCCTTTCTTATTAGATTTCTTTGAGCCCAAAATC
Mus_005100_Class_II	N/A	N/A	*	0	Unique_Gm	Tm1_Mira454_Contig_7393	ACATAATCGGAAAAGAACAGAAGAGTTTACTGAAAATTCCCAAATATACA[T/C]TATGATAGATTATAAACACGAAATTTCACTGAGATTATAGGCCCCATTTC
Mus_005103_Class_II	N/A	N/A	*	0	Unique_Gm	Tm1_Mira454_Contig_7395	AACAAATTCATAAAAAAGACCCTTTTCTGTAGCATATGGGCTATCTGGTT[T/C]GGCCAACGAATCGAGGAGGAGCGATGGCGACCATCGAAAGGGAACACAGT
Mus_005104_Class_II	N/A	N/A	Chr01	9514697	Unique_Gm	Tm1_Mira454_Contig_7395	AATAATTGAGTGGCCACGCCTTTCACGGAAGAAGCGCTGGCCTATTACAG[A/G]CCATCCAGTGGGGAATAGAAAGAGGATTCCGACAAGTGGAGATCGAAGGT
Mus_005105_Class_II	N/A	N/A	*	0	Unique_Gm	Tm1_Mira454_Contig_7398	TGGTTAACTATTAATATGTTTCATKGAGAAGAAAAACAAAATCCAAACTC[A/G]GAAAATRCCTCAAAATCGAAAGRAAGGAAAAAGAGAAGACTAAAAACYAA
Mus_005107_Class_II	N/A	N/A	Chr06	46278720	Unique_Gm	Tm1_Mira454_Contig_7401	TGGCTGCTTCAGATTCTTTGATGGTTTGTTATTGGAGGTCGCATATCCTT[A/C]AATTTACGCTAGTTTTAACTAGATGGGAAAGCTTGTGGTTTATCTAAATG
Mus_005115_Class_II	N/A	N/A	*	0	Unique_Gm	Tm1_Mira454_Contig_7415	TGATGCTTTTGCTTAGATTAACTAATGATTTGACATGTATGATTCTGCCC[T/C]TTGATCTGCACTATAAGATTTCTGATTAAGCCTGCATTCTTCTTCGTTTT
Mus_005119_Class_II	N/A	N/A	*	0	Unique_Gm	Tm1_Mira454_Contig_7425	GGTTACAGTCTAACAATTTCAATTATGATAAGCTTAAACCAAAGTCTACT[A/G]CTCATCTAACTTCTTGGCTAGCAAAAAATGGTGTCTCATATTGTGCTCAT
Mus_005123_Class_II	N/A	N/A	Chr09	22931722	Unique_Gm	Tm1_Mira454_Contig_7439	CCACTTCCAAGCGTGAGCTCAAGATCATCCAATCTAACTTCATGAATCCT[A/C]TCTCCTTCCCATGGCTTCACCGGTCCACTCTCAAACTGAAAGTCCGAGCC
Mus_005139_Class_II	N/A	N/A	Chr04	10584471	Unique_Gm	Tm1_Mira454_Contig_7460	AGTACTGATAATGCAACGCATTACAGGAACAGTAAATACAGAGGTCTTGC[A/G]CTCAAAAGCCTCGTCAATCAACTTCTCCATATTCTCTAAATTATTCTCCC
Mus_005148_Class_II	N/A	N/A	Chr05	52320361	Unique_Gm	Tm1_Mira454_Contig_7475	ACATCCGAGAGAAGGCCAAGATTTTTAGTCTGAGTAGTACTCTCTTGTGG[T/C]TCTGAGTGTGATGAAGCTGACTTCTCAAGGAGATGACCGAGCTGTTTTCT
Mus_005150_Class_II	N/A	N/A	*	0	Unique_Gm	Tm1_Mira454_Contig_7479	TCAATGTGTGAAGAAATCCCTTATGGCATTAAAATTCATGGTATTTCTTC[A/T]CTTCTTTGGAGGAGCTTAAGGATATAGTTCTTTAGATATGGATTCAAAGG
Mus_005157_Class_II	N/A	N/A	Chr12	1805891	3_GmGaGl	Tm1_Mira454_Contig_7483	GAACCAGCATCATGCAACGACGAGCATGGTGATAAAGACGATGAAGATGA[T/C]GTAGAAGAGCGTGAAGAAGAAGAAGAAGGGGAAGCCTGGGATTTCCTAGC
Mus_005163_Class_II	N/A	N/A	Chr08	48479892	Unique_Gm	Tm1_Mira454_Contig_7489	ATCAAATAACTCTCTGCATTCGGATAACACCCCCATTCCCCCATCCTAAA[A/C]AACAACTTCACTGCATCCTCAGTTTTCCTAATCTTACAAAGATTATTCAA
Mus_005172_Class_II	N/A	N/A	Chr13	3614124	Unique_Gm	Tm1_Mira454_Contig_7494	CTTCAGCTTAGCCATGGCACTATCGCAAGTGGGTTCTAACAGAGGGAATA[T/C]ATTGTCTTCTCCTTTGCTCTCCATCATCTCCACTTCACCTTTCCATCCAG
Mus_005176_Class_II	N/A	N/A	Chr03	19968811	Unique_Gm	Tm1_Mira454_Contig_7499	GCTTCGAATTTCTGATTGATAGCTTCAAATCCAGTCAAGGTATTACTCAC[T/G]TTCCCCGAGAAATCAGTGATCATCCTGCGATATGCTTCATTGTTTTCAGA
Mus_005177_Class_II	N/A	N/A	Chr03	2271460	Unique_Gm	Tm1_Mira454_Contig_7502	GATAGCATCTACACTTTTACTGAGGGCCTATAATATTTCTTAGTACGCAA[A/T]TTTTTCGAGTTTAAGGCTTAGTATACAACACCCTGCCATATTTGGTAGAA
Mus_005178_Class_II	N/A	N/A	Chr02	62150587	Unique_Gm	Tm1_Mira454_Contig_7503	TGATTTATTCTATACGGCACAATCTGTTTCTAATTATATTCATACATGCA[A/T]ATGATTTATACTATTCCACTACAAAGGCACTCGAAGTACCCGTAAAATGT
Mus_005179_Class_II	N/A	N/A	*	0	Unique_Gm	Tm1_Mira454_Contig_7506	TCTGAACGAAGCCTCTTTGGTTTCCAGGGATGAAGTGCAAAATGGAGGAT[A/T]TTCAGAAGCCAAATCCATCATGGAGAGCTCTGAGAAACTTCAAGATGATC
Mus_005186_Class_II	N/A	N/A	*	0	Unique_Gm	Tm1_Mira454_Contig_7507	GCGAACTTCCAGATCTGCCTCCGGAGTGTTGATGAACTTTTGGCATCAAA[A/G]TCAGTCCTTCACAATAATGTGCCATCTCCGTWCGCGGCAGAAAGADATHG
Mus_005193_Class_II	N/A	N/A	Chr11	16175732	Unique_Gm	Tm1_Mira454_Contig_7512	CAAGAATTAAGTCTTGTTAAAACTAGAGTTCTGACTACCGGTATGAAAAG[A/G]AATGTTGGGTGGAGACCTCCTAAAACCGGAATTATAAAGCTGAACTTTGA
Mus_005194_Class_II	N/A	N/A	Chr11	16175841	Unique_Gm	Tm1_Mira454_Contig_7512	TCACGAGTAGCACTAATTTTTCTATTTCAGCTGTGATTGCTAGGGATTCT[A/G]CGAGATTAATTATGGGTACATGTACGTACCCGTTAGTGGACATTGCAGAT
Mus_005197_Class_II	N/A	N/A	Chr09	4961100	Unique_Gm	Tm1_Mira454_Contig_7514	ACTTGGACCTGAACCGTGTTCATCATCATTTGCGGTGGCTGATTCATCAT[T/C]TGAGCCTGATCGTTCATTTTCTTTTATAAAATAAAATAGAAAAACGAAAT
Mus_005203_Class_II	N/A	N/A	*	0	Unique_Gm	Tm1_Mira454_Contig_7524	ATCAATAATTGTAAAGTCTAAGTTCTCATACTCTTTAAACACCTTCTCTA[A/C]ATGAGGTCCCACAATCTTTAACTTTGGGTACTTTTCTTTAAAGAACTTAA
Mus_005211_Class_II	N/A	N/A	Chr13	7946561	Unique_Gm	Tm1_Mira454_Contig_7534	ACCCGACTGTATCGTGAGCTAAGTATCTGCTCTGAAGTGGCAACCAACTC[A/G]AAACATGGATGCTCGGGGAAATGTTCTTCGCACGAGTCTTCTTCTCTCAA
Mus_005212_Class_II	N/A	N/A	Chr07	3124540	Unique_Gm	Tm1_Mira454_Contig_7537	GAGGCAAACTTGATGCTAATAGCATCGCAAACCAGTTTTTAACTTGAGTA[C/G]TTCATGTTCTTTCCAACAGGACAGAAATTTTACTATGCCACTCCTCATGT
Mus_005215_Class_II	N/A	N/A	Chr11	1965110	Unique_Gm	Tm1_Mira454_Contig_7543	GATATACATGTAAATAACTTGGCTCCATGATTTATACGATTCCAAGCCTT[T/C]GTAATACTCGGGTGCGATTTCTTTCACCTTATGTAACTTATACCCAGGGA
Mus_005225_Class_II	N/A	N/A	Chr02	57034521	Unique_Gm	Tm1_Mira454_Contig_7558	GCTTTAGACTCAGTTGCAGTACTTTCAGCTTCATTTCCTACAGCACTCAC[T/C]GCAGCTTCAGTTGACGTTGTAGAAGTGCATAATTCAGCAACAAAGGGGTC
Mus_005226_Class_II	N/A	N/A	Chr07	13171169	Unique_Gm	Tm1_Mira454_Contig_7561	CTTCGGACAATGTCAGCAGGCTCTATAAGCTCAAGCTTATGCTCTGGGGT[A/G]TGTCTCTGGTTGAACCTGCCTGGAAGCTTCAGTCGAGTTTTAAAGCAATC
Mus_005228_Class_II	N/A	N/A	*	0	Unique_Gm	Tm1_Mira454_Contig_7566	CATCAGAATAACTTCAAGAGGATCAAAAATCTGTCTCACATTAGTGGGAG[A/G]TAAGCCCCACCATGCCCTTTCCTCAAGACAAGTGGTGCTGCAGTATCAGG
Mus_005235_Class_II	N/A	N/A	Chr06	47423009	Unique_Gm	Tm1_Mira454_Contig_7575	CAGTCAAATTGCCCCATTTGTCGGTGCCCATTCAATCATTTCCCAAGTGT[A/C]TGCCAATTGCTGCACTTTTTGCTTCTGAAGTTGTATCCTATAGCCTATAA
Mus_005237_Class_II	N/A	N/A	*	0	3_GmGaGl	Tm1_Mira454_Contig_7576	AAAACTAATGATGTAATTCGTAAATAATTCCTTTTGGGGGTAGATAAGAG[T/C]TTTCCTTATTCAATAAGGGCGTAAAGATGAACCGACTATGCCCGTTTCGT
Mus_005239_Class_II	N/A	N/A	Chr04	55132374	Unique_Gm	Tm1_Mira454_Contig_7581	GTTTGGAGACTGCGATTTTCTGTTGCGATTTCTTGATGGCGAGATATCGG[A/G]AGATCTGGAATGTGAAGACGCATTACTCTTCGACCTAGAGGTCTGGACCC
Mus_005244_Class_II	N/A	N/A	Chr12	17258872	Unique_Gm	Tm1_Mira454_Contig_7594	GTCAAGAAAAGAACTGGAGTCCGCAGGAACAAAACATTCAAAAGAAAGTA[A/C]ATAAATGAAAGAGGATCTGTACATAGGGCAGAGAAGTTGAAGGAGAAGGG
Mus_005248_Class_II	N/A	N/A	*	0	Unique_Gm	Tm1_Mira454_Contig_7598	CCTGTGTTCAGGTGATTAGATTTGGGGCAGAATCTGGGTTCCTAAAGGTT[A/G]AATTGGAAGGTGATGCCCTTGGCTAAGGAGGGGTTTAAAGATGGGAGTGA
Mus_005249_Class_II	N/A	N/A	*	0	Unique_Gm	Tm1_Mira454_Contig_7598	GGCTAAGGAGGGGTTTAAAGATGGGAGTGAAACTAGTCTGGGAGGGGATT[T/C]CATAAAAATAGCGGTTCTGGTCATTGTGGAGGAATGGACTATGGAGACAG
Mus_005250_Class_II	N/A	N/A	*	0	Unique_Gm	Tm1_Mira454_Contig_7598	GACTATGGAGACAGGGGAAAGCACGGGGGTTCAGTCTTCTATCCATGAAA[A/C]CTGACGAAAGATTGGAAAATGTGGCGAACGCTGATCTGAAAATAAAGAAA
Mus_005254_Class_II	N/A	N/A	Chr12	30875738	Unique_Gm	Tm1_Mira454_Contig_7607	TGAAAGCATACTGAAAGATTCATTAGAAACAAAAACCAAGCAATAAATTT[A/G]AAGATTCACACGCACTCACCTATACTGTGAAGGTACCGATAGATGAGATC
Mus_005259_Class_II	N/A	N/A	Chr10	966042	Unique_Gm	Tm1_Mira454_Contig_7617	ATAAACAGAAACAGCATCTTCAGATAATGGTCCTGCTGGCCTTGTGCAGT[A/G]CGATGATGATGATGGTGGTGGTGATGGTGGTGATGATATCCATGAGCATG
Mus_005260_Class_II	N/A	N/A	Chr10	61947643	Unique_Gm	Tm1_Mira454_Contig_7619	ACTGTCCCGACCGAGAGATCCGACCCTGAGCCATGTCTGACCCGCTTCGA[T/C]CCAGTTCCTTCCCACCCGGAACCACCATTCCTGGGTAAACTTGCATAGGA
Mus_005271_Class_II	N/A	N/A	Chr07	5073976	Unique_Gm	Tm1_Mira454_Contig_7635	TCAAGGCCTAGTTAAAGGCCAATAAATATGACTTTTGAATGTTATCACAT[A/T]CAAAGCCAATCAATTCATAATCTGGAAGCGGGAGAAGCCACTCCTTTCAT
Mus_005281_Class_II	N/A	N/A	*	0	Unique_Gm	Tm1_Mira454_Contig_7645	CTACTAAATTCAAACCCAGAACTCATATTCAAGACGAACAAGAAAAGCCC[A/T]TTGTTATTTTCTCCTTTTCCTGTCACTGCATTGAAATGGGAGTCAAGGAT
Mus_005290_Class_II	N/A	N/A	*	0	Unique_Gm	Tm1_Mira454_Contig_7654	GACTGTGAAGACATGCTTGTTTGGAAAGGTGAACCTTCTGACAGTACGGA[T/G]CTCCTATAAACTATTACAAGATACTAATTCAGATCCTAATAGCTATTTAT
Mus_005296_Class_II	N/A	N/A	Chr13	25343080	Unique_Gm	Tm1_Mira454_Contig_7665	ATAATTCTTGTCCTGTTGGAAACAGCCACGAATCTAAGTGCAGCTCGCTT[A/G]AATCCACCAGTCCCTTTAGATTCGTATGGGACTTTGAGTGTGGCTTTACC
Mus_005297_Class_II	N/A	N/A	Chr13	25342760	Unique_Gm	Tm1_Mira454_Contig_7665	GAGAGGAGAATTATCATCCTCAATGTTGGGTGGGATTAGGACACCCCATG[T/G]AGTGTTGGGGAATATATAAGGACCTTCTTCAAAACCACCATTTTTCATTA
Mus_005299_Class_II	N/A	N/A	Chr04	58822841	Unique_Gm	Tm1_Mira454_Contig_7671	TAATCTCCATCAAAATATCTGCTTTTTTCTCAAGCAGAGCATCAATTTTG[C/G]TATTGATTTTCTCTAACTTCTGTTTCAGTTTGCTTAGATCTTTGCTTTTG
Mus_005301_Class_II	N/A	N/A	*	0	2_GmGl	Tm1_Mira454_Contig_7671	TTCTCCTTATCCTTCTTATCTTTCTTCTTCTCCTCTTTGGCATCTTCTAC[A/G]TCATCCTCTTTATCGCACTTCTTATCTTTCTTTTTCTCCTTATCCTTGTT
Mus_005302_Class_II	N/A	N/A	*	0	Unique_Gm	Tm1_Mira454_Contig_7672	AACCAAGGGTCTTCCAGATATCAAGATGGCCAACGTGGGGATTTTTTCGG[T/C]AACGGAACTGATTATATCACTTCCATTAAAAGGGATTACAAGCTCTTTGT
Mus_005306_Class_II	N/A	N/A	*	0	Unique_Gm	Tm1_Mira454_Contig_7682	TTAACCTTTGGCCAAGCTTCTTGCAAGTATTTTTCTCGGTAACGAGGGAA[T/G]ATAGTGGAAAAAGAGCTGACTTCCAGTAACCCATCGGGGTTCCAAGAAGG
Mus_005310_Class_II	N/A	N/A	Chr02	206348	Unique_Gm	Tm1_Mira454_Contig_7693	TCATCCATGATGAAAACGAGACCAAATGAGGTTGGTGATTTGTCGGTCTC[C/G]GGTCCGTGGGCGACCCGGACGGCGGTTCTGTTGTGTTTTCCAGCAAATCT
Mus_005311_Class_II	N/A	N/A	Chr02	206423	Unique_Gm	Tm1_Mira454_Contig_7693	GTTCTGTTGTGTTTTCCAGCAAATCTGTCGTGGAAGAAGAAATGGAGCTT[A/G]GTAACCTTTTGTTTTGCGTATGGAAGCTTGTCGAACCATTCATCTACTTC
Mus_005317_Class_II	N/A	N/A	*	0	Unique_Gm	Tm1_Mira454_Contig_7698	GCAATTATCAAATGCTTCCAAGTAGCACGGAGTGAATGGTTGAATAAAAC[A/C]TCATAAAGCTGATGGAAGTTTATGCCATCAGGAATGGTCATCACATAGAC
Mus_005319_Class_II	N/A	N/A	Chr02	19563551	Unique_Gm	Tm1_Mira454_Contig_7703	GGACGATGAACTTGGTCTAGGGTTTGAGTGCAAGTGAGAACCGCATCACC[A/G]TTATGATTCCCATCTCGCACTGGCGTTTTAATATCATGTTCTTCACCTCT
Mus_005323_Class_II	N/A	N/A	Chr13	2279356	Unique_Gm	Tm1_Mira454_Contig_7708	CTTTCATCGGGCATCAGCTGATGCGAATGAATCAGCAAAACCTGGCGGCC[T/G]GCATGGTATGCTGGTCTGTGTAGTGTCTGTACTGCCCAGAAATGATGAGG
Mus_005325_Class_II	N/A	N/A	scaffold_159	1506	Unique_Gm	Tm1_Mira454_Contig_7710	TGAACTGTGAAGTAAGTAGCCTTCTCCACATATTTCGGAAATCAAAGGAT[A/C]GTGTTTAGGTTTTGATGATCTCAGGTCACGCCCCGGCGCTTTTTCTTTAT
Mus_005335_Class_II	N/A	N/A	*	0	Unique_Gm	Tm1_Mira454_Contig_7733	TGGCGATGGTCACAGATTCTGGAAATTGAGTAAGCTACTCTAGTGAAACA[A/G]ATGTTTTACTTCAAGTTTCCACTAATGTGCAGATATTGAGGGCAGTGATC
Mus_005339_Class_II	N/A	N/A	Chr10	60654748	Unique_Gm	Tm1_Mira454_Contig_7737	AACACCTCCATCTATGGAAGGGAAGTCATCAAAGCTCCAAAAACCCATTT[T/C]GTTTCCGCCATCCTGAGTTGCATCTCCATTAAGGAAGTCATCGATCGAAA
Mus_005340_Class_II	N/A	N/A	Chr11	22244882	Unique_Gm	Tm1_Mira454_Contig_7742	GGTCAATATTGTGTTCTTCCATCACCCTCTGTGATCACATCTTTGAAAGC[A/G]CCTCCACTGGGGATCATAGGCAGGACATGTTCTTGATGTGGGACAATCAC
Mus_005341_Class_II	N/A	N/A	Chr11	22244972	2_GmGl	Tm1_Mira454_Contig_7742	GGGACAATCACATCCAACAAGTAAGGTCCAGGAGTGTCCAACATTTTCTG[A/C]ATTGCTGCTTTGAGATCTTCTTTCTTCGTCACCCGGGCAGCTGGTATCCC
Mus_005345_Class_II	N/A	N/A	Chr11	22245558	2_GmGa	Tm1_Mira454_Contig_7742	CGTTTAACTCCTGCCTCCATTCCGAATAATCAAGATTCAGCTTAGCTCCC[T/G]TGGTCTCCAATATCTTATTTATCCCCTGCAATGCCAATTTCACATCGGAA
Mus_005373_Class_II	N/A	N/A	Chr07	4916650	Unique_Gm	Tm1_Mira454_Contig_7789	CTGCAAGCCTCTACCCTGCTGCTTGAAAATCCCCAAAATCATCCTCCTCT[A/C]TGTCTTCTGTGCTCTGACTTTCACCACATTGTTGTTCATCTCTATGCTCT
Mus_005375_Class_II	N/A	N/A	Chr12	32975847	Unique_Gm	Tm1_Mira454_Contig_7799	TGCCTAACATCAACTTGAATCCAACTGAATTGGAGTCTGCATTGTTTGCG[T/G]CACTAATAGAGGCGTCTTTAGTTAGAGAACCGATTAAGTAGCCTTTCATA
Mus_005380_Class_II	N/A	N/A	*	0	Unique_Gm	Tm1_Mira454_Contig_7804	ACCTCCCCTAAAGCTAGTTTCATTCATGTCAACTATCATGAAAAATGAAA[T/G]GAAAAATCACACCAGTAATTTAAGAAGAAATGGAATTTGATTTGATTCGT
Mus_005381_Class_II	N/A	N/A	Chr07	5787126	Unique_Gm	Tm1_Mira454_Contig_7804	TGAAGGAATTGTCCAAGTTCGATCTCGATCCTCAAACTACCAGATTCGAA[T/C]GAATGTATCCCACAGTGCGGCAATGGCGAAAGCAGCTGGTAAAACAAGCT
Mus_005387_Class_II	N/A	N/A	Chr09	62068197	Unique_Gm	Tm1_Mira454_Contig_7823	TGATGGAAACAGGTGGAGATGTTTGTTGATTTGTATACCTTAAGATTTGA[T/G]AGGAGGTTATGTTGGCTGTTGTTGGTGAAACGAAWAGTTAATACATTCTC
Mus_005390_Class_II	N/A	N/A	Chr04	41916116	Unique_Gm	Tm1_Mira454_Contig_7832	TTTCTACCTTCTCCTACTTCTACTTCATCAAACTCATCATCTTGGTCATC[A/C]AATTCATCAGATACAAGCTCATCATCCAGATCATCAAATTCATCAGATAC
Mus_005398_Class_II	N/A	N/A	Chr08	44822268	Unique_Gm	Tm1_Mira454_Contig_7835	GCACCAAAGAGGAGGCAGGTGGTGTTGAACCAGGGCTTGGAGTATAACAA[T/C]CCATAGATGTTAAGCAAAGCGAGAGGGAGTTGGTAAACAAGTTCCAACGT
Mus_005420_Class_II	N/A	N/A	Chr06	48700553	Unique_Gm	Tm1_Mira454_Contig_7879	TGTTCTTGTCTTGGTACTAAACTCAGGTGGTGTTCTTGGAGATTCTGCTG[A/G]TGAAAAAACATGAGGCAAAGATGGGATTTGGATCCTAAGTTGTGAACCAA
Mus_005424_Class_II	N/A	N/A	Chr13	50301316	2_GmGa	Tm1_Mira454_Contig_7881	TGTTTGTCATCATAATCACGTTTCCCTAACAAAGGTTCATCTAAACCATC[T/C]AATCCGGACGTCTCATAATTTTCGTTCCTTATACCGCCAACATCGCTGTG
Mus_005427_Class_II	N/A	N/A	*	0	Unique_Gm	Tm1_Mira454_Contig_7885	TTCAAGTCGAGAACCGAAACAGAACTTCGCAAAGTAACTTCCACCTTTCC[A/C]CTGGAAATTTTCTTCTGCTTCCGGTTTACGTCCAACATAAGGGCAGGATG
Mus_005430_Class_II	N/A	N/A	Chr08	43004228	Unique_Gm	Tm1_Mira454_Contig_7888	GATTGATGTTTCTCATTCTTTTTAGTGCTTAAGCCAGTTCCAGAACCATT[T/C]TCCTTATCAAAGACTGTCTCATTTCTCTCATTGGTTAATTGATCAGCTTT
Mus_005433_Class_II	N/A	N/A	Chr05	36908249	Unique_Gm	Tm1_Mira454_Contig_7896	CCCTTTATAATCCTTAATGTTTTGGATAACTGGCCTGAGCACCGATTTAT[A/C]TTCTTCTCTTGAGTTAATCTTTTTAATTACTGTCAGCGAGTCTCCTTCAA
Mus_005439_Class_II	N/A	N/A	Chr09	23810660	Unique_Gm	Tm1_Mira454_Contig_7901	ACAGGATTTACCCAATGAGACTAATTATTTACACCACAATTTATAGCATT[A/G]GCCTTTACAAGTGGTGGATTTTCGTATCAAGTTAAATCAAGGAACTCTAC
Mus_005442_Class_II	N/A	N/A	Chr02	2076510	3_GmGaGl	Tm1_Mira454_Contig_7902	ATATTGTCCCAAGGGCTCTGTTTGCTCGAGAATTGTTATCACAAGGTTTG[A/G]TTAATGACTTAAAATTGTCTGTATTGTTTGACACATCGGAAAAGGTGTTC
Mus_005456_Class_II	N/A	N/A	*	0	Unique_Gm	Tm1_Mira454_Contig_7923	AATACTGCAAACCTTTTGTTTCTTTGCCAACGTCACATGAATATCTGCAT[A/C]CGCTACCATATGATGATGACGATGATGGCAAATCTGGTCAGATAAGTTTG
Mus_005460_Class_II	N/A	N/A	*	0	Unique_Gm	Tm1_Mira454_Contig_7926	GGCGTCAGGCCTTGTTGTCAAGGAGGAGGGTAAAATCGTGGCAGCAAAGT[T/C]AATTCTTCATGAAAATGTGGCATCTCCTTTCGCGGCGGAAGCATGCGCAA
Mus_005464_Class_II	N/A	N/A	*	0	Unique_Gm	Tm1_Mira454_Contig_7935	GAGGCGAGGCGATCTGATACATCCAGATGATGAGGCTCAATCCACAGTCT[C/G]CAAAGACCACGAGCACCATAATCCCAATGATCCACCCGTTAACGACCCGT
Mus_005469_Class_II	N/A	N/A	Chr09	16603177	Unique_Gm	Tm1_Mira454_Contig_7941	AGAACTTGAGCCACCTCGATATGTAGAAGCAACATTTCCAGGAACACTTG[A/C]ATTTCCTGTGCCTAAACCTCGATTTACTGGATTCCTCACCATAGGTCTCA
Mus_005476_Class_II	N/A	N/A	Chr10	47602926	Unique_Gm	Tm1_Mira454_Contig_7982	ACAATGTCGCAGAGCTTGAGCCAGAACTTTTGAAAAAGAAAAATAACTTA[T/G]ATGGAGAAGAACATAGTTGTTTCCGACTTGTAAGTTTAACGGTCCATGGA
Mus_005486_Class_II	N/A	N/A	Chr05	49951677	Unique_Gm	Tm1_Mira454_Contig_7992	TAAACCCATGAAACAAAGGAACTCTGTCGATTAATCACTTCCCTGGGCTG[C/G]CTTTTTGGAATTATTAATACGCCGAACCTTTACAAAAACTTTTGTCAACT
Mus_005488_Class_II	N/A	N/A	Chr13	1992024	Unique_Gm	Tm1_Mira454_Contig_7994	GTGTCCGAACCTGCTACTAGTTTGTATGAAAATGATACAAAATGCAGTGC[A/T]GAGACTGGCAGCCAAAGTATATGTAGGATAGATTTGAATAAAGCCAGTGA
Mus_005489_Class_II	N/A	N/A	Chr13	1992849	Unique_Gm	Tm1_Mira454_Contig_7994	GGTTTCTCAGATGGGAAAAGGATTTAAACCGGGTTGTCATCTTTGCCCGA[T/C]TCATCCATTTTAATGGCTAAGTACCCCTCCGCATTTGCCAATTATCCTCC
Mus_005491_Class_II	N/A	N/A	*	0	Unique_Gm	Tm1_Mira454_Contig_7997	ACTCTGCAGGTGGCTTTTCAAAAATTTCTTCGACGCATCTCGCTTGCTTT[T/C]ATTAGAGTTCATGGGGACCTGTGACTTCAATACTTCAATCACCAAATCGA
Mus_005492_Class_II	N/A	N/A	Chr04	5196584	Unique_Gm	Tm1_Mira454_Contig_7998	AGTTGAAAGCTCACAAAACAACCCATCGGAAAACAAACTATAAGATTACC[T/C]AATCGTTTTAACAGTTTCCAATTATAAGAATAAATTTCCGAAACAAAAGA
Mus_005501_Class_II	N/A	N/A	*	0	2_GmGa	Tm1_Mira454_Contig_8007	TATGGTCCCTCAATGGAGTGACAAATTGATACAAAACCCATCACATTTCC[A/T]AAAAAAAAACAGACGGTAATAATAACAATGTAAGCATTAGGCATAAATTA
Mus_005502_Class_II	N/A	N/A	Chr12	7163895	Unique_Gm	Tm1_Mira454_Contig_8007	TTGTAGCAAGGGCAAACAGCTTTGTTCCCATAATAACCAGGGGGCACACA[C/G]AGGCATTTGTTGCAACATTTCTGACAGAAGAACATGCATGGTTTATGGTA
Mus_005503_Class_II	N/A	N/A	*	0	Unique_Gm	Tm1_Mira454_Contig_8007	TTGCAACATTTCTGACAGAAGAACATGCATGGTTTATGGTATTGGGTTTT[T/G]CTGCATCTCCTCGAGCACTGTGATGGACATTGGTAACTCTTGAGGCTTCC
Mus_005508_Class_II	N/A	N/A	Chr01	27566735	Unique_Gm	Tm1_Mira454_Contig_8011	CGCTGGGTGCAAATGAAGGTTCCTGCCAATATTTGGGTTTTTTAACCCAC[T/C]AGATATCATCAAAGGAGGAGTCAGTAGAGATCCACATGCTGAAATCGTTG
Mus_005509_Class_II	N/A	N/A	Chr01	27566424	Unique_Gm	Tm1_Mira454_Contig_8011	CAAGATTGCAGGAACCACAGTAATGATCCTCCGGCGAATTCCTCGGAACT[T/G]CTTCCACTTTCAACCCAAGATTCTCACACCCTTTTCTAAGAACTTGATTT
Mus_005514_Class_II	N/A	N/A	Chr09	44626021	2_GmGa	Tm1_Mira454_Contig_8020	TTGATTGGCTACAAAGGGTAAAAACTAAGAACCTGGGTCTCTAAGTTCAT[A/C]CCCATGAGACTGGAATTTCTTCCGGCGAGACCGGGGGAAGAGTAGTTGTC
Mus_005521_Class_II	N/A	N/A	Chr08	51364909	2_GmGa	Tm1_Mira454_Contig_8026	CTGCTGCGGATTCTGTATCTTTTCATTTTTATAGTACCCCAGCTGAAGCA[A/C]TGTGATTATGACTCAGTGAATTTGACATTGTTGACATCTTTAAGTTACAT
Mus_005523_Class_II	N/A	N/A	Chr05	20362531	Unique_Gm	Tm1_Mira454_Contig_8027	TGCTATCCATATCCCTGTCCTCAGTACCAGAAGAGTTCAATGTCTCGAGA[A/T]TTTCCAAATTCATGTACGCATTGAACAGGTCATCCGCAACATCCACCTCG
Mus_005525_Class_II	N/A	N/A	Chr08	34047134	Unique_Gm	Tm1_Mira454_Contig_8030	ATTATTCAAACACTGTTCACCTCAACTGTGGCATTGTAATGGGAGCTTTC[A/G]ACACAACTCCAACTTAACCTATACACCCAAAATGCTACAAAGCTTTCACC
Mus_005527_Class_II	N/A	N/A	Chr05	109721	3_GmGaGl	Tm1_Mira454_Contig_8034	GAGCAGCAGCACGGAAAAGCCAGTCTCTACCAATCTCCCTGGAAGAGCTA[T/C]TGATGGTAGGATCCACATGTGGCACATCATGTGATTGATGTGGACCAAAT
Mus_005531_Class_II	N/A	N/A	*	0	Unique_Gm	Tm1_Mira454_Contig_8043	CATTTTTAAGAATAAAAGTTAGAGATAACTATAAATTCTAAAAAGATTAA[A/T]TTTCATGGATATAAAACGAACATAAAAAAAATACATATAATTAACTACCA
Mus_005540_Class_II	N/A	N/A	Chr10	60324475	3_GmGaGl	Tm1_Mira454_Contig_8061	TATCATTGTCTCGTCCATCCCGTAATTCGCATAGGTTTGATGTCTGATCC[T/C]CTTTCTACATTCTTGATCTCAGTCAATTTTCACTGAAGAGTAGATCTTTC
Mus_005542_Class_II	N/A	N/A	Chr06	36056600	Unique_Gm	Tm1_Mira454_Contig_8066	AGCAGCGTCAGTGGTTTGCTTCTCGATGGTGGGCATCGGACTGTGATCTT[T/C]GGTATTTGGCATCTCGTTGTTTTGACTGTAATTCCTGAAACTTTCATTTA
Mus_005552_Class_II	N/A	N/A	*	0	Unique_Gm	Tm1_Mira454_Contig_8075	ACAAAAATCACCACTCGCTAAAAGCTTTTTTTGTTAGCATTTGAGAGTCG[A/C]GAAGAATTTCACAATCTCTCTACTCATTCTTCCAAGCATACAAAATCAAT
Mus_005554_Class_II	N/A	N/A	*	0	Unique_Gm	Tm1_Mira454_Contig_8080	AGAAGAGAAGGGCGGAAAGCGACCACCTTGAGATACACAAAGACCACCGG[A/G]TTCTCCATAGGAAAAGGACAGAAGAAGGTTAAAAAGGAGAAGAAATATAA
Mus_005562_Class_II	N/A	N/A	Chr09	20796013	Unique_Gm	Tm1_Mira454_Contig_8090	CAGGAAATACACAACAGAACCTGAAAAGACAGAAACCAGGAAAATAACTT[A/G]CCTCCTTGTTTGCAATCAACCAGGTTTACCACTATCTTGCCACCTTTTCC
Mus_005563_Class_II	N/A	N/A	Chr09	20795653	Unique_Gm	Tm1_Mira454_Contig_8090	GTACTGAAACCCTCAATTTTGTAAGCCTGGGTCGTTGTACCGGAGTCTCA[T/C]CTTCGGTTGTTGCTTGGCTGCCATTCAAATCTGATTTTGCAATCCCATTA
Mus_005564_Class_II	N/A	N/A	Chr07	19309125	Unique_Gm	Tm1_Mira454_Contig_8093	CGGAGAAGAGTGCGTCTAAAACAAGAACAAGAAATGGGAAACAACAAGAA[C/G]AAGAAGAAGAAAGGTCTGCGCTAATTGATATAACAAACGATTCGCCGATT
Mus_005567_Class_II	N/A	N/A	Chr13	3772068	Unique_Gm	Tm1_Mira454_Contig_8094	ACGGAGATTCTTGATGATCCTAAGGGTTTGCCTTGCAGGGGTACTGATTA[C/G]ACCAAACGCTATCGCCAATCGTTCACTGTGGTACAGCAGCGCTTGCTCCT
Mus_005572_Class_II	N/A	N/A	Chr13	54771459	Unique_Gm	Tm1_Mira454_Contig_8104	ATTTAAACTTTTCAGTAAAGAAAATGCAATGCTTTTCTTAAACTAGAGAT[T/C]GGAGATTACTCATCATCGTCATCGATGACCTTAGTGCCCAAACCTTTGAG
Mus_005577_Class_II	N/A	N/A	Chr10	5311459	Unique_Gm	Tm1_Mira454_Contig_8111	GGATAAGATTTGGTCCGAGCTTCAGCTTCACGAGAGAAAGCAACGAGGCT[T/C]TGCCAACGAAGAGCGAAATCGGGCAAAAGGACATTGGACAAAAGACGAAA
Mus_005579_Class_II	N/A	N/A	*	0	Unique_Gm	Tm1_Mira454_Contig_8114	TCAACAAACTCTCTCTCAAGATTCTTAAACCCCCTCCTGGGTTTTACCAT[A/G]TGTCAACTTAGAAATTAGAACTGGTCCCCAATAAATTATGGTTCAACAAA
Mus_005587_Class_II	N/A	N/A	Chr08	55853891	Unique_Gm	Tm1_Mira454_Contig_8137	TTATTCCTTCCAAGTATTTTACATAAATTTACATAATACCAAGCTAACTA[T/C]AGCATTAAAAACAAAACTGAAAGGTGACTCAGTAAAAGTGGGAATTCATT
Mus_005590_Class_II	N/A	N/A	Chr01	21588451	Unique_Gm	Tm1_Mira454_Contig_8139	TGGGGCTGAGTCTTGTTGGTGCTGGTTTGCTATTGGGATGGACTGTGGGG[T/G]GGATGTTTCCTTTCTAGAGAATCAGAGAGATCAATTAATCCCCTTGCTTT
Mus_005591_Class_II	N/A	N/A	*	0	Unique_Gm	Tm1_Mira454_Contig_8148	ACCAAGAGTTTACACCTTTTCAACGACCGATGTTGGGAAAATCCTCCGGA[A/T]ACCTTTAGCACGCACACCTCATGAAGATCTGCTTGTATGGGGAGGTGAAC
Mus_005601_Class_II	N/A	N/A	Chr11	51787994	2_GmGa	Tm1_Mira454_Contig_8160	AGATAAAGCACGCCTCATATCCCCAAAATGAACACTGGTCCAGACACCCC[A/G]ATCTAGCCTACGTTGAGCAGCCTTTGTAGATGCAAGCTGATAGCCACTAT
Mus_005616_Class_II	N/A	N/A	Chr05	4314169	Unique_Gm	Tm1_Mira454_Contig_8183	TGGTGCTATTGGAACAATAACTCTTGTCGGATCCTTCGATGCCCCTCGAG[A/T]TCGTAGAAAACCGAGTACTTCGAAATTGGTAAGTGCGCCGGCATTAGCTT
Mus_005618_Class_II	N/A	N/A	Chr12	32429927	Unique_Gm	Tm1_Mira454_Contig_8191	GGGACATGCATAGACCATTCCCCAAAACAAGGGCCGATTGATTTGCTGGG[A/G]TGGTTGTGGTCCTTGTAGATGGTGGAAGTCGTCTCGTATGAAGTCGGTAT
Mus_005620_Class_II	N/A	N/A	Chr10	42277355	Unique_Gm	Tm1_Mira454_Contig_8197	CAATCAAATACATATCATTATCAAGTTTCCACCTCCTATACCTATATGCC[A/G]CAGAAGCCACCTCATCACCTTCATTGGCAAATGGGTTCGGCTCATCAAAA
Mus_005621_Class_II	N/A	N/A	Chr08	53260366	Unique_Gm	Tm1_Mira454_Contig_8201	CACACAATATAATATATAATATATATAAACACTATATATAAATCCCAACA[A/G]CATGCAAAGTCAAATTTTATAAAGAATACCAGCTTCATCCATGACTCAGT
Mus_005626_Class_II	N/A	N/A	Chr13	46379140	Unique_Gm	Tm1_Mira454_Contig_8228	TTATCTGAATTGAAGCAGTGTTTTCTGAAGAAGCAGTATGATCCTTCTCC[A/C]GAACATACAATGATTTTAGCTGATATTCAAGAACAGAAAAGTCTTTCCAA
Mus_005638_Class_II	N/A	N/A	Chr09	11317558	Unique_Gm	Tm1_Mira454_Contig_8269	ATTCACCGCTTTCCTCTGTTTCCATCTCCAGTAACTCGGGCTGAGGCAGG[C/G]CTTGGATTAACAGGGGTGATGAAGCATGGGCGATGCATGGGTTGCAGATG
Mus_005640_Class_II	N/A	N/A	*	0	Unique_Gm	Tm1_Mira454_Contig_8270	TTTTTTTTAAAGAATAGTGTAGGATTTGAAGCCTTTTTTTCTAAAATAAG[A/G]AAAAGAGAAAGAGAAAACTTACTAGATCTCTATAGTTGTGGCCTCCAGCG
Mus_005670_Class_II	N/A	N/A	Chr11	18268377	Unique_Gm	Tm1_Mira454_Contig_8297	AGGAAAGCGACCTTTGAGCTGAGGATCCATGATAAGTGACAATCTACAAT[T/C]GTCGGCTAGGAATGGCCGGCTCCACTTCACTAGGTTCCTCTCTTCTTTGG
Mus_005681_Class_II	N/A	N/A	Chr06	28930621	Unique_Gm	Tm1_Mira454_Contig_8316	TTGTGTTTGAGTTTGAAGATCATTATTTGGACAAGTTGTGAATCAGCTTA[A/G]ACCATTTACCACAGAAGTGAGGAAATGTTCAAATTACATGAGCCTCATTC
Mus_005689_Class_II	N/A	N/A	Chr13	2984790	2_GmGa	Tm1_Mira454_Contig_8332	TGATTTTATATGATATTGGAAGTAGATGACCGCAGAAACCTGGTAAGCCT[A/G]TAGAAAGAAACTTCAATGGCCGTTACTGCCTTTTTTCTTTTGATTTCTTC
Mus_005700_Class_II	N/A	N/A	Chr09	15807739	Unique_Gm	Tm1_Mira454_Contig_8361	GTAGGTATCATATTGATTGTGCACTTGTTGACTCCAGCCAAATACCACCA[A/C]CTGTGAGCAAATGTCAGAGTAATCCTATGGCTGTTTCTAGTTCTGGAGTT
Mus_005715_Class_II	N/A	N/A	*	0	Unique_Gm	Tm1_Mira454_Contig_8386	ATTTGCAGCCGAAGCAATAGCGTGTAGAAAAGCGGTCAAAGTAGGAGTGG[A/G]ACAACAATGGCCGAAGGTGATAATAGAAAGCGACTCCCTCACGATAATCA
Mus_005716_Class_II	N/A	N/A	*	0	Unique_Gm	Tm1_Mira454_Contig_8386	CAACAAAGAATGGATCAGAGACGAGAGCCAGATTGATAACAGAGGGGAAA[C/G]AGAGAAATGAAAGGAAAGTAAAGGAAAGTCGGAGAAATGGTTTTTGAAAG
Mus_005721_Class_II	N/A	N/A	Chr05	703357	Unique_Gm	Tm1_Mira454_Contig_8398	CTTTTTCTTCTTTCTTCTCTGGTTTCTTCTTCACAACCGAGATTTTCACC[A/G]ACGACATGAATGGAGCTTTAACTTGACGACTCCCCGAGCCACTTGAACCT
Mus_005723_Class_II	N/A	N/A	Chr08	21378767	Unique_Gm	Tm1_Mira454_Contig_8408	ACTTCACCCTTAACAACTAGAGAAAAAATTCTTTTGCAATCCCCATCCAT[A/G]GTAGCTGCTGCAGTATTATATTCAGCACAAAACCAAGCTACATTTGCCAA
Mus_005724_Class_II	N/A	N/A	Chr04	50970357	Unique_Gm	Tm1_Mira454_Contig_8410	ATTAAAAGAAACTGTCCAGTTCTCGATTATTTGTGATATATAATATATAA[T/G]ACGAGGGAAAGCATTAGCTGAAACTTTCATATATTCGTTGAGGCTAAAAT
Mus_005733_Class_II	N/A	N/A	Chr13	21659513	Unique_Gm	Tm1_Mira454_Contig_8426	AAAGTATCATATGCAAAATAGTTAGTGGCAGCATATGGAATTACTCCAAT[A/G]AGACTAGGAGCAAGGCCTCTATAAAGTTCACCAGGGCCCTCCTTTTGCAG
Mus_005736_Class_II	N/A	N/A	Chr10	61756881	Unique_Gm	Tm1_Mira454_Contig_8436	CCGATATCCCATCTACTATCTCTTGCAACCCCACGATCCTACGGCTCACT[T/G]TCCTCCTCCCTTCCCTTACCGTCGGATTCAAACCTGGCACCGAATCCAAT
Mus_005748_Class_II	N/A	N/A	Chr03	36948749	Unique_Gm	Tm1_Mira454_Contig_8452	GAACAACCGCAGAAACACAAAGCGAATCAACCAGAGAAGAAGAGCTCACT[T/C]TTTGGAACTCAATCGTCGATGAAGCTTCGAAAATGCTCGCTTCATACAGA
Mus_005752_Class_II	N/A	N/A	Chr09	13256536	2_GmGa	Tm1_Mira454_Contig_8458	ATCTGGGGTTTCTTCTTCTCTTCTTCTTGTGGGATAAAGATGCGAGCTTT[C/G]GGCTTTGGAGTTTCAGACAGAACTTCTTTCACCGTTTCTTCTTCCGCTGA
Mus_005760_Class_II	N/A	N/A	*	0	Unique_Gm	Tm1_Mira454_Contig_8464	GAAGCCAGAAGGAACGTTGAATGAGCAAACATTGAGAAGCAAACTAAGGG[A/C]AATTGGGATATTAAGGTTGATGCCTAAGACGTTAGCTCTCAAAGCAGTGC
Mus_005761_Class_II	N/A	N/A	*	0	Unique_Gm	Tm1_Mira454_Contig_8464	ACATTGACTAAGTCAAGTAGATTAGCACATACATCTAATTTGAGGATATC[T/C]ATAGGGCAACTGCCTTGTGCAGATGGAGAGGAGGCGAGGTTAGAGCCGGA
Mus_005765_Class_II	N/A	N/A	Chr04	2883616	Unique_Gm	Tm1_Mira454_Contig_8467	AACCCGAAAACAAATTAGTATTAGAACAAAGTATGGCGGAGGTGACTGAC[A/C]GGTGAAACATCAATTGTCGGGTTTGATGTCGTCTTCATTGTTGCCAAGCG
Mus_005768_Class_II	N/A	N/A	Chr08	33985793	Unique_Gm	Tm1_Mira454_Contig_8474	TTCGCCTCGTGCTAAAATTGTTACTTCATACAAACATGAACAAACGCGCA[A/T]GTCTTTTATCAACTCTTGGACGAAAATCGGCTTTAATCTGCACCACCACC
Mus_005773_Class_II	N/A	N/A	*	0	Unique_Gm	Tm1_Mira454_Contig_8485	ATCAGTCAAACTCATAGAGGACTCCAAAACAATAATAAAAAAATGTCAAA[T/C]GGCTTTAACAGATAAATCAGTGATTGGAGCTATTTTCAAAGACATTCAGA
Mus_005788_Class_II	N/A	N/A	Chr06	5215669	Unique_Gm	Tm1_Mira454_Contig_8510	CAAATGCGAACATCCACTACATAAAAGGTCTTGAAACAAAACTCAAACCA[T/C]GTCTAATAATGTAGGAAATGGTAAGTTCCCATCAGAGGCTCTTTTAGGAG
Mus_005796_Class_II	N/A	N/A	Chr07	49455925	Unique_Gm	Tm1_Mira454_Contig_8519	AAGAGTGGGAACAATACCAGATGGATGCTTGGAAAGATCCACTGGCTGGC[T/C]CCCTTCCAAGCCACCCTGTTCCGCCATTCTCTTCTTTGCTCACCAAAAAT
Mus_005809_Class_II	N/A	N/A	*	0	Unique_Gm	Tm1_Mira454_Contig_8534	ACCCCAAAAAGCGAGCAGGCCAAGTGTGGGTTACTGGGGAAACAGGACGG[A/T]AAGGAGGGTGCATCCCAAAGTCATCATCATCAAATAGATCATAATCCAAG
Mus_005810_Class_II	N/A	N/A	Chr09	23981720	Unique_Gm	Tm1_Mira454_Contig_8534	GGGAACTCCAGACAAACGGAACATTTTGCAGCTTCCCAATCTTTCTTCTC[T/C]GAAGCTTTGGAACATCTCTTCTTTCTGGAACCTTTTCCAGCCCTCTTAGG
Mus_005813_Class_II	N/A	N/A	*	0	Unique_Gm	Tm1_Mira454_Contig_8541	CGGCAAGAATTATGCAAGTGCTGAAAGCTTGATGAAAAAAACTGCGGATC[A/G]TAAAGTGGAAGTGTTGTCTGATTCATTTAGGCATGGGGTGCTTGATAGCC
Mus_005814_Class_II	N/A	N/A	Chr04	9357609	Unique_Gm	Tm1_Mira454_Contig_8546	GGGTAATCATTCTCTCGTACTTGCAGCTCAGATGTCTTCTTCTCAGACCC[A/G]TTCTTCACCAGAAACTTGGGTGGTCTCCCACGCTTGCGTTTTCCCATCTT
Mus_005824_Class_II	N/A	N/A	Chr03	39616644	Unique_Gm	Tm1_Mira454_Contig_8559	CTTCGAGTCCTTTGAAAGGGATCCCTTAACGAGGTCAATTTGGCATCAGT[A/G]ACCGCAACTGGTTCTGGTCGGGTAAGAGTCTGCCTATGTTAAAGCTGCAT
Mus_005830_Class_II	N/A	N/A	Chr05	32168810	Unique_Gm	Tm1_Mira454_Contig_8570	ACTCTCTGAATTACTCATTATACCATTTTCATCCTCCATAGTTGTTTTAG[C/G]TGAATCTCTGAATGATGATGATTCCAAAACATTTGAACAACTTTCTGAAT
Mus_005831_Class_II	N/A	N/A	Chr03	45613942	Unique_Gm	Tm1_Mira454_Contig_8571	TTACGTAACAACCATCTCATGGATTCTGCCCTTCATATTGCACAGTTGGT[T/C]GGAAACAGTGTTCTAATGGAGAAACTCAACAAATTTCGTTCCTTAGGTTT
Mus_005832_Class_II	N/A	N/A	Chr03	45614303	Unique_Gm	Tm1_Mira454_Contig_8571	GTAGTGACTGCCAAAAGGATACAGAAGTAATGGAAGGGAAGAACGAGCGG[C/G]AACTTAACCGACGAAATGGCAAGAGAGAAGGTAGCGATGATATCCAGTTA
Mus_005839_Class_II	N/A	N/A	Chr04	4510615	3_GmGaGl	Tm1_Mira454_Contig_8590	CTGAGACGGAGAACAAGGTGGAGAGTGGATTCCTTTTGGATGTTGTAGTC[A/G]GCTAAGGTGCGGCCGTCTTCGAGTTGCTTACCGGCGAAGATGAGGCGTTG
Mus_005861_Class_II	N/A	N/A	Chr06	8116312	Unique_Gm	Tm1_Mira454_Contig_8611	TGATTCGTTTGCTCCCACCAACCCCTTACTATGTTTCTATTCACCTCCGA[A/T]ATTTCCACCGATACAACATTCTTCAGGGGTATCCCAAGCCGGTGGAGGGC
Mus_005867_Class_II	N/A	N/A	Chr01	12199518	Unique_Gm	Tm1_Mira454_Contig_8619	CTTCAATCTGAATCACTTTCCATACTCCCCATGGCCTTCAATCCTATTGG[T/C]CTCTACATCATGCCAAAACCCCACATCAGAAACATGAATCGACTTCTTCC
Mus_005873_Class_II	N/A	N/A	Chr02	29304914	Unique_Gm	Tm1_Mira454_Contig_8647	TACCCCTTCCTCAAGGGTTTGCTTGGGAAACAAGACAGGATGCCAACCAT[T/C]ATTCTGGTATGGTCTATTCTGCTGGCCTCAATCTTGACTCTTATGTGGGT
Mus_005874_Class_II	N/A	N/A	Chr09	15935628	Unique_Gm	Tm1_Mira454_Contig_8650	CCTATCCTCGTGTTCCACATTATTGGCCTGGATACTCAGGCTCCCATTGA[A/G]CTTGGGTGTTTCGAAAGTGAGATAAATTATGTTGAATGCGGAATCGGCGA
Mus_005881_Class_II	N/A	N/A	Chr02	49751842	2_GmGl	Tm1_Mira454_Contig_8657	GTACAAGGACAAAGATCAGAAGACAAGCGGATCAACAACCAATCAGCTTC[C/G]CTCCTCCAGAGACTTTCTGGCTGATTTTCTGGTGTGGCGACCTCCTGTTG
Mus_005887_Class_II	N/A	N/A	*	0	Unique_Gm	Tm1_Mira454_Contig_8664	TTTCTAGCTTTTACATTCCTCTTCGCAAGGTTGTCTACTTTACCGTCAGC[A/T]GAACCAACTTTCTGCCTCTTAGTCGTAGTTGTTGCTTCTGTTAATGGGCT
Mus_005889_Class_II	N/A	N/A	Chr04	58811983	Unique_Gm	Tm1_Mira454_Contig_8671	GACCTCAAATTATTCACATCAACGGCCGACATAACAATATAATTGATGGA[A/T]TTCCTATGATGTGTATGCATATAAAGATTATATATAACAAATTGAAGACA
Mus_005891_Class_II	N/A	N/A	Chr13	32099401	Unique_Gm	Tm1_Mira454_Contig_8672	TTCTGAACATGCTCAGGAATGGGTTCTTCCTCAACTTGTCTAACTGTTTT[T/C]GGTAATGAACATACAAACTCAGCTACATTCTCAGCTACTTCACCAGCAAC
Mus_005892_Class_II	N/A	N/A	Chr03	21732895	2_GmGl	Tm1_Mira454_Contig_8675	GCACGATTAATTGCAAGAGAGGGATCCAGCCCCAAAGAAGATAGCTGCCG[A/G]CCCATCCTCCCTGTTGTGAACTTTCTATCTGTGTTGAACTTTCTTGGTAC
Mus_005893_Class_II	N/A	N/A	Chr03	21733579	Unique_Gm	Tm1_Mira454_Contig_8675	AATAGCACCCCTTCTTCATTTGTAGGCTCACCTCCTTGACCAATCACAGT[T/C]TTCATGGCTTCAGCTTTCATCTCCATGACCAATTTCCTGTCTTCCTCAAA
Mus_005895_Class_II	N/A	N/A	Chr02	16151634	2_GmGa	Tm1_Mira454_Contig_8678	AGGTCTTGGATCTTGGGATGAGCCACTGAATTCTGGTGAAATCTATGATT[T/C]TTTATCAAATAAATGGACTGAAATCCAGAAGCTGCCTATAGACTTTGGGG
Mus_005899_Class_II	N/A	N/A	Chr01	42377704	Unique_Gm	Tm1_Mira454_Contig_8681	TCGAGCAGAGAGTGCACTTCCTTCTCTCGCCTCTGTTTAGATGTTTCGAA[T/G]GGGTTTGCCACCCAAGAATCAAAGTTGGGTTCCCCGGATCCTGGAATAAG
Mus_005903_Class_II	N/A	N/A	Chr05	60653674	Unique_Gm	Tm1_Mira454_Contig_8683	AAAGTTCTTTACCAAATGAAGGGTTTGATTTTGTTTTCGTGTCGGGTTCT[A/G]TCGATTCCAAGTTTGTGGATCGTTTAGTGAAAATTGGCGGCATTGTTGCT
Mus_005904_Class_II	N/A	N/A	*	0	Unique_Gm	Tm1_Mira454_Contig_8683	CACCATTGTTGCAATGAAGAAGCTTGGTTCAAAGAACCATTTGTTGGATT[T/C]CTCAGCTAAAAAGAAAGCTTTTTCAGTTAACAACGGAAGCTAAAAAGGCA
Mus_005925_Class_II	N/A	N/A	Chr12	1659178	Unique_Gm	Tm1_Mira454_Contig_8724	TTCTCTTGATCCAAACATACTTGTATTCTAAATGCTTCACAGTAATGGTT[A/G]AATACCACCATTTCTATAAGAATCTGATCTTAATCAAGAGACCCAATTTA
Mus_005926_Class_II	N/A	N/A	Chr12	1659109	Unique_Gm	Tm1_Mira454_Contig_8724	AGAATCTGATCTTAATCAAGAGACCCAATTTACAAATTGCTAACAATACA[T/C]TATCAACAAAATAAAATTATAAAAAATATCAAATCATCCCTGTTGTTCAA
Mus_005931_Class_II	N/A	N/A	Chr11	7954571	Unique_Gm	Tm1_Mira454_Contig_8730	ATCACCAGAAGTATCCCTCCAAGGTATGGGGTTGAATTCGCGAGTGATCC[A/G]AAGGTCAAGATCATAAACTGTTGAATCAAAGCACCCCCTGATTTTCCCAG
Mus_005937_Class_II	N/A	N/A	Chr09	8145010	Unique_Gm	Tm1_Mira454_Contig_8739	GGTGTTTTGAGACTCAAAAGCGATACCAGATGCAGTCAAGGTGGAAGTTG[A/G]GATATTTTTTGGCATGATTTAGACTTTACTGACCATTCTTTGTGGGGATT
Mus_005946_Class_II	N/A	N/A	Chr06	43199390	Unique_Gm	Tm1_Mira454_Contig_8763	TCTTTCCTGTTCACCAGATAATTGAACCCTATTCTTGGTTGTTTCCTCGT[A/T]CGGTTTTCCTATTTTATTAGGACTGGTTTTTCTCTTCCGAAATATAGAAG
Mus_005952_Class_II	N/A	N/A	Chr03	151746	3_GmGaGl	Tm1_Mira454_Contig_8778	GAACTTTACAATGCATTTGCTCATAGTCCTAGAGCATAGTGACTAGTGAC[A/T]ATATTGGCCAGGCAAAAAGTTCACATAAGGAAGTGTTTATCTCACTATAG
Mus_005956_Class_II	N/A	N/A	Chr05	49995562	Unique_Gm	Tm1_Mira454_Contig_8786	GCTTGGAGGTGACTTAAAAGGAGCAGCTAAATGTGGTGCTGCCTGGATCA[T/C]ACCATGAGTTAGCCCAGCAGTAAATTTCTTCCTGCTGGATCGGCTTGGAA
Mus_005965_Class_II	N/A	N/A	Chr09	44563497	Unique_Gm	Tm1_Mira454_Contig_8793	TTCGGTCTGATGATGCCTCTACTAATTGACCATGATGCAGCTTGTGTCAC[T/C]TGGTAAGTTTGAATGTCAGTATTGTATATAATCTTTAAGATTTGCCAACT
Mus_005968_Class_II	N/A	N/A	Chr06	42847294	2_GmGa	Tm1_Mira454_Contig_8796	TTCAGATTCTCTTTCGTTAGACCCTTTTTTTCTCAATCTTCAAATTCAGT[T/G]CCTCAATTTCCTTGGAAATACTCTGCTTTTCAGTCTCCTTATCCATCAAA
Mus_005971_Class_II	N/A	N/A	Chr05	54288393	Unique_Gm	Tm1_Mira454_Contig_8806	ACACCAACAAATACAACAGAAATGCAAAATGAAAACAAAACCCAGAATCT[A/G]GTATCTGTATTCCCTCACTCCTCTCTCTTTGATACAACACTCCATCTCCT
Mus_005982_Class_II	N/A	N/A	Chr02	16762269	2_GmGa	Tm1_Mira454_Contig_8809	CAATACAAAAGAAGAGGGTTTCAGGGTCAAGGAATTCATCTTTAGCTTAG[T/C]TCTCCCTCACAGCTTTATTTCTTCTATTCACTTTGGTATTTTGCTTTCAA
Mus_005986_Class_II	N/A	N/A	Chr04	10305339	Unique_Gm	Tm1_Mira454_Contig_8814	TGCAAAAAGGAATAAATCCTCGATAACTTGTCACAATCTTTGAAGCAAAA[A/T]ATCTAAATCATTAAAAGCACACTGAATTTGTCAACAAAAGCTGCTTTTTC
Mus_006002_Class_II	N/A	N/A	Chr08	13876371	Unique_Gm	Tm1_Mira454_Contig_8850	TGCTTCATCTTTGAAGTGGGAAAGTTCTTGTCTCCACCCATCGATTGGTT[C/G]CTTACTTGGAAACCCATTCTACGATGGGTCCATTCACCTGACCCATTCTT
Mus_006003_Class_II	N/A	N/A	*	0	Unique_Gm	Tm1_Mira454_Contig_8851	AACCAAAGCAAATGAACAGCCCAAGAGAATTAATGGGTACTAGTACTACT[T/G]CAACAAGTTACCATCTCCTTCTTGCTCATCAAATGAAGAACAGTTCCTAT
Mus_006008_Class_II	N/A	N/A	Chr11	61203475	Unique_Gm	Tm1_Mira454_Contig_8854	TCTCTTGCACCTTTTTCCACTACGGAATCAGTTGTATCCGGTAATAATGG[T/G]TTTACGAGGTTTGGATGTAATGGAGGGATTGAGGATGAAATAGTAGGACC
Mus_006009_Class_II	N/A	N/A	Chr01	2033713	2_GmGa	Tm1_Mira454_Contig_8855	CCACCGTCACAGTCAAAACCCCGTCTTTACACACCGCCGTTATACCATCC[T/C]TATTCGCATTCTCCGGCAACACAAACTTCCTCATCAACTTCCCCACCCTC
Mus_006010_Class_II	N/A	N/A	Chr01	2033555	Unique_Gm	Tm1_Mira454_Contig_8855	CTTATCAACAGCACATTCTCTTCCTCCACTTGCACCTTTATGTCCCCCGG[A/T]TTTAGCCCTGGCATGTCGACAACGAACATGTACGACTTCGAGTCCTCTTT
Mus_006017_Class_II	N/A	N/A	Chr02	56976863	Unique_Gm	Tm1_Mira454_Contig_8856	GTAATGTAGTGGTGCTTGTGAAAAAAACATAGGGTTACTTAATTGAACAA[A/G]AATAAGTGGATCAAACTAACTCGAATATTGCGCAGCCATAAGTGACACAT
Mus_006023_Class_II	N/A	N/A	Chr04	4709539	Unique_Gm	Tm1_Mira454_Contig_8862	CTCTGTTGTGTCTTCCACTTCTTGTCGCAAAGAGATACAATCATCAACCA[A/C]AACAATTTCATGAACAGCCTCCACAGTTCCTTTATTGGCACATTCTGGTT
Mus_006030_Class_II	N/A	N/A	Chr06	28401163	2_GmGa	Tm1_Mira454_Contig_8885	CGTGGGTAATTTCAAATCTAGAATTTTCTCACCAGAAAAAAACCTCACCG[T/C]CGGGCCATTCTCCTCCCTGCTCCCACTAACAATGCCTTTCCAATTATACC
Mus_006032_Class_II	N/A	N/A	Chr03	28769009	Unique_Gm	Tm1_Mira454_Contig_8890	CACGCCATTGATTTATTTTCAGATGGCTTAAACGGGATCCATGAACTGAG[C/G]TAACGATTACAACCCACGCAATGGGTACTGACATGGTTTTAAGCTTTTCT
Mus_006037_Class_II	N/A	N/A	Chr03	39345984	Unique_Gm	Tm1_Mira454_Contig_8908	GGCGGTTACCAAGTTTACTAGCTCTTGAAATTTGACCTTAGGTTTTTTTT[T/C]TCTCTCTGTAATTTGGCGGAATTCGATAAATTTAGGATTAGGGTTTTATG
Mus_006039_Class_II	N/A	N/A	*	0	Unique_Gm	Tm1_Mira454_Contig_8911	AAAACGATTTACGTGGATTTCATATGGTTTTTAATACCACATAAGCTTTT[T/G]GCTGTTCCAAACAAAAGTGATTTTACCCCACCAATCCTGCGTAAAATGCT
Mus_006055_Class_II	N/A	N/A	*	0	Unique_Gm	Tm1_Mira454_Contig_8926	GTCACACTTTTCTGTCTTCAACATCTTCATTCACTTGGAAAAGCGTTTAG[A/G]CAGCAAAAGGGTTACTGAAAGATGACTTATGCTAGCGAGTCGGTAGAGGA
Mus_006056_Class_II	N/A	N/A	*	0	Unique_Gm	Tm1_Mira454_Contig_8926	AGACCGAAACAAAAATTTTCTACAGAAAACTGTGGAATTTACATCTCCCA[A/T]AAAAAATTGCCATCACTATTTGGTGTATTTCCTGGAACTTTATTCCTGCT
Mus_006067_Class_II	N/A	N/A	Chr13	4032849	Unique_Gm	Tm1_Mira454_Contig_8949	CTTCATTGTCATTAAGTGACAACCTTGTCTCCTGAGTTTTAACTGCCTGC[T/C]AGAGTTTTCTCCTTGAACACCATCGTAGCGTGGCCTTTGTTTAGATTGAA
Mus_006070_Class_II	N/A	N/A	Chr01	18114856	Unique_Gm	Tm1_Mira454_Contig_8952	CAAGTCCTTCGGCAGACTCTCCGTTGACCTCCCTGCCTCCGCCAGTACAA[T/C]CATCGCCTCTTTCCTGTTCTTATCACCCGCATTCTCGTCATCACCACCCC
Mus_006076_Class_II	N/A	N/A	*	0	Unique_Gm	Tm1_Mira454_Contig_8961	CGCCTTCTGTAGTATCGATCGTCAGGTGAGTAGGAACGATCCCGCCTTCT[A/G]TAGTATCGTTCATCAGGTGTATAAGAACGGTCCCGCCTTCTATAGTATCC
Mus_006077_Class_II	N/A	N/A	Chr04	39677931	Unique_Gm	Tm1_Mira454_Contig_8967	GAGATCATGGAATGTATCATGGAATGTTGCAATTTAGCCGGCAGTTGTAG[A/C]CACAGACTCAGCAAGCTCTTCAAGGAGTTCCTTCTGTTCCATAGCTGAAC
Mus_006078_Class_II	N/A	N/A	*	0	Unique_Gm	Tm1_Mira454_Contig_8968	GCTGCAAGTGCAGTTTCCTCCTTTTGAAGGTTCACTGGGCCACAAAGTTC[A/G]TTTTGTTAGAACATTTATTAAAGCAGATGATCGTCATAAAAAACTCATTG
Mus_006084_Class_II	N/A	N/A	*	0	Unique_Gm	Tm1_Mira454_Contig_8970	GAGCCATTATCAACGACATCCAAAACAAAAAACGGTGTTTTCAAGAGATT[A/C]TTTTTCAGCATATTTACAGATCAGGGAACATACAAGCACATAGAATAGCA
Mus_006085_Class_II	N/A	N/A	Chr08	46127771	Unique_Gm	Tm1_Mira454_Contig_8972	AATAGCCCTTCCCTGTCAAAGTAAGGGTGAGCCAGTGCTGCTTTTGCACT[A/G]ATTCTTTGTCTTGCTTTGTAGCGGACCATTGATGTCAGAAGTTCCCATCC
Mus_006093_Class_II	N/A	N/A	Chr02	10581933	2_GmGa	Tm1_Mira454_Contig_8981	CTATAAACATATTATAACATTACATATATAGGAGTTTCAGAATAGGATAG[A/T]CTTGAAGAAATTTTAGCCGTTGCAACTTTAAAAGCCGTGGATTTTGATGT
Mus_006097_Class_II	N/A	N/A	*	0	Unique_Gm	Tm1_Mira454_Contig_8987	CCGATGGGTCCATTTAGAGCTTTAGACCTTGCTTCTTTGGCCGGCTTTTT[T/C]GCTTTATTTTGCTTGGCAATGTTCTTATGATTGGAAGGAACTTTCTCAAC
Mus_006102_Class_II	N/A	N/A	Chr07	5622888	Unique_Gm	Tm1_Mira454_Contig_8997	GGGCTTAGGAAGGCAGCCGAATTTGATATTCAGTTGGAAACTGAGGAATG[T/G]GTCAAGAATTCCAGCACTTTGGTTAAAGATGGTGTTAAGAAAGGACTTTT
Mus_006119_Class_II	N/A	N/A	*	0	Unique_Gm	Tm1_Mira454_Contig_9031	ATTTCTACAAATCCTTTTGGTCTATGCACATCCTAGCTAAAATAAAAATA[A/C]ACATATGAAGGTTGTCTAATAATCTTGTGCCTCACTTCTGTAATCTGTTT
Mus_006120_Class_II	N/A	N/A	*	0	Unique_Gm	Tm1_Mira454_Contig_9031	TAATAATCTTGTGCCTCACTTCTGTAATCTGTTTCAAAGGACTTTAAGTG[T/C]GGATGTCATCTGTCCTTTTTGCAAGGAAGCTTCAGAGGACTCTGACCATT
Mus_006125_Class_II	N/A	N/A	*	0	Unique_Gm	Tm1_Mira454_Contig_9031	AGAATGGTCATACCTTGGCTTTGGAAGAAAGGAGACGACAAATCCCTTGC[A/G]TCTGGATAGATAGAGCTCCAAAATCGGTGAGGACGACGGCGGATAAGGAT
Mus_006141_Class_II	N/A	N/A	Chr06	44339544	Unique_Gm	Tm1_Mira454_Contig_9065	GATCTGCAAAGGGACCGACCTTGCTTAATGATTGGACCGGCTATAATGTC[T/C]ATGGCGCTTGCTAGGGCGTTCTTCCTTATATCTAGAGCTCCTTTTCCGAG
Mus_006145_Class_II	N/A	N/A	Chr13	20660811	Unique_Gm	Tm1_Mira454_Contig_9076	TAAATTGAATACTCAAAAGAGAAGCATCAACACTAGACACATTGATCAAA[A/G]TTCAATAACAAAACATTCCAACAAGACCAAGAATAAAGACACATGCATAA
Mus_006146_Class_II	N/A	N/A	Chr13	20660700	2_GmGa	Tm1_Mira454_Contig_9076	TTGAGTGGAATAAACCTGGATGAATGGGTGGCACCAATACCCGGTCTTCC[A/G]TGCTTTACCGGCTTGTAGGAGATTGAGAATTCAGCCAAATAGTGGCTAAT
Mus_006147_Class_II	N/A	N/A	Chr06	40154238	3_GmGaGl	Tm1_Mira454_Contig_9077	CTCCCGAGTTCATTCTTTGTTCCGTCAAAGACAATCACAATTACGAAGAG[T/C]TGCAAGATTTACTTCTCTGTCATCTGGATTGAATTCAACAGAAAGGATAG
Mus_006149_Class_II	N/A	N/A	Chr02	599802	Unique_Gm	Tm1_Mira454_Contig_9081	TGATGCTTTTCTCACCCATTTCAATGCTCCACCATCACAATCTTCCCCTT[T/G]CTCAGCTCCAAAAAACAGGGTAATATCAATCTCAAAGTAACTAAATCCCA
Mus_006155_Class_II	N/A	N/A	Chr05	12372989	Unique_Gm	Tm1_Mira454_Contig_9096	GGATCACCCCCATTTATCAAGTCATCCAAGCCATTTTAAAGGACCCCAAG[A/G]ACGAGACCGAGATGTATGTCGTGTGCGCAAACCGAACCGAGGACGACATT
Mus_006158_Class_II	N/A	N/A	Chr09	13285373	Unique_Gm	Tm1_Mira454_Contig_9107	CGCCTACGATCCCATGTCCCCACCCTTTTTCAAACCCTGGCAATCCAAAC[T/C]CAGGCCCTGGACCGAAGAAGCCGCCCATCCCACCAGTGTTTCCACCACTA
Mus_006167_Class_II	N/A	N/A	*	0	Unique_Gm	Tm1_Mira454_Contig_9121	GGGTTTTGAAATACAATTCCCATAACTAGGACCGCAGTCATTTTGATTTA[A/C]TGCTGGCTTACCCTTTATAAACGTGTTGATAGATATGTGACCGCTACCTT
Mus_006169_Class_II	N/A	N/A	*	0	Unique_Gm	Tm1_Mira454_Contig_9124	TGAAATATATTGTAGACCAATAGGAAAATAGATTAATGTGTCAAATTGTT[A/T]CACAAAATTATCAGGTCTAAACGATCTGTTTAATATGCCTAATTTAGAGA
Mus_006181_Class_II	N/A	N/A	Chr04	26787217	Unique_Gm	Tm1_Mira454_Contig_9149	CACTAGTGCCTGTAATCTCACCAATCCCTTCAAAGCTCGCAAAGCTCTCC[A/G]AGCCTACAGAATCAAACTCGTTTGAAAACGAAAGTATATGCAGTGATTTT
Mus_006185_Class_II	N/A	N/A	Chr04	2984114	Unique_Gm	Tm1_Mira454_Contig_9154	TTCCGAATTCCGGGTCGAAAAATGTTTCCGAATAATATGATTTTAATAGG[A/G]TTTCATAAAAAATATATATCAGACTTTAATTATCTTGGCCGCTTTAACAA
Mus_006194_Class_II	N/A	N/A	*	0	Unique_Gm	Tm1_Mira454_Contig_9175	ATTCTACGAAAGAAACATCGCTAACTCGATTTGATTTGAAAAAAACTTTG[A/G]CATTAGCAACTCACAAGAATGTCATCGACATATACGAGTGCTTTCACTCC
Mus_006195_Class_II	N/A	N/A	Chr07	59372870	Unique_Gm	Tm1_Mira454_Contig_9175	ATGATTTCATCGTCGCCACTCCCGGGATCTTCACGAGACGAAACAACAAC[A/G]GCCTGCTTCTTTACTTTTCCTCTACCTCTTCTCATTGTACAAATTAATCA
Mus_006201_Class_II	N/A	N/A	Chr11	8546925	Unique_Gm	Tm1_Mira454_Contig_9191	GTACCAGCAGCCTCTTCTTTTTTGCCAGCCTCTGCAGTTTCTGGTACCTT[A/G]ACATCTGTACCAGCTTCATCCATCTTGGTGTCAGCATGCCCAGTCTGATC
Mus_006204_Class_II	N/A	N/A	Chr03	1554248	Unique_Gm	Tm1_Mira454_Contig_9195	CATCATCGAGGCTGGTCACAGACACTTCTCCCGGTTCTAAAGTATGACTC[A/G]TGCGCTCTTTACGGGTGTCCTCCATGCTAAAGGATACCCTTTGTCCCCTG
Mus_006215_Class_II	N/A	N/A	*	0	Unique_Gm	Tm1_Mira454_Contig_9209	TCTCTGTCCTTCTCCTAGATCTATGGTTAAGGAGATCTGGAGACCCCCAA[A/T]CCATGGAATTATCAAGTTATATTTTTATGCGTCTTTTCTAAAAGAAGAGA
Mus_006217_Class_II	N/A	N/A	Chr05	63721241	Unique_Gm	Tm1_Mira454_Contig_9212	TATGGAGACGAGAAAAAGGTGGTATCCATAAGTGTCTCTCGGTCTTAACC[A/G]GTCATACCGGTCCAGTCAAATGCTTAGCCGTCGAGGAAGATGATCGGACG
Mus_006226_Class_II	N/A	N/A	Chr07	24850859	Unique_Gm	Tm1_Mira454_Contig_9220	CCCCCATCCAAACACATCCCCATTCCCGCTCCTCCCGAAACTGCGCCGTT[T/C]TGTTGCTGCTGCTGTTGCTGCATCTGGGTCATGTAATTCCTCACCTCAAC
Mus_006231_Class_II	N/A	N/A	*	0	Unique_Gm	Tm1_Mira454_Contig_9231	AACATGAAAAAAGAGAGAGAGAGCAAGATTTAGATTCAGACCAAAAGAGC[A/C]CAAATTTGTTAGAAGCATCCTGAAATTGTAAAATCTGGGTTTAGGGTGAT
Mus_006234_Class_II	N/A	N/A	*	0	Unique_Gm	Tm1_Mira454_Contig_9239	ACTCGTTTCTGATGCTCATCTGCTGCAGAAAACGTTTTAACAAAACGCCT[T/C]TTACTACACCACGAAGCTTCCAGCGGTGGGATCTTTATTTGTAAAGAAGC
Mus_006240_Class_II	N/A	N/A	Chr13	53949945	Unique_Gm	Tm1_Mira454_Contig_9249	CCCTCGTGTTGGTGGTAGTTTTGCTGTTTGGGGTGGCCTGTTTTCGACCT[T/G]TGATTGCACCATGGTATATGTTCGACAGAAAGAAGATCCGTGGAACTCGA
Mus_006241_Class_II	N/A	N/A	Chr09	40104802	2_GmGa	Tm1_Mira454_Contig_9253	ACAACCCCATGAGCTAGTTGAGCTACTTTCATTTCTTCAGGTGACAAGTC[A/G]CTGCCTAGATCATCATCACTTATGTCATCATCTTCAGGCTTGCTTTCTGC
Mus_006246_Class_II	N/A	N/A	Chr12	25052202	Unique_Gm	Tm1_Mira454_Contig_9257	TACTTCTTGCCATCTTTGACAGCGTTGTCTACTACTACTACTTTGACCTT[C/G]TTGTACTCGAAATCCACACCTTCTGCACCACACTCTTCAGGCACCACAGG
Mus_006247_Class_II	N/A	N/A	Chr06	36140698	Unique_Gm	Tm1_Mira454_Contig_9259	CTAGGAGAAGATGGACGTGACCCAGACGGTGATGTCCTTATTGAAACAGT[A/G]GGCCAGGCAACAGCTCTTCTAGATGATCCAGCACGAACAGGATTTGAACT
Mus_006253_Class_II	N/A	N/A	*	0	Unique_Gm	Tm1_Mira454_Contig_9275	AATCATGACTTTTGGAGTGAACCTTCAAGGAAGCCAAGTTGCAAGACCCT[A/G]CTCTGCKTWSCTGACTTAATAAGGCCTAATCAACAATATATGGAGACTTG
Mus_006254_Class_II	N/A	N/A	Chr07	44817086	2_GmGa	Tm1_Mira454_Contig_9275	WSCTGACTTAATAAGGCCTAATCAACAATATATGGAGACTTGCTCCTACC[A/G]CCTCATATCAATTTAATTTGTTTTTGCTGCAGCTGGATTCCGGCCAAACT
Mus_006275_Class_II	N/A	N/A	Chr02	2217847	Unique_Gm	Tm1_Mira454_Contig_9309	CAATAAAAATAAATTTGAAATTTAAGATTTAGGGTTTAGAATTTCGGATT[T/C]CGGGTTGTCAAAAACGGGTCTGAATCTTAACAAACTCATGCTAATATAAT
Mus_006278_Class_II	N/A	N/A	Chr02	47743026	Unique_Gm	Tm1_Mira454_Contig_9312	GCTGTGTGGAAAGGATCCACGGAAGAAACCATTTCGGCTGGATTCCGAGC[A/C]TATATCAGGTTCCATTTTGGCAGTTCCCAACCAAGAAGAGGTTATGGCAG
Mus_006283_Class_II	N/A	N/A	Chr07	36874951	Unique_Gm	Tm1_Mira454_Contig_9321	CTCTCACTCTGCCCCTAAGCATCTTAGCAAACTCCGCAAGCTTTTCGGTC[T/G]CCGGCATGACATCTTTCACGGCGGCATCATTGCAGAATCTGTCAGCCCAT
Mus_006298_Class_II	N/A	N/A	*	0	Unique_Gm	Tm1_Mira454_Contig_9344	TGAGTTGAATCCCAGAATCATTCGTTATACGCAGGGTAACTTGTTTCCTT[C/G]TTTGTTTTATTTTAGCTATAGGATGTGCTTGGTTGACTAAACAATCTTGG
Mus_006304_Class_II	N/A	N/A	Chr01	52489989	Unique_Gm	Tm1_Mira454_Contig_9355	TTTAGCCTGTAGCTCATTCAGGAATGGAGTGAACATGCTGTTCATCTTGT[T/C]GTACGCATCTTGCAACATACTAGCACTTGGCTCATGGAAGGACTTCTCCA
Mus_006305_Class_II	N/A	N/A	Chr03	45211702	Unique_Gm	Tm1_Mira454_Contig_9358	TCGGACAGTTTGGAGTTAACCTCCACGACTTCGCCGGAGATTGGGGAATT[A/G]ACATCACTTGTTGCTTTAACACTTTCCACTGCTCCAAACCCTTTTCCTTG
Mus_006314_Class_II	N/A	N/A	*	0	Unique_Gm	Tm1_Mira454_Contig_9387	AAACACATTCATTAACCATTAAAAAGTAACTCGACCTCCATTTCAGTAAA[A/T]TTTGAGTTTGAAAGGCATGAAATATGATAAAACCAAAGTCAAAATCTAGC
Mus_006323_Class_II	N/A	N/A	*	0	2_GmGl	Tm1_Mira454_Contig_9394	TCCTCTCATTGGCTCATCTATCTCTTCCTCATACACTTCTGCTGCCTTCG[T/G]TTCTCCTCTCAATCTACTCATCAATATATCATAAGCTTCATTGATCGTTT
Mus_006328_Class_II	N/A	N/A	Chr04	53574537	Unique_Gm	Tm1_Mira454_Contig_9401	GGAGAATCCATGTTAAGAGCAGTGGGAGAGGTCGCGAAGTTCCTTGTAAG[A/G]CCTAAGCGATTGGGTGGTGAAGAGAGGAAAGGGAGGCTTTTTGCGTTGGG
Mus_006335_Class_II	N/A	N/A	Chr04	48018274	Unique_Gm	Tm1_Mira454_Contig_9408	GGAACAAGTGCTGTGATTCCTAGCAAGAAACTGGAAGAAAGAATCTCCTC[A/C]CAGAAGGCGTCAACCCAAATTCTGAACAACGTAAAAATGAGCGATGCTTT
Mus_006344_Class_II	N/A	N/A	Chr07	2552003	3_GmGaGl	Tm1_Mira454_Contig_9418	GTGATTTGTTGGTAACAAACTCGAGACTACAACCAAATCGCTTGTATTCA[T/C]TAGCAAACCACTCTAAAAGTGGCATCTTTTCCTGAACCTCCAAATCAGCT
Mus_006347_Class_II	N/A	N/A	*	0	Unique_Gm	Tm1_Mira454_Contig_9420	TTTGATTCAGGCAAAGTGACTTCACCTTTATCTAATTTCTTTTTCCTCAA[T/C]GAAATGAAACGAGTCAATCCTTTTACATCAATTATGAAGAGTACAATACG
Mus_006351_Class_II	N/A	N/A	Chr03	27631571	Unique_Gm	Tm1_Mira454_Contig_9433	AAGAGATGATAACCCACCAGTCATCCCCATTGCAGCTCCAAGTCTGTCAC[T/C]TCCAGTATCATTATTTACTGATTTTTCAGCTGCCTTACCGTAATCCATTT
Mus_006355_Class_II	N/A	N/A	Chr03	37010233	Unique_Gm	Tm1_Mira454_Contig_9435	TACTTTTCATCTTTGTTCCTCATTCAATTAATTGACTCTTTCAATTAGCT[T/C]GAGCACATGAAGGCTTGAGCTAACTCATGCTAAACATCTAAATATCTGAG
Mus_006358_Class_II	N/A	N/A	*	0	Unique_Gm	Tm1_Mira454_Contig_9444	GGTAACGAAGTAGACGGTGATCATGATTTCGATAACTCGAGCAGTGGCTC[T/C]GACATTGCTAGTAGCATTGAGTTCCAGAGGCCAGCGAAACCCAGAGTTCG
Mus_006359_Class_II	N/A	N/A	*	0	Unique_Gm	Tm1_Mira454_Contig_9445	AACAATAGCATATGTTTTTGCTCCACAGATTAGAAGATCCCTGCTAAATG[A/T]GGATGAATACGGATTCCGGACGGCAAAACGACTAATTTACTATGATGAAG
Mus_006363_Class_II	N/A	N/A	Chr05	51516310	Unique_Gm	Tm1_Mira454_Contig_9451	AAGGAGAAAATACTTATCTGGGAGGAGTAGATCTGGAGAGCCACGCTTTT[A/G]CCTCAACAGGAATTTGGTCAAGAAATCCAGATTGATGAAATGTTTCACAG
Mus_006375_Class_II	N/A	N/A	Chr03	39228498	Unique_Gm	Tm1_Mira454_Contig_9485	AACCCAGACCTCAAAATTTGAGTCCATCTCAACATCAGCCACCAAGACCA[A/T]AAAACCAACAACAATAAAAAAATGACCGGACCCACATGACAGRAATCTGA
Mus_006384_Class_II	N/A	N/A	Chr02	15783900	Unique_Gm	Tm1_Mira454_Contig_9490	GCACTTCCTCCCTTGACCTTGGACGGTGAGAATCATAAGCATGCTCTTCA[A/G]AAATAATATCAGAAGCTTTAGCTTCTGTGTCAAGTTCAGATTCCAGAAGT
Mus_006385_Class_II	N/A	N/A	Chr01	5474369	Unique_Gm	Tm1_Mira454_Contig_9492	TCGATCGTACCTTACTACAAAAGACTATTTAATCAAAAACACGAACTGCG[A/G]CAAAAGGTCTATTAATTCCTCTATGTCATCCTCTGTGCAGCTTCCTTTGC
Mus_006388_Class_II	N/A	N/A	Chr02	2205825	Unique_Gm	Tm1_Mira454_Contig_9500	CAACTTTTCTGGTCTCAATGGTACCTATTCCCCTCTGTACTGGAAACCAG[A/G]TCTCAATAGACTTACCCAAGCACCTTCTTCACAACAGTGGACTCTGGACA
Mus_006390_Class_II	N/A	N/A	Chr02	61084377	Unique_Gm	Tm1_Mira454_Contig_9506	ATGATCCACCACATCGACCCCAACTGAAGACTTTAATATATGATAACACA[A/C]AAGAAAAACAAATGAACTAAACCAATTACGCGGACAAGCATTAGCATACA
Mus_006393_Class_II	N/A	N/A	Chr03	35727756	Unique_Gm	Tm1_Mira454_Contig_9510	TGACCCTATGGTGGCAAACCGTGAACGTTTCATTTCTTGACTCTTAACCC[T/G]ACTTGAGGACCCCATTTCATCCAGTTTTCTCTTTGGTATCATTTTCCTTT
Mus_006400_Class_II	N/A	N/A	Chr04	57818958	Unique_Gm	Tm1_Mira454_Contig_9519	CCGCAAAAGAAGAAGGAACATTGCTATGAATAACTGTCTTTAATACTGTT[A/G]AGTTTCCCCTCAAGTCCCATCCTACCAGGCCAGAAGCTGATCGAAAAGTT
Mus_006420_Class_II	N/A	N/A	Chr02	57399056	Unique_Gm	Tm1_Mira454_Contig_9571	ACATCTCACCACTGCTTCTGCCATTCAACTGCCTTCATCAACATACACCT[T/C]CAGTTCCGCACAGAAAACAGTTGCATTAGGCACAGATGGGCCGTCACCCT
Mus_006430_Class_II	N/A	N/A	*	0	3_GmGaGl	Tm1_Mira454_Contig_9591	CTGTAGGCATCGGACTTTTCCATCGAGAACATGGTCGAGAAGAACACTCC[A/G]ATGAAATTGATAATTGCCCAGAAAAAATCAGTGATAGTTCTCAGTCGCCA
Mus_006432_Class_II	N/A	N/A	Chr01	13147162	Unique_Gm	Tm1_Mira454_Contig_9592	GGCAATGGGGAAAACGATATTGGAGCTTGCTTCACATTGGCTTTCTGTGA[T/C]GGTAGATTTCTAGCCTTGGCTTCTCCCCTCACTGTGGCTACCTGGACTTT
Mus_006435_Class_II	N/A	N/A	Chr08	50299483	Unique_Gm	Tm1_Mira454_Contig_9602	GAAAGCAAGGGAGGAGGAAAAATTAGCTAGAGAAAAAGAAGCTGAAGAAC[A/G]GAGAAAGCAGAAGGAGAAGGAATATGAGAGTAGGAGGAGCAGAAGTGATT
Mus_006450_Class_II	N/A	N/A	*	0	Unique_Gm	Tm1_Mira454_Contig_9637	AGAAGATCAAGATAAGTGTCCCATTTGTTACCAATGACCTTTCCGCAGGT[A/G]AAGCAGCGAACTGGAATTATCATCTTGCTCCGCTACTTCTTGGTCTCGCC
Mus_006451_Class_II	N/A	N/A	*	0	Unique_Gm	Tm1_Mira454_Contig_9638	CTTCAATCTAGACTTCTTGCCCATCTTCCCTCCAAGCCGAAAGAATGGCA[A/G]TTCAACTCTTCTCCCATCAGATCCCTAACTTTATGCCTTCCAAACATGCA
Mus_006453_Class_II	N/A	N/A	*	0	Unique_Gm	Tm1_Mira454_Contig_9638	AACTGGGAACTCAAGGGCTTGAGGTTTCCAAGTTAGGGTTTGGATGTATG[A/G]GGCTTACAGGAATATACAATGATCCTGTCCCTGAAGATGTTGACATCTCC
Mus_006454_Class_II	N/A	N/A	*	0	Unique_Gm	Tm1_Mira454_Contig_9642	AAAAAGAAGGTGCAAGCCATCGATGAACTGAAAGAAGCGCAGAAAGCAGC[T/C]GAAGAAGCGAATGAAAAGCTTAGGGAGGCTGTTGTGGCTCAAAAGCGAGC
Mus_006456_Class_II	N/A	N/A	Chr04	59306124	Unique_Gm	Tm1_Mira454_Contig_9642	CTTCGGCATCGAAGGAAGAAGAAGCTCAGTTGAAAGAGAGCCTAAAGGAA[A/G]TTGAATCCGAGGTGATTTATTTGCAAGAAGCTCTAAAGGAAGTCAAAACC
Mus_006461_Class_II	N/A	N/A	Chr09	70595670	3_GmGaGl	Tm1_Mira454_Contig_9656	CTGACGCTTATCACAACTTGGGCGCTCAGCTCTGCTTTGATTGCAAGCCT[A/G]GCACTAGCAGCTGAGTTTCTTGAGAAGGAGATGGCGTTGGATGAAGATTT
Mus_006462_Class_II	N/A	N/A	Chr05	18814308	2_GmGl	Tm1_Mira454_Contig_9657	CTTTTGTTGCAAAAGGTTGGTAGCCGTACAACATCTCCCCTGCTTTCACC[A/T]GGTAAACGGCGTCGTGGCTCTCGATCAAGAGATCTTTCTTTGCTCTCCCG
Mus_006472_Class_II	N/A	N/A	Chr10	61342004	2_GmGl	Tm1_Mira454_Contig_9673	AGTCAAGCAGGGTTTTTCGATTTGATCAAGATATATTTCCCAATGGTATA[T/C]GATATCAAGCACATGATGAAGTTTTGCAACAGCCTTCATGGTGGTTTGAA
Mus_006476_Class_II	N/A	N/A	Chr11	53915368	Unique_Gm	Tm1_Mira454_Contig_9682	TATCTATTGGGAAAACATGTAGAGTTTCTAGGTTGATGGCATCTTCCCAT[A/G]CCGCTGAATGAATCACATCTAATTTACTTGATAACCGTTCCTGCATTACC
Mus_006478_Class_II	N/A	N/A	*	0	3_GmGaGl	Tm1_Mira454_Contig_9690	AATTTCTCAGGTTTAATTTTTTCTTCCCTTGTGCCGTACAAATGGAGACC[A/G]AAGAAGGTTATGGCGAATTGATGGTTAAGTTTAACCATGGTTTGCTAATG
Mus_006479_Class_II	N/A	N/A	Chr09	19324222	Unique_Gm	Tm1_Mira454_Contig_9690	GAAGAAGAGAACGGAGAGGAGGAAGAAGGTGAAAATGGGGATGATGAGCC[A/G]GAAGACGAGGATGAGGAGGACGGTGACGGTGACGACAATGAAGGCAATGA
Mus_006480_Class_II	N/A	N/A	*	0	Unique_Gm	Tm1_Mira454_Contig_9693	AGATATCACGTTATGTTGGTAAGAAATTCTGTAATATATTCTAACTCATA[T/C]AAGATATTTTATAATATAATATTTCATTTTGTAATGACTTGTTACATTAA
Mus_006481_Class_II	N/A	N/A	*	0	Unique_Gm	Tm1_Mira454_Contig_9693	CAACTTATTTTTACCATCAGATTTAAATAGTAGGAAACGTATTTTAAGTT[T/C]TATGTTGAAATCCCTAGCATAGAGAAATCTAGAGAAGAGCAGCCCTTTTT
Mus_006486_Class_II	N/A	N/A	Chr09	16486549	Unique_Gm	Tm1_Mira454_Contig_9696	CTTGTTGAAACCCAATTTCAAAACCAGTATTATTCCCACCAAAGAACCCC[T/C]CATTATTAACCTTCCCAGCCAATTGGGTATCCTCTATTACCACACCAGCC
Mus_006496_Class_II	N/A	N/A	Chr08	50800852	Unique_Gm	Tm1_Mira454_Contig_9701	GTGTGTAAAGTGGTTACTTTCCGACAATCAATTTAGCCCTTGCATGTCCC[A/T]CGTTGATCTGGAACTGCTCCCCGAGACCAAAATGAGCCATGAGCAACCAA
Mus_006499_Class_II	N/A	N/A	*	0	Unique_Gm	Tm1_Mira454_Contig_9709	GATCATGGGGTCCATCAAATCAATCGCAAAATCCGCGTGCTCTAGCCTGG[A/G]TTTTTGGGGTTTGGGTTTGTTATGTTTGGGATTATTTCTTTTTCATAACM
Mus_006506_Class_II	N/A	N/A	*	0	Unique_Gm	Tm1_Mira454_Contig_9713	CTGTGGAATCTAATCTTTTTCATAACATCAGTCTTCCCCTCAGAACTTGC[A/T]CCTATGGGCCCACACCCATTATCAGTTATGCTCACGGAACCATCTGAATG
Mus_006508_Class_II	N/A	N/A	Chr02	2239884	Unique_Gm	Tm1_Mira454_Contig_9717	TGTTGTAAATCCTTTGAGTCAACGACTCGGTCAGCGCCTCCATCTCCAGC[T/C]TCCATATTCGCTTGTTTTTTGCTTTAGTGTTCCAAGGTATAAGCGAGATG
Mus_006510_Class_II	N/A	N/A	Chr01	45663803	2_GmGa	Tm1_Mira454_Contig_9718	ACCCGCAAGTTTTAACTTGATGTGGTGATGTGCTAATGAATGTACATGTT[C/G]TCGAGGTTTCTAATGTTATATGCGAATCTCATTCTGTCTTTTCCATTCHA
Mus_006521_Class_II	N/A	N/A	Chr05	54630766	3_GmGaGl	Tm1_Mira454_Contig_9742	TAATGAAATCCGCTGAATATGTGTATAATTGAGAGCAAAGCAGTTCACAT[A/G]GCAAATAGGAAGCAATTGGAATAGCAAGGAAGATGCAGTGGACTGTCTTC
Mus_006527_Class_II	N/A	N/A	Chr08	437298	2_GmGa	Tm1_Mira454_Contig_9746	CAATCCTAGTGCCTTGAACATATTCTCAAGATTATCAAATACATCATCCT[T/C]AATATCACTGATCCTACCCATAGTTTCATTTTCCAAATTCAAATGGCTAC
Mus_006529_Class_II	N/A	N/A	Chr07	54601560	Unique_Gm	Tm1_Mira454_Contig_9748	TCCTTGGAATCTTCCTGAGCACCCAAACCCTCCTCTTCCTTTTCTTTCTC[C/G]AACTCAATAATTGCCTGTTCCTCGGCCTTCTTCTCGGCTCGTAAAATGGG
Mus_006562_Class_II	N/A	N/A	Chr03	43856057	Unique_Gm	Tm1_Mira454_Contig_9800	TCGGCGAGCACAATCCGCGTAATTTTGAGCAAGAGGAGCGCATTTGGTAA[T/C]GTCTTTGACATTCTCCTTGAAGCATTCCATGCAAGCATTGTTCTCAACTA
Mus_006564_Class_II	N/A	N/A	*	0	Unique_Gm	Tm1_Mira454_Contig_9803	GGTGAGATCATCAATTTCCAGGAAGTCCTCTTCACATATTTGTGGAATTT[C/G]TTCAAACTGATCAGAAACAGAAGTGACCTCAGGTGCCTCTAGCAACTGCA
Mus_006566_Class_II	N/A	N/A	Chr03	38394711	Unique_Gm	Tm1_Mira454_Contig_9806	AAAGGGATGTTTAACAGAGGGTATTGAATAGAGTAGAGAAGGGAGAGAAA[T/C]GAGAGAATCTAGAAGAACGTGAAGGTGGAAAAGAGAAAACACAAGACTTT
Mus_006568_Class_II	N/A	N/A	Chr13	35583880	Unique_Gm	Tm1_Mira454_Contig_9813	GCAACTCAAAGCTTAAGTTACCAGTACTCGGGAATGATTGTAGGATACAG[A/G]TATGTATCCAGCTCACTCTTTTCAGGATCATACCCTCCTATTCATATTTA
Mus_006571_Class_II	N/A	N/A	*	0	Unique_Gm	Tm1_Mira454_Contig_9814	ACGAATGTATGGCTTCGACAGATCCCAGATTTTCCATCCCTGTCTCTTTA[A/C]TAAGCAGCTTCTCTTTGAGTGTAAGCACCTGATTTTTTAAATCATCTTTC
Mus_006572_Class_II	N/A	N/A	Chr09	67535506	Unique_Gm	Tm1_Mira454_Contig_9818	AATTTAAAGAACGAGGACTAAATCTTAAATTTCAAAAGAGTACAGGGACC[C/G]TTGAGATATTTTTTAAAAAACCTACATATGAGTTAGTGTGGGAGATAAAT
Mus_006574_Class_II	N/A	N/A	Chr09	67534743	Unique_Gm	Tm1_Mira454_Contig_9818	CGCCGCCGCCGCCATCCCCTTCATTAGTACTCAAAGACTTCAAGCTAGAT[A/G]TCCGCTTCGACATTGAGACAGGAGAAGACTCCCCTGACCATGGAACCACC
Mus_006575_Class_II	N/A	N/A	Chr09	67534618	Unique_Gm	Tm1_Mira454_Contig_9818	GCCTCCTCTTCCTCCTCCGTTTCTTCCATGGCGTCATTATCATAATCTCC[T/C]TCCTCCTCTTCACCAGACTCTCTCTCCGATGACTCACACTTATTATTACC
Mus_006578_Class_II	N/A	N/A	Chr08	6727727	Unique_Gm	Tm1_Mira454_Contig_9821	CACACAACAGAAAAAAGGTTTGATAAGTTCTAAGTTTAACATACCAAACA[A/T]GAAACGACGTAGATTAGCAGTACTTAATAACAAAACGGCAATGCTGAAAG
Mus_006580_Class_II	N/A	N/A	*	0	Unique_Gm	Tm1_Mira454_Contig_9825	GATTATGGGCTTCTCAAAAACAGATATGAAACTCTTAAGCTAAATTATGA[T/C]AGCCTCCAGCATGACAATCAAGTTCTTCTTAAACAGATAGAGGAGGTGAA
Mus_006591_Class_II	N/A	N/A	scaffold_14	756136	Unique_Gm	Tm1_Mira454_Contig_9843	ATGTTGTTTCCAAAACTAAGATTAAACTTGATAATTATGGGCATCCTATT[T/C]TCTTTCATTCCATCAATGCAAGAAAGCATAAACAGCAGTGGAAATGTAAA
Mus_006592_Class_II	N/A	N/A	Chr07	60017019	Unique_Gm	Tm1_Mira454_Contig_9847	CTAAATCTAAACTTTGAAACTCGATTTGATCTACACGCCAATTGTTTACG[A/G]AGGACAAGGTGTTAATGCATACTACATTCAAGCTTATATAGCCGGAGTTA
Mus_006598_Class_II	N/A	N/A	Chr11	4733432	2_GmGl	Tm1_Mira454_Contig_9849	TATGAATGACAAATTCTGTCGGTTATTACCGAGTTATTTGCTGCAGCATT[A/T]GTGAACCAGCTGCTTGTGAAACCAACTGCTCAGAACCTGGCGAAGGTCTC
Mus_006600_Class_II	N/A	N/A	*	0	Unique_Gm	Tm1_Mira454_Contig_9852	TTTTACAGAAAGTTATGGAGCCTACAATTACCCCCTAAAATTACAATCAC[A/T]ATTTGGAGAATCTCCAGGGATTTTATCCCGAATTTTGCTAATCTCCAGTA
Mus_006614_Class_II	N/A	N/A	Chr03	1738472	Unique_Gm	Tm1_Mira454_Contig_9880	AAAATTAGCTGAAGACARCATYCACACCTTTCRTTCTTAGTAGTCAGCAC[A/G]GAGGAAACTTTCRTACTCCGTTCCGGTTAGTGTCTTGTTCACATCATCCC
Mus_006615_Class_II	N/A	N/A	*	0	Unique_Gm	Tm1_Mira454_Contig_9882	CACACTACTCAGCTCCAATGGAAGCCTTGAGGTGCGATAAATGCGTGTAG[T/C]TGAAGAATGAGATGTGGACTGAAGAACAGTGAATGAAGACTTATTGAGCT
Mus_006616_Class_II	N/A	N/A	Chr01	564614	Unique_Gm	Tm1_Mira454_Contig_9882	GAACAGTGAATGAAGACTTATTGAGCTTACTAGTTGAAAACTGTAACCGA[A/G]CCGTTAACCTAGACATTGCCTTCCAAGAGGACGCCATTTTCAGAGCTTCC
Mus_006618_Class_II	N/A	N/A	Chr08	50517211	Unique_Gm	Tm1_Mira454_Contig_9884	TGATTGTCCTATCAACTGCCCAGCTGCATGCAAAACCGCACTGGCACTGC[A/C]AATTTGGTAGCTGTTAAAATCCCTTAAATCATATTCATGTTTCTAGTTCA
Mus_006620_Class_II	N/A	N/A	Chr11	7164239	Unique_Gm	Tm1_Mira454_Contig_9886	GTCAAATGAATAGTTTTGACTTCTATCTTCAATTCTGTAATCAATAGCCG[A/G]ATGAAGATACTAACACATTATGTTCCTTCAAGCGCCTCTGGAAATTAGCC
Mus_006628_Class_II	N/A	N/A	Chr02	532824	Unique_Gm	Tm1_Mira454_Contig_9893	AACACAAAGCATATGATGTGAGCGAATGTCAGATATGGATAAGTTTCTCT[A/T]TACGTATTTGAAAAGTAATATCCTCTACTTGGGCAAATGTCATCGTCTGC
Mus_006645_Class_II	N/A	N/A	Chr03	42312410	Unique_Gm	Tm1_Mira454_Contig_9927	AGCAGACGCAGATACAGATTTGTGGAAAGGTTTTTCCTTTTTCTCCTCAC[A/G]CAGAAGTAAAGGTTGAAAAGTAGATGAGAGCAGAGAGTCGCGCTTGACGA
Mus_006653_Class_II	N/A	N/A	Chr10	30439630	Unique_Gm	Tm1_Mira454_Contig_9942	AAGCCCCAGTTCTTGGAGGTACTCAGAAATGGATTCTCGGGCTTGTGTTA[C/G]ATCATGTGGAGTCTGGTTATAGGGATTGGATTGGACCAAGGGAGGTTGAG
Mus_006658_Class_II	N/A	N/A	Chr08	46005265	Unique_Gm	Tm1_Mira454_Contig_9954	AAGCTTGGGTTAACATCGTAGGTGAAACTACTATATGCACCAGTGGCCGA[A/G]CCTGGATTTATGACGACGCCACCCTCATGCTTGTATGCTTTGAACTGATG
Mus_006675_Class_II	N/A	N/A	Chr07	14871087	3_GmGaGl	Tm1_Mira454_Contig_9971	GTCGAATCTGGGAAGAAAGCCGAGAATGGTTATAGTTTTGTAAGAACACC[A/T]TCACCTGCACCAGGTGTCGATGAATCCCCCTTTATTACGTGGGGTGAAAT
Mus_006683_Class_II	N/A	N/A	Chr09	70199274	Unique_Gm	Tm1_Mira454_Contig_9993	AAACCTATCAAGCTCGGTTTGAATGGTTTTTACGATTTCAGTATCTTCTA[A/G]CCCCAGCTTCGGAAACTTTACATGAACTGATCCGTGTCTGATCGGCAAAC
Mus_006686_Class_II	N/A	N/A	Chr11	18403820	Unique_Gm	Tm1_Mira454_Contig_9997	TGAGTGATATTAATTTGTAGATAAAGATAGTATTACATAGTCGCAAAAAG[T/C]GACCTAGTACACAACGCACAACTCTAAAATTAGGATAACTCCTCTGCTAT
Mus_006688_Class_II	N/A	N/A	Chr09	161666	Unique_Gm	Tm1_Mira454_Contig_9998	TTTGTAATGGTCTCACCTGGGATCATTACAGGTATACCTGGCGGATATGG[A/G]CATATGAGTTCCCCACAAATTTTCCCAAGACTCTCTCCAATTGCCACTTT
Mus_006690_Class_II	N/A	N/A	Chr02	61352797	Unique_Gm	Tm1_Mira454_Contig_10000	ATTGGAAGCAAATCGATATAATATATAAACACTCAGAATTGGAAAACATT[A/G]AAATATAAAACTAGGATTTGTTTAAAAAGCAAATCAAAAAGTCTCACAAA
Mus_006698_Class_II	N/A	N/A	Chr06	49882234	Unique_Gm	Tm1_Mira454_Contig_10013	TGCAACATTCTCTGAGCCAGTATGGGTCTTGCATTCAGCTTTCAAAGAAT[A/C]AGCCCCCTGAACAGAGGCCTCGACCACAAGAGTTGCTATTTTTTTCCGGT
Mus_006700_Class_II	N/A	N/A	Chr05	6351053	Unique_Gm	Tm1_Mira454_Contig_10018	TGCAAATCAGTCCAGAACCATCTTAGCAGATGATAACTATGGCAAAAGAA[T/C]GCCCTTGGACTTGACAATATCGTGTGGGTTCATTGCTGATCAACATACCA
Mus_006701_Class_II	N/A	N/A	Chr10	60300293	Unique_Gm	Tm1_Mira454_Contig_10022	AATTATCAAACTTAGGATATTATAGTCCGAAAAACAAAACTCGAAACCAC[A/C]ATGATTCTCACTTTTTTTTGTTTCAAAATCTAGTTATAAAATACACCAAC
Mus_006711_Class_II	N/A	N/A	Chr02	157445	Unique_Gm	Tm1_Mira454_Contig_10047	TTCAACAGCTGCTGGTTCAATGTCCTCAACCTCACAACCTCGTCTTCCAA[T/C]GAGGCTGCTCGTGCCTTAACCTTTTGCCTATACTTCCTAACAGCTTCTCG
Mus_006720_Class_II	N/A	N/A	Chr13	35093993	Unique_Gm	Tm1_Mira454_Contig_10076	CGATCATAAAAAGGATCTTTTTTTCTTCTTCTTCCAGAAAAAAATATGAT[A/C]ACAAAGGCATATTGTTGTTCAAGTTTCAGCATTTTTCTTAGATGAACTGA
Mus_006721_Class_II	N/A	N/A	*	0	Unique_Gm	Tm1_Mira454_Contig_10076	CAATGTATTTTAAATGGTATTCAAGTCAATACCAATTGCAACTGTGCTAC[A/C]AAAATCAGCAGGACTACACAAGCATACCTGGAATGGAGGATAGCTGAAAA
Mus_006722_Class_II	N/A	N/A	*	0	Unique_Gm	Tm1_Mira454_Contig_10076	GACTACACAAGCATACCTGGAATGGAGGATAGCTGAAAACAAGTCTTGAT[A/C]ATTGCAAATTGGAAAMCAGGAAAGTGTAAATGTTCCTATCCCTCACCCTC
Mus_006723_Class_II	N/A	N/A	Chr09	56100866	Unique_Gm	Tm1_Mira454_Contig_10078	ACAAAAGACACAATCCAAACATCAATATTTGATTATTTCTCCATACTTTT[A/T]TGTTACCATCCAAGGCTAAGCAATTCATTAAAACAAAAAAGAAACATTGA
Mus_006728_Class_II	N/A	N/A	Chr05	63692568	Unique_Gm	Tm1_Mira454_Contig_10085	ATTTCCCCGTTCCTTCCACCGTTGATGACATCACGAACCCTCCCCTGAAT[A/T]GATTTTGAGGCGAAAACCCGAAATCTGATCCTGATCCGGATCCTGGTCTT
Mus_006730_Class_II	N/A	N/A	Chr04	49309145	Unique_Gm	Tm1_Mira454_Contig_10087	ACAGAAAAATTAAATCAGAATGGTTTAGCCTTAGGGCTTTACATGTTCCC[A/T]GATAAACTGTTCTACCTGTGCTACTTCCCCCTTCAAACCTGAAGCATCTG
Mus_006740_Class_II	N/A	N/A	*	0	2_GmGa	Tm1_Mira454_Contig_10102	AGCACGGTCTTCACAGCTGAACCTATGAAGTAGCCAAATGCTTTCCTCAA[C/G]CTTTTGGATTCATCTTGATGTTGTTTTGGGTTCTTTGCTTCATTTGTTGG
Mus_006748_Class_II	N/A	N/A	Chr04	7057827	Unique_Gm	Tm1_Mira454_Contig_10119	GAATTGGTGGAAAGAATTAGGTAAACGCACCAGGCTTTTAGTTCTGATTT[T/C]GATTTTGCAACGGCACTCGATTCTGACGGCAACGATGGTTTTACGATATT
Mus_006750_Class_II	N/A	N/A	Chr09	10132993	Unique_Gm	Tm1_Mira454_Contig_10121	ACTAAACCACAGGAGTTAATAGTGGTTTCCTCAGAAAGTGTGCCTCCAAG[T/C]TCCCAATCACAAGATCAGCCATAGCTTGGCGGGTTTCCACCGTACCGCTA
Mus_006751_Class_II	N/A	N/A	Chr09	10133323	Unique_Gm	Tm1_Mira454_Contig_10121	GTGCACAAGCAACAACCAAGATATCGCAGTTGGCAGCCAGCTCAACAACG[C/G]TTGGATAGTATTTGTATTTGATCTCTGGTTTCTCTGTTCTAGAGTAGTAA
Mus_006752_Class_II	N/A	N/A	Chr02	18658871	Unique_Gm	Tm1_Mira454_Contig_10126	TTAGGTGCTACACATGAAGAATCCTCGCATTTAACTCTGCAATTGTTAAC[T/C]GGATGAAGTTGACCCATTTCTGGTACCATTTGTGATTCTTTCGTTTGAGA
Mus_006767_Class_II	N/A	N/A	Chr04	2809912	2_GmGl	Tm1_Mira454_Contig_10147	AGGTATCAAACATAGCATCCTAAGCCTGACCGACCCTTAATTCATTGCAT[A/G]TTTCTGAGTCCATGAGCGAGCAGTGCTCTCATATTTGGCTCTATCAGTCT
Mus_006771_Class_II	N/A	N/A	*	0	Unique_Gm	Tm1_Mira454_Contig_10149	CTTATGGAACTTCTCTTGGTTAGCCACGTACAGCTTTTCTCTTTCTCTGT[A/T]ATTAGTTTTGTTGGTCTCAATTGTTTTTTCCCTTTTCTCATAGAAAGCTC
Mus_006772_Class_II	N/A	N/A	Chr10	62032119	Unique_Gm	Tm1_Mira454_Contig_10149	TTTTTCCCTTTTCTCATAGAAAGCTCGCTTAAACACTTCGGCTTCTTCGA[T/C]TATCTGGCTCCTCAACTCTTTCTCCTTCTTCTCCTTTTCCTCGAGCAGAA
Mus_006774_Class_II	N/A	N/A	Chr07	18916907	Unique_Gm	Tm1_Mira454_Contig_10153	ATCTGCAGCTCAAGATTCAATTCTTGGTTCGTTTGTCTCTCATCTTCTCT[A/T]AGAACTGCTGTTGATGAGACTGTATCTATGGTGTGAATTGCAGCTTGTTC
Mus_006778_Class_II	N/A	N/A	*	0	Unique_Gm	Tm1_Mira454_Contig_10160	GGCCTACTTTCTGTAACCCAGGATCGGAACCCTGAACTCTCTCTACATAT[A/C]GCTCCAACTGTTGTTTCAAAGCCAAATCCTCCGCCGACAGATCCTCATCA
Mus_006779_Class_II	N/A	N/A	*	0	Unique_Gm	Tm1_Mira454_Contig_10160	CTCCAACTGTTGTTTCAAAGCCAAATCCTCCGCCGACAGATCCTCATCAT[T/C]TTTCTTCTTTTGGTCCTCAGCTGTACAGATCTTAGGAGGATCCGAAGTAG
Mus_006794_Class_II	N/A	N/A	Chr06	34046371	Unique_Gm	Tm1_Mira454_Contig_10164	CAGATTGAAGCTATTAGTGTGAAGGAAGGAGAATTTATTTGAAGGATTGC[T/C]TCTCGAGAACAAACTGCGAGCTTCTTGGACTTGGATTGGATGATATATAA
Mus_006803_Class_II	N/A	N/A	Chr13	2756256	2_GmGa	Tm1_Mira454_Contig_10169	GAGTTATTCAGATAAGAAGATTGTATGCCCATATGGCATCATAGTTTTGG[A/G]ATGTATTCTAAATCTTGTTCATACCCTTTTAGATGCTGAAATTGCCATTA
Mus_006804_Class_II	N/A	N/A	*	0	Unique_Gm	Tm1_Mira454_Contig_10169	CCTTTTAGATGCTGAAATTGCCATTACATTAATTCCAATTCAAAGTTATA[A/C]AAAAGAAATCATACCCAATTCAGCAGCTTGTTAAATGAAACTTCAAGTAC
Mus_006808_Class_II	N/A	N/A	Chr07	8095104	Unique_Gm	Tm1_Mira454_Contig_10174	CATATCTCTCTGTCCATTCAAGCAAAGTGGTCACCAAAATTCCACCTTAT[C/G]AATTAGTACCCGTTGATAGGTTGTGTTTGGTCCAGCACAGCCATCCTCTC
Mus_006815_Class_II	N/A	N/A	*	0	Unique_Gm	Tm1_Mira454_Contig_10183	CTAATTGCAAACAATTTTACAAGAAATTGTGGAATTTAGATCTACCCCCT[A/G]AAATCAAAATTACAATTTGGAGATTTTCGTGCAATTATTTTCCTACATTT
Mus_006821_Class_II	N/A	N/A	Chr06	40390892	Unique_Gm	Tm1_Mira454_Contig_10192	GTCAAGGATCTTGATGCAAAGCTTGGGCCGCTGAAAGTTTGTGCAATAAA[T/C]GAAGTTGATGTAGCCACAAAGACTGCAGGAAAGCTTCAAATTTTGGAAGC
Mus_006827_Class_II	N/A	N/A	Chr04	4246457	Unique_Gm	Tm1_Mira454_Contig_10208	CGCTCACGGAGAGAGCTGAAGACATCGGAGGGCTTGGGTTTCGGTGGTAC[A/G]ACGCTCAATTGACCGATCTCGGTGAAGACGGTGACGAATCCGGTGGAGGA
Mus_006833_Class_II	N/A	N/A	Chr02	4974502	Unique_Gm	Tm1_Mira454_Contig_10221	ATCATAGATGGAAAATATGAAATAAAGTTGCCTTAAAACTGGCATCCATA[T/G]AATAGCCTGATTGTTTCCAGAAAGTGACATTCACCTCCTTCCACGAACTC
Mus_006834_Class_II	N/A	N/A	*	0	3_GmGaGl	Tm1_Mira454_Contig_10221	CAGTAATTATCCGCCATTAACTTTTGTTTCAATCCCCTCTTGGCTCAAAA[T/C]TAAGGAAACCCTMGSYYTRGCCMCTGTTAAGCAGTGAAGTTGAAGCAGGT
Mus_006842_Class_II	N/A	N/A	Chr02	56582038	2_GmGl	Tm1_Mira454_Contig_10235	TGTGGTTGGCATCAGGGAGGGCAAACTTAAACAACAGCATCTTCCTGTGC[A/G]TACCAGGATGTTGATCTGAAAAATGCATCGAAATGAAATTCTTTCCGTAT
Mus_006850_Class_II	N/A	N/A	Chr04	10609172	Unique_Gm	Tm1_Mira454_Contig_10243	CAAGAAGCATTCCTCTATTTCACCTAATGACTGAACTTCATCTTCGTCTC[T/C]GCTGTAGCTATTGTAAAGGGCATTATCGTATTCTGATGTTGGTCCTTTCA
Mus_006853_Class_II	N/A	N/A	Chr12	35030713	Unique_Gm	Tm1_Mira454_Contig_10249	TTACTCCCGGTTGCTCGTTTTATTCGTCTTTGAGAATCGCTCCGGAAAGT[A/C]CCGAACCTTTGCCGGAAAACAAAGTAACACATACTAGCAAGTGTCCCGAC
Mus_006854_Class_II	N/A	N/A	Chr07	25587819	Unique_Gm	Tm1_Mira454_Contig_10250	AATGGAACTGTTCCAATTGCATCTACTGAACATTTGCATCCACTGAATGA[C/G]CCTATTCTCTTTCCCAAGGACCCTTTGTTCGAATCCTGCGGATTTTTCAC
Mus_006860_Class_II	N/A	N/A	Chr13	55580927	Unique_Gm	Tm1_Mira454_Contig_10258	TACATTTTCTAGAGAATATAAAAGGATGAAACATCCATCTTATCCTACAT[T/C]AAGGTAGGAAATCTAAACAGAGGACCATACAAGCAAATGTTTATTTGTTG
Mus_006862_Class_II	N/A	N/A	*	0	Unique_Gm	Tm1_Mira454_Contig_10261	ATATTACTATCTAGAACGCACCTGATTCAACTTGCAACGCTTTCCATAGT[A/G]GCAATTCTACATTTGATGAGTTACTCAGAAAGTTGAACAATTTCTTAAGG
Mus_006865_Class_II	N/A	N/A	*	0	Unique_Gm	Tm1_Mira454_Contig_10265	GAGATGAACCTTTAATCTCACTTGGCTACCTCTCTTCAATGAAGAAGAGT[A/T]ATGGAAAACAGGCGCATAAGCTTCCATCTCCAGAGGACCAGCAGCAGCAC
Mus_006867_Class_II	N/A	N/A	Chr12	4991986	Unique_Gm	Tm1_Mira454_Contig_10269	CCAAGTTCAAGTGCTTCTCGTCCTTCTTCCATTGACCTTTTTCTAATAGC[T/C]GCCAGCAGAGATGACCCTTGAGGGCTAATGCCATCCTCTATTTTTCCATT
Mus_006872_Class_II	N/A	N/A	Chr07	55470784	Unique_Gm	Tm1_Mira454_Contig_10275	GAATGCGAACTCCTGTGCAACGGTTGACATAGGAGTTCCTAGAACATCAC[A/G]TGCCATCATCGACAAGATTGGATACCTTGGTGTGTGAACTCTCCACCAAT
Mus_006904_Class_II	N/A	N/A	*	0	Unique_Gm	Tm1_Mira454_Contig_10341	GGTGACCGACTTACGAATTCAGCACGGCCTGGCATTAGTGTTCTTTGCCT[T/C]GACTGGTGCAGCCAAGGACTTTGGTCCCCAGAATACAGTGGTTGCATATA
Mus_006907_Class_II	N/A	N/A	Chr01	35841430	Unique_Gm	Tm1_Mira454_Contig_10345	GCATAGAATCAAACCTCGTTAGCGAATGTCTTGGAGATTTGTTTAGCCCA[T/C]TATCAGGTTGATCACTTGCATTAAATGAATCAAACCTTAATGGGGGGAAC
Mus_006908_Class_II	N/A	N/A	Chr01	35841311	Unique_Gm	Tm1_Mira454_Contig_10345	TCTGTTGAGCTGCGCATGGAATCAAACCTGTCAAAGGTGCGGGATTGAAA[A/C]AATCCACCATCTTGCATATTGAATGAATCAGACCTAGAGAAGCTGTCAAA
Mus_006919_Class_II	N/A	N/A	Chr05	637560	2_GmGa	Tm1_Mira454_Contig_10357	TCTGAAGGCCCGGTTTCACCACCAGGTGCAGGTCCTGCACTGCTGCCTCC[A/G]GCACCAGGTTGGTTGTAAAGTGACTGGCCTAGTTGCATAACTTCTTGGTT
Mus_006923_Class_II	N/A	N/A	Chr09	3952624	Unique_Gm	Tm1_Mira454_Contig_10363	ATAGAATTTCACCTTCAGCTTTGCCTCATCACTCTGGGGATCCGCCTTGT[A/C]CGCAGTGCCTTCTATAAACCCTCTTTTGCCATCAGTGAAAGTCTCGTTAA
Mus_006928_Class_II	N/A	N/A	Chr10	8211247	Unique_Gm	Tm1_Mira454_Contig_10374	TTAACGTAGAAAAACAAGGGCTTTTTGGTATTGGAGACTTGAATCCGATT[T/C]TTCTTGTGGGAATCGGCGACCAAGTTGATGTTGTTGACACCTTGGGTGAT
Mus_006929_Class_II	N/A	N/A	Chr12	3329529	Unique_Gm	Tm1_Mira454_Contig_10377	CCTRCATCAGAACATTACTTTCCAGGATCGAACCTTGGGAGATTGAAAAG[T/G]GTATTGACACGAGATACTCCTTCAAGGGCTGACCAATCTGTTCCTATTTC
Mus_006930_Class_II	N/A	N/A	Chr12	3329731	2_GmGa	Tm1_Mira454_Contig_10377	CAGACCGGTCCACACTGGTTAAGACATTGATATTATTGTCTTTCTCATTC[T/C]CATTCTCAACTTGGTCCATTGAAACTGGCTGCACTTTGGCATTAGCATTG
Mus_006935_Class_II	N/A	N/A	Chr08	53910959	Unique_Gm	Tm1_Mira454_Contig_10383	TTAATAGTGGCCTGACTCGGGTAGCATAAGCAATCTTGTAGGCATGAAAT[C/G]CTTCCAACTGAAGGTTTCCAGCAGGGAACAAGCTTCATGATCATGCTATC
Mus_006939_Class_II	N/A	N/A	Chr08	6080141	Unique_Gm	Tm1_Mira454_Contig_10388	AATGATTCATGGTTGAGCAAAAATCACATACTCCTATTTTTTAACAGTGA[A/C]GCCGGTATAAAATTTTTAAACCTTCTCTTAAGAAATGAAAGAAGAAAAGA
Mus_006943_Class_II	N/A	N/A	Chr01	1501742	Unique_Gm	Tm1_Mira454_Contig_10394	ATAAATATAAATATATTTGTATACACTATAAACACCAATATACAACAACA[A/G]CAAATTTATAACACGGCAGGGACTTGCATTTTATTGCCCATTTTGTCCAC
Mus_006949_Class_II	N/A	N/A	Chr02	52193648	Unique_Gm	Tm1_Mira454_Contig_10406	AACACCTTGGGATAATTCTCCTCTCCAAGCTATACGAAAGAATAACTGGA[T/C]GGTTAGCGATATCCAATGATTTCCATCCCATTGTGTGGACGAAAAAGCTC
Mus_006951_Class_II	N/A	N/A	Chr06	50907916	Unique_Gm	Tm1_Mira454_Contig_10412	AAGAATTTTTGGGATTCATCTCCCAATCCTAAAAGTCTTGAAGTCGCTGT[A/G]GATTTCGTTAGGCAATTAGCTTCTTCTCCACACATTGCAGATGCTTTAAT
Mus_006953_Class_II	N/A	N/A	Chr03	44325641	2_GmGl	Tm1_Mira454_Contig_10414	TCACACCGACTCCTTTAGGTTCATATAAATGTTCTTCCGGAGGCTCTGAT[A/G]GTATCAACTTTTTTCTTGGCCTGTTTGTCCGAAGTTCTGGTTCGATGAAA
Mus_006954_Class_II	N/A	N/A	Chr05	3559914	Unique_Gm	Tm1_Mira454_Contig_10415	CCAGTGAGCAACCATGCAAAATGCAATGTCCACCATGTTTATCTCATCTC[C/G]GCCAAAGAATTTTTTCCCTCCAATTAGCGCATGTTCTTCCATGGCTTCTA
Mus_006966_Class_II	N/A	N/A	Chr09	69266329	Unique_Gm	Tm1_Mira454_Contig_10445	GCTGCAATAGCTGCTGTCTTTGCAATAGCATTAGCAACCTGACCAGAACT[T/C]GGGACATGCCCATCCTCACTAGTTGGGACCTGACTGCTACCATTTAATGA
Mus_006967_Class_II	N/A	N/A	Chr02	56164930	Unique_Gm	Tm1_Mira454_Contig_10447	AGCATCCTCTTTGACCGTGTTGGATGTTTCATGTTCGGTTGGACAAGATG[A/T]TTCCTTATCATCATTACCATCATCATCGCTTTCCTCATCACTGCTATCAT
Mus_006981_Class_II	N/A	N/A	Chr06	2181698	Unique_Gm	Tm1_Mira454_Contig_10463	TCAAATTAACAGTATATTTTTCCCCATATGATATTTGATTTTCATTTTGG[T/C]CATTTATCTGGTTGATTATGGGGAAACCTAGGAGGCATCAATTGGAAGGG
Mus_006982_Class_II	N/A	N/A	Chr06	2181592	Unique_Gm	Tm1_Mira454_Contig_10463	AAGATTGGGTTATCGGTGGAAAGTTGAGAGAATTAAGCAAGAGGTTCTGT[T/G]GTGCACCTGAACTCAGCATCTGAAAATGGTTAACTTGTTGTCTAGGATCC
Mus_006988_Class_II	N/A	N/A	Chr09	64405825	Unique_Gm	Tm1_Mira454_Contig_10475	GGCACGATATAGCAATCTCAACATCCTTAATCATATCCAAGAGCGTGACT[A/G]CATTTGTACACTTACCCTTGCCAGGTTTTGCAGCTGGGGGCAACATTCCA
Mus_006992_Class_II	N/A	N/A	*	0	2_GmGa	Tm1_Mira454_Contig_10490	CTTAGATATCAGAGGGTGAAGAAACTATACCCGGCATTTTTGTATTTATA[A/G]GACTTGAGGACATAAATCCCATATAACTTCTTAAAGCACTTTGAGATCAT
Mus_006997_Class_II	N/A	N/A	Chr02	7407637	Unique_Gm	Tm1_Mira454_Contig_10498	CAAGTGTACCAGGTCAGAATCAAACAGATCTAACGAACTCAGTGCAGAGT[A/G]ACAGCTTGGTGCATCCTCAACCAACAAGCCAACCTCAATTGAATCACGGA
Mus_007004_Class_II	N/A	N/A	*	0	Unique_Gm	Tm1_Mira454_Contig_10504	ACACCTAAGTAGGGTTTAAGATGCCATCAAGAAAGATGGACAAGCCCTTT[A/T]GCGATTTTTCGAGTTAGGGAGAAGCCCACTCGAAGTAATGGCAGCGAGCA
Mus_007005_Class_II	N/A	N/A	Chr11	52856955	Unique_Gm	Tm1_Mira454_Contig_10504	TCATCAAGACCACAATGTGCACGCCCCTGCCATACCAGGCCTGCCATCTC[A/G]ACTGCCTCCTTCAGATTGCACCTCACACCACCGAAAACCTCACGGAACGG
Mus_007010_Class_II	N/A	N/A	*	0	2_GmGl	Tm1_Mira454_Contig_10507	GGGATCCTATCAGGGTATTTCTCCCTAATCCTAGCAGCCTCTGCCCTCCT[C/G]TTCTCAAGATCATGCTCTTGCTTGAAATAACTCTTTGCCATTCTCCTGAA
Mus_007017_Class_II	N/A	N/A	*	0	Unique_Gm	Tm1_Mira454_Contig_10513	GGCCAAAATAAGGAAATATGGAGGAGGAGAAGAAAGAGAGAAAGAAGGGT[A/C]TTTGATSMAAAAAGGGAAGAAAGAAAGAGATATGGGCAAGAAATAACAAA
Mus_007024_Class_II	N/A	N/A	*	0	Unique_Gm	Tm1_Mira454_Contig_10521	TGCTTTGCTTCTGCATGTTCCCGGCACTTCACCTCGGATGTTGTGCACAT[A/G]AATTCCTGCATGCATACCTTGCACTGAATCGACATAGCTTTCTTGTTAGA
Mus_007025_Class_II	N/A	N/A	*	0	Unique_Gm	Tm1_Mira454_Contig_10524	ATCATCCATAATACCTTGGTCTTGTTCTGAAGCAATAGAGCTTTCTTCAT[C/G]ACGAGCATTTTCCTCATTCAATCTCTTTTGGGTACTTTGATCGGTCAAAG
Mus_007032_Class_II	N/A	N/A	Chr07	20257409	Unique_Gm	Tm1_Mira454_Contig_10533	GGCTTACTGAACTGATTGAAGCTTTCCGTGAGAGTACAGGTCAGCGATAC[A/G]ATTCTCAGGTTGGAACCATCCAACTTGTGTTGGTTGAAGGACCAAACAGG
Mus_007034_Class_II	N/A	N/A	Chr07	22554189	3_GmGaGl	Tm1_Mira454_Contig_10537	GCTCCGAGTCCAAGACCATTTCGGTTATTGTTTCCTTTACTCAGTGAGTC[A/C]GGTGGCGTAGAAGAATTTGTATTATTTAAGAGCSSAAACCGAAGAGCAAG
Mus_007041_Class_II	N/A	N/A	Chr09	14176286	Unique_Gm	Tm1_Mira454_Contig_10549	AAGGCCAATAGTATGGGGGCGGAGGTGGTCCGCCAAAGTAGCAAGGGCCC[T/C]CATGATGACCATGATAACAATCCTTGCAACAAAATCCACCCGGGAATAAG
Mus_007042_Class_II	N/A	N/A	*	0	Unique_Gm	Tm1_Mira454_Contig_10549	GGCTTTGCTGGTTCTGGGGTATCTGTAGGCTTCGGCTCGGTTTTCCCAGG[T/G]TTATCCTTGTCAGACTTTGGAGGCGGTTTGATCTCAATGCACTTGATGGA
Mus_007043_Class_II	N/A	N/A	Chr09	14176496	Unique_Gm	Tm1_Mira454_Contig_10549	TGATCTCAATGCACTTGATGGAATACCCACCCTTGCAACGTATCTTTCCC[A/C]TCAGCTTCTCTGGATCGCAGCAAACTACCTTGATTGTCACCGTGTTGGCC
Mus_007053_Class_II	N/A	N/A	Chr03	14297919	Unique_Gm	Tm1_Mira454_Contig_10579	TTCTAATGAAGTGACTATGGAAGATGCCCAAAACGGCCTGCTGTTTCAAG[A/G]GGAGAAAAGAAGCAATGAACTAAATATTGGGGATGCAAATGTATTACATG
Mus_007061_Class_II	N/A	N/A	*	0	Unique_Gm	Tm1_Mira454_Contig_10591	CCACTTGACCTCCATTACCAAAACCCGAACATATATCACCTTCCATTCCA[A/G]CAGTTGCTTCTCACTTCAATCAATCCTTGAAACAACAAGACATGTCGAGG
Mus_007064_Class_II	N/A	N/A	Chr02	34585711	Unique_Gm	Tm1_Mira454_Contig_10598	TCTAGAATAAAGCTCAGGGATGGACGGCACTTGGCCTACAAAGAGCATGG[T/C]GTTCCACTAGGGGCAGCAAAGTATAAAATCGTCAAAGTCCATGGATTTGA
Mus_007065_Class_II	N/A	N/A	*	0	Unique_Gm	Tm1_Mira454_Contig_10604	CAGCAGCATTTTATGTCGCAGCTGCCGTTGAACGAGGTACACGTGATATC[A/G]GAATTCATCACAGCGGCTAAGAGACTGAAAACGGTAGACGGTGACACCAA
Mus_007070_Class_II	N/A	N/A	Chr08	2928280	Unique_Gm	Tm1_Mira454_Contig_10619	ACGCCGGCCGTCCGGTCCAGCCCCGCCGGAACCGGTTGTGTGACAAAGTA[T/C]CTCTCAACTCGGCCATCTTTGTAGACTTTAAAGAACGGGGGACAATCACG
Mus_007072_Class_II	N/A	N/A	Chr13	28237343	Unique_Gm	Tm1_Mira454_Contig_10621	TAGCTGTTGAGGGGTTATCTTCCGGCAGAGGATGATCAGACAAAATCGGT[A/G]AGGATGGACTACTTTCCCAATCAGTAGTCATCTCTGGTTGTGGGAATTGA
Mus_007075_Class_II	N/A	N/A	Chr02	44287470	Unique_Gm	Tm1_Mira454_Contig_10634	GTTTCAATAGGTTTGAACTTTATAAGGGCTGAAGGCACCAAATCCTCATC[A/G]TATAGCGTTCGGGCTTTCTGTCCAGCTGCCGGAAAAGAAGGGATCACCCT
Mus_007076_Class_II	N/A	N/A	*	0	Unique_Gm	Tm1_Mira454_Contig_10635	ACAACAGCAGAAGCTGAATATTCCGTACACACTGCCATTCTTTTARTTAT[A/T]GGGGTTGGTTGGTGCACAGTGAAACCATTTGTGCTTTTTAGCCACTCTTT
Mus_007083_Class_II	N/A	N/A	Chr09	8797382	Unique_Gm	Tm1_Mira454_Contig_10644	CATCTCAATACAATACCCTCGAGGCTAGCTGGGAAGATACATTTGGGCCA[T/C]TGGCAACCAGTTGCAATGGGTTCAGGCGGAGGAACAATCATAAGGACATT
Mus_007091_Class_II	N/A	N/A	Chr07	3583288	Unique_Gm	Tm1_Mira454_Contig_10658	ACATGGCAAAGGTCTTGGATGACAAAGATAGATCAGGACTCAGCCCTATT[T/C]TTATTTTCAAAATAATTAGGACCTCTGCCCTGACATCTTACACATCCTTC
Mus_007092_Class_II	N/A	N/A	Chr07	3583349	Unique_Gm	Tm1_Mira454_Contig_10658	AATAATTAGGACCTCTGCCCTGACATCTTACACATCCTTCCAAACATAAA[T/C]CACCTTTCGATCCAACATCGCTATCTCAGAACATCACTTGTTCTACTACG
Mus_007097_Class_II	N/A	N/A	Chr13	57543965	Unique_Gm	Tm1_Mira454_Contig_10675	GAGGAGGTGTAAGGCTTCGAGAAGCAGAACGATAACGGAGTCTTCTATAT[T/C]TAGAGTTATATAGTGAATATGACCTATCACGTGACATTCTATAGTACCGA
Mus_007099_Class_II	N/A	N/A	Chr13	57544216	Unique_Gm	Tm1_Mira454_Contig_10675	CGTCTATGATAATAACAATCATAAGGAGAGTAGGACTGATCACGCCTTTG[A/G]TAGTATCGATCTTCAGGAGAGTAGGAACAGTAACGATAATTCTTTCTATA
Mus_007104_Class_II	N/A	N/A	Chr06	1052278	Unique_Gm	Tm1_Mira454_Contig_10681	AGCGGAAAACCGGTCAGCATGGGCAGCAGAATAGCCTGAAAAACCACCAG[T/G]CTTTCTTTGGAAACCGAGCTTCTTGTTAAGGGGTAACTTAAACACAGCAT
Mus_007106_Class_II	N/A	N/A	Chr01	53394482	Unique_Gm	Tm1_Mira454_Contig_10684	GAGGAAGAAGCCTGTTTGCAAGCATGATCAGCTGGAAACCGGTGTTTCAA[A/G]CAAACCTCCAATCGACATGTCTTGCAAATGGTTCTATTAGAGAATGTCAA
Mus_007107_Class_II	N/A	N/A	Chr04	56626504	Unique_Gm	Tm1_Mira454_Contig_10685	AAGGACACCATTTCTTTTGATATGGGGTCTCTGTAAATACATTGAACTTT[A/C]AGCAATGACATCTCATCACAGGATTCGTCAACTGGAACATTGACCGTCAC
Mus_007116_Class_II	N/A	N/A	*	0	Unique_Gm	Tm1_Mira454_Contig_10695	ATTCCTCTGCTACCCTCATGCGGGCTGATTTCATTCCTTGTATTTCTAAA[T/C]TCTCTTCCCTGATTCACGCATTCCTGTTCATCGCTATTGTGTTGGGAAAT
Mus_007120_Class_II	N/A	N/A	*	0	Unique_Gm	Tm1_Mira454_Contig_10699	AGACCATCTGCGGTCCAACCAAACCCAGCTCCGGTCCTAGCTTCCGGCGA[A/C]GCTGCCACGTCGGTTGAGTTGTTAACATTTAGATTCTTCTTCTCATCTTC
Mus_007125_Class_II	N/A	N/A	*	0	Unique_Gm	Tm1_Mira454_Contig_10704	GTTGAGCCACTGATAATACAGGTTCATTTATGCATTCCAATTTCTCAGAG[A/T]TTACAAGTAGTCCATTCTGTTTAACTGTAGACTTGCTATCTTGAAAACAT
Mus_007126_Class_II	N/A	N/A	Chr05	7207130	Unique_Gm	Tm1_Mira454_Contig_10706	ATAACTAGGTTTTGAATCTTTCATGTCTCAACAAGTTAAAGAAGCATCCA[A/G]TGTGCTCTTCTAACGCTAGGTTCTAATGGGAAAACAGTAAGCACAGCCAT
Mus_007142_Class_II	N/A	N/A	Chr02	44471210	Unique_Gm	Tm1_Mira454_Contig_10728	TGTAAGTTTTTCWCCATCCACAAACAAGTCACTGTTGACCTGTCTGTCCT[A/T]GATGGAAAGATGTGCAAAGGGAGTAGCAACTTGGAGATATGGACCTAAGT
Mus_007145_Class_II	N/A	N/A	Chr04	57860025	3_GmGaGl	Tm1_Mira454_Contig_10737	GTGACCCTCAAAGGGTTTTTTGAGCTAAACACCAAGCAAGAACCTAAAGA[T/C]ATCACTCAACGAAACTATTCCTTCTACACGCTTGGTGCCGGCTTCCACAA
Mus_007149_Class_II	N/A	N/A	Chr11	50682864	Unique_Gm	Tm1_Mira454_Contig_10744	CAAGGTTCAACTTAGCTTGCTTCAACTCCATCAAGATCGAATCTGGAGAC[A/G]AAATCGAGCACGGTTTCGAATACCCAATTCTCACCTGTCCATAGTACTCC
Mus_007150_Class_II	N/A	N/A	*	0	Unique_Gm	Tm1_Mira454_Contig_10745	TATTAAAGTTCTTCCATCTTTTTCATTATGCACAGAAGCTCTAAATACAA[T/C]AGATATATAAAGTTCCGGGGATCTAACCGGCTTACTGTTTTCCTGAGGTA
Mus_007154_Class_II	N/A	N/A	Chr12	34423209	Unique_Gm	Tm1_Mira454_Contig_10754	CTTCTTGGATGACTTCTTTTTCTTACCTGAAAATGCAACCATGGAAGTAT[T/C]GTCATCGTAATCATCAATAGCAGCGGCACCAGTGGATTCAGGTACTGAAG
Mus_007158_Class_II	N/A	N/A	Chr08	50859842	Unique_Gm	Tm1_Mira454_Contig_10765	AACCAAAGATCATGACATCATAAATGGTTACAACTTACAACAAGAAGCAG[T/C]AATATGGGGAAATAGAAGTGGAGAGATGATGTAGAAAGGCTTTGTCTTAT
Mus_007160_Class_II	N/A	N/A	*	0	Unique_Gm	Tm1_Mira454_Contig_10769	ACGAAATGCGAACGGAGAAGTTCTGGCCTTTAACTCCGGTTTGCACACGG[A/C]GGTCGGCACGGCCTTTGATGCAGAAGCCCTCCCCTGTTTCGAAGCTGTGC
Mus_007162_Class_II	N/A	N/A	*	0	Unique_Gm	Tm1_Mira454_Contig_10771	ACCCATATTCAGGACTGTAAGTAGGGTACCCATAAGGTGGTGGATACATG[A/G]CAGGAGGTGGTGGCGGCGGAGGCGGATGTGGATGCACTGGTGCTGCAACT
Mus_007165_Class_II	N/A	N/A	Chr13	4032200	Unique_Gm	Tm1_Mira454_Contig_10775	CCTAACAAGTATACCAGCTTGTCATAAATGGAACGTAGATTCATACAAGC[A/T]TTTCGAGCATCAGCATCGTTTTTAATTAGCAGCGCGCCTTAGTCTCAGCC
Mus_007176_Class_II	N/A	N/A	Chr03	16807768	Unique_Gm	Tm1_Mira454_Contig_10786	GCACAAACTAATTTAGTGACTGTTTCTGATATCAAGAGTTCAGTTCTGAG[T/C]GGAACTAATGTGGGTAATAAGTGTTCTTGTAAGGATAATTGCTATGTTTG
Mus_007177_Class_II	N/A	N/A	Chr03	16807996	Unique_Gm	Tm1_Mira454_Contig_10786	GTAGATGATGCAAAAAATGAAAATACCGGAGAAGGTGAAGAAGGTAAGGG[T/G]ATGCCCTCGAAACTTTCTACAAGAGCTGACATGTGCAGACTGGAAGGAAA
Mus_007180_Class_II	N/A	N/A	*	0	Unique_Gm	Tm1_Mira454_Contig_10787	AAAAAAAAGCAAGAAAACGAACTTGTATTGTCAACTAACTTCCATATTTC[C/G]AAGGCAGGTTATATCTGATGAGCAAACTTTACTGGGCTACGCCTTTACGG
Mus_007186_Class_II	N/A	N/A	Chr03	23072798	Unique_Gm	Tm1_Mira454_Contig_10795	ATAAAAAAAGCACTAGAATTTTAACTTAAAAGGAGAGAGAACACGAAGAT[T/C]ACAGTTCTACATGAAGTGGCGACAATTTTGTTGGATGAGAATTGCTACAT
Mus_007195_Class_II	N/A	N/A	*	0	Unique_Gm	Tm1_Mira454_Contig_10811	TGTTGTTGTCTCCATAGCCATTCCAGTCATTCTCTTCCAAGGTCACACTT[T/C]TAAGGTCCCTAACAATACTTTCTTCTTGTTTTTCCCTTTCCTASGGKTTA
Mus_007218_Class_II	N/A	N/A	*	0	Unique_Gm	Tm1_Mira454_Contig_10850	TTTCAGCGCTAAGACTGAATTTCCAACAACTTTTAAGATGGAGAGTGGGG[A/G]TTTAGACACAGAGATTCCCCCCATGGATGACCCTATTGCAACAACATCAA
Mus_007225_Class_II	N/A	N/A	*	0	Unique_Gm	Tm1_Mira454_Contig_10858	TCCTTCTCACTCCCGTCAACATGAAACTTGAAATTTTGGCCAAATTCATC[T/C]TGCGAAGGCTGAGACCTATCCTCTCCAACCTGTCTCCTAGCAACAGTGGC
Mus_007233_Class_II	N/A	N/A	Chr11	39839021	Unique_Gm	Tm1_Mira454_Contig_10870	GCCACCATGGGCACTTGTACTTGCAGAGTTACCCCAACTGGAGGATGAAC[A/T]AGCTTCATTGCCAGTATGCAACTCAAAATTGGGCGTCTCTGCTATAGCTG
Mus_007234_Class_II	N/A	N/A	Chr05	60044697	Unique_Gm	Tm1_Mira454_Contig_10871	TCTCTTTCGTTGCTCCAGATAGATCTCATTGATGTATTTCTTTTAAAATT[T/C]CGCTAGAAAGTACTTCCAAGTCAACTATGAGGGTTGAACTATATGGGATA
Mus_007235_Class_II	N/A	N/A	Chr05	60044493	Unique_Gm	Tm1_Mira454_Contig_10871	CTCTAACCAATACTCAGCTGCTGAGGGACCATTGTCTTCCTTCCCTTTGA[A/T]ATCTTCTGCACCATATTTGCGAATTTTCTCAAGAGGAGACCTATAGCTTA
Mus_007242_Class_II	N/A	N/A	Chr08	11330941	Unique_Gm	Tm1_Mira454_Contig_10875	TCGAATTTTAACATTTTCTTCATCCTTGATACCAAATTAAGAAATGCAGG[A/T]GATACAAACTAAAGGACATTAGGTACAAAACCAACATTAGAATTACAATA
Mus_007262_Class_II	N/A	N/A	Chr09	14144259	Unique_Gm	Tm1_Mira454_Contig_10908	TGGTTCCACTGCTTCTCCCATGGCATATCCCTCCCGATGCAATACCAAAA[T/C]CGCCACTTCCATACCTAAGATTGCTACCATTGTAAGCAGAAGCAACACCT
Mus_007266_Class_II	N/A	N/A	Chr04	7323641	Unique_Gm	Tm1_Mira454_Contig_10917	AAGTGGAAATAAGGAAGCACCTTAACATTCAAACTTTTACACATAGGTTT[A/G]TTCTCATCAAAATTTACTTTGAGGAATATAATTTCCGGATGTTCTTGCGC
Mus_007273_Class_II	N/A	N/A	Chr11	1917644	2_GmGa	Tm1_Mira454_Contig_10924	TTTTTAACAGTCAACGTGGGTTGCAGGTCTTGATGGCCTTCACCCGTTGT[A/G]CACTTGTAGTCCATATTGCGTACTGTACAGATGTCACAAGAATTGCTACA
Mus_007276_Class_II	N/A	N/A	*	0	Unique_Gm	Tm1_Mira454_Contig_10930	CACTGTAAAATTGAGTTTAGGAAACTTCCGGGCCCTTGATCTATGAGCCA[T/G]TAATCGGCAAACAAACAATACTTCTCAATGTCCGATTCTTGCAACCCGAT
Mus_007279_Class_II	N/A	N/A	*	0	Unique_Gm	Tm1_Mira454_Contig_10937	GAACTCATCTTCGGGGAATCTTTTACCTTCTCTGTTTGTGTAAATTTGGT[T/C]GGTGTATCGACAGGAGGCGTGATTTTCCCAGACATATGCAGTGGCTGAGA
Mus_007280_Class_II	N/A	N/A	*	0	Unique_Gm	Tm1_Mira454_Contig_10939	GAGAAATCTTCATCAGCCATCCTGGCTGAAATAGGAGCTTCAGGCCAGAT[T/G]ATATCGATGTCGGTTGAGCAATTCTGATTACTGAATGCCCCTGAAAACAA
Mus_007281_Class_II	N/A	N/A	Chr01	10464728	Unique_Gm	Tm1_Mira454_Contig_10939	TCATTGACTTCAAACCATCGGCATCCTGGTCCGAAGAACCTTGTGCATTA[A/G]TGGAACCCGTAAAATCATTCCAATCATCATCGTCATTAATAGTTCTTTCA
Mus_007282_Class_II	N/A	N/A	Chr05	63661330	Unique_Gm	Tm1_Mira454_Contig_10942	TTGCCTTCTTCACATTTGGGGTAGTCGAACTCTGCTTAACTTTCACTTTA[A/G]TTTCACCCATCTTTGTTGAAATGGATGAGATCCTAGCCAACCTTGACACT
Mus_007290_Class_II	N/A	N/A	Chr07	29698686	Unique_Gm	Tm1_Mira454_Contig_10954	AGTAAGCTCAGAGCCTCTGGAAGTTCGGAGAATATTTGTTTCATTTCATC[T/C]AAGCTCATATTTTCTAAAACAGAGGGTCTAGGAACAACCCTTACAATTTC
Mus_007291_Class_II	N/A	N/A	Chr07	29697838	Unique_Gm	Tm1_Mira454_Contig_10954	TCAACCACGCGCCGAGCATTGGCAATTTGCCTCTGAGCGCATGGATGATC[A/G]ATATCAAGAAGGGAGGGCATCCGTTCCCCCAGCTCATCTAGTGATGCTAG
Mus_007293_Class_II	N/A	N/A	Chr04	57835853	Unique_Gm	Tm1_Mira454_Contig_10964	GACCTGAGTTCATCAGTAAACTTCCCTTACTTGAGTACATTCATTCCAGG[A/T]TGGGTCTCCTAAATGTCGCTGCAAAATTGCCCCATTATTCTTTGCAAAAT
Mus_007295_Class_II	N/A	N/A	*	0	Unique_Gm	Tm1_Mira454_Contig_10965	TTCTTTACATTCCACTGCAACTGATGCACCTGAAATGGAATGGCTGGTCC[T/C]AGAGAACTCCTCTTGGGAACATGTAGTATCACAGTACACACTTCCAACAA
Mus_007302_Class_II	N/A	N/A	Chr04	56534260	Unique_Gm	Tm1_Mira454_Contig_10978	GTGATATGGTCCTTGTAGATGGTGTACCACTTCTGGATTCGAATCTTATC[A/G]ACTCGGGTTCCAGTCTGAGCAGCAACCAGCTTCTTGAGGTCGCCGATAGT
Mus_007305_Class_II	N/A	N/A	*	0	Unique_Gm	Tm1_Mira454_Contig_10983	ATCTTCCTCGCTTTCACTTTCCTCTAAAGTAGGTTCAGGTTCTTTAGGAG[T/G]GCCCCAAGCAGAACCAGGAGGAGCCATTGAAGCGTAATAATCATCATCAT
Mus_007311_Class_II	N/A	N/A	Chr01	25442822	Unique_Gm	Tm1_Mira454_Contig_10991	GCTTATACCCAAGCTCCCTTTGTGCCAAGCTGATATTGGCATGTGTGAAC[T/C]GAACATCCCCATTCCGAGGCAACTTCATTATATTCCTCTTTGCATTCACC
Mus_007312_Class_II	N/A	N/A	Chr01	25443067	Unique_Gm	Tm1_Mira454_Contig_10991	CACCCTTTCACTATATCATCTATGTAGGTAAAATCCCTGGCCACCGTGCC[A/T]TGATTAGCTGCCTCGAATATTGATATTGACTTGCCTTTCAATATATCCCT
Mus_007313_Class_II	N/A	N/A	Chr07	9742845	2_GmGa	Tm1_Mira454_Contig_10994	GCATACCCGCCGACTTCTTCCACAACTTGCAGCACCGAATTCAGGGACCG[T/C]AATCTCTCGGTCAATTCCATCGCCTGAGCTCTTAAAACATTATTGGCCGA
Mus_007314_Class_II	N/A	N/A	Chr11	14705786	Unique_Gm	Tm1_Mira454_Contig_10995	AAAGAAGGTATGAAAGGTGCTAGAAATATGAAGTCAGTTAAACATGAAAG[A/T]TTTACAGGCATAATTTGTATGTTGCATTACATGAAACGGATGGACTGTCT
Mus_007315_Class_II	N/A	N/A	Chr09	5096273	2_GmGl	Tm1_Mira454_Contig_10996	GAGTACTTGGAATTCAATGAAAGTTTATATGGTCGAAGAAGAGAATTCAA[A/G]TTCTCTATTAAAGTATTGTCAGTCTCTTCAATCTGTCCAATAAGTGTTTT
Mus_007317_Class_II	N/A	N/A	Chr06	46517836	Unique_Gm	Tm1_Mira454_Contig_11001	AGAAGCCCTATTTCTGGAGTTGATCTAATAACATCTTAACTATTACTTGA[A/G]TATCATAGAATACCACTAGGTAATTTTAGTTCATTTAGATAATGGAATTT
Mus_007321_Class_II	N/A	N/A	Chr09	70245471	Unique_Gm	Tm1_Mira454_Contig_11007	TGCTTCCAACTTTAATTTCTCGGCTTCCTTCTTCATCTCTGTTGCTTCTA[A/G]CCGAGCATTTCCCGCTTCCACTGTTAACTGTTGGAGGGTTGAAAACATTT
Mus_007333_Class_II	N/A	N/A	*	0	Unique_Gm	Tm1_Mira454_Contig_11024	CAATTTGCCCTAGCTGTGGAGAGGTCCCTGAGAATTTTATGCATACTCTT[A/C]TGATGTGTGGCCTTGCAAAAACTGTTTGGCAATCAATCGGTGTTGACTGG
Mus_007338_Class_II	N/A	N/A	*	0	Unique_Gm	Tm1_Mira454_Contig_11029	CCAGGGGCAGCATGAATCTTGGTGGATGGTCGATCCGTAATGAAATTGCC[A/G]GTGTTCTGACCATCAGCACGCGTACTGTTAATACCCGCAGGAATTTGCTT
Mus_007339_Class_II	N/A	N/A	Chr02	3554570	Unique_Gm	Tm1_Mira454_Contig_11030	GGAATTGTCAACCAAAGGAGTTAACCATTTCATCAACCAGTACAATGAAG[A/G]GCAAGGGATGAAGGAGAAAGATTGTGGGGTACTTTTACCGCACAGGGAAG
Mus_007344_Class_II	N/A	N/A	Chr05	39040481	Unique_Gm	Tm1_Mira454_Contig_11042	TGCTACTTATAGGAAAAATGAAGAGAGTTTATGTTCTAGTATTTTGTTAA[A/G]GGATTCAAGAGGAAGGGTAATAGCTTCAAAAAATTACTTTTCACCAGAAT
Mus_007348_Class_II	N/A	N/A	Chr06	48525889	Unique_Gm	Tm1_Mira454_Contig_11045	GTTCTTCCCAAATGCTTACATGCAGGCTCAAGCTCAACATTCACCAAGTT[T/C]GACAACACCTGCAACAACAGCAAGTGCATATTATGTTCAAAGACAACAGC
Mus_007350_Class_II	N/A	N/A	*	0	Unique_Gm	Tm1_Mira454_Contig_11049	ATAATACGACCGCTACTTTACTGCTTTGAAATATCAAAAAGTTTCTACAA[A/C]ACCCTTGTGCAATGGTCTATAGCTCTATATATACACCAGATTTCAGAACA
Mus_007356_Class_II	N/A	N/A	Chr01	18489859	Unique_Gm	Tm1_Mira454_Contig_11061	ACTAAAGGCTTGAATGATGCATGTGACCACATGAGGTGCTGATGATCAGC[A/C]ATGTAAAAGAGACGGGGAAAGAAGAGATTCAAGCTTGTGGCAAAAAGGAG
Mus_007359_Class_II	N/A	N/A	Chr11	47800594	Unique_Gm	Tm1_Mira454_Contig_11074	ATAGCCTTGTAAACTACCTCACTCCCTTTAATGAGAGTCTTGATTTCATC[T/C]TCGGTGATTACATAGTCGCCAACGGTGTAATATTTTATTGAGCTCTTGCA
[truncated: 2,698 more rows]
