# Supplementary material for: Development and bin mapping of gene-associated interspecific SNPs for cotton (Gossypium hirsutum L.) introgression breeding efforts
Source: BMC Genomics. 2014 Oct 30;15(1):945. doi: 10.1186/1471-2164-15-945 (PMC4298081; doi:10.1186/1471-2164-15-945)
Supplement: Supplementary file 7 — Additional file 7: G. mustelinum SNPs relative to G. hirsutum line TM-1 within species overlapping markers. SNPs and 50-bp flanking sequences for in silico-derived SNPs of G. mustelinum relative to G. hirsutum line TM-1 that have been found to be identical for SNP and flanking sequence within the G. mustelinum data set. SNPs have been classified into two categories, Class I are SNPs from contigs with no other SNP residing within the contig. Class II are SNPs from contigs that contain one or more additional SNP outside of the 50-bp flanking sequences (none within). Alignment position and scaffold information to G. raimondii (D5) draft genome sequence using BWA. Column 6 indicates overlap information for G. mustelinum markers with G. armourianum, and G. longicalyx, where the Arabic numeral indicates number of shared species and subsequent abbreviations indicate with which of the above species the marker is shared (Gm, Ga and Gl, respectively). (XLSX 58 KB) [file 12864_2014_6928_MOESM7_ESM.xlsx]

## Sheet: Sheet1
Marker	GM_ExperimentalResult	OtherSpecies_ExperimentalResult	D5_v2_Scaffold	D5_v2_Position	Shared_Species	Contig	Sequence
Mus_000543_Class_I	GOOD	N/A	Chr04	822778	2_GmGa	Tm1_Mira454_Contig_759	AGAATCGTCAAAAACTCGTCTAATTTCTCGGGCAAATCTCGTCGGGTCAG[A/G]ATCTTAACCAAATACCCAAAATCATAGGCGCTATGAAACGTCACCCAACT
Mus_000767_Class_I	BAD	N/A	*	0	Unique_Gm	Tm1_Mira454_Contig_1019	CAGAAATCTCATGGAAAACATACAGCACATTGCCCACGATTCCGACTGTG[A/G]GAGACCAGTAAGGAAATTTTGGATCGAGGCAAACCCATGATTTATCATTA
Mus_004096_Class_I	N/A	N/A	Chr03	326579	Unique_Gm	Tm1_Mira454_Contig_5782	GCCAAACTGTTAGATCTACAATGAAACTTTTCATGACAGATTAGAGTGAT[A/G]CTAACCAGACTTATTTGCAACCAAACTGAAATGAATGAACAGAGGTTTCT
Mus_005992_Class_I	N/A	N/A	Chr13	5420496	Unique_Gm	Tm1_Mira454_Contig_8834	ATGATTCAGATAGGGCTCTAAATTTGGGTATTTGATGCAAACTTACTACA[T/C]AGGAAAGGAATTTTCAAGAACCTAGGCTGCTCAAATACCTTTCTTTTTGT
Mus_006256_Class_I	N/A	N/A	Chr01	15900762	Unique_Gm	Tm1_Mira454_Contig_9276	CCAAAGTAGGAAACATCAATCACTGCTTTGCCTCCAGAGATTGCTTGACC[A/G]GTAGAAGCTGAGATGGAAAAGGTGGCTGGCTTGCCACTAACCACTGGATT
Mus_006423_Class_I	N/A	N/A	Chr01	35130880	Unique_Gm	Tm1_Mira454_Contig_9572	GGGAGGTTATTAGGAAGCAGATTCGACGACGGAGACGACGCAAATGACGT[T/C]GCTCCACCTCCTCTCATCGAGCTCGCATCCGCTGCCATCATCACCTCGTT
Mus_007222_Class_I	N/A	N/A	Chr11	78411	Unique_Gm	Tm1_Mira454_Contig_10857	TGACCAATCTAGTGGATCATATTGGGAACTGCATAACTGAACAGATGACA[A/G]CTTCAGTTGAGAGCCAAAATATCTTGGAGGAGATCACGCAATACTTGCTC
Mus_007631_Class_I	N/A	N/A	Chr01	55762050	Unique_Gm	Tm1_Mira454_Contig_11517	GGTGATCCTCCGTGGCTAGCTTCTTAGAGGGACTATGGCCTTTTAGGCCA[A/C]GGAAGTTTGAGGCAATAACAGGTCTGTGATGCCCTTAGATGTTCTGGGCC
Mus_008792_Class_I	N/A	N/A	*	0	Unique_Gm	Tm1_Mira454_Contig_13716	ACGGTCAGAGAATCCCCTTCCACTTCCAAACACCTGAAACCCATCAGACG[T/C]GCAAACAATAAGGACCTTTCACATGCCCTTGCTTCAGCAATGAACGCATC
Mus_008793_Class_I	N/A	N/A	*	0	Unique_Gm	Tm1_Mira454_Contig_13716	GGACCTTTCACATGCCCTTGCTTCAGCAATGAACGCATCAGCTACATCCT[T/C]AATCAGATAAGTTACAGCTCCTCTAATTTCCCCTCTTGCGTCTCTGGCCA
Mus_008863_Class_I	N/A	N/A	Chr07	15070345	Unique_Gm	Tm1_Mira454_Contig_13848	TCAGTCACAGCCTTGGGCTCTTCAACCACCTCCTTTGATTCAGTTTCAAC[T/C]GTGGCTTCAGTTTCTGGAGCCTGGGGTTCTTCGGATGCTGCTTCAGGCAC
Mus_008880_Class_I	N/A	N/A	Chr02	62644517	Unique_Gm	Tm1_Mira454_Contig_13873	GATCTATCTTTATCAGATCTAGACGTTTTAGATCCAATTCGAAGCTATCT[T/G]CCTCTTTCTGGGATTCGTAGATTGAGTTTCTGGTGGCAACCCAAGATTCT
Mus_009816_Class_I	N/A	N/A	Chr07	50942634	Unique_Gm	Tm1_Mira454_Contig_15804	ATTAGTTTGGTTTAACTCCTCTCAAGATCGGTCTATAGTCCATATTATCC[A/C]GTTACCAATCTGTTAGGACAATAACATGGTCGAACTGAGAGCAAGGGCTA
Mus_009817_Class_I	N/A	N/A	*	0	Unique_Gm	Tm1_Mira454_Contig_15811	ACTTCAATTTGGGATCTTCAGATCCCCACTAAAATAAAGATTCATCTTTG[A/G]CGCCTTCTGCAGAACTATGTACCTCACTTCATGAATTTGGTGAAGTGAAG
Mus_010379_Class_I	N/A	N/A	Chr09	21305695	2_GmGa	Tm1_Mira454_Contig_16919	AGGTGAAAAATTCTCTTTTCATCGATCGCCAAAAAGCAACCGCGAACCCC[T/C]GTCGATCGCAGGAGAGAGGGAATCGGGATAAATGGGGAAGAAAAGGAAGT
Mus_010871_Class_I	N/A	N/A	*	0	Unique_Gm	Tm1_Mira454_Contig_18060	TATAATAAAAATCAATTTTGATGCGGCTTTCAACCAGAACTAACATAAAT[T/C]AGTGTCAGGAATCATTGCGAGAAACAAATATGGTTATTTATGGCATCGTG
Mus_011161_Class_I	N/A	N/A	*	0	Unique_Gm	Tm1_Mira454_Contig_18785	GCAATGAAAATGTGGCTGTAGCAGGAGCAGAGAACGAGAACCGACCAGCA[C/G]ATGACGGTAATCAGGCGGTCGAGAACGAGAACGAACCAGAACCTGGTTTA
Mus_011166_Class_I	N/A	N/A	*	0	Unique_Gm	Tm1_Mira454_Contig_18792	AAGATGCAGAATATGCTCCTAACTCCGACATTAATTTTGCTTTCCTCCAC[A/G]TTGACCTTATCAAAAAGATCCAACTTCAACTCATATGTGTTATTGTCAGT
Mus_011491_Class_I	N/A	N/A	*	0	Unique_Gm	Tm1_Mira454_Contig_19685	TATATTAGCATGGCTTTAATTACATAACCAAATTCAACATTTCCAAAAAT[A/T]TATTGCAGCCTACACATGCCATAGTTCCAAAATGCAACTTTATAAATACC
Mus_011839_Class_I	N/A	N/A	Chr10	49416292	Unique_Gm	Tm1_Mira454_Contig_20551	AGCAACCAGTGATTTTTCCATAAAAACATGCTAAAATAATTTGAGTTTTC[T/C]GTGGGATAGAGTCGACCTTGCGTGCTGCAGTTTACACGTTGCTCTCTGTG
Mus_012029_Class_I	N/A	N/A	*	0	Unique_Gm	Tm1_Mira454_Contig_20977	CCGAGTTGGAATCCCAGATCTAGTGCCTGATAACACACCAACACCTCGGC[T/C]GCAAAAGCAGACGCCGCGTCAAAATTTATCCTCAGTCATAGCCCTGATGG
Mus_012208_Class_I	N/A	N/A	*	0	Unique_Gm	Tm1_Mira454_Contig_21401	AACACGGTGATAGGAGAACGAGGGTGGCTATTTACTTTGATGCAGTTTTT[T/G]ATCAACAAGCCTTCAGATTTGCTTCGGGACTGGTAGTACAAGATGTGAGG
Mus_012392_Class_I	N/A	N/A	*	0	Unique_Gm	Tm1_Mira454_Contig_21979	TGCAAGAGCAAAATGACGATAGACCTAAGATAGCAGCTATTATAAAAGAC[T/C]CTAAGCAACTGAGCTACAGTTTTGTACATGTCTCTTGTGATTTTAACCAG
Mus_012470_Class_I	N/A	N/A	Chr05	32168653	Unique_Gm	Tm1_Mira454_Contig_22160	GTTGATGCAGTTGCTCTGAACCAAGGAAAGACCTCGCTAAGCAATGATTC[T/C]GAACATAGAGATGAAAAGGTGGTTTCTGTTGCTGACTTACTCTGTGCTGC
Mus_012756_Class_I	N/A	N/A	Chr11	20242831	2_GmGl	Tm1_Mira454_Contig_22969	TAAGTTTTGAGAAATACCCAAAATGAATAAAAATTGTATTAAAGTTGCTT[A/G]TTAAGAATAGTACAAAGTTCCCTTTCCAAAAAGGCATGTACATTTTCGAA
Mus_013011_Class_I	N/A	N/A	Chr12	23315883	Unique_Gm	Tm1_Mira454_Contig_23665	CCCTGTTTTACTATTTTTTCGGCAAAAGTTTCTAATATCCTATCGTACTT[T/G]CCCTCCTCGACTGGCTCAACCGTCTTATGCTTCTCTTTATGTTCCCTTTG
Mus_013076_Class_I	N/A	N/A	*	0	Unique_Gm	Tm1_Mira454_Contig_23828	GGAAGAAGGAGTGTTTGCAACGCTTGAAATGTTATTAAAGAAGAAAAGGG[A/T]GTGACATTTGAAATGAAAGAGGAAACAAAGCTTTGGACCGAAAGAGAAGA
Mus_013245_Class_I	N/A	N/A	Chr08	6202416	Unique_Gm	Tm1_Mira454_Contig_24331	ATTTCTCTCCCCAGCCAATCAACAGAACTAGAAGAACTTTTGAAACTGTT[T/G]ACAGACCTTGAACTACCTGCTCCACCATTTCCTAGGCTTGCAGAAGCCAT
Mus_013424_Class_I	N/A	N/A	*	0	Unique_Gm	Tm1_Mira454_Contig_24890	TATTGCCTCCAGCATCCATGAGTTAATGGTTCATGAAACATGGAATGTCA[C/G]CAACTGCAATTTCCTCAAACATGGACTCGGGCAAAGTCGCCGAGGAACAT
Mus_013606_Class_I	N/A	N/A	*	0	Unique_Gm	Tm1_Mira454_Contig_25477	TCAGATTGGCCAAAGGGTTTCAATCCAACAGTGTCCACATAAGCAAATGG[A/C]TCCATTGGTGCCTTCTCTTCAACGAAACCCACGGTATCATAGAAGACCTG
Mus_013786_Class_I	N/A	N/A	*	0	Unique_Gm	Tm1_Mira454_Contig_25996	GATAATAGAAGGCGATTCCCTCACTGAAAATGAGGGTCCCGGTGCATGCT[A/G]AAATTCAAAGAAGGATGGATCGGAGACGAGAACCAGATTGATAACAGAGG
Mus_013872_Class_I	N/A	N/A	*	0	Unique_Gm	Tm1_Mira454_Contig_26241	AATAAGCTCCTTTATGAAAATTGAAACACAACAAGTTCAGATATTTCCAA[T/C]CACATAATTAGTTACGTTTCGGAGTTGAAAGGTTTAGATGAGAAAATACT
Mus_013873_Class_I	N/A	N/A	*	0	Unique_Gm	Tm1_Mira454_Contig_26241	CTTTTCAGATAGGTTTCAGGTTTGATTGTACGTGCGATGGATGGGGAAAT[C/G]TTGGCTTCTAAATCGGTACTTCACTTTGACGTTGCATCACCGTTTGCGGC
Mus_014000_Class_I	N/A	N/A	Chr04	59118479	Unique_Gm	Tm1_Mira454_Contig_26712	GAGAGAATCCCAAGATCACAGTTTAAGGATGTCAATGCAGACTCACACTC[A/G]GAAATAATTCTTGTTACAGGAGAGGGTTCACCAGCAACCGTTTCTGATGA
Mus_014062_Class_I	N/A	N/A	*	0	Unique_Gm	Tm1_Mira454_Contig_26816	AGCGCATCTAGAGTTGCCCTTTTATATGAGGAATTCAAATTAACAGCACC[A/T]ATGTTGGATGCTAAAGAAGCAAGTCTTTTAGACTTAGAATGTCCCCTCAG
Mus_014439_Class_I	N/A	N/A	*	0	2_GmGa	Tm1_Mira454_Contig_27861	CATCTTCAAATAAAAATCACAACTAACCATAAATTATAATTCTACTCAGA[A/C]ATTGCAAAAATTTTCAGCTAATCTAGACAATGCATCATTTATACCTGCAA
Mus_014805_Class_I	N/A	N/A	*	0	Unique_Gm	Tm1_Mira454_Contig_28919	TCTGTTTTGAAAAACTAAATTAAGCCAGGTGTAGAAATCCATATTTTCAT[T/C]AAAATTTGACCAGTCAACACCGATTGATTGCCAAACAGTTTTTGCAAGGC
Mus_014857_Class_I	N/A	N/A	*	0	Unique_Gm	Tm1_Mira454_Contig_29133	TGGTTTTGGGTCCTGTACAGGGCTAAGCAGGATGGTCCTGTAGTGTTGGG[T/C]TGGCGACACCCTTGGGAGGGCCGTGATGACCATTCTCATGGCCATGGAGA
Mus_015002_Class_I	N/A	N/A	Chr05	61617329	Unique_Gm	Tm1_Mira454_Contig_29516	ATTGCCTCAATATAGACTTGAAACCTGTCAGATGGAAGTAAACCAAACAT[T/G]CCTGAAATAGTCCTTTTCATGGCATCCACAGTTGTAGGGGGAACATCTTT
Mus_015129_Class_I	N/A	N/A	*	0	Unique_Gm	Tm1_Mira454_Contig_29887	AAAATAACAGCATCATACAGAATATTTTTCAGCAGATTTCCATCCTCGGG[T/C]CCCACCAAGGCAGTCACTGGCAAAGCTGGCTGCAGCAACATCCTCATAAG
Mus_015231_Class_I	N/A	N/A	Chr08	38529772	Unique_Gm	Tm1_Mira454_Contig_30214	AAACTCTTCTTGAGCATAGTGACTTTGCAACTTGATTTTACACCAAACAT[T/C]TTTGGCTTGATAAGTTACAGAATTTGCAATTCTACCCTCTTCCACATCCG
Mus_015247_Class_I	N/A	N/A	Chr09	68799223	Unique_Gm	Tm1_Mira454_Contig_30250	GCCAGTTGGACGGTGGAAGAAGGTGCGGCCATTTGGAGGAAAAGCACCGT[C/G]AGGAAGCTTGCCGGTTTCCAAAACTGAAATCTCAATTGAGTTGCCGGTAT
Mus_015255_Class_I	N/A	N/A	*	0	Unique_Gm	Tm1_Mira454_Contig_30267	TCATCAACAACTATATTGTTGAACCTAATGGGCATAAATCTGCCTCAGGG[A/G]TTGTGGTCAGAGACGAGGAAAGGCTTGTCCTTCTTTCCTACTCAGAGATC
Mus_015297_Class_I	N/A	N/A	Chr10	56853446	Unique_Gm	Tm1_Mira454_Contig_30391	GCTCTTATAATCCCTGTCTTCAGCATCAGCTACACGATCTGGAGTTCTGC[T/C]CCTCCCCCTGGGACTCCCACTGTAATCCGAACCATTGGCATGTCTGCGAT
Mus_015308_Class_I	N/A	N/A	Chr08	45132021	Unique_Gm	Tm1_Mira454_Contig_30414	GTTTTTCTCATCTAACTTCCCAGAAAATGTTGACCCCAGCCCAGGATCAT[T/C]TTTAATAGCTTGCGTGTGATCAACAAAACTCTGACCACGCCAATGACTGT
Mus_015384_Class_I	N/A	N/A	Chr04	28561444	Unique_Gm	Tm1_Mira454_Contig_30642	TGTGCGCTTCTATAGCTTTTTGTACCAACGATGCACCGAATTGCGGTGGA[T/C]TAGCCAACAATAACCCGGCTGCCGTGACGGTGAAGATGGCATGAATCAGG
Mus_015397_Class_I	N/A	N/A	Chr08	54547260	2_GmGa	Tm1_Mira454_Contig_30718	TTTGAAATATCGACGATCCTCTTCATCAACAAGCACGAGATTCAAGTAAT[A/T]CTTCACGCTGAATTTGTTGTTTATGTTGCGATGCGTCGGCGTCAGTTCAT
Mus_015486_Class_I	N/A	N/A	*	0	Unique_Gm	Tm1_Mira454_Contig_31005	GCTGCATACGATGTGGTTTGGGAGATGAAGACTGCTCTCACACTTTCAGA[A/C]ATTGCCCTGGGTATTCCAGCAGGGAACAGAGGAGCAGAGTCGACTTTTTT
Mus_015537_Class_I	N/A	N/A	*	0	Unique_Gm	Tm1_Mira454_Contig_31123	AGTGAAAACAGGAAATGTTACAAAAACTTGTGGAAAAGTGACCTCCCTTC[A/T]AAGTTAAAAATTACAGCATGGAGAGCCACTTTAAACTACCTTCCTACACT
Mus_015566_Class_I	N/A	N/A	Chr09	174566	Unique_Gm	Tm1_Mira454_Contig_31206	ACCTACAGGAGGTCGGCACTGAACGGGTCCAGGAGGCGTGCAACCAACAG[T/C]ACTACTAACAGCAGGATCATAAAGCACCAACTGTTTAGAAGTATTCCCAT
Mus_015650_Class_I	N/A	N/A	*	0	Unique_Gm	Tm1_Mira454_Contig_31530	GATCGACGATACCCGTAGTCATCACGACCACCACCACGGTACCTGCCACG[T/C]TCACCACGACCATAGTCTCTGGTATTTTTTAGTCCAAGGTAATGGCCTGG
Mus_015689_Class_I	N/A	N/A	*	0	Unique_Gm	Tm1_Mira454_Contig_31667	CCAGCAATGGAACAAGGAACCAGTCCCGAATTCACATAGAAGCAAACAGG[A/T]CAGCCCTCAGAACAGCCTTCCTCTTTCAAACTGGAATATCTTCAAACTGT
Mus_015734_Class_I	N/A	N/A	*	0	Unique_Gm	Tm1_Mira454_Contig_31819	TGTTCAAATCCTATTTGGACTGCTTTTCGACATGCGATTGCTTTAGCTGC[A/G]AAGGCGGAAGTTACCCCATGATGGATCTCAGAGCAAGAAAGTAAGACTAC
Mus_015806_Class_I	N/A	N/A	*	0	Unique_Gm	Tm1_Mira454_Contig_32037	TAGTGATAATGAGTCCAGCCATTCAAAGAGGCACAAGAAGAGTGAAAGGC[A/T]AAAGAAGTCAAAGGAAAAAGAACGGAGCAAGAGTTATCGACATAGACGTC
Mus_015850_Class_I	N/A	N/A	Chr08	17917691	Unique_Gm	Tm1_Mira454_Contig_32211	TGTAGATCCGAGTGCACAAACCCATACTTGCGCAACACCTGATTATCAGC[A/G]AAGTTCAAAGCTTTGACCATCCCATTCCAACAAGACTCCCCAGCATACAT
Mus_016130_Class_I	N/A	N/A	Chr13	30704960	Unique_Gm	Tm1_Mira454_Contig_33038	CTGATAATAGAGATCGATGTAATCGACATCAAGACGCTTCAAGCTCGCCT[C/G]GCAGCACGCCCGGACATACTCGGGACTACCTTTCACAATCATACCAGTCG
Mus_016156_Class_I	N/A	N/A	Chr06	47819200	2_GmGa	Tm1_Mira454_Contig_33116	TTGCAGGTATAAATGATGCATTGTCTAGATTAGCTGAAAATTTTTGCAAT[T/G]TCTGAGTAGAATTATAATTTATGGTTAGTTGTGATTTTTATTTGAAGATG
Mus_016172_Class_I	N/A	N/A	*	0	Unique_Gm	Tm1_Mira454_Contig_33198	AAGATTGCTTTCAAGAGGACATTGCTCAGAAAATTCTTCAGATTCCCTTC[A/G]CAGAGATTGAGCATAAGGATTTCCAGGTTTGGAAAGGAGAATTATCTGGT
Mus_016275_Class_I	N/A	N/A	*	0	Unique_Gm	Tm1_Mira454_Contig_33608	AACACGGTGATAGGAGAACGAGGGTGGCTATTTACTTTGATGCAGTTTTT[T/G]ATCAACAAGCCTTCAGATTTGCTTCGGGACTGGTAGTACAAGATGTGAGG
Mus_016329_Class_I	N/A	N/A	Chr09	1541333	Unique_Gm	Tm1_Mira454_Contig_33763	ATCACCAAGGCCATGTAGCCAAACTATTGTCGCCTGATGCCTCCCTTTGG[A/G]CCTGACCACATAGGTTCTTCCAAATTCAAGTGCTCTTCTAACGGTTCCAC
Mus_016342_Class_I	N/A	N/A	*	0	Unique_Gm	Tm1_Mira454_Contig_33823	ATGGCGACTAAATTTACTGACCAAAATAAATATTACAGTATAGAGAATTG[T/C]ATAGAACTATTTGCCTACGAAGGTTAATATACAACACCGAAAACTGATCA
Mus_016344_Class_I	N/A	N/A	*	0	Unique_Gm	Tm1_Mira454_Contig_33823	GTAATTGTATGTCGAAAAGCTGTCCAAATAGGAGTAGAACAAGAATGGCC[A/G]AAGATCATCATAGAAGGTGATTCCCTCACAATAATAAAGAAATGTTTGTC
Mus_016592_Class_I	N/A	N/A	Chr11	78411	Unique_Gm	Tm1_Mira454_Contig_34711	GAGCAAGTATTGCGTGATCTCCTCCAAGATATTTTGGCTCTCAACTGAAG[T/C]TGTCATCTGTTCAGTTATGCAGTTCCCAATATGATCCACTAGATTGGTCA
Mus_016849_Class_I	N/A	N/A	Chr07	15070345	Unique_Gm	Tm1_Mira454_Contig_35849	TCAGTCACAGCCTTGGGCTCTTCAACCACCTCCTTTGATTCAGTTTCAAC[T/C]GTGGCTTCAGTTTCTGGAGCCTGGGGTTCTTCGGATGCTGCTTCAGGCAC
Mus_016871_Class_I	N/A	N/A	Chr07	7534230	Unique_Gm	Tm1_Mira454_Contig_35966	TACTTTGCTTAGTTGCAGTTGATGATCCATCTGGTATTGAATCAACCCTA[T/C]CTTTCAGTGAATAAACCAAATCGTTTCGAGCTTCAAGCTCTTCTTTCGAA
Mus_016902_Class_I	N/A	N/A	Chr09	23255407	Unique_Gm	Tm1_Mira454_Contig_36081	AACTCAGTCCTAACTCCCTTCTCGCCTCAATATTCTCTTCCTCAACACTC[A/G]TCAGCACCGGAGCCTGGAGTTCATCTCCGATCAGCTTCTCCTCCCCTTTA
Mus_016962_Class_I	N/A	N/A	Chr07	18769650	Unique_Gm	Tm1_Mira454_Contig_36344	ATAGTCCAGCACAAGCATCTTCTTGGTTCCTTGAACCACTCACGTCAGCA[A/G]TTCTCTGATCCAATGAAATATCCTGAACACGGGCAACCAGCATATCCTGA
Mus_017058_Class_I	N/A	N/A	Chr05	1702178	Unique_Gm	Tm1_Mira454_Contig_36697	GAAGATCAGCCTCTGGCTGGACATTACGGAGTCGAGCACTTGCCCGAGTT[A/G]AAGTTCCTAGCTGCATAACAGGTACCGCAGGAGGCAGCCCTAGATCATCA
Mus_017134_Class_I	N/A	N/A	Chr06	42986662	3_GmGaGl	Tm1_Mira454_Contig_37009	ACACCTAACCTGAAGGCTCGTCTTAACACTTTCCGAGAGGAATTTCGTGC[A/T]GTTTGGCGTAATTACAGTGAGCTGTAGCTTGCATAGTCTATAGTGTGCAG
Mus_017135_Class_I	N/A	N/A	*	0	Unique_Gm	Tm1_Mira454_Contig_37009	CTTGCATAGTCTATAGTGTGCAGGGATGGTTCTGATGATCTGAAACTCTT[A/G]CACCCTATTACTGTAAGGTTGCATCTAGTTGCTGTTGATCAGTTGATGTT
Mus_017140_Class_I	N/A	N/A	*	0	Unique_Gm	Tm1_Mira454_Contig_37049	TATTGCCTCCAGCATCCATGAGTTAATGGTTCATGAAACATGGAATGTCA[C/G]CAACTGCAATTTCCTCAAACATGGACTCGGGCAAAGTCGCCGAGGAACAT
Mus_017501_Class_I	N/A	N/A	Chr11	13133060	2_GmGa	Tm1_Mira454_Contig_38452	AAGAACAAACCAACAAAATCTTTTATCTTTATGCTTTTAACTAGTTTTTG[A/T]TATTGACATATCTTTGTACTCTTTTAAGTTCCTAAATATGAACTAGAGAA
Mus_017581_Class_I	N/A	N/A	Chr03	45086107	Unique_Gm	Tm1_Mira454_Contig_38873	TGTCCTTATTACCCCCAAGAGGTTTCTTGCAAAGGAAGCAAGCATCCAAG[A/T]AATGGGGTTGATGATGATCTTCAAATCTGCCATCATAAAATCTAGTAGAC
Mus_017608_Class_I	N/A	N/A	*	0	Unique_Gm	Tm1_Mira454_Contig_39014	AATAATTTTACTTTACATGCTGAAATTAAAACCTTTTATAGGAAACTATG[A/G]AAATTATACATCCCCTCAAAAATACGGATTACGGTATGGTGATTTGCATG
Mus_018023_Class_I	N/A	N/A	Chr05	53249115	Unique_Gm	Tm1_Mira454_Contig_41210	TTGGTCCGAGTGCTATAAGCATAGGGATGCCTTGGACCTTGAATTTGCGA[T/C]TCAATGATGATTTCCGAGCATCATTGAATGGAAGAGCCAACCAAGGCATT
Mus_018149_Class_I	N/A	N/A	Chr02	59010793	Unique_Gm	Tm1_Mira454_Contig_41890	GTATCTTTTGCTTTGGTTCTGAATCATCCCCATTGGTTTGGGATGCTACA[T/C]CAGCCTCCTTGGCTTCAGCAACCAATTGAGAATCCTCAGCTTCAGAAGGG
Mus_018152_Class_I	N/A	N/A	*	0	Unique_Gm	Tm1_Mira454_Contig_41909	GGTTTCGCCAAGCTTTGCTTCTCTTTCTTGATCCTTCATCCCCTCACCGT[A/T]CCTCCTCTTTTGACCTTGTTGTATCTCACTCCACACTTGATCTACCGTCT
Mus_018192_Class_I	N/A	N/A	*	0	Unique_Gm	Tm1_Mira454_Contig_42212	AAGATTGCTTTCAAGAGGACATTGCTCAGAAAATTCTTCAGATTCCCTTC[A/G]CAGAGATTGAGCATAAGGATTTCCAGGTTTGGAAAGGAGAATTATCTGGT
Mus_018477_Class_I	BAD	N/A	*	0	Unique_Gm	Tm1_Mira454_Contig_43940	CAGAAATCTCATGGAAAACATACAGCACATTGCCCACGATTCCGACTGTG[A/G]GAGACCAGTAAGGAAATTTTGGATCGAGGCAAACCCATGATTTATCATTA
Mus_018518_Class_I	N/A	N/A	*	0	Unique_Gm	Tm1_Mira454_Contig_44193	TGCAAGAGCAAAATGACGATAGACCTAAGATAGCAGCTATTATAAAAGAC[T/C]CTAAGCAACTGAGCTACAGTTTTGTACATGTCTCTTGTGATTTTAACCAG
Mus_018552_Class_I	N/A	N/A	*	0	Unique_Gm	Tm1_Mira454_Contig_44405	CTATGAAGCTTTTCAGCAAATCCCTCAGGTCCAAGCTCAGCTTCATCACA[A/G]GCTAACTCCTCATTGGCAACAAATCTATAATAACGAATCATCAAATCTTG
Mus_018640_Class_I	N/A	N/A	Chr02	49750569	Unique_Gm	Tm1_Mira454_Contig_44841	TCATCCTCTTTTCCTCCTCGGTTTCTTCTCTATCTGCACCTTCATCTTCA[C/G]CTTCAGTTTCCTCTGCTTCCGCTTTACTCTGCAGCTCCTCTGCTTTCTTC
Mus_018656_Class_I	N/A	N/A	Chr04	19959270	Unique_Gm	Tm1_Mira454_Contig_45001	TGAACCATCTGATAGTAAAGAGAAACCGCTTACAGGGGAAACGCATGTAC[A/G]ATTATGTAACTTGATGATGGGTCATCATCATACATAAAACCATTACCATA
Mus_018687_Class_I	N/A	N/A	Chr02	60654509	Unique_Gm	Tm1_Mira454_Contig_45226	TTGTTCTTCAATTGATAAGGTTCGGAGATGCGGTTTAAGTTGTCACTAAC[T/C]TTGATCGATAAGCCTTGGCTTATATTACACCATGTGAGGGTGATGAAAAG
Mus_018901_Class_I	N/A	N/A	*	0	Unique_Gm	Tm1_Mira454_Contig_46584	AAAACTTACAACCACGGCTGTTAGATCTGAACACAGAGAGGAGGAACTAT[A/G]GGAGTCTATACAGTTTGATGCAACTTTCGATATCAACAATTCCATATCCG
Mus_018903_Class_I	N/A	N/A	Chr11	8546700	Unique_Gm	Tm1_Mira454_Contig_46589	CAATGATTTTCGGCCTCGCTTCTTTGGGGGTTCCTTTTCTGGTGTTGGAG[T/C]AGTCTTGGCCTTTTCACTGATCCTTGCTGATCTTCTAGGGGTCTCACCGG
Mus_018925_Class_I	N/A	N/A	*	0	Unique_Gm	Tm1_Mira454_Contig_46733	ACAATATGGAGAATCTCATGGAATTATTTTCCGATATGGGTTAATATGCA[A/G]CATCGAAAGCTTGTAAGCAATACAAGCTGCCCCCGATGTGGAGAAAGAGC
Mus_018998_Class_I	N/A	N/A	*	0	Unique_Gm	Tm1_Mira454_Contig_47193	GATAATAGAAGGCGATTCCCTCACTGAAAATGAGGGTCCCGGTGCATGCT[A/G]AAATTCAAAGAAGGATGGATCGGAGACGAGAACCAGATTGATAACAGAGG
Mus_019050_Class_I	N/A	N/A	Chr07	915662	Unique_Gm	Tm1_Mira454_Contig_47555	CCAGAGGTCACCTTGTGGTTCGATTGATTCAAATGATATATCATCGCCGA[T/C]TCAAATTTCAGAGGACAAAGAATCAAAAGCAGAGCATTGGAAGAACAAGA
Mus_019069_Class_I	N/A	N/A	Chr08	12444132	Unique_Gm	Tm1_Mira454_Contig_47688	CACCTGAGATGGTTGAGAAAGTGGTTGAGAAGGACATGGTATAATTTAAC[T/C]ATTGCTAATTTGCTGGCTTTTGGCTGCGGTTTTCTCGGAATCTCCTTAGC
Mus_019137_Class_I	N/A	N/A	Chr07	48775063	2_GmGa	Tm1_Mira454_Contig_48058	AACTTTGTCTGGCAGGCAAGCATCAGCCTACATATGTGATGCTGGGGAAG[A/G]GTTACTGGCCCTGCAAAAGAAGCTTGCTGCAATTGAATCTCATCAACAGT
Mus_019147_Class_I	N/A	N/A	*	0	Unique_Gm	Tm1_Mira454_Contig_48171	TATTGCCTCCAGCATCCATGAGTTAATGGTTCATGAAACATGGAATGTCA[C/G]CAACTGCAATTTCCTCAAACATGGACTCGGGCAAAGTCGCCGAGGAACAT
Mus_019215_Class_I	N/A	N/A	Chr08	14475727	Unique_Gm	Tm1_Mira454_Contig_48477	GGATCCCACCCTTTTTCCCTTATCTTCATCTCCGTCTATGGAAGTTTTCT[T/G]CGATGAACAATAACCTTCGGATTCATTGTCTATTGGTTGATGATAAGGAG
Mus_019275_Class_I	N/A	N/A	*	0	Unique_Gm	Tm1_Mira454_Contig_48847	AACCTTCGACCATTCCTGTTCCACTCCTACTTGGACCGCTTTTCTACGCA[T/C]GATTACTTCAGCTGCAAATGTGAAAGTTACCCCATGATGGATCTTTGAGC
Mus_019276_Class_I	N/A	N/A	*	0	Unique_Gm	Tm1_Mira454_Contig_48847	GTTAATTGTTTCAGCTCTTTCTCCACATCGAGGGCAGCTTGACAAACTTT[T/C]TGTGTTGCATATTAACCCTCGTAGGCAAATAGTACCATGAAATTCTCCAT
Mus_019496_Class_I	N/A	N/A	Chr02	56977249	Unique_Gm	Tm1_Mira454_Contig_50332	ATCGTGCATCCACCACTCCCGTGTCCAGTGGTTGCGATGATGAGCCACCC[T/C]CTGAAACAGTAATACATGCTGTGTTTAGGTCACTATAGGCGTGTAACCAT
Mus_019527_Class_I	N/A	N/A	*	0	Unique_Gm	Tm1_Mira454_Contig_50572	TAAATACACAAAATAAAGAAATCAAACCTTGAATATCGATTGTAATAAAA[A/T]CAGAAACCAAATGCCACCTTCTTCGTCTTCTCTGTGTGGGTTATGTGAAA
Mus_019544_Class_I	N/A	N/A	Chr02	4057589	Unique_Gm	Tm1_Mira454_Contig_50717	GAGAGCCAAAGAAAGAAGCTCATACCCGGAGGACCAAAAACATGAGTAAA[T/C]GGCAAGCAGGATGTGAAGCATTTGCCTGCGCACTCTCAAGCCAGACCCTG
Mus_019549_Class_I	N/A	N/A	*	0	Unique_Gm	Tm1_Mira454_Contig_50743	AGTTCACTGTTATCTTCCATAACATTCTCCGCGGTTTTCACATCTGTCTT[A/C]AGCTTTTTGGATTGAATCGATTTCTCCTCGCCCTCGAATGCTCTTTTATT
Mus_019571_Class_I	N/A	N/A	*	0	Unique_Gm	Tm1_Mira454_Contig_50900	AGGCCGGAGAAGACAGGTTTGCGGTGGATAGGGTAATGGTGTGCCTGAAT[T/C]GGTGAAGAAGATGGTAACGGCAGACAGATTGTCTTGGTTCCAGAGTCTCT
Mus_019611_Class_I	N/A	N/A	*	0	Unique_Gm	Tm1_Mira454_Contig_51140	CTCACTACAGTAACTTAGTGTTAAGAAGGTTGAGGACTGATTCTGTTTGT[T/C]CGCTTTGCAGGGAAGCATCAGAAACCACGGATCATTTGTTGTGGTCTTGC
Mus_019612_Class_I	N/A	N/A	*	0	Unique_Gm	Tm1_Mira454_Contig_51140	TGGCCAGAGACGCAAGAGGGGAAATTAGAGGAGCTGTAACTTATCTGATT[A/G]AGGATGTAGCTGATGCGTTCATTGCTGAAGCAAGGGCATGTGAAAGGTCC
Mus_019613_Class_I	N/A	N/A	*	0	Unique_Gm	Tm1_Mira454_Contig_51140	GATGCGTTCATTGCTGAAGCAAGGGCATGTGAAAGGTCCTTATTGTTTGC[A/G]CGTCTGATGGGTTTCAGGTGTTTGGAAGTGGAAGGGGATTCTCTGACCGT
Mus_019690_Class_I	N/A	N/A	*	0	Unique_Gm	Tm1_Mira454_Contig_51602	ATACTTGGGCATCAACTGCCTAGCTTGTAGGCTAACATCCCTCTGGAACA[T/C]ACATGGGCACCAAGTGCCAAGCCTAAAGGCTTTACATCCGCCCCTGGTAA
Mus_019765_Class_I	N/A	N/A	*	0	Unique_Gm	Tm1_Mira454_Contig_51999	CTATGAAGCTTTTCAGCAAATCCCTCAGGTCCAAGCTCAGCTTCATCACA[A/G]GCTAACTCCTCATTGGCAACAAATCTATAATAACGAATCATCAAATCTTG
Mus_019777_Class_I	N/A	N/A	*	0	Unique_Gm	Tm1_Mira454_Contig_52055	TAGTGATAATGAGTCCAGCCATTCAAAGAGGCACAAGAAGAGTGAAAGGC[A/T]AAAGAAGTCAAAGGAAAAAGAACGGAGCAAGAGTTATCGACATAGACGTC
Mus_019996_Class_I	N/A	N/A	*	0	Unique_Gm	Tm1_Mira454_Contig_53415	AAACTTTGCTGCTGAATGTTTCCAATTATGGACAAACCACTCATGGTACC[A/C]GCGAAAGCAAAGCAAAAGGTTCCGCTGCTGTCTACTGGAATCAAATAATT
Mus_020029_Class_I	N/A	N/A	Chr01	55792037	Unique_Gm	Tm1_Mira454_Contig_53680	GGCCCAGAACATCTAAGGGCATCACAGACCTGTTATTGCCTCAAACTTCC[T/G]TGGCCTAAAAGGCCATAGTCCCTCTAAGAAGCTAGCCACGGAGGATCACC
Mus_020477_Class_I	N/A	N/A	Chr08	56170541	Unique_Gm	Tm1_Mira454_Contig_56286	TTGCAAGCGGAGGCTTACAACGCACTCCGCGACGCGTTCGTGAAATTATC[A/G]CCGGACTTGCCGACCACCGGTGGGGTTGCGTTGTTCGACACGTGCTACGA
Mus_020575_Class_I	N/A	N/A	Chr06	40286458	Unique_Gm	Tm1_Mira454_Contig_56520	AGGATTGTCGGTATCCCAACTAGCATTCTTCCCAAAAATGTAGGGATAGT[A/G]AGTTGCGAGGTAAATATTCGTGGAACAGCTTCATGGTGGAACTGGTGGTA
Mus_020579_Class_I	N/A	N/A	*	0	Unique_Gm	Tm1_Mira454_Contig_56527	TCTAACGTGGTTAGAGCATTTGCTTCCTGCTTGGGTTTCCCGAAAAGCCT[A/G]TTAAACATGGTTGATTCTCCGCGATTAAACCCCCGATCTTCTGTAAAAAT
Mus_020612_Class_I	N/A	N/A	*	0	Unique_Gm	Tm1_Mira454_Contig_56605	AGCGCATCTAGAGTTGCCCTTTTATATGAGGAATTCAAATTAACAGCACC[A/T]ATGTTGGATGCTAAAGAAGCAAGTCTTTTAGACTTAGAATGTCCCCTCAG
Mus_020755_Class_I	N/A	N/A	Chr06	46476833	Unique_Gm	Tm1_Mira454_Contig_57017	TCTGCTTCTTTAGCTTCTCCAAGAGTCCTCGCTGGATCTTCTTCCAGCCT[T/C]ATTTGTTTTAGGATTGAAGAAAGATCTCCATCACCCTTGTCAACTTCTGC
Mus_020922_Class_I	N/A	N/A	Chr13	2435078	Unique_Gm	Tm1_Mira454_Contig_57452	CTCCTAAAGCTATCCATCTTGCTTCTTTGTGATGGGGTGATACTGGTTGT[A/G]AGTTGTTCCCAACTTTGCGTGCCGTCACACCTCTTGGACGAAAACTCGAT
Mus_021061_Class_I	N/A	N/A	*	0	Unique_Gm	Tm1_Mira454_Contig_57803	ATGAAACTCTTAAGCTCAATTATGATAACCTCCAGCATGATAATCAAGTT[A/C]TTCTTAAACAGATAGAGGAGGTGAAGGCAAAGCTGAATGGAAAGGACAAT
Mus_021242_Class_I	N/A	N/A	Chr04	59118479	Unique_Gm	Tm1_Mira454_Contig_58344	GAGAGAATCCCAAGATCACAGTTTAAGGATGTCAATGCAGACTCACACTC[A/G]GAAATAATTCTTGTTACAGGAGAGGGTTCACCAGCAACCGTTTCTGATGA
Mus_021318_Class_I	N/A	N/A	Chr03	1371642	2_GmGa	Tm1_Mira454_Contig_58622	TGAGAGATTATCTGCCTCCAAAGCTATTTGTTTCACCACAGGTTCTCTGC[T/G]GTCCATGGATTTATCACTTGGTTCTAGTTCAACTGCTTGCTTGAACAGAG
Mus_021388_Class_I	N/A	N/A	Chr09	8062237	Unique_Gm	Tm1_Mira454_Contig_58876	GTTCTGGGATATGTTCAGAATGTAGAGGTGAAGGATTTGTGTTGAAAAAA[A/C]TGTCAGAAGAAAGTGCAGAAAGGGCAAGACTGACTGCAAAGAATATGGCC
Mus_021404_Class_I	N/A	N/A	Chr06	43554442	Unique_Gm	Tm1_Mira454_Contig_58916	ACAGATTCTGTTCTGGGGGCAGCATTGGAGAAGTATAATATGAGAGGAAC[A/G]TAGTTGCCCGAAAATCCTACATAATAAACACCTTAACACAATATATCATT
Mus_021450_Class_I	N/A	N/A	Chr11	5142120	Unique_Gm	Tm1_Mira454_Contig_59083	TTCGTAAGCTAAAAGGTCAGTGGCTGAAAACCGGGTAATGGTGCTGCAGG[A/T]GGGGGAAGTGGATTGGAGCTTGTCCCTGGTGGTGTAGGCTTGCTGCCCCA
Mus_021590_Class_I	N/A	N/A	Chr11	3116408	Unique_Gm	Tm1_Mira454_Contig_59615	TGGAAGGAGGTTTATAGCTATAATTACGGAAAGACTACAGACTAAAACTA[C/G]TGGATCGCCATCAAAACAAGACAAGAGCTGCCTATCCCCAATTTCCCATC
Mus_021620_Class_I	N/A	N/A	Chr13	207896	Unique_Gm	Tm1_Mira454_Contig_59784	GCAAATCAACAATGTCATTGACATCAAATACATCATCCTCGGTGTTGTCG[A/T]AAAAGCCATCTTCATCCTGGTTCTGGCTGATCCAATAGTCACGGTACCAA
Mus_021737_Class_I	N/A	N/A	Chr11	13133060	2_GmGa	Tm1_Mira454_Contig_60264	AAGAACAAACCAACAAAATCTTTTATCTTTATGCTTTTAACTAGTTTTTG[A/T]TATTGACATATCTTTGTACTCTTTTAAGTTCCTAAATATGAACTAGAGAA
Mus_021825_Class_I	N/A	N/A	Chr05	53249115	Unique_Gm	Tm1_Mira454_Contig_60717	TTGGTCCGAGTGCTATAAGCATAGGGATGCCTTGGACCTTGAATTTGCGA[T/C]TCAATGATGATTTCCGAGCATCATTGAATGGAAGAGCCAACCAAGGCATT
Mus_021826_Class_I	N/A	N/A	Chr05	53249273	Unique_Gm	Tm1_Mira454_Contig_60717	TCAAATGCATCATCCTTTTCCTTGATCTTCTTATATACTTCAACAAGGCT[T/C]GGTGTGAAAGCACGGCATGGTGGGCACCAATGGGCTGAGAAGTACAAGAG
Mus_021892_Class_I	N/A	N/A	Chr01	53050790	Unique_Gm	Tm1_Mira454_Contig_61095	TTGGTATCCACCTCTCCAGAAATGGTAAAGAGCGATTTCGGGCGCCACTC[A/G]TGCTGGATGAGTGCACTTGCCTTGCCAGCATTGTTCACCCGTGCCTTGAT
Mus_021914_Class_I	N/A	N/A	Chr11	5044892	3_GmGaGl	Tm1_Mira454_Contig_61193	ATCGCATTTGGCGAACTGGACATCAGATTGTGCAGCAAGTTTTGCTGATG[T/C]TGCTTGAGTTTCTGGTGATGGTGCTGATACCACCATTGGTTCACTCATTA
Mus_021920_Class_I	N/A	N/A	*	0	Unique_Gm	Tm1_Mira454_Contig_61234	TCTTGTGTTTGCTGTAGCCTTAGATCCTTGCCCCTTTGGTTTACTAGATT[T/G]CAGGCGAGAGCGAAACTGCTCCAAACCTTTTTCAAGAATGTCGTAATAAC
Mus_021926_Class_I	N/A	N/A	Chr11	33621464	Unique_Gm	Tm1_Mira454_Contig_61265	CCTGGTTTGGTCGTCTCTTAGTGAACCCGATGCAGAACATTCTCAAAGTG[A/T]AACTGTCAGTTGTCTTTACGTCCACATGAGCTTCAATCAAAGTTTGCCAT
Mus_021927_Class_I	N/A	N/A	*	0	Unique_Gm	Tm1_Mira454_Contig_61273	CCTCCTCTTGGTCCTTGATCTTTGTTCAAGGCAATAAATACGAAATACAC[A/T]AGTCCCATTGTGGCCAGCGCAAAGAAAGCTGTTGACAGGAATGACTTGAG
Mus_021968_Class_I	N/A	N/A	*	0	2_GmGl	Tm1_Mira454_Contig_61615	AGATTGAGGGTAACTGTTGGATCTTCTCCAACTTTTAGAAGTGCTGAACG[T/G]GCTGAGAAGCGGAGGGAGTTTTACCAGAAGTTAGAGGAAAAACACCGAGC
Mus_021973_Class_I	N/A	N/A	Chr07	39373823	2_GmGa	Tm1_Mira454_Contig_61641	CCCTAGACATTACTATGGAAAAAGAATGTGGCGTTCGAGCTTGTTGTGGG[T/G]TGAATGGAATAATACCTTTTGAAAAGAGCGAGGGCTGAGGAGGACTGACT
Mus_021974_Class_I	BAD	N/A	*	0	Unique_Gm	Tm1_Mira454_Contig_61642	CAGAAATCTCATGGAAAACATACAGCACATTGCCCACGATTCCGACTGTG[A/G]GAGACCAGTAAGGAAATTTTGGATCGAGGCAAACCCATGATTTATCATTA
Mus_021980_Class_I	N/A	N/A	Chr11	33621464	Unique_Gm	Tm1_Mira454_Contig_61688	CCTGGTTTGGTCGTCTCTTAGTGAACCCGATGCAGAACATTCTCAAAGTG[A/T]AACTGTCAGTTGTCTTTACGTCCACATGAGCTTCAATCAAAGTTTGCCAT
Mus_022007_Class_I	N/A	N/A	Chr09	23771203	Unique_Gm	Tm1_Mira454_Contig_61935	GGAACAACTCCGCCATCCCTTTCTCTCCTACTACTACTAGATGATTCTGC[A/T]GTGGAATCCTCAGCATTTCTCAACCCAATCGGGAAGTTAAGTTGCAGGCT
Mus_022010_Class_I	N/A	N/A	*	0	Unique_Gm	Tm1_Mira454_Contig_61949	GATCGACGATACCCGTAGTCATCACGACCACCACCACGGTACCTGCCACG[T/C]TCACCACGACCATAGTCTCTGGTATTTTTTAGTCCAAGGTAATGGCCTGG
Mus_022017_Class_I	N/A	N/A	*	0	Unique_Gm	Tm1_Mira454_Contig_62004	TGTTGAGCTTCTAACACCTTGAGTAATCTCCTGTCCTAAATCACTAAGCT[T/C]CATTGTCAAGTCACTGATCTCCATGCCTGATAATCGTACAGCAGCCATCG
Mus_022041_Class_I	N/A	N/A	Chr07	19347764	Unique_Gm	Tm1_Mira454_Contig_62274	TTGCGATATTCTGCAACAGGTATGGGCGTTGTTTTCCATTAAAATCCCGT[T/C]GTTTGATGAGTCGATGAGCCACAAGATCCGCTTTGTTAATATGTTTTCTG
Mus_022065_Class_I	N/A	N/A	Chr12	29076710	Unique_Gm	Tm1_Mira454_Contig_62530	GACACTAGTTGAAGCCCAGAGCAACCTCTGTTTCTTGGCACCCTTTTTCA[T/C]CAAAGCCTCCCATCTTGGACCGGAGAATTTCTTCTGGTAGAGCCTATATG
Mus_022149_Class_I	N/A	N/A	Chr09	9822931	Unique_Gm	Tm1_Mira454_Contig_63422	CGATGGTGTTGGTGGGGGCAACACCCTTAACATCGTCAAACTTTTCTGGG[A/T]TACGACTGTCTTGCAACTGCCTTGGTTCCTCTTTCTGCAGCTGTTTCGTG
Mus_022167_Class_I	N/A	N/A	*	0	Unique_Gm	Tm1_Mira454_Contig_63522	TTCTTGTTTCCTACCCACAGCTGCCTAGTCTGGTTCCAGAGAATAAGGCC[A/G]TGATTTACAAATTCGGAGGGGCCATTAGCACTTGCAGCATTGCCATTTGG
Mus_022175_Class_I	N/A	N/A	*	0	Unique_Gm	Tm1_Mira454_Contig_63578	ATTGTCCTTTCCATTCAGCTTTGCCTTCACCTCCTCTATCTGTTTAAGAA[T/G]AACTTGATTATCATGCTGGAGGTTATCATAATTGAGCTTAAGAGTTTCAT
Mus_022220_Class_I	N/A	N/A	*	0	Unique_Gm	Tm1_Mira454_Contig_63941	CGATGGCTGCTGTACGATTATCAGGCATGGAGATCAGTGACTTGACAATG[A/G]AGCTTAGTGATTTAGGACAGGAGATTACTCAAGGTGTTAGAAGCTCAACA
Mus_022239_Class_I	N/A	N/A	Chr10	8979216	3_GmGaGl	Tm1_Mira454_Contig_64027	TTGTTGACCGAGATCGGGTCTGAATTGTCGACGACGAGTAGTGCGAAATT[T/G]GATGTCCAGTTTTCGTAGTCGGATTCGATGCTCGATATGATACCGTCAAT
Mus_022299_Class_I	N/A	N/A	Chr01	55752854	Unique_Gm	TM1_EST_Contig_303	GGTGATCCTCCGTGGCTAGCTTCTTAGAGGGACTATGGCCTTTTAGGCCA[A/C]GGAAGTTTGAGGCAATAACAGGTCTGTGATGCCCTTAGATGTTCTGGGCC
Mus_022332_Class_I	N/A	N/A	Chr10	5007159	Unique_Gm	TM1_EST_Contig_506	AACATAGCCAGGCTGATGAGAATGAACGGGTTGCCGGTGATGATGACGAC[T/G]ACGATGTTCAGTGGCAAACTGATACTTCTCTTGCGGCTGCCCAACAACGC
Mus_022334_Class_I	N/A	N/A	*	0	Unique_Gm	TM1_EST_Contig_525	CAGGTCTTCTATGATACCGTGGGTTTCGTTGAAGAGAAGGCACCAATGGA[T/G]CCATTTGCTTATGTGGACACTGTTGGATTGAAACCCTTTGGCCAATCTGA
Mus_022359_Class_I	N/A	N/A	*	0	Unique_Gm	TM1_EST_Contig_664	GGAGCTGAAGGAGCAAATCTCGAGCCTGGAGTCGTTCCTGGGTTTGGAGC[C/G]TGATGAGACAACAACTGAGTTGAGTGGAAGTGCTGAGCCTGACTCAGTGG
Mus_022408_Class_I	N/A	N/A	Chr07	58101353	2_GmGa	TM1_EST_Contig_957	AAGCAACTGGCAAAGGAATTGAAGGGTCTTGACGAATCACCTCCGGAAGG[A/C]ATTAAAGTTGGTGTAAATGATGATGATTTTTCGATCATTTATGCTGACAT
Mus_022518_Class_I	N/A	N/A	Chr09	12059113	Unique_Gm	TM1_EST_Contig_1641	AGGCCTCCACAACTCCTTAATCTCAGATCCGGTAAGAGAGCAGGGATTCA[T/C]ATGACTCAACCAGATATCCTGTTCATATCCTCTAATAAATCTCACCATTT
Mus_022560_Class_I	N/A	N/A	Chr02	596069	Unique_Gm	TM1_EST_Contig_2009	GAAATCAACTTTCGACGGGTTAACTCGGTTAGAAGTCGTTGAACTCAGTG[A/C]CAACTCGTTTTCCGGTACCCTGGGAGCATGGTTCTTCCTCTTACCGTCGT
Mus_022583_Class_I	N/A	N/A	Chr01	53050790	Unique_Gm	TM1_EST_Contig_2067	ATCAAGGCACGGGTGAACAATGCTGGCAAGGCAAGTGCACTCATCCAGCA[T/C]GAGTGGCGCCCGAAATCGCTCTTTACCATTTCTGGAGAGGTGGATACCAA
Mus_022616_Class_I	N/A	N/A	Chr04	8200660	Unique_Gm	TM1_EST_Contig_2313	ATTCCCCAATTTTTCCTGAAACCCTAATCCTAATCCCAGATTCCTCCTGT[T/C]TACATCGTTTAGCAAATGGCAACCGAGGACCCGGCAGTCGTGGCAGACCC
Mus_022633_Class_I	N/A	N/A	Chr01	48052572	Unique_Gm	TM1_EST_Contig_2366	GAGACCCAGCTATGGTGAACCCGAATCTGAATACGGATCTGGGTATGGCC[A/G]AAAGGCAGAGTATGAAGGAGGCGGATCCGAATATGGAACCGGATACGGAC
Mus_022640_Class_I	N/A	N/A	Chr05	49222711	Unique_Gm	TM1_EST_Contig_2414	TCGTCAGGGTGGCTACGATCCACGCCTTGGTTTGCATCTCGAACCTTTAC[A/G]ATTACTCTAAACAGAACTCGGGGCCGTTGAGATCCACCGTCGACGCCGTC
Mus_022647_Class_I	N/A	N/A	*	0	Unique_Gm	TM1_EST_Contig_2476	GGTGATCAATACTGGAGAACAATTCAGCAGTTTTTCGAAAAACATGTGCC[A/G]AAAACTGGATATGATATTGATTCCCAGAGGAGAGGTGACTAGCAGGCGTG
Mus_022709_Class_I	N/A	N/A	Chr09	4075538	2_GmGa	TM1_EST_Contig_2842	TCTCCGATTGGGCCGAGTTAACCCACGAATGCCTCCTCAACATCCTTTCC[A/C]GACTCACTTTCGAGCACCGATGGTCCGGTCCTATGCTTGTCTGCAAACCA
Mus_022719_Class_I	N/A	N/A	Chr02	45061927	Unique_Gm	TM1_EST_Contig_2924	CTGCCGGAACATCGGGTGTTTCGGATTCCCATTCATCTGAATCATCATTT[A/G]ATACTTATACTGCTTCTGCATCTGCTTCGACATCAGCTCTTGCAAGCTCC
Mus_022731_Class_I	N/A	N/A	*	0	2_GmGa	TM1_EST_Contig_2986	AGAGCGAAATTTTACGATGATCCAACTGAAAGAGGGATAAATAACAATGG[A/T]AAGATAACAAATTGGAGATGCAAGTGGCAACGCGTGGTGGAGATGCTGCT
Mus_022766_Class_I	N/A	N/A	Chr12	34555678	Unique_Gm	TM1_EST_Contig_3225	CTCCTCCTCTAAAGCAACGACACCCAGTACTTCAACAACCACCGCAACGC[A/C]GTCTTCCGCGGCCGATAAAACCGATAGCAAATCCAGTGGAATCAAGCTTG
Mus_022825_Class_I	N/A	N/A	Chr10	56853446	Unique_Gm	TM1_EST_Contig_3510	ATCGCAGACATGCCAATGGTTCGGATTACAGTGGGAGTCCCAGGGGGAGG[A/G]GCAGAACTCCAGATCGTGTAGCTGATGCTGAAGACAGGGATTATAAGAGC
Mus_022829_Class_I	N/A	N/A	Chr07	58101353	2_GmGa	TM1_EST_Contig_3544	AAGCAACTGGCAAAGGAATTGAAGGGTCTTGACGAATCACCTCCGGAAGG[A/C]ATTAAAGTTGGTGTAAATGATGATGATTTTTCGATCATTTATGCTGACAT
Mus_022832_Class_I	N/A	N/A	*	0	Unique_Gm	TM1_EST_Contig_3565	GGACCAAGCAAGAAGAGACCTGCTGAGTCATCTAAGAAGACCCCTGCTCC[A/C]GAAAAGAAGGCAAAGCTGGTCACTCCCCAAAAGACAGTTCATTCTGGTGC
Mus_022885_Class_I	N/A	N/A	*	0	Unique_Gm	TM1_Sing_EST.DR432354	TTTACTCATTACTGTCTCACTAATAATCGGTAGTCACACCGTCTCGTCAG[T/C]GGCTCGACATTTATTCCAGACACAAACAACCTCATCAGAGCTGCCACAAT
Mus_022894_Class_I	N/A	N/A	*	0	Unique_Gm	TM1_Sing_EST.DR176750	TTTACTCATTACTGTCTCACTAATAATCGGTAGTCACACCGTCTCGTCAG[T/C]GGCTCGACATTTATTCCAGACACAAACAACCTCATCAGAGCTGCCACAAT
Mus_022913_Class_I	N/A	N/A	Chr05	62791736	Unique_Gm	TM1_Sing_EST.DT574456	TGCAAATCCAGGTTGGTCTGCTCCTGGGAATACAATCCAAGGATGGACAC[C/G]TCCTGGCCAAGGACCTACCGGATGGGTTGCACCAGGACAAGGTGCAGCAC
Mus_022919_Class_I	N/A	N/A	Chr05	379467	Unique_Gm	TM1_Sing_EST.DT574140	GATGTGAAGAACACGGATGCAGAGAAAGAGAATCGTCGTGGTGACCATCC[A/G]AACTTGGTGGGAAGTTTAAGCCCCTGTCCTTCGGCAGCTCCAGGTTTAAT
Mus_023010_Class_I	N/A	N/A	Chr06	42986662	3_GmGaGl	TM1_Sing_EST.DT569977	ACACCTAACCTGAAGGCTCGTCTTAACACTTTCCGAGAGGAATTTCGTGC[A/T]GTTTGGCGTAATTACAGTGAGCTGTAGCTTGCATAGTCTATAGTGTGCAG
Mus_023011_Class_I	N/A	N/A	*	0	Unique_Gm	TM1_Sing_EST.DT569977	CTTGCATAGTCTATAGTGTGCAGGGATGGTTCTGATGATCTGAAACTCTT[A/G]CACCCTATTACTGTAAGGTTGCATCTAGTTGCTGTTGATCAGTTGATGTT
Mus_023055_Class_I	N/A	N/A	*	0	2_GmGa	TM1_Sing_EST.DT568532	TAAAAAGAAAGGAACAAGAATTCCTTCATACTCATCAGCTCAAACAAGGG[T/G]GATTAGGTTTAGGGTTTCTTTTGGAGTAAGGTAAAAGCTCACACAAAGAT
Mus_023058_Class_I	N/A	N/A	*	0	Unique_Gm	TM1_Sing_EST.DT568385	GGGACGATGAGACTGACATGAAGAAACTTGAAGAAGCGGTAAGAAGTGTT[A/C]AGATGGAAGGACTGCTTTGGGGAGCATCTAAGCTTGTGCCCGTTGGTTAT
Mus_023065_Class_I	N/A	N/A	*	0	Unique_Gm	TM1_Sing_EST.DT568146	GTATGCTGACGATAAAGATGTCGGCAATGCCCAGCCCGTCGTGACGGTTA[A/G]GCAGGCTGAGGTGGAGGAGGAAGGTGGCAAAGATGCTTAGGGTAATTTCA
Mus_023128_Class_I	N/A	N/A	Chr09	21305695	2_GmGa	TM1_Sing_EST.DT565851	AGGTGAAAAATTCTCTTTTCATCGATCGCCAAAAAGCAACCGCGAACCCC[T/C]GTCGATCGCAGGAGAGAGGGAATCGGGATAAATGGGGAAGAAAAGGAAGT
Mus_023184_Class_I	N/A	N/A	Chr08	6202416	Unique_Gm	TM1_Sing_EST.DT563085	ATGGCTTCTGCAAGCCTAGGAAATGGTGGAGCAGGTAGTTCAAGGTCTGT[A/C]AACAGTTTCAAAAGTTCTTCTAGTTCTGTTGATTGGCTGGGGAGAGAAAT
Mus_023185_Class_I	GOOD	N/A	Chr06	28201273	Unique_Gm	TM1_Sing_EST.DT563070	TTAAAAACAATCACAATATCCTCATTTTCTCTCATTTTCTTAGTAACCCT[T/C]TACTTCAGAAACCGTCGTAGAAAAGTTTACCTACTGAATTTCGCATGTTA
Mus_023279_Class_I	N/A	N/A	*	0	Unique_Gm	TM1_Sing_EST.DT558368	CAGGTCTTCTATGATACCGTGGGTTTCGTTGAAGAGAAGGCACCAATGGA[T/G]CCATTTGCTTATGTGGACACTGTTGGATTGAAACCCTTTGGCCAATCTGA
Mus_023295_Class_I	N/A	N/A	Chr01	15450944	Unique_Gm	TM1_Sing_EST.DT557648	CCGACCCTCCGATCATTACAAGATCCTCAAATCCAACGTTGATGCTCTCA[A/T]CTTGATCCAAGTGGGCCTCACTCTCTCCGATTCTTCAGGTAACCTGCCGG
Mus_023315_Class_I	N/A	N/A	*	0	Unique_Gm	TM1_Sing_EST.DT556922	ATTTTTACAGAAGATCGGGGGTTTAATCGCGGAGAATCAACCATGTTTAA[T/C]AGGCTTTTCGGGAAACCCAAGCAGGAAGCAAATGCTCTAACCACGTTAGA
Mus_023346_Class_I	N/A	N/A	Chr06	39374923	Unique_Gm	TM1_Sing_EST.DT556221	AGTAGAAAAGAATCGAAAACCAACCAAGCTCCTGCAACATCTTCTTCCAA[T/G]TGGGCTACAAGTTTTCTTAATGCAGCGTCTACTGTTCGAGCCTCAGCTGA
Mus_023347_Class_I	N/A	N/A	*	0	Unique_Gm	TM1_Sing_EST.DT556199	TCTCCTACGAGCAGCCCTTCGCGGCGGCTCTCGTCCTACTGCTCCTCCCA[A/C]GCGTGGCTTCGCTTCCTCTTCTCATCACGATGATGCTTATGAAACCGCAA
Mus_023396_Class_I	N/A	N/A	Chr07	1866577	Unique_Gm	TM1_Sing_EST.DT553920	ACCTACGTGCCTTGCCCACCACCACCAAAGAGCCACAAGCCTACCCACAA[A/G]AGCCCACCCTCGGCACCTGAACAGCCAGGCACTTGCCCCAGAGATGCACT
Mus_023418_Class_I	N/A	N/A	Chr08	37181572	Unique_Gm	TM1_Sing_EST.DT552792	CGGAGGATATTTTATGCAACATCCTCAGGCTGCTGCGATGGCACAACAAC[T/C]GGGCATGTACTCTCAAAAGGTGCCATTGCAATTCAATAACCCACATCAAA
Mus_023428_Class_I	N/A	N/A	Chr05	49222711	Unique_Gm	TM1_Sing_EST.DT552138	TCGTCAGGGTGGCTACGATCCACGCCTTGGTTTGCATCTCGAACCTTTAC[A/G]ATTACTCTAAACAGAACTCGGGGCCGTTGAGATCCACCGTCGACGCCGTC
Mus_000147_Class_II	N/A	N/A	Chr02	596069	Unique_Gm	Tm1_Mira454_Contig_300	ACGACGGTAAGAGGAAGAACCATGCTCCCAGGGTACCGGAAAACGAGTTG[T/G]CACTGAGTTCAACGACTTCTAACCGAGTTAACCCGTCGAAAGTTGATTTC
Mus_000153_Class_II	GOOD	N/A	Chr06	28201273	Unique_Gm	Tm1_Mira454_Contig_311	TTAAAAACAATCACAATATCCTCATTTTCTCTCATTTTCTTAGTAACCCT[T/C]TACTTCAGAAACCGTCGTAGAAAAGTTTACCTACTGAATTTCGCATGTTA
Mus_000157_Class_II	N/A	N/A	Chr02	60654509	Unique_Gm	Tm1_Mira454_Contig_315	TTGTTCTTCAATTGATAAGGTTCGGAGATGCGGTTTAAGTTGTCACTAAC[T/C]TTGATCGATAAGCCTTGGCTTATATTACACCATGTGAGGGTGATGAAAAG
Mus_000173_Class_II	BAD	N/A	Chr09	13956078	Unique_Gm	Tm1_Mira454_Contig_335	GACAGTTGGATATTCGCGGAAGCCCAAGGCAGACAGTGAACCAAAAGAAC[A/G]TACAACCCTTCTAGAGATCGACAAAGCCATTATCCAATAACCAAGAATAA
Mus_000430_Class_II	N/A	N/A	Chr07	6473279	Unique_Gm	Tm1_Mira454_Contig_616	AAACTGAAGCTGTGCAACTGGTTGATTGGTTGTATCTGTACGATCTTCAG[T/C]TTTAGTAATTGAAGCCTCATCTTTGCTGTCAGAAGACTCAGAACGCAGAG
Mus_000464_Class_II	N/A	N/A	Chr03	45086107	Unique_Gm	Tm1_Mira454_Contig_668	TGTCCTTATTACCCCCAAGAGGTTTCTTGCAAAGGAAGCAAGCATCCAAG[A/T]AATGGGGTTGATGATGATCTTCAAATCTGCCATCATAAAATCTAGTAGAC
Mus_000514_Class_II	N/A	N/A	Chr09	174566	Unique_Gm	Tm1_Mira454_Contig_726	ACCTACAGGAGGTCGGCACTGAACGGGTCCAGGAGGCGTGCAACCAACAG[T/C]ACTACTAACAGCAGGATCATAAAGCACCAACTGTTTAGAAGTATTCCCAT
Mus_000530_Class_II	N/A	N/A	Chr01	11585346	Unique_Gm	Tm1_Mira454_Contig_748	AAGTAAACCTCTTGATTACTGCTGCTTCAGGTGGTGTAGGTCAATATGCA[A/G]TTCAACTAGCAAAGCTTGGAAACACCCATGTGACAGCCACTTGTGGGGCT
Mus_000531_Class_II	N/A	N/A	Chr01	11585423	2_GmGl	Tm1_Mira454_Contig_748	CATGTGACAGCCACTTGTGGGGCTCGCAATCTGGATTTCGTCAAAAGCCT[T/C]GGAGCAGATGAGGTTCTTGACTACAGAACTCCCGACGGTGCAGCTCTAAA
Mus_000577_Class_II	N/A	N/A	*	0	Unique_Gm	Tm1_Mira454_Contig_799	CTTATGAGGATGTTGCTGCAGCCAGCTTTGCCAGTGACTGCCTTGGTGGG[A/G]CCCGAGGATGGAAATCTGCTGAAAAATATTCTGTATGATGCTGTTATTTT
Mus_000668_Class_II	N/A	N/A	Chr05	53249115	Unique_Gm	Tm1_Mira454_Contig_901	TTGGTCCGAGTGCTATAAGCATAGGGATGCCTTGGACCTTGAATTTGCGA[T/C]TCAATGATGATTTCCGAGCATCATTGAATGGAAGAGCCAACCAAGGCATT
Mus_000669_Class_II	N/A	N/A	Chr05	53249273	Unique_Gm	Tm1_Mira454_Contig_901	TCAAATGCATCATCCTTTTCCTTGATCTTCTTATATACTTCAACAAGGCT[T/C]GGTGTGAAAGCACGGCATGGTGGGCACCAATGGGCTGAGAAGTACAAGAG
Mus_000843_Class_II	N/A	N/A	Chr04	8200660	Unique_Gm	Tm1_Mira454_Contig_1142	GGGTCTGCCACGACTGCCGGGTCCTCGGTTGCCATTTGCTAAACGATGTA[A/G]ACAGGAGGAATCTGGGATTAGGATTAGGGTTTCAGGAAAAATTGGGGAAT
Mus_000900_Class_II	N/A	N/A	Chr07	49442645	Unique_Gm	Tm1_Mira454_Contig_1237	CCCTCTTTCTTTGTTGATTCCTCAACCTCACTATACCCCACCATGCCACT[T/G]CTGTTGTCATCTTCCTTTTTGGGCATAATGAGTTCACTGTCAGCTAACCA
Mus_000974_Class_II	N/A	N/A	Chr08	56170541	Unique_Gm	Tm1_Mira454_Contig_1339	TTGCAAGCGGAGGCTTACAACGCACTCCGCGACGCGTTCGTGAAATTATC[A/G]CCGGACTTGCCGACCACCGGTGGGGTTGCGTTGTTCGACACGTGCTACGA
Mus_001002_Class_II	N/A	N/A	Chr07	39373823	2_GmGa	Tm1_Mira454_Contig_1369	CCCTAGACATTACTATGGAAAAAGAATGTGGCGTTCGAGCTTGTTGTGGG[T/G]TGAATGGAATAATACCTTTTGAAAAGAGCGAGGGCTGAGGAGGACTGACT
Mus_001107_Class_II	N/A	N/A	*	0	Unique_Gm	Tm1_Mira454_Contig_1533	ATAACCAACGGGCACAAGCTTAGATGCTCCCCAAAGCAGTCCTTCCATCT[T/G]AACACTTCTTACCGCTTCTTCAAGTTTCTTCATGTCAGTCTCATCGTCCC
Mus_001124_Class_II	N/A	N/A	Chr08	37181572	Unique_Gm	Tm1_Mira454_Contig_1549	TTTGATGTGGGTTATTGAATTGCAATGGCACCTTTTGAGAGTACATGCCC[A/G]GTTGTTGTGCCATCGCAGCAGCCTGAGGATGTTGCATAAAATATCCTCCG
Mus_001152_Class_II	N/A	N/A	Chr01	48052572	Unique_Gm	Tm1_Mira454_Contig_1586	GTCCGTATCCGGTTCCATATTCGGATCCGCCTCCTTCATACTCTGCCTTT[T/C]GGCCATACCCAGATCCGTATTCAGATTCGGGTTCACCATAGCTGGGTCTC
Mus_001199_Class_II	N/A	N/A	*	0	Unique_Gm	Tm1_Mira454_Contig_1664	CCAGCAATGGAACAAGGAACCAGTCCCGAATTCACATAGAAGCAAACAGG[A/T]CAGCCCTCAGAACAGCCTTCCTCTTTCAAACTGGAATATCTTCAAACTGT
Mus_001201_Class_II	N/A	N/A	*	0	2_GmGa	Tm1_Mira454_Contig_1666	AGCAGCATCTCCACCACGCGTTGCCACTTGCATCTCCAATTTGTTATCTT[A/T]CCATTGTTATTTATCCCTCTTTCAGTTGGATCATCGTAAAATTTCGCTCT
Mus_001411_Class_II	N/A	N/A	Chr05	61617329	Unique_Gm	Tm1_Mira454_Contig_1979	ATTGCCTCAATATAGACTTGAAACCTGTCAGATGGAAGTAAACCAAACAT[T/G]CCTGAAATAGTCCTTTTCATGGCATCCACAGTTGTAGGGGGAACATCTTT
Mus_001491_Class_II	N/A	N/A	*	0	Unique_Gm	Tm1_Mira454_Contig_2110	GCATGTGCTCCTCAACAATTTCAGTACCAAGTAACTCAGATGGTTTCTGA[A/G]AAATGGAGAGGGAACCCTTAGGATCAAAAGCGGTGCAATCACGGGGGATC
Mus_001511_Class_II	N/A	N/A	Chr09	1541333	Unique_Gm	Tm1_Mira454_Contig_2161	ATCACCAAGGCCATGTAGCCAAACTATTGTCGCCTGATGCCTCCCTTTGG[A/G]CCTGACCACATAGGTTCTTCCAAATTCAAGTGCTCTTCTAACGGTTCCAC
Mus_001619_Class_II	N/A	N/A	Chr07	915662	Unique_Gm	Tm1_Mira454_Contig_2332	TCTTGTTCTTCCAATGCTCTGCTTTTGATTCTTTGTCCTCTGAAATTTGA[A/G]TCGGCGATGATATATCATTTGAATCAATCGAACCACAAGGTGACCTCTGG
Mus_001706_Class_II	N/A	N/A	Chr08	17917691	Unique_Gm	Tm1_Mira454_Contig_2454	TGTAGATCCGAGTGCACAAACCCATACTTGCGCAACACCTGATTATCAGC[A/G]AAGTTCAAAGCTTTGACCATCCCATTCCAACAAGACTCCCCAGCATACAT
Mus_001735_Class_II	N/A	N/A	Chr13	6667890	Unique_Gm	Tm1_Mira454_Contig_2506	ACACTCCGCCTATCATCATCATAGCGGCCTCTTCCTCGGCCTTTAGAATA[A/G]TCAGGACTAGCACTACGACTCCTGCTACGGCGCCGAGAATCTCTGTCTTT
Mus_001787_Class_II	N/A	N/A	Chr09	13581042	Unique_Gm	Tm1_Mira454_Contig_2578	GTAGTGTTAACGGCGTAACCCTTCTCGAGCAACAACTTGACCAGCAATGA[C/G]GCAACGAATCCGCTGCCACCCACGACACAAGCTCTCTTTGTTCCTACGAG
Mus_001931_Class_II	N/A	N/A	Chr08	1198318	Unique_Gm	Tm1_Mira454_Contig_2764	CGGCATGGTTACCGACTCCGCGGCTGTGGAGGAAAATGAAGGTAAGCTTG[T/C]CAAAGTTCTTGACGTGTACGAGGCTCGATTGACACAGTCAAAATACTTGG
Mus_001952_Class_II	N/A	N/A	Chr01	39014695	Unique_Gm	Tm1_Mira454_Contig_2793	GGGTAGATCTCAAGATTGCAATGTCCTCCTCCATTAACCCACAACGGATC[A/G]TACTTATTCTTGCAAAGCTCCCAAAGCTGTTTTCCATGAGAATGATGAAC
Mus_002006_Class_II	N/A	N/A	Chr04	47569444	Unique_Gm	Tm1_Mira454_Contig_2861	ATTTTCTCTCCAACCAAACACTCATTCTCTCCTTCCTCTCTATCCTCCCC[T/G]TCAAATTTGTTGTTTTCCTTTTCCTCCTTCGAAATCAGCTCAAGGAGATA
Mus_002079_Class_II	N/A	N/A	*	0	Unique_Gm	Tm1_Mira454_Contig_2989	AACACGGTGATAGGAGAACGAGGGTGGCTATTTACTTTGATGCAGTTTTT[T/G]ATCAACAAGCCTTCAGATTTGCTTCGGGACTGGTAGTACAAGATGTGAGG
Mus_002147_Class_II	N/A	N/A	Chr07	50942634	Unique_Gm	Tm1_Mira454_Contig_3089	TAGCCCTTGCTCTCAGTTCGACCATGTTATTGTCCTAACAGATTGGTAAC[T/G]GGATAATATGGACTATAGACCGATCTTGAGAGGAGTTAAACCAAACTAAT
Mus_002266_Class_II	N/A	N/A	*	0	2_GmGl	Tm1_Mira454_Contig_3240	TTGATATCTTCTTCATTGGGATCAACAGAAACTTCTGTGGTTTCACCAGC[A/G]GAAGCGGCATCAGAGGGATCGTTCTGGGTAATTTGGTCATCATGTTGAAT
Mus_002271_Class_II	N/A	N/A	Chr03	42356623	Unique_Gm	Tm1_Mira454_Contig_3243	GCAATTCAACTGATCTATCTACATTCAATTCAGAAGTTGAGCTAGGCTGG[T/C]TGTGTCCAGATATGAATCCCGCCCCTACATCATCTGAAAGCCCAACAAGA
Mus_002305_Class_II	N/A	N/A	Chr08	28846781	Unique_Gm	Tm1_Mira454_Contig_3282	TTTTATTCCTACAGCATCTATACTTTACAATAGAAGACTTGCTATTTCCC[A/C]TATGTGTCCCCGCTGTAATATTGAAGCTGAGACTCCGCTACATATAAGCA
Mus_002306_Class_II	N/A	N/A	Chr08	28847234	Unique_Gm	Tm1_Mira454_Contig_3282	CCAAAGCCGACAGTCTTCTTCTGGTTTTGTTGTTAGGAACGCCCAAGGCC[A/T]GGTTTTGGGAAGTGGTATGGTACGGAACAATTTTGTCTCTGATCCTTTCA
Mus_002340_Class_II	N/A	N/A	Chr05	379467	Unique_Gm	Tm1_Mira454_Contig_3324	ATTAAACCTGGAGCTGCCGAAGGACAGGGGCTTAAACTTCCCACCAAGTT[T/C]GGATGGTCACCACGACGATTCTCTTTCTCTGCATCCGTGTTCTTCACATC
Mus_002344_Class_II	N/A	N/A	*	0	3_GmGaGl	Tm1_Mira454_Contig_3338	TTAATGTCCATTGGCTCACCAATGACTGCTGCTGCGTCCGGTTGGGCAAC[T/C]GCAACTTCTTCTCCTGACATTTTTTGAGCTCAAGTTGTGATCGTAAGCTC
Mus_002424_Class_II	N/A	N/A	Chr06	39374923	Unique_Gm	Tm1_Mira454_Contig_3447	TCAGCTGAGGCTCGAACAGTAGACGCTGCATTAAGAAAACTTGTAGCCCA[A/C]TTGGAAGAAGATGTTGCAGGAGCTTGGTTGGTTTTCGATTCTTTTCTACT
Mus_002428_Class_II	N/A	N/A	Chr01	17154718	Unique_Gm	Tm1_Mira454_Contig_3454	GCTCTAGCACCTGTATGCCATGGAACCTTGCAAACATATGGCCTAAACCG[A/G]ATAGGTGTGGGAGGCTCAAAAACTGAATTTTCTTGTGCACGCCTTTTTAA
Mus_002716_Class_II	N/A	N/A	Chr11	3116408	Unique_Gm	Tm1_Mira454_Contig_3817	GATGGGAAATTGGGGATAGGCAGCTCTTGTCTTGTTTTGATGGCGATCCA[C/G]TAGTTTTAGTCTGTAGTCTTTCCGTAATTATAGCTATAAACCTCCTTCCA
Mus_002788_Class_II	N/A	N/A	Chr10	49416292	Unique_Gm	Tm1_Mira454_Contig_3913	AGCAACCAGTGATTTTTCCATAAAAACATGCTAAAATAATTTGAGTTTTC[T/C]GTGGGATAGAGTCGACCTTGCGTGCTGCAGTTTACACGTTGCTCTCTGTG
Mus_002949_Class_II	N/A	N/A	Chr01	15450944	Unique_Gm	Tm1_Mira454_Contig_4140	CCGGCAGGTTACCTGAAGAATCGGAGAGAGTGAGGCCCACTTGGATCAAG[A/T]TGAGAGCATCAACGTTGGATTTGAGGATCTTGTAATGATCGGAGGGTCGG
Mus_002999_Class_II	N/A	N/A	*	0	Unique_Gm	Tm1_Mira454_Contig_4235	GCACCAGAATGAACTGTCTTTTGGGGAGTGACCAGCTTTGCCTTCTTTTC[T/G]GGAGCAGGGGTCTTCTTAGATGACTCAGCAGGTCTCTTCTTGCTTGGTCC
Mus_003040_Class_II	N/A	N/A	Chr09	525216	Unique_Gm	Tm1_Mira454_Contig_4278	TTTGAACGTAGAAGATGACCTTTGTTTGAGAATCCAACCCAATTAAACAA[A/G]CTGTTAAAACCAACATCACTATCGTACTTAGCCTAATCAAGGCTTCTATT
Mus_003059_Class_II	N/A	N/A	*	0	Unique_Gm	Tm1_Mira454_Contig_4306	AAACTTTGCTGCTGAATGTTTCCAATTATGGACAAACCACTCATGGTACC[A/C]GCGAAAGCAAAGCAAAAGGTTCCGCTGCTGTCTACTGGAATCAAATAATT
Mus_003137_Class_II	N/A	N/A	Chr07	60178725	Unique_Gm	Tm1_Mira454_Contig_4435	GGTCATTTTCTGTCTGTAAATCCTGTCCATGAGAGTTTCGATCCGTTCCG[A/G]TACAGATCTGGAATAACTATGCTCTTCTGGAAAGTGATGCTCTTCTTTCA
Mus_003381_Class_II	N/A	N/A	*	0	Unique_Gm	Tm1_Mira454_Contig_4785	CTCACTACAGTAACTTAGTGTTAAGAAGGTTGAGGACTGATTCTGTTTGT[T/C]CGCTTTGCAGGGAAGCATCAGAAACCACGGATCATTTGTTGTGGTCTTGC
Mus_003382_Class_II	N/A	N/A	*	0	Unique_Gm	Tm1_Mira454_Contig_4785	TGGCCAGAGACGCAAGAGGGGAAATTAGAGGAGCTGTAACTTATCTGATT[A/G]AGGATGTAGCTGATGCGTTCATTGCTGAAGCAAGGGCATGTGAAAGGTCC
Mus_003516_Class_II	N/A	N/A	*	0	Unique_Gm	Tm1_Mira454_Contig_4995	TATAATAAAAATCAATTTTGATGCGGCTTTCAACCAGAACTAACATAAAT[T/C]AGTGTCAGGAATCATTGCGAGAAACAAATATGGTTATTTATGGCATCGTG
Mus_003714_Class_II	N/A	N/A	Chr05	60301765	Unique_Gm	Tm1_Mira454_Contig_5260	CAAGAAGATGGGCTCCGTGAATCAGCAGGGCGGCCTTGCGGTGAAACACT[T/C]CGAGGACTTGGAGACCGTCCATCACGGCTCCGTCTACTAGGACTTTCACC
Mus_003716_Class_II	N/A	N/A	Chr11	2596865	Unique_Gm	Tm1_Mira454_Contig_5264	CCACAATCACTTGAGTTTGGGCAGCAACTGAGCAGCTCTTTTGATGGGAA[A/T]AGGAAATCATATCCTGGCAATTCAAAAGAGACTTATGGTGCTTCTAAGCG
Mus_003753_Class_II	N/A	N/A	*	0	Unique_Gm	Tm1_Mira454_Contig_5302	GCAGCACCTATAAATTATTACAAATTTTGGAGGAAATTCCTAGAGCTTAG[C/G]CTTTACAAACTGGCTACATGAATTTCTACAAAAAACTCTGGCTCCTAAAT
Mus_003755_Class_II	N/A	N/A	*	0	Unique_Gm	Tm1_Mira454_Contig_5302	GATAATAGAAGGCGATTCCCTCACTGAAAATGAGGGTCCCGGTGCATGCT[A/G]AAATTCAAAGAAGGATGGATCGGAGACGAGAACCAGATTGATAACAGAGG
Mus_003903_Class_II	N/A	N/A	Chr11	4163716	Unique_Gm	Tm1_Mira454_Contig_5504	ATGTTTCCTCCTTTTTCTGCTCTTTCCAGGGCGTGTTTAACCTTGTCGAG[A/G]GTACAAACACTTTGGTAAGGGCTTGGGGTTGAACAAGACTGGAGCTTTAA
Mus_003947_Class_II	N/A	N/A	Chr06	32292999	Unique_Gm	Tm1_Mira454_Contig_5568	TATCGGCTTTTACCGGTTTGCTGGTCAAGAGAATAGGCAGAGGGCATCAT[A/G]AACTAAAATCAACTCGGTTGTTTCTGCAATTCATCTTCCTGGTCAAAAAT
Mus_003985_Class_II	N/A	N/A	*	0	Unique_Gm	Tm1_Mira454_Contig_5631	AAGATGCAGAATATGCTCCTAACTCCGACATTAATTTTGCTTTCCTCCAC[A/G]TTGACCTTATCAAAAAGATCCAACTTCAACTCATATGTGTTATTGTCAGT
Mus_003988_Class_II	N/A	N/A	Chr02	62644517	Unique_Gm	Tm1_Mira454_Contig_5634	GATCTATCTTTATCAGATCTAGACGTTTTAGATCCAATTCGAAGCTATCT[T/G]CCTCTTTCTGGGATTCGTAGATTGAGTTTCTGGTGGCAACCCAAGATTCT
Mus_003989_Class_II	N/A	N/A	Chr02	62644441	2_GmGl	Tm1_Mira454_Contig_5634	GTTTCTGGTGGCAACCCAAGATTCTGTTTGGGAAGAAAATCCTACCATCT[T/C]GTTCTAGTTCTGCTTTCCTGCTTTTCCCTGTAATAAATTTAAAGACTTGT
Mus_004032_Class_II	N/A	N/A	Chr02	59010793	Unique_Gm	Tm1_Mira454_Contig_5694	GTATCTTTTGCTTTGGTTCTGAATCATCCCCATTGGTTTGGGATGCTACA[T/C]CAGCCTCCTTGGCTTCAGCAACCAATTGAGAATCCTCAGCTTCAGAAGGG
Mus_004224_Class_II	N/A	N/A	*	0	Unique_Gm	Tm1_Mira454_Contig_5967	CACGCCTGCTAGTCACCTCTCCTCTGGGAATCAATATCATATCCAGTTTT[T/C]GGCACATGTTTTTCGAAAAACTGCTGAATTGTTCTCCAGTATTGATCACC
Mus_004531_Class_II	N/A	N/A	Chr10	22025347	Unique_Gm	Tm1_Mira454_Contig_6441	AGCAAGTTTTCATTATTTCTGCTAGAAGTATCAGGTTTGTGGTCTTTCTC[A/G]TTGGTTACATCAGGTAATGCCGATGGTTCATTTGTGGAGAAAAGACGATC
Mus_004591_Class_II	N/A	N/A	Chr06	46476833	Unique_Gm	Tm1_Mira454_Contig_6568	GCAGAAGTTGACAAGGGTGATGGAGATCTTTCTTCAATCCTAAAACAAAT[A/G]AGGCTGGAAGAAGATCCAGCGAGGACTCTTGGAGAAGCTAAAGAAGCAGA
Mus_004680_Class_II	N/A	N/A	Chr07	1553068	2_GmGl	Tm1_Mira454_Contig_6698	CGAAGGTGATGGCTGGCTTTCTTCAGAATTGCTTTCGGGATTTCCCCCAT[T/C]ATCTTTTTGTTCGTCATCACGATCCTCCTTATCATTTTCTTTGCTGGGGC
Mus_004744_Class_II	N/A	N/A	*	0	2_GmGl	Tm1_Mira454_Contig_6790	GCTCGGTGTTTTTCCTCTAACTTCTGGTAAAACTCCCTCCGCTTCTCAGC[A/C]CGTTCAGCACTTCTAAAAGTTGGAGAAGATCCAACAGTTACCCTCAATCT
Mus_004787_Class_II	GOOD	GT_GOOD	Chr02	60693111	Unique_Gm	Tm1_Mira454_Contig_6876	TTAGGTTCAACAATCTTAACCTGCTTTGTCGTAGTAGGATCAGATGCTGC[A/C]GGCTCTGACTTTACAAGATTCATTGTAGGTTCAGGGAGCTCCCCTTCAGA
Mus_004885_Class_II	N/A	N/A	Chr13	57913533	Unique_Gm	Tm1_Mira454_Contig_7024	CTACAATGGAATTTGATAATACCCGTCAGCAAAGTTTGCCACACCAGTTC[A/G]GATTGTCACCTACACCATCTATTGGTACATTATCTGATACACCTATGACG
Mus_004950_Class_II	N/A	N/A	Chr04	19959270	Unique_Gm	Tm1_Mira454_Contig_7129	TATGGTAATGGTTTTATGTATGATGATGACCCATCATCAAGTTACATAAT[T/C]GTACATGCGTTTCCCCTGTAAGCGGTTTCTCTTTACTATCAGATGGTTCA
Mus_004976_Class_II	N/A	N/A	*	0	Unique_Gm	Tm1_Mira454_Contig_7170	TCTAAAACTTCGAAAGTTGGCAGCAAACACTTTATGTCCGGTTTGTCAAG[A/C]AGAAGAGGAAACTGTTAGCCACCTATTCAGAGATTGTCTCTTTTCACAGC
Mus_005032_Class_II	N/A	N/A	*	0	Unique_Gm	Tm1_Mira454_Contig_7254	TTATTTGCTCTTTATTTTCGCATCTTACTTCTTAAGGAGAAAAACAAACA[A/C]GATCATTGTCGGCTACACTCCCAAACACTCAACTCTCCTTCCTCTCATAA
Mus_005126_Class_II	N/A	N/A	*	0	Unique_Gm	Tm1_Mira454_Contig_7443	TAGATGTGGTGACACCATCATTTGTGGCCCATATGAAGTCAGCATTCCAC[A/C]ATACTGAGGATCTGAATAAGGATATGATGTCAAGACAATCGAGTGACCAA
Mus_005190_Class_II	N/A	N/A	*	0	Unique_Gm	Tm1_Mira454_Contig_7512	ACTTCAATTTGGGATCTTCAGATCCCCACTAAAATAAAGATTCATCTTTG[A/G]CGCCTTCTGCAGAACTATGTACCTCACTTCATGAATTTGGTGAAGTGAAG
Mus_005217_Class_II	N/A	N/A	Chr04	28561444	Unique_Gm	Tm1_Mira454_Contig_7545	TGTGCGCTTCTATAGCTTTTTGTACCAACGATGCACCGAATTGCGGTGGA[T/C]TAGCCAACAATAACCCGGCTGCCGTGACGGTGAAGATGGCATGAATCAGG
Mus_005314_Class_II	N/A	N/A	*	0	Unique_Gm	Tm1_Mira454_Contig_7695	AAGATTGCTTTCAAGAGGACATTGCTCAGAAAATTCTTCAGATTCCCTTC[A/G]CAGAGATTGAGCATAAGGATTTCCAGGTTTGGAAAGGAGAATTATCTGGT
Mus_005326_Class_II	N/A	N/A	Chr09	23255407	Unique_Gm	Tm1_Mira454_Contig_7711	AACTCAGTCCTAACTCCCTTCTCGCCTCAATATTCTCTTCCTCAACACTC[A/G]TCAGCACCGGAGCCTGGAGTTCATCTCCGATCAGCTTCTCCTCCCCTTTA
Mus_005350_Class_II	N/A	N/A	*	0	Unique_Gm	Tm1_Mira454_Contig_7755	AATAATTTTACTTTACATGCTGAAATTAAAACCTTTTATAGGAAACTATG[A/G]AAATTATACATCCCCTCAAAAATACGGATTACGGTATGGTGATTTGCATG
Mus_005482_Class_II	N/A	N/A	Chr11	10965995	Unique_Gm	Tm1_Mira454_Contig_7987	GCTGATTACCAGGATTTGCATATGCCCCAGGAGACTGGTTTCCAGCAACA[A/G]GCCATGTTGGTGCTGATTGAAGTCCACAATTATCAGCCCCTCCCAAAGAC
Mus_005519_Class_II	N/A	N/A	*	0	Unique_Gm	Tm1_Mira454_Contig_8025	AGTGCATCTCTGGGGCAAGTGCCTGGCTGTTCAGGTGCCGAGGGTGGGCT[T/C]TTGTGGGTAGGCTTGTGGCTCTTTGGTGGTGGTGGGCAAGGCACGTAGGT
Mus_005520_Class_II	N/A	N/A	Chr07	1866511	Unique_Gm	Tm1_Mira454_Contig_8025	TGGCTCTTTGGTGGTGGTGGGCAAGGCACGTAGGTAGAGCTAACCAAAGT[T/G]AAGAACAACAAGTTCAAGGTAAGAAGAAGAGCAGCGGATGCAACAGTGTT
Mus_005597_Class_II	N/A	N/A	Chr09	7195557	Unique_Gm	Tm1_Mira454_Contig_8149	GTGATGAATGTTGGTGATAGTAGGGCGGTTTTGGCGCAAAAGGCGGAGCC[T/C]GATTACTGGTTGGGGAAGGTTAAACAGGATTTGGAGAGGATTAATGAGGA
Mus_005614_Class_II	N/A	N/A	Chr04	10654497	Unique_Gm	Tm1_Mira454_Contig_8181	TCAACTAGGTTTTCTGGGTCTTGTCCTTGTTGATTCGCTGGTGGCTCTGA[A/G]GAAGATTGAGATCTTAGAGGGAGGAGAGAAGTTTGGGTTCTTTTGAGAGG
Mus_005639_Class_II	N/A	N/A	*	0	Unique_Gm	Tm1_Mira454_Contig_8270	TATATATACAACAATTCAATTAATAACATGTGTACAACCCAAATTTTGCC[T/C]GGCCGACTAAGCCATAAATAAACCAAATAATAAGCCCATTAAAAGGCCAA
Mus_005829_Class_II	N/A	N/A	Chr05	32168653	Unique_Gm	Tm1_Mira454_Contig_8570	GCAGCACAGAGTAAGTCAGCAACAGAAACCACCTTTTCATCTCTATGTTC[A/G]GAATCATTGCTTAGCGAGGTCTTTCCTTGGTTCAGAGCAACTGCATCAAC
Mus_005880_Class_II	N/A	N/A	Chr02	49750569	Unique_Gm	Tm1_Mira454_Contig_8657	GAAGAAAGCAGAGGAGCTGCAGAGTAAAGCGGAAGCAGAGGAAACTGAAG[C/G]TGAAGATGAAGGTGCAGATAGAGAAGAAACCGAGGAGGAAAAGAGGATGA
Mus_005945_Class_II	N/A	N/A	Chr08	46233490	Unique_Gm	Tm1_Mira454_Contig_8759	TGAGTCAGCTCGCACCAAATCAGTCGCTTCGGACCTTCCCTCAGCATCAG[T/C]TGTGGAAGCCGTAGGGGGAGGCAGACCAAGTTCATCATCGGAAGCCTCGA
Mus_006001_Class_II	N/A	N/A	Chr10	54349254	Unique_Gm	Tm1_Mira454_Contig_8848	GGGATAAGCCATTGGTGGTGGAGGACAAGGTTCTGGAACCTTTGGTGCTG[A/G]TGCTGGTGGTTTCGGTGGTGGTTCTTTTGGTTTCTCAGGTTCCTTAGGCT
Mus_006014_Class_II	N/A	N/A	Chr02	56977249	Unique_Gm	Tm1_Mira454_Contig_8856	ATCGTGCATCCACCACTCCCGTGTCCAGTGGTTGCGATGATGAGCCACCC[T/C]CTGAAACAGTAATACATGCTGTGTTTAGGTCACTATAGGCGTGTAACCAT
Mus_006018_Class_II	N/A	N/A	*	0	Unique_Gm	Tm1_Mira454_Contig_8856	TACCGTGGCGGTCGATGTTGCCTCTTTGATCGAATTTGTCTACTCCTCGC[T/C]TTCGGTGGTAGCAAATACAACTTGTTGACAGTTCTAAACCATGCCAAGTA
Mus_006028_Class_II	N/A	N/A	Chr08	51378826	Unique_Gm	Tm1_Mira454_Contig_8879	GAATGCAGAAATCAGAGCTGAGATGGAGGCGTCTAAATTAAGTGCATCAG[A/T]ATCAGTCACAACATGTCTGGAGGTTGCAAAAAGAGAGAAAAAGTGCCTGA
Mus_006168_Class_II	N/A	N/A	Chr07	41449853	2_GmGa	Tm1_Mira454_Contig_9123	TCCCCTTCTCTAATGGATTCAATATGCAAGGCAACCGGAGCTCCGATACC[T/C]AACTTTCTATTTATCAATGACACTGCAAATCCGGCCTTAGTACCGGCTGC
Mus_006174_Class_II	N/A	N/A	Chr08	42876316	Unique_Gm	Tm1_Mira454_Contig_9136	GCAATTTATAAAGCAGAAAGAAACAACAATTCGTCCATGACATATCATGG[A/G]GTTATCCAGCTCATCAAAGCCAATATTATGGTCTTCGATCACAATTCCAT
Mus_006178_Class_II	N/A	N/A	Chr07	7775126	Unique_Gm	Tm1_Mira454_Contig_9140	TCAATGGTGAGACCCAATTCCAATTCATAGTCAATGTCCCAATCTGCACC[A/T]ATATCCTTTGCCAAGCTTACTAAGATGTTATACGGCACCTTCACTGGCAC
Mus_006202_Class_II	N/A	N/A	Chr11	8546700	Unique_Gm	Tm1_Mira454_Contig_9191	CAATGATTTTCGGCCTCGCTTCTTTGGGGGTTCCTTTTCTGGTGTTGGAG[T/C]AGTCTTGGCCTTTTCACTGATCCTTGCTGATCTTCTAGGGGTCTCACCGG
Mus_006239_Class_II	N/A	N/A	Chr13	53949737	Unique_Gm	Tm1_Mira454_Contig_9249	TCTCGAGAGCCATGCCCTGATCGGATCCTCGATGATCTTGGTGGTGCTTT[T/C]GGTATGGGCGCTGTCGGAGGTGCTGCCTTCCATTTCTTGAAAGCCACAAA
Mus_006244_Class_II	N/A	N/A	Chr09	4075538	2_GmGa	Tm1_Mira454_Contig_9256	TCTCCGATTGGGCCGAGTTAACCCACGAATGCCTCCTCAACATCCTTTCC[A/C]GACTCACTTTCGAGCACCGATGGTCCGGTCCTATGCTTGTCTGCAAACCA
Mus_006406_Class_II	N/A	N/A	Chr13	28703955	Unique_Gm	Tm1_Mira454_Contig_9528	TTGACAATGTGATATACAGCTTCGGCCACACTACCCTTTTCTTATCATCT[T/C]CATTACTGCTACTATCCACTACTACCTTCCCATTCTCATCAATTAAACTC
Mus_006414_Class_II	N/A	N/A	Chr13	53787693	Unique_Gm	Tm1_Mira454_Contig_9554	AGAGCATGTTCACCAGTGACTGAAGTGTCCCAACTTCCATGGTAATCAAA[T/G]CACATAGGATTTACAAAATCAAGGCATCTTGCAATGGCATCAGTAGGGTA
Mus_006452_Class_II	N/A	N/A	*	0	Unique_Gm	Tm1_Mira454_Contig_9638	TGCCTTCCAAACATGCATATGCTTCTGCTGCAAATGGAGAAGAGACATTG[T/C]TGTGGAGGGTCGACTTTAAGACCAGGAGTTCGCCCATCAGACCCCAAACC
Mus_006482_Class_II	N/A	N/A	Chr09	44444959	Unique_Gm	Tm1_Mira454_Contig_9693	GGAACCGTGCGGCAGCGGAAAAATCAAAACTGCTCCTTCATCACCCACAC[A/C]TTGGATTGAATAATATGCCAACTTTGGCTTTTCTCCATTCAACTCCAATT
Mus_006494_Class_II	N/A	N/A	Chr12	23315883	Unique_Gm	Tm1_Mira454_Contig_9699	CCCTGTTTTACTATTTTTTCGGCAAAAGTTTCTAATATCCTATCGTACTT[T/G]CCCTCCTCGACTGGCTCAACCGTCTTATGCTTCTCTTTATGTTCCCTTTG
Mus_006526_Class_II	N/A	N/A	Chr08	436954	Unique_Gm	Tm1_Mira454_Contig_9746	CCACTGTTGCCATAGGTTGGGATGAATTTCACATAACCTAACTTCATTAC[A/C]ATTTGTGTCCAAATTAGCACCTTTCAATAAATTCTCCTTGCTTCTTGCAT
Mus_006689_Class_II	N/A	N/A	Chr09	162414	Unique_Gm	Tm1_Mira454_Contig_9998	ATTTCATAAGAATGGCATAGCTTTGAAATGTCAGTCAAGTTGCTACAAAT[A/G]CCGTGGTAAGTGGGCGAAGTGATGAAAACTGCACCTACTTTTTGACCTTC
Mus_006851_Class_II	N/A	N/A	Chr13	54792746	Unique_Gm	Tm1_Mira454_Contig_10245	GAGTCTCCTTTCCGACAATTCCCTTTCTTGAAATCGGAGCAAGCCATACC[A/G]GAATAATGAAACTTCCTCGGGTCCCTCCGGCGAGCTTTCTCGCCGGGATG
Mus_006920_Class_II	N/A	N/A	Chr05	1702178	Unique_Gm	Tm1_Mira454_Contig_10358	GAAGATCAGCCTCTGGCTGGACATTACGGAGTCGAGCACTTGCCCGAGTT[A/G]AAGTTCCTAGCTGCATAACAGGTACCGCAGGAGGCAGCCCTAGATCATCA
Mus_006973_Class_II	N/A	N/A	Chr11	8448005	3_GmGaGl	Tm1_Mira454_Contig_10453	ATGCTGGCTTTCCTGACTGTCTGACCTTGAACGTTTAGTCCTTTTGACGA[T/C]TCATTCACCAAGGGATTGAAACTCGGCTTCTCATAGCATCCTAGACAACC
Mus_007014_Class_II	N/A	N/A	Chr08	52605151	Unique_Gm	Tm1_Mira454_Contig_10511	AAGATGCAATTATTTTGATGCAGTCTCAATACACTGTAGTCAATAGAATC[T/C]TTCAATCAGCTTGTGAGTTATTTATTTTCTCTTTGCTTCCCATTTATGTT
Mus_007035_Class_II	N/A	N/A	Chr13	51191296	3_GmGaGl	Tm1_Mira454_Contig_10540	ATTCACCAGCTTTGAACTTGAACATGTCTTCCAAGGCCTTAAGCAATTCT[T/G]GGTACCCTTTAAACACCTTCAAATCTATCTTTCTAAGATAAGGAGCCCCA
Mus_007051_Class_II	N/A	N/A	*	0	Unique_Gm	Tm1_Mira454_Contig_10569	AATAAGCTCCTTTATGAAAATTGAAACACAACAAGTTCAGATATTTCCAA[T/C]CACATAATTAGTTACGTTTCGGAGTTGAAAGGTTTAGATGAGAAAATACT
Mus_007052_Class_II	N/A	N/A	*	0	Unique_Gm	Tm1_Mira454_Contig_10569	CTTTTCAGATAGGTTTCAGGTTTGATTGTACGTGCGATGGATGGGGAAAT[C/G]TTGGCTTCTAAATCGGTACTTCACTTTGACGTTGCATCACCGTTTGCGGC
Mus_007198_Class_II	N/A	N/A	*	0	Unique_Gm	Tm1_Mira454_Contig_10813	GTAGTCTTACTTTCTTGCTCTGAGATCCATCATGGGGTAACTTCCGCCTT[T/C]GCAGCTAAAGCAATCGCATGTCGAAAAGCAGTCCAAATAGGATTTGAACA
Mus_007261_Class_II	N/A	N/A	Chr01	52505760	Unique_Gm	Tm1_Mira454_Contig_10904	TCCAACACTTTCTCCGAAGCCACCTCGGAAGCTACCTTCTCACAATTCAC[A/G]GTACAAACTTCCAACAAATCAAGACTCAACCTTTGGCTGGCAGCATTTTT
Mus_007267_Class_II	N/A	N/A	Chr09	174553	Unique_Gm	Tm1_Mira454_Contig_10919	AAGAAAATCTTGGACCTACAGGAGGTCGGCACTGAATGGGTCCAGGAGGC[A/G]TACAACCAACAGTACTACTAACAGCAGGATCATAAAGCACCAACTGTTTA
Mus_007341_Class_II	N/A	N/A	Chr13	57913374	Unique_Gm	Tm1_Mira454_Contig_11033	AGACGGTAGATCAAGTGTGGAGTGAGATACAACAAGGTCAAAAGAGGAGG[A/T]ACGGTGAGGGGATGAAGGATCAAGAAAGAGAAGCAAAGCTTGGCGAAACC
Mus_007400_Class_II	N/A	N/A	*	0	Unique_Gm	Tm1_Mira454_Contig_11141	TTCTGAACAGGATATGATAACTAGCCCTTCTTCATTCATGACTACTACTC[T/C]TGATGCAGAAAGATTATTCGGTCCATCAAACACGCCGTCGAAGTTGATCT
Mus_007458_Class_II	N/A	GB_BAD	Chr05	46915827	Unique_Gm	Tm1_Mira454_Contig_11249	CTTTTTTGGTGTAGGTGGCGGAAGAGCGGGCGGTGATGGTGGTGGAGGGC[A/T]TGGTGGAGGCGGCGACGGTGGTGGAGGACTTTGTACGCATGATGGGGTAC
Mus_007517_Class_II	N/A	N/A	*	0	Unique_Gm	Tm1_Mira454_Contig_11332	GAAACGCATGATATTTTTGTAAAAACGTGAAATTTTCACAAAGAGTTAGA[A/T]CCCTTTCTTTTTATTCTTGGAAAACAAACAATCCCCTCGAAAGCTTAAGA
Mus_007635_Class_II	N/A	N/A	Chr12	6501488	2_GmGa	Tm1_Mira454_Contig_11522	TGATCTTGTACACTAGCCATCTTCCAAAATCTAAACCCTACCCAATATGG[A/T]GTTATCCCCAAATCTATACAAAAATATCAATCTAAATGACTTGCAAATAT
Mus_007652_Class_II	N/A	N/A	Chr11	44681301	Unique_Gm	Tm1_Mira454_Contig_11545	GCCGACAGGGCTCCTGATCTATCATCTGCTTCTGGAAACACAAAATTATC[A/G]TTACCTATGGGATCATTTGCGATCCCTTCAACCTGCGGATTTAAACATTC
Mus_007899_Class_II	N/A	N/A	*	0	Unique_Gm	Tm1_Mira454_Contig_11947	ATGGCGACTAAATTTACTGACCAAAATAAATATTACAGTATAGAGAATTG[T/C]ATAGAACTATTTGCCTACGAAGGTTAATATACAACACCGAAAACTGATCA
Mus_007902_Class_II	N/A	N/A	*	0	Unique_Gm	Tm1_Mira454_Contig_11947	GTAATTGTATGTCGAAAAGCTGTCCAAATAGGAGTAGAACAAGAATGGCC[A/G]AAGATCATCATAGAAGGTGATTCCCTCACAATAATAAAGAAATGTTTGTC
Mus_007920_Class_II	N/A	N/A	*	0	Unique_Gm	Tm1_Mira454_Contig_11972	AGTGAAAACAGGAAATGTTACAAAAACTTGTGGAAAAGTGACCTCCCTTC[A/T]AAGTTAAAAATTACAGCATGGAGAGCCACTTTAAACTACCTTCCTACACT
Mus_008069_Class_II	N/A	N/A	Chr12	27921223	Unique_Gm	Tm1_Mira454_Contig_12242	CTAGAATCATATTCTTCATTCCTTGCCCAAATGAAAGAATATCCCATGTC[T/C]ACAAACAACTCAACTAGGTTCCTCACAACGAAGGAATTGAACAAATTTTG
Mus_008154_Class_II	N/A	N/A	Chr13	1921992	Unique_Gm	Tm1_Mira454_Contig_12434	ACAAAAATAACAACAAATCATAAAATAATGACATAAAATTGTTCCTAAGC[A/T]TGAGCTCTGAGTTTTGGGAATTGATAGAATGTTGTAGAAAATTAAACCAT
Mus_008170_Class_II	N/A	N/A	Chr04	53210477	Unique_Gm	Tm1_Mira454_Contig_12466	CTTGGCATGCCTCTTCATCCACCCTCACCGGCTCCTCTTCTATCCCGTAC[A/T]CAAAGGAGACATAGCGCCTCCCTTCCTCTGCTAGAACATGGTTTGCGCTA
Mus_008370_Class_II	N/A	N/A	*	0	Unique_Gm	Tm1_Mira454_Contig_12859	TCTAAAACTTCGAAAGTTGGCAGCAAACACTTTATGTCCGGTTTGTCAAG[A/C]AGAAGAGGAAACTGTTAGCCACCTATTCAGAGATTGTCTCTTTTCACAGC
Mus_008387_Class_II	N/A	N/A	Chr04	21613256	2_GmGa	Tm1_Mira454_Contig_12914	GATTCCGAGTAGAAGGGGCACTTGGAATTAGATAAAGCTTCTCAGGTTTA[C/G]ACATCGATTAGGAACAGAAGAACTATTTGATGCTCACGTTAACCACTACA
Mus_008523_Class_II	N/A	N/A	Chr09	12059113	Unique_Gm	Tm1_Mira454_Contig_13173	AAATGGTGAGATTTATTAGAGGATATGAACAGGATATCTGGTTGAGTCAT[A/G]TGAATCCCTGCTCTCTTACCGGATCTGAGATTAAGGAGTTGTGGAGGCCT
Mus_008537_Class_II	N/A	N/A	Chr10	42135584	Unique_Gm	Tm1_Mira454_Contig_13199	CGGCTGAAGAACATACAAACATCGTTCTTATGGGTATTTCGCAGGATTTT[A/G]ACTCCGTCGTCACTGTAGCATCTTTTTCACTGGAACCCCTGGCATTAGAT
Mus_008749_Class_II	N/A	N/A	*	0	Unique_Gm	Tm1_Mira454_Contig_13649	CCACTGAGTCAGGCTCAGCACTTCCACTCAACTCAGTTGTTGTCTCATCA[C/G]GCTCCAAACCCAGGAACGACTCCAGGCTCGAGATTTGCTCCTTCAGCTCC
Mus_008879_Class_II	N/A	N/A	Chr13	40279391	Unique_Gm	Tm1_Mira454_Contig_13872	GCATAAGCCTCTTGCTTGCTACTCACTTCAGTCTCAAGTGCCGGTTTCCC[A/G]TATCCTTCGTCATCATCCAGCTTTTGTTTAAGAAACTGTAGTGCCAGATT
Mus_009132_Class_II	N/A	N/A	Chr03	1371642	2_GmGa	Tm1_Mira454_Contig_14361	TGAGAGATTATCTGCCTCCAAAGCTATTTGTTTCACCACAGGTTCTCTGC[T/G]GTCCATGGATTTATCACTTGGTTCTAGTTCAACTGCTTGCTTGAACAGAG
Mus_009195_Class_II	N/A	N/A	*	0	Unique_Gm	Tm1_Mira454_Contig_14481	GCATGTGCTCCTCAACAATTTCAGTACCAAGTAACTCAGATGGTTTCTGA[A/G]AAATGGAGAGGGAACCCTTAGGATCAAAAGCGGTGCAATCACGGGGGATC
Mus_009223_Class_II	N/A	N/A	Chr05	61761961	Unique_Gm	Tm1_Mira454_Contig_14540	TCGATCAATAAAGAGACGAGATGGCATTGTTAACAAAAAAGGGGAATGGT[T/G]AACTACACATTATATCTCATGAAGGGTTCAAAGGGTTTAAAAAGCTTTCA
Mus_009224_Class_II	N/A	N/A	Chr05	61762032	Unique_Gm	Tm1_Mira454_Contig_14540	GAAGGGTTCAAAGGGTTTAAAAAGCTTTCAATTCAGAAAGTCAATGTGCT[T/C]AGATATCCATGGATTGTTGTCTGGACAAAGCCTTCGACTTTTTACTCTTT
Mus_009395_Class_II	N/A	N/A	*	0	Unique_Gm	Tm1_Mira454_Contig_14880	AAAAACTAAAGAATCAGCAAAAAAGTTTATTTTCGCACATATACACGCAT[T/C]AAGCATTTCAATCGACTAAGTACTCAAAGGTGATACTTTTAAATACATGT
Mus_009467_Class_II	N/A	N/A	Chr05	62361112	Unique_Gm	Tm1_Mira454_Contig_15033	GAGGATGATGACCTTCAAGAGGGTTCTACGGCGAGAAGGCATCGTAAAGA[A/G]CACTAAGGAATCAGCGGATGTACAGATCGATAGAAAAAGGAGAAAAAATT
Mus_009550_Class_II	N/A	N/A	*	0	Unique_Gm	Tm1_Mira454_Contig_15215	ACAATATGGAGAATCTCATGGAATTATTTTCCGATATGGGTTAATATGCA[A/G]CATCGAAAGCTTGTAAGCAATACAAGCTGCCCCCGATGTGGAGAAAGAGC
Mus_009571_Class_II	N/A	N/A	*	0	Unique_Gm	Tm1_Mira454_Contig_15264	GCTCAAAGATCCATCATGGGGTAACTTTCACATTTGCAGCTGAAGTAATC[A/G]TGCGTAGAAAAGCGGTCCAAGTAGGAGTGGAACAGGAATGGTCGAAGGTT
Mus_009607_Class_II	N/A	N/A	*	0	Unique_Gm	Tm1_Mira454_Contig_15330	TTTCCAAATCGAAAGCACCTGTCTCCACGCTTGTCCTCCGGTGTACAAAA[T/C]CGATAGAGCTGCAATTGCCAACAAATACCTGTATTCAGAATAGCGATCGA
Mus_009638_Class_II	N/A	N/A	Chr04	10654497	Unique_Gm	Tm1_Mira454_Contig_15391	TCAACTAGGTTTTCTGGGTCTTGTCCTTGTTGATTCGCTGGTGGCTCTGA[A/G]GAAGATTGAGATCTTAGAGGGAGGAGAGAAGTTTGGGTTCTTTTGAGAGG
Mus_009714_Class_II	N/A	N/A	*	0	Unique_Gm	Tm1_Mira454_Contig_15544	CCATCAGGGCTATGACTGAGGATAAATTTTGACGCGGCGTCTGCTTTTGC[A/G]GCCGAGGTGTTGGTGTGTTATCAGGCACTAGATCTGGGATTCCAACTCGG
Mus_009922_Class_II	N/A	N/A	Chr11	20242831	2_GmGl	Tm1_Mira454_Contig_16001	TAAGTTTTGAGAAATACCCAAAATGAATAAAAATTGTATTAAAGTTGCTT[A/G]TTAAGAATAGTACAAAGTTCCCTTTCCAAAAAGGCATGTACATTTTCGAA
Mus_009948_Class_II	N/A	N/A	*	0	Unique_Gm	Tm1_Mira454_Contig_16031	GACCGAAGAAGAAGTTGATAAGGTTCTTTCGGAAATTGCCGGTGAAACTG[T/C]GGCACAGCTTCCTGAAGCTGTTCGGAAGGAAAGAGCGAGGGTATCTGCAG
Mus_010191_Class_II	N/A	N/A	*	0	2_GmGl	Tm1_Mira454_Contig_16491	TTGATATCTTCTTCATTGGGATCAACAGAAACTTCTGTGGTTTCACCAGC[A/G]GAAGCGGCATCAGAGGGATCGTTCTGGGTAATTTGGTCATCATGTTGAAT
Mus_010210_Class_II	N/A	N/A	Chr07	1866511	Unique_Gm	Tm1_Mira454_Contig_16534	TGGCTCTTTGGTGGTGGTGGGCAAGGCACGTAGGTAGAGCTAACCAAAGT[T/G]AAGAACAACAAGTTCAAGGTAAGAAGAAGAGCAGCGGATGCAACAGTGTT
Mus_010228_Class_II	N/A	N/A	*	0	Unique_Gm	Tm1_Mira454_Contig_16571	CTTGATATCAAAGGAGTCTTTGGAGAGTTCGTCTCAGAATCCTTGATAGG[T/G]AAAGGTGGAGAGTCACCATTTGCGATGCCATTTGCAGCAGTTTTGGAGAA
Mus_010238_Class_II	N/A	N/A	Chr08	54547260	2_GmGa	Tm1_Mira454_Contig_16615	TTTGAAATATCGACGATCCTCTTCATCAACAAGCACGAGATTCAAGTAAT[A/T]CTTCACGCTGAATTTGTTGTTTATGTTGCGATGCGTCGGCGTCAGTTCAT
Mus_010397_Class_II	N/A	N/A	Chr08	53472120	Unique_Gm	Tm1_Mira454_Contig_16958	ATCACCTTCAATATTACCATCTTCATCTTCTTCCTTTTTCTCTTCACTCC[C/G]CTCTGTTTCGTCCTCATCAGGAACCGCAAACTCCAAGTCAAAGAAAGGGC
Mus_010413_Class_II	N/A	N/A	Chr07	19347764	Unique_Gm	Tm1_Mira454_Contig_17005	TTGCGATATTCTGCAACAGGTATGGGCGTTGTTTTCCATTAAAATCCCGT[T/C]GTTTGATGAGTCGATGAGCCACAAGATCCGCTTTGTTAATATGTTTTCTG
Mus_010445_Class_II	N/A	N/A	Chr10	5007159	Unique_Gm	Tm1_Mira454_Contig_17067	GCGTTGTTGGGCAGCCGCAAGAGAAGTATCAGTTTGCCACTGAACATCGT[A/C]GTCGTCATCATCACCGGCAACCCGTTCATTCTCATCAGCCTGGCTATGTT
Mus_010465_Class_II	N/A	N/A	Chr07	48775063	2_GmGa	Tm1_Mira454_Contig_17111	AACTTTGTCTGGCAGGCAAGCATCAGCCTACATATGTGATGCTGGGGAAG[A/G]GTTACTGGCCCTGCAAAAGAAGCTTGCTGCAATTGAATCTCATCAACAGT
Mus_010473_Class_II	N/A	N/A	*	0	Unique_Gm	Tm1_Mira454_Contig_17142	ATCAGCTTCAGGTTTGGTGGCTTAGGACTGTTCGGGGGAACTTTTGGCAT[A/C]AAAAACTGTATTACACTCAAATGTTCCATCGCCTTTCACAGTTGAAGCCT
Mus_010683_Class_II	N/A	N/A	Chr09	16753898	Unique_Gm	Tm1_Mira454_Contig_17627	CCAGAGAAGGCTACTTTGTGGAAGTAGAAGAAGAAGGAAGTTGTTACAAT[T/C]ATGGGATTAATAAGTCGAACTCTTTTCCCACTTTGTTAGACCAAGACTTA
Mus_010789_Class_II	N/A	N/A	Chr12	81288	Unique_Gm	Tm1_Mira454_Contig_17876	TACCCTCGTTTCAACGAGGTCGTCGAATTCAAGGGAAGAATCGAAAGAGG[A/C]AGGCGAGAATAACAACGTGGAAGAAGATAAAGAAGAAGGCGAAGGAGAAG
Mus_010931_Class_II	N/A	N/A	*	0	Unique_Gm	Tm1_Mira454_Contig_18255	TTCTTGTTTCCTACCCACAGCTGCCTAGTCTGGTTCCAGAGAATAAGGCC[A/G]TGATTTACAAATTCGGAGGGGCCATTAGCACTTGCAGCATTGCCATTTGG
Mus_011041_Class_II	N/A	N/A	Chr08	51378826	Unique_Gm	Tm1_Mira454_Contig_18511	TCAGGCACTTTTTCTCTCTTTTTGCAACCTCCAGACATGTTGTGACTGAT[A/T]CTGATGCACTTAATTTAGACGCCTCCATCTCAGCTCTGATTTCTGCATTC
Mus_011055_Class_II	N/A	N/A	Chr05	62791736	Unique_Gm	Tm1_Mira454_Contig_18545	GTGCTGCACCTTGTCCTGGTGCAACCCATCCGGTAGGTCCTTGGCCAGGA[C/G]GTGTCCATCCTTGGATTGTATTCCCAGGAGCAGACCAACCTGGATTTGCA
Mus_011142_Class_II	N/A	N/A	Chr01	10559546	Unique_Gm	Tm1_Mira454_Contig_18746	AATCAACGGACTAACTGAAGCACCAAAAGTATCATTCACTGCCTGTAACA[T/C]GGAATTGTGATCAGGTGGCTCAATTGGCTCCAAATGAGAGAGGTAATCCT
Mus_011297_Class_II	N/A	N/A	*	0	Unique_Gm	Tm1_Mira454_Contig_19179	CTGCAGATACCCTCGCTCTTTCCTTCCGAACAGCTTCAGGAAGCTGTGCC[A/G]CAGTTTCACCGGCAATTTCCGAAAGAACCTTATCAACTTCTTCTTCGGTC
Mus_011373_Class_II	N/A	N/A	*	0	Unique_Gm	Tm1_Mira454_Contig_19365	TTGTTGAGTAGCATATGCATCTTCAATGTGTCGCGTGAGGAGTGAAATTC[A/C]ATAATGCGAGGCACTAGAGGCAGCATAATAGGAAGTGACAGTGAGCTGAG
Mus_011459_Class_II	N/A	N/A	*	0	Unique_Gm	Tm1_Mira454_Contig_19612	GATGGTGAAGATTTAATTTGATGCGGCGTTTGACTACAAAAAGCACAGAT[T/C]GGCGTCAGGCTGGTGATTTGGGGTACAAGAAACGAGTTTCTGGTTTTGAA
Mus_011479_Class_II	N/A	N/A	Chr08	28847234	Unique_Gm	Tm1_Mira454_Contig_19667	TGAAAGGATCAGAGACAAAATTGTTCCGTACCATACCACTTCCCAAAACC[A/T]GGCCTTGGGCGTTCCTAACAACAAAACCAGAAGAAGACTGTCGGCTTTGG
Mus_011480_Class_II	N/A	N/A	Chr08	28846781	Unique_Gm	Tm1_Mira454_Contig_19667	TGCTTATATGTAGCGGAGTCTCAGCTTCAATATTACAGCGGGGACACATA[T/G]GGGAAATAGCAAGTCTTCTATTGTAAAGTATAGATGCTGTAGGAATAAAA
Mus_011580_Class_II	N/A	N/A	*	0	Unique_Gm	Tm1_Mira454_Contig_19923	ATGGCGACTAAATTTACTGACCAAAATAAATATTACAGTATAGAGAATTG[T/C]ATAGAACTATTTGCCTACGAAGGTTAATATACAACACCGAAAACTGATCA
Mus_011581_Class_II	N/A	N/A	*	0	Unique_Gm	Tm1_Mira454_Contig_19923	GTAATTGTATGTCGAAAAGCTGTCCAAATAGGAGTAGAACAAGAATGGCC[A/G]AAGATCATCATAGAAGGTGATTCCCTCACAATAATAAAGAAATGTTTGTC
Mus_011792_Class_II	N/A	N/A	Chr06	36144387	Unique_Gm	Tm1_Mira454_Contig_20448	TGAATCCCATTGACAGTAGTAATTGCATGCCACTGCTGAGAACACTATCC[T/C]GAAAACCATGCTCTTTTGAGCCCTCCAGTTTGGTTTCACTGCCTGATGGC
Mus_011923_Class_II	N/A	N/A	Chr10	61930973	Unique_Gm	Tm1_Mira454_Contig_20719	GGAATCGCATCTGGGTATGCTCCGATCGTCGCTTTATTCACTTCAACGAC[A/G]GCTAAACTAGTTATAATCGTTGCAGCTATGGCTCTACAATCGGGTGACCC
Mus_012007_Class_II	N/A	N/A	Chr09	7195557	Unique_Gm	Tm1_Mira454_Contig_20903	TCCTCATTAATCCTCTCCAAATCCTGTTTAACCTTCCCCAACCAGTAATC[A/G]GGCTCCGCCTTTTGCGCCAAAACCGCCCTACTATCACCAACATTCATCAC
Mus_012050_Class_II	N/A	N/A	*	0	Unique_Gm	Tm1_Mira454_Contig_21004	GCTCAAAGATCCATCATGGGGTAACTTTCACATTTGCAGCTGAAGTAATC[A/G]TGCGTAGAAAAGCGGTCCAAGTAGGAGTGGAACAGGAATGGTCGAAGGTT
Mus_012065_Class_II	N/A	N/A	Chr07	60178725	Unique_Gm	Tm1_Mira454_Contig_21048	GGTCATTTTCTGTCTGTAAATCCTGTCCATGAGAGTTTCGATCCGTTCCG[A/G]TACAGATCTGGAATAACTATGCTCTTCTGGAAAGTGATGCTCTTCTTTCA
Mus_012112_Class_II	N/A	N/A	*	0	Unique_Gm	Tm1_Mira454_Contig_21166	TGAAATTACCCTAAGCATCTTTGCCACCTTCCTCCTCCACCTCAGCCTGC[T/C]TAACCGTCACGACGGGCTGGGCATTGCCGACATCTTTATCGTCAGCATAC
Mus_012172_Class_II	N/A	N/A	Chr07	20369433	Unique_Gm	Tm1_Mira454_Contig_21317	GAAGCTGCAAGTTTTCTGAATCCTGCTGGACTACAATATCCCATGTAAAT[A/G]TGCACGTCCATTCGCCCTGGCCGTAGCAGCGCCGGATCTAACTTTTCTTT
Mus_012173_Class_II	N/A	N/A	Chr07	20405826	Unique_Gm	Tm1_Mira454_Contig_21317	GTACCATAGGGATGTTTGAGTTCATCATTTTCTTCTTCTTCACAATTTTC[T/C]TTGACCTTGGTTCGATCATTTGTGACTTTCGTGCTACAATCTATGTCTTC
Mus_012304_Class_II	N/A	N/A	*	0	Unique_Gm	Tm1_Mira454_Contig_21668	AGTGAAAACAGGAAATGTTACAAAAACTTGTGGAAAAGTGACCTCCCTTC[A/T]AAGTTAAAAATTACAGCATGGAGAGCCACTTTAAACTACCTTCCTACACT
Mus_012444_Class_II	N/A	N/A	*	0	Unique_Gm	Tm1_Mira454_Contig_22097	GTCAAGATCAACTTTGATGGTGCGTTCAATGAGAGGCAGAACCAGTCGGC[T/C]TCAGGTATAGTAGCCAGAAATAAGGATGGAAGAGTTCTATTATCACGTTC
Mus_012445_Class_II	N/A	N/A	*	0	Unique_Gm	Tm1_Mira454_Contig_22097	ATAGTAGCCAGAAATAAGGATGGAAGAGTTCTATTATCACGTTCAGAGAT[T/C]CATCACGGGATTACCTTAGCCTTTGCTGCTGAAGCAATAGCATGTTGGAA
Mus_012499_Class_II	N/A	N/A	Chr13	28703955	Unique_Gm	Tm1_Mira454_Contig_22215	TTGACAATGTGATATACAGCTTCGGCCACACTACCCTTTTCTTATCATCT[T/C]CATTACTGCTACTATCCACTACTACCTTCCCATTCTCATCAATTAAACTC
Mus_012508_Class_II	N/A	N/A	Chr07	49008502	Unique_Gm	Tm1_Mira454_Contig_22248	TCTATGGGTTTGGATGATGTTGGGAGGAATTCTGGAGAGGAGTTTATGGG[A/G]GGGAAAGAGATTAGGTTTTTTGGGCTTGGGACAAGGTTGGGTTAAGTGGT
Mus_012562_Class_II	N/A	N/A	Chr04	19959270	Unique_Gm	Tm1_Mira454_Contig_22399	TATGGTAATGGTTTTATGTATGATGATGACCCATCATCAAGTTACATAAT[T/C]GTACATGCGTTTCCCCTGTAAGCGGTTTCTCTTTACTATCAGATGGTTCA
Mus_012635_Class_II	N/A	N/A	Chr12	29076710	Unique_Gm	Tm1_Mira454_Contig_22613	GACACTAGTTGAAGCCCAGAGCAACCTCTGTTTCTTGGCACCCTTTTTCA[T/C]CAAAGCCTCCCATCTTGGACCGGAGAATTTCTTCTGGTAGAGCCTATATG
Mus_012666_Class_II	N/A	N/A	*	0	Unique_Gm	Tm1_Mira454_Contig_22674	AACACCAACAGAGGAACAAAGAACCAGCGCCAGCAGAGGAACAAAGAACC[A/T]GCGCCAGCAGAGGAACAAAGAACCATCAAGCAGAGGAAAACCAGCACCAG
Mus_012680_Class_II	N/A	N/A	*	0	Unique_Gm	Tm1_Mira454_Contig_22720	ATAAAAGCCGATGATTGTACCTGCAAATTTTTACGAAGAGATTACGTACA[C/G]TGTATGCATACTATACGTTTATGCAAATACACAGAATATAGAAAAATCAG
Mus_012714_Class_II	N/A	N/A	*	0	Unique_Gm	Tm1_Mira454_Contig_22845	AAGTAGGCAATGCCTCCACGGCAAAATCTTGAGTCACGGTCTTCAAGTCA[T/C]CCGCATCCACCTTCAAGAATATGACATCAGGCAGCTTCTTAGCAAGCTCT
Mus_012777_Class_II	N/A	N/A	*	0	Unique_Gm	Tm1_Mira454_Contig_23051	AGGTAGTAAAAATAAATTTTAATGGGGCTTAAGACGAGAGGAACCACCAA[T/C]CGGCGTCAGGGATCGTGGTCAGAGACAGCAAATACCATTTTCTCATCTCT
Mus_012943_Class_II	N/A	N/A	*	0	Unique_Gm	Tm1_Mira454_Contig_23477	AAGGCCACGTCGAAATAAATTGTGACCCCTGATCTTCTTCTTTCCTGTAC[A/C]GCACCTCCATTAGACTGAACAATAAGTCTCTTCCCTTTGATCCCGTTCAA
Mus_012982_Class_II	N/A	N/A	*	0	Unique_Gm	Tm1_Mira454_Contig_23591	TTTGTATTTTTCCGGCTATAAAAGCCACCGAGTGTACACTGTAAATTTTT[A/C]CGCATACTGAAATACACAAAAGGCCACCAAAATCGAAAGGTGATTTCCGG
Mus_013005_Class_II	N/A	N/A	Chr13	2435078	Unique_Gm	Tm1_Mira454_Contig_23649	CTCCTAAAGCTATCCATCTTGCTTCTTTGTGATGGGGTGATACTGGTTGT[A/G]AGTTGTTCCCAACTTTGCGTGCCGTCACACCTCTTGGACGAAAACTCGAT
Mus_013047_Class_II	N/A	N/A	Chr01	35130880	Unique_Gm	Tm1_Mira454_Contig_23755	GGGAGGTTATTAGGAAGCAGATTCGACGACGGAGACGACGCAAATGACGT[T/C]GCTCCACCTCCTCTCATCGAGCTCGCATCCGCTGCCATCATCACCTCGTT
Mus_013050_Class_II	N/A	N/A	Chr12	6501488	2_GmGa	Tm1_Mira454_Contig_23778	TGATCTTGTACACTAGCCATCTTCCAAAATCTAAACCCTACCCAATATGG[A/T]GTTATCCCCAAATCTATACAAAAATATCAATCTAAATGACTTGCAAATAT
Mus_013057_Class_II	N/A	N/A	*	0	Unique_Gm	Tm1_Mira454_Contig_23783	TTACTTCAGCCACGAACGCATCCGCCACATCATCAAACAGATAAGTCTCT[T/G]CCCCAATATATTCTCCTCTATGATTTCTGGCAACTACTGCTGAAATGGAA
Mus_013058_Class_II	N/A	N/A	*	0	Unique_Gm	Tm1_Mira454_Contig_23783	TTCTCCTCTATGATTTCTGGCAACTACTGCTGAAATGGAAATTATTGCCT[T/C]ACTTTGAAAAGATGTATCGAAGTTTACTTTGATAACACCTAACCCTGGAG
Mus_013059_Class_II	N/A	N/A	*	0	Unique_Gm	Tm1_Mira454_Contig_23783	TCTAATGGTGGCGAGTAAATAACTCCTAACTTTTCTTGACACTGGACTAG[T/C]TCTTGTTGATAGCCACGAATAAAATCTAAAATATCCTGCAAAGAGAAATT
Mus_013264_Class_II	N/A	N/A	Chr08	4670527	2_GmGa	Tm1_Mira454_Contig_24389	ACTAAGCAGAAAATTTTCGAGCCATGGGTGGGGTCTTTGAAGGCTAAAAG[T/C]TGTGAAATGTTGGAGGATAAAAAGGTGACAGATTTTAACTTCGATGAGGA
Mus_013427_Class_II	N/A	N/A	*	0	Unique_Gm	Tm1_Mira454_Contig_24904	AACACCAACAGAGGAACAAAGAACCAGCGCCAGCAGAGGAACAAAGAACC[A/T]GCGCCAGCAGAGGAACAAAGAACCATCAAGCAGAGGAAAACCAGCACCAG
Mus_013714_Class_II	N/A	N/A	Chr07	7775126	Unique_Gm	Tm1_Mira454_Contig_25750	TCAATGGTGAGACCCAATTCCAATTCATAGTCAATGTCCCAATCTGCACC[A/T]ATATCCTTTGCCAAGCTTACTAAGATGTTATACGGCACCTTCACTGGCAC
Mus_013730_Class_II	N/A	N/A	*	0	Unique_Gm	Tm1_Mira454_Contig_25799	TCATCAACAACTATATTGTTGAACCTAATGGGCATAAATCTGCCTCAGGG[A/G]TTGTGGTCAGAGACGAGGAAAGGCTTGTCCTTCTTTCCTACTCAGAGATC
Mus_013767_Class_II	N/A	N/A	Chr07	29378259	2_GmGa	Tm1_Mira454_Contig_25942	AGTGAGTATCTAGTCCTTCAGGGATCTCAGCATTTTCAAGCAGTAGCAAA[T/C]AATCTATTACAGTTTTCTCTTGTGAAGATTCTTTATACCTGTATATTTCC
Mus_013777_Class_II	N/A	N/A	*	0	2_GmGl	Tm1_Mira454_Contig_25982	TCCTCAGTTTTTTCTTCCTCTGAAACAAAAGCCATTTTACAACCTTCCTA[A/C]GAGTGTCACTCTATATAACCATATCAACAATGAAAAGCACTCGGAATTAA
Mus_013900_Class_II	N/A	N/A	Chr09	23771203	Unique_Gm	Tm1_Mira454_Contig_26337	GGAACAACTCCGCCATCCCTTTCTCTCCTACTACTACTAGATGATTCTGC[A/T]GTGGAATCCTCAGCATTTCTCAACCCAATCGGGAAGTTAAGTTGCAGGCT
Mus_014029_Class_II	N/A	N/A	*	0	Unique_Gm	Tm1_Mira454_Contig_26772	ATCAGCTTCAGGTTTGGTGGCTTAGGACTGTTCGGGGGAACTTTTGGCAT[A/C]AAAAACTGTATTACACTCAAATGTTCCATCGCCTTTCACAGTTGAAGCCT
Mus_014218_Class_II	N/A	N/A	*	0	Unique_Gm	Tm1_Mira454_Contig_27309	TTGAACGGGATCAAAGGGAAGAGACTTATTGTTCAGTCTAATGGAGGTGC[T/G]GTACAGGAAAGAAGAAGATCAGGGGTCACAATTTATTTCGACGTGGCCTT
Mus_014251_Class_II	N/A	N/A	Chr01	11585346	Unique_Gm	Tm1_Mira454_Contig_27424	AAGTAAACCTCTTGATTACTGCTGCTTCAGGTGGTGTAGGTCAATATGCA[A/G]TTCAACTAGCAAAGCTTGGAAACACCCATGTGACAGCCACTTGTGGGGCT
Mus_014287_Class_II	N/A	N/A	*	0	Unique_Gm	Tm1_Mira454_Contig_27512	AGTTCACTGTTATCTTCCATAACATTCTCCGCGGTTTTCACATCTGTCTT[A/C]AGCTTTTTGGATTGAATCGATTTCTCCTCGCCCTCGAATGCTCTTTTATT
Mus_014365_Class_II	N/A	N/A	*	0	Unique_Gm	Tm1_Mira454_Contig_27636	AAAACTTACAACCACGGCTGTTAGATCTGAACACAGAGAGGAGGAACTAT[A/G]GGAGTCTATACAGTTTGATGCAACTTTCGATATCAACAATTCCATATCCG
Mus_014420_Class_II	N/A	N/A	*	0	Unique_Gm	Tm1_Mira454_Contig_27835	CCTCCTCTTGGTCCTTGATCTTTGTTCAAGGCAATAAATACGAAATACAC[A/T]AGTCCCATTGTGGCCAGCGCAAAGAAAGCTGTTGACAGGAATGACTTGAG
Mus_014535_Class_II	N/A	N/A	Chr11	5142120	Unique_Gm	Tm1_Mira454_Contig_28120	TCGTAAGCTAAAAGGTCAGTGGCTGAAAAACCGGGTAATGGTGCTGCAGG[A/T]GGGGGAAGTGGATTGGAGCTTGTCCCTGGTGGTGTAGGCTTGCTGCCCCA
Mus_014537_Class_II	N/A	N/A	Chr03	42356623	Unique_Gm	Tm1_Mira454_Contig_28127	GCAATTCAACTGATCTATCTACATTCAATTCAGAAGTTGAGCTAGGCTGG[T/C]TGTGTCCAGATATGAATCCCGCCCCTACATCATCTGAAAGCCCAACAAGA
Mus_014554_Class_II	N/A	N/A	Chr08	17917691	Unique_Gm	Tm1_Mira454_Contig_28146	TGTAGATCCGAGTGCACAAACCCATACTTGCGCAACACCTGATTATCAGC[A/G]AAGTTCAAAGCTTTGACCATCCCATTCCAACAAGACTCCCCAGCATACAT
Mus_014602_Class_II	N/A	N/A	*	0	Unique_Gm	Tm1_Mira454_Contig_28278	TTAATGTCACTTTAACTGATAGAAGTGTAAAACCCATATTTTACCCGGCC[T/C]AAAATACAAACCTATTGCATTTTAAACAGGCCCAAAAAGTTTTACAATGG
Mus_014780_Class_II	N/A	N/A	*	0	Unique_Gm	Tm1_Mira454_Contig_28835	TATATATACAACAATTCAATTAATAACATGTGTACAACCCAAATTTTGCC[T/C]GGCCGACTAAGCCATAAATAAACCAAATAATAAGCCCATTAAAAGGCCAA
Mus_014865_Class_II	N/A	N/A	Chr02	45061927	Unique_Gm	Tm1_Mira454_Contig_29156	GGAGCTTGCAAGAGCTGATGTCGAAGCAGATGCAGAAGCAGTATAAGTAT[T/C]AAATGATGATTCAGATGAATGGGAATCCGAAACACCCGATGTTCCGGCAG
Mus_015062_Class_II	N/A	N/A	Chr07	41449853	2_GmGa	Tm1_Mira454_Contig_29647	TCCCCTTCTCTAATGGATTCAATATGCAAGGCAACCGGAGCTCCGATACC[T/C]AACTTTCTATTTATCAATGACACTGCAAATCCGGCCTTAGTACCGGCTGC
Mus_015150_Class_II	N/A	N/A	*	0	Unique_Gm	Tm1_Mira454_Contig_29928	AAGTAGGCAATGCCTCCACGGCAAAATCTTGAGTCACGGTCTTCAAGTCA[T/C]CCGCATCCACCTTCAAGAATATGACATCAGGCAGCTTCTTAGCAAGCTCT
Mus_015189_Class_II	N/A	N/A	Chr06	3262804	Unique_Gm	Tm1_Mira454_Contig_30040	TGTTGTCTAAGCCAAATATGTAAAATCCTTGATTCAAAATTCTAGCAAAA[T/C]AGAAATATCAGTAAATAACTTCATTGATTGATATAAAAACTGGAAAATTT
Mus_015217_Class_II	N/A	N/A	Chr07	18769650	Unique_Gm	Tm1_Mira454_Contig_30156	ATAGTCCAGCACAAGCATCTTCTTGGTTCCTTGAACCACTCACGTCAGCA[A/G]TTCTCTGATCCAATGAAATATCCTGAACACGGGCAACCAGCATATCCTGA
Mus_015246_Class_II	N/A	N/A	*	0	Unique_Gm	Tm1_Mira454_Contig_30241	TGATAGTAGAAACTTCAAATCAGCAGCAGGTCTGGTGGGTTAGGATCTGA[A/G]GGGGGAACTACTGGTCTTAAAGACGATCATTCACAATAATATTTCCTCCC
Mus_015266_Class_II	N/A	N/A	Chr10	22025347	Unique_Gm	Tm1_Mira454_Contig_30295	AGCAAGTTTTCATTATTTCTGCTAGAAGTATCAGGTTTGTGGTCTTTCTC[A/G]TTGGTTACATCAGGTAATGCCGATGGTTCATTTGTGGAGAAAAGACGATC
Mus_015295_Class_II	N/A	N/A	Chr08	1198318	Unique_Gm	Tm1_Mira454_Contig_30379	CCAAGTATTTTGACTGTGTCAATCGAGCCTCGTACACGTCAAGAACTTTG[A/G]CAAGCTTACCTTCATTTTCCTCCACAGCCGCGGAGTCGGTAACCATGCCG
Mus_015400_Class_II	N/A	N/A	*	0	Unique_Gm	Tm1_Mira454_Contig_30731	AGATCAACTTCGACGGCGTGTTTGATGGACCGAATAATCTTTCTGCATCA[A/G]GAGTAGTAGTCATGAATGAAGAAGGGCTAGTTATCATATCCTGTTCAGAA
Mus_015438_Class_II	N/A	N/A	*	0	Unique_Gm	Tm1_Mira454_Contig_30787	GATGGTGAAGATTTAATTTGATGCGGCGTTTGACTACAAAAAGCACAGAT[T/C]GGCGTCAGGCTGGTGATTTGGGGTACAAGAAACGAGTTTCTGGTTTTGAA
Mus_015604_Class_II	N/A	N/A	Chr09	9822931	Unique_Gm	Tm1_Mira454_Contig_31365	CACGAAACAGCTGCAGAAAGAGGAACCAAGGCAGTTGCAAGACAGTCGTA[A/T]CCCAGAAAAGTTTGACGATGTTAAGGGTGTTGCCCCCACCAACACCATCG
Mus_015688_Class_II	N/A	N/A	*	0	Unique_Gm	Tm1_Mira454_Contig_31663	CTTACATCCGAGCCAACAATTGCAAGGTAACTCCAACTATGGTCGAAATC[T/C]ACTAAAAATACAAAGAACAGAATTAAATCTGCTGCTAGTTAAAGCTTTTC
Mus_015752_Class_II	N/A	N/A	Chr04	45807626	Unique_Gm	Tm1_Mira454_Contig_31874	AGAACCCATCAACCGAATTCTTACAAAGATCTGACGAAAAGAAAACAAAT[A/C]AAAAACCCCCATTGCGATGAATAAAATTGCATTCGTCAAGCAAAGTGCTT
Mus_015787_Class_II	N/A	N/A	*	0	Unique_Gm	Tm1_Mira454_Contig_31973	TATATTAGCATGGCTTTAATTACATAACCAAATTCAACATTTCCAAAAAT[A/T]TATTGCAGCCTACACATGCCATAGTTCCAAAATGCAACTTTATAAATACC
Mus_015799_Class_II	N/A	N/A	*	0	2_GmGl	Tm1_Mira454_Contig_32016	GGAGAACCGGATTTGGCCCAGAGAGCATTGCGAGACTCATCGAGAGAGTT[A/G]TTGTTGATGTGGATAATGTAAAGGGTGTCCCCTTTGTAGCCAAGTTGTTT
Mus_015872_Class_II	N/A	N/A	Chr01	10559546	Unique_Gm	Tm1_Mira454_Contig_32288	AGGATTACCTCTCTCATTTGGAGCCAATTGAGCCACCTGATCACAATTCC[A/G]TGTTACAGGCAGTGAATGATACTTTTGGTGCTTCAGTTAGTCCGTTGATT
Mus_015901_Class_II	N/A	N/A	*	0	Unique_Gm	Tm1_Mira454_Contig_32372	GCAGCACCTATAAATTATTACAAATTTTGGAGGAAATTCCTAGAGCTTAG[C/G]CTTTACAAACTGGCTACATGAATTTCTACAAAAAACTCTGGCTCCTAAAT
Mus_016059_Class_II	N/A	N/A	*	0	Unique_Gm	Tm1_Mira454_Contig_32801	TCTTGTGTTTGCTGTAGCCTTAGATCCTTGCCCCTTTGGTTTACTAGATT[T/G]CAGGCGAGAGCGAAACTGCTCCAAACCTTTTTCAAGAATGTCGTAATAAC
Mus_016161_Class_II	N/A	N/A	Chr10	42135584	Unique_Gm	Tm1_Mira454_Contig_33161	CGGCTGAAGAACATACAAACATCGTTCTTATGGGTATTTCGCAGGATTTT[A/G]ACTCCGTCGTCACTGTAGCATCTTTTTCACTGGAACCCCTGGCATTAGAT
Mus_016281_Class_II	N/A	N/A	*	0	Unique_Gm	Tm1_Mira454_Contig_33631	CCGGAGAATGAGCTGTGGTGACTTAGTCCCTGCCACTCAAGTTGAAAAGG[T/C]AAAAGCTTGCTCCCGAACTCACCGCCACAGCTTAGGTAACGAAGTGCAAC
Mus_016301_Class_II	N/A	N/A	Chr04	404956	Unique_Gm	Tm1_Mira454_Contig_33678	ACGCCCGGTTTTCTTTTGAGGGTAAGGCTTTTTCCCTCCACCACGAACTT[T/C]ACCACGAGTGAGTGTAGAAGCTGTGCCACGACGCTTGTTTTGTAAGTCAG
Mus_016335_Class_II	N/A	N/A	Chr05	8885839	Unique_Gm	Tm1_Mira454_Contig_33817	AAGAAGACTGAGGAGGAGGAGTGGTTGGTGGTGGCGGTGAAGGAGGAAAT[A/G]GCTTGACAGGAGACGGCGGGGAAGGTGCCGTAGGTCTTCTCAAAGGACCT
Mus_016338_Class_II	N/A	N/A	Chr09	32639755	Unique_Gm	Tm1_Mira454_Contig_33820	ATCCAACTTAGCCAAATCAATCTCCCATTCCTCAGCTGGCCTTTGTTTCT[T/C]AATGTTCCTAGACCAAACTCGGCTCAGGTGCTTCTCCAGCTGCATGTCTA
Mus_016398_Class_II	N/A	N/A	Chr01	17154718	Unique_Gm	Tm1_Mira454_Contig_34038	TTAAAAAGGCGTGCACAAGAAAATTCAGTTTTTGAGCCTCCCACACCTAT[T/C]CGGTTTAGGCCATATGTTTGCAAGGTTCCATGGCATACAGGTGCTAGAGC
Mus_016437_Class_II	N/A	N/A	*	0	Unique_Gm	Tm1_Mira454_Contig_34161	TTGCCGTTTCGGTGAAATGGAGTCAAGAAGGGCCGAACCTCGGGCGCTGG[T/C]CTTGCTGACGAAGCATGTGTGTGGCAGAGGACGAGTACGGTGCACCAGGG
Mus_016460_Class_II	N/A	N/A	Chr10	8979216	3_GmGaGl	Tm1_Mira454_Contig_34223	TTGTTGACCGAGATCGGGTCTGAATTGTCGACGACGAGTAGTGCGAAATT[T/G]GATGTCCAGTTTTCGTAGTCGGATTCGATGCTCGATATGATACCGTCAAT
Mus_016525_Class_II	N/A	N/A	*	0	Unique_Gm	Tm1_Mira454_Contig_34439	GCGATCCAATTTGACGTAGCATTCGACAAAAGAAGCTTCAATCAGCAACA[A/T]GACTGGTAGGGTGGGACCAAAACGGGGATTTTTTGGTGCTTAAGACGGTG
Mus_016602_Class_II	N/A	N/A	*	0	Unique_Gm	Tm1_Mira454_Contig_34753	ACAATATGGAGAATCTCATGGAATTATTTTCCGATATGGGTTAATATGCA[A/G]CATCGAAAGCTTGTAAGCAATACAAGCTGCCCCCGATGTGGAGAAAGAGC
Mus_016722_Class_II	N/A	N/A	*	0	Unique_Gm	Tm1_Mira454_Contig_35293	GGTTTGGGGTCTGATGGGCGAACTCCTGGTCTTAAAGTCGACCCTCCACA[A/G]CAATGTCTCTTCTCCATTTGCAGCAGAAGCATATGCATGTTTGGAAGGCA
Mus_016734_Class_II	N/A	N/A	Chr13	207896	Unique_Gm	Tm1_Mira454_Contig_35330	GCAAATCAACAATGTCATTGACATCAAATACATCATCCTCGGTGTTGTCG[A/T]AAAAGCCATCTTCATCCTGGTTCTGGCTGATCCAATAGTCACGGTACCAA
Mus_016748_Class_II	N/A	N/A	*	0	Unique_Gm	Tm1_Mira454_Contig_35409	TTAATGTCACTTTAACTGATAGAAGTGTAAAACCCATATTTTACCCGGCC[T/C]AAAATACAAACCTATTGCATTTTAAACAGGCCCAAAAAGTTTTACAATGG
Mus_016758_Class_II	N/A	N/A	Chr12	27921223	Unique_Gm	Tm1_Mira454_Contig_35439	CAAAATTTGTTCAATTCCTTCGTTGTGAGGAACCTAGTTGAGTTGTTTGT[A/G]GACATGGGATATTCTTTCATTTGGGCAAGGAATGAAGAATATGATTCTAG
Mus_016767_Class_II	N/A	N/A	Chr10	3165661	2_GmGa	Tm1_Mira454_Contig_35462	TTGCCTATTTGTTGATTTTGGATTTTGCTGGGGATTTGCATATTAGATTG[A/C]GCTTTAGTTGATTATATACATATGGCTGTGGCTTTTACTCACCTTTCATG
Mus_016847_Class_II	N/A	N/A	Chr11	2596865	Unique_Gm	Tm1_Mira454_Contig_35815	CGCTTAGAAGCACCATAAGTCTCTTTTGAATTGCCAGGATATGATTTCCT[A/T]TTCCCATCAAAAGAGCTGCTCAGTTGCTGCCCAAACTCAAGTGATTGTGG
Mus_016880_Class_II	N/A	N/A	Chr11	8448005	3_GmGaGl	Tm1_Mira454_Contig_36000	ATGCTGGCTTTCCTGACTGTCTGACCTTGAACGTTTAGTCCTTTTGACGA[T/C]TCATTCACCAAGGGATTGAAACTCGGCTTCTCATAGCATCCTAGACAACC
Mus_016885_Class_II	N/A	N/A	Chr13	57913533	Unique_Gm	Tm1_Mira454_Contig_36014	CGTCATAGGTGTATCAGATAATGTACCAATAGATGGTGTAGGTGACAATC[T/C]GAACTGGTGTGGCAAACTTTGCTGACGGGTATTATCAAATTCCATTGTAG
Mus_016942_Class_II	N/A	N/A	Chr08	4670527	2_GmGa	Tm1_Mira454_Contig_36224	TCCTCATCGAAGTTAAAATCTGTCACCTTTTTATCCTCCAACATTTCACA[A/G]CTTTTAGCCTTCAAAGACCCCACCCATGGCTCGAAAATTTTCTGCTTAGT
Mus_016966_Class_II	N/A	N/A	*	0	Unique_Gm	Tm1_Mira454_Contig_36371	GGACCAAGCAAGAAGAGACCTGCTGAGTCATCTAAGAAGACCCCTGCTCC[A/C]GAAAAGAAGGCAAAGCTGGTCACTCCCCAAAAGACAGTTCATTCTGGTGC
Mus_016992_Class_II	N/A	N/A	*	0	Unique_Gm	Tm1_Mira454_Contig_36455	AGGTAGTAAAAATAAATTTTAATGGGGCTTAAGACGAGAGGAACCACCAA[T/C]CGGCGTCAGGGATCGTGGTCAGAGACAGCAAATACCATTTTCTCATCTCT
Mus_017011_Class_II	N/A	N/A	*	0	Unique_Gm	Tm1_Mira454_Contig_36570	GGAAGAAGGAGTGTTTGCAACGCTTGAAATGTTATTAAAGAAGAAAAGGG[A/T]GTGACATTTGAAATGAAAGAGGAAACAAAGCTTTGGACCGAAAGAGAAGA
Mus_017013_Class_II	N/A	N/A	*	0	Unique_Gm	Tm1_Mira454_Contig_36576	TTGTTGAGTAGCATATGCATCTTCAATGTGTCGCGTGAGGAGTGAAATTC[A/C]ATAATGCGAGGCACTAGAGGCAGCATAATAGGAAGTGACAGTGAGCTGAG
Mus_017204_Class_II	N/A	N/A	*	0	3_GmGaGl	Tm1_Mira454_Contig_37325	AAGGCATTAGCACTGCTTGACCTTTCGCCATCACTGTACGAAGCTTGAAC[A/G]GTGAGAGGCCTTCTAGAGGTAGAAATATGCAGTTTCCTCAAATGACTAGA
Mus_017337_Class_II	N/A	N/A	*	0	Unique_Gm	Tm1_Mira454_Contig_37824	TTCCAACATGCTATTGCTTCAGCAGCAAAGGCTAAGGTAATCCCGTGATG[A/G]ATCTCTGAACGTGATAATAGAACTCTTCCATCCTTATTTCTGGCTACTAT
Mus_017338_Class_II	N/A	N/A	*	0	Unique_Gm	Tm1_Mira454_Contig_37824	GAACGTGATAATAGAACTCTTCCATCCTTATTTCTGGCTACTATACCTGA[A/G]GCCGACTGGTTCTGCCTCTCATTGAACGCACCATCAAAGTTGATCTTGAC
Mus_017481_Class_II	N/A	N/A	Chr11	10965995	Unique_Gm	Tm1_Mira454_Contig_38369	GTCTTTGGGAGGGGCTGATAATTGTGGACTTCAATCAGCACCAACATGGC[T/C]TGTTGCTGGAAACCAGTCTCCTGGGGCATATGCAAATCCTGGTAATCAGC
Mus_017529_Class_II	N/A	N/A	Chr05	60301765	Unique_Gm	Tm1_Mira454_Contig_38637	GGTGAAAGTCCTAGTAGACGGAGCCGTGATGGACGGTCTCCAAGTCCTCG[A/G]AGTGTTTCACCGCAAGGCCGCCCTGCTGATTCACGGAGCCCATCTTCTTG
Mus_017538_Class_II	N/A	N/A	Chr08	12444132	Unique_Gm	Tm1_Mira454_Contig_38702	CACCTGAGATGGTTGAGAAAGTGGTTGAGAAGGACATGGTATAATTTAAC[T/C]ATTGCTAATTTGCTGGCTTTTGGCTGCGGTTTTCTCGGAATCTCCTTAGC
Mus_017616_Class_II	N/A	N/A	*	0	Unique_Gm	Tm1_Mira454_Contig_39041	TCAGATTGGCCAAAGGGTTTCAATCCAACAGTGTCCACATAAGCAAATGG[A/C]TCCATTGGTGCCTTCTCTTCAACGAAACCCACGGTATCATAGAAGACCTG
Mus_017621_Class_II	N/A	N/A	Chr13	5420496	Unique_Gm	Tm1_Mira454_Contig_39055	ATGATTCAGATAGGGCTCTAAATTTGGGTATTTGATGCAAACTTACTACA[T/C]AGGAAAGGAATTTTCAAGAACCTAGGCTGCTCAAATACCTTTCTTTTTGT
Mus_017634_Class_II	N/A	N/A	Chr05	62361112	Unique_Gm	Tm1_Mira454_Contig_39145	GAGGATGATGACCTTCAAGAGGGTTCTACGGCGAGAAGGCATCGTAAAGA[A/G]CACTAAGGAATCAGCGGATGTACAGATCGATAGAAAAAGGAGAAAAAATT
Mus_017637_Class_II	N/A	N/A	Chr07	1553068	2_GmGl	Tm1_Mira454_Contig_39164	CGAAGGTGATGGCTGGCTTTCTTCAGAATTGCTTTCGGGATTTCCCCCAT[T/C]ATCTTTTTGTTCGTCATCACGATCCTCCTTATCATTTTCTTTGCTGGGGC
Mus_017663_Class_II	N/A	N/A	*	0	Unique_Gm	Tm1_Mira454_Contig_39326	CTTACATCCGAGCCAACAATTGCAAGGTAACTCCAACTATGGTCGAAATC[T/C]ACTAAAAATACAAAGAACAGAATTAAATCTGCTGCTAGTTAAAGCTTTTC
Mus_017723_Class_II	N/A	N/A	Chr04	45016208	Unique_Gm	Tm1_Mira454_Contig_39704	AGTCCGACATGCCCTATAACCGCAATTCCGGCTTCGACAATGGCTTTTGC[A/G]GCAGTGATTCTTGAAGGGGACCCTCCTTCCAGTTTGATAGCATCCATCCC
Mus_017724_Class_II	N/A	N/A	*	0	3_GmGaGl	Tm1_Mira454_Contig_39706	AAGGCATTAGCACTGCTTGACCTTTCGCCATCACTGTACGAAGCTTGAAC[A/G]GTGAGAGGCCTTCTAGAGGTAGAAATATGCAGTTTCCTCAAATGACTAGA
Mus_017725_Class_II	N/A	N/A	Chr05	61761961	Unique_Gm	Tm1_Mira454_Contig_39708	TCGATCAATAAAGAGACGAGATGGCATTGTTAACAAAAAAGGGGAATGGT[T/G]AACTACACATTATATCTCATGAAGGGTTCAAAGGGTTTAAAAAGCTTTCA
Mus_017726_Class_II	N/A	N/A	Chr05	61762032	Unique_Gm	Tm1_Mira454_Contig_39708	GAAGGGTTCAAAGGGTTTAAAAAGCTTTCAATTCAGAAAGTCAATGTGCT[T/C]AGATATCCATGGATTGTTGTCTGGACAAAGCCTTCGACTTTTTACTCTTT
Mus_017752_Class_II	N/A	N/A	Chr09	525216	Unique_Gm	Tm1_Mira454_Contig_39884	TTTGAACGTAGAAGATGACCTTTGTTTGAGAATCCAACCCAATTAAACAA[A/G]CTGTTAAAACCAACATCACTATCGTACTTAGCCTAATCAAGGCTTCTATT
Mus_017777_Class_II	N/A	N/A	Chr01	15900762	Unique_Gm	Tm1_Mira454_Contig_39964	AATCCAGTGGTTAGTGGCAAGCCAGCCACCTTTTCCATCTCAGCTTCTAC[T/C]GGTCAAGCAATCTCTGGAGGCAAAGCAGTGATTGATGTTTCCTACTTTGG
Mus_017840_Class_II	N/A	N/A	*	0	Unique_Gm	Tm1_Mira454_Contig_40248	GCTGCATACGATGTGGTTTGGGAGATGAAGACTGCTCTCACACTTTCAGA[A/C]ATTGCCCTGGGTATTCCAGCAGGGAACAGAGGAGCAGAGTCGACTTTTTT
Mus_017899_Class_II	N/A	N/A	Chr10	58812036	Unique_Gm	Tm1_Mira454_Contig_40533	CTCTGCAAGTGTGGGTACCAATGTATGTGATGTGGTACATTTGGGCATCA[T/C]CTTCCATTCTTTGAACTTGTTTGATAGCACTACAGCCTTGATCATGCTTG
Mus_017973_Class_II	N/A	N/A	Chr06	40286458	Unique_Gm	Tm1_Mira454_Contig_40921	AGGATTGTCGGTATCCCAACTAGCATTCTTCCCAAAAATGTAGGGATAGT[A/G]AGTTGCGAGGTAAATATTCGTGGAACAGCTTCATGGTGGAACTGGTGGTA
Mus_018070_Class_II	N/A	N/A	Chr01	39014695	Unique_Gm	Tm1_Mira454_Contig_41413	GGGTAGATCTCAAGATTGCAATGTCCTCCTCCATTAACCCACAACGGATC[A/G]TACTTATTCTTGCAAAGCTCCCAAAGCTGTTTTCCATGAGAATGATGAAC
Mus_018122_Class_II	GOOD	GT_GOOD	Chr02	60693111	Unique_Gm	Tm1_Mira454_Contig_41753	TCTGAAGGGGAGCTCCCTGAACCTACAATGAATCTTGTAAAGTCAGAGCC[T/G]GCAGCATCTGATCCTACTACGACAAAGCAGGTTAAGATTGTTGAACCTAA
Mus_018132_Class_II	N/A	N/A	Chr01	53050790	Unique_Gm	Tm1_Mira454_Contig_41780	TTGGTATCCACCTCTCCAGAAATGGTAAAGAGCGATTTCGGGCGCCACTC[A/G]TGCTGGATGAGTGCACTTGCCTTGCCAGCATTGTTCACCCGTGCCTTGAT
Mus_018154_Class_II	N/A	N/A	Chr04	21613256	2_GmGa	Tm1_Mira454_Contig_41920	TGTAGTGGTTAACGTGAGCATCAAATAGTTCTTCTGTTCCTAATCGATGT[C/G]TAAACCTGAGAAGCTTTATCTAATTCCAAGTGCCCCTTCTACTCGGAATC
Mus_018187_Class_II	N/A	N/A	Chr08	45132021	Unique_Gm	Tm1_Mira454_Contig_42187	GTTTTTCTCATCTAACTTCCCAGAAAATGTTGACCCCAGCCCAGGATCAT[T/C]TTTAATAGCTTGCGTGTGATCAACAAAACTCTGACCACGCCAATGACTGT
Mus_018234_Class_II	N/A	N/A	*	0	Unique_Gm	Tm1_Mira454_Contig_42486	GTTGCGTGAACCAGATTAGGAAAATGAAAGAAGGTGAGAACAGAAAGGGG[A/G]GATGCTTCAAAACTAAAGAAAGAGAATCGATTCAAAAGAAGACTTTGCCA
Mus_018339_Class_II	N/A	N/A	Chr06	3262804	Unique_Gm	Tm1_Mira454_Contig_43046	TGTTGTCTAAGCCAAATATGTAAAATCCTTGATTCAAAATTCTAGCAAAA[T/C]AGAAATATCAGTAAATAACTTCATTGATTGATATAAAAACTGGAAAATTT
Mus_018429_Class_II	N/A	N/A	Chr05	8885839	Unique_Gm	Tm1_Mira454_Contig_43559	AAGAAGACTGAGGAGGAGGAGTGGTTGGTGGTGGCGGTGAAGGAGGAAAT[A/G]GCTTGACAGGAGACGGCGGGGAAGGTGCCGTAGGTCTTCTCAAAGGACCT
Mus_018497_Class_II	N/A	N/A	Chr13	1921992	Unique_Gm	Tm1_Mira454_Contig_44101	ACAAAAATAACAACAAATCATAAAATAATGACATAAAATTGTTCCTAAGC[A/T]TGAGCTCTGAGTTTTGGGAATTGATAGAATGTTGTAGAAAATTAAACCAT
Mus_018804_Class_II	N/A	N/A	Chr04	53210477	Unique_Gm	Tm1_Mira454_Contig_45828	TAGCGCAAACCATGTTCTAGCAGAGGAAGGGAGGCGCTATGTCTCCTTTG[A/T]GTACGGGATAGAAGAGGAGCCGGTGAGGGTGGATGAAGAGGCATGCCAAG
Mus_018841_Class_II	N/A	N/A	*	0	Unique_Gm	Tm1_Mira454_Contig_46075	ATTCCAGAAACCAGTTTGTACATGAGCAGGTGTCTATAACAGGAAGACAA[T/C]AAAGATTAAAGTGCACTTTGACGCGGCGTTTGACAAAAGAACTTTCAAAT
Mus_018882_Class_II	N/A	N/A	Chr08	39801517	Unique_Gm	Tm1_Mira454_Contig_46366	AACCCGAATAAACCCAATACCCAAAATAACCCACTAAAATCCAAACAACC[T/C]TAGCCCAATATTGGAGGCCCAAATTCAAGTTTCCAGAAACCCTAAGGGTT
Mus_018883_Class_II	N/A	N/A	Chr02	44763710	Unique_Gm	Tm1_Mira454_Contig_46366	CCAAATTCAAGTTTCCAGAAACCCTAAGGGTTTCTGGAACTGTTTGCATT[A/G]TGGCCGAAACCAGGGGTTCTCCGCGCGCATCAACGACGTCTCTGCATGTG
Mus_019008_Class_II	N/A	N/A	Chr08	38529772	Unique_Gm	Tm1_Mira454_Contig_47253	AAACTCTTCTTGAGCATAGTGACTTTGCAACTTGATTTTACACCAAACAT[T/C]TTTGGCTTGATAAGTTACAGAATTTGCAATTCTACCCTCTTCCACATCCG
Mus_019093_Class_II	N/A	N/A	Chr07	20406110	Unique_Gm	Tm1_Mira454_Contig_47865	GAAGCTGCAAGTTTTCTGAATCCTGCTGGACTACAATATCCCATGTAAAT[A/G]TGCACGTCCATTCGCCCTGGCCGTAGCAGCGCCGGATCTAACTTTTCTTT
Mus_019126_Class_II	N/A	N/A	*	0	Unique_Gm	Tm1_Mira454_Contig_48035	ATACTTGGGCATCAACTGCCTAGCTTGTAGGCTAACATCCCTCTGGAACA[T/C]ACATGGGCACCAAGTGCCAAGCCTAAAGGCTTTACATCCGCCCCTGGTAA
Mus_019141_Class_II	N/A	N/A	Chr06	43554442	Unique_Gm	Tm1_Mira454_Contig_48082	ACAGATTCTGTTCTGGGGGCAGCATTGGAGAAGTATAATATGAGAGGAAC[A/G]TAGTTGCCCGAAAATCCTACATAATAAACACCTTAACACAATATATCATT
Mus_019214_Class_II	N/A	N/A	Chr10	26011549	Unique_Gm	Tm1_Mira454_Contig_48461	GGAAGAGAACAGACTGTGGAACAGATTTTCCTCTGTAGGGGTAAAACAGA[A/G]ACCAATAGCCAGTGAGAGTAGATAGTATCAGAAATGCAACCGATAGGTAG
Mus_019272_Class_II	N/A	N/A	*	0	Unique_Gm	Tm1_Mira454_Contig_48799	TTCTGCTTAACCTTGTAAATTAGGGCTTGGGCGATGTTCTTGACGTGCCA[T/C]GGGGACCTACCGGTGGCAATCACCATGAAATCTGCCCAATCGCATTGGTT
Mus_019354_Class_II	N/A	N/A	Chr07	29378259	2_GmGa	Tm1_Mira454_Contig_49355	AGTGAGTATCTAGTCCTTCAGGGATCTCAGCATTTTCAAGCAGTAGCAAA[T/C]AATCTATTACAGTTTTCTCTTGTGAAGATTCTTTATACCTGTATATTTCC
Mus_019534_Class_II	N/A	N/A	Chr09	13956078	Unique_Gm	Tm1_Mira454_Contig_50625	TTATTCTTGGTTATTGGATAATGGCTTTGTCGATCTCTAGAAGGGTTGTA[T/C]GTTCTTTTGGTTCACTGTCTGCCTTGGGCTTCCGCGAATATCCAACTGTC
Mus_019620_Class_II	N/A	N/A	*	0	Unique_Gm	Tm1_Mira454_Contig_51191	GTTGCACTTCGTTACCTAAGCTGTGGCGGTGAGTTCGGGAGCAAGCTTTT[A/G]CCTTTTCAACTTGAGTGGCAGGGACTAAGTCACCACAGCTCATTCTCCGG
Mus_019621_Class_II	N/A	N/A	*	0	2_GmGl	Tm1_Mira454_Contig_51191	GCTCGGTGTTTTTCCTCTAACTTCTGGTAAAACTCCCTCCGCTTCTCAGC[A/C]CGTTCAGCACTTCTAAAAGTTGGAGAAGATCCAACAGTTACCCTCAATCT
Mus_019626_Class_II	N/A	N/A	Chr08	42876316	Unique_Gm	Tm1_Mira454_Contig_51238	GCAATTTATAAAGCAGAAAGAAACAACAATTCGTCCATGACATATCATGG[A/G]GTTATCCAGCTCATCAAAGCCAATATTATGGTCTTCGATCACAATTCCAT
Mus_019795_Class_II	N/A	N/A	Chr13	51173087	Unique_Gm	Tm1_Mira454_Contig_52157	TCGGCTACAGTCTCCTTTGATGAAAGGTTAAGCTTCAAATTAACGGTCTC[T/C]GAGAACCCTCGTTTTCCGTTGTTTTTGGTAGTTTCACCGTCGTTTCCATT
Mus_019956_Class_II	N/A	N/A	Chr07	6588406	Unique_Gm	Tm1_Mira454_Contig_53153	GGTTTGGGGCAAGTGCACCAGCAGGGAGAATATACAAGGAATTTGGCTTA[A/G]CTCCAGAGGCTGTTATTGCTGCAGCCAAAGAACTTTGCTAAGCTTGGTTC
Mus_019971_Class_II	N/A	N/A	*	0	2_GmGa	Tm1_Mira454_Contig_53273	GGCTGAGAAAACTTTTTCCCCAACTGGAAAAGCCCGCCTTGCACAAGTGC[A/G]AAAAATAGACCAGAAGTGACTGCATTTGCAGCCTGATTTGGTCCACCCAT
Mus_020015_Class_II	N/A	N/A	Chr05	62361112	Unique_Gm	Tm1_Mira454_Contig_53580	AATTTTTTCTCCTTTTTCTATCGATCTGTACATCCGCTGATTCCTTAGTG[T/C]TCTTTACGATGCCTTCTCGCCGTAGAACCCTCTTGAAGGTCATCATCCTC
Mus_020185_Class_II	N/A	N/A	Chr06	3262804	Unique_Gm	Tm1_Mira454_Contig_54714	TGTTGTCTAAGCCAAATATGTAAAATCCTTGATTCAAAATTCTAGCAAAA[T/C]AGAAATATCAGTAAATAACTTCATTGATTGATATAAAAACTGGAAAATTT
Mus_020210_Class_II	N/A	N/A	*	0	Unique_Gm	Tm1_Mira454_Contig_54936	TGATAGTAGAAACTTCAAATCAGCAGCAGGTCTGGTGGGTTAGGATCTGA[A/G]GGGGGAACTACTGGTCTTAAAGACGATCATTCACAATAATATTTCCTCCC
Mus_020351_Class_II	N/A	N/A	Chr07	6588406	Unique_Gm	Tm1_Mira454_Contig_55959	GAACCAAGCTTAGCAAAGTTCTTTGGCTGCAGCAATAACAGCCTCTGGAG[T/C]TAAGCCAAATTCCTTGTATATTCTCCCTGCTGGTGCACTTGCCCCAAACC
Mus_020432_Class_II	N/A	N/A	Chr13	3644112	Unique_Gm	Tm1_Mira454_Contig_56156	CAAGCTATCTTTGAGAATATCACACGACTCGTTGCTCGAACAACGAGAAG[T/C]CGATGAAGCGCCGGAGAAGAGACCGGAACACATATCTCCGGTAAGCACTC
Mus_020568_Class_II	N/A	N/A	Chr07	1063319	Unique_Gm	Tm1_Mira454_Contig_56505	TTCAGAGTCTTGTTGTAGAGACCGATAAGGACTTCCCTTGCGTTAGGGAC[A/G]ACGTCTAATCCGACGATCCCCGTTGTCTCCTTCACCTTAGCCAACAACGG
Mus_020639_Class_II	N/A	N/A	Chr09	25040410	Unique_Gm	Tm1_Mira454_Contig_56679	TCATCAAATCGTTGTGTAAGCCTGGATGCAATTTCATCGTTCTCCGGGGG[A/T]GAATATTTCAAGTGGTATATCTTCCCCGTAAGAGGGTCTAACCTTCGCCC
Mus_020887_Class_II	N/A	N/A	Chr09	68863827	Unique_Gm	Tm1_Mira454_Contig_57337	AAAAACATGGTCTCTGCACATTGGACAGGTGCCTACCCTGCTCAGCCATT[C/G]ATCTATGCAATTTAAGTGAAACATATGCTTACATCTCGGAAGATTTCTTG
Mus_020888_Class_II	N/A	N/A	*	0	Unique_Gm	Tm1_Mira454_Contig_57337	GTGATAATAACTCCCCATCAGCCAATGATTCAAGCAATTGAAGGGCTGTG[A/G]TTGCACCTGCAACAGCACCAAGTCCAGTCCCACTGAACGACCCAGTTTCA
Mus_020985_Class_II	N/A	N/A	Chr12	34555678	Unique_Gm	Tm1_Mira454_Contig_57599	CAAGCTTGATTCCACTGGATTTGCTATCGGTTTTATCGGCCGCGGAAGAC[T/G]GCGTTGCGGTGGTTGTTGAAGTACTGGGTGTCGTTGCTTTAGAGGAGGAG
Mus_020991_Class_II	N/A	N/A	Chr02	4057589	Unique_Gm	Tm1_Mira454_Contig_57604	CAGGGTCTGGCTTGAGAGTGCGCAGGCAAATGCTTCACATCCTGCTTGCC[A/G]TTTACTCATGTTTTTGGTCCTCCGGGTATGAGCTTCTTTCTTTGGCTCTC
Mus_021004_Class_II	N/A	N/A	Chr09	32639755	Unique_Gm	Tm1_Mira454_Contig_57638	ATCCAACTTAGCCAAATCAATCTCCCATTCCTCAGCTGGCCTTTGTTTCT[T/C]AATGTTCCTAGACCAAACTCGGCTCAGGTGCTTCTCCAGCTGCATGTCTA
Mus_021071_Class_II	N/A	N/A	Chr11	5044892	3_GmGaGl	Tm1_Mira454_Contig_57836	ATCGCATTTGGCGAACTGGACATCAGATTGTGCAGCAAGTTTTGCTGATG[T/C]TGCTTGAGTTTCTGGTGATGGTGCTGATACCACCATTGGTTCACTCATTA
Mus_021153_Class_II	N/A	N/A	*	0	Unique_Gm	Tm1_Mira454_Contig_58101	TTGCGGTTTCATAAGCATCATCGTGATGAGAAGAGGAAGCGAAGCCACGC[T/G]TGGGAGGAGCAGTAGGACGAGAGCCGCCGCGAAGGGCTGCTCGTAGGAGA
Mus_021260_Class_II	N/A	N/A	Chr10	58812036	Unique_Gm	Tm1_Mira454_Contig_58435	CTCTGCAAGTGTGGGTACCAATGTATGTGATGTGGTACATTTGGGCATCA[T/C]CTTCCATTCTTTGAACTTGTTTGATAGCACTACAGCCTTGATCATGCTTG
Mus_021364_Class_II	N/A	N/A	Chr13	3644112	Unique_Gm	Tm1_Mira454_Contig_58791	CAAGCTATCTTTGAGAATATCACACGACTCGTTGCTCGAACAACGAGAAG[T/C]CGATGAAGCGCCGGAGAAGAGACCGGAACACATATCTCCGGTAAGCACTC
Mus_021438_Class_II	N/A	N/A	Chr09	174553	Unique_Gm	Tm1_Mira454_Contig_59052	AAGAAAATCTTGGACCTACAGGAGGTCGGCACTGAATGGGTCCAGGAGGC[A/G]TACAACCAACAGTACTACTAACAGCAGGATCATAAAGCACCAACTGTTTA
Mus_021471_Class_II	N/A	N/A	*	0	2_GmGl	Tm1_Mira454_Contig_59133	GGAGAACCGGATTTGGCCCAGAGAGCATTGCGAGACTCATCGAGAGAGTT[A/G]TTGTTGATGTGGATAATGTAAAGGGTGTCCCCTTTGTAGCCAAGTTGTTT
Mus_021777_Class_II	N/A	N/A	Chr11	44681301	Unique_Gm	Tm1_Mira454_Contig_60449	GCCGACAGGGCTCCTGATCTATCATCTGCTTCTGGAAACACAAAATTATC[A/G]TTACCTATGGGATCATTTGCGATCCCTTCAACCTGCGGATTTAAACATTC
Mus_021900_Class_II	N/A	N/A	*	0	2_GmGa	Tm1_Mira454_Contig_61103	GGCTGAGAAAACTTTTTCCCCAACTGGAAAAGCCCGCCTTGCACAAGTGC[A/G]AAAAATAGACCAGAAGTGACTGCATTTGCAGCCTGATTTGGTCCACCCAT
Mus_021976_Class_II	N/A	N/A	Chr06	36144387	Unique_Gm	Tm1_Mira454_Contig_61652	TGAATCCCATTGACAGTAGTAATTGCATGCCACTGCTGAGAACACTATCC[T/C]GAAAACCATGCTCTTTTGAGCCCTCCAGTTTGGTTTCACTGCCTGATGGC
Mus_022117_Class_II	N/A	N/A	Chr09	68863827	Unique_Gm	Tm1_Mira454_Contig_63096	AAAAACATGGTCTCTGCACATTGGACAGGTGCCTACCCTGCTCAGCCATT[C/G]ATCTATGCAATTTAAGTGAAACATATGCTTACATCTCGGAAGATTTCTTG
Mus_022118_Class_II	N/A	N/A	*	0	Unique_Gm	Tm1_Mira454_Contig_63096	GTGATAATAACTCCCCATCAGCCAATGATTCAAGCAATTGAAGGGCTGTG[A/G]TTGCACCTGCAACAGCACCAAGTCCAGTCCCACTGAACGACCCAGTTTCA
Mus_022159_Class_II	N/A	N/A	Chr09	32639755	Unique_Gm	Tm1_Mira454_Contig_63495	TAGACATGCAGCTGGAGAAGCACCTGAGCCGAGTTTGGTCTAGGAACATT[A/G]AGAAACAAAGGCCAGCTGAGGAATGGGAGATTGATTTGGCTAAGTTGGAT
Mus_022179_Class_II	N/A	N/A	Chr09	44444959	Unique_Gm	Tm1_Mira454_Contig_63591	GGAACCGTGCGGCAGCGGAAAAATCAAAACTGCTCCTTCATCACCCACAC[A/C]TTGGATTGAATAATATGCCAACTTTGGCTTTTCTCCATTCAACTCCAATT
Mus_022246_Class_II	N/A	N/A	Chr10	26011549	Unique_Gm	Tm1_Mira454_Contig_64055	GGAAGAGAACAGACTGTGGAACAGATTTTCCTCTGTAGGGGTAAAACAGA[A/G]ACCAATAGCCAGTGAGAGTAGATAGTATCAGAAATGCAACCGATAGGTAG
Mus_022260_Class_II	N/A	N/A	Chr08	53472120	Unique_Gm	TM1_EST_Contig_40	GCCCTTTCTTTGACTTGGAGTTTGCGGTTCCTGATGAGGACGAAACAGAG[C/G]GGAGTGAAGAGAAAAAGGAAGAAGATGAAGATGGTAATATTGAAGGTGAT
Mus_022279_Class_II	N/A	N/A	Chr03	326579	Unique_Gm	TM1_EST_Contig_159	AGAAACCTCTGTTCATTCATTTCAGTTTGGTTGCAAATAAGTCTGGTTAG[T/C]ATCACTCTAATCTGTCATGAAAAGTTTCATTGTAGATCTAACAGTTTGGC
Mus_022364_Class_II	N/A	N/A	*	0	2_GmGa	TM1_EST_Contig_735	TAAAAAGAAAGGAACAAGAATTCCTTCATACTCATCAGCTCAAACAAGGG[T/G]GATTAGGTTTAGGGTTTCTTTTGGAGTAAGGTAAAAGCTCACACAAAGAT
Mus_022374_Class_II	N/A	N/A	*	0	Unique_Gm	TM1_EST_Contig_770	TCTTAAGCTTTCGAGGGGATTGTTTGTTTTCCAAGAATAAAAAGAAAGGG[A/T]TCTAACTCTTTGTGAAAATTTCACGTTTTTACAAAAATATCATGCGTTTC
Mus_022376_Class_II	N/A	N/A	Chr01	11585346	Unique_Gm	TM1_EST_Contig_786	AAGTAAACCTCTTGATTACTGCTGCTTCAGGTGGTGTAGGTCAATATGCA[A/G]TTCAACTAGCAAAGCTTGGAAACACCCATGTGACAGCCACTTGTGGGGCT
Mus_022377_Class_II	N/A	N/A	Chr01	11585423	2_GmGl	TM1_EST_Contig_786	CATGTGACAGCCACTTGTGGGGCTCGCAATCTGGATTTCGTCAAAAGCCT[T/C]GGAGCAGATGAGGTTCTTGACTACAGAACTCCCGACGGTGCAGCTCTAAA
Mus_022392_Class_II	N/A	N/A	*	0	Unique_Gm	TM1_EST_Contig_871	TTATTTGCTCTTTATTTTCGCATCTTACTTCTTAAGGAGAAAAACAAACA[A/C]GATCATTGTCGGCTACACTCCCAAACACTCAACTCTCCTTCCTCTCATAA
Mus_022396_Class_II	N/A	N/A	Chr13	51173087	Unique_Gm	TM1_EST_Contig_877	AATGGAAACGACGGTGAAACTACCAAAAACAACGGAAAACGAGGGTTCTC[A/G]GAGACCGTTAATTTGAAGCTTAACCTTTCATCAAAGGAGACTGTAGCCGA
Mus_022404_Class_II	N/A	N/A	*	0	Unique_Gm	TM1_EST_Contig_943	TACTTGGCATGGTTTAGAACTGTCAACAAGTTGTATTTGCTACCACCGAA[A/G]GCGAGGAGTAGACAAATTCGATCAAAGAGGCAACATCGACCGCCACGGTA
Mus_022421_Class_II	N/A	N/A	Chr06	32292999	Unique_Gm	TM1_EST_Contig_1083	ATTTTTGACCAGGAAGATGAATTGCAGAAACAACCGAGTTGATTTTAGTT[T/C]ATGATGCCCTCTGCCTATTCTCTTGACCAGCAAACCGGTAAAAGCCGATA
Mus_022423_Class_II	N/A	N/A	*	0	Unique_Gm	TM1_EST_Contig_1099	GCAATGAAAATGTGGCTGTAGCAGGAGCAGAGAACGAGAACCGACCAGCA[C/G]ATGACGGTAATCAGGCGGTCGAGAACGAGAACGAACCAGAACCTGGTTTA
Mus_022436_Class_II	N/A	N/A	Chr09	174566	Unique_Gm	TM1_EST_Contig_1146	ATGGGAATACTTCTAAACAGTTGGTGCTTTATGATCCTGCTGTTAGTAGT[A/G]CTGTTGGTTGCACGCCTCCTGGACCCGTTCAGTGCCGACCTCCTGTAGGT
Mus_022481_Class_II	N/A	N/A	Chr04	404956	Unique_Gm	TM1_EST_Contig_1380	CTGACTTACAAAACAAGCGTCGTGGCACAGCTTCTACACTCACTCGTGGT[A/G]AAGTTCGTGGTGGAGGGAAAAAGCCTTACCCTCAAAAGAAAACCGGGCGT
Mus_022503_Class_II	N/A	N/A	Chr12	81288	Unique_Gm	TM1_EST_Contig_1531	TACCCTCGTTTCAACGAGGTCGTCGAATTCAAGGGAAGAATCGAAAGAGG[A/C]AGGCGAGAATAACAACGTGGAAGAAGATAAAGAAGAAGGCGAAGGAGAAG
Mus_022538_Class_II	N/A	N/A	Chr01	52505760	Unique_Gm	TM1_EST_Contig_1867	AAAAATGCTGCCAGCCAAAGGTTGAGTCTTGATTTGTTGGAAGTTTGTAC[T/C]GTGAATTGTGAGAAGGTAGCTTCCGAGGTGGCTTCGGAGAAAGTGTTGGA
Mus_022548_Class_II	N/A	N/A	Chr13	40279391	Unique_Gm	TM1_EST_Contig_1944	AATCTGGCACTACAGTTTCTTAAACAAAAGCTGGATGATGACGAAGGATA[T/C]GGGAAACCGGCACTTGAGACTGAAGTGAGTAGCAAGCAAGAGGCTTATGC
Mus_022558_Class_II	N/A	N/A	Chr13	6667890	Unique_Gm	TM1_EST_Contig_1996	AAAGACAGAGATTCTCGGCGCCGTAGCAGGAGTCGTAGTGCTAGTCCTGA[T/C]TATTCTAAAGGCCGAGGAAGAGGCCGCTATGATGATGATAGGCGGAGTGT
Mus_022574_Class_II	N/A	N/A	Chr09	16753898	Unique_Gm	TM1_EST_Contig_2012	CCAGAGAAGGCTACTTTGTGGAAGTAGAAGAAGAAGGAAGTTGTTACAAT[T/C]ATGGGATTAATAAGTCGAACTCTTTTCCCACTTTGTTAGACCAAGACTTA
Mus_022575_Class_II	N/A	N/A	*	0	Unique_Gm	TM1_EST_Contig_2015	AACCAATGCGATTGGGCAGATTTCATGGTGATTGCCACCGGTAGGTCCCC[A/G]TGGCACGTCAAGAACATCGCCCAAGCCCTAATTTACAAGGTTAAGCAGAA
Mus_022627_Class_II	N/A	N/A	Chr04	822778	2_GmGa	TM1_EST_Contig_2346	AGTTGGGTGACGTTTCATAGCGCCTATGATTTTGGGTATTTGGTTAAGAT[T/C]CTGACCCGACGAGATTTGCCCGAGAAATTAGACGAGTTTTTGACGATTCT
Mus_022638_Class_II	N/A	N/A	*	0	2_GmGl	TM1_EST_Contig_2404	TTAATTCCGAGTGCTTTTCATTGTTGATATGGTTATATAGAGTGACACTC[T/G]TAGGAAGGTTGTAAAATGGCTTTTGTTTCAGAGGAAGAAAAAACTGAGGA
Mus_022648_Class_II	N/A	N/A	*	0	Unique_Gm	TM1_EST_Contig_2477	ACATGTATTTAAAAGTATCACCTTTGAGTACTTAGTCGATTGAAATGCTT[A/G]ATGCGTGTATATGTGCGAAAATAAACTTTTTTGCTGATTCTTTAGTTTTT
Mus_022652_Class_II	N/A	N/A	Chr13	30704960	Unique_Gm	TM1_EST_Contig_2506	CGACTGGTATGATTGTGAAAGGTAGTCCCGAGTATGTCCGGGCGTGCTGC[C/G]AGGCGAGCTTGAAGCGTCTTGATGTCGATTACATCGATCTCTATTATCAG
Mus_022671_Class_II	N/A	N/A	Chr13	53787693	Unique_Gm	TM1_EST_Contig_2609	TACCCTACTGATGCCATTGCAAGATGCCTTGATTTTGTAAATCCTATGTG[A/C]TTTGATTACCATGGAAGTTGGGACACTTCAGTCACTGGTGAACATGCTCT
Mus_022723_Class_II	N/A	N/A	Chr01	1754429	Unique_Gm	TM1_EST_Contig_2968	TATATATATATTTGATAAAAACTGAATCTAGCTCTGTTATTGTAAGTTAC[A/G]AAGTGCAGAGGAATACATCTGATCTGCCACTGGAGTTAGGTGTGGATAGC
Mus_022725_Class_II	N/A	N/A	Chr07	49442645	Unique_Gm	TM1_EST_Contig_2973	TGGTTAGCTGACAGTGAACTCATTATGCCCAAAAAGGAAGATGACAACAG[A/C]AGTGGCATGGTGGGGTATAGTGAGGTTGAGGAATCAACAAAGAAAGAGGG
Mus_022797_Class_II	N/A	N/A	Chr02	62644441	2_GmGl	TM1_EST_Contig_3319	ACAAGTCTTTAAATTTATTACAGGGAAAAGCAGGAAAGCAGAACTAGAAC[A/G]AGATGGTAGGATTTTCTTCCCAAACAGAATCTTGGGTTGCCACCAGAAAC
Mus_022810_Class_II	N/A	N/A	Chr08	436954	Unique_Gm	TM1_EST_Contig_3429	ATGCAAGAAGCAAGGAGAATTTATTGAAAGGTGCTAATTTGGACACAAAT[T/G]GTAATGAAGTTAGGTTATGTGAAATTCATCCCAACCTATGGCAACAGTGG
Mus_022817_Class_II	N/A	N/A	Chr13	54792746	Unique_Gm	TM1_EST_Contig_3452	CATCCCGGCGAGAAAGCTCGCCGGAGGGACCCGAGGAAGTTTCATTATTC[T/C]GGTATGGCTTGCTCCGATTTCAAGAAAGGGAATTGTCGGAAAGGAGACTC
Mus_022843_Class_II	N/A	N/A	Chr04	47569444	Unique_Gm	TM1_EST_Contig_3652	ATTTTCTCTCCAACCAAACACTCATTCTCTCCTTCCTCTCTATCCTCCCC[T/G]TCAAATTTGTTGTTTTCCTTTTCCTCCTTCGAAATCAGCTCAAGGAGATA
Mus_022867_Class_II	N/A	N/A	Chr09	13581042	Unique_Gm	TM1_EST_Contig_3736	CTCGTAGGAACAAAGAGAGCTTGTGTCGTGGGTGGCAGCGGATTCGTTGC[C/G]TCATTGCTGGTCAAGTTGTTGCTCGAGAAGGGTTACGCCGTTAACACTAC
Mus_022897_Class_II	N/A	N/A	*	0	Unique_Gm	TM1_Sing_EST.DT575125	TCTGTTTTGAAAAACTAAATTAAGCCAGGTGTAGAAATCCATATTTTCAT[T/C]AAAATTTGACCAGTCAACACCGATTGATTGCCAAACAGTTTTTGCAAGGC
Mus_022900_Class_II	N/A	N/A	*	0	Unique_Gm	TM1_Sing_EST.DT574993	CCGGAAATCACCTTTCGATTTTGGTGGCCTTTTGTGTATTTCAGTATGCG[T/G]AAAAATTTACAGTGTACACTCGGTGGCTTTTATAGCCGGAAAAATACAAA
Mus_022903_Class_II	N/A	N/A	Chr09	8062237	Unique_Gm	TM1_Sing_EST.DT574919	GTTCTGGGATATGTTCAGAATGTAGAGGTGAAGGATTTGTGTTGAAAAAA[A/C]TGTCAGAAGAAAGTGCAGAAAGGGCAAGACTGACTGCAAAGAATATGGCC
Mus_022917_Class_II	N/A	N/A	Chr13	53787693	Unique_Gm	TM1_Sing_EST.DT574205	TACCCTACTGATGCCATTGCAAGATGCCTTGATTTTGTAAATCCTATGTG[A/C]TTTGATTACCATGGAAGTTGGGACACTTCAGTCACTGGTGAACATGCTCT
Mus_022921_Class_II	N/A	N/A	Chr10	61930973	Unique_Gm	TM1_Sing_EST.DT573888	GGGTCACCCGATTGTAGAGCCATAGCTGCAACGATTATAACTAGTTTAGC[T/C]GTCGTTGAAGTGAATAAAGCGACGATCGGAGCATACCCAGATGCGATTCC
Mus_022927_Class_II	N/A	N/A	*	0	Unique_Gm	TM1_Sing_EST.DT573658	TTGGTCACTCGATTGTCTTGACATCATATCCTTATTCAGATCCTCAGTAT[T/G]GTGGAATGCTGACTTCATATGGGCCACAAATGATGGTGTCACCACATCTA
Mus_022930_Class_II	N/A	N/A	Chr11	4163716	Unique_Gm	TM1_Sing_EST.DT573121	TTAAAGCTCCAGTCTTGTTCAACCCCAAGCCCTTACCAAAGTGTTTGTAC[T/C]CTCGACAAGGTTAAACACGCCCTGGAAAGAGCAGAAAAAGGAGGAAACAT
Mus_022952_Class_II	N/A	N/A	*	0	Unique_Gm	TM1_Sing_EST.DT572279	TGGTTTTGGGTCCTGTACAGGGCTAAGCAGGATGGTCCTGTAGTGTTGGG[T/C]TGGCGACACCCTTGGGAGGGCCGTGATGACCATTCTCATGGCCATGGAGA
Mus_022955_Class_II	N/A	N/A	Chr08	52605151	Unique_Gm	TM1_Sing_EST.DT572262	AACATAAATGGGAAGCAAAGAGAAAATAAATAACTCACAAGCTGATTGAA[A/G]GATTCTATTGACTACAGTGTATTGAGACTGCATCAAAATAATTGCATCTT
Mus_022958_Class_II	N/A	N/A	*	0	Unique_Gm	TM1_Sing_EST.DT571988	GTATGCTGACGATAAAGATGTCGGCAATGCCCAGCCCGTCGTGACGGTTA[A/G]GCAGGCTGAGGTGGAGGAGGAAGGTGGCAAAGATGCTTAGGGTAATTTCA
Mus_023012_Class_II	N/A	N/A	scaffold_151	8913	Unique_Gm	TM1_Sing_EST.DT569973	CACATGCAGAGACGTCGTTGATGCGCGCGGAGAACCCCTGGTTTCGGCCA[T/C]AATGCAAACAGTTCCAGAAACCCTTAGGGTTTCTGGAAACTTGAATTTGG
Mus_023013_Class_II	N/A	N/A	Chr08	39801517	Unique_Gm	TM1_Sing_EST.DT569973	AACCCTTAGGGTTTCTGGAAACTTGAATTTGGGCCTCCAATATTGGGCTA[A/G]GGTTGTTTGGATTTTAGTGGGTTATTTTGGGTATTGGGTTTATTCGGGTT
Mus_023092_Class_II	N/A	N/A	*	0	Unique_Gm	TM1_Sing_EST.DT567018	TTGCCGTTTCGGTGAAATGGAGTCAAGAAGGGCCGAACCTCGGGCGCTGG[T/C]CTTGCTGACGAAGCATGTGTGTGGCAGAGGACGAGTACGGTGCACCAGGG
Mus_023118_Class_II	N/A	N/A	Chr11	746058	2_GmGl	TM1_Sing_EST.DT566051	GATCTGAACGAAAGCACATTGGATTTGAGCTTGGGTTAAACGGTTCGTGA[A/C]TGTGAGTCTGATTCGAAAACAAATCGCAACAGACAGTTGGAAAGAGTAAA
Mus_023148_Class_II	N/A	N/A	Chr13	51191296	3_GmGaGl	TM1_Sing_EST.DT565338	TGGGGCTCCTTATCTTAGAAAGATAGATTTGAAGGTGTTTAAAGGGTACC[A/C]AGAATTGCTTAAGGCCTTGGAAGACATGTTCAAGTTCAAAGCTGGTGAAT
Mus_023161_Class_II	N/A	N/A	Chr07	7534230	Unique_Gm	TM1_Sing_EST.DT564285	TTCGAAAGAAGAGCTTGAAGCTCGAAACGATTTGGTTTATTCACTGAAAG[A/G]TAGGGTTGATTCAATACCAGATGGATCATCAACTGCAACTAAGCAAAGTA
Mus_023169_Class_II	N/A	N/A	Chr09	162414	Unique_Gm	TM1_Sing_EST.DT563916	GAAGGTCAAAAAGTAGGTGCAGTTTTCATCACTTCGCCCACTTACCACGG[T/C]ATTTGTAGCAACTTGACTGACATTTCAAAGCTATGCCATTCTTATGAAAT
Mus_023181_Class_II	N/A	N/A	*	0	Unique_Gm	TM1_Sing_EST.DT563201	CTGATTTTTCTATATTCTGTGTATTTGCATAAACGTATAGTATGCATACA[C/G]TGTACGTAATCTCTTCGTAAAAATTTGCAGGTACAATCATCGGCTTTTAT
Mus_023186_Class_II	N/A	N/A	Chr04	45016208	Unique_Gm	TM1_Sing_EST.DT562974	GGGATGGATGCTATCAAACTGGAAGGAGGGTCCCCTTCAAGAATCACTGC[T/C]GCAAAAGCCATTGTCGAAGCCGGAATTGCGGTTATAGGGCATGTCGGACT
Mus_023203_Class_II	N/A	N/A	Chr08	46233490	Unique_Gm	TM1_Sing_EST.DT561944	TCGAGGCTTCCGATGATGAACTTGGTCTGCCTCCCCCTACGGCTTCCACA[A/G]CTGATGCTGAGGGAAGGTCCGAAGCGACTGATTTGGTGCGAGCTGACTCA
Mus_023231_Class_II	N/A	N/A	*	0	Unique_Gm	TM1_Sing_EST.DT560860	AATTTCTCTTTGCAGGATATTTTAGATTTTATTCGTGGCTATCAACAAGA[A/G]CTAGTCCAGTGTCAAGAAAAGTTAGGAGTTATTTACTCGCCACCATTAGA
Mus_023232_Class_II	N/A	N/A	*	0	Unique_Gm	TM1_Sing_EST.DT560860	CTCCAGGGTTAGGTGTTATCAAAGTAAACTTCGATACATCTTTTCAAAGT[A/G]AGGCAATAATTTCCATTTCAGCAGTAGTTGCCAGAAATCATAGAGGAGAA
Mus_023233_Class_II	N/A	N/A	*	0	Unique_Gm	TM1_Sing_EST.DT560860	TTCCATTTCAGCAGTAGTTGCCAGAAATCATAGAGGAGAATATATTGGGG[A/C]AGAGACTTATCTGTTTGATGATGTGGCGGATGCGTTCGTGGCTGAAGTAA
Mus_023261_Class_II	N/A	N/A	Chr07	6473279	Unique_Gm	TM1_Sing_EST.DT559525	CTCTGCGTTCTGAGTCTTCTGACAGCAAAGATGAGGCTTCAATTACTAAA[A/G]CTGAAGATCGTACAGATACAACCAATCAACCAGTTGCACAGCTTCAGTTT
Mus_023332_Class_II	N/A	N/A	*	0	Unique_Gm	TM1_Sing_EST.DT556642	TTTCACATAACCCACACAGAGAAGACGAAGAAGGTGGCATTTGGTTTCTG[A/T]TTTTATTACAATCGATATTCAAGGTTTGATTTCTTTATTTTGTGTATTTA
Mus_023404_Class_II	N/A	N/A	Chr07	1063319	Unique_Gm	TM1_Sing_EST.DT553584	CCGTTGTTGGCTAAGGTGAAGGAGACAACGGGGATCGTCGGATTAGACGT[T/C]GTCCCTAACGCAAGGGAAGTCCTTATCGGTCTCTACAACAAGACTCTGAA
Mus_023413_Class_II	N/A	N/A	Chr09	8062237	Unique_Gm	TM1_Sing_EST.DT552925	GTTCTGGGATATGTTCAGAATGTAGAGGTGAAGGATTTGTGTTGAAAAAA[A/C]TGTCAGAAGAAAGTGCAGAAAGGGCAAGACTGACTGCAAAGAATATGGCC
Mus_023420_Class_II	N/A	N/A	Chr08	14475727	Unique_Gm	TM1_Sing_EST.DT552664	CTCCTTATCATCAACCAATAGACAATGAATCCGAAGGTTATTGTTCATCG[A/C]AGAAAACTTCCATAGACGGAGATGAAGATAAGGGAAAAAGGGTGGGATCC
Mus_023462_Class_II	N/A	N/A	Chr13	53949737	Unique_Gm	TM1_Sing_EST.DT550624	TCTCGAGAGCCATGCCCTGATCGGATCCTCGATGATCTTGGTGGTGCTTT[T/C]GGTATGGGCGCTGTCGGAGGTGCTGCCTTCCATTTCTTGAAAGCCACAAA
Mus_023463_Class_II	N/A	N/A	*	0	Unique_Gm	TM1_Sing_EST.DT550611	TTCTCCAAAACTGCTGCAAATGGCATCGCAAATGGTGACTCTCCACCTTT[A/C]CCTATCAAGGATTCTGAGACGAACTCTCCAAAGACTCCTTTGATATCAAG
Mus_000054_Class_III	N/A	N/A	Chr01	1754429	Unique_Gm	Tm1_Mira454_Contig_99	GCTATCCACACCTAACTCCAGTGGCAGATCAGATGTATTCCTCTGCACTT[T/C]GTAACTTACAATAACAGAGCTAGATTCAGTTTTTATCAAATATATATATA
Mus_003183_Class_III	N/A	N/A	*	0	Unique_Gm	Tm1_Mira454_Contig_4503	TTTCCAAATCGAAAGCACCTGTCTCCACGCTTGTCCTCCGGTGTACAAAA[T/C]CGATAGAGCTGCAATTGCCAACAAATACCTGTATTCAGAATAGCGATCGA
Mus_003482_Class_III	N/A	N/A	Chr10	3165661	2_GmGa	Tm1_Mira454_Contig_4949	CATGAAAGGTGAGTAAAAGCCACAGCCATATGTATATAATCAACTAAAGC[T/G]CAATCTAATATGCAAATCCCCAGCAAAATCCAAAATCAACAAATAGGCAA
Mus_003512_Class_III	N/A	N/A	Chr13	54821148	Unique_Gm	Tm1_Mira454_Contig_4994	GTGTTGGCATCAATATTGGTAATGGTGGCGGCGGTGATGGTGGTGGTGTT[T/C]GGTTTGGTGGAGGAATCAACATCAACAACAACCCAACACCATCTGGTCCT
Mus_008358_Class_III	N/A	N/A	*	0	Unique_Gm	Tm1_Mira454_Contig_12820	GAGTCAATGGTCAAACAGAGGCGACGGAGGGTATTACAGTTCAGCTTGAC[C/G]TAGCCTTTGACAGAAGAAATGCTAGATTGACCTCAGGTATAGTTGTTCGA
Mus_009190_Class_III	N/A	N/A	*	0	Unique_Gm	Tm1_Mira454_Contig_14465	GTTGCGTGAACCAGATTAGGAAAATGAAAGAAGGTGAGAACAGAAAGGGG[A/G]GATGCTTCAAAACTAAAGAAAGAGAATCGATTCAAAAGAAGACTTTGCCA
Mus_009568_Class_III	N/A	N/A	*	0	Unique_Gm	Tm1_Mira454_Contig_15264	ATGGAGAATTTCATGGTACTATTTGCCTACGAGGGTTAATATGCAACACA[A/G]AAAGTTTGTCAAGCTGCCCTCGATGTGGAGAAAGAGCTGAAACAATTAAC
Mus_010211_Class_III	N/A	N/A	Chr11	746058	2_GmGl	Tm1_Mira454_Contig_16535	TTTACTCTTTCCAACTGTCTGTTGCGATTTGTTTTCGAATCAGACTCACA[T/G]TCACGAACCGTTTAACCCAAGCTCAAATCCAATGTGCTTTCGTTCAGATC
Mus_011275_Class_III	N/A	N/A	Chr07	20325743	Unique_Gm	Tm1_Mira454_Contig_19127	TTGTGTTATAACAATGTAAAATAATTTACATACGGCGAACTAGTTGAAAA[T/G]AAGACAGAAGAAGAAAAGAAAAAGGCCAGAATTAAAGATGTCACTCCATT
Mus_011751_Class_III	N/A	N/A	Chr10	42135584	Unique_Gm	Tm1_Mira454_Contig_20386	ATCTAATGCCAGGGGTTCCAGTGAAAAAGATGCTACAGTGACGACGGAGT[T/C]AAAATCCTGCGAAATACCCATAAGAACGATGTTTGTATGTTCTTCAGCCG
Mus_012137_Class_III	N/A	N/A	*	0	Unique_Gm	Tm1_Mira454_Contig_21239	CCCTAGTATTAGTAATCTTCACTACAAAAGATTGACGAGTAGTACTGTAT[A/G]CCCAAAATGTAGAGAGATGGTTGAGTCAAGAGAGTATGTATTCAAAGACT
Mus_012972_Class_III	N/A	N/A	*	0	3_GmGaGl	Tm1_Mira454_Contig_23550	TTAATGTCCATTGGCTCACCAATGACTGCTGCTGCGTCCGGTTGGGCAAC[T/C]GCAACTTCTTCTCCTGACATTTTTTGAGCTCAAGTTGTGATCGTAAGCTC
Mus_014628_Class_III	N/A	N/A	Chr09	68799223	Unique_Gm	Tm1_Mira454_Contig_28331	GCCAGTTGGACGGTGGAAGAAGGTGCGGCCATTTGGAGGAAAAGCACCGT[C/G]AGGAAGCTTGCCGGTTTCCAAAACTGAAATCTCAATTGAGTTGCCGGTAT
Mus_014897_Class_III	N/A	N/A	*	0	Unique_Gm	Tm1_Mira454_Contig_29284	ATTTTCCACTTCTCCAGCACCGCTTCCAAAGATAGGCTCATGTTGCTGTT[T/C]GCTTTTCACCTCCTGCAGCTCTGTTGTTGGATTGCTCATTATGTTGCTTT
Mus_015481_Class_III	N/A	N/A	*	0	Unique_Gm	Tm1_Mira454_Contig_30998	CACCGTCTTAAGCACCAAAAAATCCCCGTTTTGGTCCCACCCTACCAGTC[A/T]TGTTGCTGATTGAAGCTTCTTTTGTCGAATGCTACGTCAAATTGGATCGC
Mus_016244_Class_III	N/A	N/A	*	0	Unique_Gm	Tm1_Mira454_Contig_33500	AGGCCGGAGAAGACAGGTTTGCGGTGGATAGGGTAATGGTGTGCCTGAAT[T/C]GGTGAAGAAGATGGTAACGGCAGACAGATTGTCTTGGTTCCAGAGTCTCT
Mus_016316_Class_III	N/A	N/A	*	0	Unique_Gm	Tm1_Mira454_Contig_33728	ATTCCAGAAACCAGTTTGTACATGAGCAGGTGTCTATAACAGGAAGACAA[T/C]AAAGATTAAAGTGCACTTTGACGCGGCGTTTGACAAAAGAACTTTCAAAT
Mus_018735_Class_III	N/A	N/A	*	0	Unique_Gm	Tm1_Mira454_Contig_45515	CCCTAGTATTAGTAATCTTCACTACAAAAGATTGACGAGTAGTACTGTAT[A/G]CCCAAAATGTAGAGAGATGGTTGAGTCAAGAGAGTATGTATTCAAAGACT
Mus_019094_Class_III	N/A	N/A	Chr07	20405826	Unique_Gm	Tm1_Mira454_Contig_47865	GTACCATAGGGATGTTTGAGTTCATCATTTTCTTCTTCTTCACAATTTTC[T/C]TTGACCTTGGTTCGATCATTTGTGACTTTCGTGCTACAATCTATGTCTTC
Mus_019233_Class_III	N/A	N/A	*	0	Unique_Gm	Tm1_Mira454_Contig_48624	GAGTCAATGGTCAAACAGAGGCGACGGAGGGTATTACAGTTCAGCTTGAC[C/G]TAGCCTTTGACAGAAGAAATGCTAGATTGACCTCAGGTATAGTTGTTCGA
Mus_021236_Class_III	N/A	N/A	Chr02	57399085	Unique_Gm	Tm1_Mira454_Contig_58318	GGCACAGATGGGCCGTCACCCTTCCATAAGGCAATCCACAACCGGTGTAT[A/T]GACAAAGCCTAACCATTGTGCTCCAACTGTCCATCAGAAGTGGTATCTCG
Mus_021322_Class_III	N/A	N/A	Chr02	57399085	Unique_Gm	Tm1_Mira454_Contig_58638	GGCACAGATGGGCCGTCACCCTTCCATAAGGCAATCCACAACCGGTGTAT[A/T]GACAAAGCCTAACCATTGTGCTCCAACTGTCCATCAGAAGTGGTATCTCG
Mus_022052_Class_III	N/A	N/A	*	0	Unique_Gm	Tm1_Mira454_Contig_62375	ATTTTCCACTTCTCCAGCACCGCTTCCAAAGATAGGCTCATGTTGCTGTT[T/C]GCTTTTCACCTCCTGCAGCTCTGTTGTTGGATTGCTCATTATGTTGCTTT
