# Supplementary material for: Development and bin mapping of gene-associated interspecific SNPs for cotton (Gossypium hirsutum L.) introgression breeding efforts
Source: BMC Genomics. 2014 Oct 30;15(1):945. doi: 10.1186/1471-2164-15-945 (PMC4298081; doi:10.1186/1471-2164-15-945)
Supplement: Supplementary file 8 — Additional file 8: G. armourianum SNPs relative to G. hirsutum line TM-1. SNPs and 50-bp flanking sequences for in silico-derived SNPs of G. armourianum relative to G. hirsutum line TM-1. SNPs have been classified into two categories, Class I are SNPs from contigs with no other SNP residing within the contig. Class II are SNPs from contigs that contain one or more additional SNP outside of the 50-bp flanking sequences (none within). Alignment position and scaffold information to G. raimondii (D5) draft genome sequence using BWA. Column 6 indicates overlap between the two species G. armourianum markers with G. longicalyx. (XLSX 2 MB) [file 12864_2014_6928_MOESM8_ESM.xlsx]

## Sheet: Class_I
Marker	GA_ExperimentalResult	OtherSpecies_ExperimentalResult	D5_v2_Scaffold	D5_Cor_v221_Pos	Shared_Species	Contig	Sequence
Arm_000020_Class_I	N/A	N/A	Chr05	59092872	Unique_Ga	Tm1_Mira454_Contig_6108	ATTTAGTAGCATCAATGCTTCTTCCATGTCAGAGACGAAAGTTGCAGAAA[A/T]TTTTTTCATTTTAACTTCATTGAAGCAAATGAAGTTGCCAAGTCCATGGC
Arm_000024_Class_I	N/A	N/A	scaffold_14	1715667	Unique_Ga	Tm1_Mira454_Contig_5570	GTTGATTATAACTAAAGATTACAAATATTCCTCGCATTATTAACTATTCC[A/T]GTTTTCGTTTATCGTCGTCTGTCAAAATCAAAATTATTATCTCGTACGGA
Arm_000025_Class_I	N/A	N/A	Chr07	19556889	Unique_Ga	TM1_Sing_EST.DT571430	AGAGGCAAGCTGATAAAGATCAAGGCCTCTTACAAGCTCTCCGAAGCCGG[C/G]AAAAAAGAGAAAGCCCCTGTTACAAAAGCTAAGACAGAGAAGAAAGCTAA
Arm_000027_Class_I	BAD	N/A	Chr08	36437589	2_GaGl	Tm1_Mira454_Contig_22810	AAACACGCACACATTTCATATTTTGACAAAAAGAAACTCCTTAATACTAC[T/C]ATGAGGTTAAATGAAGCCTTACAACATTGGTTTTCATTTCTTTGCAAGCA
Arm_000041_Class_I	GOOD	N/A	Chr13	1809343	Unique_Ga	Tm1_Mira454_Contig_3727	AGAGAGGATGGAAGAGTAAGGCAGCGTTTGGGTACGGGTTGTACGGACGG[A/G]GAAAGAAGGGAGTTGGCGAATGGAACGCCACATTGCTTTTTTTGTGCTTA
Arm_000068_Class_I	GOOD	N/A	Chr02	20426526	Unique_Ga	Tm1_Mira454_Contig_58	GAGAAAACACGGCGGCTCATCATCGGTGATGGTTGCCGATGGTGCTGCGT[A/T]ACCGGAGTTTAGGTTAGTGTGTACCGGATCGTAGACGATCAGATGAGTCA
Arm_000069_Class_I	BAD	N/A	Chr01	46552892	Unique_Ga	Tm1_Mira454_Contig_60	TAGTTGTAGTATACCACTGAATATTTCAGCCATCATTTTGTGTGTTTCTA[C/G]TATTCGCACAGACACCAATACGCACCATGTTCACCTAACCAAATTACAAG
Arm_000072_Class_I	GOOD	N/A	Chr09	18590273	Unique_Ga	Tm1_Mira454_Contig_63	GGAAGACGCAACGGAAGTGACGAAATCGGACACAACCGCACGTTGAGAAG[C/G]CTTGAACTTGCCGTACCAAATAAGATTAACAGAGATTTTCCCAGACAGAA
Arm_000095_Class_I	N/A	N/A	Chr13	7298851	Unique_Ga	Tm1_Mira454_Contig_81	TCCACTCCCTTTATGGTATACTTCGAGGCAGCAAGAAAAACTAAGAGTTA[T/C]CACTCGATGAAGAAGGTACCCAACCGTGCTAACCCTTTTACAACTCGTCT
Arm_000096_Class_I	N/A	N/A	Chr06	49861151	Unique_Ga	Tm1_Mira454_Contig_85	TACGAAAAATCAACAAATAATCCACATGAGAAAAGTTCAATAGCAGAAAT[A/T]ATCATGTAAAGATGGGAGAGCATGTAGTGTAAAGTTTAACATACTTTGCA
Arm_000103_Class_I	GOOD	N/A	Chr09	57143083	2_GaGl	Tm1_Mira454_Contig_89	CAATCCAACTCAACTGGAGACCATCGAGCATGATTGATCTCAGCCGCTGA[T/C]CCATACCACATCTCTGGTTCCATCACTGCAACTCCATTTTCTGCTCGATA
Arm_000123_Class_I	BAD	N/A	*	0	2_GaGl	Tm1_Mira454_Contig_106	AAAAAGTTGTTTGAACCGCTAAACCCAGCTCCTCCTTTATTTGCATTTTT[A/T]GTTTTGGTCCCTTTCTTAGAATGAGAAGGATTATCATCCACGTCCATCCC
Arm_000171_Class_I	GOOD	N/A	Chr09	29566765	Unique_Ga	Tm1_Mira454_Contig_140	ATGTCTGGGTTCAACAAAGGAACACTACAAAACATAAATAGAAACAAACG[C/G]TCCACGACTTTGGACTTCTCTGTTTAAACACATCAAGGATTACTCTCTTA
Arm_000172_Class_I	N/A	N/A	Chr09	29566891	Unique_Ga	Tm1_Mira454_Contig_140	ATATTATTAGCAAAACACATCTGTGGATGAAGACGGCCTTGCCATTGCAA[T/C]CTGTATGGAAACTGGCTCCCATTCCGCCACATCTTTCCTGCAATCACTGT
Arm_000174_Class_I	GOOD	N/A	Chr08	56992362	2_GaGl	Tm1_Mira454_Contig_143	TACAAGAAATCACTATAGTAAATTAGCATCCGAATTAAAGCGTAAGATTA[A/G]AAATAAATCTGTATGCTAAAAGCGTTGCATGATAAACAAGCCGACTTGAT
Arm_000175_Class_I	GOOD	N/A	*	0	Unique_Ga	Tm1_Mira454_Contig_143	TTGCATGATAAACAAGCCGACTTGATCCTGATTGTCTAAAAAGAATCTCT[A/C]GGTAGCAAGAGGAACACAAGCATTTGATTTTTGACTGAAGCCAATCTGTC
Arm_000191_Class_I	GOOD	N/A	Chr07	50691551	2_GaGl	Tm1_Mira454_Contig_154	AATAATGAGTATCCATATAGACAAAACAGTTGGACAAGGCCTGATGGTGC[T/C]GAGAAGTACTTGAGAATAACATACAAGACAAGAGGAACGACAGTGACATA
Arm_000193_Class_I	BAD	N/A	Chr06	43962001	2_GaGl	Tm1_Mira454_Contig_156	TAACTGCAAATTGTCAGCTTTCCGCCAGGCCCCAGATATGAAAGAATAAC[A/C]AATGCATGAAATCTCTGTTCAAGTTTCAAACATTTCATCATCAAAAGGGG
Arm_000204_Class_I	GOOD	N/A	Chr04	49610360	Unique_Ga	Tm1_Mira454_Contig_162	AGTGTGTGAGGTCCATTGATGCTCAAATGCCTGTACTGAGTCATGTTTCC[A/T]GCGGCCTTTGGTGGCCGAATCATCATTGCAATTGTAGGGAGGGATTTAGA
Arm_000205_Class_I	N/A	N/A	Chr04	49610522	Unique_Ga	Tm1_Mira454_Contig_162	AAGCTTCTAGGAGTTTTTGATGAGTTATTCACTTGCTTTGTGATGTTCAT[A/G]TTTGCACTGCCAGTACCATGGTGGGGTTTCTGGTGGCTTGGAGGTCGGAT
Arm_000206_Class_I	N/A	N/A	*	0	Unique_Ga	Tm1_Mira454_Contig_162	CCACAACACCATTTTTCACTCTCTCTTGCACTCTTGACTTCCTTGTTTTC[T/G]ATCTTCAAATATACATGGTTTTTTCAATGGGTATTTTTTATTTCTATTCG
Arm_000210_Class_I	GOOD	N/A	scaffold_14	773093	Unique_Ga	Tm1_Mira454_Contig_169	TAGAATAAAGACAAAAACGCAAGCAAAGCACACAGGAACCTAGAGCAGAC[T/C]CTCCAACAAAATTTACAGCATGGGGTGACCGGGACCCCAAAATCCCCTTT
Arm_000215_Class_I	BAD	N/A	*	0	Unique_Ga	Tm1_Mira454_Contig_171	TTAGATCAACAAGAATAGTGTATAAAAAGAAAATTGAGAATTAGAGTTCC[A/G]GGATCTATCTATGTTTACCGTTTTGCTTTTCCGTAAACTCCCCAAATAGA
Arm_000244_Class_I	BAD	N/A	Chr09	10446062	Unique_Ga	Tm1_Mira454_Contig_196	AATTCTGAAACCCAAATACCAAACATTATTCTAACATCTTAAAAATGCGA[A/C]AACAACATCTCTAAGAAAACCCTGAAGCTGAGGCATTAAACTGACGAGAC
Arm_000248_Class_I	N/A	N/A	Chr01	53422784	Unique_Ga	Tm1_Mira454_Contig_199	CCCTTTGGTAGATTTTGATAATACAAGTTATCAAATTTGTTGGGGGTCAT[A/G]ATATCATTAAAAACTGATAATGTTGGGTTATTTGGATAACCTGAACAAGC
Arm_000249_Class_I	BAD	N/A	Chr01	53423488	Unique_Ga	Tm1_Mira454_Contig_199	TTCACAAAGCAATGCCGTGGAGAAGAGTAAGAAGAGGACAATAACCACGG[A/C]GGACGGCGGTGTTTGTGGCAGAGATGAAGGTGCCATTTTCAGCTGAATTA
Arm_000253_Class_I	GOOD	N/A	Chr05	1601780	Unique_Ga	Tm1_Mira454_Contig_203	GATCAAATTGATTATTGAAAGAAGCCTCCCAAGTAAAATAGACCATCAAA[T/C]TATAAACATCCATTGAACTAAGCAAAGCTAAACACATGCCTCTATGTTTA
Arm_000268_Class_I	N/A	N/A	Chr03	872597	Unique_Ga	Tm1_Mira454_Contig_218	TTATTGCCAGTAAAACATATATGTATATATATAAAGAAGCAAATTCATTT[A/G]CTCAATTACTACCACTCAAGACTACCTTAGATGAGTTGCACATCCAGTTT
Arm_000295_Class_I	N/A	N/A	*	0	Unique_Ga	Tm1_Mira454_Contig_241	TTTTGTAGAGAGAGAGTTCTATATAGGCACTCTTGATAACCGGGAAAGGT[A/G]GCTTAAGTAGGCACATAATATAACACATAGTAGGACAAAACATTAGAGTT
Arm_000302_Class_I	N/A	N/A	Chr07	12713647	Unique_Ga	Tm1_Mira454_Contig_246	ATGATCTTTAAAAACAAGAAAAATTACAAATGAGATTAAATATTTTCTCA[A/C]AAATATATAATCACATGAAATAACTGAAGGGTGCTTCCCCTTATTATTCA
Arm_000308_Class_I	GOOD	N/A	Chr12	30133625	Unique_Ga	Tm1_Mira454_Contig_248	GACATGCAGTAAAAAACGGAAGGAGAAGCAGTAGTGGAAGCTCGAAGTCC[A/T]ACGGACTGATATAAAAGGCTTGTACGGAAACGGAATCCTTCGAAATTGGA
Arm_000320_Class_I	GOOD	N/A	Chr13	52383543	Unique_Ga	Tm1_Mira454_Contig_252	TATGTTTTTAACAACAACTAAACATAAAACTTCCAGCTTTAGAAAATAAA[T/C]GCAGTAAGAACAAGCCCTTCAGCTGAATACAACCTAAAACTAGAAAGTCA
Arm_000321_Class_I	GOOD	N/A	*	0	Unique_Ga	Tm1_Mira454_Contig_252	ACCCTAAATCCTAATCTGAACTTTGCTTGGCTTCAAATGTTATGAGACCT[T/C]TCTTCAACCACAGCGCAACACAAGACTASGTAAAGAGAAATCCTTTTTTC
Arm_000379_Class_I	GOOD	N/A	Chr07	7432784	Unique_Ga	Tm1_Mira454_Contig_274	GATACATCAAATCATAGAGGAAATGACCAAAGGGGAGTCCTCAAGTGGGG[C/G]CGTATTGCCAACTTCCCAATATGAGATTAGCAGATAATAATTCCAGTGGT
Arm_000380_Class_I	BAD	N/A	Chr07	7432911	Unique_Ga	Tm1_Mira454_Contig_274	CATAGCTTTTTTAATCGCAGACAATGGTAACAATATAAACATAAATTGCA[T/G]ACTTTTTCAACATGCAGCAGCTATGTAGCTTATCATGAGAGATTAAGACA
Arm_000385_Class_I	N/A	N/A	Chr07	7434429	Unique_Ga	Tm1_Mira454_Contig_274	AACAGTGGCATCCTCACCAAAGGTGGTTGTTCCACCAAGTGCTTCCTCAC[T/C]ATGGAAAGAACCAAATGTCGCAGCACTATACAAACTCTGGCCCTTGTCAA
Arm_000396_Class_I	N/A	N/A	Chr01	5534482	Unique_Ga	Tm1_Mira454_Contig_280	AAAGAAAGAAACCCTTCTAATCTCTTATACAAAAAAGAACACAGTAATGG[C/G]TATTTCTTTGAAATCTACAGCAGCGGGATTGTTCCAGTTAAAGAACCACA
Arm_000414_Class_I	GOOD	N/A	Chr07	23334470	Unique_Ga	Tm1_Mira454_Contig_284	TTGATTACCGACTGGAGAAGGAAAAGAAACCTGCAAAGAAATTATCCCCT[C/G]AGCTAGTAGAAAAAATTGGGAAACTTGCTGAATCGGTTACCCGGTCATGA
Arm_000415_Class_I	N/A	N/A	Chr07	23334603	Unique_Ga	Tm1_Mira454_Contig_284	TGGGGGTTTGGATTAAGATAAAAAATAGTAAAAATATGGGGTGCCCCGTT[A/G]TACCTTGAAAAACAGAGAAGAAGAGAAAGGAAGTGTAAAAAAATTAAATC
Arm_000430_Class_I	N/A	N/A	Chr08	56058554	Unique_Ga	Tm1_Mira454_Contig_290	ACTATCGGTATACGAAAATAGTATATTAGGAATCAAAGCTTATTACTACA[A/G]AAGTACACATATTTAACAAACTTAACTACCTTAACTAATCATGCATCAAC
Arm_000431_Class_I	BAD	N/A	*	0	Unique_Ga	Tm1_Mira454_Contig_290	AACTAATCATGCATCAACACCCACCCGACCAAAACCCACAAAGGCCAAAA[A/T]AACCTGAAAAAAAAAGAGACAAAGACAAAATGCCAAGATAAAATCACAAG
Arm_000449_Class_I	BAD	N/A	Chr03	23890116	Unique_Ga	Tm1_Mira454_Contig_298	AGCGAAAGAACAATCTACATTGCATCATTCATTGATACAATTTAAAACTG[T/C]TTTTAACCATTGCCCTTAATACAGAAATTTTTGCATGGCCAGAAAATGGA
Arm_000451_Class_I	BAD	N/A	Chr03	23899499	2_GaGl	Tm1_Mira454_Contig_298	CGACGGAGGCGATAAGCTCGTCGGCGTTCTCCAAAGGTTGAGCGGATGCC[T/C]TTGTTCTTGTTGTAAAACCCTCCATTGATCTAGCAGACTTGTTGGGACTG
Arm_000471_Class_I	GOOD	N/A	Chr07	4244571	Unique_Ga	Tm1_Mira454_Contig_303	ATCCCCATCTGATATTTCATCGTCGTAATCAGAACCGACATTTCCGGCAA[T/C]GAAGTCCCAGGCCAAGTAACCGGAGGAACCTGAATAATTTGAACAGTCAT
Arm_000683_Class_I	N/A	N/A	Chr09	7824806	Unique_Ga	Tm1_Mira454_Contig_367	CTTCACAACTAAACCAGCTCTCAAGCACTACCAGCATTACCCCACGCAGC[A/G]ACTGTACTGATGTGAAAGGTTCGACCTGGTTCCAGACTTCCAGTCCAGTA
Arm_000701_Class_I	GOOD	N/A	Chr04	6874024	Unique_Ga	Tm1_Mira454_Contig_375	TTTCACATAATCCAGTAACTTCTATAAATGAAAATAACGGAAATCAACTA[A/G]CTAATAAACACCAAGTCTCTAAAACTGTTACAGACGATGGAACCAAACAA
Arm_000749_Class_I	GOOD	N/A	Chr09	17732368	Unique_Ga	Tm1_Mira454_Contig_392	AGTTTCTTCTTTTTTCGTGTTTCGAGGTGCGATCGAGCATTGAACACTCA[A/G]TTTGATTTCCTAACATGATTCATCACAAATTTACAGAGAGAGAATTTGTT
Arm_000750_Class_I	GOOD	N/A	Chr04	59291387	Unique_Ga	Tm1_Mira454_Contig_393	GCACCTAGGAAAAGCCTTTGGATGCAGAGCAAGGCATTCTTGGTAACCTC[A/T]GCACTGTCGTGGTTCATCAACTTCATCACCCGCTCCTTTGCCTTGAGGTC
Arm_000849_Class_I	BAD	N/A	Chr09	16732981	Unique_Ga	Tm1_Mira454_Contig_417	AGGCAAATGCAGCGTGATTCATATCAACTCCTAAAGAAAGCACATAAAAG[T/C]AGAAGAATCCCATTTACGAATATCTAAAATGAATCATCTACAAGATTTGC
Arm_000874_Class_I	BAD	N/A	Chr13	15430269	Unique_Ga	Tm1_Mira454_Contig_427	GCAAGGGTTGTACTTGGGCAGCTATCAACAGTGCAAGCCAAGATGTCCCT[A/G]TAGTCCCGGGATATTGTGAAAGAATCATACACTTTTCCATCACTGCTCTT
Arm_000875_Class_I	N/A	N/A	Chr13	15429773	2_GaGl	Tm1_Mira454_Contig_427	GTACGTTCATAGTGGTGTGCATGGCCATAGATGGCAATGTCAACTTTGTA[T/C]TTCTGCCAAAGTTTTTGGAGGCTCTCCCTTCCCATTGGTTCCCCAAAAGA
Arm_000964_Class_I	N/A	N/A	Chr04	6361499	Unique_Ga	Tm1_Mira454_Contig_460	GGGTCCTTTGAAGCTTACAAATACATTGAAGACATTCTTCTTAAAGTTGC[A/C]GCTCAAGTTCCAGATAGTGGCCCATGTGTGACTTACATTGGAAAAGGTGG
Arm_000984_Class_I	BAD	N/A	*	0	Unique_Ga	Tm1_Mira454_Contig_466	ATGTAGACAGCCATGTCATTAATGGCAGAGTTAGCTAAGGAACAAACAGT[A/C]AACACCAGGAGGCCTATTCATCACTATCAGCAGTAGCAGCTAGTGGCTGA
Arm_001001_Class_I	GOOD	N/A	Chr04	9564311	Unique_Ga	Tm1_Mira454_Contig_471	ATTCCAATAGCTTTTGGATCATAATGAACAATTTCAACTGGTAAGCCAGC[A/G]GCTGCAGCACACAATTTGGCCATTCCATCCAGAGTCACTGCCCGGTCACT
Arm_001038_Class_I	GOOD	N/A	Chr01	53050722	Unique_Ga	Tm1_Mira454_Contig_482	AGAACTCTTTTAAAGTCTACCATACCCTTTCCAAAATGAGCTTCTTCTTT[T/C]TTTTTTTTTAGGCTCTCAAGGCTTGAGTGCCAAAGCAAGTCCGACCTTGG
Arm_001039_Class_I	BAD	N/A	Chr01	53050822	Unique_Ga	Tm1_Mira454_Contig_482	GGGCTCTTATCGATGGACTTGGTATCCACCTCTCCAGAAATGGTAAAGAG[C/G]GATTTTGGGCGCCACTCGTGCTGGATGAGTGCGCTTACCTTGCCGGCATT
Arm_001069_Class_I	GOOD	N/A	Chr10	50733817	Unique_Ga	Tm1_Mira454_Contig_487	TATTCTTCAGAATGCTTGAATAATACAGGGTCGCAGTTTCCTCTATTGCC[T/C]CAAATGAAAAGTAGTACAACCATTAATAGGAGCTGATTTATGAGTTTGTT
Arm_001070_Class_I	N/A	N/A	Chr10	50733641	Unique_Ga	Tm1_Mira454_Contig_487	TTAAAGCATGGAGCGGGGTCTCTCATGCTTAGTTCTGACATGTTTTCTGG[A/T]AATATGGTTGAGAGTAGGGCATCCAGAGAGGGCCATGGTGAGCTCAAGTT
Arm_001201_Class_I	N/A	N/A	Chr12	16214606	Unique_Ga	Tm1_Mira454_Contig_526	AGATTTTGTTCATCTCTAGTTGCACTTGCAAATTATCGGTCAGCCCTCAC[T/C]GTAGCGACAAAAATGAAAGATGCCTAGTTTCGACATCTAAACCATCATTG
Arm_001202_Class_I	N/A	N/A	Chr12	16214791	Unique_Ga	Tm1_Mira454_Contig_526	CAGTTCAATTCGAAAGGAACTTCCAAAAGCAAGGGCTTTATCCTTAATCC[A/G]GCTAAATAAAGAACTGGACTTAAATATACACAGTGAAGATAACTACTTTA
Arm_001203_Class_I	N/A	N/A	Chr12	16217857	Unique_Ga	Tm1_Mira454_Contig_526	CGGACCCATTGGCGGGGCTTGACGTAGATTGAAGCTACCAGGCTCAGTTT[A/C]AGTCCTGACATTTTGGGGCGTTTAATTTATGGAGTTAAAGAGCTTCGCAT
Arm_001242_Class_I	N/A	N/A	Chr02	4334439	Unique_Ga	Tm1_Mira454_Contig_546	CTTGTGCTTCTTAGCTTTCGCAATTTTGGGTAAGCTGAGGGATTCATTTC[A/G]GGCCTACTTTTGACAAAAGAGTTTACAATTTAGTTAGTTCAATATGTTTT
Arm_001306_Class_I	N/A	N/A	Chr13	4880381	Unique_Ga	Tm1_Mira454_Contig_572	GTTTGCTCCGAGATGCGATACCTGGCTTCGAACAATGATCTGTGGAAGCA[A/G]AAATTTAAAGAAGAGTTTGGGTGTACGTCAGGAACTGTAGCAATGGGGAA
Arm_001323_Class_I	N/A	N/A	Chr06	42551785	Unique_Ga	Tm1_Mira454_Contig_574	AATGGCGACGCATATCCTGAGACGACAAGTGAGTCAGATCCTTTCCCATG[T/G]GAGCCCTAACTCTAATCCTACCTCGTATTTCTCTTTAGCTAGACCTTTCT
Arm_001329_Class_I	N/A	N/A	Chr06	42549387	Unique_Ga	Tm1_Mira454_Contig_574	ATCACCTTTGAAGTTTGTTCCTTTGAAGCATTTCTAGTTTTTGCATTTGA[C/G]TTCCTTGCAATTTGTTTGCTACGGTTTTTTACCTCAGCTTAAATGTTTTC
Arm_001453_Class_I	N/A	N/A	Chr01	54484087	Unique_Ga	Tm1_Mira454_Contig_606	CAGACACATAAAACAAAGCAATCACCATTAAAATGAAAAACTGAGAAACA[T/C]AGGCAACTCTCACGACGCAAAGCTCTTTTAGGTAAGATCATCTTCTTCCA
Arm_001474_Class_I	N/A	N/A	Chr05	53344866	Unique_Ga	Tm1_Mira454_Contig_611	CCGAAGGGAACACCATCTCCTTCTTTGGCTTACGTGCCACTGAGGGTGAC[T/C]GCCAGTTCTCAAGCCGCTTCTGCACCTACTGTCAATTTGACGGCAATTCC
Arm_001475_Class_I	N/A	N/A	Chr05	53343024	Unique_Ga	Tm1_Mira454_Contig_611	GTTGTTACTTCTAAGGGAGAGGTTCTCAAGAAGCTAAATCCGTATTTAGA[A/G]AGTGGGAAAGTGAAACCGGTTGTTGATCCCCGGGGACCATTCCCATTTAC
Arm_001480_Class_I	N/A	N/A	Chr01	50317475	Unique_Ga	Tm1_Mira454_Contig_614	ACAAGTCCAATGCGTGCACAAAACACCAAACAGGCAAAAATTTCACATAG[T/C]TCAATTTGGACCAGGAAGCCTACTGTTGTGGTGGTCAATCTTTAGGCAAT
Arm_001481_Class_I	N/A	N/A	Chr01	50319299	Unique_Ga	Tm1_Mira454_Contig_614	GCTGTTGATCCGGTTCGGTGGAGAACCGTTTCGGCGGTTCGCGAAGGAAT[A/G]AAGGTAAGACGTGGGTCGGCTTGACCGTTCGAACCGAAACGTGCAATTTG
Arm_001482_Class_I	N/A	N/A	Chr01	50319397	Unique_Ga	Tm1_Mira454_Contig_614	TTGATTGCGTTTCGGAGGATATTCATTTTCCTTTGAAGGAGAGATTTGGG[T/C]AAAATATCAGTGTGCAACAAAAAGATTGATGAAAACACCCAACAGTGGCT
Arm_001516_Class_I	N/A	N/A	Chr11	33280830	Unique_Ga	Tm1_Mira454_Contig_625	TTTCACATTTAGCAAGGCCAAGTTACAAAATCTTGGAAAGAGAAGCAAAA[A/C]CACATAAGCAGTCAAATAAAGCAAATCACCAAAGAGGTAAAGAAGAAGAA
Arm_001517_Class_I	N/A	N/A	Chr11	33282214	Unique_Ga	Tm1_Mira454_Contig_625	CCTTCAATAATCTGACATTCTTTCAAAGGCTCCTTCTGCTTGGCCTTAGC[A/T]AGCTGGTGAGGGGACTGATCAAGAATTGTGACATTCTTAGCATCCACATG
Arm_001525_Class_I	N/A	N/A	Chr13	54563652	2_GaGl	Tm1_Mira454_Contig_629	GAATTCCCTACTGGCATGCACATGGACACTTGGTTATCTGGCGGTGATCA[A/C]TACTGGAGAACAATTCAGCAGTTTTTCGAAAAACATGTGCCAAAAACTGG
Arm_001609_Class_I	N/A	N/A	Chr02	19351000	Unique_Ga	Tm1_Mira454_Contig_669	GATGGGCCCCAATGCCGGTATCCTTAAATATCCATTGGGGCCACGCCTTC[C/G]TCAGTAGAACCACCCTGCTCAGCTGCAGCCTCTTGTCCTGCAGCAGCATC
Arm_001615_Class_I	N/A	N/A	Chr05	15871653	Unique_Ga	Tm1_Mira454_Contig_671	TCAAGTGCATAATATATGCCATTTAAAAGATCAAATGGCTAATCTGGAAT[T/C]GGGTAGATACTAAACGATGAACGCTCTAAAGTTGGGAGAGAAGTTTAATC
Arm_001658_Class_I	N/A	N/A	Chr09	8861570	Unique_Ga	Tm1_Mira454_Contig_683	GTAAACCCTTTGCCAACGCCGTCGCAGTACTCTCTGAACCGATGGCGGAC[C/G]AATCTCCTGCGGATCAGACCCCACCGTCCTCCGGCATGCAGTCTCTCTCC
Arm_001661_Class_I	N/A	N/A	*	0	Unique_Ga	Tm1_Mira454_Contig_683	CTTCTGCCCTCAGGATTAACTTTTAGTTTTGTTTTATTTATTACATAGCG[T/G]ATTCAAATGAAAACTTGATCATGCATGTTATATACTTGTTATAGATATAC
Arm_001670_Class_I	N/A	N/A	Chr05	27851603	Unique_Ga	Tm1_Mira454_Contig_685	CATTGGAAACTTCAAAACTCCTTTGCCCTTTGTCTCAGTTCGTTAAGTTC[T/C]GTCTCAATTTCAGCATCGCGATACGGAAGCTTCGTGTTTGTGCTTCTTCC
Arm_001698_Class_I	N/A	N/A	Chr05	10371773	Unique_Ga	Tm1_Mira454_Contig_694	CTTGGCTTTCAATGGCACATACTCTCCCAAATACACTTCCAAGTGATCCG[A/C]CAAGGCTGATTTGTCTATGTTTTCATGGTGGTATGATTTGCACACAAAGT
Arm_001706_Class_I	N/A	N/A	Chr13	29097574	2_GaGl	Tm1_Mira454_Contig_697	ATCTGCGAACAAAGACCTTTCCTTCAACTACACACCAATTCCCACACATG[A/G]AGAGATTCTTATATGGAAACAAGTTCCATCTGATTCAACGAGAAAGCTCC
Arm_001707_Class_I	N/A	N/A	*	0	Unique_Ga	Tm1_Mira454_Contig_697	TAGTGTGTATATTTTTGAGGTTGTCATTTTAATGTTCAAGGGAAAACCCC[T/C]TTTGTGAATGTAAAAACCTTGTTCTTTTGGTGTTGAAAACTAGATTACGA
Arm_001710_Class_I	N/A	N/A	Chr07	15232496	2_GaGl	Tm1_Mira454_Contig_700	GATAGAACAGGTTTTCTGAGTGGGGTGAAAAGAATCCCAAAACACAAACT[T/C]GTCGGCATTGGAACATGTAAAAGGATTTCTCCGGCTGCATGCGTATCCCA
Arm_001743_Class_I	N/A	N/A	Chr08	45566340	Unique_Ga	Tm1_Mira454_Contig_709	AAAATTTTCAGCCAAAGATTAGATCACCAAAGAGAAAAAGATTTAGATCT[A/G]ATTGAAGAAAACTGTTGTGGAAGTTGGGGGTTTGGTAAAATAATCTAAAT
Arm_001830_Class_I	N/A	N/A	Chr11	13762327	Unique_Ga	Tm1_Mira454_Contig_731	AGGGGTTATCTAACTTGTGGATCCTTTGGTATCAAAGTTCAGCATAATTT[A/T]GTGTTTAATAGTAATAAGAAAAGTACATTTTGTTTGCATTTGTATTTGTC
Arm_001831_Class_I	N/A	N/A	Chr11	13762406	Unique_Ga	Tm1_Mira454_Contig_731	TTTGTTTGCATTTGTATTTGTCAAAAAGGATCATCAAAATCCCTTCTATA[A/T]TGTGAAATATGTTTCTCTGTGTTTGCATTTGTTGATTGGATTCATCGAAA
Arm_001832_Class_I	N/A	N/A	Chr11	13762470	Unique_Ga	Tm1_Mira454_Contig_731	TCTCTGTGTTTGCATTTGTTGATTGGATTCATCGAAAATAAGTATAGTTA[T/G]AGGTGGGAAACGGAAAGGTTGTGGGTATGGGTTGGAGCATTGTGAGTTCA
Arm_001847_Class_I	N/A	N/A	Chr05	53596912	Unique_Ga	Tm1_Mira454_Contig_740	ACAACCATTACCTCAAATTCTCTTCCTAAGCGAGACAAAAAAGAAAGTGC[A/G]TTATCTAAATTTCCAAATCCAAGGTTCGTTGCTACATTGGGCCATCAAAG
Arm_001848_Class_I	N/A	N/A	Chr05	53596787	Unique_Ga	Tm1_Mira454_Contig_740	CAATAACTAGAATTTGTTCTAAAACTTCAAAATTTCCACCCTTAAGGTTT[T/C]GATTCGATCACCTTCTTTGCAAAGGATGGTAAACAGAAAGCAGCCGAATG
Arm_001851_Class_I	N/A	N/A	Chr11	42727957	Unique_Ga	Tm1_Mira454_Contig_742	ATTCATTCAGTCAAAAATTCAAACACCATATGTCCATTTTCTTACTGATC[C/G]GACCTTGGTGAGAAATATCATACAACTAGTTGTCGCCTGATCTCAGCACC
Arm_001879_Class_I	N/A	N/A	Chr06	46886619	Unique_Ga	Tm1_Mira454_Contig_749	TTACACACAAAATGGTGGTTATGCGTTTGGAAACAAACACACATGTTCTC[A/T]AGAAAAATGAATGAGTGGGGAACACATAAAGCTCCTATAGATTGTGTACA
Arm_001880_Class_I	N/A	N/A	Chr06	46886530	Unique_Ga	Tm1_Mira454_Contig_749	GATTGTGTACAAACTCAGCAAAAACAAAATAAGACCATCATCTGAAAAAT[A/C]TGAAGTTGTCACTCCATCGACAATGCAATAACCTTTCCTTCGGAAACCAA
Arm_001889_Class_I	N/A	N/A	Chr06	42549581	Unique_Ga	Tm1_Mira454_Contig_752	AGGTGATCGCAAATGGCCTTTGTAAAATCTGTTGTTGTTGATGTGCCACC[A/T]AGGTCAGCAGTGCGATATTTACCCTCTGCGATTGTGCTGAGAATGGCTTC
Arm_001896_Class_I	N/A	N/A	Chr06	34881843	Unique_Ga	Tm1_Mira454_Contig_754	CAGGCTTCAGTTCGGAGACTGGCAAACATGTTTGACCTGCAAAGTCATCT[T/C]TCTCAGACCTGTCATATTCATGGACCTCAACTCGGAGTAAAGCCAATTCA
Arm_001897_Class_I	N/A	N/A	Chr06	34881923	Unique_Ga	Tm1_Mira454_Contig_754	ACTCGGAGTAAAGCCAATTCAGGAACTCTCAATGGAAATGCAAATTCTTC[A/G]TCCCAAACAGGTGTCCAGTCATCTTCTTTTTTCTTTGTTTTCTTCATTAT
Arm_001907_Class_I	N/A	N/A	Chr13	57662093	Unique_Ga	Tm1_Mira454_Contig_757	CGAAACTTTCCAGTTCCTGCATGCTCACCATCTGAACTAGAATCATCATC[A/G]TGACGTTTTGTTTTGAGCTTTTCTGCACGCCGTGCTTCTCTTTTGCGACG
Arm_001945_Class_I	N/A	N/A	Chr07	40497694	Unique_Ga	Tm1_Mira454_Contig_767	AACAAAACCCAACCCTTTGCAGCAATTTATAAAGAATGGGCTTAATTCCT[A/G]GTTTAAGTTTTGCTTGCAGAGAGGGGCTTTGGTTGGGTTTGGTTTAGAGG
Arm_001946_Class_I	N/A	N/A	Chr08	35709348	Unique_Ga	Tm1_Mira454_Contig_768	TTTTAGCGGTGGGGATTTTGTAAATCCTAAAGTTATAGAATATTTGCTTT[A/G]CGTTAATTCAGAAAAGGTTGAAATTCGTTTCGTTCCAGCTAAAAAATCGA
Arm_001949_Class_I	N/A	N/A	Chr08	35710034	Unique_Ga	Tm1_Mira454_Contig_768	TAAGCGTTGGACCTTCTAGCAAGAGCATGGGGTATACGGTTGATGCGATT[T/C]TAAACGGAGTGGAGATCATGAAGATGAATAACTCCGTTTATAGTCTTGAC
Arm_001950_Class_I	N/A	N/A	Chr08	35710133	Unique_Ga	Tm1_Mira454_Contig_768	ACGGTAAGGTGCCTGCGGAGTTGATTATGAAGTGTTGGCCAAGAAGAACT[T/C]TTGGGATTCTGCTTCCTTTGATTGCTCTCGCCTGTTTGCTGTTGAGCTTA
Arm_001951_Class_I	N/A	N/A	Chr08	35710213	Unique_Ga	Tm1_Mira454_Contig_768	GCCTGTTTGCTGTTGAGCTTATCTGCCATTGTGCATAGGAGGAAGAGTAA[T/C]GCTGAATTGTTCCCATGGTCGAAACTGCCTACGGATATCCATGAAATATC
Arm_001962_Class_I	N/A	N/A	Chr01	25510711	Unique_Ga	Tm1_Mira454_Contig_777	TGGACCCAACATGGAAGCATCACAACCAACCACTCATCGACTACCGAGTT[T/G]AAGATTTGCATATGAAACAAAATGAGATTTCCTGTGTAATGGCACCAAAA
Arm_001982_Class_I	N/A	N/A	Chr12	25068053	Unique_Ga	Tm1_Mira454_Contig_784	CACAATCCCCAGCAAAACCTAGCCGGATAGTAATCCTTCAGGTACACCTC[T/C]CGGCTGTATCCAACTATGTAGAAGCTGAAAGATTGACGATGATGACGCAT
Arm_001983_Class_I	N/A	N/A	Chr12	25068239	Unique_Ga	Tm1_Mira454_Contig_784	ATAACATCCGAAGAAAATGTGTTGAGGAAGAAAGAGTCGGCAAAATAGGC[A/T]GGGGTGCACTGGTATGCCTGAGTGTTGCATAACTGAACTCCTTTGGCCCT
Arm_002003_Class_I	N/A	N/A	Chr08	54706287	Unique_Ga	Tm1_Mira454_Contig_788	CAACCATGACTGCCAATAGGCAACCTCCAATCTTCTCCACCGTGGCCACC[A/T]GCGGTATCCGGGCTACATCCACCTAGACGTCTAGACGGTATGCGAGCACC
Arm_002005_Class_I	N/A	N/A	Chr01	46965426	Unique_Ga	Tm1_Mira454_Contig_789	AGATTTTGGTTATCTTCTAATAAACGATCATATTCGAGTAGCAAATCCGC[A/G]GATTGTTTTTGTAGAGAAGCAACGTGCGCTTCGGCAGTTTCGATCTTCTT
Arm_002006_Class_I	N/A	N/A	Chr01	46962752	Unique_Ga	Tm1_Mira454_Contig_789	GCACCCTCCGCAAAAAGGACCAAAAACAACAACTGAATCATCCTGCCTCC[A/C]CAAACTCTCAAAATGAACCAAAAAAAAAGAGATAGCTTAATCTGGAACTC
Arm_002084_Class_I	N/A	N/A	Chr10	47207603	Unique_Ga	Tm1_Mira454_Contig_820	CAACGCTTTCTATGACTGAAACTGTTGTGAATAGATTCAAGTCTGGTTAT[A/T]ATCTGTCTGAATGTAGGTCGCTTGGCAGGTTTCTCATTCCAACATTCCTC
Arm_002115_Class_I	N/A	N/A	Chr09	12193609	Unique_Ga	Tm1_Mira454_Contig_831	ATCACATTTGCAGCTTCAGTGGGATGAAAAGCATCCCAAAACAAGTACTC[T/G]TTCCTATTTGGGCATGGAGTTTGGGCAGGCAAGCAGGTAATTTGTCCATT
Arm_002133_Class_I	N/A	N/A	Chr05	7803561	Unique_Ga	Tm1_Mira454_Contig_838	ATGCACATCTCAGGCAAGAATCAATCATATAAAATCGAAAAGCGAAAAAC[A/C]ATCACATCCCTCAAATACCAACTTCCCAATACTCCCCACTCCTGTCTCTA
Arm_002134_Class_I	N/A	N/A	Chr05	7803673	Unique_Ga	Tm1_Mira454_Contig_838	GCAGAACAAAACCACTCACTTATTTGAAATGATCACCTTTTTACTGCGGG[T/C]CCCTTAGATATAACAATCTCCTCGAAGGTGCTGGAGGTGCCAATCCTGGA
Arm_002163_Class_I	N/A	N/A	Chr09	1971163	2_GaGl	Tm1_Mira454_Contig_847	TGAATACCAAAGAAAGTTGCAGGATTGTATACTGTCATCCTTAATGAACA[A/G]TTCATTGTAAGCATCTTGCTTGGAACTCCTGTCATGTCGGCTCCTTCTCC
Arm_002164_Class_I	N/A	N/A	*	0	Unique_Ga	Tm1_Mira454_Contig_847	GTCATGTCGGCTCCTTCTCCAAAATAGAAATTATGCACAGTCAAGCTCTT[A/G]ACAGCAATTTGAGCTTTGTAAGGGCGGCTAGCACCCCAGATGATCAAACA
Arm_002187_Class_I	N/A	N/A	*	0	Unique_Ga	Tm1_Mira454_Contig_855	GATGAGCTCTTCTCATATGCATGTCCCAAGTTCATTACACCTTCAGCTCC[A/G]AGCTTTGAGGAGCCCCTTGTAAATTACAACCAGGATGCTTATAGACTTCA
Arm_002214_Class_I	N/A	N/A	Chr05	57100892	Unique_Ga	Tm1_Mira454_Contig_866	TAAGAAGCACATAAAGAGTTTAGAAGCATGAGTAACATCCGAATAACGAG[T/C]GTATGCGTTTGCATTACAGTCACACGTCAGCCTGCAAGGTAAATTTTCCC
Arm_002217_Class_I	N/A	N/A	Chr05	57101377	2_GaGl	Tm1_Mira454_Contig_866	ATGTCATAGTGGCCTGGACGATATAGCAAGGTAATAAAAGGCTTGACAGG[A/G]ACAGTGCTACCACCTTTAGCATTTGACTTATCGCCCGAAGTAGGAAGAAA
Arm_002218_Class_I	N/A	N/A	Chr05	57104612	Unique_Ga	Tm1_Mira454_Contig_866	CGAAATTTGCCCAGTCATCAACTTCAGAAATGGGAATGGATACAGCAGAT[T/C]CCTTTTCCCTATCAGCTACCGCTCCATCCTGATTTTGCATCTTTCCTTCA
Arm_002224_Class_I	N/A	N/A	Chr08	2545721	Unique_Ga	Tm1_Mira454_Contig_868	CCCCATATAATCCTGAGAAAAGGGTTAATTGCTGGGATTGAATATCCTTT[A/G]TTGGCGGAACATATGTCAGAATACATGGCCAAGACTCTTTTCTGCACATC
Arm_002230_Class_I	N/A	N/A	Chr08	2542807	Unique_Ga	Tm1_Mira454_Contig_868	GATGGAAGGTTTTACAGGATCCATAATTTAATAAAGTTTTCATGGTCCTT[T/G]AGGCATAGGCCTTTGATTGTGTGTTAATGAGCAAAGGTTGCTGTCTATCT
Arm_002239_Class_I	N/A	N/A	Chr03	6308621	Unique_Ga	Tm1_Mira454_Contig_872	TTGGTCTATCACCGAATCAATAAACGAGTTGCAACCGACGGTGAAGATCC[C/G]ACCCACTTTGTTCCGAGCACTCGATAACCAAGCAAAAGCCGCAGCACAAG
Arm_002244_Class_I	N/A	N/A	Chr09	4136657	Unique_Ga	Tm1_Mira454_Contig_874	GCTACATTCATGGTCAAAGCAGAAGTCTTTCCAACAAGCAAGAACACAGC[A/T]AGATTAAGAGCAAAAGCACATAAAGAATTGGTCCCAAAAATGACGAAATC
Arm_002245_Class_I	N/A	N/A	Chr09	4136711	Unique_Ga	Tm1_Mira454_Contig_874	TTAAGAGCAAAAGCACATAAAGAATTGGTCCCAAAAATGACGAAATCGAA[A/G]TGGAAACTGGATGTCTCTTTCAAAACTGGGAGCTCAACAAAAATCCATGG
Arm_002246_Class_I	N/A	N/A	Chr01	4810067	Unique_Ga	Tm1_Mira454_Contig_876	ACTGTGATATAATGAAGCCTTTACAAGCATATTAGATTAGCACGAGCCAC[C/G]ATTATTCCTTTCTTTCAAATATTTTCCCTCTTTCCCCACATCAGCTTCTT
Arm_002249_Class_I	N/A	N/A	Chr01	4811896	Unique_Ga	Tm1_Mira454_Contig_876	GTGCCACAGCTGCATAGCTTTGGCGATGAATCAAACTGAAATCTTTGCCT[A/G]ATTCAATGGAATTGAATGATCGTAGCTTTGAGAGATGGGATAAAGCTCTG
Arm_002262_Class_I	N/A	N/A	Chr10	12848788	2_GaGl	Tm1_Mira454_Contig_878	CGATAACTAGAAATCATCCATGCTTCTTCATCACAATAGCTACTCAACTC[T/C]CACACTGAAGTCGCAACGATAACTAGAAATCATCCACGCTTCTAAAACTT
Arm_002263_Class_I	N/A	N/A	*	0	Unique_Ga	Tm1_Mira454_Contig_878	CCGATTATTTATTCAGTCTGAACTCACATAAATTCTAAAGTGTTGCGAGC[A/G]GTGATCCAGCATCATTGAAGTAAGATGAAAGATCAGCATCTGAGTCATTA
Arm_002307_Class_I	N/A	N/A	Chr08	3811864	2_GaGl	Tm1_Mira454_Contig_893	AACCCTATGCTCATTATTATGACCAAATAGAAAGCTGAAACTGTTTTAAC[T/G]GAGAATTCAAATTGCATATCGAATCTACATATACTTGGAAGCTAGAAATC
Arm_002311_Class_I	N/A	N/A	*	0	Unique_Ga	Tm1_Mira454_Contig_893	TGGTTCCCCTTCTACCGCGTCCAGAGAATCTAGGTAAAGGTCCTTTGTTC[A/G]TCAATGTAGGTTTCAGCTTTGATTGCCTTCTGATGAAAGCTCTTTGAAAC
Arm_002312_Class_I	N/A	N/A	Chr08	3810381	Unique_Ga	Tm1_Mira454_Contig_893	ACCGTTAGATTGAGTAGCTTCACATTCTTAACCTCGGTATTTTCGGCGAC[A/G]ACCTCCGAACCCAAATTTTGAGGACTTCCCTCTTCCCCGTTCTCACTCCC
Arm_002336_Class_I	N/A	N/A	Chr05	53248738	Unique_Ga	Tm1_Mira454_Contig_901	ATTACATAGCACACACATGATCCAAGCTGCATCAACAGGACAGCCAACTA[A/G]TGTGTTGGTGTATACATGGACATAATTCATGAAGCTCTAGTGCAGACCTC
Arm_002337_Class_I	N/A	N/A	Chr05	53248917	Unique_Ga	Tm1_Mira454_Contig_901	ACATTCCTCACAGTAGAATGACCAGACTTGTCCCATTTCGTCGCATACAT[T/C]ACAGACATAATTACTGCGACGAGTGAGCACCAGCTCATGCTCCTCATGCC
Arm_002341_Class_I	N/A	N/A	Chr05	53249565	Unique_Ga	Tm1_Mira454_Contig_901	GCCCCATCCTTCCCAAGGACAAAATCCAAACCCCCTGAAACCAGAACTGA[A/T]TCCAGAGTTTGTGTTGCCTCACTTGCTTTCTCTATTTCTTTAAGCTCCGC
Arm_002342_Class_I	N/A	N/A	Chr05	53249885	Unique_Ga	Tm1_Mira454_Contig_901	AAGCGATATCATAACAACCTCGAATTTCTCCCCATTTTCTTTCAACTTAC[T/G]ATAAACTTCAGCAAGTTTTTGAGTAAAATCAGCAGATGGCTTGAATGAAG
Arm_002380_Class_I	GOOD	N/A	Chr01	136396	Unique_Ga	Tm1_Mira454_Contig_918	ATGCACTTAATGATGATGCATTAGCACAAGCATTGATGGATGGCAGGTAT[C/G]AGACTGAGGTATTACAGAATTATGATGAGTGGGCTATTGATTTAAGAAAG
Arm_002449_Class_I	N/A	N/A	Chr10	19066576	Unique_Ga	Tm1_Mira454_Contig_940	ACTATGGTCTACGTCCGACAGAAGGAAGATCCTTGGAACTCCATTATAGC[T/C]GGTGCTGCAACAGGAGGTTTTCTTTCAATGCGTCAAGGATTTGGTGCCGC
Arm_002450_Class_I	N/A	N/A	Chr10	19066512	Unique_Ga	Tm1_Mira454_Contig_940	GAGGTTTTCTTTCAATGCGTCAAGGATTTGGTGCCGCTTCCCGATCAGCC[A/G]TGTTCGGTGGCATCTTGCTTGCTTTGATCGAAGGAGCTGGTATCATGTTG
Arm_002453_Class_I	N/A	N/A	Chr10	19065924	Unique_Ga	Tm1_Mira454_Contig_940	AGTCAAATAAAAAACCCAATGTTGTTGGATTCAAAAATCATGGTGGAAAT[T/G]TTACTTATTTATTTATGTATAGCACTGTATTTCACGTTGTATGACATACT
Arm_002486_Class_I	N/A	N/A	Chr02	18311844	Unique_Ga	Tm1_Mira454_Contig_948	ACTTTTGCTGCTAGAATGGCTGAGAGGAATGTGACTGTGATTACTAACAC[T/C]TTGAATGTTGATGCACCACATAGTGAATTCATTGCTGCAAGAGGCCTTTT
Arm_002492_Class_I	N/A	N/A	*	0	Unique_Ga	Tm1_Mira454_Contig_950	CTTTTTCTTTTTATAGCATTTTCAATTCAAGCTGATAGTTTAATGGCCCC[A/T]CTACTTGCTAGGAATTGTGACAATGATATTCACAGTGTATTTATCTTCCT
Arm_002493_Class_I	N/A	N/A	Chr04	51217424	Unique_Ga	Tm1_Mira454_Contig_950	ACTTGCTAGGAATTGTGACAATGATATTCACAGTGTATTTATCTTCCTGA[A/G]GCGAAGGAATAACAATGACAAGCCCACCCAACGTCGATCTAAGCCAATAC
Arm_002496_Class_I	N/A	N/A	Chr07	7616071	Unique_Ga	Tm1_Mira454_Contig_952	CAAAGTTGACAATTCCTTGACGCATGCATCAACAGCATCCAGTTCTCTTA[C/G]AACTGTAAATTTTCCGCAAGAAAATATATTTCTAATCTCTACATTCACAG
Arm_002510_Class_I	N/A	N/A	Chr13	8103532	Unique_Ga	Tm1_Mira454_Contig_959	GATTTCCTCACTTCCCCATATCCATTGACCGTGCATTCTTCTCCTAAAAT[T/C]GTTGTTGCCACATTGAACCCATCGACTGCCGCGGAATTCATCCGGCTTCC
Arm_002533_Class_I	N/A	N/A	Chr03	45710597	Unique_Ga	Tm1_Mira454_Contig_967	GGTTGTTTCGCTTGGGATAGTTCTGGCAATGGATAAGTTCTTGAAACAAG[T/C]TTTTGTGGCTGCTGCTATAAAGTTCCCCAGTGCATTATTCGGAATGTTTT
Arm_002534_Class_I	N/A	N/A	Chr03	45710521	Unique_Ga	Tm1_Mira454_Contig_967	CCCAGTGCATTATTCGGAATGTTTTGTATATTTTCTGTTTTGGTCATACT[T/C]GATACTACTATCCCTGTTGCTGCAACAAGCTTGATGAACTTTTTTGAGCC
Arm_002648_Class_I	N/A	N/A	Chr11	7587193	Unique_Ga	Tm1_Mira454_Contig_1012	TAGGAATGTTAATGAGTGCTAGTGGGGATTGTAATTGGCAAAACAATAAT[A/G]ATTGTTGTATTGTTGTCAAAGATTGATTGGATGGGGAAGAGCAAATTGGG
Arm_002649_Class_I	N/A	N/A	Chr11	7587056	Unique_Ga	Tm1_Mira454_Contig_1012	AGATTGGCTTGGATTGTTAAGGATACTTTAGGGTTGTCTCATTGTTGAGC[A/T]CAGTTTTTGGTTCTAATGGATGACATTGAGGATGATGCTAGATATCCTCC
Arm_002654_Class_I	N/A	N/A	Chr11	7586612	Unique_Ga	Tm1_Mira454_Contig_1012	AGGAAATTGAAGAGTTTGGTGTCAAGTTATGAATTTGCTCCTCGAGTACC[A/G]GCACCAGCAGTTGCAGCTCCATCAGTGCTAAAGTCCTCATATGGTGGGAG
Arm_002655_Class_I	N/A	N/A	Chr11	7586492	Unique_Ga	Tm1_Mira454_Contig_1012	ACTGAGCATGAGACATTGGTTTTGCTAGATGCCTGGGGTGACTGCTTTTT[A/G]CAATGTGGGAGGAAGAGTCTGCGAACCGAGGAATGGCAAGAAGTTGCAGA
Arm_002709_Class_I	N/A	N/A	Chr09	56100793	Unique_Ga	Tm1_Mira454_Contig_1037	AGGATTGACTAAATGAGTTTTTGTTTTTCAATGTATCTTTTTTGTTTTAA[A/T]GAATTGCTTAGCCTTGGATGGTAATATAAAAGTATGGGGAAATAATCAAA
Arm_002764_Class_I	N/A	N/A	Chr07	17825441	Unique_Ga	Tm1_Mira454_Contig_1056	ATAGACAAAAGAAATAAAAGATTGCTGATTGTTTTTCCCAGTCCTTTTAC[T/C]GAAAGACGGTGGAGCACCTGTAAGAACTGAGGAAGCCTGCTGGGAAGAGA
Arm_002825_Class_I	N/A	N/A	Chr08	46840296	Unique_Ga	Tm1_Mira454_Contig_1072	TAAGGATGACTTTTTTGATACTCTCTCCTGCAATGCACTTGATAATGACT[T/C]GCAAAACGGAAGGCCGAGATTCTCTGAGCAAATGAAGTTAGACACAGAGA
Arm_002848_Class_I	N/A	N/A	Chr12	32178709	Unique_Ga	Tm1_Mira454_Contig_1078	TAGTCTATGGCTTCTTGAGCTTGGAAATATTTAGGACGCTGAACATCTTT[A/G]GCAATTTCTTCCTTGGTTTTCCCCGTACCTTTTGCTACTAGCTCAATGTA
Arm_002855_Class_I	N/A	N/A	Chr07	58098612	Unique_Ga	Tm1_Mira454_Contig_1081	ACTTATAAAAAAAACCTATGGTTTTACAATCTCTTGAGACTTTTCTTTCT[A/G]GCATCCATTTTCTTCTTGTCTGCCGGAACTTTCGACAGACCTTCCTTCTT
Arm_002890_Class_I	N/A	N/A	Chr01	55148455	Unique_Ga	Tm1_Mira454_Contig_1089	TAATACATAAAGTACTAATTTTCAACTATAAAACATATTGTAGCTCCTAC[T/C]AGCTAGAAGTGTAATTTCTAAAGCAACAGCATCAGAGATGAAAATTTTCA
Arm_002891_Class_I	N/A	N/A	*	0	Unique_Ga	Tm1_Mira454_Contig_1089	TAGCCCACCGCAGTCCCCGCCGCGCATCCGGATATGGCCAACACCGTAAT[T/C]ACCATGTCATGCAAAAACAGATAGAAACAGGTCTTGAGATTTGATCCTGA
Arm_002892_Class_I	N/A	N/A	Chr01	55149352	Unique_Ga	Tm1_Mira454_Contig_1089	TTATCTCTGGCAACCTCTGGTGCCATTTGGAGACCTCTTGCCAAGAAAGA[A/T]GGAGAACCAGGCTAAAGCAATTAACTGAGAGGAAGTGTGGAGGATGGTGG
Arm_002942_Class_I	N/A	N/A	Chr02	60273862	Unique_Ga	Tm1_Mira454_Contig_1113	TGCACCAGGGAGTTCAGTTCTTGAATGAGATGACAAGAAACTAGCAAATA[A/G]CGTCACACCGTTAAGGGTTTGCATTTCTTCCCATACCATTTCGGAATGAT
Arm_002943_Class_I	N/A	N/A	Chr02	60273962	Unique_Ga	Tm1_Mira454_Contig_1113	TCCAGTTTGAATATGATGGGGGTCTCAGTATTACAAGTATAGATAACTAA[A/G]ATATCTCCATCGTGCTCTGCCATAAATTTTCCTTTCCACCAATTTTTGGC
Arm_002958_Class_I	N/A	N/A	Chr01	54682729	2_GaGl	Tm1_Mira454_Contig_1122	AAACTCCTGGTGACTTGACTTTGTTCAAGTATTCTTCCATCCGTAAGCTC[A/G]AAAATGGAGCAATTCGGGTAACATGAAAACAAAATAAAAGATCTCAGAAT
Arm_002963_Class_I	N/A	N/A	Chr05	32721909	2_GaGl	Tm1_Mira454_Contig_1124	CATCCAAATTACTACTGGAAAAGGATAATTTATTCAAACCACAAACTTCA[T/C]ACTAAATACCAAAATATCAACTACAATAACAACTGATAATTGCAAGCAGG
Arm_002964_Class_I	N/A	N/A	Chr05	32722042	Unique_Ga	Tm1_Mira454_Contig_1124	ATTTATTTATTCACTTCTTTAACATAAAGATGAGCAGGCAGCAGGATTTA[A/G]TTCTTCTTCTTGGCAAGGAAAAGGCCCCATCTCTGCTCCCCTGATGAGCT
Arm_002971_Class_I	N/A	N/A	Chr08	50967979	Unique_Ga	Tm1_Mira454_Contig_1128	AACGCAAAACAATTAATCAAAGCTCACTTGATGTTGACTGAAGAAACTGC[A/G]GAAGTGATTTCACGGCATCGTGGATCGCCACTTTCTAAGCAAACACCTTG
Arm_003050_Class_I	N/A	N/A	Chr01	35514956	Unique_Ga	Tm1_Mira454_Contig_1156	GTCCCTTTGAATCTCTGTGCCCCAGGTGACTCCGTTGATTATCTTGTTAC[T/G]GGATCTTGGGGAGACAAGGCTTTCAAAGAAGCTAAGAAATACTGCAACCC
Arm_003051_Class_I	N/A	N/A	Chr01	35514841	Unique_Ga	Tm1_Mira454_Contig_1156	GTGGGAAATCGGAGAACTACGTCAGGGTTCCCTCGTTCGATGGTTTAGAA[T/C]TGAACCCGAATGCCAAGTATTTGCATATATGCGCCAATGAGACCATTTAC
Arm_003052_Class_I	N/A	N/A	Chr01	35514341	Unique_Ga	Tm1_Mira454_Contig_1156	AGGTGCCCTGTTGAGAAATCTGTAAGGTCGCTGATGAATGTTCCATTCAC[A/G]TTGGAGAAGTCAGAGTTGGGTGCTGAGTTTTTAAAGGAAGCCGAGAAGGA
Arm_003053_Class_I	N/A	N/A	Chr01	35513990	Unique_Ga	Tm1_Mira454_Contig_1156	TTCCAAACAGGGGAAGTTAAGCAAGATTTTTGTAATAGACATGATTTGCT[A/G]GTTTCATTTCCTGTTCTGATTCTTAAGTGCACAATATTAATTAATTCTAA
Arm_003064_Class_I	N/A	N/A	Chr13	14694693	Unique_Ga	Tm1_Mira454_Contig_1162	AAATTTCCACACTTGCAGAACAAACATAAATTTCAATAGGAATGAAGAAG[T/C]GTTTTACTTATTCATCTTAAAACAGCAAAATTCAACAGATAATCAATTAA
Arm_003065_Class_I	N/A	N/A	Chr13	14695040	2_GaGl	Tm1_Mira454_Contig_1162	GCCTCTATCACCTCAGCATTGATCATTTGGTCCCCTTGTTGTGGCCATCC[A/G]AGGACTGGTATCCCATGCCAAGCTGCCTCCACCACCGAGTTCCATCCACA
Arm_003092_Class_I	N/A	N/A	Chr09	70181896	Unique_Ga	Tm1_Mira454_Contig_1172	GTTGACTCGGCCGAGTAAGATGCCGTTGACCGCCGTGGTCTTGTGCTTCA[A/G]AGCATGTAGAACCAATTTTATGTAAGCGTTCTGTGAGATCTCGTACTTCA
Arm_003110_Class_I	N/A	N/A	Chr10	15910398	Unique_Ga	Tm1_Mira454_Contig_1180	AGGGAGTCTTGTCACCAGGAGATCATCAACCGAAGAACTAATTTCAGTCT[T/C]GTTAACTTGGTCGTCAATTCCCCAATCCGTTTTCTCCTGCTTCTCTGTGC
Arm_003123_Class_I	N/A	N/A	Chr13	44500050	Unique_Ga	Tm1_Mira454_Contig_1186	GGACGATATGGCGATGGGATTCTGTCCAGACCAACTGATGATCATCCTCC[T/C]GTAAGTTGGCCAAAAGAACATCACCAAAGCATGTTTTGGTCCGTTGTGCA
Arm_003124_Class_I	N/A	N/A	Chr04	53340567	Unique_Ga	Tm1_Mira454_Contig_1187	TCGGTTACGTAGAAAACGTTTAGAGCCACGTCCCTCGTGGTTGATATTTC[A/G]GCTCTTGTTACGTTAAGACCGTTCTCTCTAAACGTTCGGGTCACATCTGC
Arm_003125_Class_I	N/A	N/A	Chr11	2436336	Unique_Ga	Tm1_Mira454_Contig_1191	ACATAACAAAACATTTCTGAAGCAGCTAAACATGTTTGGAAAAAGGACTT[T/C]AGTAAGCATCTCTCAGCCGAAAACCTCATAGAATTTCTCGATAACGAGTA
Arm_003126_Class_I	N/A	N/A	Chr11	2436629	Unique_Ga	Tm1_Mira454_Contig_1191	TTAACCTTTAGGTCTTGATCAATCTGGACAGAAGAAAGAGAACTCCTAGC[T/C]GAAGCAATCTGCTGTTGGAGCTTCTCTTGCTCTGCCTTGTAAGAATCACG
Arm_003127_Class_I	N/A	N/A	Chr11	2437169	Unique_Ga	Tm1_Mira454_Contig_1191	TCTCCATTTACAACCTTTTCTCTAACTTCTATGCCCATTGATTCCGGATC[T/C]TCCGGGTCCGAGTTATAAGGGTCACCGAAGACCACCCTGATTTCAGGCAA
Arm_003132_Class_I	N/A	N/A	*	0	Unique_Ga	Tm1_Mira454_Contig_1196	GCTTCATTTTGGTTTTACACTTTTTGATATCTTCATCGAAGACCAACAAC[C/G]CAGAGAAGAAGAAAATGTCCAAGGAGCAAACTTTCATAGCCTCAATCGAC
Arm_003183_Class_I	N/A	N/A	Chr10	60654791	2_GaGl	Tm1_Mira454_Contig_1221	CCCATTTCGTTTCCGCCATCCTGAGTTGCATCTCCATTAAGGAAGTCATC[C/G]ATCGAAACATTCCAGTTCTCGTCAATAAATGGTGTCTGAAAGTAGTTCAC
Arm_003202_Class_I	N/A	N/A	Chr04	48838392	2_GaGl	Tm1_Mira454_Contig_1231	CTTCCAGCTCTTTTCTCTGGTACTTGGTGTCCTCATCGCCGTTGTGGGAT[T/C]ATACAATTTCGCAGCTTCAAGATACGGGAATTCCGATCTTAGAAGCATGC
Arm_003218_Class_I	N/A	N/A	Chr08	45462636	2_GaGl	Tm1_Mira454_Contig_1241	AGATCCCTCTGAATCTGCTCCTCATTGACTTGAGGGTCATATATGCTCAG[A/T]AGAGCCTTGTCGCCCAACAGCCCTTTGCATACATCGATCGCTGGGGTCTC
Arm_003219_Class_I	N/A	N/A	Chr08	45462567	Unique_Ga	Tm1_Mira454_Contig_1241	AGCCCTTTGCATACATCGATCGCTGGGGTCTCCCGAGTGTCACCGGTATC[T/C]TTCTTGAAAGCAAATCCGAGAATGGCAATCTTCTTCCCTGAAACTGTGTT
Arm_003227_Class_I	N/A	N/A	Chr13	56800288	2_GaGl	Tm1_Mira454_Contig_1244	GCAGGATTCGATCACATGCTGGTTAACTGAAAATCGTTTGATTTTCTTTC[T/G]TTCATTCAAAACTGGTTTCATCTGGCATGGCCATGGAGAAATTCTTCATG
Arm_003249_Class_I	N/A	N/A	Chr01	11320730	Unique_Ga	Tm1_Mira454_Contig_1253	TGGAATGTCTTAGTGTCTTGCTTTCTAATCTGGATATGGTTTCTGTTTTG[T/G]CTTTGATCTCTGAAGATATTAAGGAACAAGCAAACCTAATTGCCGAGGAA
Arm_003251_Class_I	N/A	N/A	Chr01	11320906	Unique_Ga	Tm1_Mira454_Contig_1253	CTTATCGATACATTTGGTATTGCTTCTGGTTTCAACGAAGAAGAACTTTC[A/G]AGGCTGATACCAATGGTCTCTCGTCGGCGACAAGCAGCTGATCTCTGCCG
Arm_003404_Class_I	N/A	N/A	Chr11	766069	Unique_Ga	Tm1_Mira454_Contig_1307	TGGAATATTACATTGTTGCTGTTAATGTAATATTAACCTTTAGAAACTTA[T/C]TAAAGTCTTGAGGGGGCTCCCCCAGCCACCACAAGAGTTTCTCCGGTGAT
Arm_003475_Class_I	N/A	N/A	Chr11	7187631	Unique_Ga	Tm1_Mira454_Contig_1334	AAAGGGCACCTAAAATTATGCTTGTTAATAAAATTGAATTCATCAGCTAT[A/G]GCTAAAACCTCGTTTTCGTCAATGTAATCGACCCCGACTCGTTCGAGTAT
Arm_003488_Class_I	N/A	N/A	*	0	Unique_Ga	Tm1_Mira454_Contig_1343	GTCAGTATTGTTTTGTTTATCAAGTTATAATTATAATATAGTACTTTGAA[T/G]AAGACTGAATATTTTTATAGGCTTTGGTGAATTCTTCGATGTCTTATGGA
Arm_003527_Class_I	N/A	N/A	Chr10	27210171	Unique_Ga	Tm1_Mira454_Contig_1362	AACAGTGAAATTCCGGTAGCCATCTCAACTCCCACCCATCTCTTCCCTTG[T/C]CCTCCATCACTCTTCTCTGCAGCACTTGATGGTCTGCTAGTGGAGTTCCC
Arm_003555_Class_I	N/A	N/A	Chr10	886760	Unique_Ga	Tm1_Mira454_Contig_1374	TCTCCCTCGTTACGTTGCTTCCCCTTCGAATCGTTTTTGGGATGTCCCTT[T/G]TGGTTGTTTATTATATGATTTGTAGAATTTGTACTATGTTCTCTGCCCCG
Arm_003565_Class_I	N/A	N/A	Chr02	57736287	2_GaGl	Tm1_Mira454_Contig_1378	TGCTCATATTTTAAGCCCTTTCACTTCTCTATCTTAGTATCTTCTTTTTC[A/G]TTGTTCTTGGCTTGTGAGTTGTTTTGCATTTCAAGTAAATTCTGCTGTTC
Arm_003615_Class_I	N/A	N/A	Chr13	45244007	Unique_Ga	Tm1_Mira454_Contig_1406	TTATTACTTTTGCATTGCACAAATTCCATATTGACTAAGGCCAATCACCT[A/G]CATTCTACAAAAGAAGAAATTTTAACAACAGCAAGCACACCATCCAAATC
Arm_003616_Class_I	N/A	N/A	Chr13	45243860	Unique_Ga	Tm1_Mira454_Contig_1406	AGCAAAGATTCAAGTGGCAACCATCTCATCTCATGCCTCCAAATTTTTAG[C/G]CCAACCCCACAAGTTTCTCACTGAGCTCCCATATTTTGCGTGCTTTCTCC
Arm_003664_Class_I	N/A	N/A	Chr09	13672254	Unique_Ga	Tm1_Mira454_Contig_1420	CAAGCGTTTGGCTGTTGCATCCTTAACATAGACAAGGACATGGGTCACGA[A/C]TGCTAGCAATAACCCCACAACAGTATACAGAAAACCAACCGCGAACCCTT
Arm_003772_Class_I	N/A	N/A	*	0	Unique_Ga	Tm1_Mira454_Contig_1466	CCTTCAAAACCGCAGAAATGTRAACATTCAAGAAGGGGTAAAATCATTGG[A/G]TTTTTTATTCCATATAACAAGAAGCTTCTCTCAAACACCTCATATTCTTT
Arm_003773_Class_I	N/A	N/A	*	0	Unique_Ga	Tm1_Mira454_Contig_1466	TTTTTATTCCATATAACAAGAAGCTTCTCTCAAACACCTCATATTCTTTA[A/G]ACCAGAAACACAACTTCTTCACTGGCCTTCAAAAAAAACTTCAACATGCT
Arm_003776_Class_I	N/A	N/A	Chr01	7706749	Unique_Ga	Tm1_Mira454_Contig_1467	CTACTGCTATGGCTAAAGCCAAGGAGGCCTGTGACATGCTCAAGAATTGT[T/C]CTTTCTTGACTCTTGAGGCAGGGCTGGGGGAGATTGGTGATCTTTTACCT
Arm_003798_Class_I	N/A	N/A	*	0	Unique_Ga	Tm1_Mira454_Contig_1475	TCAACCGGACGTTGTGGTTAATCTTAATGACGGTAAATCTGTTGTAAAAC[A/C]AAAAAAGAACGATGATTTTTATGAATTAACAAAGAGGGAACAAAGAAATC
Arm_003801_Class_I	N/A	N/A	Chr08	11729447	Unique_Ga	Tm1_Mira454_Contig_1477	CTGCCCATCAATCCAAACCCATAATTTGCAAACTGATTTGTTTCCGGGGG[T/G]GGAGGAGGAGCAGTAGCCGGCCTTTGCCCAGCTGGGCGGTTTGGGATTTC
Arm_003826_Class_I	N/A	N/A	Chr07	32536472	Unique_Ga	Tm1_Mira454_Contig_1485	AACTAATCATGCTCAAATAATTGAACAAAAACTAAATTTAAAAACACCTC[C/G]AAATAAACAAATAAAACCCCATTTCAAATTATTGCTTCAATACTAGCATC
Arm_003828_Class_I	N/A	N/A	Chr07	32536708	Unique_Ga	Tm1_Mira454_Contig_1485	GCTCCAAGGAAACTTGGCCTCTCCTCCACCGCGGCGGTCACCGCCACGGG[A/C]TGAGGCATAAGAGCCTTTCCCTTTCCCCCTGTCTGCTCCATCATCCTTCA
Arm_003829_Class_I	N/A	N/A	Chr07	32536766	Unique_Ga	Tm1_Mira454_Contig_1485	TAAGAGCCTTTCCCTTTCCCCCTGTCTGCTCCATCATCCTTCACCTTGCC[A/G]TCAAGCCAATGCTTCTTCTTTTCCCCTTCTTCCACAACGCTCTTACTCTT
Arm_003830_Class_I	N/A	N/A	Chr07	32536856	Unique_Ga	Tm1_Mira454_Contig_1485	CTCTTACTCTTACTGGTCTTATTAATACTGTCTTTTTCCTCTTTAATCAC[T/C]TGGATAGGGAAGAGGTTCTCGGATATGGAAATAGGGGTTCTCAGGGTGAC
Arm_003831_Class_I	N/A	N/A	Chr07	32537185	Unique_Ga	Tm1_Mira454_Contig_1485	AACTCGTCTGCCTAATCTACCCGCCATCGTTATCTTTTGATGGAGCTGGA[A/G]GAATGTAAATGATAAAGGGAGAGGGGTTGAGGGTTTTGCAGAAAGAAAGC
Arm_003849_Class_I	N/A	N/A	Chr05	4052555	Unique_Ga	Tm1_Mira454_Contig_1497	TGTCCGACCTGTCGGTTTCCGAAAAAGAGGAGAAAATTATAAACATAGAC[A/G]GTCAAAGTGAATCCAAAGCTCGGAACTCTTTTTCAGCCTACGGTTCAATC
Arm_003850_Class_I	N/A	N/A	Chr05	4052698	Unique_Ga	Tm1_Mira454_Contig_1497	GAACTAAGGTGGCTCAAAGCCAAGTACCAAATGCAGTTGAGAGAACTTAG[A/G]GACCAACAATTAGGAGTTAAACCGAAATATCCCAGCTTGCCCCAAAGTTT
Arm_003851_Class_I	N/A	N/A	Chr05	4052831	Unique_Ga	Tm1_Mira454_Contig_1497	CCGCTTCCCCATCTTCGATCTTGACATCCCCTAACAGAGAAAGCCCAAAA[T/C]CGTTACCTTCCGGAAAGCATCGTACTCCATATTTCCCTCCTACCGCCGGG
Arm_003852_Class_I	N/A	N/A	Chr05	4052906	Unique_Ga	Tm1_Mira454_Contig_1497	CTCCATATTTCCCTCCTACCGCCGGGAAAAGATGTGCCAGTTCTGCAAGC[C/G]AAAGCGTCCAAAACACCGAAACACTCGGCTCATCGTATGATCTGGATACA
Arm_003896_Class_I	N/A	N/A	Chr11	51616753	Unique_Ga	Tm1_Mira454_Contig_1519	ATGGCAAACAGTGTTTCCTTGCTTAATACCAAGCATGCGAAAAGCGACAT[A/G]ATCAGAGCTCCAACCTGAAGTATCCATATGGCAAAGAACAACAGCATCCA
Arm_003897_Class_I	N/A	N/A	Chr11	51616649	Unique_Ga	Tm1_Mira454_Contig_1519	TATCTCCTGTAACATCACCAACTAAACGGAGTTTGAAAGCTTTAGTCTCA[C/G]TGGCATCAAAGTGACAGAAATAAACTGCATAAAGATATGGCATTGGATGA
Arm_003898_Class_I	N/A	N/A	Chr11	51616443	Unique_Ga	Tm1_Mira454_Contig_1519	AAATCAACATGGGGTCCAAATGCATTGCTTAGAAAACCGTGTAAAGATTC[A/T]AAAGAGGTAGCACAGATTTTGGTCTCCCCTTGAGCTGCTCCGAGTTCGCA
Arm_003899_Class_I	N/A	N/A	Chr11	51616201	Unique_Ga	Tm1_Mira454_Contig_1519	GTGGTTTTTTACAGGGAAAAAGATGGGTAATTTCTTCCCTACGTGAAAGG[A/T]ATGTAGTTCATCAATGGTGAACAAGCCTATCTCTGCACTTTCAACATGGT
Arm_003900_Class_I	N/A	N/A	Chr11	51616142	Unique_Ga	Tm1_Mira454_Contig_1519	CATCAATGGTGAACAAGCCTATCTCTGCACTTTCAACATGGTTATGGTAA[A/T]GGTGGTGATGTTCCATGTTGTGATCCTTCATCATTTTGGAAGATATTGTT
Arm_003901_Class_I	N/A	N/A	Chr11	51616065	Unique_Ga	Tm1_Mira454_Contig_1519	TTCATCATTTTGGAAGATATTGTTTTGTGAAAGTAAGCCGTGGAATATTT[A/G]TCTTCCAAACTCTTTAATTTGTCACCTTCACCATGGTTTTCAAAAACAGA
Arm_003922_Class_I	N/A	N/A	Chr10	52632454	Unique_Ga	Tm1_Mira454_Contig_1529	AAAGATGGGTAAATGCTCTTATTTTTCAACTCCAAAAGACATTGCGGTTC[T/C]CACTGTGCAAAGAGTTCATAAGCATTCGAGAATTACAATGCAAAAAAAAA
Arm_003925_Class_I	N/A	N/A	Chr10	52632317	Unique_Ga	Tm1_Mira454_Contig_1529	TATAGGAATGAATAAGGAAACTACTCATAATTTAATAATTCTTTTTAATA[C/G]CTACAAGGGAACATAATTGATGGTGAAACAGGTTTCAAGTTCATTAGACC
Arm_003926_Class_I	N/A	N/A	Chr10	52632195	Unique_Ga	Tm1_Mira454_Contig_1529	ATCTCCAATATCTCTCCGGTGATTTTCGCTTGACGCTGCCGGTTGTAGAC[T/G]ATAGACAAGGTCTTTTTCAGTTCCTGGGCATTATCAGTAGCATTGCTCAT
Arm_003963_Class_I	N/A	N/A	*	0	Unique_Ga	Tm1_Mira454_Contig_1538	CGGCTGTCATTATATTGCCAAAACTTCATTCGAACATCACGATTAATCCA[A/C]ACATAAAATGGCTTCAATAAAAACAACAGTAAACTTTTAATCGGAATCAG
Arm_003984_Class_I	N/A	N/A	Chr09	34967393	Unique_Ga	Tm1_Mira454_Contig_1544	AAACTGAGCTCATTGCTCTGATATGGGCAGTGACAAAGATTCATAGAACA[T/G]AACAAGATCCAATAAAATTAAGAAACACTTTAACTCTCCCTCAAAAAAAT
Arm_003985_Class_I	N/A	N/A	Chr09	34967496	Unique_Ga	Tm1_Mira454_Contig_1544	TCAAGATTTGATAGGGTTTTATATGAAAAGCAAAAATCATAATTAGTTCA[A/T]CTATCATCTATCACAATCGATGAAGAAACACATAATGTTAAATGTGAAAC
Arm_003986_Class_I	N/A	N/A	Chr09	34967586	Unique_Ga	Tm1_Mira454_Contig_1544	AAATGTGAAACAGTTTGAAACTTTCTTACCCCAAAACTGTTGCTTGTCCT[A/G]GCTACTTTCTTGACTTCTTTCTAGATGACTTAGATTGAGGTCGCAATGGC
Arm_004024_Class_I	N/A	N/A	*	0	Unique_Ga	Tm1_Mira454_Contig_1554	CTTACAACACTTAGTATCACATTAGGAGATATGAATTTATAGTAAAAAAA[A/C]AGCTTTCGTAGCCTCGAGGTTTCCTCAATGAAAAAAGTTCTTCCTAGAAA
Arm_004057_Class_I	N/A	N/A	*	0	Unique_Ga	Tm1_Mira454_Contig_1578	GGTGAAGTTAGAATATAAATACATAATTTGAGTCTGGACCACCAGATTAC[T/C]GAAGCCTCTCAAAAGAGAGACCACCATCTCCTACCCCTGCTGCCCCTTTG
Arm_004060_Class_I	N/A	N/A	Chr05	109720	2_GaGl	Tm1_Mira454_Contig_1578	AGCAGCAGCACGGAAAAGCCAGTCTCTACCAATCTCCCTGGAAGAGCTAC[T/C]GATGGTAGGATCCACATGTGGCACATCATGTGATTGATGTGGACCAAATT
Arm_004061_Class_I	GOOD	N/A	Chr05	109186	Unique_Ga	Tm1_Mira454_Contig_1578	AAAAGTAGGGAGATTGCTTTCATGTGGACTTGAAGTAAACAAATTTAGAA[C/G]TCCAGTTCTAGACATAGTATGTCCAACCACATATTCCTCAGCATCTGCTT
Arm_004067_Class_I	N/A	N/A	Chr04	43993041	Unique_Ga	Tm1_Mira454_Contig_1581	ATAAAACAAGATCATGCATCAATAGTCGCCAACATAAGAAACTAAAAGTA[A/T]TGGACAATCCAATCCATCCTTAGCCAATGAGGTTTTCGTTATTTTCGCCT
Arm_004068_Class_I	N/A	N/A	*	0	Unique_Ga	Tm1_Mira454_Contig_1581	CGTTATTTTCGCCTAATTGACTCACGTTCGGATGTTTGGTTTTCTAGTCT[A/C]GGCTTGAACTTCTGATGTAAACTCTCTACTGCAAAGTTACATGAATGGAG
Arm_004082_Class_I	N/A	N/A	scaffold_15	150438	Unique_Ga	Tm1_Mira454_Contig_1585	GCTTGAGCCTGTTTCCTACGCATCTCTTCCTCAATGTTAACATCATGCAT[A/G]GTTGTTTCCTCGCACTCATCCAGCTCCATGTCAGTCAGCTGAACCGATGC
Arm_004086_Class_I	N/A	N/A	Chr01	48051192	Unique_Ga	Tm1_Mira454_Contig_1586	TAATGTTCGGGCATTTTATTGACGATCAAACACTGACACACACACAAAAA[A/G]CACACGGAAATGGTAGAAGAAACGATCAAAGGTGGCATGCCTCGATCATT
Arm_004087_Class_I	N/A	N/A	*	0	Unique_Ga	Tm1_Mira454_Contig_1586	TCATCACTGTCGTCATCGCCATGTTTCTTGCGGCCATATCCTTCTTCCTC[C/G]GATCTACCATAACTTGGCTTCCTATATCCTTCTTCCTCCTCCTCGGATCT
Arm_004099_Class_I	N/A	N/A	Chr10	12059119	Unique_Ga	Tm1_Mira454_Contig_1592	GTTCATGTACTGAGCCCAAAATGAAGCTCCTAAGCCTACCACCAGTCTAC[A/G]TGGCAGCCTACCACCATTGTTCCATTTTTTTAGTCTTACACGAAAGACTA
Arm_004100_Class_I	N/A	N/A	Chr10	12059239	Unique_Ga	Tm1_Mira454_Contig_1592	AGCATGAATTGTAGCGGAAATTAAGCGAGAATAACAAACAGCAGTCAAGA[T/C]GGGAAACCTTTGTTGCAGTTGAAGTCCGAGGATTGCCATGTTTGATGTCC
Arm_004148_Class_I	N/A	N/A	Chr05	28744711	2_GaGl	Tm1_Mira454_Contig_1620	TCAGTTCTCATAACCATTTTCTTCTCGAACTAGTTGATCTTTTATGACTA[T/G]ATAGAAACCTCGGAAGGCTTAATAAGCTATTAACCCTAGTAATACCTTCT
Arm_004149_Class_I	N/A	N/A	Chr05	28744833	2_GaGl	Tm1_Mira454_Contig_1620	TCGGCAACTGAGATGCACTCAGCAAGACTCCTCTTAGACTGGCCTGGGAA[A/C]TTCGAAGACAACATTTCTTCTGTCAGTTCAGTTACAGGAACTATCTCCGT
Arm_004171_Class_I	N/A	N/A	Chr05	31726785	Unique_Ga	Tm1_Mira454_Contig_1629	AAGAACGGGGCATACAGAGTTTATTGATAAGACTTTGGAGGCAGCAAAAC[T/C]AATCAGTTTGGAGGTTCCAAAGGTAGCTAAGGAGTCAGAGGAGGCTATTG
Arm_004173_Class_I	N/A	N/A	Chr05	31721579	Unique_Ga	Tm1_Mira454_Contig_1629	TTTGAGAAAGTTGAAGGAGAGGAGTTCTTGTTTCTCTCAAGAAACAAGGT[T/C]GACATGCAAGTTCTCAACTCAGCTGGATCTGAGCTCAACTCTGCTATCAA
Arm_004263_Class_I	N/A	N/A	Chr09	39825570	2_GaGl	Tm1_Mira454_Contig_1664	TCATAGTAAACAAGGTCATCAAACTGAACATAGCAGGTGCTTTCCAACTC[T/G]ATGGTGAAGTCTCCGGTGGATGAAAGGGTGTAAGACTTGACGTTGTTGGG
Arm_004264_Class_I	N/A	N/A	Chr09	39825790	Unique_Ga	Tm1_Mira454_Contig_1664	GAGAGAGGAGGGAGAGGAAAAGAAGGTAGAAGCAGATTGGAGATGCCATT[T/C]TTGGGTTGGGGATGAAATTGACTTGGACAGAGTTGAAACTTGGCAGGGAA
Arm_004309_Class_I	N/A	N/A	Chr10	12065971	Unique_Ga	Tm1_Mira454_Contig_1682	ACATCTGTAACTCAATGCTATCAACTGGTCCAAATTTCACTAACATCATT[T/G]GCAATTATCTGCAATGATGAACAGATAAATCATTTGGCTTTGCAGCTGAC
Arm_004312_Class_I	N/A	N/A	Chr04	23254016	Unique_Ga	Tm1_Mira454_Contig_1685	AGTTTTCGGCTTTTGACATCACGGATAGCCGGCTAGGCCTAGGATGGAAA[T/G]CTTCACGGCGACGCTGCTGGTGAGAGGAAGGTCTAATCAAAGCCGACAAA
Arm_004313_Class_I	N/A	N/A	Chr04	23254165	Unique_Ga	Tm1_Mira454_Contig_1685	TTCGTCATCGCAGATCTACGCGCGTTAAGCCGATTACTCGGCGCGTAACC[T/C]GTCCCGGCGTGCGAAGTATTGAAGCTCTTATGAAGACTGCAACGGAACGA
Arm_004352_Class_I	N/A	N/A	*	0	Unique_Ga	Tm1_Mira454_Contig_1695	GAACCAAATTATTAATTTGTTGATAAAAAAACTAGTCTTCCTGCATAAAC[A/G]CAAAACTTACGTTACATTACAACTATATGCTATCAAGTAGGGAGGTGATT
Arm_004378_Class_I	N/A	N/A	Chr05	7416331	Unique_Ga	Tm1_Mira454_Contig_1703	AATCCAAATGAATTAAACTTCTTCAGCTTCAGGAACATCACTGAGGTCTA[A/G]ACCTTCGGCTGGCAGGTCTGATGCAAGGGGCCCTAATATCCCATCAGAGC
Arm_004420_Class_I	N/A	N/A	Chr12	33984674	Unique_Ga	Tm1_Mira454_Contig_1709	TTGTAGATCTTCTTGTTCATCTCAGTGCGGTGATGGTAACCATTTTGACC[A/G]GCTCGGGCAACGGTAAACGAAACCCTAGCCGGATGCCATGCACCAATACA
Arm_004435_Class_I	N/A	N/A	Chr06	13647382	2_GaGl	Tm1_Mira454_Contig_1721	CTTCTAATATCTGGAGATAAATCTCCTAATTCACCCTCCTTAACATTTAC[A/T]CGGTCACTTATGAGTTGCCCTTCACAATGATCAGTGCCAGCACCAATATC
Arm_004440_Class_I	N/A	N/A	Chr04	20841193	Unique_Ga	Tm1_Mira454_Contig_1726	GACACTGGCCTTAAACCATGCTTGAGAGCAGCTTTCCAGACAATATCGAT[T/C]CTATCGACATCAATTGCCCCAACTTCGTGATGGGTCCAGCCTTCTAGCTG
Arm_004469_Class_I	N/A	N/A	Chr02	5499696	Unique_Ga	Tm1_Mira454_Contig_1735	AAACGAGATTGATCGAAAAGGATTAAGTATTTGTTTTATTGGGTTTTAAA[A/T]TTTTTTTTTACTATTTTTGTTGTTAAATTGGAGAAATGGAGAAGAAAAAG
Arm_004473_Class_I	N/A	N/A	Chr02	5495590	Unique_Ga	Tm1_Mira454_Contig_1735	GCTGTGGCTGATGAGGTTGCCCGTAAGATTGAGAGTGGCCTCCATATTGG[T/C]GGGGAAGGTAAAACTGGAGATACGGATAAGGCAACTGATGCCTGACATGG
Arm_004474_Class_I	N/A	N/A	Chr02	5495512	Unique_Ga	Tm1_Mira454_Contig_1735	AAGGCAACTGATGCCTGACATGGTATTAAAATTGTTTAGTGCATTCAACG[A/T]GTGTTTGTTTCAGCTTGCGTGCCAGGTTTGTAGGATTATGGTGTCTTTCC
Arm_004494_Class_I	N/A	N/A	Chr03	42209232	Unique_Ga	Tm1_Mira454_Contig_1745	GCAGTGGTTAAAATTTTGTTTATGATTTTGGATTATTTTAATTTTTTTCC[T/C]TCAAAGAACTTGCAGTCGAGAGAGAATCACCAGGTGAAAGTGAGAAAGAA
Arm_004495_Class_I	N/A	N/A	Chr03	42209327	Unique_Ga	Tm1_Mira454_Contig_1745	AAAGAAGTGTGACATTCATATTCAAGATCCTCAAAGCCCCAGAATTCTTC[T/C]TGTTCCTCTTCTTCTGGCATTCTCCACCTCTCTTTATCAGTTTCCCCTTC
Arm_004561_Class_I	N/A	N/A	Chr05	59243876	2_GaGl	Tm1_Mira454_Contig_1762	AAAATATTAAAACATTATACACAATCCTGATCCAAGGAGATGTTGACAAT[T/C]TTCAATGGGTGAGGCTGCCATTTCTAAACATCATGCGAAAATCAAACACA
Arm_004562_Class_I	N/A	N/A	Chr05	59243979	2_GaGl	Tm1_Mira454_Contig_1762	TTGGTGATTGTCATTTTTCTAAAAAGCCCGGCCAGTCGGCATAAGACAGA[T/C]GGTAAAAACTAATTCCCATAAGGTGAACACAAGTTAATAGAGGAATGGAT
Arm_004563_Class_I	N/A	N/A	Chr07	58208936	Unique_Ga	Tm1_Mira454_Contig_1763	TACATACAAATCCACTCGAATCACATACCTGTATATGCTGCATTACCGAC[A/C]ACTTCGTTTGGTTTTCGCTTTCATCACATGTGTTCTTCATCCAAATCTTC
Arm_004605_Class_I	N/A	N/A	Chr11	49260804	Unique_Ga	Tm1_Mira454_Contig_1784	TGGCTCCCCCAAAATTGAGCCATCGAGTCGATGAATGATGCAACAAACAA[A/G]TACATTACATGAATGATGGTTGTTGGTACTTAAAATTATTAGTCAGTCAC
Arm_004663_Class_I	N/A	N/A	Chr08	52518837	Unique_Ga	Tm1_Mira454_Contig_1809	TTGTGCAAAACGTGGCCATCTGTGAACCATGTGCCACCATTGCCAAGTAA[A/T]TGATCTCGTAAAACAATCTGAAAACGGGTTAAAATGCATCACATTACCAT
Arm_004664_Class_I	N/A	N/A	Chr08	52518523	Unique_Ga	Tm1_Mira454_Contig_1809	GAATGGATTTTCTTGAAGTCTTTAGTAAGTTGTCTTGAGTTTAATTTCTT[T/C]TTATTTAGTTTGTGGAATCAATGGTAGATAATTAGGTGCCACTGCAGCTG
Arm_004696_Class_I	N/A	N/A	Chr05	63293297	Unique_Ga	Tm1_Mira454_Contig_1821	TAAGGAGTCTGTTGAATTGAGAAGGGACTAGGAGACAATCGCCTTTGGAT[T/C]GGACGACCACTGAAACCGCTCCTGCTGAAAAGAGAAACTGTTTCTGCCGC
Arm_004757_Class_I	N/A	N/A	Chr06	39671507	2_GaGl	Tm1_Mira454_Contig_1853	TCAGATTCATCAGAGGGTTCAATCTCCAACTTGAACTTCGTAAACATCTC[T/C]GCAGTTTCCGAAAACGGTATCTTCTTATCAGGTTCTAAAGGTGGACTGCT
Arm_004781_Class_I	N/A	N/A	Chr01	12884564	Unique_Ga	Tm1_Mira454_Contig_1862	TGACCAAATTGCCAATGGGCGGGGACGATGTTCCAAGAGGTGGAAGTGCG[T/C]CTGTCACTGCCTGTGACCCTAAATGAGAGTGACTGACCAACTAGCACAAC
Arm_004783_Class_I	N/A	N/A	Chr02	9510748	2_GaGl	Tm1_Mira454_Contig_1863	CCATAAATCAGAAACCAATGTAAGGTGTAACACACGTACAAGCATGTACC[A/G]GGACATGAATTATTGCTTTCTTTTCATATTTGTAAAATATAGAGAACTGA
Arm_004784_Class_I	N/A	N/A	Chr02	9510687	2_GaGl	Tm1_Mira454_Contig_1863	ATTGCTTTCTTTTCATATTTGTAAAATATAGAGAACTGAAATTCTAGAAA[A/G]TAAAAAATCAAAAGGACAAATTGTGGTTTTCTTGTAGTAATTTGAAATCA
Arm_004838_Class_I	N/A	N/A	Chr13	5032243	Unique_Ga	Tm1_Mira454_Contig_1884	AGTGCATAATGATTTTTAGYGASTTAAAAGGAGAATGATAAGCAAACACY[A/G]TTAACTTAGTCTAAATACTTCCGTCAAATGACAATAATAAAGAGCCTTAA
Arm_004858_Class_I	N/A	N/A	Chr08	45564690	Unique_Ga	Tm1_Mira454_Contig_1892	CTGACCCAACTGAGGCCCTTTTTTGCACTAATTCCAAAGGCAAAAACTGC[T/C]AAAATTGTCCGTGGTATAATTGATGATGTAGCTAAGATACCAGGAACATC
Arm_004859_Class_I	N/A	N/A	Chr08	45565305	Unique_Ga	Tm1_Mira454_Contig_1892	GGGCTACAGTATGTGGGGCCTGAACTTGATGCTATGAAAGCTGTTGCTGA[T/C]GCCCATGCCAAACGTTCCCTGAAGCTTTTCGAGATTGCTCTTCGTGATTT
Arm_004861_Class_I	N/A	N/A	Chr08	45565813	Unique_Ga	Tm1_Mira454_Contig_1892	TTCAGTTACACTGGATGTTCACATGTTTTAATGTTTCAGCTTTTAATTTA[A/C]TGGTATTGCGGCACAACATTTGGTTCAAAATATGGAGTTGATTCAGACAA
Arm_004869_Class_I	N/A	N/A	*	0	2_GaGl	Tm1_Mira454_Contig_1898	TCTAAATGTTGAAATATAGTAAAGAAATTATATATCTCAAAATCACAATA[C/G]ATGCCTGTGCTGGAAAACACAGTTTGCACTTGGGGATATGCATATATTCT
Arm_004870_Class_I	N/A	N/A	Chr11	8724690	Unique_Ga	Tm1_Mira454_Contig_1898	ATGCCTGTGCTGGAAAACACAGTTTGCACTTGGGGATATGCATATATTCT[T/C]TCTCTTTGTCTTCAACATGGAGAATCCTGTCCTGCATTAGCAGTCCAAAG
Arm_004871_Class_I	N/A	N/A	Chr11	8724627	2_GaGl	Tm1_Mira454_Contig_1898	CAACATGGAGAATCCTGTCCTGCATTAGCAGTCCAAAGTAGAGCCTTGGA[A/G]TGGGTGTGGAAAATTACATTACTTGTCCCCACCACCTCCAAACATCCCCA
Arm_004911_Class_I	N/A	N/A	Chr11	52857249	Unique_Ga	Tm1_Mira454_Contig_1910	CTGGTGACAGTCCAGTTCCCACAGCCGAAGAAGACACTTCCTTGCTTTGG[T/C]CCAGGCTTCCGAACCATTCCTTTGCTGCTCTTAACGCCACAGAAACAATA
Arm_004912_Class_I	N/A	N/A	Chr11	52855690	Unique_Ga	Tm1_Mira454_Contig_1910	GTCTGAAAACATGCTTCCAGCTGGCCAGTAACACTACTCACAATGACAGA[A/T]GGAAACTCGATTATCTCTTGTGGATGAGGATTTCTCTCCTTGTCACAGGT
Arm_004917_Class_I	N/A	N/A	Chr09	683884	Unique_Ga	Tm1_Mira454_Contig_1914	CTTTTATTACATCTGCAATTCATGCCGACCAAGGAATGGCAGTACAATAG[A/T]CATTCAATTTCACTGAAGCAAACCACTGCTATAACTATTGGCATCCTAAT
Arm_004918_Class_I	N/A	N/A	Chr09	684003	Unique_Ga	Tm1_Mira454_Contig_1914	AACGACCTATCAAATGCAACTCTTCAATAAATAAACAAATATATATTTCC[T/C]CTTAAGTGCTCCAAATTTACTTGCAAATCAACTTCTCAAGCCTTTACCTT
Arm_004941_Class_I	N/A	N/A	Chr10	61157662	2_GaGl	Tm1_Mira454_Contig_1923	CAAAATCTGGGCCGGAGCTCTAAAAAAGCCGGTGGCCGTTGGTAAACTAT[T/C]GAAGCGACCCTAATCAAGACTCCTGCAGTGAATGCCCATATCAAATACTT
Arm_004957_Class_I	N/A	N/A	Chr07	58101429	Unique_Ga	Tm1_Mira454_Contig_1928	ATCATCATTTACACCAACTTTAATTCCTTCCGGAGGTGATTCGTCAAGAC[T/C]CTTCAATTCCTTTGCCAGTTGCTTTATAACATTTGGTGGAAGATTTTCAT
Arm_005115_Class_I	N/A	N/A	Chr08	2595883	2_GaGl	Tm1_Mira454_Contig_1996	TAGGGGTGAACTTTACAATATACATGCACACAAGCAATTAGTTAAGTACA[A/T]TTGAATACTATAGCCTATACGTTATATGACAGAACATAGAAAGCAGTCAG
Arm_005116_Class_I	N/A	N/A	*	0	Unique_Ga	Tm1_Mira454_Contig_1996	AGGCATCATTTCCTCCATAACTCATCCATATTGGCAATGACTTTGGTATG[T/C]TGTTAAGATCAAATGCTGGCGGTTTAAACTGTCCATATATCAGTAAGTTT
Arm_005143_Class_I	N/A	N/A	Chr13	43888150	Unique_Ga	Tm1_Mira454_Contig_2004	TTATAGATATCTACAATACGACAAGCTGGTAACACCAAAATCCAGCAATC[A/C]TCGATCCCGAAAGCCAGTAACTAATCCGAGCTTCCACATAGTTATACACG
Arm_005218_Class_I	N/A	N/A	Chr07	2473063	2_GaGl	Tm1_Mira454_Contig_2039	TCCAAAACAGGACATAACATTAGATTAGCAAGACAAACTTTTGAGCGAAT[T/C]CATAGAAAATGTGAACAGCAACAGAGAACAAACCCCAAAGTTTCAATGAG
Arm_005223_Class_I	N/A	N/A	Chr12	29686255	Unique_Ga	Tm1_Mira454_Contig_2042	CATCATGTATGCACTTCCTGGAGGAAGGGGGGGATGGGAGACAGACGCCT[T/G]ATACCCATCCCTTGGTTGTGCTTCAAAAGTGCCCTTGATTGGCTGGGGAG
Arm_005342_Class_I	N/A	N/A	Chr13	15147435	Unique_Ga	Tm1_Mira454_Contig_2083	GAACAGAAAAAGTGCTACTAGGGGGATTCGTCACTAATAGATGCTCCCAT[T/C]ATGCACACCACAGACACCAATGGTCAATATTTGCTAAGCCAATACCAAAA
Arm_005343_Class_I	N/A	N/A	Chr13	15147374	Unique_Ga	Tm1_Mira454_Contig_2083	CAGACACCAATGGTCAATATTTGCTAAGCCAATACCAAAATCTGATCAAA[T/C]CCCCCTCCCCCAAAATCCCCACTTTCAAATTCTTCAAATCCAAGATAACC
Arm_005348_Class_I	N/A	N/A	Chr13	56798396	2_GaGl	Tm1_Mira454_Contig_2085	TGTGAAAGCCGAGTATCCATATGAGGAGGGTGTCGTGGTCTCCACCGATA[A/G]TTCCATATTCCAATTAAGAAAAGGTAAAGAAAGATCGTTGGAAGTATCAG
Arm_005373_Class_I	N/A	N/A	*	0	Unique_Ga	Tm1_Mira454_Contig_2093	TGTCTGTGGGATGTGGTTTGATGGTGGTGAAAATGGGTATTTGTATTTGT[T/C]GTCTGAGATGTGTGAAATGGGATTTAACTTTAAAGCAGGGGGAGTGGTAT
Arm_005393_Class_I	N/A	N/A	Chr01	8602354	Unique_Ga	Tm1_Mira454_Contig_2100	AAATAATGGAATGCTCATGAGATGAGCATTAACCAGCTTCAGAGATTATT[T/G]CTGCATACCTTTGGATATTGTACAAATTAAGTCGTCGGATTCAGAGCAAG
Arm_005394_Class_I	N/A	N/A	Chr01	8602282	Unique_Ga	Tm1_Mira454_Contig_2100	ACAAATTAAGTCGTCGGATTCAGAGCAAGCTCTATTTCTTCCAATGATCG[T/C]CCCTTTGTTTCCACAACGTTACCAGCTATGTACAAGACAGCAAGAGCGCA
Arm_005404_Class_I	N/A	N/A	Chr06	41857914	Unique_Ga	Tm1_Mira454_Contig_2105	AATTACAAAAATTTTAACAGAAAGCTTCTGGTGAAAAACAAGATCATAAC[C/G]AACCAYAATCTCTTAATTTTATGTGCAGAGGTGTAAAAGAGGAAACAAAA
Arm_005405_Class_I	N/A	N/A	Chr06	41857488	Unique_Ga	Tm1_Mira454_Contig_2105	TTGACAATAAATTCCCCAACCTTGTAGTCTATCCAGCATCCGCGCTTATG[A/G]TTTCCATTATCATAATCTTGTTCAGTATCATCTAAATAGTGCTCACATGA
Arm_005416_Class_I	N/A	N/A	Chr04	59804350	Unique_Ga	Tm1_Mira454_Contig_2111	AGCACTGACCAACAAATGCTTATGCTTTTAAATACTCCATACGCTCTCTC[A/C]CTTTCTCGCTCATTAGCTTCTTCCTCTTTCCCTTCTCCTCCCACGCGCCG
Arm_005421_Class_I	N/A	N/A	Chr04	59799763	Unique_Ga	Tm1_Mira454_Contig_2111	GTGGATAATTTCTTGTTCAAGTGGTGGGATCATGTCGAGAAAGGGACCCT[T/G]AAGGAAGTAAGTGACATGGAAACCATTCATAAGCTGTGATTTAAGATTTT
Arm_005437_Class_I	N/A	N/A	Chr04	1153587	Unique_Ga	Tm1_Mira454_Contig_2115	ACTCAAAAAGGATAAAAGCACAATCATATGGAGACAATTTGATGGACCAG[A/C]GCCTGATAATTATTGGTACAGAGTATGTGAAGGGCAAGCTGCTAAGTACA
Arm_005446_Class_I	N/A	N/A	*	0	Unique_Ga	Tm1_Mira454_Contig_2123	GAAATTGGAGAACGAACAGGTAAAAAGACAGAACAAAAATTAGAAACAAG[A/G]GAAGCCATGAAAGGACGCTGTAGCGATAGTTAGAGTTCAACGGGTAATTG
Arm_005447_Class_I	N/A	N/A	Chr05	28514550	2_GaGl	Tm1_Mira454_Contig_2125	GACAAACCTTCTCAAAAACCAAGACTCAACTGCATAGCAACAAAGAAACC[A/T]GGAAAAGCTATACAAAGTTCAAAGGATAAGAAAATGCCTGCCCCGACCTT
Arm_005448_Class_I	N/A	N/A	Chr05	28514453	Unique_Ga	Tm1_Mira454_Contig_2125	GACCTTTACCAAAGCCACCACCGTTGCCATATAAGAATCGAAAAGGAAGC[A/G]CATAAATTTTAAAAGAATTCTACTTGAGAAAGTTTACAATGCACATGCTA
Arm_005488_Class_I	N/A	N/A	Chr10	50363239	Unique_Ga	Tm1_Mira454_Contig_2139	CATGAACTTAACATAGTAGAAACATCAGTCAAGATCCAACTGACCCTCCT[T/C]CCAAGGAACCAAACCCCCTATACATAATTTCTAGTACAGAGCAAACCTTT
Arm_005489_Class_I	N/A	N/A	Chr10	50363331	2_GaGl	Tm1_Mira454_Contig_2139	CAAACCTTTGGAGCATTTAAAAGGATTCCCTAAAGTAGAGACTGTTATAA[T/C]CACTCACTACAATTTTTTTCCATGTTGTGACACCTATATCAAAGTTGAAG
Arm_005490_Class_I	N/A	N/A	Chr10	50363501	Unique_Ga	Tm1_Mira454_Contig_2139	TTTCTGGTTTCTTCGTGTATTCCTGAGGGTATCTACTTTTTTAACATCTT[T/C]CCCTGAAGAGTTAACAACTTTTTCAGTCTCGGGTTTAGAATTTTCTCCTT
Arm_005564_Class_I	N/A	N/A	*	0	Unique_Ga	Tm1_Mira454_Contig_2166	AGAAGCATAGTGAAAACCCATAAAGAAGCTCCCAAAGCCATTTCATTTCC[T/C]TTTCCTCCCCCACTCTTCTCTGCACCATTGCCTGTGGACTTCCCGGTGGT
Arm_005565_Class_I	N/A	N/A	*	0	Unique_Ga	Tm1_Mira454_Contig_2166	GGACTTCCCGGTGGTAGATGGGGTGGTAGTGGCCATTATGGGGTTCCTTT[C/G]TGTCAGCTTTTGATATCCTTCAAATAACTTCGCTTCCTGGGAATTTGGTG
Arm_005579_Class_I	N/A	N/A	Chr12	33813006	Unique_Ga	Tm1_Mira454_Contig_2172	TTTCGGATCAACATCCCGACAAGCACAAGAAAATGCTTTTGTTTAAGTTT[T/G]CCCTTCCTGATGCCAACCACATGGCTGACATGACTCGCTTGGTGGCTCTT
Arm_005610_Class_I	N/A	N/A	Chr09	41515531	Unique_Ga	Tm1_Mira454_Contig_2181	TTCATATTGGCATATGGTTCTAAGCTGTTATAAAATGGCAACTCCATCCA[A/G]TACTCGCCCAGAATCTGACAGAATGGAAGCCGGCCATCCCCATTGTTACA
Arm_005668_Class_I	N/A	N/A	Chr09	24952074	Unique_Ga	Tm1_Mira454_Contig_2201	CGTTTCAAATCGTCACCACCAAAGTTGTTTTCTTTCTTCTCCTCCCAAAA[T/C]TCCCATCTTCTCTATCCCTAAACCCGTTTCTTTGAAGCTTACTTCTCCTC
Arm_005669_Class_I	N/A	N/A	Chr09	24951947	Unique_Ga	Tm1_Mira454_Contig_2201	ATCCCCAAATCTTCTGAATCCGACGCTGCCGTTGTCGATGTTGAACCTGA[T/C]AACGTCGAGCCCGAACCAGAACCCGAAGCAGCACCAGAACCGGAACCGGA
Arm_005720_Class_I	N/A	N/A	*	0	Unique_Ga	Tm1_Mira454_Contig_2218	ATGGTCCACTTCTTCCTCTATTGTGATCATTTTGTTCTCGAGTTCAGGTA[A/T]CGTATGTTGCAAGGCAACAGAATCAAAACCGTTTTCATGTCCATTCAGTA
Arm_005737_Class_I	N/A	N/A	*	0	Unique_Ga	Tm1_Mira454_Contig_2225	TTGAGATAATGACAAAAGYTGCCTYGGATCCAAACATCTTCATAWTTCTC[A/T]RTCTMATCTATGAACARGCAACACCATCTCACCCGCATATACAAGCACCA
Arm_005758_Class_I	N/A	N/A	Chr11	46316479	Unique_Ga	Tm1_Mira454_Contig_2238	AATGGGCAGAAATAACATTTTTCAAGTAAAACAGGGGTAAACATCTTAAA[T/C]AGCGAATTAGAACTTATTAAAGAAGTCATGTATATGTTTATTGACCTCAT
Arm_005762_Class_I	N/A	N/A	*	0	Unique_Ga	Tm1_Mira454_Contig_2241	TTTCACTTTCAAATTACAAAAAAACAAAGGAATTGTAAGCTGAATCATAA[A/C]AAAACAAATACTACTATTGTATGCAGCAAAACAATCTAATAGAACAGAAA
Arm_005777_Class_I	N/A	N/A	Chr11	9121700	Unique_Ga	Tm1_Mira454_Contig_2247	TCGATAGAGACGGAGACGCGCTCGGCGCCGGATTTGAGTCTGGTGAGCGA[T/C]GCCTTCTTGTGAGCGATGATGAAGGGGGAGTCGCCGACGGCGGTGGCAGC
Arm_005787_Class_I	N/A	N/A	*	0	Unique_Ga	Tm1_Mira454_Contig_2250	GGTTAATTCACATTCTACACAATTTGGCCTGCTAGTAAAGTTTTATTCCT[C/G]GTCCGCCTCCACTACTAATAAATCTCATGCATACCTTCGAGACAAGGCTG
Arm_005816_Class_I	N/A	N/A	*	0	Unique_Ga	Tm1_Mira454_Contig_2261	TGCAGTTGCAAATTATGGTGTAAAATGTGTTTCTATTGGGACTCAATTTA[A/G]GTACTCAGCATCCTCCACAAAAATAAAAGATGGCTCGTCCCAACATCTAA
Arm_005817_Class_I	N/A	N/A	Chr13	1775192	Unique_Ga	Tm1_Mira454_Contig_2261	AAAATAAAAGATGGCTCGTCCCAACATCTAAAACCTCATATCATTTAAAA[T/C]GACCCTAAAACAATTATGAATTTTAAAACATAAGAACAGCCCATGAATAT
Arm_005818_Class_I	N/A	N/A	Chr13	1775499	Unique_Ga	Tm1_Mira454_Contig_2261	ATATTTTCCGTATCTTCTCCATATACACGACCAATGACATTACTGAGAGA[C/G]CAGCTGAAAGATAAAGAAAAATAACACCCGAAGCAACTAAGATCCCAGTT
Arm_005849_Class_I	N/A	N/A	Chr13	15666493	Unique_Ga	Tm1_Mira454_Contig_2270	TACCGTTAAGATACAATATAAGCTTGCAAAGGTTCTATGTGGAAGATACC[A/G]AAATTACCAAAACTGTTGTTTTACATATAGAAACCTTACTAAGAAGACTG
Arm_005850_Class_I	N/A	N/A	Chr13	15666435	Unique_Ga	Tm1_Mira454_Contig_2270	CAAAACTGTTGTTTTACATATAGAAACCTTACTAAGAAGACTGCCAAGGA[A/T]GTCTTCATACCTTCAAAGTTGTCATCTGTTGTTTGTTTAGTATTCGAGGT
Arm_005853_Class_I	N/A	N/A	Chr13	15664773	Unique_Ga	Tm1_Mira454_Contig_2270	CAGTTCTTCTTCTTCCTGTTGGTGGTTCTCGTTTTTGTTGTGAACGGAGG[A/C]TGTGTTGTGGGATAGACGGCGAGTGAAGGAAGAAGTGAAAGAGGAAATGG
Arm_005895_Class_I	N/A	N/A	Chr04	85111	Unique_Ga	Tm1_Mira454_Contig_2283	GTGGTAAAGGTGACTCATATGTTGCACAGGCAGCACAGCAACAATAGTCG[A/T]GTTATGTTGGATGTTTCATAACTGTTGTAGGTTCAAAGAGTGGAGGGAAA
Arm_005898_Class_I	N/A	N/A	*	0	Unique_Ga	Tm1_Mira454_Contig_2284	GCTTAAGTTTGTTTAGGGTACATACTTACCTTGCCGACAGATCTGAAATG[A/T]TTGTTCATCTTCATCACGTTACAGTCATACTATCCCCAAATCACTCTCAT
Arm_005939_Class_I	N/A	N/A	*	0	Unique_Ga	Tm1_Mira454_Contig_2301	ACATAGACACGATTTGAAGCTCCCATAGGAGGACCACCCCTTGCTCCCAT[T/C]GAAGGACCACCTCTTGCTCCCCTAGGAGAAAATTCTTCCCTACGAGGAGG
Arm_005972_Class_I	N/A	N/A	Chr04	56117883	Unique_Ga	Tm1_Mira454_Contig_2314	ATCGTCTTCTCTTGTAATTGCAGTTGCAGATCCATTTGTTCCGTGAATTT[T/C]GGAACCCTCCGCTAGTTCTGGACCAGTAAGCGAATCAACAACATCATCTC
Arm_005989_Class_I	N/A	N/A	Chr10	37603490	Unique_Ga	Tm1_Mira454_Contig_2321	CCAAAACGAGCACATGCCCTGCAGAAAGCTATTTCCTCTGCTGCACTAAC[A/T]GGATCTACCATGTTAATTTTGCTGGATGATACCGTGCCAGTTGATTCACG
Arm_005990_Class_I	N/A	N/A	Chr10	37607944	Unique_Ga	Tm1_Mira454_Contig_2321	CCAAGGAATGGCTCTCTCCCCCAGCCCAAACCCCCAATTACCAACCGCCC[A/G]TTTTTATTATTGCTATCTGACAATTGTGAGAGAAAGACGCCGCCGCATCG
Arm_006014_Class_I	N/A	N/A	Chr02	10359083	2_GaGl	Tm1_Mira454_Contig_2331	GACAGTCACCCAACAAAGCCAGTTAGAAAAACTTCAGTGAAATCTAAACA[C/G]CCCAGAACATTAACTTATACCCTTGTTTGCATCAAAATGCAACCCCAATC
Arm_006176_Class_I	N/A	N/A	Chr04	47152241	2_GaGl	Tm1_Mira454_Contig_2399	GAAAGTCAACATTGGCAACGCATTCCTCCATCTGGTTTTAGACAGCTTAC[A/C]AGAACCGCTAAATATACAAACGTAAAACCATTACAAAACCCTTCACTTAC
Arm_006177_Class_I	N/A	N/A	Chr04	47152357	Unique_Ga	Tm1_Mira454_Contig_2399	AGTGCTTCATAAAAAAAAATTTACTTGGCATCTAAGCAATAGGGTAAACC[C/G]TAACTTCATCCAGAACAGGACCACAAAGAGACCCGAAGTCATCACTCCTC
Arm_006182_Class_I	N/A	N/A	Chr07	10569037	Unique_Ga	Tm1_Mira454_Contig_2401	TATTCCATTTTCACTCACTGTAATAACTAATGAGTTACACCAACCGGCTT[C/G]GCTTCAAATTTAACACCATCCACAGCTAATTAAATACGCATGTACTACAG
Arm_006183_Class_I	N/A	N/A	Chr07	10569278	Unique_Ga	Tm1_Mira454_Contig_2401	GGGCCACTGCCACCAGCCAAAAGAAAACCAAAGATCCAACCAAAGATAAG[A/G]TTATAGCAGCAGTCATTTGGTGACAGAAGCCACCGAACGAATTGCACACC
Arm_006216_Class_I	N/A	N/A	Chr04	4985349	Unique_Ga	Tm1_Mira454_Contig_2418	GAAGGCGCGTGGATTTTACCAGATTACTGATTAGCTTCAGAAGGTTGTGC[A/G]TTGGCATTGAAATTGTCAAACCCGCCACTTGTTGGGGCAGTAGGATTGGC
Arm_006219_Class_I	N/A	N/A	Chr13	57100164	Unique_Ga	Tm1_Mira454_Contig_2419	TTTTTGTTGCAGAGAAAGAAAATACTGTACAATACAAGAACCAAATACAT[A/G]GATTCCGGTTTATCTTATTCTTCAGTATAAGGTTTTTATTTAAACACTTC
Arm_006220_Class_I	N/A	N/A	Chr13	57100326	Unique_Ga	Tm1_Mira454_Contig_2419	AGCCTTATTGGCAGCCTCACGTTTGAGCGTTCTCTTTGCTCGTCTCCCCA[A/T]TGTACTTTTTGTGGTTTCTTTATTCTTAGGCTCGCGTGAGGACCCGGCAC
Arm_006235_Class_I	N/A	N/A	Chr02	1666367	Unique_Ga	Tm1_Mira454_Contig_2425	AACCATTTAATGTGTAACATAAAAAGAGTGAACTACTTGTACAACTTGTT[T/C]AACACTGTCTGCTTAAACAGAGACCGGGGTGGGTACTGAAGGAGGGACCT
Arm_006295_Class_I	N/A	N/A	Chr09	55679794	Unique_Ga	Tm1_Mira454_Contig_2455	GGTTTCGGGTGGATACGGTGACTTGGAAATTAGAAGTGAGGAAATTGGGA[C/G]TGGAGGCGTTGAAAGCATAGACGGTGGTGTCTTGAAGGATGAAGCGGGGT
Arm_006299_Class_I	N/A	N/A	Chr09	55679601	Unique_Ga	Tm1_Mira454_Contig_2455	GCTGCCGCCGGCCTTTGCCATGGTTGCCGCAATCCTTGGCCGTCATGGTA[A/G]GCAGAAAGTGAAGGTCGGTGAAAGTTTGGTTCTAAGGGGAGAAAAGAGAG
Arm_006305_Class_I	N/A	N/A	Chr11	6846253	Unique_Ga	Tm1_Mira454_Contig_2458	ACAGTTTAAGAGCCGTACAATGAACCAACAGTTGTGTTCTGTGAGACAAA[T/C]AGAAATAAAGGTTAAAGAATATGGTCCCTTTTCTTTTCTCTTCTTTATTG
Arm_006306_Class_I	N/A	N/A	Chr11	6846490	Unique_Ga	Tm1_Mira454_Contig_2458	GCACATCCGGTGAAAGAGCTCGGTCATCCAATGTCTGAATGTAGAACCGC[T/C]GTCCGCTTCCGTACTTCTCGGGGGACAGTGACAGTTTCTCCATTATAGGA
Arm_006321_Class_I	N/A	N/A	Chr09	20387880	Unique_Ga	Tm1_Mira454_Contig_2464	GCTGTCTCTGATTAAACTTCGAAGGCGGTGGTGGAAGGTTTCCTGCAGCA[T/G]TGTCCCAGGGTGCTGGCGGCAGCAACTCAGAATCAGCAGATTTGCTCAAG
Arm_006345_Class_I	N/A	N/A	Chr04	21773804	Unique_Ga	Tm1_Mira454_Contig_2471	GGGAGATTGGGAAATTCGCTTAATATTTTTTCTTATCATTTGTTTTACAC[A/G]GTCTATAAACAAGAAAACTATCTTATCTAGCTTGTCTCTCTCCATCTTCT
Arm_006357_Class_I	N/A	N/A	*	0	Unique_Ga	Tm1_Mira454_Contig_2476	ATAATATCTGAAATGGGGGAAAATAAACTCAGTTACAAAATTCTCGTGAA[A/C]AAGGAACGGTCAAAACGAAAAAAGAAAGAAAGACTTTATAATGAAAACAA
Arm_006401_Class_I	N/A	N/A	Chr02	12019383	Unique_Ga	Tm1_Mira454_Contig_2490	CATACCTACAAAATTATAAGGTAAAAGGAATTAACACTGCTGTTTGGAGG[A/G]GAGACAACTAAGAAAAACTGGTCTTTGCCACGGGCACTGCACTCCTGCAG
Arm_006408_Class_I	N/A	N/A	Chr12	677003	Unique_Ga	Tm1_Mira454_Contig_2499	AATTGAGTCATAAATAAATAAATAATTAGTAATATTACACAATAGATTCC[A/G]AAATCATCTCTCTGGATCTAGAAAGGAAAAAGTCCTCTAACAAGCCTTTA
Arm_006447_Class_I	N/A	N/A	Chr07	2504806	Unique_Ga	Tm1_Mira454_Contig_2509	CATGTAAAAGTAAAAAAAGATCAAAAACCCCAATCACCTTACTCTTCATC[A/T]TCTTCATCTCCATCTCCACCAGCAGCCTTCTTGGCAGCTGCCCTTTGGTT
Arm_006448_Class_I	N/A	N/A	Chr07	2505298	Unique_Ga	Tm1_Mira454_Contig_2509	ACAAGAGTTTGAAGACGACGTTCGAGGAAGTTCTCCACCGTCAACGCCAA[T/G]ACATAATCAAGCTTGTTCTGGCTCTCATCCAAGAGTCCGTATCGATTCAT
Arm_006571_Class_I	N/A	N/A	Chr08	53006216	Unique_Ga	Tm1_Mira454_Contig_2554	ACAAGAGGAAAAGTAATAAGAAAACATAGGCAAAGAATCAAACTAAATTC[C/G]AGGAAGAAAAATGTGTCCTATATATGAAACATTAGTTGAGGATGTTAACT
Arm_006654_Class_I	N/A	N/A	Chr02	57720412	Unique_Ga	Tm1_Mira454_Contig_2585	GGTGCAATCGACCCTCCATCTTGATTCTTAACAAGGAACTTGCATAGTGG[A/G]CCTGCACCGTACAGTCTTTCAATTTCTCCTTTTTCCTTTGCTTTTACTGA
Arm_006667_Class_I	N/A	N/A	Chr08	41657816	Unique_Ga	Tm1_Mira454_Contig_2590	CCACTGATTATGCTTCTACGTAGTTCACACAGTGATTTTAGTGTAAAAAC[C/G]CGAGATGGGAAAGAATATGACATCCCAAAGGGTCACATCGTTGCAACATC
Arm_006723_Class_I	N/A	N/A	Chr09	3259233	Unique_Ga	Tm1_Mira454_Contig_2612	GACGATGGGTATTTTTCCTTTTTTCCTTTTCTTCTTCTGATGGACAATAA[A/G]ATGTTGGTTTCAACTTCCATGTTTGTGATAGATGTATATCAGATCAAGGG
Arm_006764_Class_I	N/A	N/A	Chr12	24470734	Unique_Ga	Tm1_Mira454_Contig_2620	TTTGTCAGCCAAGTTGTCTATAGCCCATTTAAGAGCGTTCTTGCTGCTAG[T/C]GGAGAAATCCATAGCCACCCCTATGCTTCTAGCTCCTGGCATTTTCGCTT
Arm_006765_Class_I	N/A	N/A	Chr12	24470820	Unique_Ga	Tm1_Mira454_Contig_2620	CTGGCATTTTCGCTTCTTTGCAAAGTGGAATCAACAAGTTTCGTGTCCCA[A/G]CCTTCAAGATAAAAGCTAAAAGTAAAACAACTTAGTCTAATGCTAAAGCT
Arm_006776_Class_I	N/A	N/A	Chr04	60304997	Unique_Ga	Tm1_Mira454_Contig_2625	CCTGAGTTTAGAACAAAACAAGCTGATGGGTACCATTCCGGATATTTTCA[A/G]ATCGTTCACCGACCTTAGAATTCTTAGACTTTCCCATAATGAATTTTCGG
Arm_006777_Class_I	N/A	N/A	Chr04	60305196	Unique_Ga	Tm1_Mira454_Contig_2625	AAGTTCAAAGCATTGGACACTTTAGATCTTTCATGGAATTCATTCACTGG[A/G]GTAGTACCTAAAACATTTTCAAACTTAACCAAAATTTTCAACTTGGACCT
Arm_006834_Class_I	N/A	N/A	*	0	Unique_Ga	Tm1_Mira454_Contig_2640	TATATTTCAAAAAGAGGGAAGGAGGTTTGGGGGGAGGAGGAAAAAAGTAA[T/C]CAGGTGCATCTCAATCTCAAAAGCACCATACATCTTTAAAGTAATAAACA
Arm_006835_Class_I	N/A	N/A	*	0	Unique_Ga	Tm1_Mira454_Contig_2640	CAAAACCTTACCACCATCTGTCAATAAAATATTTAGCATAGTGTACACAG[T/C]ACTAATCTTTCAGCAGCACGAGAGCTATAGCCTCCCCAACATTCTGCTCA
Arm_006841_Class_I	N/A	N/A	Chr01	55286011	Unique_Ga	Tm1_Mira454_Contig_2642	ATGAATGTTGAATTAAATATATTCAAATTTGAATGCTACAACATATATAT[A/G]TAGTGTAGTAGATGAAACACAAGTAAGAGCATGAGTTGCAGAATACCAAC
Arm_006843_Class_I	N/A	N/A	Chr01	55286487	Unique_Ga	Tm1_Mira454_Contig_2642	GGAGACATTTCATCGTCAGCATCATGTTCACCAATATTCGAAACAAATTG[C/G]AGCCTGCTCTTACCAGACTTCTTCCTTGATAGCACATGCCGCTGCCTGTC
Arm_006847_Class_I	N/A	N/A	Chr08	41331858	Unique_Ga	Tm1_Mira454_Contig_2646	TTCCTGTAGACATCAACTAAACCATTAAACTGCCTCTGACCACCCTTTTT[A/G]GCAGCCTTGTTATCATTAGCCAAACGTGTACGAGCATAATCCAGAGAGTA
Arm_006848_Class_I	N/A	N/A	Chr08	41332923	Unique_Ga	Tm1_Mira454_Contig_2646	AATAGTCCTGGCAAAGCAGTCAGTAATTCCCTTGTATGGTTCAGACAACC[T/G]CCCAGCTTTGATCATTTCATCCTGATTTTGGATCAAAAGTTTTACCCGCT
Arm_006866_Class_I	N/A	N/A	Chr09	1121854	Unique_Ga	Tm1_Mira454_Contig_2650	AGAGGATTTCCTAGGGACATGAAATTGTAAAATATACCAAAATGCTTCAA[A/G]CCGAAAAGCTCAGAGACGGTGGGGATCATGATTGAGAACTGAACACCATA
Arm_006878_Class_I	N/A	N/A	Chr07	36358215	Unique_Ga	Tm1_Mira454_Contig_2653	TGATTTGGTTTTATTTGTAGCATAGCATGTCAAAATTGCCTCATTTTTGT[A/T]TTGTTTTTCTTTTTATCTCTGCCACGGTGTAGTTTGTTTACGCAACTAAG
Arm_006889_Class_I	N/A	N/A	*	0	Unique_Ga	Tm1_Mira454_Contig_2658	AGTCAAGAACACCCAGTACCGAATTGTCACTAACACTTAAAAGGGCAGCA[T/G]AATTCCAGTCAAGAATTTTATTGCTTTTATAACTCATAGTTGAAGAATTT
Arm_006924_Class_I	N/A	N/A	Chr08	33822801	Unique_Ga	Tm1_Mira454_Contig_2669	GATCTCTCTTGTCATGCAAATTTCATAGCAACCCATAGGTAACAAGATTC[T/G]CAAATTAAGATAAAGAGGGAGGGAAAGGGAGAGGGACTGGAAGGTGGTGA
Arm_006936_Class_I	N/A	N/A	Chr02	57379810	Unique_Ga	Tm1_Mira454_Contig_2673	AACGTAACGTGTGTTTATGAAAGATAYGTTGAATATATCAAGGGATCYCC[A/T]GCTTGCCTAGAGACAAGATCAAGTGCTAGGATCTTTTATGTAAGTTGAGT
Arm_006937_Class_I	N/A	N/A	Chr02	57379886	Unique_Ga	Tm1_Mira454_Contig_2673	CTAGGATCTTTTATGTAAGTTGAGTGTCGGTTCACAAGGAGTTCAATCAG[A/T]GGATCCTCCACATCAGACCCAGCCCAAGTCTTATCCCGGTGAACTGAAAT
Arm_006941_Class_I	N/A	N/A	*	0	2_GaGl	Tm1_Mira454_Contig_2673	CCCCTTAAAAAGAAAGGAGAAAACTGGAGAAATGAGAAGTAAAAGGCGAG[T/C]ATACAATGAGTAAACACTGGCGATAGATAGATGTGTATAAATAGGAGAAT
Arm_006980_Class_I	N/A	N/A	Chr06	37014403	Unique_Ga	Tm1_Mira454_Contig_2687	CTTTGCCGGTGCCGGTGCTGGAGCTGGAGGCCTAGGTGCAAATATTTGCA[A/G]TGGTTGAAGAACTTGATCGATTTGATAAACAGCAAGCTGACCATCAGTGT
Arm_006981_Class_I	N/A	N/A	Chr06	37014303	Unique_Ga	Tm1_Mira454_Contig_2687	TAAATAGTGCCGGAAACACTGGTGTTTGTCAACCCTGTTGTTATATTCAC[A/G]GAGTTCCCCGAAGTGGTGATATTGAGAGGGAACTTGCCATCGCCACTATC
Arm_007042_Class_I	N/A	N/A	Chr03	31661557	Unique_Ga	Tm1_Mira454_Contig_2710	ATAGTTTTTATTTGCAAAACTAAGAAAATGAGATCKCTSAACTACTTAAA[A/T]GATTTTGGAATGAAGATTATGATTTGTGGTTTAAGYTTTTGATATAAAGC
Arm_007043_Class_I	N/A	N/A	Chr03	31661640	Unique_Ga	Tm1_Mira454_Contig_2710	AAGYTTTTGATATAAAGCTCATAACAACAACACTAGCATTAAACACAAAA[T/C]TCATACCTAAGCTTTGCAGCAATAACGTTTCCTTGTCCTCGAATTACAAC
Arm_007044_Class_I	N/A	N/A	*	0	Unique_Ga	Tm1_Mira454_Contig_2710	TACCTAAGCTTTGCAGCAATAACGTTTCCTTGTCCTCGAATTACAACAGT[T/C]GGCATAGCAGCATCACTTGTGATACTTCAAACTCTGCTTATCTGAAAAGT
Arm_007045_Class_I	N/A	N/A	*	0	Unique_Ga	Tm1_Mira454_Contig_2710	AAACTCTGCTTATCTGAAAAGTCTTCAAGAAGAATCATTGCCTCTTAACC[A/G]CTGTATTGCATTGTACAACTTCCTTCGATGGCCGACTGCAAATATACCCA
Arm_007046_Class_I	N/A	N/A	Chr03	31662100	Unique_Ga	Tm1_Mira454_Contig_2710	GTCCCATGCATCATCAGATTTAAGAAACACATTGTTTCCTTCATAAAAAG[T/C]ATCCTTCCAACTGTCATAACCAGGTTCATCCACATTATATTCACAAGCAT
Arm_007047_Class_I	N/A	N/A	Chr03	31662201	Unique_Ga	Tm1_Mira454_Contig_2710	CTTTACTGTTAGCTGATGTTTCATGATCCAATATGTCTTGGAAAACATTA[T/C]CAGGGTAATAACCAGCAAAAGCATTTGATCCGATTCCCGTTAACTCTTTC
Arm_007048_Class_I	N/A	N/A	Chr03	31662322	Unique_Ga	Tm1_Mira454_Contig_2710	TTCACCAGTAAACCGAGGACTAAGTTTAGAACTCCGAGTCCAAGCACTAC[A/C]GAACAAGCAATTATTGCCCTCCCTACTCCTTCCTCGCCATTTCATGACCC
Arm_007049_Class_I	N/A	N/A	Chr03	31662533	Unique_Ga	Tm1_Mira454_Contig_2710	GTGTTGTGTTGGGAATCAGCCGATATGAAGAAATCTGGAGAAATTCCCTT[A/G]GAAGAAAACTCAATAACAGTATCAAGTTCATTGTGTTGAGAGTAGAGAGA
Arm_007054_Class_I	N/A	N/A	Chr12	30673229	Unique_Ga	Tm1_Mira454_Contig_2711	TCTATGAACTCCTGTTTGTCCTTGAGTGCCCAGTTAATCTTGTTGTTATT[A/G]CCAGTGCCAAGATCAATCATAATGTGCTTGTTTCTGAAAAAGAACATCAC
Arm_007064_Class_I	N/A	N/A	Chr08	37725747	Unique_Ga	Tm1_Mira454_Contig_2717	TCCAAGACTGAGCACAGCCATCATTACGAAGAGACTGAGCATGTCAAAGA[A/C]GAGGATCACCACCACGACGTTCACAAAGAACAGTCAAAGCCACTGCTTGA
Arm_007068_Class_I	N/A	N/A	Chr09	59708332	Unique_Ga	Tm1_Mira454_Contig_2721	CTCTCATAATCATCATATTCATCTTCTTCTTCCTGCTCTTCCTCCTCAAT[A/C]CCCTCTTCCATACCAGCTCCCTCTTCTGTCAAGGCACCAGTCCTTGTACC
Arm_007070_Class_I	N/A	N/A	Chr02	1631888	Unique_Ga	Tm1_Mira454_Contig_2722	ATGGGCATTCATCAAATCCAAGTTTAAAGGAAAGCTCAGTCATTTTCAAT[A/G]TCACAAGTTTTCAGTCAAAATCTAAAGAACACTTTTTGAGTGTTTGATTC
Arm_007115_Class_I	N/A	N/A	Chr09	17670373	Unique_Ga	Tm1_Mira454_Contig_2739	GATTTATATTGTTCAAATAGGTATCTTACATTCTATAGATGAATGATACA[T/G]GGATCAAACTCACTTCATACTGCACACTACAAAGCCGAAAGACCACTAAC
Arm_007116_Class_I	N/A	N/A	Chr09	17669680	Unique_Ga	Tm1_Mira454_Contig_2739	TTTCGTAGCCGGTCCTCTTTATTCGCAGCTACAACCTCCTTCAGGTCATC[A/G]ACATTGTAGAGACGTGCACCTTCAACATCTGAGACACATGATCCCACATT
Arm_007159_Class_I	N/A	N/A	Chr11	14898113	Unique_Ga	Tm1_Mira454_Contig_2752	AGATTTGGCCTTATGATCTCTTTGGAGTTCACTAGGAAGATATCACCAAT[A/G]TATAGATGGTTTGTTGGGACAAAAACACTGCATAGCTCTTCATCTTCGTT
Arm_007162_Class_I	N/A	N/A	Chr11	14893453	Unique_Ga	Tm1_Mira454_Contig_2752	GAGCTAGGTGGAGACTTAGCCGGATCTTCGGGATCGGTACTACCATTTTC[C/G]GCTTGACTCAGTGGAATCGACGTTGATTCTTTCTCTTCCGCCATTGCCAT
Arm_007164_Class_I	N/A	N/A	Chr10	32248771	Unique_Ga	Tm1_Mira454_Contig_2753	TTGATTAAGTTTCAACTTGACCCCGGGTCAAACACAGGAAGCCTGCAATG[A/T]AGACTGATTGATTTATCAGTTTGATGAGTACCAGGAATGAAGAACTGAAA
Arm_007219_Class_I	N/A	N/A	Chr04	9564025	2_GaGl	Tm1_Mira454_Contig_2765	ATCTTATCATCCATCTCAAACTGCATAGGCTTCTTGTCACGCCCTATCTT[T/C]ACATACTCCTCGAATCGCTCCTTCAAGTCTTCTGGCAGATTTGTGGTGCT
Arm_007221_Class_I	N/A	N/A	Chr04	50132139	Unique_Ga	Tm1_Mira454_Contig_2767	TAAACCCAAAAGAACCAAAACCAAACTCTCTATCCAAACAATTAGAGAGT[T/C]TCCACAAGCTTCTTTTACTGATCAATTTGTTCTCCAATTAGCTGACTCAT
Arm_007283_Class_I	N/A	N/A	Chr06	34141091	Unique_Ga	Tm1_Mira454_Contig_2789	ACAGGGATTGTTTGATTCAAATTCTCTTTCTCTACATCCCCATTAGCTTC[T/C]GATGACATAGTTTCTGGCTTTTCTATAGGGGCATCAATACAACTAGCTGC
Arm_007287_Class_I	N/A	N/A	Chr06	34140779	Unique_Ga	Tm1_Mira454_Contig_2789	TCGCTCTCTTTCTCACCCTCAGATTTTTCAGGAGCAGCCTCAGCTTCCTC[A/G]TCTTCCTTCTTTGCACTGGATGATTTTCGGCCTCGCTTCTTCAGGGGTTC
Arm_007321_Class_I	N/A	N/A	*	0	Unique_Ga	Tm1_Mira454_Contig_2800	GTATGGAAAAGTTATACGATGAAAATGTTTTTTAAAAGAAGGAAAAGGAA[T/C]CCGTTCTTTCCTTTCCTGTAACGACCGCTCTAAGGCTCCTCCTACCACCA
Arm_007338_Class_I	N/A	N/A	Chr10	13677328	Unique_Ga	Tm1_Mira454_Contig_2806	CTGTCAAATTCTTTTTTAAGATTTTCTGTCTTAACACGACAATCAACAAA[A/G]CTGCTTTCCATTTTGCCCTTTTTGTCTGTGTGTTTGAGGGTTCAGTCAAT
Arm_007339_Class_I	N/A	N/A	Chr10	13676906	2_GaGl	Tm1_Mira454_Contig_2806	ACGGAGGCATTTTCTTGGCTATTGTTTTGGGACTGGCTGTTGGGTACCTG[A/G]TTTTCAGGTCCGCCGATGACGAGACCGTGGTGGTGGAGAACGTTTGCGCC
Arm_007342_Class_I	N/A	N/A	Chr08	54007321	Unique_Ga	Tm1_Mira454_Contig_2808	GATTCAGATTCTGCTTAGGATCATCATTAGGGGTTGCGTTTGCCGTCTCA[T/G]TAGTTTGAGTGCTTACCAACCCGTTTCCACCGCTCCCACTCGTCCCTAAC
Arm_007343_Class_I	N/A	N/A	Chr08	54007259	Unique_Ga	Tm1_Mira454_Contig_2808	CTTACCAACCCGTTTCCACCGCTCCCACTCGTCCCTAACGTTGAAGCTTG[T/C]GACGAATCCATTTTCTATAGACTCGTAATTTCTTCCTCCTCTCCTATGAT
Arm_007344_Class_I	N/A	N/A	Chr08	54007201	Unique_Ga	Tm1_Mira454_Contig_2808	CCATTTTCTATAGACTCGTAATTTCTTCCTCCTCTCCTATGATTGATTCA[A/C]TGGGATTAAAATTAAGAGAAGCGAGAGTAATAATTAAATAAAACTGACCG
Arm_007354_Class_I	N/A	N/A	Chr07	22668433	Unique_Ga	Tm1_Mira454_Contig_2814	CCCGACTCCAGATATCCTGTTTGTTGGAGATGACTAACATCACCCCAGGA[T/C]TTTATGGTCCATTCCTTATCACACAAGTGAAATATGTTTACAGATGTATT
Arm_007373_Class_I	N/A	N/A	Chr09	8866150	Unique_Ga	Tm1_Mira454_Contig_2827	GTATATCTATAACAAGTATATAACATGCATGATCAAGTTTTCATTTGAAT[A/C]CGCTATGTAATAAATAAAACAAAACTAAAAGTTACTTAATCCTGAGGGCA
Arm_007376_Class_I	N/A	N/A	Chr09	8861397	Unique_Ga	Tm1_Mira454_Contig_2827	CTGCGACGGCGTTGGCAAAGGGTTTACAATACAAAGTTGGCTAATCCAAA[A/T]TTTGGTATTACCCTAGTGTCTCACTTTTTTAATTGTTTTTGGCTATCGTT
Arm_007389_Class_I	N/A	N/A	Chr09	2415012	Unique_Ga	Tm1_Mira454_Contig_2831	TTCTAMTTTATTTTGCTGCCAACACTAGACAAAATGTCCAAAAGCTTCGA[A/G]GTTTTTGCTGTGTCAGTTTTTGTTCCTTCACCTGTTCTGCTATCCCCTGT
Arm_007390_Class_I	N/A	N/A	Chr09	2414947	Unique_Ga	Tm1_Mira454_Contig_2831	AGTTTTTGTTCCTTCACCTGTTCTGCTATCCCCTGTTTCACTATTAACTG[T/C]AGTTCTAATAGCAGACTGATTTTTCTTCATTCCAAACTCAAACATTGTTG
Arm_007450_Class_I	N/A	N/A	*	0	2_GaGl	Tm1_Mira454_Contig_2846	TAGGAATCTATATTTACATCAAATAGGATAGTGAGTCTTAGTTTACTGAA[T/C]AATCAAAACTAATCTGCAATTTGCTCCCTATAGTTCCTCATGACATTTAA
Arm_007451_Class_I	N/A	N/A	Chr03	38403600	Unique_Ga	Tm1_Mira454_Contig_2846	TTTCCAACATGAAAGGGCAAAAATAACTCTCCCCTTCCATCCCTGCAGCA[T/C]CCAGCGGCCATCCACATCTATGATAAAATCCCTATGATAATTGGATTGGA
Arm_007484_Class_I	N/A	N/A	Chr03	880841	2_GaGl	Tm1_Mira454_Contig_2853	GAAAATAGCCTCTTCAGTACATATAACAGTGGTTAACTACATACATGAGA[A/G]CCCAAACTAAAAACCTTCTATTTTTGCCTAGTTTTACCACATAACAGTAT
Arm_007487_Class_I	N/A	N/A	Chr03	880640	Unique_Ga	Tm1_Mira454_Contig_2853	TTTTGCTTTTGGGATAACTAAAAGCAACCAAAAACAAGTTAGCTAACCAA[A/G]TTTCACTTTTGTCATCACCCTTCAGTTTCTTGGTGTACCACTACTACTTG
Arm_007533_Class_I	N/A	N/A	Chr01	54873120	Unique_Ga	Tm1_Mira454_Contig_2873	AATGAAACTACATWGAGGCTCAAAATCAAAGGAAAGGAAACATCTATAAT[A/C]AAAAYMAAAAACACTTGAATTTCCATAATGTGCTTTCTCAACAAGTCAGA
Arm_007534_Class_I	N/A	N/A	Chr01	54873202	Unique_Ga	Tm1_Mira454_Contig_2873	GCTTTCTCAACAAGTCAGATTAATCATCCTTTGCATTAACATCTTTCTTT[T/C]CTACTTGAACTCAAAAAATTGACTCTGAAGTGCTTCCATTACCAGTTGCA
Arm_007549_Class_I	N/A	N/A	Chr09	16715298	Unique_Ga	Tm1_Mira454_Contig_2879	CTTGCAAGTTATTGCTGAATGACATGATATACAGAAAACAATAGAAATTG[A/G]CAATGTTCTGTCTGTTTCAGAAATGCAGCATGGATTAATTAGGAAGCTAT
Arm_007550_Class_I	N/A	N/A	Chr09	16715202	2_GaGl	Tm1_Mira454_Contig_2879	GCTATATACATAGTTGGCATCTGCGCAACATTTATAAACCATCCATCTGC[T/C]GAAATGAGAATGAAAGGAAGGATTGCAGTATGACAAAACAAAGGAGATCG
Arm_007579_Class_I	N/A	N/A	Chr10	37076	Unique_Ga	Tm1_Mira454_Contig_2886	TCGAGAGAGGCCTCGTGGAGGAGGCCACGTTTTATGTTGCTCATCCGATC[A/C]TTAAGAGATTGTTGCTCTTGCTTGAGAGCTGCTGTATCCTCCTGGAGGTC
Arm_007586_Class_I	N/A	N/A	Chr07	52240448	Unique_Ga	Tm1_Mira454_Contig_2889	AACAGCTCTGAAATAGACTCACAAAAGGATAATTCCGATACAGACAAGAG[T/C]GATTATCCAGCTTCAAGGTCAGAGAGTAAGCGGACACAATCTTGAAACTC
Arm_007587_Class_I	N/A	N/A	*	0	2_GaGl	Tm1_Mira454_Contig_2889	GTTGATAAGTAGGGAATTGTGGTAAAGAGTGGGGAAAAGGGGGAAGGACT[A/T]TTGCTTTTATCAAATATTATTATTATCATAATTTGTTTTGTAATTGAATA
Arm_007593_Class_I	N/A	N/A	Chr04	1358833	2_GaGl	Tm1_Mira454_Contig_2891	TTAAGGAGCCTTCGGACTTCTTCGAAGTCGCCCATTTCAGCTGCATCGAT[A/G]GCGCTCTGACATAAGTAGTTCCTGAGAACATATTTAGGGTTAACTGAGTT
Arm_007594_Class_I	N/A	N/A	Chr04	1358260	Unique_Ga	Tm1_Mira454_Contig_2891	AGTCCACGCCTCCTTGCGTTCCTTGCCAATGTCTAGCAGAACAGCTTTCA[A/G]TGGCACCAATAACTCATCACCTGGAATGCTAGGATCTGCTTTGATATTGG
Arm_007603_Class_I	N/A	N/A	Chr01	6299142	Unique_Ga	Tm1_Mira454_Contig_2894	AGATCTATTTTTGCAATTTTTTGCACATAATAACAAGAACAAACTTGAAA[A/C]AGGAAAAAAAGCTATTGCATTTACAAAAGAAGGAAAATGCGATAAAGAAG
Arm_007604_Class_I	N/A	N/A	Chr01	6298812	Unique_Ga	Tm1_Mira454_Contig_2894	CATTCGGCCACCTGGCTTTAATTGATCAAGGAGAGCCTGTGGTATTTCCG[C/G]TGCTGCTGCCCCGACATGTATAGCATCATAGGGTGCACATTCTGGCCACC
Arm_007605_Class_I	N/A	N/A	Chr01	6298544	Unique_Ga	Tm1_Mira454_Contig_2894	TGCACCGAGAGAGAACCTTCTTTCAACAGTGGAGCTGCAGCGCTTTTTTC[T/G]ATGTTTTTTATAGAAGAAGCAACCAATTCAGGAATATGTTCGACACCAAC
Arm_007614_Class_I	N/A	N/A	Chr05	3913089	Unique_Ga	Tm1_Mira454_Contig_2898	ATGTCATTCTTCTGAAGGGTCCTCCTCTTGTTTTCCTCGGTGTGATTCCA[T/C]GACCTCAGTGTCAACTCGAGAATGAACATTTCACATGCCCTGGCAAACAC
Arm_007640_Class_I	N/A	N/A	*	0	Unique_Ga	Tm1_Mira454_Contig_2913	TCTCACATCATTACATAAAATAGAAAAAGGGTTTTCTTTTTCAACCCAAT[A/T]CTACTATAATACGAGGTCTAGAATTTGTAAGTGCAAGTTCCATCATCACT
Arm_007679_Class_I	N/A	N/A	*	0	Unique_Ga	Tm1_Mira454_Contig_2932	AAATCCAATTCAGGCTTCAACTAGCTTGTGGTGTAATAACAGAGATTATT[A/G]AAGGCGAAACTTTGGCTGATAAGGTAGTTCGATCCCTCTCATCTCATCTG
Arm_007697_Class_I	N/A	N/A	Chr08	47678690	Unique_Ga	Tm1_Mira454_Contig_2934	CATCCAGTTCTGGAGCAACCGTGATATGTTCTCAGCACTTGATGCATAAG[T/C]AGTAGATGATTGAGATTGAGCTGGTCTTAAGTAAGGGTGAGAGAGCTTGA
Arm_007702_Class_I	N/A	N/A	Chr06	29536774	Unique_Ga	Tm1_Mira454_Contig_2939	AGGAAGAGCAAGAGGCCAGAATTTCCACGAAGGAGCTCGTTGACCGGAGC[A/C]GAAAGAACCACGAAGGCGGAGACCACGGTGGTTAGAACCAGCTGCGCCGC
Arm_007703_Class_I	N/A	N/A	Chr06	29536711	Unique_Ga	Tm1_Mira454_Contig_2939	AAGGCGGAGACCACGGTGGTTAGAACCAGCTGCGCCGCCAAGATGCCGTA[A/C]ACCTTGCGGATAAAACCCCACCGGAGTTGGTTCTCGCCGTAGCTGAGTCC
Arm_007708_Class_I	N/A	N/A	*	0	Unique_Ga	Tm1_Mira454_Contig_2943	GTGGCTCAGGTTCATACATGTATATCCTCCACTCACCATCCTGACTCACC[A/G]AGGTAGCATAGCATTAAGCTGAAATAGAACCCTGTCTTGCCTTCAGCACG
Arm_007736_Class_I	N/A	N/A	Chr06	39599660	Unique_Ga	Tm1_Mira454_Contig_2954	ATGTCTTCCCTATCATGGGGAGACAAGCACCCAACTTATAAACCTTCACT[A/G]CAATGGGCCCAATACACAAGGAATAGAGGGAGAATCATCATATTTGACTA
Arm_007753_Class_I	N/A	N/A	*	0	Unique_Ga	Tm1_Mira454_Contig_2961	TGTCATTTCTTTTTGGTCACTAAAGAGTGGCTAGAGCAAAATGTAATAGG[A/G]CGTAAGCTCAGTTGGTTTTCTTGTCATCTTGATCGGCAATGGCAGACGTC
Arm_007761_Class_I	N/A	N/A	Chr11	12795488	Unique_Ga	Tm1_Mira454_Contig_2964	ACGCTTTACATGAGAAACTGCATATATCAAACTATCCCAGGTAGGATTTC[C/G]AACATTATTGAAGGCAATATTTTGCAGCCTGGATTACAAATAAGATGTGT
Arm_007762_Class_I	N/A	N/A	Chr11	12795325	2_GaGl	Tm1_Mira454_Contig_2964	ATCGAAGAATATACAGCATAGGGAACACTTCATGCAACAGGGGTTTTGCA[A/G]CAAACATCAAAGATATCATCTAGGGGAGCATGATCTCCGGTCCCTTCGTC
Arm_007766_Class_I	N/A	N/A	Chr11	12793295	Unique_Ga	Tm1_Mira454_Contig_2964	GCTTTCTTTGGAGTAAGGAAGTGAGAAGGAGAAGAAATGACTGTAGGGAA[A/T]TGGGATCTTGGAGTTGAATAACAGAGAAAAATCCTTGAACAAGTCATCAT
Arm_007777_Class_I	N/A	N/A	Chr02	24403813	Unique_Ga	Tm1_Mira454_Contig_2970	TGTAATAAAAATGACCCACTGAGCAACAAATTAAAATCTAAAACAGCCCA[A/G]GGCCTTCACCAAGATGGGACTGAAAAACACAAGATAATGGACAAACAGAG
Arm_007778_Class_I	N/A	N/A	Chr02	24403705	Unique_Ga	Tm1_Mira454_Contig_2970	CATATGTCCATACCTCATGTTGAAATGTTAACCCCTAAAGACATAATCCC[A/G]AAACCCACAATGGAAAAAGTCATAACACAATCACACCCCCACTAAAGACA
Arm_007779_Class_I	N/A	N/A	*	0	Unique_Ga	Tm1_Mira454_Contig_2970	ATTTGACAGGGTTAGAGAAAGCTAAGTTAAACCAAAGCAATGCTGCTTTC[A/G]CCGCCAGGGGGTTTGCGAACACCACCAAAGTAGTCTCGAGACTCTACCTT
Arm_007780_Class_I	N/A	N/A	Chr02	24403528	Unique_Ga	Tm1_Mira454_Contig_2970	CCGCCAGGGGGTTTGCGAACACCACCAAAGTAGTCTCGAGACTCTACCTT[T/C]CCATCAGCGAAGATGTTACTGCCACTCATCTCCCGCAGTTTTGCAGCACT
Arm_007808_Class_I	N/A	N/A	*	0	Unique_Ga	Tm1_Mira454_Contig_2977	AGATATACTCAAGAACATACGGATTCTATCGCGTTTCATCCTTAACTTGA[C/G]AACTCCTTATACCCCAAAACGATTTAGGCTTCAACTTTTCATTTGTTGCA
Arm_007810_Class_I	N/A	N/A	Chr11	304076	2_GaGl	Tm1_Mira454_Contig_2978	ACATGCGGTTAGAGAAATGGGACGGATATAAAATGATACAATTTGTTCAT[A/T]TGCAATGCAAGGGAATTCGTGATTTGATTGTTCAAAGGCCTTTATCATAA
Arm_007882_Class_I	N/A	N/A	Chr06	31308993	Unique_Ga	Tm1_Mira454_Contig_3000	GGTGGTCAAGAAAGAACTGCCCTCCTTGATGAGCACGAAAACGCTCCCGC[T/C]GTCTCTTGAAATCCGCAGGTCTTCATCAAGGTATGTGGTAAGTAACCATG
Arm_007923_Class_I	N/A	N/A	Chr10	59305857	Unique_Ga	Tm1_Mira454_Contig_3012	ACTGTAGGTGTTGTAATTGTTCTGGATTACGACCTGTATTTTCTCATTCG[T/C]TTGGAGGTCTTGCTCTATCTTCCCATACAGTTTCCTGAATGTCGGCAGTG
Arm_007947_Class_I	N/A	N/A	Chr03	7204901	Unique_Ga	Tm1_Mira454_Contig_3023	CAAGCCGTCAGATTATTATAGCAAGCAAGTCCTCAAAGAGGAAATAATAA[T/G]TGTAAGTTGCTGCCTATGCTTGGATCACAACACATCATGCTAGTTTCAAC
Arm_007948_Class_I	N/A	N/A	Chr03	7205048	Unique_Ga	Tm1_Mira454_Contig_3023	TCTTGTTTTGAGACTCATTGCCATCAGAGAAAATCACACTACATTGCAGC[T/C]GTAATTGATCATCAGTTTCACGAGTGAAGTTTGTCCCTTGCCTACTGCAG
Arm_007949_Class_I	N/A	N/A	Chr03	7206712	Unique_Ga	Tm1_Mira454_Contig_3023	TTGGATTTGCCTTTGGCGGTTCCACTGACGGTGCAGCGTTGGAGGAATTG[A/G]TGAGTCAGAGTTGTTAGAGGTTTGGGGTTTTTGGCGATTCGGATCATTGT
Arm_007971_Class_I	N/A	N/A	Chr08	55980710	Unique_Ga	Tm1_Mira454_Contig_3035	TGCGTTTAGCTCTAAAAGCCAATATTAGCCATTGGCCCAAGACACTGAAA[T/C]GCATGAAACGTACCTGCAACTGCAGCCGACAACCAATGGTAAGAAAAGTT
Arm_007983_Class_I	N/A	N/A	Chr01	5906148	2_GaGl	Tm1_Mira454_Contig_3041	GATGACCAAATATGCATCAACCAGTCACCGGAAACTTTTTGTTGAGCACC[A/G]GGGAAAACCACAACGATAACTTGGGTTACAAGGTTGAGCTACAATTACAA
Arm_007984_Class_I	N/A	N/A	Chr01	5906235	Unique_Ga	Tm1_Mira454_Contig_3041	AGCTACAATTACAACATTAATCACGAAATCCAGGACCGGAGCACTGTCCC[T/C]GACTCGGATGAGGAGTTATTCTGAGTTATCTTATTACGCACATTGGTTTT
Arm_008002_Class_I	N/A	N/A	Chr11	17577772	Unique_Ga	Tm1_Mira454_Contig_3052	TAATCAGGGTATTGAAGAGAGGTGTTCTGAATGGTGTTGAGCTCCTTATA[T/G]ACATCCGATTCCAGAATCTCCTTCGTCATCTCCCTCCATGGAATGTTGTT
Arm_008003_Class_I	N/A	N/A	Chr11	17578103	Unique_Ga	Tm1_Mira454_Contig_3052	GCTATTGATATAGTCTCCGTCTCAGCCTGGTCTGTCATCCCAACATGAAC[A/T]AAATCTCTTCTTCTGCTTCCCATCCTTCTTCTTGTTGCAGCTGAAGATGC
Arm_008074_Class_I	N/A	N/A	Chr01	3273629	Unique_Ga	Tm1_Mira454_Contig_3081	GGGTTGGTCATGGTGGGGAAGAAAGAAAGGGAGTGTTTGGTTATATGTTG[C/G]TGTTTATTCTATGCTGGTAGTTAAGATTGGGACTAAGATACATCCTGAGC
Arm_008083_Class_I	N/A	N/A	Chr11	19400405	Unique_Ga	Tm1_Mira454_Contig_3085	ATAACACAGATTACTCCTAAAGCAATGAAGATTTTAATGCTAATGTTGAA[T/C]ATGTATAAATGACAGTTACAGTTCAAGGTTTTCAAAATTGTCTGAAGGTA
Arm_008177_Class_I	N/A	N/A	Chr09	18068466	Unique_Ga	Tm1_Mira454_Contig_3115	TCTGTCTTTGTTCATGGATGAACTTAATTTTGTAGCTAATTTCATTTAAG[T/C]CACATCACAAATTGACTGGAATAATATCATGCCATGGAGCAAGTTTTGGC
Arm_008205_Class_I	N/A	N/A	Chr01	23045724	Unique_Ga	Tm1_Mira454_Contig_3118	TAGATATCTGATAAAATTCAATCTTGGGGGCACACCATCAGACTTGCTGC[A/G]GAACCAAAAACCAATATGTATCTGCAGCATACCAAGCGTCATTGATCAAA
Arm_008246_Class_I	N/A	N/A	Chr11	9306219	Unique_Ga	Tm1_Mira454_Contig_3130	GCTAAAGTAAGAATTTTATTCCATAAGCATATTAGAGAATGTATGTATCC[A/C]ACATTACATTACAGATTATATAGTAGCCTTGACAAAATGAGAAATTGCTG
Arm_008273_Class_I	N/A	N/A	Chr09	18592863	Unique_Ga	Tm1_Mira454_Contig_3138	GGTGCCTCAGCTGGGCCTTGGAAGTAACCATTTCCGAAAGGGTTCGTGAC[A/G]GTCCCGGCAAAGAGGCTAGCCAAGTTTATAACCATGCCATCAAGACCCAC
Arm_008404_Class_I	N/A	N/A	Chr13	8092860	Unique_Ga	Tm1_Mira454_Contig_3179	GCGAGGCATCATGGGAGGCGTCGTTCCCTTTCATCGACGTCTCCACCAGC[T/C]GCTCCGCCCTTTTCACGGTGTCTCTGATGGCCATTGGCGTCGATTTTCCC
Arm_008500_Class_I	N/A	N/A	*	0	Unique_Ga	Tm1_Mira454_Contig_3226	GGTATTGTGTTGGAGGAGAAGATTGCGGGGATTATGGATTTTCTTGTGAA[T/C]GAAATGGGGTTCGAGTCTTCGCTCCTTGCCGATCAACCGTTTCTTTTGGC
Arm_008556_Class_I	N/A	N/A	Chr09	4136190	Unique_Ga	Tm1_Mira454_Contig_3237	ATTTTAGGATATGAAATATGGAAGGAGGTAGCAGATAAGGGCTAAAGGGA[C/G]AGTGGTTGGGGTGATGATCGTGAAGGTTTGCATTTAAGGGCAAAAGGAAA
Arm_008570_Class_I	GOOD	N/A	Chr07	200341	Unique_Ga	Tm1_Mira454_Contig_3245	AGCAGTGGCCACCGAATCTGAGACTGAGAATGAAGATAAGGAGAGGGAAG[T/C]GAGAAGCAGCAAGTGACGGCGGTTGATTAGTTGGAGGTTAGGTGTTGTTG
Arm_008625_Class_I	N/A	N/A	*	0	Unique_Ga	Tm1_Mira454_Contig_3267	CTGCTCTCCCAGACGGAAGGGCAATGCACCGAGGTAATCTCACCCGTCGA[T/C]GATGATGATGATGATGGAGGATTGTAGTCGGACAGTGGAGATTGGGTAGA
Arm_008686_Class_I	N/A	N/A	Chr03	9966692	Unique_Ga	Tm1_Mira454_Contig_3290	TTTTATACTTGAAATAAGCAATTGGGGGGTGACACTGACACACCCCTATT[A/G]CAACTATGAAGATGAATTATGTTTCAAATTAATGCAGCAGAGTCAAACAT
Arm_008773_Class_I	N/A	N/A	Chr02	3556148	Unique_Ga	Tm1_Mira454_Contig_3321	AACAATAGCTTTGGAGGCGATTGAGATAACGTAGTAAAAGACGCCATTTG[T/C]GATGATTGTAGAGTAAAAGAGACGGTTTGCTTTGGAGAGAAACTGAAACA
Arm_008774_Class_I	N/A	N/A	Chr02	3556064	Unique_Ga	Tm1_Mira454_Contig_3321	GGAGAGAAACTGAAACAAAACGAAGAAGGAGATGAAGGAGAAGAATGGGT[A/T]ATAATGAAAGGAGAAAATCGAGTAGCTGATCTTATGGAAGTACCCACGTT
Arm_008775_Class_I	N/A	N/A	Chr02	3555951	Unique_Ga	Tm1_Mira454_Contig_3321	CAATTCCGCTGAATGGGGTGGTTTGGGTTTGAGATTAATTTTAAAAATAT[T/G]AAATGAGATCGAGGAAACGATCAAATCAAAGCCTTAATAAGCAAAATCTA
Arm_008785_Class_I	N/A	N/A	Chr05	378574	Unique_Ga	Tm1_Mira454_Contig_3324	AAGTATTTGACCTATGGATAGGGTTGGTTTCAAAACCGGGGTTGGACCGT[T/C]GTTAACCAGATTCAATCCATTCACGTCAAATAAACGAGAATCTTTTCGAT
Arm_008800_Class_I	N/A	N/A	Chr13	29925296	2_GaGl	Tm1_Mira454_Contig_3333	TCATTTCCTTCTACCGACGACTTTCTTTCTTCCTCCTCAAGTTTATCGTG[T/C]AACCTTATATCCATGAAAGCCTTGACAGCCTCTACCCCTTGGTTTACTAT
Arm_008801_Class_I	N/A	N/A	Chr13	29925040	Unique_Ga	Tm1_Mira454_Contig_3333	TCAACTTAGTGAAATTGTTGCTCAGATCGAGGAACTGAAGCTTTTTCAAT[T/C]TCCCAATTTCATCAGGAAGGCCACCAAGTTCGTTGAAGTGAGCATCCAAA
Arm_008816_Class_I	N/A	N/A	Chr01	45557641	Unique_Ga	Tm1_Mira454_Contig_3335	AACCTAATCTGTTGCAACTTCTCTTACGTACCTCAAAACTCTTCCAAGTT[C/G]AAAACTTTAATCCGAGCTAGAAACCTTAGCCAACAAAGTCCTTTACTTTC
Arm_008821_Class_I	N/A	N/A	Chr01	45560946	Unique_Ga	Tm1_Mira454_Contig_3335	AGTTAGCAAAACTACATCCGAGTAAAATTAGAATTTAAGCTCCTCTATTT[T/C]TTCTGATGAACATATACCAACCATGGAAAGGGAAAAGCTCATAGTCCGAA
Arm_008829_Class_I	N/A	N/A	*	0	Unique_Ga	Tm1_Mira454_Contig_3338	CATCATTGGTCTGTTGTTCACTATCAAATCCATAAAACACAAAACAAAAA[A/T]CTGCTTCTACAAAAAAAATAATAATAAATAAAGGGAACCATCCCTCTAAT
Arm_008833_Class_I	N/A	N/A	*	0	Unique_Ga	Tm1_Mira454_Contig_3338	TTCTCCTGACATTTTTTGAGCTCAAGTTGTGATCGTAAGCTCTGCTTCCT[C/G]GGAATGAATGAAACGAAGAGCGGCAACCACAACTAACCTMGTGAGTGGCG
Arm_008834_Class_I	N/A	N/A	*	0	Unique_Ga	Tm1_Mira454_Contig_3339	GTCATTATATGTTGGGGAAAAAGTTTCAAAAAGCATCTAAATATGTTTCT[A/G]CTACTTGGTTTCTGGTATTTAAGTGTAATTAGACAGAACTCCATCTCAGT
Arm_008835_Class_I	N/A	N/A	Chr07	9356901	Unique_Ga	Tm1_Mira454_Contig_3339	GTGGACGTTTTGGTGCACAAGTAGCATTGCAGCCAATCATAGGACATGAT[A/G]CTTGAAAGCCCAATTTGATATGCTGCTCTTGTAACTGTGTTATCTCCGCA
Arm_008864_Class_I	N/A	N/A	Chr12	4914745	Unique_Ga	Tm1_Mira454_Contig_3353	TCAACTTGAATCGGAGCAAAAAGAATTACAACTTCTCCACAGGAAAACCG[A/G]TAACAGGACTTATCTCCGATGCCAGTGACCGTAGCTCATCCACTTCTTCG
Arm_008865_Class_I	N/A	N/A	Chr12	4914567	Unique_Ga	Tm1_Mira454_Contig_3353	ACCGTAGCTCATCCACTTCTTCGTTGCTTAGTCTCCAGCCAAGGGCACCT[A/G]CAAATTCCTTAGCTTGTGCAGCATTTTTGGCTCCTGGGATTGGCACAACA
Arm_008879_Class_I	N/A	N/A	Chr05	12225347	Unique_Ga	Tm1_Mira454_Contig_3358	GGATTATGTGGAGTGTTTATAAGAATGGCACGAGTGTTCTTTGAGATAGT[T/G]GACTTAAGCTCATCAATAGGAACAGCAAAATCCGGAGGGCGCAATGTGAT
Arm_008897_Class_I	N/A	N/A	*	0	Unique_Ga	Tm1_Mira454_Contig_3364	GAGCGATGTCCTCACWTGCATGCATAATTAATGGCAAGAACTGCTTCATG[A/G]ATGAGCTCTCCCGCATTTGGTGCCATAATATGGACTCCAAGAATTTTGTC
Arm_008980_Class_I	N/A	N/A	Chr09	9106414	2_GaGl	Tm1_Mira454_Contig_3392	ACCCAGCTAGTAATCCCAAGGTTCGGACACCTGAAAGTATGAGCACCACG[A/T]ACAAGTGCAGACAAATCTGGCTGAAGTTCCAGGTAATCAAGGGCTGACCT
Arm_008999_Class_I	N/A	N/A	Chr06	42351024	Unique_Ga	Tm1_Mira454_Contig_3397	CTTCTTTTTCTTTCCCATTCTTATCAGCGTCGGTGACTTTCTTTTCTCCG[A/C]CGTCTTTCTTCTCACCGCCGTCGTCTTTCTTAGGCGGAACCACGTCGACA
Arm_009037_Class_I	N/A	N/A	Chr03	11168270	Unique_Ga	Tm1_Mira454_Contig_3407	TTTTCCTCCTTTTTTTCCTTCTGGAATATCATTAAACTATGCACACATAA[A/G]TATTAAGACGAAATGCGGCCTCTGCTCTATAACTATCTTCCTTGGACCAA
Arm_009044_Class_I	N/A	N/A	Chr09	16718929	Unique_Ga	Tm1_Mira454_Contig_3410	TGAAAAGGGTGCAAAAACAACTAAGTGAGCAAAAAGAAGACCAATCATAT[T/C]TTTTGATAATAATATAGTTGATTGTCCTAATTACTTCAAGCTTTAGAATG
Arm_009045_Class_I	N/A	N/A	Chr09	16718980	Unique_Ga	Tm1_Mira454_Contig_3410	TTTTGATAATAATATAGTTGATTGTCCTAATTACTTCAAGCTTTAGAATG[T/C]TTTTTCCTCATCAGCCTTTGAGAGGTCCAAATCCTAGTTCTACTACAGCA
Arm_009046_Class_I	N/A	N/A	Chr09	16719289	Unique_Ga	Tm1_Mira454_Contig_3410	AGAAGGCAGCTTGGATAACAAAGCTCCAAGACTGCAAGACACAGTAGGAA[A/G]AAGGGGTGGAATTGACCAAAAGGGTGGTCCTATAATGCCATTTTGTGGGC
Arm_009047_Class_I	N/A	N/A	Chr09	16719389	Unique_Ga	Tm1_Mira454_Contig_3410	CTGTTCCAACCTAAGTTGATGGACTTGATTGGAGAATCCTCGGGTCTTTC[T/G]TCGATCAATCTTTTTGTTCCGCCAAACTGGCGTTTGTCATCATGACAGAT
Arm_009056_Class_I	N/A	N/A	*	0	Unique_Ga	Tm1_Mira454_Contig_3415	CAACTACTACCATGGCATTGTGTTCTCAAAAATTAATTGACAAATACATT[A/G]AATTCACATGGTCCACTCTAGGTACATTCATATTGCCCATCCACTCTAGG
Arm_009100_Class_I	N/A	N/A	Chr07	58601236	Unique_Ga	Tm1_Mira454_Contig_3431	TCTTCTTCGAACACTTTTTTGCTTCCTCTACAGTTTGGACATGGCACAAA[T/C]CTAGCATCACCACAACCTTCACAAACAATCCCAGGATCTCTAACAGGAAA
Arm_009101_Class_I	N/A	N/A	Chr07	58601320	Unique_Ga	Tm1_Mira454_Contig_3431	GGATCTCTAACAGGAAACCCTTTTAAAAGCTTAGCCAATTCACCATTTTC[A/G]TTAAGCTGTTTGATTTCTTCAACCCCACCAATGTGTTTTCCTTGTATGAA
Arm_009102_Class_I	N/A	N/A	Chr07	58601938	Unique_Ga	Tm1_Mira454_Contig_3431	TGACCACCATGAACCGGCGAATCTTCGTCGGAGAAACTTTGGGTATCGTC[A/G]ATAACAGGCTTTTGGACGTCGATGAGTGAAAGGGAACCATAAGTAGTGGA
Arm_009166_Class_I	N/A	N/A	Chr09	47610583	Unique_Ga	Tm1_Mira454_Contig_3465	TTTCTCTATGCTTATCCCTGTCATAATCTTTCTCTTTTTCCCTCACCTTA[T/G]TATCTTTAGCTCTGTCTTTCCCATGCTCATCTCTGTCATCCTTCCTCCTC
Arm_009202_Class_I	N/A	N/A	*	0	Unique_Ga	Tm1_Mira454_Contig_3477	TCCTCATCCTCGTCATCTGAACTTTCATCCATAGACATCTCATCAGACTC[A/G]TCATCGTCATCAGAATCATCTTCCTCATCAGAACCACTCTCATCCTCGGA
Arm_009213_Class_I	N/A	N/A	Chr06	44003416	Unique_Ga	Tm1_Mira454_Contig_3479	GTTCCAGCTTTCCTCGTAAGAATGTTCCCCTAGAAGACAATGCAGCCTCT[T/C]AAATAATCATATTTCTCTTTTATATCATCCCTTTCAGAGGTGTTTGATAT
Arm_009214_Class_I	N/A	N/A	Chr06	44003213	Unique_Ga	Tm1_Mira454_Contig_3479	TTTATGCTTGCTTGCTTTTCATCTCCTTTTGTATGTAGTTTCTGTTATTA[A/T]TTTTTTCTTTCCTATTTGTTAAATGTTACACTTAACGCATTTGGGTTGGG
Arm_009236_Class_I	N/A	N/A	Chr07	43359476	Unique_Ga	Tm1_Mira454_Contig_3491	ATATGGACCAACAAATATTTCCAGAATTCATCCAATAAAAATACAATTAC[A/G]GAAGACAAGCAGCTGGGATAATTCAGCTTTCTGCATCTGATACCTCGGAA
Arm_009286_Class_I	N/A	N/A	*	0	Unique_Ga	Tm1_Mira454_Contig_3511	TGAAGGAATATACTTGGGATAATAATAAAAAAATGCTTTGGATGGCATTC[T/G]GAAATGATCTGAATACTCCCATCGACTTCTTTTTTTCCATGTTACCTGTT
Arm_009316_Class_I	N/A	N/A	Chr05	27328752	Unique_Ga	Tm1_Mira454_Contig_3524	TTGTTTCTTTCTTGGATTACAAGTCACTTGGAGGATAGCCAATTTAGAGC[T/G]TCACTTCTCTACCAGAAACCCAACTGAATGGAACACTGGGTGATTCCTTG
Arm_009318_Class_I	N/A	N/A	Chr05	27328982	2_GaGl	Tm1_Mira454_Contig_3524	TCAACTATATCAGCATAGTCCCGGGCAGTGTAAACCCCAATTCTTTGTGC[A/G]ACAGACGAGTAGTGGTCGAAAAGGTTTTCGTCACGGCCATCATACATCAA
Arm_009323_Class_I	N/A	N/A	Chr09	3226311	Unique_Ga	Tm1_Mira454_Contig_3527	AGGTTGCCAAGGTGCCATCTCAGGAAAGTTTCCCCATTCGTTCAGGAGCT[A/G]TGCAAGAAACACAACTTACAGTACGATACCGCTTCGTTTTGGAAGGCTAA
Arm_009371_Class_I	N/A	N/A	Chr09	2205542	Unique_Ga	Tm1_Mira454_Contig_3548	TACTCATCTTATACACATCTATTATCATTGAAGAGAAACTCTTCTAGCTT[T/G]CTTTGTTTTTATAGTTTTCCTTCTGTTTCTTCCATACACACTGGAAAAGA
Arm_009375_Class_I	N/A	N/A	Chr09	2205291	Unique_Ga	Tm1_Mira454_Contig_3548	GATGCAAAAAGGCATGATAGTTTGGATAGTCTAGCTATCATGGGCCTGGC[A/T]CTCACCATTCTGGGCATAACCACAAGCTCCTTGCCAGTAATATTATCAAA
Arm_009412_Class_I	BAD	N/A	Chr13	81162	Unique_Ga	Tm1_Mira454_Contig_3564	GCACAGTCCCACTAATTGAAACATAGAATTGCTGGCGAAAAGTGGATGCC[T/G]GGATGTTATTTCATCGGTATAAATGCATAATCACACATATAGTGGATGGC
Arm_009487_Class_I	N/A	N/A	Chr06	42545234	Unique_Ga	Tm1_Mira454_Contig_3591	AATTTTGTTTTATTTTTCCTATTTGCCGGTGTCATTTCGATGCCTGCATC[T/C]TGAAATGGCATATGAGAATAACATTTTATGTTTATTCATGAAAGGNGCCA
Arm_009550_Class_I	N/A	N/A	Chr10	58772716	Unique_Ga	Tm1_Mira454_Contig_3613	CACTGAGTGGGAACCACCGCTACTGATATCAAGCCCCTGCAATTGGCCTA[T/G]AGGATCCTGTTGCATCATATCGGCAAAGGCATATGAATTGGTGGCACCTA
Arm_009551_Class_I	N/A	N/A	Chr10	58772647	Unique_Ga	Tm1_Mira454_Contig_3613	ATCGGCAAAGGCATATGAATTGGTGGCACCTACCACGGACGGATTAGTTG[T/C]CAATGTGTTAGATTGTAAGGGCTGAAATGGTGGCATTTGTATGTTTTGGG
Arm_009567_Class_I	N/A	N/A	Chr09	30695198	Unique_Ga	Tm1_Mira454_Contig_3627	CACCAAAACCGTACAAGGCTAGCATTTGAACCTAGGTATTGAAGCAGGAA[T/G]TTAAATGCCATTGGCACCACAACTGCATAACCATAGATTCCAACAGCCGC
Arm_009787_Class_I	N/A	N/A	Chr06	43164867	Unique_Ga	Tm1_Mira454_Contig_3682	TTTAGGCAGGAAACAAGAACATGGTTGTGTACAGTTTTTTCGGGTTAAAC[T/C]TTTTAAATCTAGCTCTGAAATTCATCAAGCTCAGACCCAAGAGCATGCAC
Arm_009865_Class_I	N/A	N/A	*	0	Unique_Ga	Tm1_Mira454_Contig_3716	AGTCAAACTACAACATTACACAAAGGGACCCAACATTCATATAATTAAGA[A/C]GGCCATGATTAATGAGCAGCAGAAAGCTTCATCTTCTTTGGGGGTGGGTT
Arm_009876_Class_I	N/A	N/A	Chr02	1128633	Unique_Ga	Tm1_Mira454_Contig_3719	TAATCCAATCATACAGGCAAAGAAAAGCTTCTTTGGTTTCCGAGGTTTTG[T/C]GGTTTTATCTCCCACGAAGCGACCTGCTGGGCTTCCTCCGGCATGATGAA
Arm_009877_Class_I	N/A	N/A	Chr02	1128701	Unique_Ga	Tm1_Mira454_Contig_3719	AGCGACCTGCTGGGCTTCCTCCGGCATGATGAAAGGCAAAGAGATTTCAC[A/G]AATCATTAACTCGCAACAAAATGGGCATTCACTGGCCACTGCATCATCTA
Arm_009908_Class_I	N/A	N/A	Chr07	29700003	Unique_Ga	Tm1_Mira454_Contig_3728	GGTGAAAGAAATAACTTTTTGGGACCAAAATAGGTCTGTATATCTTGTTC[T/C]AACTACAACTTCAGATTAGTGAAATAGATATCATGCTTAACACATGCAAG
Arm_010081_Class_I	N/A	N/A	Chr02	10179350	Unique_Ga	Tm1_Mira454_Contig_3780	TATTTAGGGCAAAGGATTGTTTATAATTTGTTGTAACATAGCTTTTCCTC[T/C]ATGCATTTGCTGATCTAATTTTGTATATTAAATACTTCAGAAATGAAAAC
Arm_010084_Class_I	N/A	N/A	Chr01	19643673	Unique_Ga	Tm1_Mira454_Contig_3782	AGAATAAAAGAGAAAAGGCAGATGCAGCATCCCAGGAGCTGCTTGATTTC[A/G]CAGACTTGGTTAGCTTAGAACCACCTGAAGCAATATCAAACGACACCCAA
Arm_010106_Class_I	N/A	N/A	Chr10	23207972	Unique_Ga	Tm1_Mira454_Contig_3788	CAAGAGTTTGGCTGCCTCTACTCCCAGGGTTTTGAGCTCTAGTTCGAGTA[T/C]AAGCTTCCTTGGTAGCATCGCCGACGAGAAGCGTCATTTCACCGTCGACA
Arm_010107_Class_I	N/A	N/A	Chr07	1267216	Unique_Ga	Tm1_Mira454_Contig_3789	CGTTACAAAGTGTTCTAAAAACCATGTCATTTAAAAGAGTATGTATGAAA[T/C]TACAATATATCCCACCTCTTTTTAACACGAAACATTAACGCCGATGATTT
Arm_010123_Class_I	N/A	N/A	Chr09	11428027	Unique_Ga	Tm1_Mira454_Contig_3797	TCCTCAAGTGGGAGGTTCTGATACATTTCACAACTCATTGATGAATGCCA[T/C]GGAACTCCACATTCCACACATATAAACCTTTGACAAACAGGGCACTCAAC
Arm_010153_Class_I	N/A	N/A	Chr07	49257943	Unique_Ga	Tm1_Mira454_Contig_3812	TCAAGCCCTAAACTCCCAAGCCTTTTTGTGCATTCATCCCCTCCCAATCG[T/C]GAACAAAATTTTATGTTATGCGAAACAAATATGCGCCCATCGTAAGGCTT
Arm_010201_Class_I	N/A	N/A	Chr07	19513232	Unique_Ga	Tm1_Mira454_Contig_3828	ATACCCTCTTCTTAAACACCAAATATATCATCAAAGAAGAAAATTTTGGA[T/C]GGCACAGTAAATTAAGGCTGTTGTTGGGCATCCATATAACCAGCATCGAC
Arm_010202_Class_I	N/A	N/A	*	0	Unique_Ga	Tm1_Mira454_Contig_3829	AACACACAGGCATTGCTACCATTAAAATGGTTGGTCATTACAAGCAAAAA[A/T]ACCATTTAGAAAGAAACTTAGCTCGGTTGGTAGTCGTCATCTCAGTAGTT
Arm_010204_Class_I	N/A	N/A	Chr05	4123748	Unique_Ga	Tm1_Mira454_Contig_3829	TCTAGCTGCTCAAGGCGTTTCTTGAGGTTTTCTGGGGGAAGCTCTGCCTC[A/G]AGTTTGTACTCTTCGATGCACTTCATGACTGCCCGAAGTGCTGATTGCTC
Arm_010205_Class_I	N/A	N/A	Chr05	4121409	Unique_Ga	Tm1_Mira454_Contig_3829	GGCTTCTTTTCCATGTCTCCGCGATTTCTTTCGCCTTCTCTTTCACACTC[T/C]GCGTAATCAGCATCCTCGATTTTCCGATCACTGGATCAACCACCGCCGGA
Arm_010254_Class_I	N/A	N/A	Chr08	9681152	Unique_Ga	Tm1_Mira454_Contig_3846	ACTGTAACAAAAAGGACCAAAAACGAAAAGAATATGCATATGTCATACGT[A/G]ACTTACTTTACAGTAATCCAACAACACAACTTAGATGCAATCTGTTTTCC
Arm_010255_Class_I	N/A	N/A	Chr08	9678816	Unique_Ga	Tm1_Mira454_Contig_3846	TTTGGAAATAACGGAAGTGTCGAGTGGTTCGATGTGCTTTAACATGTTAG[A/C]TATTACTATGAATCCACGATCTAAATTCGATTTCTGCGTCGAAACGGAGT
Arm_010256_Class_I	N/A	N/A	Chr08	9678693	Unique_Ga	Tm1_Mira454_Contig_3846	CTTTAAGCAGCAGCTCACGGTCAAGGCTGAAGGAGGACGGTTGCGAGGGC[T/G]AGGGAGGAAGCGAGAGAGAGAAGGTGATAGAGGTTTGACTGAAAGGGCAG
Arm_010257_Class_I	N/A	N/A	Chr08	9678630	Unique_Ga	Tm1_Mira454_Contig_3846	AGAGAGAGAAGGTGATAGAGGTTTGACTGAAAGGGCAGTGATGCGGGAGA[A/G]GATGACAGCTCGGGCCGTGGCTGCCGATGCCATCGAAGATGAGAGCTTCT
Arm_010338_Class_I	N/A	N/A	Chr01	44740009	2_GaGl	Tm1_Mira454_Contig_3876	CAATTCATTGAAGGTTTCATACATTAAAATGAAACAGCAAACCTTAACAC[A/T]CTAATTTACCAACAAAGCAACATATTCTAACTCGCACATCAGACAGTCAG
Arm_010374_Class_I	N/A	N/A	Chr08	16785107	Unique_Ga	Tm1_Mira454_Contig_3892	CATTCTCAGTCTCCACTTATTAAGCACTTTCCTTCCACGCTTCCCTTCTA[T/G]TCCTTGTTCCTCCCAATATAAAAACCATTCCTTTGTTCGCTCTAAACACT
Arm_010375_Class_I	N/A	N/A	Chr08	16784942	Unique_Ga	Tm1_Mira454_Contig_3892	TTCTCCAACTTCAGCACCTCCACTGCTCCACCATGATGATACAGTTGACC[A/G]CCACTGTGTTGAGCCGTGGACAAGGAGGAAAAGAACAAAAAGATCCAGAA
Arm_010378_Class_I	N/A	N/A	Chr08	16784204	Unique_Ga	Tm1_Mira454_Contig_3892	TTGTTGTTTATTTTATTCTTTTTCTTTTTCAATTTAATTGGCATGTTTTA[A/G]CGTTATTTATTTAATTACTTTTTTAGCTCTCTCTTGGTTTTGTTGATGTA
Arm_010452_Class_I	N/A	N/A	Chr09	5084088	Unique_Ga	Tm1_Mira454_Contig_3920	GCTTGTAGGTACAGCACGAGACCGAAGAAGGATGCATTTGAGGTTAAGTA[T/C]ATATAAGAAGAAAGACCGAGTTCAGTTGCGACATCAACCATGGGCGAACA
Arm_010453_Class_I	N/A	N/A	*	0	Unique_Ga	Tm1_Mira454_Contig_3920	TAAAAGCTTCGGGTGCCAATGTCCAAAGATGTAACGGGGGAGGATCTACC[T/G]GAGAAAGCTGAATTAGCTGGATTCGATCAGGTTGCGAAGTAGCAAGCCAT
Arm_010503_Class_I	N/A	N/A	Chr07	45705493	Unique_Ga	Tm1_Mira454_Contig_3935	GGCACATATCAAATCTTTGATGTACTTTGGGTTCATAATCCCGTATTTCT[T/C]CATGAAATTGGTTCTTTAAGCAGTTTGTAAGATTTTACTTCGCAATAATC
Arm_010561_Class_I	N/A	N/A	Chr05	7587505	Unique_Ga	Tm1_Mira454_Contig_3956	ACTCATTATGAACACCAAAATTCAAGCCTTTGTTTATTACTTAGTTGAGC[A/C]GTCATGAAATTTGTCTAATACCAATATCTCAAATAAAAACCCCAACTCTA
Arm_010562_Class_I	N/A	N/A	*	0	Unique_Ga	Tm1_Mira454_Contig_3956	AAGACACTCCCGGTAAAGTCTGATAACGTTGTTAGCAAGCTCAGGGGGCA[A/G]CGCTGTTTGTAAAGACGGCATTTTCTTCTTCTTATCTCGTGCGGCAGCTT
Arm_010625_Class_I	N/A	N/A	*	0	Unique_Ga	Tm1_Mira454_Contig_3971	ATGCTTTTTTGCATTCAAAACCTGTAATTTCTCCTCAACATCCCTTTTCC[A/T]TTTTTCTTTTCCATTGAAATCATTTATTTTATCGCTTACCTCTACATTTG
Arm_010626_Class_I	N/A	N/A	Chr10	33180103	Unique_Ga	Tm1_Mira454_Contig_3971	GCTCAATAGGAGGCTCACAGGACACGGGAGATTGAATTTGATGCTTTAAA[A/G]CAGAGTTAGGGTTAGGGTTAGAAGAAGAAGAGGAACGGAGACGAGAGAGA
Arm_010655_Class_I	N/A	N/A	Chr04	45420174	Unique_Ga	Tm1_Mira454_Contig_3987	GTTGGTCCAAGTTTCCGAAGAATGAAGCTTCCATCTTTGGATGGACGACC[A/G]CAGGGTACTTGCTCCTGCAGAATTTCCCGAATACGGAATCAGGATTCTGG
Arm_010656_Class_I	N/A	N/A	Chr04	45420021	Unique_Ga	Tm1_Mira454_Contig_3987	AGCTCTCTTTATTGACTGTAAGATTATCTAAATTAATTGAGAAATTCTCC[A/T]CTTGAAACCCACTGAACATTCTCTGGCAAATATGGGACTCAAATGCGTAT
Arm_010704_Class_I	N/A	N/A	Chr13	46525756	Unique_Ga	Tm1_Mira454_Contig_4007	AGGAGAAACTGGAGCATCTCCAAAAAATACATCAAAAAGTGCAGAACCTA[T/C]GTTTGGTGACTCAATTGTAGCATCAGTACTAGTTGGCAATCCATCTGATG
Arm_010707_Class_I	N/A	N/A	Chr13	46527127	Unique_Ga	Tm1_Mira454_Contig_4007	ATGAGTTGACAGAGACAAAGAATGAACTTTGTGAAATCCAAGAAGTGGGT[T/G]TGAAAGTTTTCCTGGAAAATTATTTCTGGGATTGGGTTTAGAAGGTAATG
Arm_010708_Class_I	N/A	N/A	Chr13	46527278	Unique_Ga	Tm1_Mira454_Contig_4007	TGAACTTTTAATTTTATTTTGCAAGCTGAAATCTGTAGTTTCAGGACGAT[C/G]AGAAAAAGGGAGAATGTTGAAGGGAACTGAAGTCTATGGTTGTTTGTCTT
Arm_010724_Class_I	N/A	N/A	Chr03	41780216	Unique_Ga	Tm1_Mira454_Contig_4015	AATCTAAAACAGTCAAAATAACAATATAATAAACTAACCCAAGTTCTTCC[T/C]CCGTTTTCTTCATTTTTATTATTCTTATTAAAACTGTCACCTAACAAGGA
Arm_010737_Class_I	N/A	N/A	Chr08	10927978	Unique_Ga	Tm1_Mira454_Contig_4020	GCATAACTGCAACATAAGTTGTTTCAACACTGCATGGTTTCTTTGTTAGG[T/C]TACAAAGTTGGTGTATTTTACACAAACTGATGCAGGTATTCATCAACACT
Arm_010748_Class_I	N/A	N/A	Chr08	293563	2_GaGl	Tm1_Mira454_Contig_4025	CATCAGCCATAGTATCACCATGGTTAATAGGCTTAAAAACACTATGAGTT[T/C]GAGCAACAGTGAACAAGGGAGCACCATTCGATTCATCAGCTAGTTTGGAT
Arm_010774_Class_I	N/A	N/A	Chr01	3085035	Unique_Ga	Tm1_Mira454_Contig_4041	CTAACAACAAACCCAGCAAGCTTTGCAAGCAACACACCAAATAACCAAGG[T/C]TGCTGATATCGGAGAAGACAACATCATAACCGGTAATGTATAATCTTTTT
Arm_010792_Class_I	N/A	N/A	Chr11	26218833	Unique_Ga	Tm1_Mira454_Contig_4053	ATAGGACTCATGGAGGAACATTGAAGCTGGAAATGTGTGCAGGGATACGG[A/G]GCATAGTTTCTGGTTGTTCCCTTTCTGGAACATTGCTTCTGGAAGATAAT
Arm_010825_Class_I	N/A	N/A	Chr02	55207540	Unique_Ga	Tm1_Mira454_Contig_4065	TAATGATTTCTACCAGAGTTTCGATGAATGACAATCGACCGATTTCGTTC[T/C]GGCCCTCGGGATGAGATGCAAGAAGTAACAAGATGGAGAGTGCTTCATCA
Arm_010826_Class_I	N/A	N/A	Chr02	55206838	Unique_Ga	Tm1_Mira454_Contig_4065	GTTCAAGGTTGTTCTTCTCACACCATTGCAGAATAAGGTTGCGGAGTGCG[A/G]AGTTTGGTGCTAGAGACAAGTGTTCTAAAGTTTGTCCAGTCTTTGGACAG
Arm_010893_Class_I	N/A	N/A	Chr05	19206598	Unique_Ga	Tm1_Mira454_Contig_4088	CCTAAAGGAAACATTAAACCCAGAAATATCCCTTTGTATCTACAGGTTAT[A/G]ACTATTCAACCCGGGTATTTCTTTCAGCTTCAACTAACTGATAAAAAGAG
Arm_010894_Class_I	N/A	N/A	Chr05	19206902	Unique_Ga	Tm1_Mira454_Contig_4088	TCCACTCTCAAACTCAAACTCTGCACCTCTTCCTTTATCTTTTACGCCCA[A/G]ATCATTGTGCAAATTTTGGGGAGGCAAATGTTTCACAAGTTTAAAAAAAG
Arm_010895_Class_I	N/A	N/A	Chr07	39297455	Unique_Ga	Tm1_Mira454_Contig_4091	CGACAAATGCGGCAGGGACCAACTCCAATACCCAGTCCGCAAAGCAGTGG[A/G]GACTTTTCAGCATTAAGTCCGATTGCCGGTGGTTTCGTAATGAGCTGCAG
Arm_010901_Class_I	N/A	N/A	*	0	Unique_Ga	Tm1_Mira454_Contig_4096	AATAAAGTTTTGAACAATCCTGGAATTCCGTAAGAAAACAAAAGTTTACC[C/G]AGAAAACTACACCAAAGCTGCCCTCACAGACCCCTGACTTTCTTGATGAG
Arm_010902_Class_I	N/A	N/A	Chr09	18431866	Unique_Ga	Tm1_Mira454_Contig_4096	ATGACTCAATAAGTTGATCCCCTGTCTCGCTGGAGTAAAGATTCCAGTAA[A/T]AGCTCGCCTCGATACAGCGTTCATTTTGTAATGGATTTTTGGCACAATTT
Arm_010938_Class_I	N/A	N/A	Chr09	2254104	Unique_Ga	Tm1_Mira454_Contig_4111	GAAAACTTCCTTCCGGTGGTGAAGTATGTTTGGGTGGATTTTCCGAGAGG[A/T]AAGTTGTTGCCAATGATGCATGAAGAGCTGCACCATATGGAAATACATCT
Arm_010951_Class_I	N/A	N/A	Chr09	4500577	Unique_Ga	Tm1_Mira454_Contig_4116	GATCAACCAAAAATTGTCTGCTACCAAAAACTGATAGCTTCCCCTACAAA[A/G]AGATCTTTCCTTAGATGTAAGGTTCTCTTAGTGAAGTTGGCAGCACCAGT
Arm_010977_Class_I	N/A	N/A	Chr11	1045607	Unique_Ga	Tm1_Mira454_Contig_4127	TAAATGATTGTAAAACCGTTGTGCTTCGATGGTTGGCAAGTAAACTTGAC[C/G]CTTATCATGCAAAGGAAGTTCTTAGAGGATTAACCAATTGCAATGTTAAC
Arm_010978_Class_I	N/A	N/A	Chr09	30553781	Unique_Ga	Tm1_Mira454_Contig_4128	CTTTGCTCAATTGATCAGAGAAAATCCTGACATCAGGAGTTAATTTTCCA[T/G]ATTCGAGTTCTGTATCCTACGGACATGAGGGCAAGCTCCCAAAGCATGTT
Arm_011049_Class_I	N/A	N/A	Chr06	50006718	Unique_Ga	Tm1_Mira454_Contig_4143	TGTTCAAGAACACGCAGGAGTGTCGCTTCAGCTTTTGTGATGACATCATC[C/G]GACGCTTTTTCTAGCTGTCGATCGACAATATTCCGGAGGGAATTACAGTA
Arm_011060_Class_I	N/A	N/A	Chr04	53530712	2_GaGl	Tm1_Mira454_Contig_4148	CAAATGGAGAGTTTCGGATACAATTCGTATACCGGACAGATTACCATATA[T/G]AACACAAAATTTCTCCACCGATTCCTTCTAGTCGAGCCTCCCGGTCTGTC
Arm_011061_Class_I	N/A	N/A	Chr13	36441209	Unique_Ga	Tm1_Mira454_Contig_4148	CTATGTCGTAGGGTTAAAACCAAAAAATATTTGTTGCGTTCCCGATGTTT[T/C]CTTACGTTATCGATAAAACCTTCTCGTAAAAGTATTTTAACAATGTTTTC
Arm_011064_Class_I	N/A	N/A	Chr02	30565029	Unique_Ga	Tm1_Mira454_Contig_4148	AAGGACGAAGAAAAAAAGAAATATTGTTTGTCAAAAAAAAAAGGAAACTC[A/G]CAATTGTTTTTTTATTCCCAAGACAAGACTTCTTTCCTTTGGTTCTATAT
Arm_011074_Class_I	N/A	N/A	Chr01	55328526	Unique_Ga	Tm1_Mira454_Contig_4153	GTTTTCAATAAGTAAATTAACTAAACACATCCACTGCCCCTTCTTTTCCA[T/C]TTTCAATCCCTACGTTATTCACTCTCCACTTGATCTCCTCTTTGATTAGT
Arm_011094_Class_I	N/A	N/A	Chr09	9634762	Unique_Ga	Tm1_Mira454_Contig_4165	GTGGAAGATGGGGCGCAAGCTTAGGCTTAACAACAATTCAGGACTATGTT[A/T]TAATGCAAATAACGGGTTTGAAGATGCCTTTGATAGGGGCATCGGTTTAT
Arm_011179_Class_I	N/A	N/A	Chr06	37109716	Unique_Ga	Tm1_Mira454_Contig_4211	CTAGCCAAATGGGGTGAAGACACGAGTGTCAACCCGCAGACACAGCATTC[A/G]GTAGGAAGCTCACATGCACGGGCTTTGCATCTTGGACAAGTGTAACCTGC
Arm_011193_Class_I	N/A	N/A	Chr01	8811997	Unique_Ga	Tm1_Mira454_Contig_4217	AAGAGCACGAAGGGGGCTGCCACTACGAGTCCACCGTATAACAGTACGGC[T/C]AGTGTTTCTAGAGGCTTCCCCAAGGCGAGGCCCATTCTCGGAAACAGAGA
Arm_011235_Class_I	N/A	N/A	Chr07	1529684	Unique_Ga	Tm1_Mira454_Contig_4236	AGTAGCAAGCTCGTTCTGGATATGTTGAGGGACGACATCAAACTTGGCCA[A/G]TTGCATGGTGTAGGATGCACGACCTTTCGTCATACCTCGGAGAGTGCTGA
Arm_011252_Class_I	N/A	N/A	Chr11	52200705	Unique_Ga	Tm1_Mira454_Contig_4241	CTAATATTTTGTTTTTATGCAAATGCTTCTGCATTTAAGTTAAAATTTCC[A/G]ATTGAAACCTTGGGACTTCACTTGTTTTGTGCAAGCCACTTACAAAAACC
Arm_011267_Class_I	N/A	N/A	Chr07	60719790	Unique_Ga	Tm1_Mira454_Contig_4249	AACCATGACTTGCATTATATACGATGGGATAACCCTCCGAAGCAGCATCC[A/G]ATGACTTTGACGTTGGAACATTTCGACGACATGGTTCGAAGTGGAGCCCC
Arm_011300_Class_I	N/A	N/A	*	0	Unique_Ga	Tm1_Mira454_Contig_4258	TTAATTTTTTCGACATTAAAAATGACACAAAAAGTAGAATTGCTTAACAA[A/C]AGAAAAAGATGATAAACCAAAAACGATTGAAATTGATTCATACAAATTGT
Arm_011417_Class_I	N/A	N/A	Chr06	43554445	Unique_Ga	Tm1_Mira454_Contig_4284	CTGCCCCTAATTCCCATCACTCGCTTTAGATTTAAGATAGCAATCAACAG[A/G]AAACAGATTCTGTTCTGGGTGCAGCATTGGAGAAGTATAATATGAGAGGA
Arm_011470_Class_I	N/A	N/A	Chr02	40203581	Unique_Ga	Tm1_Mira454_Contig_4299	GTTTGTTTCTTGAACAGCTTTGAGACAGACTTCAGAACAGTATATCCTTA[C/G]AGAAGCCTCAATAGCACGCATTGCAACTTTTACCGCATCACATCAGTAAA
Arm_011471_Class_I	N/A	N/A	Chr02	40203486	2_GaGl	Tm1_Mira454_Contig_4299	AGTAAAAACAAGAAAAATGTCTCAAAGATATCGGTTCTTTTCTTTTTAAA[A/G]TCAGACCAAAAAGGCACCGGAAAGGTAACAGCACCTCAAACAGGCATTAA
Arm_011485_Class_I	N/A	N/A	Chr09	19716245	Unique_Ga	Tm1_Mira454_Contig_4310	AGAGTATTTCAAATATATTTACAACATGTACATTTTACAGCAACAAGAAG[T/G]ATTTTAAACAAACCAACCGAGAATTGAAAGAATAATACAGTTCAAACAGT
Arm_011500_Class_I	N/A	N/A	*	0	Unique_Ga	Tm1_Mira454_Contig_4318	TGCCATTTTACCTGATGGCTTAACAACTGATAGTGCAGCCATCACCAGAC[T/C]ATCGAGGATAACAAGCTCTGAAGGAACTGATCTCTAACGCCACAGATATA
Arm_011516_Class_I	N/A	N/A	*	0	Unique_Ga	Tm1_Mira454_Contig_4322	ACCAATAGTACATAACCMTTAAAAACCATACATTATAAATATGACCTAAA[A/T]GAGATAAAAAAGACTAAAATAGATAGTTAAGAACTCCTTATATCTAGAAT
Arm_011539_Class_I	N/A	N/A	Chr10	11758618	2_GaGl	Tm1_Mira454_Contig_4331	AGTATATCAGCCTTCACCCTATTGCAAATTATTGTTACATAGTCTTCCAT[A/G]TGCTTCTCTATAGGATCAAGGCCAAGATATATCAAAATCTCCCAACACTG
Arm_011540_Class_I	N/A	N/A	Chr10	11758700	Unique_Ga	Tm1_Mira454_Contig_4331	TCAAAATCTCCCAACACTGAAGAAACTGTTTCTTGTTAATTTTCAAAGTT[T/C]TCCTGACTTCGTCAACGACATCAGTGGATGGCAAGAATCTAGGAACCTGG
Arm_011552_Class_I	N/A	N/A	*	0	Unique_Ga	Tm1_Mira454_Contig_4335	GGTTAAAACTTAAAATTATGCGTGGCAGGTGGTTGTACATATTTAAGTGG[A/C]AAGGATGGTTGTTCCATCTTTAGGTTTGGAGTGACGAATTAGTGTTGTAG
Arm_011627_Class_I	N/A	N/A	Chr05	59219810	Unique_Ga	Tm1_Mira454_Contig_4367	CCTCATTTCAGTATAAAATTGATTTTTCACAAAAACAATGAAAGCATTTC[A/G]AACAAGTTTGTCACCTGAAACTAATCCAGGAAATATTGTTTTGCTTTTCT
Arm_011672_Class_I	N/A	N/A	*	0	Unique_Ga	Tm1_Mira454_Contig_4381	CTGTGCATAGTGCATCATCACCTTGAATATTGGTGGGACAGTTTCAGAGT[T/C]GAATCATGTCTTAAGTCGGGCTATTTATTCCCGAGTACTTCTTGAAGGCG
Arm_011673_Class_I	N/A	N/A	Chr11	22579809	Unique_Ga	Tm1_Mira454_Contig_4381	GAGACAAATTTTTGCATTGGACCTATAAACGTACCTGTTGGTGTTTCGAT[A/T]TGAATTTGTTAGGACAGAAATGTATAGGGTTGCACGTGTCTTGACATTGT
Arm_011682_Class_I	N/A	N/A	Chr03	30183685	Unique_Ga	Tm1_Mira454_Contig_4383	AAATGATACTATTCTCATCTGCAACCATCAAAATACCCTTTCACTTTCTT[A/G]GTGATCCTCATTTTGGAAAAAGAAAATAGAAAAAACAACATTCATTCTAC
Arm_011763_Class_I	N/A	N/A	*	0	Unique_Ga	Tm1_Mira454_Contig_4408	ATTTCACGGTTCAGTCAAATTTAGTTTGCTGAGTTCTCTGATACCTCATT[A/G]CAAGGGATTTCTGGCTGAGCATGGCCATGGATGGCCTCAAAGATCTGAAC
Arm_011764_Class_I	N/A	N/A	Chr05	63948180	Unique_Ga	Tm1_Mira454_Contig_4408	TGAACAGAAGCTTTCGAGAACTTCATTAAAGCCTGAAATGCACAAGGCAG[C/G]CTAGTTTTTAGATTGTTTAAAGTCATGGTCTTGTTTACTTGGACTAAGTT
Arm_011765_Class_I	N/A	N/A	Chr05	63948065	Unique_Ga	Tm1_Mira454_Contig_4408	TCTCCATGTCAACTCGCTTTTCCAAGGCTTCGATTTTGGCGCACTTCAAC[A/G]ATAAAGGATGCTTGGGGCTCAGATCGGCCGCTACACTTCCCTCAACCTTT
Arm_011767_Class_I	N/A	N/A	Chr10	12738591	Unique_Ga	Tm1_Mira454_Contig_4410	AGAATAACAAGCAAACTACAGAAAAGATTCCTAAATCAACACTATAGAAA[A/T]GCAGTGGAAGATGTACCACGGCCGCCAAGCCCATGGTGCAACAAATTGTG
Arm_011787_Class_I	N/A	N/A	Chr09	64039638	Unique_Ga	Tm1_Mira454_Contig_4419	ATAACCTAGTAGTTGTATGTACCACTCCTGTAACCTATCATATCTTTTGG[A/G]CTCCTTGATCTCCAACAGAATCCCCGGTGGTTGCTAAGCCTCGAATCTTA
Arm_011832_Class_I	N/A	N/A	Chr08	4285022	Unique_Ga	Tm1_Mira454_Contig_4432	TTTTCCTTTCTATTCAACTCTTCGGGCGCCACATTTCTCGCATCCACAAG[A/G]TTCCAGTTCTCTATCCCTTTCACTTGTTGCACCGAAAAGCAACTGTAAGT
Arm_011879_Class_I	N/A	N/A	Chr02	1998650	Unique_Ga	Tm1_Mira454_Contig_4448	TGAAAACAAAAGCATCAGTGTATAAACATAAACCAGTTTGTAATAACCAA[A/G]TCCCTTTAAAAACCAATCCAAAACACAACAAAAACTCAGCAAAAAAAGCA
Arm_011880_Class_I	N/A	N/A	Chr02	1998760	Unique_Ga	Tm1_Mira454_Contig_4448	ACAGACAAAACCAAACAACAACCGGCACAAAGGAGGGTTAATTGAGCAAG[T/C]AAGTTATAAACGATGGTACCAAGACCTGTTATACCAACACCGATGAAATA
Arm_011910_Class_I	N/A	N/A	Chr03	880868	Unique_Ga	Tm1_Mira454_Contig_4461	TTATCAACTAGTATGACCACACATTGAGAAAATAGCATCTTCAGTACATA[A/T]AACAGTGGTTAACTACATACATGAGAACCCAAACTAAAAACCTTCTATTT
Arm_011911_Class_I	N/A	N/A	Chr03	880702	Unique_Ga	Tm1_Mira454_Contig_4461	CGAACTAAAAACCATAACATCCTATCCAGAAAGTTTCTAAACTTTAACAC[A/T]TGCATGTTCTGTTTTGCTTTTGGGATAACTAAAAGCAACCAAAAACAAGT
Arm_011978_Class_I	N/A	N/A	*	0	Unique_Ga	Tm1_Mira454_Contig_4484	TCCTAATTAGATTTTACACAGATAATTCATTTCTTAGTAGCAGAAATGGG[A/C]GAAAAGAACGGTCGGATTAACGTTTGTAACTTCGCAACAACTCTATAGAT
Arm_011991_Class_I	N/A	N/A	*	0	Unique_Ga	Tm1_Mira454_Contig_4488	ATGTACTTGTATTCAACACATATTTGAATGTGACTACAAAAAAGACTTAC[A/G]CATATCTGTCTAACATAAAGCTGTATCAAATACTCGACTCTAGTCTACAA
Arm_011992_Class_I	N/A	N/A	*	0	Unique_Ga	Tm1_Mira454_Contig_4488	CAAATACTCGACTCTAGTCTACAACGAGCAAGTTATTTTGCATTAATCCC[T/C]CACCAATGGTAGGGTATTCTGGTGATAGATGCCACTCTCCATCCACCAAG
Arm_012002_Class_I	N/A	N/A	Chr13	4342637	Unique_Ga	Tm1_Mira454_Contig_4490	AAGTGAAGTATTCTCAACAAGTTCTGCACAGTCTTCACTCCCAATGTTTA[C/G]AGTTCCAGTTGTGGTGTTCTCTGACAAAGGAGGAACCTTGGAATGCATCC
Arm_012006_Class_I	N/A	N/A	Chr10	51191508	Unique_Ga	Tm1_Mira454_Contig_4491	GGAGCATTTTAATCTCATTATGTTGGCGATCATTAATTTCTTTTTGTTCA[T/C]GTAAACTTCTCTCTAATTCTTTAATACAAGATTCCTTCTTTGCAAGAGAT
Arm_012052_Class_I	N/A	N/A	Chr12	4659251	Unique_Ga	Tm1_Mira454_Contig_4506	ATATTATATTACACCCACGAGCGATCCAATTGTTTGTCACCCACCCCCTC[A/C]TATTGAATTTGAATTTGACCCATTGTTCGTTTGGCAATGTGTGTGTGCAT
Arm_012129_Class_I	N/A	N/A	Chr12	3675997	Unique_Ga	Tm1_Mira454_Contig_4541	TATTGTAGGGAGCTATGTTCCTTCTTCCTCTGTTTCTAAATATCAGAAAA[A/G]GTAAACTAAGCCATCTGAAACAGTAAACAAGAAGTCTCACCAATTTTATT
Arm_012132_Class_I	N/A	N/A	Chr12	3675707	Unique_Ga	Tm1_Mira454_Contig_4541	TCAACCTCTAACCACCTGTCTACTCTAGCCTTTGGGAACTGAACATCATC[A/G]CCCGGTGTAGGTTGTTCCTCTCTTATCTGCGAATATAGCCGTCTCCGTCC
Arm_012135_Class_I	N/A	N/A	Chr12	3674431	Unique_Ga	Tm1_Mira454_Contig_4541	CAATGAGAAGGGGATTTTCACAGAGGCTAAGATAAAGTTGTTTCTTGGAC[A/G]AGAAAGAGAGCGATGAGGGAATTAATTCCTGGTATTGGGATGGCAAGAAG
Arm_012136_Class_I	N/A	N/A	Chr12	3674337	Unique_Ga	Tm1_Mira454_Contig_4541	CAAGAAGCTTTCCCAAACAGCATCGGATTCAGCAGCCGAATTAAAAGCAG[T/C]TGAAACAAGCGACAATCTACAGGCATCTCGAGGGGAGGTCAAGGAAATAA
Arm_012208_Class_I	N/A	N/A	Chr02	42850388	Unique_Ga	Tm1_Mira454_Contig_4566	ATCACATTTTATTGTCCCCATAGTTCTCGTCTGCTAAATGCTGGTTCCAA[T/C]ACAATAAAATGATGGTCCCATATATACACAATACCACCAAACTATAAAGA
Arm_012209_Class_I	N/A	N/A	Chr02	42850440	Unique_Ga	Tm1_Mira454_Contig_4566	CAATAAAATGATGGTCCCATATATACACAATACCACCAAACTATAAAGAT[T/C]TGCATATGGGTCCATTTGGTTTATTTGTAATAAATCCGGTAGATAATGAA
Arm_012261_Class_I	N/A	N/A	Chr06	40286396	Unique_Ga	Tm1_Mira454_Contig_4577	CACCATGAAGCTGTTCCACGAATATTTACCTCGCAACTCACGATCCCTAC[A/G]TTTTTGGGAAGAATGCTAGTTGGGATACCGACAATCCTGATTGTCAAGTT
Arm_012281_Class_I	N/A	N/A	Chr13	44522015	Unique_Ga	Tm1_Mira454_Contig_4583	AACCAACTTGTTCCCAGGAGCTTGACCTTGGGCAGCAGCAGCAAATGCAG[A/C]AGGGATTGCTGGCGCAGGAGGCATGAAGCTAGGTTGTGCATTCATGGTTT
Arm_012299_Class_I	N/A	N/A	Chr06	48414654	2_GaGl	Tm1_Mira454_Contig_4594	GAGGATCATGCACCACCAGCCATATCCATATCTGTAACCCCATCTATTCC[T/C]TTGAAAACAACTCGTAATTTTCTTAAACCAGACGACTTTTTGTCATCCTT
Arm_012336_Class_I	N/A	N/A	Chr11	924203	Unique_Ga	Tm1_Mira454_Contig_4609	ATTAAAAGTATATCTATCATTACAGTAATTCAATTTCGTACATAAGATAA[A/G]AGTCACATATTTGCATGCCATGAATGAACTTGTTTTACACCTACTCTCAA
Arm_012337_Class_I	N/A	N/A	Chr11	924103	Unique_Ga	Tm1_Mira454_Contig_4609	AAATTATTACTAGTTTTTTGCCCACTAATCTCTAAGTCTAAGCCATAATC[A/G]TCATTCATGTGAGGTTCATCCACATTATTACTGCTAACCCACGCTTCTTC
Arm_012403_Class_I	N/A	N/A	*	0	Unique_Ga	Tm1_Mira454_Contig_4627	CTATTAGCATTCAAGTTCTCCCCAGACCCAATATGCAAAATCACTAAATC[A/G]AACTGGTTGGATTCCGTTACCTTCCCTTCATTGAAGCCAAGTTTTTCTCC
Arm_012479_Class_I	N/A	N/A	Chr06	21011933	Unique_Ga	Tm1_Mira454_Contig_4657	GTATACTAGTTGGAGCAATTTATTATGCAGATATCTTATTAGAGATTACT[A/C]GAGCGATGAACTAAGAAGCATTAGTATGCTTTTATTGATTAAGCCAGGAA
Arm_012541_Class_I	N/A	N/A	Chr08	51943180	Unique_Ga	Tm1_Mira454_Contig_4681	CTTCTAGACCCTAAAGACTACTACTCCACACATGATTTCTTTTGCGTTGA[A/C]CGGAATGCCCTTGTTCATGGGTTGTAATTACGATCGAGGACGGAGAGCAT
Arm_012573_Class_I	N/A	N/A	*	0	Unique_Ga	Tm1_Mira454_Contig_4698	TGTGTTAAGAGCACAAATATTTCTATTTCGGTTAAATAAGCAAATATCTC[T/C]GCTATGCTATCCCAATTCCCATCAGTTTCAGCTCTTCAATGCGCATTTTA
Arm_012611_Class_I	GOOD	N/A	Chr06	653512	Unique_Ga	Tm1_Mira454_Contig_4712	GAGAGGAACCAAACAAGGGAGACGACGAGCAGGGAAGAGAGACCATAGAC[A/G]GTAAGAATGGTGGACTGAGAAAGGGAGACGGGGACATATCCAGGCAGTTG
Arm_012668_Class_I	N/A	N/A	Chr09	8976568	Unique_Ga	Tm1_Mira454_Contig_4732	AAGTAACGGAAGCGTGAATCGAAGGGAAGAATGCCGCAGTTTCGAGATCC[A/G]AGAAGGCTTTGCCTCCTTTGTGATATGCATTGCTCCACAAAGGCAGCTTG
Arm_012721_Class_I	N/A	N/A	Chr06	28893844	Unique_Ga	Tm1_Mira454_Contig_4747	AATCAGCACATCAAAACTAAGGCAATGGCCATGAAGAAGACAGGAGACAG[A/T]GTAGAAACAAGGGAAGAAGCTGAGTTGGTCACAAGAGGAGGAATTGAAGT
Arm_012753_Class_I	N/A	N/A	Chr10	3726728	2_GaGl	Tm1_Mira454_Contig_4757	TTCTCACATTGCTTGCTTCTTAAAGAAAGGTTTCTGACAAATAAGGAGCC[T/G]CTCATCGCTGTTACTTTCAATTTCTATGATTCTGGCATCCCACTTCAACC
Arm_012765_Class_I	N/A	N/A	Chr06	43753872	Unique_Ga	Tm1_Mira454_Contig_4766	TAATGTATTCTGAGCGTTCCATCAGTCACGAACAGAAATTTAAGTCCATC[A/G]TGCCACAATGGAGAGATTTCCTCGCGTGTATAATGATAGTAGTCTCGCCG
Arm_012816_Class_I	N/A	N/A	Chr07	53491097	Unique_Ga	Tm1_Mira454_Contig_4789	GTCACCATAACTTTTTCTTTGTTTCTAAAAACTTGGGGAGGATCCGTATT[A/G]GACTCAGTTTGTTGCTGAACTTCTTCCTTGTCTTTCCAACCGAAAAGTGA
Arm_012844_Class_I	N/A	N/A	Chr10	57827385	Unique_Ga	Tm1_Mira454_Contig_4799	CTTGGATGCTACCCTCAATCTCTAGTTACTGAAAGGCTGATAATTTAGTT[A/C]AAAAGAGTCTTGCTTGTTGTGTTAAAAACAGATTATAACTCGTCGTGTGG
Arm_012882_Class_I	N/A	N/A	Chr06	48873409	Unique_Ga	Tm1_Mira454_Contig_4809	GAACTCGTCTACAAAATACATAATAAAAGTAATAATCAGACATCAAGTGG[T/G]TCAAACTCGGTTGTACGCAACTGATTTGCTGAAGAGTTGGCGGATATAGA
Arm_013032_Class_I	N/A	N/A	Chr04	32591263	Unique_Ga	Tm1_Mira454_Contig_4869	AAACTGGATTTGTAAGAAGGTAATGAAAGGATTCGAGGTTTTGTGAGAGT[A/G]AACATAGAGACCGATGAAGAAGAGGATGAAGGACTTGAAAATGATGAGTC
Arm_013040_Class_I	N/A	N/A	Chr09	18206324	Unique_Ga	Tm1_Mira454_Contig_4877	CAGAAATCTAGTCGGGAGTAGAGTATAGCATCATGCCATGGATTACTTCC[C/G]ATTTTAAATTACACACTTTAATCAACATAAGCAAATGACATTCAAAGCCC
Arm_013050_Class_I	N/A	N/A	*	0	Unique_Ga	Tm1_Mira454_Contig_4886	TGACAGAACAAATATGAAAAAAGGGTCTCAATTGAGCATACGAGAACTTT[A/C]AACAAGTTGGGGACTGTATAGGGACCATACTGAAACATTTCACAAAGATT
Arm_013058_Class_I	N/A	N/A	Chr09	8530	Unique_Ga	Tm1_Mira454_Contig_4892	ATATATAAGAGGAGACAGTACACTAGGGTTTGAATGATACACGGGAACAA[A/G]GGTAGAAAACACAACGCCAAAAAGAAAAAGGTGCTTTTCCCTCTTGCTCT
Arm_013125_Class_I	N/A	N/A	Chr07	1745794	Unique_Ga	Tm1_Mira454_Contig_4919	GAAAATTGACCTGAAACGTATTTTTGGTTCTGTAGGAATGAACCTATATT[A/T]CAGCTGATATGAGAAAACAAAACCAGTTATCTCATTAAATCCAAGAACAC
Arm_013131_Class_I	N/A	N/A	Chr05	37683739	Unique_Ga	Tm1_Mira454_Contig_4920	TGGAGGTGCCGATATAAGAACTTGTTCTCGTGGAAGTATCTATGCAAAAA[A/G]TATTGCCAAGTGTCCATAACCAACATTGCTGTAACGAACTGGCTAGCCAG
Arm_013132_Class_I	N/A	N/A	Chr05	37682130	Unique_Ga	Tm1_Mira454_Contig_4920	TTAGAATGCAATCTATAATTCTCAAACGACCCCAAACACATATACATTCC[A/T]GAATAAATCCAATACACAACAATCGGAACCACAGTTCCCAACAATTCATC
Arm_013151_Class_I	N/A	N/A	Chr09	496005	Unique_Ga	Tm1_Mira454_Contig_4928	GTAACATTTCGGAGTAGCAAGCAACACTTGCTGCTTGTCATTTGAACCGA[T/G]TTGCCGGTTCTTTCTTATAAAAGACAAATTCCAATACCATTACTCTACCT
Arm_013177_Class_I	N/A	N/A	Chr02	16031924	Unique_Ga	Tm1_Mira454_Contig_4945	CTCATTTTCAAAGCAACAAGAAGGAACAAAAATGATGAAAGCTTAACGGC[T/C]GAAATTGAAAAAAGAATTTGACACCATTGAAAGCAGTGTGACTTCACTCA
Arm_013188_Class_I	N/A	N/A	Chr08	53747632	Unique_Ga	Tm1_Mira454_Contig_4947	GAACTCATCTTTGAAGTCTGCAATGCCATTCAGAATCTCCATTTTTTCTA[T/C]ATGACCAAGATTGTTAAAGAAATTTAATTCAGCACCTTCCCTTTTCTGCA
Arm_013189_Class_I	N/A	N/A	Chr08	53747555	Unique_Ga	Tm1_Mira454_Contig_4947	ATTCAGCACCTTCCCTTTTCTGCAACTTCTCTTCCCTCTTTTGCTTTGCA[T/G]TTTTTTCATACTCTGCTATTGAATCTTCCTTGTCAAGTAGATAACGGATA
Arm_013190_Class_I	N/A	N/A	Chr08	53747322	Unique_Ga	Tm1_Mira454_Contig_4947	CCATTTGAATTGGCAATACTTTGGGACAGACTTGAGCTATCATTGTTCTG[A/G]GAGCTTTCACCAACAACAAACTTCTTGTCATCAGATACAGAGCCATGATT
Arm_013191_Class_I	N/A	N/A	Chr08	53747089	Unique_Ga	Tm1_Mira454_Contig_4947	TTTCCCTGTTGCCCGTATGGTTTTAGGATATAGAGTCAGAAAAGAACAAA[T/C]CGCTGAGCATGCCTTGCATATGAAATCCTCGTATAGAGGCTCCCCTTCCT
Arm_013235_Class_I	N/A	N/A	Chr03	8093893	Unique_Ga	Tm1_Mira454_Contig_4957	AACAAAAGTTTCTAAGAATCTAGCACCAAGTATAGAGTGGATTTCACTTT[A/T]AAGTTAATGGACGAAATATCTTTAAAGAAACGTAGATGAAAATAACCACA
Arm_013236_Class_I	N/A	N/A	Chr03	8093765	Unique_Ga	Tm1_Mira454_Contig_4957	AAGCTTCTTCAATGGGAGGATTCTGCGGAAAAATTCGATGGTTTTGAGAA[A/G]AATCATTACAATAGCTTCAGTCCACCAGTTACATCATCCACCATTTCAAT
Arm_013254_Class_I	N/A	N/A	Chr09	1042730	Unique_Ga	Tm1_Mira454_Contig_4964	CATTCTTCTTGTAACTCCTTCACAGCTTTCCTTTCCATGCTAGGGATCAG[T/C]GGAACATCGCCATCTGACCATGTGGGCAATGTTCTTGCAGCAGCTATGAC
Arm_013336_Class_I	N/A	N/A	Chr11	58435337	Unique_Ga	Tm1_Mira454_Contig_4997	TCAYTGGTGTTTTTGGTTATGAACAAGAAAAATCAGGGATGAAAATGCTC[T/G]ACATCCATGGAAGGAAAACCAGATTGTGCTATTCTCATACCTCGGAGTAA
Arm_013412_Class_I	N/A	N/A	Chr06	41305591	Unique_Ga	Tm1_Mira454_Contig_5024	GACTCCATCATCATCTATGAGGACTGCCTTCATGTCGGTTTTCGAAGACC[T/C]TGTGATTGATGAATCCAACAAACTGCACAAAGAAATTGGCCTAGTGGACT
Arm_013450_Class_I	N/A	N/A	Chr11	23983807	Unique_Ga	Tm1_Mira454_Contig_5038	TTACAAACGTGGATATAGCTACAACCAAGCTTGCACAATCTATCACCAAA[A/T]GCCGTTTTATTATTAAATCTCACAGAAAATTTATTCTAAAAACAAAGTAG
Arm_013451_Class_I	N/A	N/A	Chr11	23983638	Unique_Ga	Tm1_Mira454_Contig_5038	AGGTTTCCATGAAGACAAGGGAGGAGTATCCGATTCATAGTAGGTTGCGA[A/C]AGTGCCACCATATCGGTCTCCCTTCACTGAATCTGCTGAAGCAATGGATT
Arm_013483_Class_I	N/A	N/A	Chr12	2272412	Unique_Ga	Tm1_Mira454_Contig_5043	ATACGACCGGCGGGGATAGAACCTATGGTTAAATCGAAAAATACGATTGG[A/G]TTTTTTGGATTCGGTGGCCTAACGTGCCACTCCACTCCGCCAGCACCGCC
Arm_013484_Class_I	N/A	N/A	Chr12	2272486	2_GaGl	Tm1_Mira454_Contig_5043	GTGCCACTCCACTCCGCCAGCACCGCCTCCGGACATCATCGCCGCCGCAC[A/G]CGCCTCTCTTTTTTCTTTTTGCTCTCACTGTTTAAGAACTTTGGCTCTAG
Arm_013497_Class_I	N/A	N/A	Chr10	7888130	2_GaGl	Tm1_Mira454_Contig_5046	CACCACGAGGCTTAAGAAGCAGCAGCCAAAGGAGGAGCTCCATGGAAAAA[A/G]CTTTGATCTGATCCATTACTAAATTTTTCGCCAGCCTTTTCCTCTTCATC
Arm_013498_Class_I	N/A	N/A	*	0	Unique_Ga	Tm1_Mira454_Contig_5046	ATCGTCTTCCTCCTCAGCATCCCAAAGAAATCGTGCATATGATGCTAGTA[T/C]AAAACAGTCGTCAGGGGCAGATTTAACGGCTTGATCAAAGTAAGTTTCAG
Arm_013546_Class_I	N/A	N/A	Chr09	17695076	Unique_Ga	Tm1_Mira454_Contig_5064	AATTTCCTTTCTAATTCGAAAGTAGATGTGATGTTGACACCCAGGCCTTC[A/G]TCAAACTTGGGACTGAAATCTGTTTCTATGCTTGAGAACCTTGGGGTTCA
Arm_013555_Class_I	N/A	N/A	Chr09	17693018	Unique_Ga	Tm1_Mira454_Contig_5064	GCTATCCGATGCAGTTCTTTCTGAAGAAATAAGAGGATGTTGGAGCGGGC[A/G]GGAGATCACAGGGTATCTGCTTTTCACATGGTGCTACTTTTTATCTTCTA
Arm_013556_Class_I	N/A	N/A	Chr09	17692873	Unique_Ga	Tm1_Mira454_Contig_5064	AAATTATGAAACCATCAAGGTCTAGTGTTTTAGAGTCTCTGAACGAGTCC[T/C]TGTTCCCAATCYTTTTTTAAGCTTGTAAAGTGCATTGTTTCTTGAACTYT
Arm_013608_Class_I	N/A	N/A	Chr02	46152710	Unique_Ga	Tm1_Mira454_Contig_5074	TGAGTAGTGTGTTATATATAAATTATAGTAGGACAATCTTTATATCTATA[A/C]CTATTATTTGTTTATCCCGATTCCTAAGAGCTCTGGAATATCTCTTTACA
Arm_013651_Class_I	N/A	N/A	Chr06	37365952	Unique_Ga	Tm1_Mira454_Contig_5094	TTCTTCGTCATCTTGGCCACTGCCAGATTTATACAGATATAAAAGGAATA[A/G]CTTAAATTTGAAAGTATTGATGTGGGAATGGAAATCCTGGATTTGAAAAG
Arm_013704_Class_I	N/A	N/A	Chr08	42941537	Unique_Ga	Tm1_Mira454_Contig_5110	GTAAAGGGTCCTAATGGCAGCACTATAGAATGCAGTCAGATTTGTTACCC[C/G]CAAGCACTGCCTACGCTTGTTGATCGGATGGATATCAAATAGTTGGAAAA
Arm_013705_Class_I	N/A	N/A	*	0	Unique_Ga	Tm1_Mira454_Contig_5110	ATTTAGTTTCAGCTTACATAGGACTTGATAGGGATTTAAAAATATATATC[A/T]ATGAAGCAGGGTGGTTGGTTGTGTTTTGGTGGGAGCAGCAGCAAACCCGG
Arm_013708_Class_I	N/A	N/A	Chr02	580979	Unique_Ga	Tm1_Mira454_Contig_5111	GTGTCGACATCGAACCCAGCGTCGAAGTAGCTGTCGACCATATGTCCCGG[A/C]GCGTCGACGTGGGTGCCGGAATGGACCGACTGCAGCTTCATCAAGGAATT
Arm_013723_Class_I	N/A	N/A	Chr11	37395790	Unique_Ga	Tm1_Mira454_Contig_5118	CCACTTCTGCTATTTGATGCATTGCTTGATGCAGACATTTCAGCTCTTCG[A/C]ATGGATGAATTTCGGCTAGATGAAGATCCAAACCTTGATTTTGCATGTAC
Arm_013820_Class_I	N/A	N/A	Chr05	53533820	Unique_Ga	Tm1_Mira454_Contig_5149	GATTCTGGAAGATAACAGGGAAACAGTGACTGGTAGCTTACAAAGAAGGG[A/G]CAAATATAGCCAGCTAAGCTAACAAAACTTGTGCTTTAGTCTATAAAACT
Arm_013851_Class_I	N/A	N/A	Chr06	49223820	Unique_Ga	Tm1_Mira454_Contig_5166	GTAGAAGACAATGGAATCTTAGCCTTGTCTCTCCTGATGATCATCCCTTC[A/G]ATAACTGCAAAATTTGAAATCAATATGAAAAACGAAAGAAACATTTGCCC
Arm_013853_Class_I	N/A	N/A	Chr06	49223628	Unique_Ga	Tm1_Mira454_Contig_5166	ACTGTAACCAAAGGAGCAAGAAACATGGTGGCTGTTCGAAAATCAAAAAC[A/G]CCCATCTCATATAGCTTAACTTGTTCATCATCGGTTACTTTATTGGTCGG
Arm_013964_Class_I	N/A	N/A	*	0	Unique_Ga	Tm1_Mira454_Contig_5192	GGTGGCAGCTGATTTGAGTGTGGTGGCTGTCCTTGTGGAAAAGAAGGTCC[A/G]AGGCCAGAAGGTGGTTTATTACTTGAATGGAATATAGGCTGTGAAAGATG
Arm_014043_Class_I	N/A	N/A	*	0	Unique_Ga	Tm1_Mira454_Contig_5216	TGAATCAATTAATGGGCATTGCATATTAACATTGCCTTCCTTGCTTAGAG[C/G]AAAAAACTTCATAACTTCATTTGAGTTTTTAAAATTAACGGATTATATTA
Arm_014101_Class_I	N/A	N/A	Chr11	26512984	Unique_Ga	Tm1_Mira454_Contig_5231	CTTGTACTTCATTTCGGACATCTTGAAGCCAGGCATATCGAATGAGGATG[A/C]GAACTTCTCAACATCAACCTTCAGCTCTTGGATCTCCTTGTTGTTGTCCA
Arm_014103_Class_I	N/A	N/A	Chr02	62227542	Unique_Ga	Tm1_Mira454_Contig_5232	CCCTTCAAGTTCAAGCAATTCTTGTTCTTCTTCTAATTTAATCCTTCCCA[A/G]TTCTATTAAAGTTTTGCCCTTYTCTTCATTTTCAAAAAACACCCATTAGC
Arm_014169_Class_I	N/A	N/A	*	0	Unique_Ga	Tm1_Mira454_Contig_5252	ACCTTCCACTTTTGCCAACTTTTCCAACTGTTCTGGCTTCATATCTTGCT[C/G]TGGTGTTTTCTGTTGTTGAGCTTCTGCTAGCCGAATCTTCTTTTTAAGTG
Arm_014176_Class_I	N/A	N/A	Chr11	44304594	Unique_Ga	Tm1_Mira454_Contig_5254	ATAGAAACAATTCTTTATATTCCATAACAATGGCAGTTTCCAAGGTAAAA[T/G]CTTTACAAATACAATGTGGGATTCACTAGTTTTAGATCTTTTTTAAGGTT
Arm_014179_Class_I	N/A	N/A	Chr11	44304145	Unique_Ga	Tm1_Mira454_Contig_5254	GTTCCTTCCCTACAAGCTTAAACAACATCTCCCCTTGCTCCAATGGTGTC[A/C]ATGCCTTCCCAGGACCGCCTATCGGCAAAATCTGATTAATCTTATCCTCT
Arm_014184_Class_I	N/A	N/A	Chr09	16719289	Unique_Ga	Tm1_Mira454_Contig_5255	AGAAGGCAGCTTGGATAACAAAGCTCCAAGACTGCAAGACACAGTAGGAA[A/G]AAGGGGTGGAATTGACCAAAAGGGTGGTCCTATAATGCCACTTTGTGGTC
Arm_014185_Class_I	N/A	N/A	Chr09	16719409	Unique_Ga	Tm1_Mira454_Contig_5255	GGACTTGATTGGAGAATCCTCGGGTCTTTCGTCGATCAATCTTTTTGTTC[T/C]GCCAAACTGGGGTTTGTCATCATGACAGATAGTGGTTGTTTCATGGTGTT
Arm_014222_Class_I	N/A	N/A	Chr09	33066149	Unique_Ga	Tm1_Mira454_Contig_5267	CAAGGCATTGAAGGAAAATCAAAGTTCAAAAGCAATCATTTCATATCATT[C/G]TAAGCTTGCTTATCAGTTGTTGAATCAACTAGACCTACTGAAGGTTCTGC
Arm_014296_Class_I	N/A	N/A	Chr12	12694238	Unique_Ga	Tm1_Mira454_Contig_5294	GAAGAACAAGAAAAAAACATCCAAGTTTCTTACTTACAACGTCAAGTTCA[T/G]CCTCTAGCTTGCTTCAGTAGACATGATCTCAAGCTCTGCCCACCAAAGAG
Arm_014300_Class_I	N/A	N/A	Chr09	9724759	Unique_Ga	Tm1_Mira454_Contig_5295	TATACTGTTATTGTTCCTTTCATAATCTTTTTTGGTGCATTTGGGTTTCT[T/G]TTGTATCCTCTCAGCAATTACATCCACCCTGAAGCACTTGCTGATAAGCT
Arm_014303_Class_I	N/A	N/A	Chr09	9721890	2_GaGl	Tm1_Mira454_Contig_5295	CTGTTCTTTTAACTCCCTTTCCTCAGATGTTGAGCTTAGTGTTTGTTTAG[T/C]TACTGTATCCTGTAGAATTGCATTTAGATTCACATCAATCTAAGCCCCTT
Arm_014331_Class_I	N/A	N/A	Chr10	61696585	Unique_Ga	Tm1_Mira454_Contig_5310	TGGCAAAGACAGTTGGTCCCAACTCATGCGAGACTCCAGTAATTTGGCAG[T/C]ACTTCATTAACTTACATCAGGATATATAGGAATATAGTGTACCATGCTAC
Arm_014334_Class_I	N/A	N/A	Chr10	61696344	Unique_Ga	Tm1_Mira454_Contig_5310	TATGCAACTACCAAGTTGGGTGAACGTCTCGACTCCAACCATGACTCGGC[A/G]GCAACTTTTGTCGTCAAAAACCAGCCAGCTTTATCTGAGGCTTCATGGAA
Arm_014335_Class_I	N/A	N/A	Chr10	61696293	2_GaGl	Tm1_Mira454_Contig_5310	GCAACTTTTGTCGTCAAAAACCAGCCAGCTTTATCTGAGGCTTCATGGAA[T/C]GGAGCATCTAGTTCCTTCAAATGCGACTCGATGACAGTTGCCAATCCTTT
Arm_014347_Class_I	N/A	N/A	Chr09	36006382	Unique_Ga	Tm1_Mira454_Contig_5312	CGAAGGAAGATGAACAGCCGAGTAGGAATGCGGTATAGGTCCCATTTTAC[C/G]GATTATTTCCTTGAATGTGTACTCCTCAGGAATCATGTCGAATAAATCTG
Arm_014354_Class_I	N/A	N/A	*	0	Unique_Ga	Tm1_Mira454_Contig_5315	AAGCAACTTTGTAGCAGAACATGCCAAATCCATACCTGCAAACCAACTAC[A/T]TTGCATCTCGCACAACCTGTTTGCATATCACTCACAAGCGATCTTAGTAT
Arm_014357_Class_I	N/A	N/A	Chr07	10629260	Unique_Ga	Tm1_Mira454_Contig_5315	CCCAGGACATTCAACTCATAAGAGATGTGGGCTACAGGATAGTTGCCAGC[T/C]GGGACACGAGGAGAAACTTGTTTCATATTAATTAGCCTGGTGGAGCAACT
Arm_014395_Class_I	N/A	N/A	Chr01	46073536	2_GaGl	Tm1_Mira454_Contig_5329	ACATTTTATTTCACATTCTCCGTACGGCCAGAGGCAAAGGCCACCAAGAA[T/C]GGATTTAAGATTCGAAATGTAGTTCCTGCTACAGAGGAAGAAGCACGTCG
Arm_014396_Class_I	N/A	N/A	*	0	Unique_Ga	Tm1_Mira454_Contig_5329	GCACGTCGAATTTTAGAGCGCATGGATGCGGAGATGCTGACACGGAAAAG[T/C]CAGTGAAGCAGGAGCAGATCAACACATCCTGTTATATCAGCAATCGATGC
Arm_014403_Class_I	N/A	N/A	Chr12	28344656	Unique_Ga	Tm1_Mira454_Contig_5337	TCATAAGCAAACAGCAGTTGGATTTATATACACTGTTCCAGTGTTTTACT[T/G]AAATCACTCCACTAAATACACAACAAATTCCCTTCTTGACTTGAGACTCT
Arm_014404_Class_I	N/A	N/A	Chr12	28344593	Unique_Ga	Tm1_Mira454_Contig_5337	TAAATACACAACAAATTCCCTTCTTGACTTGAGACTCTTTACAAAACCCA[A/G]AAACAAAGAAAAAACACCCAAGCCATTATCTAAACATTAACCTACGCTCC
Arm_014405_Class_I	N/A	N/A	Chr12	28344400	Unique_Ga	Tm1_Mira454_Contig_5337	ATCCATATATTTACACTAACAAAGGGTTCTTTGCTTTTTTCTCTTCAGTC[A/G]CTTACAATTTCAAAATTCCCTTCTCTGTTTTGGTAGCTCCTCTTGTTTTA
Arm_014406_Class_I	N/A	N/A	Chr12	28344328	Unique_Ga	Tm1_Mira454_Contig_5337	TCTCTGTTTTGGTAGCTCCTCTTGTTTTATCTATGTACTCTTTTGTTGAT[A/T]GAAATGGGTTCTAAGCCAGTGCAAAACAATCAAACCCCTCCACTCTCACT
Arm_014496_Class_I	N/A	N/A	Chr10	32918657	Unique_Ga	Tm1_Mira454_Contig_5363	AGTTCCCAAACACAATGCAGCGCTCAGGTATAAATTTCAGAAGCTGTGCA[C/G]CATAAACAAACATTTCAGGATCTGGTTTTCCCCGGTAAACATCTTCTGCA
Arm_014497_Class_I	N/A	N/A	Chr10	32919179	Unique_Ga	Tm1_Mira454_Contig_5363	GTCGAAGCAAGGGATTGTGTAAAGAAGGATTATCAGCTCTGTTCTCCGGC[A/G]ACCATAAGCGAGGCTTTCGCTCTACACTAGTATCAAGTAGATAACTCCAG
Arm_014498_Class_I	N/A	N/A	Chr10	32919255	Unique_Ga	Tm1_Mira454_Contig_5363	ACTAGTATCAAGTAGATAACTCCAGTTTCTTGGTGCTTTTCCTTCATATG[A/C]ATAAACCTCTTTTGTCAGCTCCATTGCAAGCGCCTTGATGGATGAATTAA
Arm_014522_Class_I	N/A	N/A	Chr13	1722956	Unique_Ga	Tm1_Mira454_Contig_5369	GCAGTCATTGAACAATGGTGATAATCTTGATGCCAAGCTTTCCTTTGCTG[C/G]AGGAGAAACTCCATTCTTACCAATGATGGATTCCAGCACTGAGTTTGCAA
Arm_014524_Class_I	N/A	N/A	Chr13	1722628	Unique_Ga	Tm1_Mira454_Contig_5369	AGTTTTCATCCTTGAAGACTTCAATGAATTGTTCAATGGCTTTTGCTTCT[A/G]CATCAGTGTAGATTCCAAGAGATTTCCAAATAGCAACGCAATTCTCTGAT
Arm_014526_Class_I	N/A	N/A	Chr04	56229889	Unique_Ga	Tm1_Mira454_Contig_5372	ACCCCATCTAACAAACACCAGCAAATAAAGAAAAAAAGCCTGACACCAAA[T/G]AGCCTAATACATAAATTAGCTCAAATCAGTCTCTCAGTTCTGCTTGTTTC
Arm_014609_Class_I	N/A	N/A	*	0	Unique_Ga	Tm1_Mira454_Contig_5400	TGCCAAATGACCTGATAATCTTGAGCATTCTGCAGCCTCCGTGGACAATC[T/C]ACTGGGTTTTCACGAGAGGTTGAATTTGCATTTCCTTCCCATTCCACATT
Arm_014664_Class_I	N/A	N/A	Chr03	22733585	Unique_Ga	Tm1_Mira454_Contig_5421	TCTGGAACAAATGGCTCAGGCCTTGCAAAACTATTATGGGCTGTACGTAT[A/G]GCTTCACTGTTATTTATAGCTAGACCCTTGAGCTCTGGAGGGAAGTTTTT
Arm_014665_Class_I	N/A	N/A	*	0	Unique_Ga	Tm1_Mira454_Contig_5422	TGGCTTTGAAGATAGTGGCTATCGGCTTGCATCTGCAAAGGCTGCTCAAC[A/G]TAGGCTAGATCGGGGTGTCTGGACCAGTGTTCATTTTGGGGATATGAGGC
Arm_014666_Class_I	N/A	N/A	*	0	2_GaGl	Tm1_Mira454_Contig_5422	AAATTTCTCAAATTGTATCAAGACATGAAGAGTTCTTCCGCACAAAATCC[A/G]TCAACAGATCCAGTTAGCAACCTAGAAGAAGATACTGTGAAGAAATTGAT
Arm_014684_Class_I	N/A	N/A	Chr04	39218147	Unique_Ga	Tm1_Mira454_Contig_5430	CAGGGATCTTGATTTGATCTTTCGATGAACTTACCAGAGAAGAGTGTAGA[A/G]GACGACGATGTTTGGGTGGTATTTGATAGAGGTAAGAGAAATGAAGCCAA
Arm_014734_Class_I	N/A	N/A	Chr06	24851962	Unique_Ga	Tm1_Mira454_Contig_5447	AAGACAACTGAGATTGCTGGGTAGTTCAAATCTCCTGGAGTGGCAAGGGT[A/G]TTGTGATGGCAAGACATGTTGGAATGCTTGCTAAAAGCTTTTAGCTGCAT
Arm_014757_Class_I	N/A	N/A	Chr12	9237481	Unique_Ga	Tm1_Mira454_Contig_5453	AAACTATATTATATCCATTAATTAATTAGCTGTTAAATTGTAAGGATCAG[T/G]AATTCCCAGTGATGCATAATATGCTTTCTCTGCAGTAGTCATCCGATCCT
Arm_014763_Class_I	N/A	N/A	Chr01	27866201	2_GaGl	Tm1_Mira454_Contig_5456	AACCCAATATAAGCCATCTGCATAAAAGCTACATGAGATTTCAAGTTATA[C/G]TTCAAACAAAATTACATAACACTAAGGAGGGATACAGATCAAAGTGAAGA
Arm_014764_Class_I	N/A	N/A	Chr01	27866051	2_GaGl	Tm1_Mira454_Contig_5456	CCGTTTTCATTAGAATATCGCTCCATGAATCTCATGAACCTATCCCACTC[T/C]CGTGGTGTTCGCATTATGTACTTTGCTTCAATCCCTGCAGGCTTCCCATT
Arm_014765_Class_I	N/A	N/A	Chr01	27865979	Unique_Ga	Tm1_Mira454_Contig_5456	TTTGCTTCAATCCCTGCAGGCTTCCCATTCACAAATTTGGCATTCACATC[A/G]ACCGACTGAAGAACTCCTTCCTCATCAATCATGTAGAATCCAGTGATGTC
Arm_014767_Class_I	N/A	N/A	Chr01	27865786	Unique_Ga	Tm1_Mira454_Contig_5456	CATCTGGTATTGTCTGCTCATCAGTTCCTTGAATGAATTGAATTTTTGGT[T/C]TAACCATCATTACTATGGGGCTGCATCTCTTAGAGTTCCATCTTGTAGGT
Arm_014787_Class_I	N/A	N/A	Chr13	2541011	Unique_Ga	Tm1_Mira454_Contig_5463	AAGGAGAGAGCTTAACGCCGGTGAGAAGAAACCTGTTATGTTTCTGGGTA[A/T]TTTCATTGGCTCTGTGAATCGAAACGTCGCATTCTCTGCAAAACATTGCT
Arm_014798_Class_I	N/A	N/A	Chr01	40707106	Unique_Ga	Tm1_Mira454_Contig_5468	TGTACCCAGTTCCATCTAATCCTTTTGTTGATGAGAGTTGCGAGGATTTA[A/C]AATACTGCTCTGTTGAGCCTTGTTCACAAGCATTCCATTTGTCTCCTTTA
Arm_014809_Class_I	N/A	N/A	Chr10	49985000	Unique_Ga	Tm1_Mira454_Contig_5475	CAAAGCCCTTCACTAGATGCTTAGAAAAGGAGTAAACCTGCGTTCAGGGC[A/G]TTGAACGGAATTTGGCCATGCTTCAAACAAAAAACATCATGTTTTCCAGG
Arm_014826_Class_I	N/A	N/A	Chr01	54583344	Unique_Ga	Tm1_Mira454_Contig_5478	CTTCCCATCAAACTCCATTTATCTAACCTCTCAGTTTTCTTAGCTTCAAG[A/G]ACTACTTCACTAACCAAAGTCCATTGTTCCCAAGGCAATTCACTGATCCT
Arm_014833_Class_I	N/A	N/A	*	0	Unique_Ga	Tm1_Mira454_Contig_5480	TTAGCTTTCTTCTCCATCTTAGCTTTCGTAACAGGGGCTCTCTCTTTTTT[C/G]CCGGCTTCGGAGAGCTTGTAAGAGGCCTTGATCTTTATCAGCTTGCCTCT
Arm_014834_Class_I	N/A	N/A	*	0	Unique_Ga	Tm1_Mira454_Contig_5480	CTTGATCCACTCTTCTCTTTCAAAGCCAAAAGCGCCTCCTTGATCATCTG[A/G]AAATAAGGAGGATGTGCTGCGGATTTGGGTTGCTTAGGCTTTTTCTCCTT
Arm_014866_Class_I	N/A	N/A	Chr03	23451770	Unique_Ga	Tm1_Mira454_Contig_5498	TGTTCTTTCTTATGTAGGGTGAGGAGGAGGAAGTTGGTCAGGTCTTCTCT[A/G]ATCCCCCTGGCTACAAGATATTCCTTAAGTGCATCTTGTAATTGAGGTTC
Arm_014887_Class_I	N/A	N/A	Chr09	5913938	Unique_Ga	Tm1_Mira454_Contig_5508	AACATTTTGGGTGTCATTTGGTTTGACACTTTTGATCCATCTCTTTCCCA[T/C]CTCCACTGGCCATCTGATTTTGGAGTTCGATATGGTTGATCCCTTTCGGG
Arm_014907_Class_I	N/A	N/A	Chr13	30634287	2_GaGl	Tm1_Mira454_Contig_5515	AGTGAGCCCAGCTGGACTGGTGCTTGAGTTCCCACGACCTTGGATGACCC[A/G]TAGACAGATAGGTCTATGCCTTGAGCCTTCTCTTTCTCAATTTGTTCCTT
Arm_014914_Class_I	N/A	N/A	Chr01	32648749	Unique_Ga	Tm1_Mira454_Contig_5520	GCATAAGCAGATGTGGAATCATCGATACCAGTAATGCGGATGTGAGGCGG[C/G]CCACCAGGCCTAGCCGCAAATGCTTGAATAAGAGTAATCCACTGACTCCC
Arm_014915_Class_I	N/A	N/A	Chr09	5096291	Unique_Ga	Tm1_Mira454_Contig_5523	GAAAGTTTATATGGTCGAAGAAGAGAATTCAAATTCTCCATTAAAGTATT[A/G]TCAGTCTCTTCAATCTGTCCAATAAGTGTTTTGCAGAATTGTTTCACTGA
Arm_014922_Class_I	N/A	N/A	*	0	Unique_Ga	Tm1_Mira454_Contig_5527	CGCCCGTAATCGCTTTCTCTTCCTCTTGCTTGTTCACTATTCCACCAGCA[C/G]AGGAATCTCTTTGAGCTGCAAGGAGGCCTCTGAAGAGTTCATCGACAGCA
Arm_014925_Class_I	N/A	N/A	Chr13	46611696	Unique_Ga	Tm1_Mira454_Contig_5530	AATTGAACCATGTTTTCCCTGTTCCATATGAACATTGCAAACCCTGTGTA[T/C]CATACAACTTAACATATGCACTTTCTATCGGCTTAATAATAAATCTATGT
Arm_014926_Class_I	N/A	N/A	Chr13	46611778	Unique_Ga	Tm1_Mira454_Contig_5530	CTTAATAATAAATCTATGTAGAAGTTTAATTTAACAATCTCCATCGCTAT[T/C]GGAGCAATGATAAAACAAACATCACTAATGCTCACACTGATTCTTAAACC
Arm_014934_Class_I	N/A	N/A	Chr09	2254116	Unique_Ga	Tm1_Mira454_Contig_5536	AGAGTTCATCATGAAAACTTCCTTCCGGTGGTGAAGTATGTTTGGGTGGA[T/C]TTTCCGAGAGGTAAGTTGTTGCCAATGATGCATGAAGAGCTGCACCATAT
Arm_014989_Class_I	N/A	N/A	Chr07	32570473	Unique_Ga	Tm1_Mira454_Contig_5557	CTTCCCAATTTCAGTCAGAGTCCTGAAATTGATGACATCAAGTATATCCA[A/T]AATAGGCCTTCTTCATGCCTACACTATTCAATTCTAAAAAATTCATGTTG
Arm_014990_Class_I	N/A	N/A	Chr11	17596404	Unique_Ga	Tm1_Mira454_Contig_5558	TTCAGACGCAGCTTTTCTATTTCCCTGGTGCTCAGAACTAAGCCCCCAGA[A/C]CCAGTGACATCTTTGTAAAGTGGTTCATCAGGCAGGGGACAACGTGCTCT
Arm_014991_Class_I	N/A	N/A	Chr11	17596275	2_GaGl	Tm1_Mira454_Contig_5558	TTCAAAGCCTTTCTGTATCCATCTAAAAGGTTTTCCATCAAATAGAGCTC[A/G]CGCTCAAGCCTATAAACCTCCATCTGTCTCTTCTGCTGCTCTTCAAATTT
Arm_014992_Class_I	N/A	N/A	Chr11	17596206	Unique_Ga	Tm1_Mira454_Contig_5558	TCCATCTGTCTCTTCTGCTGCTCTTCAAATTTGGCCTTCTGCAAATGCTC[A/G]ATAAGGGTATCCCTCCGTTGCAACTCATGGAGCAACACTTGTTGGTGCAT
Arm_015000_Class_I	N/A	N/A	Chr01	2646051	Unique_Ga	Tm1_Mira454_Contig_5565	TAAGTTCAAAGGCAGTTCCATATTTTGCAGATGCAATACACGATGCAGTT[A/C]TAAGCTCTCTTCCATCCAGTACTTTAGCCTAGACTTGTATTTTTCACCCT
Arm_015018_Class_I	N/A	N/A	*	0	Unique_Ga	Tm1_Mira454_Contig_5579	TCAACTGAGATCGTCCAACTCCATAAAATCTTCTTCTACAATTGAAAGTA[A/T]CTCACTGGTAGTTAGCCGAGGCCCCACCATATCATCGGGCAGGTCTGGTG
Arm_015039_Class_I	N/A	N/A	Chr01	29986908	Unique_Ga	Tm1_Mira454_Contig_5589	CGAAGACTGGAAACCAAAGATCAAATTCCCCGATCAACAAATTAACACTA[A/T]CTTTAACCTCCACGGTAAATCATCTCACCGTCTTTATTTTATTATTTCTT
Arm_015040_Class_I	N/A	N/A	Chr01	29987218	Unique_Ga	Tm1_Mira454_Contig_5589	GGCGTTGTTCAGGGGTCAATCCATCGTCCTTAGAACCAGCTTTCCCTTTG[T/C]TGCCTGACCTGGATTGAGCCCTTTCTCTATCTTTTTCTCTCTGGTTGCCG
Arm_015109_Class_I	N/A	N/A	*	0	Unique_Ga	Tm1_Mira454_Contig_5616	TATAAATAATGCAAAGGACCTATATGCAGCTTTGATGAAAAACTTTCTTG[T/G]GTTTCTAGTGTTGCACTCTCTTTGAAAAAGGATTTTGCTGATTGGAGAAA
Arm_015166_Class_I	N/A	N/A	Chr04	12859997	Unique_Ga	Tm1_Mira454_Contig_5645	TCAAGCAGGCTTCTTTGAGCTTCACGGACTTGACAATAAACAATGGACTT[T/C]GGAATCGAGTGGCGCAAAGTAGCGCAGACCATATTTACGTAAGACAAAAC
Arm_015216_Class_I	N/A	N/A	Chr02	49364202	Unique_Ga	Tm1_Mira454_Contig_5671	CAAACACTAATTAGCACATCACAATCTTTACATATGCAAAGGTGCCTACA[T/C]GGCATCAACAAAACGGACACCTCCTTTGCGTTGCAAGCTCTGCAAATCAT
Arm_015217_Class_I	N/A	N/A	Chr02	49364412	Unique_Ga	Tm1_Mira454_Contig_5671	CCTTCCTTTCCCTGCTGCTCACCACCCTGTGACTGTGACATTACTTGCTC[C/G]AGGTTTCTCTTCAACACATTGACGACTGACTCATTGTATTTTGCTCTATG
Arm_015219_Class_I	N/A	N/A	Chr02	49365078	Unique_Ga	Tm1_Mira454_Contig_5671	TTTGATATATTGATCAAATTCTTCTTTCTGACGATCAAGTTCGGTTGTAA[T/C]ATTGTCACCGAGAGCCAAGATCATTAACGGTCCATGTGTCATGCTTCCGC
Arm_015220_Class_I	N/A	N/A	Chr02	49365215	Unique_Ga	Tm1_Mira454_Contig_5671	CATATGATAGCCGTAAGCCAGTAGATACAGCATGGGGATTAGGAATGCTA[C/G]CAGAACAGTCAGCTTCCTCTTTATAAATTTTATAATTCAATGAAATTTGT
Arm_015221_Class_I	N/A	N/A	Chr02	49365305	Unique_Ga	Tm1_Mira454_Contig_5671	ATGAAATTTGTAGCTTCTGTTGCCTCAGAATATCTTCTGTTTCATGGCCT[T/C]TTTTATTGGGTGGAACCATGGGAGCTAAATGCTCATTTCCAAAATAATTC
Arm_015232_Class_I	N/A	N/A	Chr06	48862977	Unique_Ga	Tm1_Mira454_Contig_5676	GGCCCACTAAAGGCAAACACATCGGAGAATTTCGTGCTCACTTTGGGTGA[T/C]ATCCGTGGAGGGCTCTGCTTAGGTTCCGGCGTTCTTGCTGCTGGCATTGG
Arm_015233_Class_I	N/A	N/A	*	0	Unique_Ga	Tm1_Mira454_Contig_5676	TTGATCACCGTCCTCTGCCAAACAGCGAACTTGAAGATTGAGTTTCCTTT[C/G]AAAACGAGGCATGGGTTTCACGTTATAAAACTGAACCATTTGTCTCTTAC
Arm_015234_Class_I	N/A	N/A	Chr06	48863351	Unique_Ga	Tm1_Mira454_Contig_5676	TTCTTCAATTTATGGATAGATATGTGGAAGTGGAAACTAAGGAAGAACCC[A/T]AGAGATTATTTTGTTCTTCAAAATCTGAAGTAAAGGCTTAATGAAGCGAA
Arm_015321_Class_I	N/A	N/A	Chr06	46061109	Unique_Ga	Tm1_Mira454_Contig_5708	TTCAAAACATAAATATTTGCAGAGGGAAACAATGCTGGGCTTGCCAACAC[T/C]GGCTGTTTATCATCATCMACTCAAAATCTAGCACATGAACACRCCATAAT
Arm_015350_Class_I	N/A	N/A	Chr05	43373391	Unique_Ga	Tm1_Mira454_Contig_5726	TCCTCAAATCAATGGGGTTACTGAAATCATAATTTTCAGCAGCAAGTTTC[A/T]CCAGGACCTTCTTGAATGCCCCCTGGCTCATTTTCCGGCCAGCTATCCTT
Arm_015367_Class_I	N/A	N/A	Chr02	9566773	Unique_Ga	Tm1_Mira454_Contig_5732	TATGCAGAAGCCTACACTTGTCCTTGTGTTAGGTACCATCCATTCGATCC[A/C]TATTTTGTGGCCCAATCAAATGGGAATTATACATTTTCTCTTCAAAACCT
Arm_015368_Class_I	N/A	N/A	Chr04	10609342	Unique_Ga	Tm1_Mira454_Contig_5734	ATGTGCTTGGCTCTTCCTTCCGACCGGAGTCCCTTCCATCACTAATTCTC[A/G]AGGCAAAAATTCTTTCAGGTAAGACAGTAACTGGACTTGAATGATCACTT
Arm_015369_Class_I	N/A	N/A	Chr04	10609120	2_GaGl	Tm1_Mira454_Contig_5734	CTGTAGCTATTGTAAAGGGCATTATCGTATTCTGATGTTGGTCCTTTCAG[T/C]TCGCAGCTCGTTTCCATCTCTCGGTTACTATCAAACTCCTCATCGGTAGG
Arm_015370_Class_I	N/A	N/A	Chr04	10609029	Unique_Ga	Tm1_Mira454_Contig_5734	CATCGGTAGGGCCATTGCAAGAGTGAGACGACATTGGTGAACATCTCCCT[T/C]CTGTTGCGCTCTCTTCATGCTCCTGCAGTGTCCTCATGATCAAGGTCTTG
Arm_015397_Class_I	N/A	N/A	Chr13	9970792	Unique_Ga	Tm1_Mira454_Contig_5743	TTAAGCAACCTCTGGCTAGAGTTTTCCTTGAATTGCCATGGTCTTGGTAA[A/C]GGTGTAGTTATGCACCCCCATCAAGCTCTCCTTGTAAGCTGCTCTTTCGA
Arm_015403_Class_I	GOOD	N/A	Chr06	751491	Unique_Ga	Tm1_Mira454_Contig_5744	TATAAACCAAGACCAAATCGAGCACAGGCCCTGCAGAATGCTATTTCCTC[T/C]GCTGCGCCAACTGGATCTTCTATGTCAGTGTCGCTAAGTGATACTGTCCC
Arm_015409_Class_I	N/A	N/A	Chr07	35316969	Unique_Ga	Tm1_Mira454_Contig_5749	ACAAATCACTATTTTTGAAACAATAAAACATTTCTACAGACGTCAAAATC[A/T]CCGGTAGACTATGTACACTGTAATATTATGATATAAAATTGGAAAAACCA
Arm_015452_Class_I	N/A	N/A	Chr13	51714658	Unique_Ga	Tm1_Mira454_Contig_5767	TCCCCGTGGGATTCAGGTTCACAATTGCATTGCAGCAACCGATTTGAACC[T/C]GAGAATGCTGTTTTATAAAATTTCATCAGGCATTGTGGACAACAGCAGCC
Arm_015508_Class_I	N/A	N/A	Chr13	1922073	Unique_Ga	Tm1_Mira454_Contig_5785	CATAAAATTGTTCCCAAGCATGAGCTGAGTTTTGGGAATTGATAGAATGT[A/T]GTAGAAAATTAAACCATCAGTCTTCATGGAAGACCCCCTAGTTCCTCACA
Arm_015525_Class_I	N/A	N/A	Chr02	14479690	Unique_Ga	Tm1_Mira454_Contig_5789	CAGCATAGAGGTGCAAAATTAAAAGTTTAAGCGTCATTAAGAGCAAGGAC[T/C]CCAGGAAGTTGTTTGCCCTCAAGAAGCTCCAAGCTGGCACCACCACCAGT
Arm_015540_Class_I	N/A	N/A	Chr06	50725051	Unique_Ga	Tm1_Mira454_Contig_5796	GTCGTCGAGGCGGGTACACCTATTGAAAGAAAAACGCTAAACGAGTCGAG[C/G]GAGTCGTGATCCGAGTCGAGTGGGAGATCAAGGGGAAGGACATGGTTGAT
Arm_015587_Class_I	N/A	N/A	*	0	Unique_Ga	Tm1_Mira454_Contig_5815	TCTCAATTTTACACATCCATTAGGAACAGAAGAACTATTTGATGCTCACG[T/C]TAACCACTACAACATGCTTTCCTCAAACTGTGGTCTTAACTTTTCAAATA
Arm_015713_Class_I	N/A	N/A	*	0	Unique_Ga	Tm1_Mira454_Contig_5850	GACTTATATTTTGCAATTTATTATGATTTGGTTTAGCAAAAAATAAAGAA[T/C]TAAGTGATGAAGAGGAAATTGAGAGGCGGCAGGGAAATATAATCTGATAG
Arm_015744_Class_I	N/A	N/A	Chr06	33159603	Unique_Ga	Tm1_Mira454_Contig_5863	ACGAGTCTTCAATAACTTGGAAGACGTCTTGATTCTTCATTAAATTCATA[T/C]CAAAAGCAAGCAGGAGACAACAGTGATGCAAACAATGCCAACAGTGGCAA
Arm_015761_Class_I	N/A	N/A	Chr07	43191106	Unique_Ga	Tm1_Mira454_Contig_5869	CCCTACTTAGCATTTGCCTTGTTGTTTCTCTGTTTTAGAGTACTTCTATC[T/C]GTATTCCCCGAAGTACTGTCTCGTCTCAAGGCTTTCTGGGTCTCTTATGC
Arm_015762_Class_I	N/A	N/A	Chr07	43191396	Unique_Ga	Tm1_Mira454_Contig_5869	TAGATCATCATCCTCATCCTAGTTTGGCGTTTTTCGGAGCTAAGCTAAAA[T/C]GCAAAAAGGAGTTTGTCGATCATACTGCGTGTTACAAACCACAATGATGC
Arm_015827_Class_I	N/A	N/A	*	0	Unique_Ga	Tm1_Mira454_Contig_5903	AGTAAAAAAAAATTTGGCCATTACTTCAGAGTTTCTAATGCTCTTTGTAA[A/G]ATTTGAGACAGGTTAACACTACAGGTGGTTGCTAATTCCTCTAGGTCTCA
Arm_015830_Class_I	N/A	N/A	*	0	Unique_Ga	Tm1_Mira454_Contig_5904	TTTCTTTATATATTCACACTTGCAAATTCAAGTCCCATAACCGACTCAAA[T/G]TCGATTTCAAAGGTGGTATATCATTGTTGGTTCTTCCTGAACTCCGTAAG
Arm_015881_Class_I	N/A	N/A	Chr04	10209311	Unique_Ga	Tm1_Mira454_Contig_5926	AAATTCTCAAATTAGGTTGGGTATATTGCAGCTTGTGCATGTAGTTCAAA[T/G]TGAGAAAACTAGGGTTGTTTACTGTAAAAATAAAAATCAGGGCAAATTTT
Arm_015890_Class_I	N/A	N/A	Chr01	23993848	Unique_Ga	Tm1_Mira454_Contig_5927	AAAGAAGCGGCAATATCATCAGCAGCAAAATAAGAATAGACTGATAACTC[T/C]TCATTTTCTTTTTCTTGGCGTSSAAAGGAAAGGTTGGAGCAGCGAAGGAT
Arm_015893_Class_I	N/A	N/A	*	0	Unique_Ga	Tm1_Mira454_Contig_5931	AAATTGCAGACATTATACGATTCATACGCGTTATGGAGTCGGTGAAAGCC[A/G]ATAATGCTTGCTTCAGAATTACGAACTTTTCAAAGCCGATAATGCTTCCT
Arm_015971_Class_I	N/A	N/A	Chr02	1998470	Unique_Ga	Tm1_Mira454_Contig_5953	TCAAATTCTTAAAGCTTGACAAAATCCCAAACCCAACAAAACTGATAATC[A/G]TAATCAAAATCCCATGAACAGCAAACAAAAGATTCACCAAAGCCACACCT
Arm_015991_Class_I	N/A	N/A	Chr10	52195429	Unique_Ga	Tm1_Mira454_Contig_5965	TTAGACTAGTATAAAGTCCACTCCTACATTGAACTCTTAGCCTACACAAA[A/C]TGGGGAGTTCTCCCAACATATCTAATATTAGAATCTCGTTGGCAAAGTCA
Arm_015994_Class_I	N/A	N/A	*	0	Unique_Ga	Tm1_Mira454_Contig_5965	AACACCTTTTCTTCTCTTTTCCCTTTTTTTATATCATSTTTGGTCAAGCA[T/C]TATTGCACATTACGGCAGCCTTGATCCTTTCAACTGTGCATTTAATTAGA
Arm_016029_Class_I	N/A	N/A	*	0	Unique_Ga	Tm1_Mira454_Contig_5979	TACAAAGCACCAGCGAAGGCAAGATTGAGAAGGAAGGCGCGCGTAGTGAA[A/G]AATCGTAGCGAAACATGCCAGAAATTACTCGCGTAATTTTGACGATTATT
Arm_016049_Class_I	N/A	N/A	Chr04	59884724	Unique_Ga	Tm1_Mira454_Contig_5985	TTAAATCTTGTTTTCAAGTCTCCAATTGTATCCTCATAGTCCAAATTATA[A/G]AATTCCTCCCACATTTCGTTTAAAGCTTTCTGAACGACAGACATTTTACG
Arm_016050_Class_I	N/A	N/A	Chr04	59885056	Unique_Ga	Tm1_Mira454_Contig_5985	AGACTCTAGCACATCCCATCCTTTAGGAAGTCCAAGCAACTCATCCTCCT[T/C]ATCGAAGTCTGGTTTTTCGATTCTTTCACTATCACTATTTAACTCAGCAT
Arm_016053_Class_I	N/A	N/A	Chr04	59886600	Unique_Ga	Tm1_Mira454_Contig_5985	TTAAAGAAATCTTCATCTTTCGCAATTTGGTCAGTAAAGTCTACTTCATC[A/G]TCGTCGTCGTCATCATCATCAGAAGATTCTTCATCAGATTCTTCAACGTG
Arm_016098_Class_I	N/A	N/A	*	0	Unique_Ga	Tm1_Mira454_Contig_5999	AAATAAAATAAATTTCACATATCGTAGAATTCTATTTAAAGAAGACGACT[A/T]ATAAACCTATCAAAACCATGTCGAATTCATTAAAACAGCAAACTGTATAA
Arm_016099_Class_I	N/A	N/A	Chr09	43033690	Unique_Ga	Tm1_Mira454_Contig_5999	CTGTATAACGAGTGTGTGTTCATAACTGCATTCTTGATGTGCGTGGTTCA[A/T]GGGGCCACTACCTATTTCCCACCCTTACTGTAAGTATCCTTAAGGGTAAC
Arm_016109_Class_I	N/A	N/A	Chr07	40218588	Unique_Ga	Tm1_Mira454_Contig_6002	GAGTTTCAGATTCTGGGTCAGTTGAGTTGCAGGCTGTGTCAAATAATAAT[A/G]TCCGCAGAGATGGGGCTGAAAATCGTAGGAGTCCTGAGTACACTGCTATC
Arm_016197_Class_I	N/A	N/A	Chr11	10563666	Unique_Ga	Tm1_Mira454_Contig_6033	ATTTTCAACTGTTGTCTTAATTCAACGCATGACATCCATAGCATGAAACA[C/G]TAGAGAAATATATTGTTGCAGGATCCTTTAGGTTAAGACCAGGCCCACAA
Arm_016198_Class_I	N/A	N/A	Chr08	3668629	2_GaGl	Tm1_Mira454_Contig_6034	TGTGATTTTATACGGTGCCCTTTATCACGGACCCATTCTGCTAAGAATGG[A/T]ACCTTCATGTAACGCTTGTCTTTTCCAAGTTCCTTCGCAGCTTTCCTCGT
Arm_016226_Class_I	N/A	N/A	Chr11	27945156	Unique_Ga	Tm1_Mira454_Contig_6047	ATCCCATGTTGTGGTTGAACTGTGATACGAGGTGTGGGTGAGTGAACATA[C/G]GCAGGGGAGAGAGAAATGGTGTATCTTTGTAGAATCATGGAAAGAGCAGT
Arm_016227_Class_I	N/A	N/A	*	0	Unique_Ga	Tm1_Mira454_Contig_6047	ACTGAGGGTCATGGTGAAGTGCCATGTTTGGGATCAAAACTTCTACTTTA[T/G]CAGGCAAAACTAGCTTTCCCACTTGAACTTGTCTTGTAGCTCTTCTTAAC
Arm_016241_Class_I	N/A	N/A	Chr01	44291879	2_GaGl	Tm1_Mira454_Contig_6051	ATAGAAGAAAACTAGTTGACTTGACATGCAAACTTATCAAACTGTAGCCA[T/C]TTGAAACACACTTCCATTGACACCCGCATTTTCATCACAAAAGCTTTATT
Arm_016249_Class_I	N/A	N/A	*	0	2_GaGl	Tm1_Mira454_Contig_6053	GCCTCGGCAATCAGCTTCTCAATCGGGAAGATTTCTTCGGCTGCTGCATC[A/C]GGCTTCTTCCTCAGCACATCCAGTGCCTCCAAAACCTTCTTCATTCGGGT
Arm_016250_Class_I	N/A	N/A	Chr09	51057128	Unique_Ga	Tm1_Mira454_Contig_6053	GAAGAGATTGTGAGAGAGGTTACTGGAGAAACTGAGAGTCTTGAAAGCAT[A/G]AGAAGAAGAAGAGTTGATGTTGGTCTTAAGTGAAAGGGAATTGAGCTTAG
Arm_016303_Class_I	N/A	N/A	Chr04	59217043	Unique_Ga	Tm1_Mira454_Contig_6076	TACTTCCTCACAGCGCTTGCCCTAGCCCGAGTGGTTTTGATCCGACCGTA[T/C]TTAAGGAGCTGAGTCGTGAGGCCTCGCAGGAGTGCACGCCGCTGGTCAGG
Arm_016304_Class_I	N/A	N/A	Chr04	59215462	Unique_Ga	Tm1_Mira454_Contig_6076	TTTCAAGGACGCCATACTCCACCTACTACTTCCACAATCGGTGGCAATTG[C/G]CATCGACATTGCCATTTTGAGTCTGGGTTTTCTTGGTTGGCCTTGGGAAT
Arm_016372_Class_I	N/A	N/A	*	0	Unique_Ga	Tm1_Mira454_Contig_6096	TCTTGCAACTTCAACTCCTCTGTTAGAAGGTCCAGGAATTGCTTCTCCAT[T/C]TCTTGCTTGAGATCAGGGTCATTGCTTCCGCAATCTGCGATTGAGAGATT
Arm_016417_Class_I	N/A	N/A	Chr09	3425517	Unique_Ga	Tm1_Mira454_Contig_6112	ACACGGACTATACAACTTGATTCAGACGACGCTAAAAATAATTCTAACAC[A/T]GTGTGTGAACAACAACAATATGGTGGTAACTAAGTCTGAATCAAATCTCA
Arm_016418_Class_I	N/A	N/A	Chr09	3425608	Unique_Ga	Tm1_Mira454_Contig_6112	TCAAATCTCAATACCAATTTCACTTGCAAATGTTCCTAATGGAAAGATAG[A/G]ACTTCCCGGGGAGTGTACCATAGAATGATACGAAAGTAGCACACCAAAAT
Arm_016419_Class_I	N/A	N/A	Chr09	3425716	Unique_Ga	Tm1_Mira454_Contig_6112	AGTCGATAACTTTGTTTTTAGCACCAAAATAGGAAATGAATGCAAAGGGG[A/G]AATGAACAAAATTACTTTTTAAAGCTACCGAATTGATACTGTTGGTGGTT
Arm_016421_Class_I	N/A	N/A	Chr09	3426107	Unique_Ga	Tm1_Mira454_Contig_6112	ATGTTAAGATCAATTATTCCACGGTTCAGTGAATCAGCCCAAATTCCAGA[T/C]TTCACCTGAAAAGCATCCTTCTTTTGAGGAGCTTTAGAGTCTTGTGATGA
Arm_016422_Class_I	N/A	N/A	*	0	Unique_Ga	Tm1_Mira454_Contig_6112	AAAGCATCCTTCTTTTGAGGAGCTTTAGAGTCTTGTGATGACTTTGTACT[C/G]ATTTTATTAAGGTTTCCATCATTCATGGGGTTTTGTTTTGAACCAAAAAT
Arm_016426_Class_I	N/A	N/A	Chr08	6850585	Unique_Ga	Tm1_Mira454_Contig_6114	ACGTTTATGGAGTATGTAAAAGAACATATACTATCATAATGTCATTAATG[A/T]GTGCATCTAGCATCAAAATAAGGGGATTATTTGAGAAACATTTTACTGGA
Arm_016444_Class_I	N/A	N/A	Chr11	5134291	Unique_Ga	Tm1_Mira454_Contig_6118	AGGACTGCTGTAGTCAATTTTGTCAAGGTTAGCATTCAGTTTTTCCATGG[A/C]AGAGTCGGCAACAACACCACTACATGCAGTTGACCATCCACGGTTAGCTA
Arm_016449_Class_I	N/A	N/A	*	0	Unique_Ga	Tm1_Mira454_Contig_6121	CATTACGTGTTTGCTTACAGCTTTGAAGAAAATGGGTTAATATAATTTGG[T/C]GTGAAGGAGAAGAGACTAATGCTTCTTAAGGTTACCTGGTTTGTGGGTGT
Arm_016505_Class_I	N/A	N/A	Chr04	1382054	Unique_Ga	Tm1_Mira454_Contig_6150	AAATACAACACAATGGATCCCCAAAGTGAAAGACCAATCCCATCAAATGA[T/G]TCTGGCACCTCGAGAATAATCTTGGAGTGCACGTCAAGCAATCTTCATAA
Arm_016543_Class_I	GOOD	N/A	Chr10	129086	Unique_Ga	Tm1_Mira454_Contig_6158	CTTCAGAGGGTAAAACAAACTCAAAGAGTATATATCCTCGAGGTTTCAGG[A/C]AATCTACAACTCATCTTTGACTGCACTGTCTTTTGTCTCCGACTCTGTCT
Arm_016560_Class_I	N/A	N/A	Chr08	9232439	2_GaGl	Tm1_Mira454_Contig_6172	CCTAGCATTGCCAAGGCTAAGTGACTCTTCATCTCACTTTTTGAATGTTG[T/C]AATTGAGAGTAACAATCAATGATTCCAGAGAAATTGGACTTCTTCCTAAT
Arm_016581_Class_I	N/A	N/A	Chr08	23289653	2_GaGl	Tm1_Mira454_Contig_6176	TACATATCCTGCACCTGATTGCATGTGCAGAGCCTAAGCCCCTAAAGGTC[A/T]GTTATAGATATGCCCAAAGAAGTGAGACAGACTACTTTCAATATCTTATT
Arm_016582_Class_I	N/A	N/A	*	0	2_GaGl	Tm1_Mira454_Contig_6176	CCAAAGAAGTGAGACAGACTACTTTCAATATCTTATTGATTTTATTACTG[C/G]AGCTTATTATTTGCAGCTTGTGCTATTGGTATCATAAATAAGCAGTAACC
Arm_016604_Class_I	N/A	N/A	Chr01	49589621	Unique_Ga	Tm1_Mira454_Contig_6186	CTGCCGAATCGAGAGGCTTCAAGGAAACACTGGTTGACATTGTCTGCACC[C/G]CCCTCCACCAACATATCCAACAAACCTTGGATCACTGTAGCTGAGATCCC
Arm_016613_Class_I	N/A	N/A	Chr04	4365902	Unique_Ga	Tm1_Mira454_Contig_6190	AAAGCAGGTCTTCTCGAGAAGGATTGGATTACTAGTAGCAAACCTCCTTT[T/C]GGAACTCGTGAGTTGCTGTTGCAGAAATTGCATCTTTTCCTTGACTTCCA
Arm_016694_Class_I	N/A	N/A	Chr09	492310	2_GaGl	Tm1_Mira454_Contig_6219	AAGTAACAGCACCCCTAATCAAATATCAAAGGTTCTATTTCAACCACATG[T/C]GAACCATCTAGTCCTTGTCTGCATCTTCTATATCTTCATCTTCCGGAACC
Arm_016695_Class_I	N/A	N/A	*	0	Unique_Ga	Tm1_Mira454_Contig_6219	TGCATCTGATCAAAATCTCCCCTAAATTTCCAGTGAATTGCCCATCAACA[A/T]ACTCTTCAGCATTGCCAAGCTGCAAGTTCATGTATGAATCAACAGATGCA
Arm_016696_Class_I	N/A	N/A	*	0	Unique_Ga	Tm1_Mira454_Contig_6219	TTCGGGTTAACTGGTATCGTAGCCATGGAAGATGCGAATAGAGGAGCGGC[A/T]GGTGCAGAGAGGTGAGCGGAAAAGTTAGGGTTTCAGCTGCAGCGTTTTGC
Arm_016714_Class_I	N/A	N/A	Chr03	38875355	Unique_Ga	Tm1_Mira454_Contig_6229	CTTTGCTGCCATAACAAGCCGAACCCCACAACTGCAAGCGTAACACCCCC[A/G]GTCTGCCCCTTTTGCCGCAGCACCATTGTCCGATTGGCAGTAGCCAAGAT
Arm_016715_Class_I	N/A	N/A	Chr03	38875280	Unique_Ga	Tm1_Mira454_Contig_6229	ATTGTCCGATTGGCAGTAGCCAAGATAAAAGATTGCGACGGCGATGTTGG[A/G]GAGGACGGTAGTTCCCCGAAGGTGAGAAGACGGAGGAAGTCGAGGAATTT
Arm_016716_Class_I	N/A	N/A	Chr10	59978828	Unique_Ga	Tm1_Mira454_Contig_6230	TATAACACGTTCCTTTGCCGTCCCTGCAGCCAGGACACCACCTTCACTAG[T/C]TGAAATTTCCTGATCGTTTACATTTCCGGTTTTCTTGGATTTAAATTTGA
Arm_016717_Class_I	N/A	N/A	Chr10	59978747	Unique_Ga	Tm1_Mira454_Contig_6230	TTTCTTGGATTTAAATTTGAATGTTGGCAATGCATTTATAATTTCCCTGG[A/T]GGCTCCTCTAGTTGGTGAAAAATCCTCTTGGATACCAAGGATGGAAATTA
Arm_016722_Class_I	N/A	N/A	*	0	2_GaGl	Tm1_Mira454_Contig_6233	AAGAAAAHWTTGGGTATAATTGGTTTTCTAACTGGTGCAAAACCCCAGTT[A/G]TCCACACATTCAAAAAGAGTTGATAAAACAAAATTAATCCAACCAATGCA
Arm_016754_Class_I	N/A	N/A	*	0	Unique_Ga	Tm1_Mira454_Contig_6248	CGGGCACACCTTCTTTCTCCTCCTTCTCTAGACCGGGAATTGATGTCCCA[A/G]AACCGGGTCGTAAAGAAATCTGATCAGATGAAGGTGGTTGATCTGGGACT
Arm_016776_Class_I	N/A	N/A	Chr02	1140562	Unique_Ga	Tm1_Mira454_Contig_6259	ACTTCCGAGCAAAGGGTGCATTGCTTTTTACCATTTTGTCGAAGTCTTTC[A/G]TCGACAATGAGATCGGATGTTGCTTCGGAGGGGTGTCCCAAGCTATGTAG
Arm_016778_Class_I	N/A	N/A	Chr10	11762626	Unique_Ga	Tm1_Mira454_Contig_6262	ACTTTTGTAACCAAAGAAAACCATCACCAATTCAGGCATGACAGTTTCCC[T/C]AACTATCTATGTTTCACTTCCTGCCACGGATCCTAACTGCCTGTCTGTTC
Arm_016779_Class_I	N/A	N/A	Chr10	11762706	Unique_Ga	Tm1_Mira454_Contig_6262	ATCCTAACTGCCTGTCTGTTCCTCTTCTTGACCCCAGATTTGGCTACCTT[A/C]AGGCTCCTGTTGACAGCACTAAGTCTTGCAAGGGCTGCCTTCTTCAAGTC
Arm_016845_Class_I	N/A	N/A	Chr10	52597971	Unique_Ga	Tm1_Mira454_Contig_6290	ATTGTCTCAACCTGAAGAAACCAGATTGAATTCATTTCCTTGAACAATCC[T/C]TCCTTCCATGTTTAATTTTATTGTCTTTATATTTGTTTAATCCTAGGTTT
Arm_016861_Class_I	N/A	N/A	Chr09	18429202	Unique_Ga	Tm1_Mira454_Contig_6296	CATAGAACATGATACAACAATGAACAATATAACTTACATATATGATGTAC[T/G]TGCCTAACGCCATGGAAGCCCAACCATCTCATTCATGAACATACAATGAT
Arm_016953_Class_I	N/A	N/A	Chr02	43708075	Unique_Ga	Tm1_Mira454_Contig_6331	GTTACGTTGCTTCCTAGGGTCCGATGGTGATAGATACATTAGCATTGACC[T/C]AAAAACAAAACAAATTTACAGACATTTATTCGGGGTCAGGTGCCCGAAAA
Arm_016954_Class_I	N/A	N/A	Chr02	43707722	Unique_Ga	Tm1_Mira454_Contig_6331	GGTGCAACTATCTATTATCATTATTTGGGATATATGGACTTCTTCTAGGA[A/C]CAAAATAATTCACGAGGGTATTTTTCAGACTACTCCTACAATAGTTATCT
Arm_016976_Class_I	N/A	N/A	Chr07	24358884	2_GaGl	Tm1_Mira454_Contig_6341	GAAGCATATTTTCTCTTAGCAAAAGCCAAGTCTAGCATTATACATGAGGC[A/G]AGCAGCCAACCCAGCCGGCATTTTACCAGCAATTTCATGGAAAGTCTTAG
Arm_017055_Class_I	N/A	N/A	Chr08	9147752	Unique_Ga	Tm1_Mira454_Contig_6361	TGCAAGTCTATCTTAAATGAATTTGTGGTGAAGATGAATCTAGAAATGCC[A/T]ACATACAATACCATTCAGTCAGGAGGAGTGCTTCCCCTTTTTGTGTCTAC
Arm_017056_Class_I	N/A	N/A	Chr08	9148093	Unique_Ga	Tm1_Mira454_Contig_6361	GGGACTGTTGTTTCAGAGATCATAAAATCCAAAGCTAAACTTTATGATGC[A/C]TTGAATAAAGCCAAGGATTCCAGTTTTGACACTACACTTACTGGGGCAAA
Arm_017074_Class_I	N/A	N/A	*	0	Unique_Ga	Tm1_Mira454_Contig_6363	TGCATCTTTCTTCCAAGAGTTCTTACAGAATCAGGAGAGCCCTGCGCATT[A/T]AGGATTGGACCAAGCATAGGGCCTGCTTCAGACTTCCGACCCAAAGAAGA
Arm_017079_Class_I	N/A	N/A	Chr08	3527932	2_GaGl	Tm1_Mira454_Contig_6366	ATCTTTTGTCACTAATAATTAGTTACTAGTAAGGTAGAAGAGCAGCGGAG[A/G]GAAACAATACTATGTTGTACAAATAATATCAAAAACTTCGATCAAATTCT
Arm_017086_Class_I	N/A	N/A	Chr08	3529617	Unique_Ga	Tm1_Mira454_Contig_6366	GCAAATTCAGCAGGTAGATCCCAAGGCCATATGAAACTATGTAAAATCCT[A/T]GAACATAATAGACCCGCAAACAGTAGATAGCTGCTACAACAAGAGTTCCA
Arm_017147_Class_I	N/A	N/A	Chr11	2001022	Unique_Ga	Tm1_Mira454_Contig_6391	AGTCCTTGACGAACTTCATCATCTGAGAGAATGTCGAAACTCTCAAAATC[A/G]ACTTTCTCTTGTTTAAGGATTTCAACTACCTTGTGGCTAAAACCACACTT
Arm_017148_Class_I	N/A	N/A	Chr11	2000956	Unique_Ga	Tm1_Mira454_Contig_6391	AGGATTTCAACTACCTTGTGGCTAAAACCACACTTGGGTTCACCAGGCTT[T/C]CCCTTCATAAACAGCATAACCGGGCTTGAATTAATCAAGCTTTGAAGCCG
Arm_017172_Class_I	N/A	N/A	Chr13	25487895	Unique_Ga	Tm1_Mira454_Contig_6400	AAATCTTTCTTCATTTCTTCTCCATCTTCATCATCTTTTCACTTATCTTT[A/C]GTCTTCATGACCCTCGAGTTCCTTCCGTAGCCCAAAGCAAAACACATTTG
Arm_017173_Class_I	N/A	N/A	Chr11	22807327	Unique_Ga	Tm1_Mira454_Contig_6401	CAGTCTCACCAAACCAAAATCACAAACTATGTGCACTTGAACCTCAACCT[T/C]ATGAGGTTCAATCAACTCTACGACCATATGAACCAATGAATGCTGTAAAT
Arm_017182_Class_I	N/A	N/A	Chr10	26093298	Unique_Ga	Tm1_Mira454_Contig_6406	TCATCCTCACCAATCAAAAKTTAACAAGCATAACTGGAAAATTTCAAGGT[T/C]CCTCCCTGCTTATGSGCAGAAAGCTAATACTAATTCTGATATATAAATGC
Arm_017183_Class_I	N/A	N/A	Chr10	26093593	Unique_Ga	Tm1_Mira454_Contig_6406	CTTCCCGAGCCACAGGATCCTGGTTTCTGCTCTGCGCTTCCGGTAGCATA[T/C]GTTCCTGAATCTTGGTCTACCTGGAGATTTGGGGGAGGAGGGATGCAAGC
Arm_017272_Class_I	N/A	N/A	Chr01	25607172	Unique_Ga	Tm1_Mira454_Contig_6449	ATCTTAACAAATAAGGAAATTAACCTACACAAAAGTAGAAGAGAGAAGGA[T/C]AACGAAACTCTAGCAGTAGTTTGGACTTGTTTGGTAAGGGGTAACACCCA
Arm_017314_Class_I	N/A	N/A	Chr05	45668882	Unique_Ga	Tm1_Mira454_Contig_6468	TCCTTCAATTCAAATCCAACAAATTCCAACAGCTCAACCCCTCCTGCTAC[C/G]TCACCAATTGCCTCCCTTATCTTCGGATTACTCATTCGAAGCTTCCTAAA
Arm_017321_Class_I	N/A	N/A	Chr04	56215153	Unique_Ga	Tm1_Mira454_Contig_6474	TGGAACCAGATTGAAACATCCTGCTTTGGCATGGAATCCATCCCAACTGC[A/G]TGCAGATCTTCCTTGTAATCGAAAGAAGCCAAATCGAATGGAGACCCGAA
Arm_017348_Class_I	N/A	N/A	*	0	Unique_Ga	Tm1_Mira454_Contig_6484	GGGAGCAGTGCTGGGGCCAGTTCTGACATCGATGCTGAGCTTTTGGCCGA[A/T]GCCACAGTGACCGGCGAAAGTGCAAATGAAGTGGTATTCACCGGTCCTGT
Arm_017349_Class_I	N/A	N/A	*	0	Unique_Ga	Tm1_Mira454_Contig_6484	ATTCACCTCGGCAACATCATGTTGTCCGGTTGTAAAATTAAACACAAGAA[T/C]ATCCCCAACCACGAAGTTCTTATTGTCTGTCCAGTTATCATAGAATTCAG
Arm_017426_Class_I	N/A	N/A	Chr07	6057211	Unique_Ga	Tm1_Mira454_Contig_6522	GTAGATGAGAGAGTGAACAAGGCAGTTGCTGCAGCTAATAGAGCAGCAAA[T/C]GCAGCAAGAGTAATAGCGGTTAAAGCAGTGCAAAAGCAAATGCATCATAC
Arm_017427_Class_I	N/A	N/A	*	0	Unique_Ga	Tm1_Mira454_Contig_6522	TTTGAAAATACATGAGATAGCGGCGAGAGGATGGTGGTTTGTGGGACTTT[A/G]TCAAATAGGTTTGTGTTTTTATACTGTTATCTCTTTACAGCCCTCGGTGT
Arm_017438_Class_I	N/A	N/A	Chr09	14503028	Unique_Ga	Tm1_Mira454_Contig_6531	CCCATAAGCTTGCCTGAAATGGATAGCAAGCTTTTCCATTGCCATGAAAA[T/C]CTGCTTTAACCCATGCTGTAAACTAGCAGCCTCCCTAATGTTACTGCCAT
Arm_017473_Class_I	N/A	N/A	Chr07	25051189	2_GaGl	Tm1_Mira454_Contig_6545	AGATTGCTCTTCAAAGGGCTGGAAATATTGCTCCAGAAGAGACTCTGCAC[A/G]TCGGTGACAGCATGCGCAAAGATTATGTACCAGCAAGGAGTGTGGGGATG
Arm_017474_Class_I	N/A	N/A	Chr07	25051527	Unique_Ga	Tm1_Mira454_Contig_6545	TCTTCTGTTTTCAGACCATATGAGCGTCTAGAATTTGCTGCATTACTATT[A/G]TAATTATTAATATTTTGGATATTGTTAGTTTTGTGCCCATGGTCACTGGT
Arm_017482_Class_I	N/A	N/A	Chr02	42791778	Unique_Ga	Tm1_Mira454_Contig_6551	ATTCAATCTTCCAGTTAATTTTCTAACAAAAACCATAGATTTTTTTCTCT[A/G]ACAGAATTGCTGGGAAAGGGCAAGGGACAACTAAAACCCCTACTCACACT
Arm_017503_Class_I	N/A	N/A	Chr12	4352156	Unique_Ga	Tm1_Mira454_Contig_6562	GGTGTTTCACTAAATAGCACAACAATACAGAGAAAATTGAGAAAATTACA[T/C]TGGGATGTCTTCACCATTTCCAGAAAACATTGGAACCGCACTTGTATTTG
Arm_017526_Class_I	N/A	N/A	Chr06	46476968	Unique_Ga	Tm1_Mira454_Contig_6568	AAGCTAAAGAAGCAGAAACCACAGCGGAGGAAGCTATGTTAGATGACAGT[A/G]TGAATCTTGCTGTTGAAGGAGATAGTGAAGAATTAGACCAGTTGGAGATG
Arm_017527_Class_I	N/A	N/A	Chr06	46477129	Unique_Ga	Tm1_Mira454_Contig_6568	AGCTGGATGTTGAGATCCTTATCCGAGTCCACTGTAGCTTGTGTAACGGG[A/G]GATTTTGCTATGCAAAATGTTCTTCTGCAGATGGGTTTACGGTTACTAGC
Arm_017539_Class_I	N/A	N/A	Chr05	36174331	Unique_Ga	Tm1_Mira454_Contig_6571	AATTTGGTGAATTACCGTAAAGACGGGACGCCGTTTTGGATGTTGTTTCA[T/C]ATGAGTCCGGTTTTTGGCAAAGAAGATGGTAGGGTGATTCATTTCGTGGC
Arm_017553_Class_I	N/A	N/A	Chr11	18268125	Unique_Ga	Tm1_Mira454_Contig_6573	CCGGGCTCTTGATGGTGGTGACGGTGAGAAACTTGACCTGGGTGCAGGAG[T/C]AATGATGCCGTTGAGACTCGGTGACCTTGACATCTGTTTTCCAGCAATTG
Arm_017554_Class_I	N/A	N/A	Chr11	18268278	Unique_Ga	Tm1_Mira454_Contig_6573	TTTGAGATGCTCAACGATGGTTCTCATGGTTGGCCTCTCTGATGGGTCCA[T/C]CTGGAGACACCTTTGTGCAATGTCAGCCACCGTACGGGCAGCTTTCATAG
Arm_017595_Class_I	N/A	N/A	*	0	Unique_Ga	Tm1_Mira454_Contig_6583	AAATATGAACGTTTTTAATCTTCCGAGTACTTCGTGAATGTTGGCCATTA[T/C]AGTTGAATCGCTTATATTTTTGGTTGTCTTTTTCGTTCTATCATTTTTCT
Arm_017627_Class_I	N/A	N/A	Chr11	11145223	Unique_Ga	Tm1_Mira454_Contig_6592	AAGAAACAACAAAATAGAAAAAAGGGATCCATTGACAGTAAGTATAAGAT[T/C]ATGTGAAAACTAAATCAAAGTCACTGCTCCCTCCCCACACCTACATTTAC
Arm_017628_Class_I	N/A	N/A	Chr11	11144766	Unique_Ga	Tm1_Mira454_Contig_6592	CAGAGCCTCCAATATGCTTTCCATTCACAAACACTTGTGGAACAGTTCCA[T/C]GACCTACCAAATCCAGGATGACATACTGGATTTCAGCTCCATCATCTCGG
Arm_017631_Class_I	N/A	N/A	Chr11	11143879	Unique_Ga	Tm1_Mira454_Contig_6592	AGAAGATGGCGTTTTGGACAAAGGCGGAGGCTGAATTGTTGGCTTTGGCT[A/T]GCCTCAGAGCATTTCCAATCACCAGCAACACCAAAACTGCGCCAAGTAGT
Arm_017666_Class_I	N/A	N/A	Chr03	19725608	2_GaGl	Tm1_Mira454_Contig_6607	AAACTACTCAATTTCATAAAACAATTCAGTGTCAGTTTGTTTCTATGGCC[T/C]TATATGAAGCAAATTCCTAATACATATATGGAAATTAATGGCATTTCAAC
Arm_017687_Class_I	N/A	N/A	Chr02	59369422	Unique_Ga	Tm1_Mira454_Contig_6616	AACATCAAAATCCACTTCTTTATGCTACTTCTAATGAAGAAATTTTGAAG[A/G]CAACAAATATGAAACCACTTCAAATATCTTTAGCTAAACCCGACAAATCA
Arm_017688_Class_I	N/A	N/A	Chr02	59369763	Unique_Ga	Tm1_Mira454_Contig_6616	ACGTGTGATCCAGATGAGAAACTCCCTTTTAGCATTTGTTCTGTGACATC[A/G]TCTTCAGTATACTCTTTGGTTGATTGCAGCACTTCGACCGGCCTTCCAAA
Arm_017720_Class_I	N/A	N/A	Chr08	7673620	Unique_Ga	Tm1_Mira454_Contig_6629	TCACATGGCCATCAGACCTAGGCCCAGCCTCTGATTTCTTCCTTTCAGGA[T/G]GTAATACCTGGTGCAGAAATCGGTGTATCATCTCGTAACTGGTAAATGTA
Arm_017823_Class_I	N/A	N/A	*	0	Unique_Ga	Tm1_Mira454_Contig_6671	CTCAATCCATTTCTCATCGATAACATCTGTACTTGAAGCTGAAGTTGTTT[T/C]AAATACTCGATCGCCTCGTCAAGCATAGAAGCTTTATCCGTCTTGTTAGA
Arm_017830_Class_I	N/A	N/A	Chr09	21288459	Unique_Ga	Tm1_Mira454_Contig_6674	GAGGTTGATGAGGAACATGGAGGTGAAGCAGAAGAAGGGTTTGGGATTTT[T/C]AGACATGAGATTGAGGTTGCCATAGACATTAGTATTAGGTGGTTGTTTTT
Arm_017871_Class_I	N/A	N/A	Chr01	52863235	Unique_Ga	Tm1_Mira454_Contig_6694	TTGGGGCTTATCCACCATTCATATATATCTCAATAATTTAACATTTTTTC[A/C]ATCTCATTGGAAATGGGGGCCATTGATACAGCCAGTCTACAACATTCCCA
Arm_017895_Class_I	N/A	N/A	Chr08	52638680	Unique_Ga	Tm1_Mira454_Contig_6703	TTCGAAGATTTCGAATCCGTTGGGTTTCGGAAGAATGCTGTGAACCACAT[A/T]TTGAACCCCATCGATCGTTGTGAAGCCAATTACGGGTCTTTCAATAACTT
Arm_017966_Class_I	N/A	N/A	Chr04	47233330	2_GaGl	Tm1_Mira454_Contig_6728	CTTTGTTTTCTCCTCAATTTCAGGTTTAAACTGCCATTAGCAGCATTCCT[A/G]AGATAATACAGACAGAAAAGCTCACTCGAGTAAAAAAATATTAGTCAAAA
Arm_018001_Class_I	N/A	N/A	Chr01	40061458	Unique_Ga	Tm1_Mira454_Contig_6745	GCTGCAGTCATTCATTATAATGGAAACATGAAACCTTGGCTCGACATTGC[T/C]ATGAACCAATACAAGAATCTTTGGACTAAATATGTGGATAATGATATGGA
Arm_018027_Class_I	N/A	N/A	*	0	Unique_Ga	Tm1_Mira454_Contig_6755	KWWTTGACTAAATCAAGAGTATACATATTATATCCTATCAGTGGACAACG[A/T]TATTCATCGTTTTTAGCATATTAAACGAAAATATATTACAACATATAGCA
Arm_018063_Class_I	N/A	N/A	Chr13	57283205	Unique_Ga	Tm1_Mira454_Contig_6761	CTGATTTCAGATCAACTGATTGCTGTAATTTTACATCGACTTTCTTTGAT[T/C]TCAGCAAACTTAAACCCTTATCAGATGCCTTTGGTCCAATGTATTCCAGC
Arm_018131_Class_I	N/A	N/A	Chr05	17822381	Unique_Ga	Tm1_Mira454_Contig_6785	AAGACATAATCGACATTTCTTTTCGAGTTGTATCACTCCACCTTGAACAG[C/G]TTAAAGCATAAACCTCATCTCAAACACAACAGATGTATCAAAAAGAAGTT
Arm_018132_Class_I	N/A	N/A	Chr05	17822228	Unique_Ga	Tm1_Mira454_Contig_6785	CACAATACATAGTTTTCTTTGTCACCAATATAGCTAATGTAACCCAGTCA[T/C]GGTGAAAATCAGGGGATATTGAGAGACAAACATTCCAAGAATAAAGACCT
Arm_018137_Class_I	N/A	N/A	*	0	Unique_Ga	Tm1_Mira454_Contig_6785	CACAAGACTAATATCATTGATCTAAACGACTTGCACGATTTGACAATCCC[A/C]AGAGACATAAAAGAGTCGCTGAGAATGACATGAATCTTCCTCCTCTCTCT
Arm_018138_Class_I	N/A	N/A	Chr05	17820970	Unique_Ga	Tm1_Mira454_Contig_6785	CTGAGAATGACATGAATCTTCCTCCTCTCTCTTGAGCGTATTGGCAGCAG[A/T]GCGCAAGGACAAGGAGATACACAAAGAACTGTGGATGTCGTAGTTTCCGT
Arm_018161_Class_I	N/A	N/A	Chr05	7791063	Unique_Ga	Tm1_Mira454_Contig_6802	CCAATTAGTGGCTGGAAACTGAATCAAGACCTGTTGAAGTCGAAAAACCT[A/G]CCTGTCATTATGATTTGTTTTGTAAATAGGTAGCTTTGCTTGTATTCCAC
Arm_018168_Class_I	N/A	N/A	Chr13	8073681	Unique_Ga	Tm1_Mira454_Contig_6809	GCTGTAGTAGCCACCAAAACAAGAGTCTTCAAAACCGGACCATTTGACTC[A/G]CTGTTTCTCGAACCCCATCTGAACCAAAAACTGCCGAATCTCCTCATGTT
Arm_018220_Class_I	N/A	N/A	Chr12	20139821	Unique_Ga	Tm1_Mira454_Contig_6831	ATGTACGGAAAATGTGGTCTTAAGCCCAACCATAGATGTATAACTCAATT[C/G]TTTAAGATACACTAGGATTACTTCAAGTGTTCTTAAAGTCAATTTAATTA
Arm_018221_Class_I	N/A	N/A	Chr08	53862623	Unique_Ga	Tm1_Mira454_Contig_6832	GATACAGACATGTAGGTACATACCAATCTAATTATACTTCCTCTTCCTTA[T/C]CTTGAAGCTGGTTGAGCGGATAACATCATCGTCTGTATTCAACGCCGCTT
Arm_018222_Class_I	N/A	N/A	Chr08	53862740	2_GaGl	Tm1_Mira454_Contig_6832	CTCAGGTTTTGTAAAGTAGGTAAAGAGGAGGTAAATGCCATCCAAGTAAG[T/C]GTTGGTTTCCCCAGCTTTATTTTTCTTCTTGATGCTGTAAGCTAATGGGA
Arm_018223_Class_I	N/A	N/A	Chr08	53863378	2_GaGl	Tm1_Mira454_Contig_6832	GTGGTTGTCTCTTTTGAGGGAAATCAGAGACTTGAGCTTTGGTGGGATAG[A/G]TTTGAGGCTGTGAGTGAAGGAGAGGACGGGTAGAGGAGAGAATTGGGGGA
Arm_018289_Class_I	N/A	N/A	Chr11	50531423	Unique_Ga	Tm1_Mira454_Contig_6865	AAGCTTTCGGTTTCCTTAAAGTATTCAAATTAAAATCATCCCAAATCTTC[T/C]TGGCCTTCTGAGGGGCATCTGATCAATTCCAATATGTTAACTACCTCTCC
Arm_018305_Class_I	N/A	N/A	Chr07	24445711	Unique_Ga	Tm1_Mira454_Contig_6873	ATGCTGGAATGGGTTAGAGCAACACGTGAAGATGATGGTGGGGAATATCA[A/C]TGGCTTGGGATGCTTACTGAAGTTGCTAGTGTTTGTAGCTTGACATCTCC
Arm_018306_Class_I	N/A	N/A	*	0	2_GaGl	Tm1_Mira454_Contig_6873	TGGATGATAGTGCATCTTTTGGTTACTCATAACGATCACGTTTTCAGTTC[T/C]ATCTTTTGGGATTTTATGGTATGATCTGATGTCATCTATTTACACGTGAG
Arm_018338_Class_I	N/A	N/A	Chr10	5094319	Unique_Ga	Tm1_Mira454_Contig_6890	ATACAAGATTTACAAACGTGAATAGCTTTCTTTCCAATTTAAGTACCAGT[A/T]GAGTTGATACATGCACGGGGTGTTGCCTTACTCGTGGTTCCAACTTCCAG
Arm_018449_Class_I	N/A	N/A	Chr13	5348414	Unique_Ga	Tm1_Mira454_Contig_6930	ACTCAAAGAGTGTTTTTTATTCATAGAGATTTATGGAAGAGTTCAGCTTC[A/G]TCAATCAACCAAAGAAAAACAAGGGTAAATCTCAGCGCAAGTCCGAAGCT
Arm_018450_Class_I	N/A	N/A	Chr13	5349685	Unique_Ga	Tm1_Mira454_Contig_6930	CCAGCTAAACTACTGGAAGTAGTTGCTGGTGCAGGGGCAGCTGCAGCCTC[A/G]GAAACCACAGTTTCATGTTGAATAGTACGAGGACCCATCACAGCATCCAC
Arm_018459_Class_I	N/A	N/A	Chr08	51049679	Unique_Ga	Tm1_Mira454_Contig_6935	TTCATGCTAAAATTATGAATCACGGCCGGAAACTGAGAAAACAGCAGTCC[A/G]GCAAAACCTGGAAATTATGATTTTATCCAAGGAAATTCATGATCACCAAA
Arm_018461_Class_I	N/A	N/A	*	0	Unique_Ga	Tm1_Mira454_Contig_6935	GGTGGTAGATCCTTGAATTCCTTGTTTTCCTTGTTAACCTGAATGCGAAG[A/G]CAAACAGCAAGGACAGCAGTCCCAACACAAGAAAGCACTCCAGAAAGAAA
Arm_018486_Class_I	N/A	N/A	Chr02	52280884	Unique_Ga	Tm1_Mira454_Contig_6948	ATTAGACAACATCCCAGCTTAACACATAGTTCTCTTTTTCTTCTCTAAGA[A/G]AGCTGTCCGCAGTCAGCGACAACAACGGGCTTGGAAGTTCTTCCACTGCT
Arm_018495_Class_I	N/A	N/A	Chr09	2403548	Unique_Ga	Tm1_Mira454_Contig_6954	ATAATCAGACKGAGAATAAATACTAAAATAGGCATACTCGAGAGTTTTAA[A/G]GGAAAATTCACGTAAAAGAAAATTCTTTAACACATTTCAACTAACAGACC
Arm_018718_Class_I	N/A	N/A	Chr13	1798884	Unique_Ga	Tm1_Mira454_Contig_7045	GCCAAAATCTTTTCTTCCTCTTTCCCTTTACCTTGTACGAGAGCCCTATA[A/T]AGTGGCCGAAGGTACTTCATTCTCCCAACTTCTTTCAAAGTTTTCTCCAC
Arm_018780_Class_I	N/A	N/A	Chr10	10448591	Unique_Ga	Tm1_Mira454_Contig_7070	TTGGAGAGCTTGCCCTTTTGGAACAGCCCTTCATTAAGGATGACAGTCTG[T/C]TGGTTAAAGACTTGGTAAAGCAAACTGTTGCAGCACTTGGAGAGAACATA
Arm_018795_Class_I	N/A	N/A	Chr11	27233422	Unique_Ga	Tm1_Mira454_Contig_7078	TTCAGCCAATAAAGTATATATATGCATGCTTGAATAATAGTCCAAAACTT[A/G]CTATAAATCTTCAATGAAGCTGTTACCAACAAACCACATTGATGCAGGGT
Arm_018796_Class_I	N/A	N/A	Chr11	27233643	Unique_Ga	Tm1_Mira454_Contig_7078	AGATCTTACTCTCCAATTCCTGTTCTTCAATCCACATGGAACTTCTTCTA[T/C]GCACTAGATCTTTCGCCTCTTTCTTCTTATTCTCATGTAGCGTTTGTTTC
Arm_018799_Class_I	N/A	N/A	Chr11	27234673	Unique_Ga	Tm1_Mira454_Contig_7078	TTGCGTACATTTTTTACTTGCTTGGCGTAGTCTCGTCGCAACAGGGCGAG[T/C]TTCTTCTCGGCCTCTTTGGGGTTGTTGGGGGTCTTCCAGCTGCCCAACAA
Arm_018891_Class_I	N/A	N/A	Chr13	46762954	Unique_Ga	Tm1_Mira454_Contig_7128	AGGACCGAAATGATTTGTGGGTCAGTGTGTTCACCGAATCCAATCACATT[A/G]CTGCTCGTTCCATTCAAGGACTGAACCACCTCTGGGCATGGAGGGTAATG
Arm_018945_Class_I	N/A	N/A	Chr04	44920701	2_GaGl	Tm1_Mira454_Contig_7155	AGATGACATCAGTGTATTTACAAGCTATGCTATTAAGTTGCCAAGTCCTG[A/G]GAACATCATACCTATGTTACACATACATACACATCTAACCTCAATTAGCA
Arm_018946_Class_I	N/A	N/A	*	0	Unique_Ga	Tm1_Mira454_Contig_7155	CACATACATACACATCTAACCTCAATTAGCAAGTTAACGCGTTCGATTTC[T/C]TTTTTATCTTATCATGCTGTTGGAACTGCACTTGCTGATTTCCGAGTGTG
Arm_019000_Class_I	N/A	N/A	Chr09	32548530	2_GaGl	Tm1_Mira454_Contig_7188	ATCCTTCAAGCATAGCCTTGGCAGCATCGATCAGTATCGATCTAAAATCG[T/G]TTGAAGCTAGGCCAAGAACAGTATATCCTTCTTTGTCTTCTATGTCCACA
Arm_019039_Class_I	N/A	N/A	Chr05	11973545	Unique_Ga	Tm1_Mira454_Contig_7208	GACTCCAGTGACATGTCATCTATATGGATTGTGGATGACTCCTTTTCCTT[A/T]AGGTTGTGATGGAACATACTCTCGAAAACAGGAGAACTTGCAGATAGAAC
Arm_019072_Class_I	N/A	N/A	Chr08	41234762	Unique_Ga	Tm1_Mira454_Contig_7220	CAACTTGGGTCAACACCATAGGAAGGTAGAGTTTTCAAAATAATATCTGC[A/T]AATTTTATGCAATCAAGGACCTTTACGAACTACCAGATATGTCAATTAGA
Arm_019073_Class_I	N/A	N/A	Chr08	41234669	Unique_Ga	Tm1_Mira454_Contig_7220	CAATTAGATGCCTAACCAAAGTACAGAGACTAATCAAGAAACAACAAGAG[C/G]AGATAATTAATGCGGGGGAAAGCCTGTAACAATCGTTTTGCCAGGTCAAC
Arm_019074_Class_I	N/A	N/A	Chr08	41234507	Unique_Ga	Tm1_Mira454_Contig_7220	TCAAGAGTTTCACTGCCTCCTTTTGTCTGGTCAAGGGCACTGACATCCAC[A/G]TTTCCGTCCAAAATATTCTTAACTAATCCATTATAAACATCATTTGACAA
Arm_019075_Class_I	N/A	N/A	Chr08	41233982	Unique_Ga	Tm1_Mira454_Contig_7220	TTAAAGAATTTCCCCAAGTTCCCATACAACCTCCATATACGATATACATC[A/G]TCTTTTCTCCCTAGATTAGTATACAGTGTGAGGAATATTTCATAAGCATG
Arm_019078_Class_I	N/A	N/A	Chr07	7434322	Unique_Ga	Tm1_Mira454_Contig_7222	TCGCATGGGAGGTCAGAGGCATCACATTTATCATCTTGAGGCTTTGGGGA[T/C]TGAGGGATATCTGAAGGAAAACCTAAGCCTTGCTCAGAAGCTTCAATAAG
Arm_019079_Class_I	N/A	N/A	Chr07	7434858	Unique_Ga	Tm1_Mira454_Contig_7222	TGTTTCAACTTCTTTTGGACCAGGAGCGGCAGCATATGCAGATGCAGTTA[A/G]GGACACAACTTCCCATTCATTCCCACGTGGGATATTTTCCTCTTTTTCAC
Arm_019083_Class_I	N/A	N/A	Chr04	43884837	Unique_Ga	Tm1_Mira454_Contig_7224	GGTTATGCAGAACGCAATCAGATGGTATTCCAGCTTTTTCATAATCTGCC[T/G]AGAGGGGAGTCAAGGGCATGATCATCAACAAACCAAAGGCCATAATCTTG
Arm_019093_Class_I	N/A	N/A	Chr04	1499908	Unique_Ga	Tm1_Mira454_Contig_7226	AGGATCAAATTGATTAGTGTTCTAATGATAGATTTGTTATGGAGTCAACA[A/G]CCTCTAACCATGTCTGAATCTTCTATCCGGGTTCCTCAAAGTTCATCATG
Arm_019134_Class_I	N/A	N/A	Chr13	45451401	Unique_Ga	Tm1_Mira454_Contig_7243	AAGCTCCCCTTTTCCCGGCCAAGCAAGTCCTTATCAATCTTATCCAACAC[A/G]GGATCATCTTGACTGAATTTCCGAGCAAAAGCAGCATTACTTCGAATCAT
Arm_019135_Class_I	N/A	N/A	Chr13	45452732	Unique_Ga	Tm1_Mira454_Contig_7243	GGCCCTCGATAAGTAACCATATTAGCCTTGGTGATCATATAAACATTCCC[A/G]ACTTTCGAAAAAACAGTATGGTTGGCTATTCTGGAAGCAAGTGTCACTCT
Arm_019170_Class_I	N/A	N/A	Chr05	10299765	Unique_Ga	Tm1_Mira454_Contig_7259	TATATTATTCAAGAAAAATGTTAGATAATTAGCAATACCTACTCTTCTCT[A/G]GAATTTTACATAAGCACAAAGGATTAAAGTCATTTTTCTGGAACAACTCT
Arm_019171_Class_I	N/A	N/A	Chr05	10299966	Unique_Ga	Tm1_Mira454_Contig_7259	TCCTTCAGCTTGTACCTGTCACAGTATTCCTTGATAAGCTTCTGGATTGT[A/T]TCAATTACATTTGAACTCATTGGACATGACTTGAAGCCAGCCATTATCAT
Arm_019175_Class_I	N/A	N/A	*	0	2_GaGl	Tm1_Mira454_Contig_7261	GGAGGAAGACAAGAAGTGATGTTTGTTCGGATTCGTTTTTCTTTCAGATA[T/C]GGAAGCTCTTCATGGTTACCACCAGGATGCATGTTGATGGTTATTATTTC
Arm_019177_Class_I	N/A	N/A	Chr11	11179961	Unique_Ga	Tm1_Mira454_Contig_7263	TGAACGTGGAAAAAATAGAGAAGACTTCACGGTTGTGCTTGTTTTCCCAG[T/C]CTCGGCTCTAAGAATTGAGTGAGTGTGGAAGGACTTTATATGGGTTGAGT
Arm_019178_Class_I	N/A	N/A	Chr11	11179703	Unique_Ga	Tm1_Mira454_Contig_7263	GTTTCAGTAGATTTGCTGTAATAAATCTTGTTAGCTTTCATCAGTCCCAG[A/G]CCATGTTCAGCACTGATACTCCCTCGGTGTTTAGATGTCCACTCATAGAC
Arm_019207_Class_I	N/A	N/A	Chr13	15606090	Unique_Ga	Tm1_Mira454_Contig_7280	AAGACCTGCAATATTACACCACAAGAGACAGGCATGTTTTCATTGCTTCT[A/G]TGTTCAAAGATTATAAGAACAGCATTTCATCCACAGCTTTACTGCTTCCC
Arm_019209_Class_I	N/A	N/A	*	0	Unique_Ga	Tm1_Mira454_Contig_7280	ACCTTGGTGGAAGGTCGATCCGTAAGGAAATTGCCAGTATTCTGACCATC[A/G]GCACGCATGTAATTGTTTGCGGAAATACTGTTAATACCAGCAGGAATTTG
Arm_019212_Class_I	N/A	N/A	Chr06	46206443	Unique_Ga	Tm1_Mira454_Contig_7283	AATGCCTCCTTTCAAATTCTGAAACCCCATTTTTTCGTCCCCTCTTTCTT[T/C]GCCGTCCTCTTTGAGTTCGGATCGATGAGATTTTCCAGTGATTTTGCTTT
Arm_019213_Class_I	N/A	N/A	Chr06	46206326	Unique_Ga	Tm1_Mira454_Contig_7283	CCCGCTTCTTTCAGGAGCTCAGCCAGCCTATTCTTTTCGTCTTCAAAATC[A/C]GGATTTGCTATTCCAAGTTTTTCTTCTCGTAATTTTAGTACATACTCCAA
Arm_019214_Class_I	N/A	N/A	Chr06	46205968	Unique_Ga	Tm1_Mira454_Contig_7283	CATTCTTGCTCGAGTATTGCTCGTGCTTCTTCAAACAACTCGGCAGCCTC[A/G]TCAATCTTGAATAATTGGACACAAGCCAAGCCCATCTGGTTCAAGAGAAC
Arm_019264_Class_I	N/A	N/A	Chr08	45099123	Unique_Ga	Tm1_Mira454_Contig_7303	TTATACACTACGAGCAATAGTATAATTATAATCTCCACCATAGAAATGCC[A/C]AAAGTCACATAAATATTCATTTCCTTTTTAACTTCAATCTACAGATTATT
Arm_019265_Class_I	N/A	N/A	Chr08	45099676	Unique_Ga	Tm1_Mira454_Contig_7303	GCAGGAAGTTGCTCATTTGCACTCCTATGCCCGGATGAGCTTGTAAGATA[A/C]CCATTTTCTTGTTTTGTTCCTGAAAATTTGGAATATTTCTGGCTCTTGTC
Arm_019266_Class_I	N/A	N/A	Chr08	45099729	2_GaGl	Tm1_Mira454_Contig_7303	ATTTTCTTGTTTTGTTCCTGAAAATTTGGAATATTTCTGGCTCTTGTCAC[A/C]TAAGCAAGTATCTCTAAGTGACATTGAAAGCTTCGAAATGGATGGGATCC
Arm_019282_Class_I	N/A	N/A	Chr06	41857491	Unique_Ga	Tm1_Mira454_Contig_7315	TCGTTGACAATAAATTCCCCAACCTTGTAGTCTATCCAGCATCCGCGCTT[A/G]TGGTTTCCATTATCATAATCTTGTTCAGTATCATCTAAATAGTGCTCACA
Arm_019283_Class_I	N/A	N/A	Chr11	783683	Unique_Ga	Tm1_Mira454_Contig_7318	CAGTACAAACTGCAAAAACAAACAAACAGACAAGTACTCCAAGAGAAGCA[A/G]CTAGGGGTTGCTTGAGAACCAAGTAAAGAGATTTGAGTTTGAGATATGAA
Arm_019290_Class_I	N/A	N/A	*	0	Unique_Ga	Tm1_Mira454_Contig_7321	AGCCAAAGGACAAAAAAAAGAAGAGGAAAAAAGGTCACCCAATTATTTRC[A/T]ACTACACACAAAAGTTTACAATAAACAATCTCTCAACACTATCTCACAAG
Arm_019291_Class_I	N/A	N/A	Chr08	38233202	2_GaGl	Tm1_Mira454_Contig_7321	CTCCGCAGATGGTTCGGTAGTAGGTAACAATCTGAATAATGCTTGGGGTA[A/G]ATACTTTCCTTCAGAGGTTCGCAAGTTTCCGGGGAAACCAATGTGGAGTA
Arm_019357_Class_I	GOOD	N/A	Chr09	8405	2_GaGl	Tm1_Mira454_Contig_7346	TCTTTTTGGCGTTGTGTTTTCTACCCTTGTTCCCGTGTATCATTCAAACC[C/G]TAGTGTACTGTCTCCTCTTCTATATCTTTTTGGTTTTTACTATTAGGTTG
Arm_019358_Class_I	GOOD	N/A	Chr09	8240	Unique_Ga	Tm1_Mira454_Contig_7346	CATCCCATGTAAGTGGTCTGGAATTCGGCCAAGTTTCTGAAAAAGCCAAA[T/G]AGGAACTGGCCTTTGTTGTTACTCTTTGTAATTCTATTTCTTTGTTTACT
Arm_019398_Class_I	N/A	N/A	Chr09	730373	Unique_Ga	Tm1_Mira454_Contig_7366	CTTAAACTGCAAAACTGGTCCACCGGGTGTTCTCTGATCCCACCATTGTA[T/C]TCCAAATCCATACCCACCAGTCGCAAACTCACTAGGAGATGCCCACTTAA
Arm_019406_Class_I	N/A	N/A	*	0	Unique_Ga	Tm1_Mira454_Contig_7370	AGGCATTTTTGGACYGCACTTTGTTAAAGTTGATGTAACTAACTTGCATG[C/G]TAGACTCTTCAAATTCTTCATGGGATTAAAAATCATCTATCGTCTCTTTG
Arm_019411_Class_I	N/A	N/A	Chr06	10908528	Unique_Ga	Tm1_Mira454_Contig_7375	GTTTGGCGTACACAAAGCAGATTTCAATCAATTTCACCCTCCTCTGCATC[A/G]TTCATAGGATTTGGGACACTGGGCGGCTCACCTTCTTCTTCCTCTTCATC
Arm_019434_Class_I	N/A	N/A	*	0	Unique_Ga	Tm1_Mira454_Contig_7383	ATTCCTTGAATTCTCTTGCCGGTAACAGGACATTTAGGTCCACTAGCTCT[T/C]TTCTTTGTCGTTTGATAAACCAGCTTCCCTCCTGGGGTTTTGACGACGTG
Arm_019454_Class_I	N/A	N/A	Chr11	10302702	Unique_Ga	Tm1_Mira454_Contig_7390	GTTTCCTTATCGACTTCGATTTGATCAACCTTGATGGCGGATTCGTCGGG[A/G]ACGAAATCCATGCGACGCTCACGCTCTTCTTCTTGGAGCTTCAAAGAGAT
Arm_019455_Class_I	N/A	N/A	Chr11	10302779	Unique_Ga	Tm1_Mira454_Contig_7390	TTCTTCTTGGAGCTTCAAAGAGATGCCACGAACGGGACCCTTCTGGATCC[T/G]CTTCATGAGATGGGTGGAAAAGCCGGCGATCTTGTTGCGGAGACGCTTGG
Arm_019515_Class_I	N/A	N/A	Chr13	55116360	Unique_Ga	Tm1_Mira454_Contig_7409	AAAGACTCAAATACCTCTTATGGCTTTCCTCACCACCTCCTTCACTTCAT[T/C]TAACTACAAAAGCTTCATCATTTTCAAGCGTTCTTCGTGTTCCGGATCAA
Arm_019516_Class_I	N/A	N/A	Chr13	55115968	Unique_Ga	Tm1_Mira454_Contig_7409	GTAAGCTCCCTCTTAGTAAGAATGTGGTAGTGTTTCTGCCAGATCCGCTG[A/G]ATTGCCATTGTGGCAGCAAGGAAACCATAAGCTATCCCCAGAATGGCAAA
Arm_019517_Class_I	N/A	N/A	Chr13	55115830	Unique_Ga	Tm1_Mira454_Contig_7409	TCCATAGATGCAGGAAAGCAATCCAATATACCCCACCCATAACAGCAATT[T/C]TGGCATCCAGCCATTCGTGGGTCATTGCTATTGAGAGAGGAGCAATGCAA
Arm_019603_Class_I	N/A	N/A	Chr02	23970804	Unique_Ga	Tm1_Mira454_Contig_7452	ACCAGTTGAACCGTATGAACTGAATTTCTTCACTGCATTTTCTACCCCAA[T/G]AAACTCATACACATCATTATCAAATACAGGACTTAGGTTTCTCATGTCCT
Arm_019635_Class_I	N/A	N/A	Chr11	8547385	Unique_Ga	Tm1_Mira454_Contig_7468	ACAGGCAAATACAATAAACTAGAATACCACAGGGTGGCTAGGATACTGGT[T/G]GTCATATTAGTTGCTTGCAGGCGCAGATCCTGTAGGTTGTGGGGTATCAG
Arm_019636_Class_I	N/A	N/A	Chr11	8547331	Unique_Ga	Tm1_Mira454_Contig_7468	ATATTAGTTGCTTGCAGGCGCAGATCCTGTAGGTTGTGGGGTATCAGCTT[T/G]CCCACCTTCTTTAACCTTACCATTTTCAATCACCTCCGCATCTACTGCCT
Arm_019637_Class_I	N/A	N/A	Chr11	8547200	Unique_Ga	Tm1_Mira454_Contig_7468	TGCCAGCCACCTCCTGTAAACCTTGTGTCTCTTTGGCTTCTCCCTCAGAT[A/T]CAGGGACTGCTCCATTTGGATTCTCTTTCTCCACTCCCCCATTAGCTTCC
Arm_019638_Class_I	N/A	N/A	Chr11	8546870	Unique_Ga	Tm1_Mira454_Contig_7468	CTGTACCAGCTTCCTCCATCTTGGTGTCAGCATGCCCAGTCTGGTCTGCC[A/T]CTTCTGTTTTACCTCCATCCTGAACCTGAGTTTCAATGGAAGTATCTTTT
Arm_019639_Class_I	N/A	N/A	Chr11	8546697	Unique_Ga	Tm1_Mira454_Contig_7468	GATTTTTCGGGAACAGCCTCTGTTTCCTTGTTTTCCTTCTTTGCACTCAA[T/C]GATTTTCGGCCTCGCTTCTTTGGGGGTTCCTTTTCTGGTGTTGGAGTAGC
Arm_019640_Class_I	N/A	N/A	Chr11	8546581	Unique_Ga	Tm1_Mira454_Contig_7468	GATCCTTGCTGATCTTCTAGGGGTCTCACCGGTACCCCAATCAAACTCCG[T/C]TATTGGAGGATTACCAGGGTGTGATTTTAGATATTGCTCCAACTGTTTCC
Arm_019652_Class_I	N/A	N/A	Chr05	52320553	Unique_Ga	Tm1_Mira454_Contig_7475	ACATCATTTGGGATAACGATCTCAGCGCTGCTGGCACCACCTTGAAGAAT[T/C]GATAATGCACCAGCTAGAGGCCCTATTGCATTTGAGACATCATTTTCCTC
Arm_019659_Class_I	N/A	N/A	*	0	Unique_Ga	Tm1_Mira454_Contig_7478	AAAATCGTTCCCATACCATCTGGAACATGTTCAATTGCGAAGTATTTTCA[A/T]GGTCAATCTACGTCCCACTTTTCTTCAATGCAATCGTCGGATAACCTTAA
Arm_019681_Class_I	N/A	N/A	Chr04	1358250	Unique_Ga	Tm1_Mira454_Contig_7492	TCCTTGCGTTCCTTGCCCATGTCTAGCAGAACAGCTTTCAATGGCACCAA[T/C]AACTCATCACCTGGAATGCTAGGATCTGCTTTGATATTGGAAAGTGCCCG
Arm_019688_Class_I	N/A	N/A	Chr07	2596778	Unique_Ga	Tm1_Mira454_Contig_7496	AATACCTCCGTTCAACACCTATATCCGATAGGTATACGGACATTATATAG[A/T]GATATGATCCTTCATATATATGAAAAAAACTTTTACAAAGAAAATTGAAT
Arm_019689_Class_I	N/A	N/A	Chr07	2596856	Unique_Ga	Tm1_Mira454_Contig_7496	AACTTTTACAAAGAAAATTGAATACGGTTAGACAAGTATTATCCGGAGTC[T/C]GGAAAACATAGTCTTTGTCACCATTGAAGTCTCTTGCCAGTGAAAACTAC
Arm_019696_Class_I	N/A	N/A	Chr03	19968822	Unique_Ga	Tm1_Mira454_Contig_7499	CTGATTGATAGCTTCAAATCCAGTCAAGGTATTACTCACGTTCCCCGAGA[A/T]ATCAGTGATCATCCTGCGATATGCTTCATTGTTTTCAGACAATATTGTGA
Arm_019697_Class_I	N/A	N/A	Chr03	19969118	Unique_Ga	Tm1_Mira454_Contig_7499	CTTCGATAATTTGCTCCAAATCAGCTACTGTTTGACCCTTGGAGTGAACG[A/C]TCTTATCGTGCTCTCCTGCCATTTCTTGCATCTTCCTTTCTGTAACTTCG
Arm_019698_Class_I	N/A	N/A	Chr03	19969301	Unique_Ga	Tm1_Mira454_Contig_7499	TAAGCATTCTCTGATGATCTGTAATCTGGTTCACTAAATCATTTTTCTCA[T/G]CTCCTTTTGCTTCCAAATCTCTTTGAAGGTCCTCGACCATTTGCTTCAGC
Arm_019699_Class_I	N/A	N/A	Chr13	32612926	Unique_Ga	Tm1_Mira454_Contig_7501	AATTCCCATTGTGTTTCTCCCTCAAATCAAATGTAATGCAAGTGTAGCAT[A/C]AAATTAGACTTCAAATGAGTCAAGCATGGCTTTTAAAGTTTTCTGGGATG
Arm_019700_Class_I	N/A	N/A	Chr13	32618230	Unique_Ga	Tm1_Mira454_Contig_7501	CTTGATTTGCATTAGAGATTCCAAGTTTTAATGAAGATTTCGAAGAATTT[A/G]AGAATAGGGGTGATAGGAGAGTTAGTGAAACAGAGGCCATTTGTAATGGT
Arm_019744_Class_I	N/A	N/A	Chr02	3862949	Unique_Ga	Tm1_Mira454_Contig_7520	TGTGGAGTCCTCAAATGCTAGAAATTATTAGACATGCAAAGTCGACAACT[T/G]AAGGCGCGTTATCAAGTGCCTTTTGCTAGTCTGCTCAGGAACGAGACAAC
Arm_019769_Class_I	N/A	N/A	Chr13	7946591	Unique_Ga	Tm1_Mira454_Contig_7534	TAAGAGGACGTCTTTAACATGGTGAGTAAAACCCGACTGTATCGTGAGCT[A/G]AGTATCTGCTCTGAAGTGGCAACCAACTCGAAACATGGATGCTCGGGGAA
Arm_019804_Class_I	N/A	N/A	Chr13	36526271	Unique_Ga	Tm1_Mira454_Contig_7546	CATAGACACAGGTTTGAATACAAATAACACAGTATTAAATATTAGAAAAC[T/C]AGTGTCCAGCTAAAGATCATATGAAATTGAAGAGTCATTCTATCTAAATA
Arm_019859_Class_I	N/A	N/A	*	0	Unique_Ga	Tm1_Mira454_Contig_7565	TAGTGTTCTTATTTTTCTGTTATCTTTTGGTGTTATATATATTTATATAT[A/C]AGAACATTGTTTCAATTCTTTTGGTAGCAATACTGAAATTGGGATATCAA
Arm_019862_Class_I	N/A	N/A	Chr04	28487497	Unique_Ga	Tm1_Mira454_Contig_7567	CTTGATCTCTTGCCGTAATGCTTCCTTTCAAAATCGGAATTTCGCAAAGA[T/G]TTGCAAAGGCGTCATCCACACTTAGATGTATAGTTTGGCGAACATGGTAA
Arm_019903_Class_I	N/A	N/A	Chr08	10811615	2_GaGl	Tm1_Mira454_Contig_7577	GAGCTGGTGAATCAAGCTGAAGAACTGAGGCAGCAAGCAGATGTTGCACG[A/G]TTTGTATCATTAACCGTTGGAAGGGGAATTGCAAGGGCAGAGATGGAGAT
Arm_019961_Class_I	N/A	N/A	Chr04	38902497	Unique_Ga	Tm1_Mira454_Contig_7604	ACATCTCGGAAATTGATATTCTGGATAACCGGAATTGCATTAGGATCATA[C/G]TCATTATCTGGATGAGATCCATAATTCCCTGCCATCCAAAACAACATTTT
Arm_019975_Class_I	N/A	N/A	Chr01	54049433	Unique_Ga	Tm1_Mira454_Contig_7611	TTCGCTGAGAAACTTCTGATCCTTGAAGGGCCCCTTTGAAATTTTGGGGA[T/C]TTGAGGGACGCCCAAGTAGATTTTCTTGCAGTTCTGTCAACTGAAGAACT
Arm_020059_Class_I	N/A	N/A	Chr01	52279690	Unique_Ga	Tm1_Mira454_Contig_7641	ATGATTATATTGTCAGAAAAGCCAGAAGACAAATACCGAAAGAAATGAAG[T/C]TGCAAAGTTATTGTAGATGTCCCTTTTGTTTAGAACTTGAAAAGAAAGGG
Arm_020109_Class_I	N/A	N/A	Chr04	16629366	Unique_Ga	Tm1_Mira454_Contig_7667	GAGAAAGCTCGTTCCTAGTTACACAAATCAAGTATCAAAACCAGAATAGA[T/C]GCCACTTTCCCGGAGCAACCTCTTCTCTTCTTCAACATAATTCTTCCCCC
Arm_020111_Class_I	N/A	N/A	*	0	Unique_Ga	Tm1_Mira454_Contig_7667	AATGCTTCAAAATCCAAAGCAGCACTTTTTTGTTTCCTAGATTTTGCTTG[T/G]GATGAGTTCTTAAGCTTGGTGTTGGGAGGTCCATCTTCAGCTTCAGAGTC
Arm_020149_Class_I	N/A	N/A	Chr06	46060652	Unique_Ga	Tm1_Mira454_Contig_7684	GTAACTCAAGACTATCTGACATCCTTGGAAAGCAATAGTAATGATTCATC[A/C]GAGCTTGAAACACACAATTCGTCTGAGAAACCAGGGAAGAACAACATTCC
Arm_020150_Class_I	N/A	N/A	Chr06	46060790	2_GaGl	Tm1_Mira454_Contig_7684	TGTATTCTAGATCGAGGGCTCTTAACCAAAGCTGTTATATTCGGAGTAGC[T/C]CGAAGGTTTGCAAAAATCGGAAGAAGGTTGTAATCCTGAATATTTTTGTG
Arm_020192_Class_I	N/A	N/A	Chr08	52621132	Unique_Ga	Tm1_Mira454_Contig_7701	AATGCATCGTCGAGCCGCAAGACACCCATTCCACGAAAGCCAAGTGCAGT[A/G]GTTACACTCCCTAGCTTCTTACCAGAGGCAGTGTTGATCACCTCTGAACC
Arm_020193_Class_I	N/A	N/A	Chr09	13330868	Unique_Ga	Tm1_Mira454_Contig_7702	GCTTGTTTCTGCCTTTTAATTCGCTCAAGTGCACCCAGTAGGCTCTTACC[A/G]CCTTTTTCTTTGGCAGCCGAGGCATCATCTCCATCCTGAATGTCATCGCC
Arm_020211_Class_I	N/A	N/A	Chr01	24153099	2_GaGl	Tm1_Mira454_Contig_7709	ACGAGATTGGAATGTGCCAGCTTAATATTTGTCATGGGTGAGGTGTCATG[T/G]CCACTATCCAACCAACCTCTCAAAGCCTCTGCTTCGTATGTGAAACCATC
Arm_020213_Class_I	N/A	N/A	*	0	Unique_Ga	Tm1_Mira454_Contig_7710	CTCAACTCTCTTCTTCACAGCAGTATCCGCTGACTCGGCGGAGAAATGGC[A/G]AACGAGGAGGGAAGCAGAAGGGGAAGGAGAAATGTGAGATTTGAATGGAA
Arm_020312_Class_I	N/A	N/A	*	0	2_GaGl	Tm1_Mira454_Contig_7752	CACTCTTCACTACAAAAAGGTGTGTCCCCTCTGTACATGAAGATGTCCTT[A/G]TTACCCCCAAGAGGTTTCTTGCAAAGGAAACAAGCATCCAAGAAATGGGG
Arm_020332_Class_I	N/A	N/A	Chr05	10132849	Unique_Ga	Tm1_Mira454_Contig_7761	TTTTGGCTGCATAATGGATCCGTAGTGAATAGGAATCTTGTTGAATTTGC[A/G]AAGTGGAAACCTCCTATGCCTCTGCCTTGAAAACTGGCTGCCTCGTTCTG
Arm_020345_Class_I	N/A	N/A	Chr01	6300091	2_GaGl	Tm1_Mira454_Contig_7765	GAAGGTTACCTACATAAACTCTAAAAGCACGTTCAAAAACACGAGGGGGT[T/C]GGTCGAGACGTGATCCTCTAGGAGCAGCCTTATTAACAGTCAAGAGCCTT
Arm_020367_Class_I	N/A	N/A	Chr02	24517718	Unique_Ga	Tm1_Mira454_Contig_7780	TTCAGGGAATTAAACAGCTGGATTGCTCGTTTCAGATAGGCCAAAGGATG[T/C]TCCAGCAAAGTCCCCAGTTTAACATTTCGAATCAGCCGTCTCCATGTTAA
Arm_020468_Class_I	N/A	N/A	Chr10	6462692	Unique_Ga	Tm1_Mira454_Contig_7825	ATATGGGACGTTTTTACCAGCCAAAATGCCATAGATTTCACAAGGCGGCG[A/G]CTCCAGGAGCACAATGATGTCAAATTATGTTGCAAAGAAATAGTTGAAGA
Arm_020508_Class_I	N/A	N/A	Chr05	27893672	Unique_Ga	Tm1_Mira454_Contig_7837	TCCAGTGGCTCCGGACTAGGTGGAGCTGAGTTGAGTTTCTTTGACAACTT[A/G]CACTTCGGAGGTGACCAATCTTCCATCAGTAGCTCACTCATCTCTTTAGC
Arm_020518_Class_I	N/A	N/A	Chr13	55116329	Unique_Ga	Tm1_Mira454_Contig_7842	ACCACCTCCTTCACTTCATCTAACTACAAAAGCTTCATCATTTTCAAGCG[T/C]TCTTCGTGTTCCGGATCAAGTTTAGGTGGGGTATAAGAGCCGTGAAGGTC
Arm_020558_Class_I	N/A	N/A	Chr09	34967577	Unique_Ga	Tm1_Mira454_Contig_7861	CATAATGTTAAATGTGAAACAGTTTGAAACTTTCTTACCCCAAAACTGTT[C/G]CTTGTCCTGGCTACTTTCTTGACTTCTTTCTAGATGACTTAGATTGAGGT
Arm_020561_Class_I	N/A	N/A	Chr09	34967768	2_GaGl	Tm1_Mira454_Contig_7861	CTAGGTTCGTTCTTATCTCTAACCACTGCACCCTGAGATCCTCTCACCTG[A/G]GCCGCTCTCTTATCCTTTCGTTTAGGCCTGTAACTTGATCTTTCCCTCTT
Arm_020593_Class_I	N/A	N/A	*	0	2_GaGl	Tm1_Mira454_Contig_7872	GGGRAAGTGTGTTGACAAAGACTGAGTTTGGATTTGGAGATTCATTTTCA[A/T]TTCCCTTTGGATTTTCTTGCTAAGATAGATATGATATSMTATTAGATGCC
Arm_020813_Class_I	N/A	N/A	Chr06	30425006	Unique_Ga	Tm1_Mira454_Contig_7969	TGAGGTTCCTCGATACTCCCTAATACAAAGTTGTTCGAAAAATTATATAC[A/G]GAGGCGTCGAGAAGCTTATGCGGCAACTGGTTCACTTATTGGGCTACTAG
Arm_020816_Class_I	N/A	N/A	Chr03	45617663	Unique_Ga	Tm1_Mira454_Contig_7972	GAATTCTTACTACAATTCCTGATCATATACGCTATATGCATAAACTCATA[T/G]TAATGACCTAAGAATTTCATTTCATGCTTTAAATATGAATCACAGCCAGC
Arm_020817_Class_I	N/A	N/A	*	0	Unique_Ga	Tm1_Mira454_Contig_7972	ACGGCAAGGACTGCTGTTCCAACACAAGAAAGCACTCCAGAAAGAAATGA[A/G]TTGAAAGGAAATGATCCCACCATTGCCATGTAAACTACCTGGATCAGAGC
Arm_020872_Class_I	N/A	N/A	Chr13	5068020	Unique_Ga	Tm1_Mira454_Contig_7997	CTTGGCTCTCATTTGAGCTTCTTCAACTTGAGAAAAACGGGACCGAGTTG[A/G]GATTCACAAGCAGAGAGAGTGCCGGGTTCCAAACATTTCAAAAAAGCCTT
Arm_020902_Class_I	N/A	N/A	Chr11	32799467	2_GaGl	Tm1_Mira454_Contig_8015	GTTTAACAGCCTAAAGCCAGGTTTCTGAACAACTACCTGAGCCAAATGCC[A/G]AGCCCCAGCCCTTCTTATGAAATTGGTGCTCATATCAACTTCCTTTAAAA
Arm_020903_Class_I	N/A	N/A	Chr11	32799646	Unique_Ga	Tm1_Mira454_Contig_8015	TGGTTAGATGCTGCTTTGCTGCAATACAAGCAGCTATGGTAGGAGCAGCA[T/G]CAGCTGTTATGTCATTTCCAGCCATTTCTAAAACTTCAAGAGAAGGAGCC
Arm_020905_Class_I	N/A	N/A	Chr11	32799993	Unique_Ga	Tm1_Mira454_Contig_8015	AAAGGAGAGCGCTTCACAACATCAGAAATTGCAAGTGCACCCTCATCTCC[C/G]GTCATATTATTATGAAAGTGAAGCACCTTCAACTTCTCTGTAGAGGGAAT
Arm_020964_Class_I	N/A	N/A	*	0	Unique_Ga	Tm1_Mira454_Contig_8037	TATATGTAATTTGACCCATGAATGACATGATATTTTGTATCCTATAAACA[T/C]ATGGACTTCTTAACTCATTTAAGAAAATTAAGGACTAAACAAACAAGTTA
Arm_020990_Class_I	N/A	N/A	*	0	Unique_Ga	Tm1_Mira454_Contig_8043	TGTTAGGTACAATGGAAAAATATATTACATTTTTAAGAATAAAAGTTAGA[A/G]ATAACTATAAATTCTAAAAAGATTAAATTTCATGGATATAAAACGAACAT
Arm_021064_Class_I	N/A	N/A	Chr07	48712188	2_GaGl	Tm1_Mira454_Contig_8075	GGAATCTTGAAATCTCTGCGAGAACGACCACTGCAAGGAACTCGGACTGG[C/G]AATGTTTTGGCTAAACCACAACTTCTCTTCCGCTACAATGGATGTTTTGA
Arm_021065_Class_I	N/A	N/A	Chr07	48712468	Unique_Ga	Tm1_Mira454_Contig_8075	ATACCAACCGCGTCACATTCAATTATCAGATCATGAATTCGACCATTATC[A/G]CAAAACTGCGCCTTGGTACCAAATACCCTCTTCCCAAAAACATGCTCTTT
Arm_021066_Class_I	N/A	N/A	Chr07	48712696	Unique_Ga	Tm1_Mira454_Contig_8075	AAAGGTTCAGGCCCGGATCCGAATTTAGCCGAAGAAAGGTCCCAATATAC[A/G]TCTATTTTACAAGAATATGCTTCTAAACTCTTAGACCCTTTTCTCTTAGA
Arm_021171_Class_I	N/A	N/A	Chr07	14530894	Unique_Ga	Tm1_Mira454_Contig_8112	ACAGGCCCATAACTCCCATATTAATCGCTGTACAATAAATACCTTCATCA[C/G]GGTTGTACTATTCTCACCAAATGCAGGAAGCCTCTTGTTCATGCAGCAGA
Arm_021172_Class_I	N/A	N/A	Chr07	14530769	Unique_Ga	Tm1_Mira454_Contig_8112	ACCTTCTGATAATCCAACCACTTTTCCAAGCACACCTTGTGAAAGAGATG[A/G]CCGCAGGTCAAGCGATTAACCTCCGATTCCGGCTCAAATCGAGTCAGGCA
Arm_021224_Class_I	N/A	N/A	Chr01	21588132	Unique_Ga	Tm1_Mira454_Contig_8139	TCACAAACCCGTGCTAGGGAAGCTGAGAAAGCAGCAAAACAAGCCTATAA[A/T]GAGAAGGAGCATGTCATCAAGCTTTTCTTCAAACAAGCCTCACAACTCTT
Arm_021225_Class_I	N/A	N/A	Chr01	21588184	Unique_Ga	Tm1_Mira454_Contig_8139	AGAAGGAGCATGTCATCAAGCTTTTCTTCAAACAAGCCTCACAACTCTTT[A/G]CCTACAAACAGTGGTTCCAAATATTGCAGCTAGAAGCCCTTTTTGTCCAT
Arm_021250_Class_I	N/A	N/A	Chr09	1234453	Unique_Ga	Tm1_Mira454_Contig_8147	TTGAACAATGACTTCAAATTTCAATATTTACTAAGATAATTACAAATGAT[A/G]CCGACGACGGTACCATCACTAACATTTGCTAATTACAATGAATTCTTGAG
Arm_021281_Class_I	N/A	N/A	*	0	Unique_Ga	Tm1_Mira454_Contig_8160	ATCAATTTCTTCACAGCATCTTCTTCTAGGTTGCTAACTGGATCTGTTGA[T/C]GGATTTTGTGCGGAAGAACTCTTCATGTCTTGATACAATTTGAGAAATTT
Arm_021283_Class_I	N/A	N/A	Chr11	51787798	Unique_Ga	Tm1_Mira454_Contig_8160	TTAAATTTATCTATACAGTTAGCAGCATTTGCTGCCCTTAAGAATAAACT[A/G]TCAGCAGCACCACGTTGAAATGGCCAGAAAGCATCCTTTAAATTTCTTAA
Arm_021284_Class_I	N/A	N/A	Chr11	51786389	Unique_Ga	Tm1_Mira454_Contig_8160	AAGCTCTCCAAAAAATTCTCCCTTGACGACCTACATGCTGAGTTATAGTG[A/G]GAGCAGTAGCCCATTGAGAGATCATCCAATCTTTCGAGGAATGCATCCAC
Arm_021389_Class_I	N/A	N/A	Chr07	9666213	Unique_Ga	Tm1_Mira454_Contig_8194	TATCTCTAAAGAGTAAGGCCATGTCATTGATACCAAACACGCAATGGCTA[T/C]TCATTACTATCAGCTGTAGAAGCTAGTGGCTGAAGTGCTTTCAAAGGATT
Arm_021391_Class_I	N/A	N/A	Chr13	58145366	Unique_Ga	Tm1_Mira454_Contig_8195	ATGTCACTGTGTTTGATGGTTTTGGGTGGAACCGGCTCTGCCATAGAGAA[T/C]AGAGGCAGTGCAAGGTTTGCGAAAGTGTTACGGTAGTCTTCCAGTTTGTG
Arm_021419_Class_I	N/A	N/A	Chr09	21816039	Unique_Ga	Tm1_Mira454_Contig_8214	GATGAAGAAGAAGATCAAAGTTCTCAAATCTCACGCTTCCTGGAAGGATA[T/C]AGGGAAGGAAGAATGGAAAAGAAGATGATTAAAGGACCATCGTTTATGGA
Arm_021420_Class_I	N/A	N/A	Chr09	21816258	Unique_Ga	Tm1_Mira454_Contig_8214	GATGATGATGACGATGATGAAGGTGAAGAAGAAAGCTCTGCTGAAAGCCC[T/G]GAGTCTGATTATGAAGTTCGGAAGAAAGAAGATTGAAAGCGAGACATGTC
Arm_021432_Class_I	N/A	N/A	Chr01	42686207	Unique_Ga	Tm1_Mira454_Contig_8226	ATGGAAGCAGCCGTTTCATCTCTGCACCTTTCCTCACCTGCCATTCATGG[A/C]AGTTTACGAACCAGTGATTTCATGTTTTTGGGTGTCTCAAAACCTCCTTC
Arm_021461_Class_I	N/A	N/A	Chr08	54097965	Unique_Ga	Tm1_Mira454_Contig_8243	TCTTCTTGATTGTTTTCGTTCCCACCACCCGACATTGATAATGTAAGTGA[T/C]GACAGTGGTAGCTTCTCGTTTGAAGAAACAGGGCGTTTGCAGCTCCCAAT
Arm_021544_Class_I	N/A	N/A	Chr07	364943	Unique_Ga	Tm1_Mira454_Contig_8290	AAATCTGGTGAGTAACGAATGACAGTAATTGCACCTCGGTGTTTCTCAAG[A/T]ACTGCCTCTTCCTTGAGGGTATCACCTACTATACAAAATACATGCAATTT
Arm_021565_Class_I	N/A	N/A	Chr11	18268125	Unique_Ga	Tm1_Mira454_Contig_8297	CCGGGCTCTTGATGGTGGAGACGGTGAGAAATTTGACCTGGGTGCAGGAG[T/C]AATGATGCCGTTGAGACTCGGTGACCTTGACATCTGTTTTCCAGCAATTG
Arm_021624_Class_I	N/A	N/A	Chr01	36055438	Unique_Ga	Tm1_Mira454_Contig_8323	TGCATTCCACTGGACACTCACTTCATCGATACAAAACTACTGGTCATTCA[A/G]CTCGTTCATCATATAACTATGAAGATCGTGACATGTCTGATCTTGAAGCT
Arm_021625_Class_I	N/A	N/A	Chr01	36055512	Unique_Ga	Tm1_Mira454_Contig_8323	GATCGTGACATGTCTGATCTTGAAGCTGAACCATTGACACCCACATCAAC[A/G]AATTTAATAATAAGAGTGGATCATGATGAGCATGCAACTGAAATAACTGA
Arm_021635_Class_I	N/A	N/A	Chr07	60580038	Unique_Ga	Tm1_Mira454_Contig_8330	GGGACTATTACAAGCTAAACTTGAATTAACACAAAATGCTTTCTTCAAAC[A/T]ACGCTTACTTCCTACGTAAGTTTCGTGCACGGTAGTAAACCGGAGTGCCT
Arm_021649_Class_I	N/A	N/A	*	0	Unique_Ga	Tm1_Mira454_Contig_8337	AAACCCTTTCCTTCATTGAGGTTACCCTAGTTTTAACCAAAATCATTTCA[A/T]ATGCAAGTTCCCAATTCAAAGCTAAGAATTTTTTTTCTGTTTCTTGTCCT
Arm_021700_Class_I	N/A	N/A	*	0	Unique_Ga	Tm1_Mira454_Contig_8368	TATATATGATGCGTAGCTATCGCGTTGAATGTTAACCGCCCATTCAAATC[T/G]GTTGAGATCAGCATGGCCAGTTCCAACGTATTTGGCTTGGAGATGCTCGA
Arm_021701_Class_I	N/A	N/A	Chr04	50437242	Unique_Ga	Tm1_Mira454_Contig_8369	TGGGTACATTTGGATACCACACATAAAATATGGCATGAATACACAAACTG[A/T]CAGATCATCTCCTACATAGCTTTAGAGTTCAAGCTGATGTTTTAGAAGAG
Arm_021706_Class_I	N/A	N/A	Chr04	50423478	Unique_Ga	Tm1_Mira454_Contig_8369	ACCAGCCGTCATTGTGAAAGAAATTTCTTCAKCAAAATCTGGTTTCCAAG[A/T]ATGGTTATTGAGTTTAAGAGCAAAGAAAAATAGGAAGTCTGAGAGAAGGA
Arm_021711_Class_I	N/A	N/A	Chr06	9242704	Unique_Ga	Tm1_Mira454_Contig_8372	GAGGTCGAAGTTATGATTCATGAGTTCCGCGAGCTTTTGGTAATTCTTTT[T/G]GAGTATTGCACTCTTACCTTCTGCTGCTATATCTGCAACTTCTTTCATTG
Arm_021713_Class_I	N/A	N/A	*	0	Unique_Ga	Tm1_Mira454_Contig_8373	AGGGGCGGGAGGGGCGGGGGGAACTCAGTAGTCATAAATAGTTGAATTTA[T/G]GAAAATCAAGAACTTCAATTCTTCTAGTGCCTTCCATTWCCTTTGTTTTA
Arm_021714_Class_I	N/A	N/A	Chr08	48442472	Unique_Ga	Tm1_Mira454_Contig_8373	TCTGGTCACTTTCTCAGTCAATTATGAAGAATCAAATCATGGTTTCGCCG[T/C]GGCACCTGCACCACCTTGACGGCCACCTCTTCCATTCTGATTAACTCGCT
Arm_021717_Class_I	N/A	N/A	*	0	Unique_Ga	Tm1_Mira454_Contig_8374	CTTTTGATGTCTTCGGAGATGCACTTGGTGTGTCCCGATTGCAGCTCGAA[T/C]CGCAATGCTTGCGACGCAGAGGATAAAATCCCCACAACCACAACCACCAT
Arm_021718_Class_I	N/A	N/A	*	0	Unique_Ga	Tm1_Mira454_Contig_8374	AAATCCCCACAACCACAACCACCATTATGACCGACCGGAGAATCATAGTC[A/G]ACCACTCAACTTTCAATTCAACTGCTAGAAACGCAAAAGACAGTTACAGA
Arm_021750_Class_I	N/A	N/A	Chr05	703427	Unique_Ga	Tm1_Mira454_Contig_8398	CACTAATCATCATCACTTTCACCATAGCTTTCGCACAAGGATAGGAGACC[A/G]GTGCTTGTGTCATTACCCACTTTTTCTTCTTTCTTCTCTGGTTTCTTCTT
Arm_021751_Class_I	N/A	N/A	*	0	Unique_Ga	Tm1_Mira454_Contig_8398	TTCTTCACAACCGAGATTTTCACCGACGACATGAATGGAGCTTTAACTTG[A/G]CGACTCCCCGAGCCACTTGAACCTTCTTTACTGCTGGAATCATCAGGCAA
Arm_021789_Class_I	N/A	N/A	Chr05	7827186	Unique_Ga	Tm1_Mira454_Contig_8409	TAACCTTAGAAGGATCATTAGGCGGTAGAAAAAGGCCATCGATGAGTTGT[T/G]GGTTGGGTTTCCAGAGGGAAGTGCTTTGCGGCTCATTCCCGGATTTAGAA
Arm_021792_Class_I	N/A	N/A	Chr07	5195214	Unique_Ga	Tm1_Mira454_Contig_8412	ACATAGCTCATGGTCGGTCTCCTCTCGCTCGATGGTTCCAAACATCGGAC[A/G]GTTAACCTTATGAATTCCTCCCATGCCTTCAGCTGTGAAGCTACTGCCCA
Arm_021800_Class_I	N/A	N/A	*	0	Unique_Ga	Tm1_Mira454_Contig_8413	GTGGGGTTTGGCCTTAGAGAGCTTTGTTAGGTTATGGTTTTGAAGGGCGT[A/G]AAGAACAATGTCAGGTGAGAGTCSAGGGCGAGGTTGCATGAAAGATGGAG
Arm_021804_Class_I	N/A	N/A	Chr04	53585763	Unique_Ga	Tm1_Mira454_Contig_8416	ATACTTGCAACCTTTGATGCTCCCATACTGGTAGGAAAATACTCAGTAGC[A/C]AAAGTATGCGGATGTGTTAAATGGAATCTATTTGGGTCAGCCTGATGTTG
Arm_021864_Class_I	N/A	N/A	Chr10	21709894	Unique_Ga	Tm1_Mira454_Contig_8443	TTGGCTGGCCCTGTCTGGAATGAAAAGAAGCGCGTAGCAACCGGCTTTGG[C/G]GTCTCAACTTTGGTGGAATGGGTGCTGAAAAACTCCTCTTAAATGAAGAA
Arm_021871_Class_I	N/A	N/A	Chr06	35001443	Unique_Ga	Tm1_Mira454_Contig_8447	CAAGAGAAAGCAAGGCGTAAGGTTCGGATTTTGGCATTATAATCCATTTG[A/G]ATTTGTATTTTGGCATTAATGGTGTGTTCTTGTTGTTCCTTCGGAAATTT
Arm_021894_Class_I	N/A	N/A	Chr04	61184783	Unique_Ga	Tm1_Mira454_Contig_8456	AAATACGACTAACACAAGATGCATGAACACGGAATATCAATTCAAACTAT[A/G]ACCGAAACTTTCCAATCATCAATTAAACAGGTAGCAACGGTACGATACTT
Arm_022020_Class_I	N/A	N/A	Chr10	52631582	Unique_Ga	Tm1_Mira454_Contig_8521	TCTCTGAGTCCCTGGTTGAAGTTCTTTACAACATCAATGAACAGCTCCAG[A/T]CTGAAGACATAGATGCTCCTCTCACAAACGTCAGGCCTGTCAAAAAAGTT
Arm_022034_Class_I	N/A	N/A	Chr08	54260320	Unique_Ga	Tm1_Mira454_Contig_8532	CTGGGCGAGAGTCCAAGTGTTGGGAACGGTGAGAGGACCACGTTGCTTGA[A/T]GAGGTCATATAGGGAACTGGCGATGGATTTAGCTTCCGGAATGGGTACTT
Arm_022035_Class_I	N/A	N/A	Chr08	54260458	Unique_Ga	Tm1_Mira454_Contig_8532	CGACATGTATCGAACCAGTAGACTCCCAACGCCGCCATTCCCTCCCTTTA[T/C]GTTGTTCTTCACCAACCCCGCTAACCACATCTTCTCCACTCTGTTTCTGG
Arm_022045_Class_I	N/A	N/A	Chr10	25477161	Unique_Ga	Tm1_Mira454_Contig_8537	CCTCCTTCATCATCATCATCATCATCATCATCATCTTCTTCTTCTACATC[A/G]TCGTCATCATCATCGGACGGATCATGATCGGAGGAAAGAGTTGTAGCTCC
Arm_022102_Class_I	N/A	N/A	*	0	Unique_Ga	Tm1_Mira454_Contig_8567	AAAATAAAGTACCTTAAAAGCAATAAAATCAAAATTTACCCTGGCAACAA[A/T]CATTCAATTTTGTTTATGGACTCAGAGATCATCCTTGTTCTCTACCTCAA
Arm_022103_Class_I	N/A	N/A	*	0	Unique_Ga	Tm1_Mira454_Contig_8567	ATACCCAACAGCTTAGCCAATTTTCCACTCTGATATGCTTCAACAGTATC[A/G]TCTGACCCCCCGATGTGTTTCCCATTAATGAAAACCTGTGGTACAGTACG
Arm_022128_Class_I	N/A	N/A	*	0	Unique_Ga	Tm1_Mira454_Contig_8578	GTGGGAGTCTTTAAAAGAAGGGTCCGTGCAAGTGCAAGTGCAAGTGCAAG[T/C]TCAAGTGCAAGTGGGTTAACATTAAAAATATTAAGTGGGAGTGCGTAATG
Arm_022250_Class_I	N/A	N/A	Chr08	36175867	Unique_Ga	Tm1_Mira454_Contig_8635	AAAACTGCAGCAATTAATCTACATTTAAATGAATGTTTTTAATAAACAAG[T/G]GTCTACTAATAATTCAAAATGTAATGAAAAATGATCAGTTGACCTTTGTT
Arm_022380_Class_I	N/A	N/A	Chr09	8707319	Unique_Ga	Tm1_Mira454_Contig_8688	ACACTGGGTTTAATTGCAATTTACGGGCAAATCGAATCACAATTACAAAG[T/C]TATCAATATTGTAAAGCCAACGTTTGATTCCATYCCATCCAACTCTTGCA
Arm_022381_Class_I	N/A	N/A	Chr09	8707222	Unique_Ga	Tm1_Mira454_Contig_8688	GCAACRAAATTTTTAGTCTATCACCAAATACCTACCTATGCCTGAATACT[A/G]ATGTCSAACAGAAATAGAATTCATGAAACCACCGTATCGCATTTTCTAAA
Arm_022405_Class_I	N/A	N/A	Chr09	25412984	2_GaGl	Tm1_Mira454_Contig_8699	GAAATACAAATTCATCTTAAACTTCAAGAGCCTTATGCACGAGCAGGAGC[C/G]GCAACACCAGGACGAGGAGCCTGACCAGGCTGACCAGGCTTTGGCATATC
Arm_022406_Class_I	N/A	N/A	*	0	Unique_Ga	Tm1_Mira454_Contig_8699	GGCTGACCAGGCTTTGGCATATCATCCCTGCGTCTAATGAAGCGCTGAGG[T/C]GGGTCACGTTTCCTCCTGTCAGTGCGGGACCGGACCCTAACAACATGGGA
Arm_022407_Class_I	N/A	N/A	Chr13	1697570	Unique_Ga	Tm1_Mira454_Contig_8702	TACTGGACTCTCCTTTATCTTGTGTAGGAGCCATTGCTGTGATGTTACAC[T/C]CTGCCTTATGATAGGATGGTTGCATTGGTATATTATCATCTTCCTTATCA
Arm_022408_Class_I	N/A	N/A	*	0	Unique_Ga	Tm1_Mira454_Contig_8704	GCATTTACTTTCAGTTTAGGCTAAAATGGCAGAAAGCAAGCTTCAAGATT[A/C]CTTGAGAAAGTTGCAGGCACCATTTTTGTATGCTTCTCTACTTCTTCCCG
Arm_022424_Class_I	N/A	N/A	Chr03	42880402	Unique_Ga	Tm1_Mira454_Contig_8709	AATCATGATGAGAGAGCAAGTTCAGCCCACGCCAAAGAAGACGATTTGAA[T/C]TCGATCGAAACCGATGTGTCAATCTTACTCTCCAAAACCGAGCTTATTTC
Arm_022441_Class_I	N/A	N/A	Chr04	50412596	Unique_Ga	Tm1_Mira454_Contig_8720	TACAAAAACAATGGAAATGAAGCTCGTCAAAACAGGAATGAAAGAGCCTC[A/G]TCTGAATTAACTTTGACAAATGCTTTACATGATTGCAGGTGGGGAACTGA
Arm_022443_Class_I	N/A	N/A	*	0	Unique_Ga	Tm1_Mira454_Contig_8720	TGCAAGTTTTCCAGTGTGCAAGCAGGTGCGCAGATGACCTGGTAAGTTTC[T/C]CATCATCCAACTTGTCTCACCTCATAGACAGCCCCTTACCGGGAGAGGTT
Arm_022472_Class_I	N/A	N/A	Chr13	41049244	Unique_Ga	Tm1_Mira454_Contig_8729	TGTTCAACGGCTGAATATTGACGCACACAAGAAAAATAATTTTAACCAAT[A/C]AACCATAACATCACAGAGACTCACTCTTTGGCCGCCCATTTATATTTGAA
Arm_022496_Class_I	N/A	N/A	Chr13	36526287	2_GaGl	Tm1_Mira454_Contig_8744	CGGAAAATCTTAGATACATAGACACAGGTTTGAATACAAATAACACAGTA[T/C]TAAATATTAGAAAACCAGTGTCCAGCTAAAGATCATATGAAACAGAAGAG
Arm_022512_Class_I	N/A	N/A	Chr03	35105228	Unique_Ga	Tm1_Mira454_Contig_8753	GAAGCAAAAGAAATACAAAACTCCAAAATATGACATTGGAATCAAAGAGG[A/T]TCTATAAATGGTGACGAAACTAATTGCATGACCTTGACATTTGGCATATG
Arm_022515_Class_I	N/A	N/A	Chr08	42529291	2_GaGl	Tm1_Mira454_Contig_8754	TTGTAAGCTACCAGAAGGTCATGTCATTATTATTGATTTTAAAATGCTCG[A/G]TTAAGGTTTCCATTCATCCTACACTTACTAACACATCTGTAGCAATGCAA
Arm_022520_Class_I	N/A	N/A	Chr08	42527179	Unique_Ga	Tm1_Mira454_Contig_8754	CATGCTACTTCTTGGTCTCGCCTCGACTTCGAATTTTGCCTTACCTCTTT[T/C]TCTCTCTCACCAACCTTCCTTCTTATTCTCGCGCCCTAGAAACTTCTAAC
Arm_022529_Class_I	N/A	N/A	*	0	Unique_Ga	Tm1_Mira454_Contig_8759	GATGGGACGGCTGATATCTCCTCTTCAAAACTCTTCATTACGGATGCAAG[A/G]TCTTGATTAAGAGGCAAGGAATCTGAATCATCAAGAAATAAATCATCTCT
Arm_022559_Class_I	N/A	N/A	Chr08	52739893	Unique_Ga	Tm1_Mira454_Contig_8769	GTGATACAAATTTGAAAAATCGGATCATCGTAGGGCAGATGGAGTGTGTA[C/G]CCTCCTGGAAATAGAATGAAATCCTTGTATTTGTGTTACACAGGGTTCAT
Arm_022574_Class_I	BAD	N/A	Chr03	151840	Unique_Ga	Tm1_Mira454_Contig_8778	GAAAATTATTTTAAAATGATAGTGAAAAAGATCATTTACAAGTTTTAAAT[A/T]AGCACCACTTAAAGGACCCATACATATATGAAGCCTGTAACGAGAACTTT
Arm_022593_Class_I	N/A	N/A	Chr05	49995389	Unique_Ga	Tm1_Mira454_Contig_8786	CCAAAACAGAAATAATGGTTCATCAACTTCTTATCAACTGAACTTTGCTT[T/C]GGATTCATTCGTGTTGTTGTTTCACCATTAAATGACGAATTCGAGTAAAA
Arm_022594_Class_I	N/A	N/A	Chr05	49995482	Unique_Ga	Tm1_Mira454_Contig_8786	GAGTAAAAGCATTTGAGCATCTAGGACACTCTTTTGTTCATCCATTGATA[T/G]AGGCGAGGTTGTAGAAGATACTGAAAAAGGGCTTGGAGGTGACTTAAAAG
Arm_022595_Class_I	N/A	N/A	Chr05	49995755	Unique_Ga	Tm1_Mira454_Contig_8786	TTTCTACAAGTACTCGTAACCTCCACAGGATCATCAGTGTCTACCGATTC[A/T]GTGCTAGTAGCTTTTCTTTCCTTCTTCCTAGGCCAATGGAGAAAATTCTT
Arm_022596_Class_I	N/A	N/A	Chr05	49996157	Unique_Ga	Tm1_Mira454_Contig_8786	TCCGAAGATGCAGATTTAGGCCTTCTCTTGAGGAGATCTAACGGGGTCAA[A/G]CCATCAACATCACGAACATTCAGGTCAATAGATGGCACGGACATGAGTAG
Arm_022650_Class_I	N/A	N/A	Chr09	1307689	Unique_Ga	Tm1_Mira454_Contig_8810	TATGTTAAAACTATAGCCTATAGGAACTCAAGGCTTGATCTCACCTGAAT[T/C]GCTTCTTCGGGTTTCATGTTAATTTCGTTGACGCCTGAAGCATTTTGTTC
Arm_022651_Class_I	N/A	N/A	Chr09	1307766	Unique_Ga	Tm1_Mira454_Contig_8810	GTTGACGCCTGAAGCATTTTGTTCCTCATTGCAGTTTGCCAGTTCTTTCT[C/G]CTTGACTGATGTTTCGGATTCAGTAGCGTTGCTACCATGTTCCCCCTTTT
Arm_022652_Class_I	N/A	N/A	Chr09	1307862	Unique_Ga	Tm1_Mira454_Contig_8810	CTTTTCTTCTCCTTCCGCCTCATTTTTCATTTCTTTGGTATTGAGTATGT[T/C]GGGTTTGTCCAGCTGCCTGGTTCCAACCCCTTTCTCTGTTTCAGCCACTG
Arm_022655_Class_I	N/A	N/A	Chr09	1308123	Unique_Ga	Tm1_Mira454_Contig_8810	CACTTCTTGTGAAGTGGGTACGGTTTTGCTATCAGCATCTTGTGATTTAT[A/C]GTGTTCATCTGGCTTTGCAGTGACCTTTCCAGCCTCTCCTTCCACATTAT
Arm_022656_Class_I	N/A	N/A	Chr09	1308208	Unique_Ga	Tm1_Mira454_Contig_8810	TCTCCTTCCACATTATCTCTCTCAGATTGTTTATCCTCTTCCATATAAAC[A/G]TCTTTAGTCACCTCGGTTCCTTCAGGGGCAGTTTCTGATTCTTTGATGTC
Arm_022657_Class_I	N/A	N/A	Chr09	1308393	Unique_Ga	Tm1_Mira454_Contig_8810	CCTTGCTGATCTCCTAGGGTTCTCGCTAGTCCCCCAACTGAATTCTGATA[A/C]CAGAGGACCACCAGGGTGTGCTTTAAGGTGCTGTTCCAATTGTCTCTTGT
Arm_022665_Class_I	N/A	N/A	Chr06	50575663	Unique_Ga	Tm1_Mira454_Contig_8815	TTTTTAACAAAAATCTTTCCATGTAAAATCGCAATAAACAGGCTGCAAAT[A/T]AAAGTCTCTTACTATTTTGGACCAATGTCCTTGAGTGCACAAATCTGTTC
Arm_022689_Class_I	N/A	N/A	Chr06	40108692	Unique_Ga	Tm1_Mira454_Contig_8829	TATCTTATTGAAAAAGAACACAGATAGGACAATGTCTCAAAATATCAGAA[T/C]TGATATAAATAAACAAAGGTGAATGGTGAAGTCTATAGCTGAAGCCCCCC
Arm_022701_Class_I	N/A	N/A	Chr07	8929663	Unique_Ga	Tm1_Mira454_Contig_8840	TGCCATAAGCCCCGGTCAAGGTTGGGAACCATGGGTTTTCCGAGCTCTTT[T/C]AGCTTGGTATTTCTAGTCACAAAATTATGCAGTTGCGTATCTGCAAAGTA
Arm_022703_Class_I	N/A	N/A	Chr07	8930182	Unique_Ga	Tm1_Mira454_Contig_8840	AAGAAGGAAATCCACCACCAATGCTTGCCATACTGTAGGCGCATATCAGC[A/G]AACCTCCAGTCTTCTCTGGCACCCCACTGCCATTTTTCTCGCCTGAAATA
Arm_022728_Class_I	N/A	N/A	*	0	Unique_Ga	Tm1_Mira454_Contig_8850	TAACAAAGTGGAACATAAAAGAGTGACGGGGTTCATCCAGCTCCTTCATA[A/C]AAAAACCACTGCATAGAGTCTTTTAGCAAAGGCCCAACTGAACCCCCAAC
Arm_022729_Class_I	N/A	N/A	Chr08	13876610	Unique_Ga	Tm1_Mira454_Contig_8850	ATAGAAACCCAAAAACCAATACCAAAACTGCTATTCACCAACACCACTTG[T/C]GCAAACTCCAATCAGAAAAAACCAGCGGATATATAAAGTTCCAAAACCAC
Arm_022732_Class_I	N/A	N/A	Chr08	13876111	Unique_Ga	Tm1_Mira454_Contig_8850	CTTGGCAGCATCAGCAACTTTGATGAGGGACGGGCTCTTAGCATCTTGTG[C/G]TGCTGAAGCAGCAGGAATGGTGGAGGAGCTAGATGGTTCCACCAACCCTA
Arm_022734_Class_I	N/A	N/A	Chr01	7707221	Unique_Ga	Tm1_Mira454_Contig_8853	TTTTACCATGTTGATCAAACAAAACCCTTTTGGAACAGTAATCATCTGCA[A/G]TGGTTATGGTGGCTGCTGAAGTCCTCAAACCAATCCAAGTCTCTCAAAAC
Arm_022737_Class_I	N/A	N/A	Chr01	7707074	Unique_Ga	Tm1_Mira454_Contig_8853	AAATCCCCTTTAAATTCCTCAAAACCCCATGAACCCCTCAAATTCCAGCT[C/G]CCCCTTTCCAATCTGTATGTCAAGAATTCAATGAAGGCCCCTGTTACTTC
Arm_022741_Class_I	N/A	N/A	Chr01	7704243	Unique_Ga	Tm1_Mira454_Contig_8853	CCACTTAATATGGAACTTTTAACTATTTTAGAATTCCCATTGTAAGGGAG[A/G]AGCTATTACTCTCTTAAGGGCTACTGGCTTTGCTCAAACTCTTCAACTTT
Arm_022757_Class_I	N/A	N/A	*	0	Unique_Ga	Tm1_Mira454_Contig_8855	CATCAACTAGAATTATTTAAAGGCCAAAACAACATTAACTAAAAACAAAA[A/G]CAACGCTCTTCAACAAATCTCGACCTCAATGGTCTTAGGCTTCTTAGGTT
Arm_022759_Class_I	N/A	N/A	Chr01	2033552	Unique_Ga	Tm1_Mira454_Contig_8855	ATCAACAGCACATTCTCTTCCTCCACTTGCACCTTTATGTCCCCCGGTTT[T/C]AGCCCTGGCATGTCGACAACGAACATGTACGACTTCGAGTCCTCTTTGAT
Arm_022762_Class_I	N/A	N/A	Chr05	61201453	Unique_Ga	Tm1_Mira454_Contig_8857	GGTTTGGTATTATGCTGTTCATCACTTGGTTTAATCTGCTATAGAAGATT[C/G]AGCTGTGCTATTTCCTGATAATGTAGCACCTTCGGACCCACTATCCACTG
Arm_022784_Class_I	N/A	N/A	Chr13	42310729	Unique_Ga	Tm1_Mira454_Contig_8868	CATCAACATATAGTACTGAAATTGCCATAATATTACTACTTTTACCAGGG[A/G]AAGGCTTTACATCTCCACGTTTTGGATATTCAATCCTACAACAAATCCAT
Arm_022814_Class_I	N/A	N/A	Chr04	10962830	Unique_Ga	Tm1_Mira454_Contig_8886	GGACGGTTCCGAGCAATAGTAACTAATGCCTCATTAGACATTCGGCGGCA[A/G]AAGTACAATACTGATTGTAGCTTGGGACAACCCAAAGATACGGCAACAAG
Arm_022890_Class_I	N/A	N/A	Chr05	23558173	Unique_Ga	Tm1_Mira454_Contig_8921	TAACGCCATTTGAACCATATCTACCGCCAAAAGACAAATTTACCACAAGA[A/G]TCCCTTTACCCTTTCCATTTGATTGGAAAAGAAAAAGCAGCAGCCCCTTA
Arm_022891_Class_I	N/A	N/A	Chr05	23554299	Unique_Ga	Tm1_Mira454_Contig_8921	AAACTCCACAAACTCAGAGACAGCGCGGCAAAGTCTGAAGTCTAAAGCCG[A/T]TTCCAAATTTTGATTTTCTACTAATTCTGTCTGCAAGAGACAGAAAAAGA
Arm_022896_Class_I	N/A	N/A	Chr07	40218588	Unique_Ga	Tm1_Mira454_Contig_8927	GGGTTTCAGATTCTGGGTCAGTTGAGTTGCAGGCTGTGTCAAATAATAAT[A/G]TCCGCAGAGATGGGGCTGAAAATCGTAGGAGTCCTGAGTACACTGCTATC
Arm_022897_Class_I	N/A	N/A	Chr07	40218358	Unique_Ga	Tm1_Mira454_Contig_8927	CACAATAGAGAATCCGAGACTTCTGTGGATGAGGAAATGTCTCCTCTTGT[A/T]GACCTGTTGGGGATGGACAATGAGAGAGAGCATGAAAGGAGGGATTCAGT
Arm_022898_Class_I	N/A	N/A	*	0	Unique_Ga	Tm1_Mira454_Contig_8929	CGGCTCCATGTTCAACCCACCAAACTATAAGATAGGATTGGATTATACTA[C/G]AACCATGATTCAATGGGAAGAGGAATCGGCAATTTTAAAGGAATAAGCTT
Arm_022900_Class_I	N/A	N/A	Chr13	6643500	Unique_Ga	Tm1_Mira454_Contig_8930	AAGGTGGCCTCTTCGTTCTTTTTCTTCCTACACGAAGTCGAGACTAGGGG[A/G]GCAGCAGCAGACGACGATTGTTTGTCGGGTTGACTCTTTTGCTCGTCGGG
Arm_022936_Class_I	N/A	N/A	Chr04	39369375	Unique_Ga	Tm1_Mira454_Contig_8951	GGATCACAGCCCGTTGATTATATCACCTCAATAAGACGGTTCCGATCTAA[T/C]GTCTTAMCTTTTACAAATTTGCATAAACTATTGATAGCAGACATGTTCAT
Arm_022937_Class_I	N/A	N/A	Chr04	39369641	Unique_Ga	Tm1_Mira454_Contig_8951	ATTTACCTAGAATAACCAGATGGTGGGTACTGAGGAGGAGGGTATGCAGC[A/G]GGCGGGTAACCTTGAGCTGGATAAGGCTGTCCATATGCTGCTGGTGGATA
Arm_022942_Class_I	N/A	N/A	Chr07	59436429	Unique_Ga	Tm1_Mira454_Contig_8953	ATGTTAGTTCGGTTTACGGAATCGACCTTATAAGGAAGTGATTTGAAATT[A/T]CAGCTCAAACTCGAAATGCTACTGTCCATCTAAGGTCCCGAGCGATTCCT
Arm_022990_Class_I	N/A	N/A	Chr07	3337018	Unique_Ga	Tm1_Mira454_Contig_8977	ATGTAAATTACAGCCTAAAGGCATAGATTAAAAAAGAAAATGCAAAACAA[C/G]GTTTATTTCAACTTACACCTATCTTCTCAATCATACAAACAGCATAAACC
Arm_022994_Class_I	N/A	N/A	Chr04	35846970	Unique_Ga	Tm1_Mira454_Contig_8980	ATCCCTGCATTCAGTTCACCCCATAGATAACGTCTTAAAACTCCCAAATA[T/C]GCTCTCTATATTCTCTCTACTTATTCTTCCCTTCCTTTATCTTTGTGTAT
Arm_023037_Class_I	N/A	N/A	*	0	Unique_Ga	Tm1_Mira454_Contig_8998	CTAGTGAGGTCCATCAAGAAAGCTGAAAGAGGATCAATGCACTCTCATCT[A/G]CAAACTTCATTTGATTTTTCATTTTCTGTACAAACGCATGAAATCCAATC
Arm_023038_Class_I	N/A	N/A	Chr09	7901018	Unique_Ga	Tm1_Mira454_Contig_8998	TCTGTACAAACGCATGAAATCCAATCAAGGAATCAACTGTGACCTAGTCC[T/C]AACACAACCTACCTATGTTTGGCCTATTCTGCTAAAAATACTCTCCAAAA
Arm_023039_Class_I	N/A	N/A	Chr09	7901252	Unique_Ga	Tm1_Mira454_Contig_8998	GGTTCAGTTAAGTCCACTGCTTCATCATCAGGGACACCCCAACTCCTAGT[A/T]TTGGAACTCAAAAGAACCAGTCTCTCCAAGCACTCAGCAGAAAGGGTGTC
Arm_023040_Class_I	N/A	N/A	Chr09	7901338	Unique_Ga	Tm1_Mira454_Contig_8998	AGCAGAAAGGGTGTCCCTCTGTTTTCCAACAGTTCCAATACCGTCTGTGC[A/G]TAATGGCAGTGAGTTTTCGGTTGAGTTTGTAGATTCAGTTGGCATATACT
Arm_023073_Class_I	N/A	N/A	Chr08	40092458	Unique_Ga	Tm1_Mira454_Contig_9012	AACTTACCTCGAATCTCCACAGTATCCATATTCGATACATGTTATAACTT[A/G]TCGGATTTTGTAACGATTCGGGTTCCAACGGTGTCGTTCTATTTTTCAGG
Arm_023080_Class_I	N/A	N/A	Chr07	20324305	Unique_Ga	Tm1_Mira454_Contig_9022	GCAAAAGAAAATGCAGGTGCCACCATTGCATGCAGTAATTGTGGGAAGTG[A/G]CATGAGTGCTCATACGAAACTTGAAATGGAATTACGAGATTATGTAACGC
Arm_023104_Class_I	N/A	N/A	*	0	Unique_Ga	Tm1_Mira454_Contig_9036	TTTTGGGGTTTGGTTTGCACCAATGGGTTCTTTCGTGCCGCTGAGAGAGA[A/G]TGCTAAATTATTGTGAAGTGGATAAAAATCTAAGGAACCGTTGTATTCTT
Arm_023135_Class_I	N/A	N/A	*	0	Unique_Ga	Tm1_Mira454_Contig_9050	CATTCGAACAAAAGAAAAATAGGTCAAAATATCGGACAGCTAAACAATTA[T/C]AATTTTAACAATTAGAAACATACTTAAGATTAAGAAAAAAGTTTAAACAT
Arm_023136_Class_I	N/A	N/A	*	0	Unique_Ga	Tm1_Mira454_Contig_9050	GCCGTGGCAAAAGTCAATGTCACAGTGTCCAATATGAACAATAAGAGTCT[A/G]GGTGCAACTGCAATAGGACGAACAATAGTAACTATGGAGAAAGGGAGCGA
Arm_023169_Class_I	N/A	N/A	Chr09	34162238	Unique_Ga	Tm1_Mira454_Contig_9069	CCCCCAACCCTGCATCACCAAAAGGATTTGATGGGCTCATCACCAAATGC[T/G]GCTGCGGATAGGTGGGTTGGTATGAACCAAAAGGGTTGTTCTGCTGCTGA
Arm_023194_Class_I	GOOD	N/A	Chr13	33432	Unique_Ga	Tm1_Mira454_Contig_9084	GATTGAATAACAGGAGATTCAGTTCAGCAAATAGAAACAAGAAATTAAGC[A/C]AAAAGGTCAGTAGGAGACCTGCTAAGGTCACACATTCTTCAATTTTTTCA
Arm_023195_Class_I	N/A	N/A	Chr13	33249	Unique_Ga	Tm1_Mira454_Contig_9084	CAGCTTCATCTTCATCTTCTGTTCCGTCATCTGCTGCATCTTGGACTCCA[C/G]AGGAAGTTGTTCAACCGGCAAAGCTTCCTTCTTTGTTTCTTCTGGAAGCT
Arm_023238_Class_I	N/A	N/A	Chr09	13285027	Unique_Ga	Tm1_Mira454_Contig_9107	ATGATGTATATTATTTAACTTTTAATAAAAGCTACTCCATGCATCTCATA[T/C]ATAATCATACATGGTTAAGCAACTAGATATTAATGATATAGCAAGTACTT
Arm_023271_Class_I	N/A	N/A	*	0	Unique_Ga	Tm1_Mira454_Contig_9119	GATGGAGACCAAAAAAAGGAGCTTGAAAGAATGGCTCTTTCACGATTTCG[A/T]TTGATCTTCAAACACACAAATTCAGGGTCTAGAAGTTTGAAGGCCATTGC
Arm_023307_Class_I	N/A	N/A	*	0	Unique_Ga	Tm1_Mira454_Contig_9136	GAAAAAAAAAGACGACAAGTAGAAGAGGGAGTTGAACGCAGAATTTAGGG[A/G]AGACGATCGTTCTGCTTGGCTTGCTGAAGCAACTCTTCCCTCATTCTCCT
Arm_023370_Class_I	N/A	N/A	Chr03	44710246	Unique_Ga	Tm1_Mira454_Contig_9167	AAAGTGAGAACGGAAAGAATGGTGGGAAGTAAGCAGGATATAGTGCCGGG[A/T]AATGAGGTTGTGAGGTCTCTGGTTTCGGAGGAATGTGAATGTTTTCACCA
Arm_023383_Class_I	N/A	N/A	Chr01	10320888	Unique_Ga	Tm1_Mira454_Contig_9173	TTGAAAAGAAGTGTGACAAAACAACCACCATAGAAAAAATAATGATACAA[T/C]AATATAAATTTATTCAAAACATAAATACATGGGTAGATTAACCTAAAAAA
Arm_023398_Class_I	N/A	N/A	Chr01	6192969	Unique_Ga	Tm1_Mira454_Contig_9177	ATGGTGGTAAGTACCAGCACGCATATCATATCATATCATTTCCTAACCAA[A/C]ATGCTACACTGTTTAGAATACGAACCTAAAGCTATTTCGATATAGCAGAC
Arm_023402_Class_I	N/A	N/A	Chr01	6193241	Unique_Ga	Tm1_Mira454_Contig_9177	AACACATCAATATCTCAGGAGGCTGTGGCGATTGGTGGAGCTTCCATTGC[A/G]GATGACCCGAAGGATGTAAGAAGCCACCCTTTCTTCTGGGCATACTCCAT
Arm_023403_Class_I	N/A	N/A	Chr01	6193378	Unique_Ga	Tm1_Mira454_Contig_9177	AAGAGCTAGATCATCAAGGCCGTCCTTTACTCGGGTGAAGCCTTTGCTCA[A/T]TTGATTAATGGTAATTAGCCCTTCGTCGAAACATACCTGTAACAGATTTA
Arm_023404_Class_I	N/A	N/A	Chr01	6193778	Unique_Ga	Tm1_Mira454_Contig_9177	TCAAGATTCAACGGGGCCAACACATCATCGATAACAGCCCTCGCCAAGAA[C/G]AGAGCAAGCTCAGTCGAAGCATCCAAAATATCCAAGGCCGTGTCTTCTGC
Arm_023438_Class_I	N/A	N/A	*	0	Unique_Ga	Tm1_Mira454_Contig_9184	AACCCTGATGTAACAATTGTCTTGGCATCATTGGATATACTTATATATTG[A/C]ACAGGATCCAAATCATCAGGAGACTTTAGAAGCTCTTTCCCGTTTTCCAG
Arm_023446_Class_I	N/A	N/A	Chr04	43660726	Unique_Ga	Tm1_Mira454_Contig_9189	CTGAAGAGGGAATTTCTTTGAGACCGGACACTTGAGCGACCATTTCCATA[T/G]TTTCTGGTTCATGTCGAAAACAAGAAGAGCTGGGGCACCGTAGCTTTGGA
Arm_023447_Class_I	N/A	N/A	Chr04	43661039	Unique_Ga	Tm1_Mira454_Contig_9189	GTAAGCGGGCCTGGTACTGGAATAAGGCTCCGTATCAATGGGGATGATCG[A/G]CTAGAGAGATTATATGCAACAAGGCTGTGACGGTTTTCTGGTGTACCAAC
Arm_023454_Class_I	N/A	N/A	Chr10	61577058	Unique_Ga	Tm1_Mira454_Contig_9192	TCTTCAAATTCATGCATCACAAACCCATTAGAGGTGCCAAAGCCGAATCC[A/G]ACGTGAAACCGATGTATAGGAATAGGGAATTGAAGGTTCATGGCGTGGTA
Arm_023500_Class_I	N/A	N/A	Chr09	19737937	Unique_Ga	Tm1_Mira454_Contig_9213	ACAAAGCATCTACAATCACCCACAATCAAAACAAAAGGAATACTCTCAGC[A/G]ACACAGTTTTGCAGTGATATCTGATCATCTCAACAGCTCCATCATTTTGC
Arm_023501_Class_I	N/A	N/A	Chr09	19737776	Unique_Ga	Tm1_Mira454_Contig_9213	GGCGGGGGCAAAAATGGTTAAAACCCAAGGCATAAGCTATTGGAAGTTCA[A/G]AATAGTATGGTGAACATGTTTGTATAGCAGTTCAGTTTGAACCTGATCCT
Arm_023502_Class_I	N/A	N/A	Chr09	19737582	Unique_Ga	Tm1_Mira454_Contig_9213	ATTTGCTCACCGAAATTCAAGTTGATGTTCCCACCTACTCTTATCCCAGG[T/C]TCTTCTGATCCATTAATGTTATCGTCTTCCCCCTGCCTGTTTTGAGATGG
Arm_023527_Class_I	N/A	N/A	Chr13	1037887	Unique_Ga	Tm1_Mira454_Contig_9226	AGTCAAAACAACAATATCATGAATTACAGAATATTTTGCTACCAATTCTC[A/G]CTTCAAACATTCAATGGCAGAGCAGAAATCTGTAGAACTATTAACTATAC
Arm_023541_Class_I	N/A	N/A	Chr13	4905275	Unique_Ga	Tm1_Mira454_Contig_9237	TACCGAACGAGCACCAATGGCTGACCCACCTGTGTAAACCTACATACATA[T/C]ATACATACATACTTTTATGCTACTTGCAAGGCCTCCTCCCGTTTTATGTC
Arm_023597_Class_I	N/A	N/A	Chr03	37336217	Unique_Ga	Tm1_Mira454_Contig_9261	AAGTGATGTTCTTCGATGATTACAGTTCAATTCGTAAATGAACCATTGAA[T/G]ACAGATTTTAATTCATCYGAAATTTCATGTTCTGAAGTGGAAATCAAATG
Arm_023599_Class_I	N/A	N/A	Chr03	37336842	Unique_Ga	Tm1_Mira454_Contig_9261	CAACAGGAGTGAGAAAGCTTATTTGTTTCTTTAGAAGATCAGGAGGTTGC[A/G]GGCCAGGTTCAACAGCTTGGCCTTTGATAAGAGCACTTGTGAGCTTCTGG
Arm_023608_Class_I	N/A	N/A	Chr05	59162843	Unique_Ga	Tm1_Mira454_Contig_9268	GCTTTGATTCTTTTCATTCTCTGAAACACTGTAATCATTGGAAAATCTAC[A/T]GTATTTATCATTCGTATAACAACTGTAGTCTCCATTCGCAATGCTATTCC
Arm_023625_Class_I	N/A	N/A	*	0	Unique_Ga	Tm1_Mira454_Contig_9275	GCTTTGCTCTCCTTTCACCAATGAAGGTACAAATCATGACTTTTGGAGTG[A/G]ACCTTCAAGGAAGCCAAGTTGCAAGACCCTGCTCTGCKTWSCTGACTTAA
Arm_023640_Class_I	N/A	N/A	Chr08	52053416	Unique_Ga	Tm1_Mira454_Contig_9280	AGAGGATTTGGGCCACCGGCCGAAGAAAGGAACTAGCTAACAGAGAGGGG[A/T]GGATTTAGGGTTAATCTGGGAAATCTGGATCTGTTGGGTTCGCAATTCTC
Arm_023642_Class_I	N/A	N/A	Chr02	59280376	Unique_Ga	Tm1_Mira454_Contig_9281	CTAACTGGAATTTATTGATACTTTTTGCTTGAAATATCCTTACAAACTGA[T/C]CTAATCCTAGTGATTTCAACCACCTGGTAAGGCCACCAGCTTGTTGAAGC
Arm_023643_Class_I	N/A	N/A	*	0	Unique_Ga	Tm1_Mira454_Contig_9282	CATGCTATTACATTTAAAATATTTTATTTTTGTCAACATACAAAATACAA[T/C]AATTAAAATAAAAATAAACTGAAATTCACGATTTAGATGCAAATCTCTTA
Arm_023644_Class_I	N/A	N/A	Chr11	44348144	2_GaGl	Tm1_Mira454_Contig_9282	CAGCGACTTGGTCACAAAATTTGTCGAACACATTGCAAACTTTGTTCCAC[T/C]GAACGTGAGAGTTGCCTTTGTACCCCATCAGCCCGATGGCTAAGGCGGCA
Arm_023648_Class_I	N/A	N/A	Chr11	44347165	Unique_Ga	Tm1_Mira454_Contig_9282	CGGTAGGCAAAGTTGGGGCTATCTGAATTGGAACCACCTTAGTCTGTTTA[T/G]CCACACCAAGAACAATGGCTGCCGCAACAGTCAGCGCCAAAGCCACAACC
Arm_023717_Class_I	N/A	N/A	Chr04	1211136	Unique_Ga	Tm1_Mira454_Contig_9317	GGACCATTAAGCAAAAATAGTAGTACACATTGCATATGCTGTAGCTCTTT[A/G]CGGTTCAATAAGCAAGTCCAGTGAACATTTTGAAAAGAAGAGGCAAAAAC
Arm_023721_Class_I	N/A	N/A	Chr08	54950298	Unique_Ga	Tm1_Mira454_Contig_9319	GACTAAGAAGAATAGAAGATTGGGCCTTGATAAAAGGATTGAACTGAAAA[A/T]GAATAGAGAAGAAAAGTCAGTTGTTTCTGGCCAGAGCAAAAAGGGTATCT
Arm_023722_Class_I	N/A	N/A	Chr08	54948320	Unique_Ga	Tm1_Mira454_Contig_9319	ACTCGACGGTAAAGGTGATAGAACATTAGGAGAAATTGCTGGGAACTTAA[A/G]CATTTCGAGAGAAATGGTCCGAAAGCACGAAGTAAAGGCACTTATGAAGC
Arm_023723_Class_I	N/A	N/A	Chr08	54948219	Unique_Ga	Tm1_Mira454_Contig_9319	TCAAGCATCCAGCCCGAGTTGATTATCTCCGCCGATACGTCGTCTGAATC[A/G]TATCAACATCCTCGGCATCATCTTATATCGGCTCGCGACAGTCGTTTCCG
Arm_023774_Class_I	N/A	N/A	*	0	Unique_Ga	Tm1_Mira454_Contig_9347	ATTATAAAACTCAGATCTTAATTAGCTCAAAGAAGCACAAAAATGCATGT[C/G]GGCCGGGCTTGAGAAGAACAAATAAAGTCAATAGCTTACCTGGAGAAACT
Arm_023775_Class_I	N/A	N/A	Chr05	60641296	Unique_Ga	Tm1_Mira454_Contig_9347	ACCTGGAGAAACTGCTGCGGAGTATCTTATATTATTAGAAGAAAAAGTCA[A/C]CACTGAAGAGCTGTCATACATGAATAAGATGACTCATATTGATACTCATT
Arm_023776_Class_I	N/A	N/A	Chr05	60641463	Unique_Ga	Tm1_Mira454_Contig_9347	ATATTATTTCTCGACAGTCACCAACTGCCTGCTACTCACTTCAAGCTTAG[T/G]ACTTCAATCTCGAATTCGAGAACCGAGTTTGGCTGTATTCCCCATGCAGG
Arm_023777_Class_I	N/A	N/A	*	0	Unique_Ga	Tm1_Mira454_Contig_9347	TTTGGAAAGAGAAAGGTTGCTGCCCTGGATCCTTTGTGCTCCAGAATTTC[T/G]CAGACAAATCTCCATTTTTCCCGTATCCAGTACAGTGAACGGTGACGGTC
Arm_023796_Class_I	N/A	N/A	Chr02	34653773	Unique_Ga	Tm1_Mira454_Contig_9354	GGCCCAGCACCGGTTGACCATTTGAATGACAGCTGATGTCCCAATTGGTA[T/C]GATTTCGTTGCCTTCTTTGAGTTAATCCTTTGCAATATCGCAGTTTTAGG
Arm_023797_Class_I	N/A	N/A	Chr02	34653844	Unique_Ga	Tm1_Mira454_Contig_9354	GTTAATCCTTTGCAATATCGCAGTTTTAGGCACCTCAGTTCTCGGACTCT[T/G]AAGACCACCAGATAAAGTCCTTTCGTAAGTATTTGTGGTCTCCGGTTGTT
Arm_023798_Class_I	N/A	N/A	Chr02	34653932	Unique_Ga	Tm1_Mira454_Contig_9354	GTCTCCGGTTGTTTAGTATCATATGATTCTAATGACAGATTCTTCTCTTC[A/T]TTGTTGATTTTGGGTTCAGTCGGCACTGAGCTTGCTGAAAATCCAAAAGT
Arm_023800_Class_I	N/A	N/A	Chr02	25962428	Unique_Ga	Tm1_Mira454_Contig_9356	AAACTCTAACAAGAGGACTATGCTCACGATGAAAACCTCGTTACTTTCAA[A/G]AGTTTTGATTAAAAAATACAACACATCATGCAGAACATCTTGGATAAAGA
Arm_023801_Class_I	N/A	N/A	Chr02	25963834	Unique_Ga	Tm1_Mira454_Contig_9356	TGCTCTGCTATATACTGGCTAAAATGCTTTTTATACTCTTCTTTTCCAAT[T/G]TGGTTTTTCACTGCTTTAAGAAGGACACGATATACTTTGAATGCTTCCAT
Arm_023839_Class_I	N/A	N/A	Chr09	43122001	Unique_Ga	Tm1_Mira454_Contig_9384	ACCAAGCGGTATCAGCAATTTAAGTAATGGAAGTAGCAGCAAAGTTCCGG[T/G]TGAGACCGAGAGTCCTACGGAAGATGGAAACTCGGATGGAAAGGATAAAT
Arm_023866_Class_I	GOOD	N/A	Chr10	59761	Unique_Ga	Tm1_Mira454_Contig_9393	GAAAATCCATACATACATGAAACTGAAATTTAACTTGATCAACATTTTTC[T/G]TCAACTTTTCCTAGGAAAACTTCATTTCATACAAACACCAACAACACTGA
Arm_023867_Class_I	GOOD	N/A	Chr10	59817	Unique_Ga	Tm1_Mira454_Contig_9393	TTTTCCTAGGAAAACTTCATTTCATACAAACACCAACAACACTGAATTTT[A/T]TACTCCTAAAAACTAGACCCTTTTTTCTAATTTTTTAAAGGAAAATTCAA
Arm_023868_Class_I	GOOD	N/A	Chr10	60149	Unique_Ga	Tm1_Mira454_Contig_9393	TCTCAAGCTCCGAAACGGACAACCCTTTCTCACCAGCCTGCTTAACCGAT[A/G]ACGACCCTGAATTATCAGCCCGGTGATTCGTGGCGTACCATAAAAGACAG
Arm_023882_Class_I	N/A	N/A	Chr04	53572086	Unique_Ga	Tm1_Mira454_Contig_9401	TAGTTTTCACCAACCCCAGCACTTCGGGCTATCACTGCAGCCGTCAGACC[T/G]GGATCCGATCTATCTTCAGTCTCATAAACAGCTATTGACCGCCCAATGAG
Arm_023934_Class_I	N/A	N/A	Chr07	12626493	Unique_Ga	Tm1_Mira454_Contig_9423	TGTAAGAAAAACGAACTTGGGATTGAGCTCCGTACGTGCAATAAGCTTGG[A/C]TTCGAATTCCAGCCTCCTTATGTAACTAAGCCTTTTCCTCCCCAGAAGGA
Arm_023935_Class_I	N/A	N/A	Chr07	12626353	Unique_Ga	Tm1_Mira454_Contig_9423	AATAGCTTGCTAATGGTTATTCTTCCCAATGGCTCATCCAAGTAATCCTG[T/C]GTTCTTGTAGATAATTCTTGTGCCACCGAACGCATGGTGGGTCGTGACTC
Arm_023939_Class_I	N/A	N/A	Chr01	46438277	Unique_Ga	Tm1_Mira454_Contig_9424	CACCTGAAACCGCCGACCAAATGCTCCCATATCCATTTTATCTTCCATAA[T/G]GTAAACTAACCAAGGTCATCAATAAAATAGCTCTTCAATCTTCCATTTTC
Arm_023944_Class_I	N/A	N/A	Chr12	751698	Unique_Ga	Tm1_Mira454_Contig_9428	AAAACACCAAGATAACCAGGATCCTATGGCATCCACATACATATATATAC[A/T]GGTATTCAAAGTTACTTTGTTTTGTTGTTCCCACTCTAAGAGCAGCGGGT
Arm_023945_Class_I	N/A	N/A	*	0	Unique_Ga	Tm1_Mira454_Contig_9428	GCAAGCAGTGAAAAGTGAAAAAAAATCACATTTCAGCAAACAGTTTCTCT[A/G]CCTTACCACCTTCAGCTAGTGAACCCTTGGTCCATCTTTTCAGCATTTCT
Arm_023948_Class_I	N/A	N/A	Chr03	5034156	Unique_Ga	Tm1_Mira454_Contig_9429	ATTGTTCTGGGACAGATGTTTTGTTTTTATACAAGATTTAAGAGATGCAA[A/G]ATGGCTGTAGTATCACTTGTAAAAAGAGTAACACCCTTGTCTAAAACAAG
Arm_023957_Class_I	N/A	N/A	Chr03	43643349	Unique_Ga	Tm1_Mira454_Contig_9434	GTTATGTCCAAAAAAGGGCATGTTGATATGTTATATGAGAGAACACAATA[A/T]AAACTCTCTAGATGATCAACTCAGTGCTTCAAAGTTCAAACTTGGTTCTT
Arm_023959_Class_I	N/A	N/A	Chr03	37010282	Unique_Ga	Tm1_Mira454_Contig_9435	GCTCAAGTCCAAAAATGGGTATTTAGACCTCTCCTCCATAACCAATTCAT[A/G]CTTTTCATCTTTGTTCCTCATTCAATTAATTGACTCTTTCAATTAGCTCG
Arm_023973_Class_I	N/A	N/A	*	0	Unique_Ga	Tm1_Mira454_Contig_9448	ACAATATTTCAGTCTTGCAGGCTGATGTGCAAAACCATTTTACTTCCCTA[T/C]CATCAGCTTCATTGAATAGCTCACCTGGTGCACATCCCGAGTCTGCAGAA
Arm_024055_Class_I	N/A	N/A	Chr07	14684729	Unique_Ga	Tm1_Mira454_Contig_9481	GATCAGTGAACATGCAAGTAGATGACATTGATAGGGTTGCTAATATCAGA[T/C]CAGAATGGGGTGTGCATGTGTATGACAATCAACCTGGGTATAAAGCTGGG
Arm_024056_Class_I	N/A	N/A	Chr07	14684876	Unique_Ga	Tm1_Mira454_Contig_9481	GCTTGAATTTCGCTGAAATGTACCATTCGTACAACACTTCTCTTTCAGCT[T/G]TGACGATGAGTTGAGACTTGAGCATCTCGGATTTCCCACTGTTGTAACTG
Arm_024059_Class_I	N/A	N/A	Chr07	60923307	Unique_Ga	Tm1_Mira454_Contig_9482	TGACTACACTTTAAGGGTTTCTCATTTTACAAATTTCTTTCAATTCCATT[A/T]AACGTCTCGAGCGAAAACTGGTTTATCTCTGTCACTATCCAACAATACCT
Arm_024075_Class_I	N/A	N/A	*	0	2_GaGl	Tm1_Mira454_Contig_9486	AGAAGAAATGGACGGAGGTCTGAAGGTAAGGAGGGTGCGCATTTTAAGGA[A/G]AGTGTGGGATATAACAAGGCCAACGCAACGCAAGTTAAGGCGCTAATGCC
Arm_024082_Class_I	N/A	N/A	Chr02	62218747	Unique_Ga	Tm1_Mira454_Contig_9488	TTGTTGTGGTTGCATGACTGTGGAAGAATTACTTGGAGACAAAGGCTTGC[T/C]TTGATCCGGTGAAGAAGAGATGGTATCGGGGATGTTAACCGTCGTGATGT
Arm_024096_Class_I	N/A	N/A	Chr11	60060449	Unique_Ga	Tm1_Mira454_Contig_9494	TAGCACCGCCGCTGCCGCCACCGCCACCACTGTTACCTCCATCACCACAA[T/C]TACACAATGTAAATTGCCCTGACCTCTTCAATTCTCCCCATTTTATTCTC
Arm_024097_Class_I	N/A	N/A	Chr11	60060515	Unique_Ga	Tm1_Mira454_Contig_9494	GCCCTGACCTCTTCAATTCTCCCCATTTTATTCTCACAAAATTGTCCAAA[A/T]TTTACCCGAGAAATGAAATTTCTAGAATTAGGGTTTCGAGGAACTCAATG
Arm_024098_Class_I	N/A	N/A	Chr13	17792467	Unique_Ga	Tm1_Mira454_Contig_9499	TGGAACTTACCGAAGAGTTGAATTTTCTTAAAGGTAATAACGAGAAAAGC[A/G]CAAAGAAGGTGACCTCACTAGAGAAGCAGTTGAGGGAATCGGAGATTCAA
Arm_024122_Class_I	N/A	N/A	Chr12	13301316	Unique_Ga	Tm1_Mira454_Contig_9516	GTGATACAATTAGTCTACAATGTCAGACCGATTTGCCATGCTTCCATCCA[T/C]ATCCAGGTTCATTATCATCACATGCTAGCATTGGTGGAAGTGAGAAAGTG
Arm_024136_Class_I	N/A	N/A	Chr09	50662374	Unique_Ga	Tm1_Mira454_Contig_9522	ACAACTTGGCTGTTTGAATGATGATGAAGCTTGGACTCTATTTGAAAATA[A/C]AGCAGGTCTAGATGACTTTTCTGATGATTCTATTAAAATCCTAGCAAATC
Arm_024168_Class_I	N/A	N/A	Chr07	19310298	Unique_Ga	Tm1_Mira454_Contig_9546	AACTTCAAATCCATTTCCAGATTTGGTGCCAAAAATCAAATCTGAAAATT[T/C]CTACATTTATAAATTATCTACAACAGGGTTGGACATTTAGAGGATACCAT
Arm_024172_Class_I	N/A	N/A	Chr03	44899053	Unique_Ga	Tm1_Mira454_Contig_9549	ATTTAATGTTCGAGGTGGAAGACGTATTCAGTTAGTCGCTGCAATTTGCC[T/C]GGGTCTAACTTCTGCTCCTTCACGATAGCCTGCTTCGTCACGGTTATCAT
Arm_024175_Class_I	N/A	N/A	Chr04	8916574	Unique_Ga	Tm1_Mira454_Contig_9550	CTAGAATTAGCTTGTCAACATGCGTCTAGTGAACATGAACGCCTGGTTTA[T/C]GAGGGATGGATCCTATATGATACCGGTCACTGTGAGGAAGGGCTTCGAAA
Arm_024224_Class_I	N/A	N/A	Chr07	29793657	Unique_Ga	Tm1_Mira454_Contig_9578	GTTTAACATGTAGAACAACATAAAACTGGAAAACAATTAAGTAACTTAAA[A/C]ATTCATTTTCGTCATCGTCTTTGTTATCAATGCCTCAAAAGTCCTTAAGC
Arm_024232_Class_I	N/A	N/A	Chr05	57101325	Unique_Ga	Tm1_Mira454_Contig_9581	GATCGGAGCTCTTGTGACATTGGCGGTGTTAGTGTAAACCATCATGATTT[T/C]CTTCCTACTTCGGGCGATAAGTCAAATGCTAAAGGTGGTAGCACTGTTCC
Arm_024250_Class_I	N/A	N/A	*	0	2_GaGl	Tm1_Mira454_Contig_9593	GAATTTACCATCCTTATTGCCCAAATAGTACATGCCTTTATACTAAGAAA[T/C]CAATTAAACAAAAATTCTGGTTTCCCTATCCACATCTTCTGAAATCTCAA
Arm_024289_Class_I	N/A	N/A	Chr03	35283167	Unique_Ga	Tm1_Mira454_Contig_9614	AATGCGTGCGAATTGGATACGAAAGACAATGATATCAAAGAAAATGTGGT[A/T]CCCAAGTCTATTCAGAATGGTCTGATGTCAAAACTTTGAGCATATATTGG
Arm_024290_Class_I	N/A	N/A	Chr01	11153812	Unique_Ga	Tm1_Mira454_Contig_9616	CTGGAGTTGCAGCCGGGTCTAAATCCCAACAACGATCGGGCAAATCACCA[T/C]TGGATTGTCCTTCGAGTAACCAAGCCGGAACCTGATGTGAAAACCGAAAC
Arm_024291_Class_I	N/A	N/A	Chr01	54788831	Unique_Ga	Tm1_Mira454_Contig_9619	AATCTACTTCCTTTCCTACATCCCTCTCAATAGTCATCCAACAACAGTGC[A/C]CATCTATTTCGATTAAATGGAACGGATCAATGAAAGAATGTACCAGGCAC
Arm_024292_Class_I	N/A	N/A	Chr01	54788171	2_GaGl	Tm1_Mira454_Contig_9619	TCATCACAAGTCTCGATCTCTTTGCTCTTCTCTGCATTTGACAAAAGAGC[A/T]GACAATTCCCTCTGTATGGGAAAGGGCAAATCAACTAACACATCATAGCA
Arm_024293_Class_I	N/A	N/A	Chr01	54787769	Unique_Ga	Tm1_Mira454_Contig_9619	ATTTCCAACCGTATGTTCACAGTGAACTCCTTATCCCCTTTTCTCTTCAC[T/C]TCAAAACCTTCATTAGGTGTCGGTGATCGAGCATGCTCCCATATAATGAT
Arm_024297_Class_I	N/A	N/A	*	0	Unique_Ga	Tm1_Mira454_Contig_9622	TACAGCAGGAGGAGCCTAGCAATGCAGCAAACATCCTAAAATACTAAAAG[C/G]TTCATTCTTTTGTATAAATGTGAAAACTTTACCTTTGTATAGTAAATGCC
Arm_024298_Class_I	N/A	N/A	*	0	Unique_Ga	Tm1_Mira454_Contig_9622	GTATAAATGTGAAAACTTTACCTTTGTATAGTAAATGCCAACGTTAGTGA[A/G]ATTGTAAGATTTGCTGTATGATATGCCAAACTTGACAAGAGTGCAAAGTA
Arm_024299_Class_I	N/A	N/A	*	0	Unique_Ga	Tm1_Mira454_Contig_9622	TCTTCTAGCTATCCTTTTCGTTTTCACTATCCTGCAAAATGATGCCCCTC[A/G]CTTTTGCCCTGCGATGTGCAGGTACAGGACGTTAGTCACTTTTGTTGGCC
Arm_024342_Class_I	N/A	N/A	Chr10	9248192	Unique_Ga	Tm1_Mira454_Contig_9644	CTTAGACGACCTAACTTAGCCTATATTAGCCTGAGGAAGATACTCCAAAA[A/T]TGGATGACTCTTGCATCCACTCAAATATGCTAAGCAAATAAGCAAGTTGG
Arm_024435_Class_I	N/A	N/A	Chr11	53915425	2_GaGl	Tm1_Mira454_Contig_9682	CTTTAACACCAAATGCTTACCTAAAAACCACCTTGTCCACGGAACTAGGC[A/G]GGTCCCTATCTATTGGGAAAACATGTAGAGTTTCTAGGTTGATGGCATCT
Arm_024496_Class_I	N/A	N/A	Chr06	7298579	Unique_Ga	Tm1_Mira454_Contig_9704	GAAGAGAACATTGTTTTCATTTGGGAAAGCCCCAATTGAAGAAAAAGAAA[T/G]AGGTAAAGGTTCTTGCTTTGAAGCAAAGGACTTTATAACGGATTCAAGCT
Arm_024503_Class_I	N/A	N/A	Chr10	54940386	2_GaGl	Tm1_Mira454_Contig_9710	TCCGAACAGTCCGATAGTGAAGTAGATGGCAGCACATAAAACCATTGAAA[T/C]TCGGACTGCTGATATCATATCGGAAGGTTTATCCATCTCAAAACCAATTG
Arm_024518_Class_I	N/A	N/A	Chr04	40579066	2_GaGl	Tm1_Mira454_Contig_9711	TCGTCGGATTTTGATCCAAAGGTCTCCGGCGAGAATATTACTCCGACGGC[A/T]AAGAAAGCCACCGCCGTCAAGAATCGTGTTAACCAAGCCATCTCCCGGTT
Arm_024519_Class_I	N/A	N/A	Chr04	40579129	Unique_Ga	Tm1_Mira454_Contig_9711	GCCGTCAAGAATCGTGTTAACCAAGCCATCTCCCGGTTTTACTAGAATTA[C/G]GGATTTGGAGGAAATGTTACATAGAGATCTCTTTCATGGTGTTAGTTGGT
Arm_024543_Class_I	N/A	N/A	Chr10	59989232	Unique_Ga	Tm1_Mira454_Contig_9721	TTCTTATACTTCTTCTTCAACGTATCTAATCGATTACGACACTGGGTGTC[A/G]GTCCTTTCAATCTTTGAAACCTCCGAAACCTTCTCTGCAACTTCTTGCCA
Arm_024549_Class_I	N/A	N/A	Chr08	2846410	Unique_Ga	Tm1_Mira454_Contig_9723	CCTTGGCAGTCAAGGTTATATCATAAGAAGCAACACAGAGATCCAACAAG[C/G]CAATAATAATAATAACAATCTAATCTACAGACTGAAACTAACAGTATCTC
Arm_024551_Class_I	N/A	N/A	Chr08	2848560	Unique_Ga	Tm1_Mira454_Contig_9723	TTCCCCGGCCAAATACATAAGGAACTGGGGACAAAGAACTGGTATCTACA[T/C]TGTTCTTTGAAATGACATCGGATGATATCTGGCTTGCTGGAGTTCCTATA
Arm_024552_Class_I	N/A	N/A	Chr07	11000348	Unique_Ga	Tm1_Mira454_Contig_9724	TTTCTTCTTTTCAATTTGCTTCTGTGACTTATTCAAAGTTTGGTCAGCCT[T/C]GGACACGATTTTAGAGACTGTGAATCCAGCCTCTTCGAAAAGCTGTGCTC
Arm_024570_Class_I	N/A	N/A	*	0	Unique_Ga	Tm1_Mira454_Contig_9737	TATGCTTAATATATAAATAGAAACATTACATATACAGCTTGCAACCAAAA[T/C]CAAAATAAAAACTATATTTAAGAACCATAATAAGCTAGATAAATCACAAC
Arm_024571_Class_I	N/A	N/A	Chr09	2746748	Unique_Ga	Tm1_Mira454_Contig_9737	ACCATCCATTATTCATCATCATCATCATCAAAGATTCAACGGTGCCTACC[A/T]CGACTTTCATTGAGCCTATTGATCATGTACAGAGCATTACTGGTAACTTT
Arm_024572_Class_I	N/A	N/A	Chr09	2747079	Unique_Ga	Tm1_Mira454_Contig_9737	GTTCCCTCTTGTTGTACCCCGTCACACTCGTCGACAAGTAGTTCGACACT[T/C]TACGGGCACGGGACAGGCTGACTTTTACGGCGGCTTGGGCTAACTCACGT
Arm_024603_Class_I	N/A	N/A	Chr06	29540890	2_GaGl	Tm1_Mira454_Contig_9753	TGCAGATGATTCATACAATCACCCTTTCAATCAATCACACGGCAATCAAG[T/C]CTAGTCATCAGTTCTTCTTCGCACTTTTGTACGAAAATATCATAATTCAT
Arm_024646_Class_I	N/A	N/A	Chr03	17226168	Unique_Ga	Tm1_Mira454_Contig_9764	GCATCAATGAAATTATACCATCAATAATTTTAATCAAACCCACCCTTTTA[A/C]CCTTCAGTGATTTTGACTGTTCCCAGGATGAAAAATTGTGACAAATGAAG
Arm_024693_Class_I	N/A	N/A	Chr12	22543672	2_GaGl	Tm1_Mira454_Contig_9777	AGTAGGATAAGAACTTACACTCAAAATACACATATAATGAACAATGAAGC[T/C]TCTTCTTTGCAACATGTTTACTAGGAGCACTATCTAGCTTCATCTTGACC
Arm_024768_Class_I	N/A	N/A	*	0	Unique_Ga	Tm1_Mira454_Contig_9803	TGACCACAGTGCAGTAGAAAATCGGCTTGCACCCTCGCCCTTTTTGTCAC[T/C]TTCATCTTGATTATTACCATTGTACACCAAACCTGAACTTGAAGAGGCAT
Arm_024842_Class_I	N/A	N/A	*	0	Unique_Ga	Tm1_Mira454_Contig_9829	CAATCTTCTTCATCTATGGAAACACATTTGGAAGATCAAAATTCAGTTGT[A/T]TCTTCTACATGTTCTATTCTGCAACCTTAAGAGTTTCACCACCCTAATCT
Arm_024857_Class_I	N/A	N/A	Chr03	15198973	Unique_Ga	Tm1_Mira454_Contig_9831	GCCAGATAAGCATCATAGATAATGAGGATATTTCAGTTGTTACCTCCTCG[A/G]ATCCATCGCGCTGAACCTGTCTTTGCCAAGCCTGAATAATAATCACCCAC
Arm_024882_Class_I	N/A	N/A	Chr06	1662626	Unique_Ga	Tm1_Mira454_Contig_9840	CAACAGCTAACGTGCTTACAAGCAACCACAGAACAGCAAAACACCTCCCC[A/G]TTAACGTTTCAAAAGAAAAATCACCATAACCAACGGTTGTCACTGATGTA
Arm_024883_Class_I	N/A	N/A	Chr07	3583091	Unique_Ga	Tm1_Mira454_Contig_9841	GGATCATGCATCCATCCCGTATGTTGCAGCGTATATGAAGTAAATAATGG[T/C]AAGCAGAAAGGATAAAAAAGTAAAGAGGCACGAGACACAACAGCAGAGGG
Arm_024885_Class_I	N/A	N/A	Chr02	11719976	Unique_Ga	Tm1_Mira454_Contig_9842	TATTTTACATTATCCAATCATAGTACATCATCAAATCAACAAGTCCAAGG[T/C]TTAATGAAAAACTTACACCACCGCAAACTATGTTTGCTTTATTTAGGCTA
Arm_024886_Class_I	N/A	N/A	Chr02	11719224	Unique_Ga	Tm1_Mira454_Contig_9842	TCAGACAAGGCCTGAAGAGTGTTACCACCCTCAAAGACAAGACCCCTGAC[T/C]GGATAGCTTAAAAGCTCTGAGATTATCACTTCATCATACAAAGTGGTTAT
Arm_024907_Class_I	N/A	N/A	Chr07	43687769	Unique_Ga	Tm1_Mira454_Contig_9854	GCTGTAAAAYCCTCATGAGAGTTTCCTGCCTTTGGAATATGAGCTGACCC[A/T]GCAATTCCATGCGAGAAGTGGCTACCACCATTGCATTGCGAAGGTACTTT
Arm_024939_Class_I	N/A	N/A	Chr07	137904	Unique_Ga	Tm1_Mira454_Contig_9870	TACAGGGTTAGTGGTAATGGAACCTGAAGTGTTCCAACCCAAGCGTTGCA[T/G]GTACACTGCATCGTAGGCTTCAATGTTCAATCCTGAAGCAAGAAATAACT
Arm_024970_Class_I	N/A	N/A	Chr13	6676784	Unique_Ga	Tm1_Mira454_Contig_9879	TGCCTGTACAACATCTTCCACCGCAAGAGCAACTCAGGATCAAATTTATA[T/C]TAAGATGCAACTTCCTTAACTTCATCATATGTTCCAGTTGACTCATTAAA
Arm_024980_Class_I	N/A	N/A	Chr06	39941376	Unique_Ga	Tm1_Mira454_Contig_9881	AGAAGTGAAGTTTGAAGACCAGTTAACTTTGCCTGTTTGATTTAGGAAAA[A/G]CTCGTACTCATTGACTGATCCTTTTAATTCCGGAAGAGCGTATTCATAAT
Arm_025061_Class_I	N/A	N/A	Chr08	48066946	Unique_Ga	Tm1_Mira454_Contig_9923	TTGCATGGGCGGTTTTTTATGACGATATAGCCGTTCTTGCGGATAGTACC[A/G]GCCTGCTGAGGATAGGTTTTAGAGGCGCCGGCGTCGGCCTTGGATTCGAA
Arm_025084_Class_I	N/A	N/A	*	0	Unique_Ga	Tm1_Mira454_Contig_9932	TGATAAGGAAAAGGTAGGCACGTGAAAGCTTAAGATTCAAAGTTGAGCCA[T/G]TTGACATGCACGACATAAGACAGCAACGTACGGTCTTTCTCTGTTTCTTT
Arm_025085_Class_I	N/A	N/A	Chr04	3812321	Unique_Ga	Tm1_Mira454_Contig_9932	ATCACTCAGAATACTTCAAAAAAATACATTGAAATCAACAACAAATATTG[C/G]TGGAGAGAGAAAGTGTGGGACAAAGACCGATGCTCTAAGGAGCACAATTG
Arm_025118_Class_I	N/A	N/A	*	0	Unique_Ga	Tm1_Mira454_Contig_9948	CCATCTCCTTGCTGATTAGGTAAAAAGGTGTATGTATGATGACCATCGAT[T/G]TTTCTCCAACATTTTCATGGCTGTTAGGGTTCCCCCTCCTAATGCTCACT
Arm_025123_Class_I	N/A	N/A	Chr08	35709349	Unique_Ga	Tm1_Mira454_Contig_9950	TTTAGCGGTGGGGATTTAGTAAATCCTAAAGTTATAGAATATTTGCTTTG[C/G]GTTAATTCAGAAAAGGTTGAAATTCGTTTCGTTCCAGCAAAAAAATCGAA
Arm_025124_Class_I	N/A	N/A	Chr08	35709855	Unique_Ga	Tm1_Mira454_Contig_9950	TAGGATGCATTTTTGTGATATTGCTAGTATATCCCTTGGATTGTTGTATT[T/G]CAATGTTTATGTCAATGAACATTTGGCATATAAAGATTTGGATCTCTCGG
Arm_025125_Class_I	N/A	N/A	Chr08	35710074	Unique_Ga	Tm1_Mira454_Contig_9950	TGATGCGATTCTAAACGGAGTGGAGATCATGAAGATGAATAACTCCGTTT[A/G]TAGTCTTGACGGTAAGGTGCCTGCGGAGTTGATTATGAAGTGTTGGCCAA
Arm_025126_Class_I	N/A	N/A	Chr08	35710443	Unique_Ga	Tm1_Mira454_Contig_9950	CAGTTCCAATCTGTTAATGGTTTCTTCGTGTTTAAATTCGAGGTTTTGTC[T/C]AGTAATCTGTATGTAAAAGCTGTATTAGCAGAATATAATGTTGTATTCTA
Arm_025133_Class_I	N/A	N/A	Chr09	4598433	Unique_Ga	Tm1_Mira454_Contig_9956	ATACTACAACTACATGTTTCATAAAATTTAACATAAAAATCTAAGGTGGT[T/G]TTGTTCTCCATCTTCACAAGAAATTTCGACCGGCCTTCCATAAGTCAACT
Arm_025153_Class_I	N/A	N/A	Chr01	34372922	Unique_Ga	Tm1_Mira454_Contig_9965	ATTTGTGACCAAAAAAAACTATCATTATTTCTTTAACTGTAGCTAATGGG[A/G]TATTTCAACTTTGCTTTGCCAATGATCAGTGTTCAAGTTAAAAAGCACAT
Arm_025197_Class_I	N/A	N/A	Chr07	32443895	Unique_Ga	Tm1_Mira454_Contig_9983	TTCTTATCCCCGTTTTGGCCCCAACTTTCTCCTGATTCTCCAACATAACC[A/C]TCCTCACTCGATAAACTCACCGATAAAAACCAGCCCACTCTGCCCCTACC
Arm_025198_Class_I	N/A	N/A	Chr07	32444063	Unique_Ga	Tm1_Mira454_Contig_9983	TCATCTTTATCAACAGGACATTTCTGGGCCTTCAATGAAATGAAGGAAAC[A/G]AACGAGGAAGGCAGTGTTTGGTCGTTGAGAAACAAACCACCCAATAAAAA
Arm_025199_Class_I	N/A	N/A	Chr07	32444124	Unique_Ga	Tm1_Mira454_Contig_9983	GCAGTGTTTGGTCGTTGAGAAACAAACCACCCAATAAAAACGGACGACCG[C/G]TATTCCACTGTTGTGAAGCCCTGATCGTGTCAATATACAAACAGCTATTT
Arm_025228_Class_I	N/A	N/A	Chr11	18403832	Unique_Ga	Tm1_Mira454_Contig_9997	ATTTGTAGATAAAGATAGTATTACATAGTCGCAAAAAGCGACCTAGTACA[T/C]AACGCACAACTCTAAAATTAGGATAACTCCTCTGCTATCCCTACGGATGG
Arm_025231_Class_I	GOOD	N/A	Chr09	161549	Unique_Ga	Tm1_Mira454_Contig_9998	CACTTCAATATGGTAATTCAGACATCACATATGACTATGGAATTGAGCAA[A/C]GGATCAGAGGCTCCACTAATAGTTGCACCTTTGBTTTTAACGAGCACCAA
Arm_025232_Class_I	GOOD	N/A	Chr09	161630	Unique_Ga	Tm1_Mira454_Contig_9998	TTGBTTTTAACGAGCACCAAATACTCCAGAGCTTTCTTTGTAATGGTCTC[A/C]CCTGGGATCATTACAGGTATACCTGGCGGATATGGACATATGAGTTCCCC
Arm_025233_Class_I	N/A	N/A	Chr09	161754	Unique_Ga	Tm1_Mira454_Contig_9998	CAATTGCCACTTTCCTTTTTCTTGCAAAGAAGGCTTCTCTAGGATTAAGA[C/G]ACATAGTAATATCAGAAAATGGTGCTGAACCACAATGGTCCTCTATTTGA
Arm_025244_Class_I	N/A	N/A	Chr09	60800627	Unique_Ga	Tm1_Mira454_Contig_10001	TTCTGAAAAATTGCTCAAAATTTGAGCACGAAACTAAATAATTACAACCT[T/C]GTTAAACAGTATACAGCCCTACATGCTTTTCCATTATGGGTTATACAAGG
Arm_025335_Class_I	N/A	N/A	Chr11	25847805	Unique_Ga	Tm1_Mira454_Contig_10040	ACAATTATAACGATTAAAGAATACTGTAAAAACATGGTATACTTGGAATG[T/C]AAATGAATATTAGTTGAACAAGAAAATTTCATATTTTTCGTTGTAATGGG
Arm_025336_Class_I	N/A	N/A	Chr11	25848171	Unique_Ga	Tm1_Mira454_Contig_10040	GAGCACATCATTAACGGTCGAGGACTCAGTTTGGCTAAAACAACTTAAGG[T/G]GAAGAAGAACAGAAGGAAGAAGAAATGGAGAGATTTCATAATGTTGGATT
Arm_025339_Class_I	N/A	N/A	Chr05	43799147	Unique_Ga	Tm1_Mira454_Contig_10042	GAAAATTGATTGGAATTGTACATATGTTTATATTATTAACTGTCACAAGA[T/C]CTTGAGAGGGTAAGCTTTCGTTTTCCTTCGGTTTTTGTGATCCTTCTCAT
Arm_025353_Class_I	N/A	N/A	Chr13	24444733	Unique_Ga	Tm1_Mira454_Contig_10052	ATCCACTGGGAGAATTCAGCGTTCTTAATCGATCTGGAGGAACAAAGCCT[T/C]GTGGTTCTTCAAATGCTTCACAATCATTTAGGCCTCCTCCAAAACCAGCA
Arm_025365_Class_I	N/A	N/A	*	0	Unique_Ga	Tm1_Mira454_Contig_10060	TACCTCATGTAGTTCATCACCGAAACTACCATTCCTTTGACCCGGCATAA[A/T]CGAAGATGGAGACATTCCTGTTGCTTCCCCTAATTGTCCGATTTCAGCCT
Arm_025370_Class_I	N/A	N/A	Chr04	26096388	Unique_Ga	Tm1_Mira454_Contig_10064	ATTAGACCTTCTCATTGGCGAAGAATCTGCTGGAGCTGAAGTACTTGATT[T/C]CTTTGCTCTGGAGGCAAGAGATTAATTTGTTCTGGAGTGAGGCTCATTAC
Arm_025538_Class_I	N/A	N/A	Chr02	59529299	Unique_Ga	Tm1_Mira454_Contig_10135	CTGAAGATTCCATACATCTTTTGTTTGTAACATTCTGAGAAGCAATCGAT[T/C]GAAGCCTCTTGAGACACTTGATTTGTTGCTGTGGTGACTTAGCATCATCG
Arm_025542_Class_I	N/A	N/A	Chr12	12955720	Unique_Ga	Tm1_Mira454_Contig_10144	GAATAAGAGTGAGGGACATGAATCTGGTGTTATCTTTTGCCAGGATAGGC[C/G]TACTTGGGAAAAGGAATTCATCAATATTGGCCCTTAATGAGAAGTTTAAG
Arm_025558_Class_I	N/A	N/A	Chr09	41786779	Unique_Ga	Tm1_Mira454_Contig_10150	GCACAATGGACTTGTGTCGCTCAGGGCTTTGGAGCCGGCAAGTGTAACCT[A/G]CAGTTACTCCTTGCAATGGCGGTGAGCTCAATCCGGATGGTCCAAAGCTG
Arm_025605_Class_I	N/A	N/A	*	0	Unique_Ga	Tm1_Mira454_Contig_10173	TAGGTTCCCCCGAACTCATCTTCTACCTTTCTGTATATTCTTCTGCTGGG[A/G]TCTTGCCGCAATAGCTTTCAGCTTCGGGAAAATTAACAAAATTTCTAATS
Arm_025633_Class_I	N/A	N/A	Chr07	1408478	Unique_Ga	Tm1_Mira454_Contig_10177	GTCAAGAGGCCTCGATCAAAACTACAAGCAAGGGCGATAGCCCCACCGAC[A/G]ACTAAAAGTTTGGGAATGTTTTTCCCCGACGGTTTCTCAGATGAATTATG
Arm_025634_Class_I	N/A	N/A	Chr07	1408265	Unique_Ga	Tm1_Mira454_Contig_10177	GATGTTCTTTCCTTTTGATATGCACGTAGGCCGGGGTCGATCTTCTTGAC[A/G]GTTCCCCACATGCCTTGCCGGACGCCAACCTTTGCAATTTTCCATGGTAT
Arm_025671_Class_I	N/A	N/A	*	0	Unique_Ga	Tm1_Mira454_Contig_10189	CCTGACTTCTTTACACCATCATGAAGCTTAAGTTGCCCTGAATCATTAAC[A/G]AGGAAGTTAAGAGGTAATGTTACATCCAACACTTGTGAGGCTAACTCATC
Arm_025672_Class_I	N/A	N/A	Chr03	44259096	Unique_Ga	Tm1_Mira454_Contig_10189	TTAAAGCTTTATGATTTCCATAAATTGCTTTGGTAATAACGAGTCCACCT[A/G]TTTCTTGTTGCTTATTTCTTTTCCTGTTGGCTACGTTCTCTAACAACTGC
Arm_025673_Class_I	N/A	N/A	Chr11	2949729	Unique_Ga	Tm1_Mira454_Contig_10191	GCCAAAACCATTCCAGTACTCATCTGAAATATGACAATGAAWTACACAAA[C/G]GGCAAAGAGAAACAATAGAAAGAAGGTATAAAAACTTCCCTTTTAAGCTG
Arm_025715_Class_I	N/A	N/A	Chr04	4246550	2_GaGl	Tm1_Mira454_Contig_10208	GTGGAGGAGGAAGGGTCGTTAGGGTTTTCAAAAGAGAAAGAATAGGAGGC[C/G]ACGAAGAATGTCTTGCAGGGTCTAGCGGTGGCTGATGCCGAAAGGATGCC
Arm_025716_Class_I	N/A	N/A	Chr12	4924382	Unique_Ga	Tm1_Mira454_Contig_10209	TCTATAATTTTATATTTATATAGTTTTACACCTCACATGGAATAGCAGCT[A/G]TTATACAGAGTAGCTATCAGATTCCTGAAATCAACAACGAAATCTACCGT
Arm_025717_Class_I	N/A	N/A	Chr12	4924223	Unique_Ga	Tm1_Mira454_Contig_10209	TAATGCCCTTAATCACTTATAGTCTCTAGTGTCCCTTTCAGTTTATTCTT[C/G]TTGCTGTACAGTTGAATTCTGAATTATGAATGATCATCTTCTGTATGCTT
Arm_025718_Class_I	N/A	N/A	Chr12	4918328	Unique_Ga	Tm1_Mira454_Contig_10209	GGAGCAGCCGGCGACGGCACGGGCGAGAACGGGAAGAGGGTCGGGAAGGG[C/G]GTCGGAGAAAGGCATAATTGGCATACAAATGCAGACAGTAGAAGTGGTTC
Arm_025727_Class_I	N/A	N/A	Chr04	57622364	Unique_Ga	Tm1_Mira454_Contig_10212	TGCTTAATTGCTGTGCAATTGATCTTATATATTATTCATGTACATATACC[T/G]TGTTGCAGCCAGTGCTGCCGCCGCCTTTTTGCAGCGCCGCGGCTGATTGA
Arm_025745_Class_I	N/A	N/A	Chr07	36521674	Unique_Ga	Tm1_Mira454_Contig_10214	ACACAAAAACAAATTCAACAATCACGTAATGACTGCTAAAAGGATCACAC[T/C]ATTGAGAGACCCAAGTTTTGAAACTGATATGGCAGTCACTGTAATTAAAA
Arm_025751_Class_I	N/A	N/A	*	0	Unique_Ga	Tm1_Mira454_Contig_10219	AGCAACATACTTTTTTTTTACCATCATATTAGACCACTTGCCTCCAAAAA[A/G]CACATTTCAACTTGGCCACAACCTGTAGTTTGGTGAATGTTCATCGTTTT
Arm_025789_Class_I	N/A	N/A	Chr02	56580287	Unique_Ga	Tm1_Mira454_Contig_10235	AACTCCATCGTTGCCAGCAATCCCTGGCAGTATCTTCGTCCACTCGCGTA[A/G]AATTTGAATACGGTTTGCCCTTCTTTTAACAGTAACGGCGAGTCCTCCCC
Arm_025800_Class_I	N/A	N/A	Chr12	764878	Unique_Ga	Tm1_Mira454_Contig_10242	TGTTACGACACTCTTGACGAAGCTTTCTTTGCCAATCTCTTAGTAATTGC[T/C]GTGGGTTCGGCTTGGGTTTCAACATATTCTTAAATTTATCCATCTTTTGC
Arm_025844_Class_I	N/A	N/A	Chr09	22024709	Unique_Ga	Tm1_Mira454_Contig_10263	TGTGGCTCTCAGATTAATTTTTCTGGGGTCGCTTCCTACATCACTTGGGG[A/C]AAGATTCAATGCATTTATCTGTGTTCTATCTAGTGGAAAGGTGAGTGCAA
Arm_025845_Class_I	N/A	N/A	*	0	Unique_Ga	Tm1_Mira454_Contig_10263	GGAAAGGTGAGTGCAAAGCCTCCAAGTGTAAGATGGTAAATATACGTCGA[A/C]TCGAAGAGGTCAACACCTGCTGCAATGCCCTGCAATATTTCCTCTGGCAG
Arm_025915_Class_I	N/A	N/A	Chr06	41169284	Unique_Ga	Tm1_Mira454_Contig_10292	CTATCAGAGATCTAGGTGAATGACATACATAAGTGTAGGTGAAAATTTCC[A/G]GGAGGGCATCTATCACCAGTCGTCTTCAAGGCTAGCACGGTGAAAACACA
Arm_026002_Class_I	N/A	N/A	Chr07	18918225	Unique_Ga	Tm1_Mira454_Contig_10326	TTCGTGTATCAAACAAACGAAATAATTTCCTATAATTAACATCTTTGGAA[T/C]GCCCTAAGTTGCATTAAGCATCTAGTAGAATACGAAGTCTATTTACATAG
Arm_026003_Class_I	N/A	N/A	*	0	Unique_Ga	Tm1_Mira454_Contig_10326	GGAGAAGCAGCAGCTTGGGATGAAACTCTCTTAAGAGAAGTTGGGAGCCC[T/C]GATATTTCCTTCATCAAATGCAACCTCATGTCACAAGGACGAACTTGGTT
Arm_026007_Class_I	N/A	N/A	Chr13	23140070	Unique_Ga	Tm1_Mira454_Contig_10329	CATCCTCAACCGAACGGTCCATCCATTTCTTGACCATAGATTCAGCAACA[T/G]AAGCAACCCGATGCTGCAACACCGCAGCACCCAAAGGTCCAACTAAATTC
Arm_026008_Class_I	N/A	N/A	Chr13	23140219	Unique_Ga	Tm1_Mira454_Contig_10329	GCTCTTTGACTGGTTCCACTGTCCATCCCTAGAAGTCCACAGATGATCCC[A/G]AAGACAGGAGCATGGTGGAAAGACACAACGCCAGAACCAATACAAACATC
Arm_026009_Class_I	N/A	N/A	*	0	Unique_Ga	Tm1_Mira454_Contig_10329	TTCTCTCTTCCTTCTTTTCTCTGTTTCAACCAAATCTTGATCCATTACAA[A/G]ACACACCAATAATCCCCCTTCCAGGGAATCAATCTTCTGGGTTAAATTTT
Arm_026010_Class_I	N/A	N/A	Chr04	3734775	Unique_Ga	Tm1_Mira454_Contig_10331	ATAGAGTAAGATAAACTAGGGAACAACCTTTTAACCTTTTTCTTTTCGTC[T/G]CATCACGCAAAAATGAGTTTAGAAACTTATACGAGCCTGCCCATAATTTG
Arm_026011_Class_I	N/A	N/A	Chr04	3734620	Unique_Ga	Tm1_Mira454_Contig_10331	ATTCATGTTCTGTATCAATAAAAGACTGAACTAGCATCAATGCGAGTTTC[A/G]CATTCGCCTTCCCTTCTCGATAAAACTCGAGAAGGCAATTTCTAAGCCAT
Arm_026012_Class_I	N/A	N/A	Chr02	9199497	Unique_Ga	Tm1_Mira454_Contig_10333	TGTATTCTGCAAGTTAGGATATATAACGAGAGAATTAGAGGGAAGTGAAA[T/C]CTAACGGCTCTGATCTCGGCTCAACCTGCAGATCCCACTGATTATACTTG
Arm_026014_Class_I	N/A	N/A	Chr02	9200018	Unique_Ga	Tm1_Mira454_Contig_10333	TCAAGCCGCCTTCACTGCTACTTAAAGAATCTGAACTAGCCGCCGGCTTT[A/G]ACATCGAGAAAGAAGAAGAAACCTCTGACCATGGAACCACTTGATTTTCA
Arm_026015_Class_I	N/A	N/A	Chr02	9200108	Unique_Ga	Tm1_Mira454_Contig_10333	CTTGATTTTCAGCATCATCTTCCTCTTCCCCCCCTCCTTCATCATCATCG[T/C]CGTCATAATCTTCTTCTTCATCCTCATACTCTCCCTCCGATGACTCCTCC
Arm_026021_Class_I	N/A	N/A	Chr08	44850665	Unique_Ga	Tm1_Mira454_Contig_10336	CCTTCTTTTTCAAAGCCGACGTTGGTCCGTTGGCAATGGTTTTGGAAGCG[T/C]TGGGGGATTCCGAAAGCAGCCCTCGCAGTATGGCTAGGAACCCAAATCCT
Arm_026022_Class_I	N/A	N/A	*	0	Unique_Ga	Tm1_Mira454_Contig_10336	CCATAGCTGTCGTGGAGGTAACAAGAGCAGAACCGAAGATGAGGCAGGTG[A/G]TGTTGAACCAAGGCTTGGAGGTCAACAAGCCATAAGTGTTAAGTATAGCG
Arm_026068_Class_I	N/A	N/A	Chr09	12950387	Unique_Ga	Tm1_Mira454_Contig_10355	TGATTATCGAAATGGTTTTAACACTAACCCGACTAAGCAAATCCAGGATG[T/G]GGTGACTTCAAATCCACTCCTTCCAAGCTATTCCAATATCTTTGGATCTT
Arm_026070_Class_I	N/A	N/A	Chr09	12951199	Unique_Ga	Tm1_Mira454_Contig_10355	GTGTTGAAGAGATAGGCTTTAGCTCCATCATGCTGCAAACTTTTTAACCC[A/T]GTAAGTTTGGATTCTATTTTGTATGTGTATATATTGCATGACTTATGAGG
Arm_026141_Class_I	N/A	N/A	Chr13	34625020	Unique_Ga	Tm1_Mira454_Contig_10393	GTAATGTAGTTTGGATTCATTAAATGGGCAGTATTATATACTCCTAGTCT[T/C]ACAGCTATAGTAAATAGTCTTTTCACTATAACTAATATCCTAGGTGTTTG
Arm_026147_Class_I	N/A	N/A	Chr01	54421099	Unique_Ga	Tm1_Mira454_Contig_10398	CAAATAACATTAGCAATGGTACAATCCTTTCCTCTCCAGCCTTCTCCAAG[A/C]GGCGGAAAATATTTTCTTAGGGAAATGAATTTTCTCTTCAAGATTGAAAT
Arm_026197_Class_I	N/A	N/A	Chr03	44324943	Unique_Ga	Tm1_Mira454_Contig_10414	TGCATGCCATACACCTAATGCTTCTCCAACACGGATTTTATCTCCCCGTC[T/C]AATAGAAAACTCAAACTCTGAAGCATCATTGTTCTTTGGTGATTTTGATG
Arm_026207_Class_I	N/A	N/A	Chr05	5189106	Unique_Ga	Tm1_Mira454_Contig_10424	ATTTCAATGGAGAGTATAAGTGATATTGTTCAACGTTGTTCCATCAAGCT[A/G]TTCCTTTTGCTGCTTCTTGATTTGATGCTTTTAATCTCATCACCTTCAGT
Arm_026208_Class_I	N/A	N/A	Chr05	5189020	Unique_Ga	Tm1_Mira454_Contig_10424	CTCATCACCTTCAGTTCTTCCGTAAGCACGTGCATTGAATCCGAAACTTC[A/G]GCCTTGTAGACATAGAACCTGATCATTGCCATGAAGAAAATGAAGTTCAA
Arm_026227_Class_I	N/A	N/A	Chr08	44376415	Unique_Ga	Tm1_Mira454_Contig_10437	TATTCTACAAGTGAAATACAAAGGGCAACAGCCATGCCAGATGCTAGTGA[T/G]AGTAACTGCACTGCAGTATTTTTCAATGTTGTTTTGCCATTGTTATTCAT
Arm_026267_Class_I	N/A	N/A	Chr02	34577826	Unique_Ga	Tm1_Mira454_Contig_10458	CTAGCTCAAACCCAATCCTCAATAACAACTTCAAAAATACCCCAAGGATC[A/G]TTGATTTCATTCCTCTGATTGCCTCTGTCCTAGCACTGGAATGTCTTCGT
Arm_026268_Class_I	N/A	N/A	*	0	Unique_Ga	Tm1_Mira454_Contig_10458	ATAAACTCCATAATCCACAGCCCGTTCACCGAGGAAAGCGCCGGCGATGA[T/C]GAAGGTAACGTAGACGGAGTTACGTCGCATGATGACTCTATAGAGACCTT
Arm_026269_Class_I	N/A	N/A	Chr02	34583667	Unique_Ga	Tm1_Mira454_Contig_10458	CTTGACCTCGCCTTCTAGATGTGTAATCCATGAAGCTTTTCGTTAATGTA[T/G]AGAGAGTATTTAACTGGGATCTGCGATTAAAGTTTGCAGAGATGCCGTAT
Arm_026344_Class_I	N/A	N/A	Chr06	43163877	Unique_Ga	Tm1_Mira454_Contig_10484	TTTCATTAATTTTATAAATGTTAATTGGGAAAAACAACTCCAGAAATCAT[T/C]ATATGTTGTAAATGATTCAGCACTTATGAGCTAAACAAAGGAGCTTGATG
Arm_026361_Class_I	N/A	N/A	Chr04	54315284	Unique_Ga	Tm1_Mira454_Contig_10493	AACACAACAAAAACATCCAAATTATTCCATTAGATTTTAAGCCTCTGCCT[C/G]GTATTCCTCCTCTTCCTCGTACTCTTCATCATCTGCAGTTGCATCCTGGT
Arm_026379_Class_I	N/A	N/A	Chr10	56309320	Unique_Ga	Tm1_Mira454_Contig_10503	TCTTCACACAATTTCGCCTCACACAACACTTTGAGTCTATCTAAATTGTA[C/G]AGATCAGCAGCAGCCAAAAGATGCTGAACCATGTTGGCAGATGTACACAT
Arm_026392_Class_I	N/A	N/A	Chr06	46715318	Unique_Ga	Tm1_Mira454_Contig_10507	GTACACCATATGGTCACCATGTCTTTAAATAATACTAGCAATAACGAAAT[A/T]ACCGGCCCAAAGGCAATGGAAATGGTAAGGCTGGAGGTAATACACGGGGT
Arm_026528_Class_I	N/A	N/A	Chr08	1973878	Unique_Ga	Tm1_Mira454_Contig_10565	TATTTCAGGCCTCCTACTAGCTTATGAACTTATTTTAAAGCACCAAAYAA[A/G]ACTTCATTTGCAATCTTGGCTCCCCTTTCTTTTGCCATGTAAAGCCCTAT
Arm_026614_Class_I	N/A	N/A	Chr06	47037442	Unique_Ga	Tm1_Mira454_Contig_10607	ATACGGCATTTTCAGAACTGTTGCCACTACTGGCAGCTGGTGCAACCCCC[T/C]TACTGAAAGTTAAAAGCATAAGCCAATCAATTGATACAGCGAGTCAGTCT
Arm_026615_Class_I	N/A	N/A	*	0	Unique_Ga	Tm1_Mira454_Contig_10607	GGAAATTTTTGCTGTTGATAATTCTTACATGTCAAGTGTAGGATAAAAAT[A/T]ATACTTGTGGGAGACTTCTAAAAGTATGCATTTGAAGGAGAAATTGAACA
Arm_026621_Class_I	N/A	N/A	*	0	Unique_Ga	Tm1_Mira454_Contig_10612	GAAAGGCACTATAGCAGCAAGAAATTCATGAATAAAACCATAAAATACAA[A/T]AAAATGAAACAAATTAGAGACAAAGAAAATAAAATAAAAGGATTAAGCAA
Arm_026622_Class_I	N/A	N/A	Chr02	2986017	Unique_Ga	Tm1_Mira454_Contig_10612	GAAACAAATTAGAGACAAAGAAAATAAAATAAAAGGATTAAGCAATTCCA[A/G]ACATAACAAAATATGCTTAACAGCGACCTATAACGCATATAAGCGACCAA
Arm_026624_Class_I	N/A	N/A	Chr02	2986177	Unique_Ga	Tm1_Mira454_Contig_10612	GTTACCAATATTATGAGCTACAGATACCCCCCATGATTGGCAACATATAG[A/G]CAGCTTACTTATCTAATAAGCACAAAAGTTTAAACATTTCTTTAAAATGC
Arm_026625_Class_I	N/A	N/A	Chr02	2986349	Unique_Ga	Tm1_Mira454_Contig_10612	TTAGCTTGCTCAGTGACCAATTCACTTCGCTCCACAAACAGCTCCAACTG[T/C]GCAATTTGCAATTTCCTCCATTTCGCCTCCAAAGCCGCCTTCTTTTCACC
Arm_026626_Class_I	N/A	N/A	Chr02	2986520	Unique_Ga	Tm1_Mira454_Contig_10612	AAACTACGAGAACTCTTAGACACCACCTTATCGGCCTCTATTGGCACTGC[A/G]TCGTATGTTTTCTTATCGGGTGAAGAAAACTCTGCTTTCAATGCAACCAC
Arm_026640_Class_I	N/A	N/A	Chr02	2377376	Unique_Ga	Tm1_Mira454_Contig_10622	TTGTAGGTAACATTTGTTTGTGTCCGGAAATAACATCATCACGAGACACC[A/G]TTGCCGTAGATTTTCTGTACAGTTCTGTATTGATTGTGTGGTAATCTATA
Arm_026641_Class_I	N/A	N/A	Chr02	2377288	Unique_Ga	Tm1_Mira454_Contig_10622	GTGGTAATCTATATTTTCGTTAATTCGGTTTGGTTTTTGTCCTTAGTTCA[T/C]TTTGATGAATATTTTGTTACTCCKACCAATTCCTGATAGAACATAGGTGT
Arm_026668_Class_I	N/A	N/A	Chr02	58223878	Unique_Ga	Tm1_Mira454_Contig_10642	CAGAAATTTGGGTGGTCTTTTCTGTTGGGTTAGCTAAATGCTTCCAGTGA[A/C]GTGGAGTGCCTCTAGTATTCAGCACAGTCAGTAGATATTGTACAATGCGA
Arm_026673_Class_I	N/A	N/A	Chr01	52524176	Unique_Ga	Tm1_Mira454_Contig_10645	TCAAGAATTTCAACTAGTAATGGGACACCACCTTCTCGTACAATTGCCAC[A/G]CGCCCTTCCGCAACTGTCGACAGGTTTGAGAGAAGGGCAACTGCCTTGTC
Arm_026682_Class_I	N/A	N/A	Chr10	12059119	Unique_Ga	Tm1_Mira454_Contig_10647	GTTCATGTACTGAGCCCAAAATGAAGCTCCTAAGCCTACCACCAGTCTAC[A/G]TGGCAGCCTACCACCATTGTTCCATTTTTTTAGCTTACACGAAAGACTAG
Arm_026710_Class_I	N/A	N/A	Chr07	3582896	Unique_Ga	Tm1_Mira454_Contig_10658	TGTTAACCCAAGGATAGTTAGGTGCATATTTGTCAAAGTTAATGGTAAAT[T/C]GACTGGCATGATCACTAGCAAATGTCTATTTTTTAAACTAAAATTTTGTT
Arm_026730_Class_I	N/A	N/A	Chr03	16923248	2_GaGl	Tm1_Mira454_Contig_10668	TTAAATTTAGATGCAAATAAGACAGATATAGGTCAATGAATTTCAGCTGT[A/T]AATCTGAACAGGAATATAAATCATGTTAAAGTTGCCTAATGTTCTCCATT
Arm_026755_Class_I	N/A	N/A	Chr09	8036628	Unique_Ga	Tm1_Mira454_Contig_10677	GGAATGGCTGATGAAGCTTTTGAGTTGCGAATCGATATGGAGAGGAAAGG[A/G]TTTCAAGCTGATATAGCTGTATTTAATCAGATGGGGGAAATATTGTGTGA
Arm_026756_Class_I	N/A	N/A	Chr06	11936452	Unique_Ga	Tm1_Mira454_Contig_10678	CAAATTGGATACATCAGGTTTGTACACTTTTCAGATACCAATCTAACTTC[A/C]ATACAAAGAAAAGCATATATAGATATAGTTTCACGGATTCAATCAGCAAA
Arm_026757_Class_I	N/A	N/A	Chr06	11936401	Unique_Ga	Tm1_Mira454_Contig_10678	ATACAAAGAAAAGCATATATAGATATAGTTTCACGGATTCAATCAGCAAA[T/C]AGGATTATCATCCGTAGCATCAGCAGCCGAAGCAAGCACAAGTTCGGGTT
Arm_026771_Class_I	N/A	N/A	Chr08	38034084	Unique_Ga	Tm1_Mira454_Contig_10682	ATCCTTACCACATATGTCTGGATTTTGTAAAGGTTCATGTTGTAGTGGTA[A/G]CTGCTGTTGTCGGGTCTGAGGCCACCACATATCGTTTGATGATGATGATG
Arm_026939_Class_I	N/A	N/A	Chr01	25475030	Unique_Ga	Tm1_Mira454_Contig_10741	AACAAAAGAGACTGTCACAAATGGAATGGCCTCTCTTCAGTGTAACCTCC[A/T]ACCCAAAACCACAAATTTCTCCCGACACTTCTAAGCAAGCTTAGCAAAGT
Arm_026940_Class_I	N/A	N/A	Chr01	25475089	Unique_Ga	Tm1_Mira454_Contig_10741	CCACAAATTTCTCCCGACACTTCTAAGCAAGCTTAGCAAAGTTCTTTTGC[A/T]GCTGCAACAACAGCCTCAGGAGTCAAGCCAAACTCCTTGTATATTTTGCC
Arm_026952_Class_I	N/A	N/A	Chr01	44815180	Unique_Ga	Tm1_Mira454_Contig_10747	TCGTCGCTCCAACCTTCGGATACTGATGCTTGATATAGCTCGCTCCAAGG[A/G]TCTTGATCGGCAGCCTTCTTCCAGCACTCCTCCAAAAGGTTCCTATGGCT
Arm_026972_Class_I	N/A	N/A	Chr11	12455666	Unique_Ga	Tm1_Mira454_Contig_10755	TTGTGAAAACCCCAGATTGTTCAAATTATGGGCTTGTTAGTGTAGCTGAG[A/C]ATTGTAAGTTGTTAAAGAAGCTTCATGTTGATGGATGGAGGACTAATAGG
Arm_026973_Class_I	N/A	N/A	Chr11	12455514	Unique_Ga	Tm1_Mira454_Contig_10755	GAACTTGTTCTGGTTGGCGTTAATGCTACCCATTTGAGCTTGGGAGCCAT[T/C]GCTTCTAATTGCTCGAAACTTGAAAGATTAGCACTTTGTGGAAGTGGGAC
Arm_026995_Class_I	N/A	N/A	*	0	Unique_Ga	Tm1_Mira454_Contig_10769	ATCTTGTAGGTTCCACTTGAGAGGGATKAGCAATGCTGACATGGTAATAT[A/G]GGCGCGGTGAGCCCTCGGGTATGTTTTCGGTAAGAAGTGCCTATAAACTA
Arm_026996_Class_I	N/A	N/A	Chr10	17152449	Unique_Ga	Tm1_Mira454_Contig_10769	ATTAAGATATTGATTTGGAGAGTGTCTTGGAATTTCATCCCCACGATGGT[T/C]AACTTATATGCCAAACCATTGACCCAAAGCAACAAATGCCCCAAATGTAA
Arm_026997_Class_I	N/A	N/A	*	0	Unique_Ga	Tm1_Mira454_Contig_10769	AATGTCCTGGATATTTTGAAGTTGCATGGAGTCCCAACGACGCTTGTTTG[A/G]TTGTGGATTATGGTCGATTTGGTTAGACAGAAATAGGAACCTCTTCGTGG
Arm_027000_Class_I	N/A	N/A	Chr10	17153033	Unique_Ga	Tm1_Mira454_Contig_10769	AAGCCCTCCCCTGTTTCGAAGCTGTGCTCACAGGGATCGAGTTGGGTTTA[A/G]CAGATGTAATAGTAGAAGGGGACTCCAGATCCATCATTACCAAATGCAAC
Arm_027002_Class_I	N/A	N/A	Chr10	17153259	Unique_Ga	Tm1_Mira454_Contig_10769	AGCCATGATGAGTCTAAAGAAGAAAGAAACGATTTACTTGATGGGAGGTG[T/C]TCCTAGATATGCTCAACGACGATTGGAGATGGAACGACCAAGAGAAGCAT
Arm_027029_Class_I	N/A	N/A	Chr08	38232092	2_GaGl	Tm1_Mira454_Contig_10782	CATAGCAGAAAACATAGTTGGAGAGCCTGAAAATCGACGCCTCGGGCTTG[A/T]AAGTCTTCCTGGTGAACCTGGAATTCTGCCTTTAGAAACTAGAGGTGTTG
Arm_027030_Class_I	N/A	N/A	Chr08	38231953	Unique_Ga	Tm1_Mira454_Contig_10782	ATTAATGGGCCATGTTTTGTTTCTAGTGGTAGTGGCTTCAATGCATCAAT[T/C]TCCACTGCTGGCTTTTGTATCATAAGCCTTTGTCTAGCCTTATCTGCAGC
Arm_027093_Class_I	N/A	N/A	Chr04	23643453	Unique_Ga	Tm1_Mira454_Contig_10805	AGCTCTTTTCTTGATAATCTCGATCAACTGGCCAGCTCTTGACACAGCAT[T/C]TTCAGATAAAAATCTATGCTTAACAAGTTCTCTTGGACCATTACATGTTT
Arm_027147_Class_I	N/A	N/A	Chr09	864938	Unique_Ga	Tm1_Mira454_Contig_10828	CACAGAGTTTAAACGAGGGCAGAGGTTGGACCAATCCATATAAAATGAAA[T/G]TTTGAAACATTCTGCTGATAAATAGTAATACAATCAACCATCTTTACACA
Arm_027205_Class_I	N/A	N/A	*	0	Unique_Ga	Tm1_Mira454_Contig_10848	AGAGCTTGGAAGGAGGATCTGAAATCTGTTGTGGTTTTCTTGAGAGAGTC[A/C]CCCCGTTTATTTCTCTGCTGTTTTATGGCATATAAAAATAATTTGCTCAA
Arm_027244_Class_I	N/A	N/A	Chr02	57329524	2_GaGl	Tm1_Mira454_Contig_10866	GTCTATGATACAAAATATCAAAGCCAAATCACCAACAATGCAGAACAAGC[A/G]AAGTGGCACAATACCCTCAACCCTAAATGAATTTGCATTCACAAGTAGGA
Arm_027245_Class_I	N/A	N/A	Chr02	57329362	Unique_Ga	Tm1_Mira454_Contig_10866	ACATCTGCAGCAAACACATCAAACTGAGACTGCCCAATGATTTCCTAGCG[T/G]CACAAAATCTAATACTCTTATCAACTACAACCTGCTAATTTTACACTTAC
Arm_027246_Class_I	N/A	N/A	Chr02	57329301	Unique_Ga	Tm1_Mira454_Contig_10866	AATACTCTTATCAACTACAACCTGCTAATTTTACACTTACAAAAGCTACC[A/G]GCTGCACCAAGGACTCTGCCACCTCCACTTCTCATGAAGCTACGTGAATT
Arm_027247_Class_I	N/A	N/A	Chr02	57328429	Unique_Ga	Tm1_Mira454_Contig_10866	TCATGTTTATAAGCTGTTGGTCAAGCCTGCCCATGCACTCCAGTAGCTCC[T/C]TTGTCCTAAACTTGATTTCAATCATTCCTTCTGGCTCAAGTACATTACCC
Arm_027248_Class_I	N/A	N/A	Chr02	57328334	Unique_Ga	Tm1_Mira454_Contig_10866	TTACCCTTAGCAGTGCGTTCAGCATACATTTCAATATGATCTGAATTGAT[T/C]CGGCTGTCCACAACAACCCATGCCCCACCACGGAGCTCACCCATCATGGG
Arm_027277_Class_I	N/A	N/A	Chr02	1240846	Unique_Ga	Tm1_Mira454_Contig_10882	CCCTATTAAAACCGAAAACAGTAGCTCCGAGAGATTTAAAAGAACAATGA[T/C]GAAGATGATCGATGCAATGGTGAAGGTGTTTGTGGAAAACGGGTCAACCT
Arm_027365_Class_I	N/A	N/A	Chr13	4144352	2_GaGl	Tm1_Mira454_Contig_10922	GATCCTACATTTGACAGAAACCGTATGCAAATCTCCATCAGACAAATAAC[A/C]AAAAGACTCTTTGTTCCACAGCTCAATTATTCCTTCTCCCCCTCTCATTA
Arm_027368_Class_I	N/A	N/A	Chr13	4144699	2_GaGl	Tm1_Mira454_Contig_10922	ACACTCATGAAGCTCACGTTCACATTCTCCTCGCCCAAAATGCTGCCGAC[A/C]GTCCCGATCATGCCTGGCTGATCAACCTGTCTGCAAAGTATAATGCTACC
Arm_027369_Class_I	N/A	N/A	Chr13	4144786	2_GaGl	Tm1_Mira454_Contig_10922	AGTATAATGCTACCTTCCAAGCTCACATCCACTTCAAATGACCCTACTTT[T/C]GTCAAATGGGGAATTCCATCCTTCACCCGTCCTTCAACCTTGATCTCACC
Arm_027370_Class_I	N/A	N/A	Chr13	4144852	Unique_Ga	Tm1_Mira454_Contig_10922	CCATCCTTCACCCGTCCTTCAACCTTGATCTCACCGCTCTCTGACATGGC[A/G]CTGGCAAATTTTGATTCCACATTCGCAATCTGAACTTGGATGGACTCCAG
Arm_027371_Class_I	N/A	N/A	Chr13	4144954	Unique_Ga	Tm1_Mira454_Contig_10922	GGACTCTCAGGTGAACCATCTAAAAGGATGCGTTCCTCTGTAATCCGCAG[A/T]CCTCTTTGTTTAGCAGTGTAATCAGCATTAACCAGGTTCACAAAAACACT
Arm_027414_Class_I	N/A	N/A	Chr07	7042357	Unique_Ga	Tm1_Mira454_Contig_10935	TATCTGGTTGTCAGTAATTAAGGATTCAAGTTCTTTCTCAAGTCCTGCAA[T/C]ACTTGTTTTAAAGGCATCAGCCATCATTCGCATATCAACAGAAACAAATG
Arm_027419_Class_I	N/A	N/A	Chr05	63199293	Unique_Ga	Tm1_Mira454_Contig_10937	GCTTCGAAAGTTTGACGTTGATTAACAAGCTCGAGAGCTTCTGAGATTTC[A/G]TTGAGTAAAGCACGAAGCCAATCAACGTCGATGTGCGCGGATTCTACGTC
Arm_027420_Class_I	N/A	N/A	Chr05	63199524	2_GaGl	Tm1_Mira454_Contig_10937	CAATTAGCTGCTATGTCTCCGTATTTTTCGAAAATTGATTGTAGGATCGT[C/G]GAGATGCTTGCTTTGACATGGTATTTTCCGACCGATACACATGAATCGGA
Arm_027421_Class_I	N/A	N/A	Chr05	63199581	Unique_Ga	Tm1_Mira454_Contig_10937	CTTGCTTTGACATGGTATTTTCCGACCGATACACATGAATCGGAGATAAC[A/G]GATTCGACTTCTTCCGCCTCATCGTCGCTCTCTTCGTGATCTTGGCCGAT
Arm_027422_Class_I	N/A	N/A	*	0	Unique_Ga	Tm1_Mira454_Contig_10937	GTAAATTTGGTCGGTGTATCGACAGGAGGCGTGATTTTCCCAGACATATG[T/C]AGTGGCTGAGAGTACTGAATTGGCGCCTTCTCGAATGATTGATCTTGGGA
Arm_027476_Class_I	N/A	N/A	Chr09	9787702	2_GaGl	Tm1_Mira454_Contig_10960	GTTGCGGTGACCAAAGAGTGCTCTATCTGGTGTGGAACTATTATTCTCCC[A/T]TGTACCATGATCAGATTCTCGATCATATCTGAACCTCCTATTCCCTGGTC
Arm_027492_Class_I	N/A	N/A	Chr07	16449705	Unique_Ga	Tm1_Mira454_Contig_10965	TGGTTTTGTTCTACACAGGTTTGGTTGTTTTAGAGGCTTGAAGCTGAAAG[T/C]CCCAGCTGAAAACACACGAGTTCCATGCTTCCCCGACACCAGACGGAGTG
Arm_027591_Class_I	N/A	N/A	Chr06	46517877	Unique_Ga	Tm1_Mira454_Contig_11001	ATTACTTGAGTATCATAGAATACCACTAGGTAATTTTAGTTCATTTAGAT[A/T]ATGGAATTTCTTAAGGGTTCGTGTATGTTTGAAGCATATGAAATTTCAGG
Arm_027625_Class_I	N/A	N/A	Chr01	35239884	Unique_Ga	Tm1_Mira454_Contig_11018	CTTCTCGAAGGGAGTCTCAGTTTCCTTCCATTTGACAGTGTACATGAAAT[C/G]AACATTTACAGGTTCATCTTGGGTGAGGTCCACAAGGGAGTTGGGATCAG
Arm_027678_Class_I	N/A	N/A	Chr02	17601556	Unique_Ga	Tm1_Mira454_Contig_11040	CTCTCCTTATGTATTTTCTGTTCTGTTTTTGGCAAAACCTTTTCTCTCTC[A/G]AGCTTTATTGCACAACACAATATGAAATTTAGACAGGCGGATATGGAAGA
Arm_027679_Class_I	N/A	N/A	*	0	Unique_Ga	Tm1_Mira454_Contig_11040	TATTAACAACAGTAATTAAAGCGGTTCATGTCATATTTCAGTTTTTACAA[A/C]CTCTACAAATACACAAATATAAAATCATAATCAAGTATCACAAACGCATG
Arm_027684_Class_I	N/A	N/A	Chr07	8266139	Unique_Ga	Tm1_Mira454_Contig_11044	CATGCTCTTTTAGGGATCCTCTTGCAGTATTATAAAAAACCCTCTGAAGA[A/C]GCTTCAAATCAGGTTCTTCACATTAATTTTATGCCTATGGACAATGTTAA
Arm_027686_Class_I	N/A	N/A	Chr07	8266737	Unique_Ga	Tm1_Mira454_Contig_11044	CGCCGCTGCCTCTCAGCTTCAACATGATTAAGAGGTTCTTCTCTACCATT[A/G]GCAGGCTTCCGACCCCTTTTCCGGGGCCTCCTTTCATCAGCTGGACTCGG
Arm_027715_Class_I	N/A	N/A	Chr09	26561537	Unique_Ga	Tm1_Mira454_Contig_11060	TATGACTCAGTCCCATCTGTATCACTTAAATCATCTGAGCTTGGCGATAC[A/G]AAAGAAGCAGAATCCTCTTCAAAATTCTTGTATCCCATTGGATGACTTCC
Arm_027728_Class_I	N/A	N/A	Chr07	14161466	Unique_Ga	Tm1_Mira454_Contig_11071	TTGCTCATGTATTTCGGACTCTGGGTTGAGAGCTCTTTCTCAAGGATGCC[A/G]TGAACTTCAAGCAGTTAAGATATCTAATTGCCGGGGTGTAAGTGGTGTTG
Arm_027751_Class_I	N/A	N/A	Chr04	45659042	Unique_Ga	Tm1_Mira454_Contig_11084	CTACACTACTAGCATGGATGGTGATTGTAGAATCCCAAGGGTCGTGTTTC[A/T]ATCGCATTTTCTTTGCAGCTACTACTACTATTTGGTTCATATGTGCATTA
Arm_027752_Class_I	N/A	N/A	*	0	Unique_Ga	Tm1_Mira454_Contig_11085	ATTATTACGAAGCCAAAGGAGGGGCGTGTTCAACTTTTTTTGTTTACCAC[T/C]ATGCTGTTCAACTCCCTCAGAGCGGTTACCTTATGATGGTAGATCAGGCT
Arm_027804_Class_I	N/A	N/A	Chr13	43593766	Unique_Ga	Tm1_Mira454_Contig_11112	CGAGGCAAAGATTGAAAGCAAATAAATGATCCATTATTTATTATAAATGA[A/T]ACTGAAACTCCAACATCATATTCCATTAGGGTTCTTCCCACACACCAGAG
Arm_027805_Class_I	N/A	N/A	Chr13	43593840	Unique_Ga	Tm1_Mira454_Contig_11112	CATTAGGGTTCTTCCCACACACCAGAGGTATTAAAATCAAAAGACAAGAC[A/G]GCCCAAAAAGCACTCAAAAACCATGAATCTTGATTTGCTCTTTCTTCACT
Arm_027806_Class_I	N/A	N/A	*	0	Unique_Ga	Tm1_Mira454_Contig_11112	TCAACCATGTACTTCGTTAAATAAGAACTTTGATTGATCTGGACTTGCTT[C/G]TCTTGTTCCTCGAGCTAGTGTTCTTGAGGGAGAACTAGGAGAGTTGTTGG
Arm_027807_Class_I	N/A	N/A	Chr13	43594631	Unique_Ga	Tm1_Mira454_Contig_11112	GAAAGGAAGAGGGTGTTTATATAGGAAGGTGAAAGACGGTTAAAGCCGGC[T/G]GCGTATGGTGGTTAAGGATATGTACGTAGGTGATTGGAGAAATAAATAAC
Arm_027870_Class_I	N/A	N/A	*	0	Unique_Ga	Tm1_Mira454_Contig_11149	TAGGTTTAAAGACTAGTTTTGACAAAGTTGAAGATAGGTTCTGGACGGAT[A/G]TTTAAATAAGTAGCCGAAACCATATAGGAACAAGATAACGATACAAAAAT
Arm_027871_Class_I	N/A	N/A	Chr13	4910146	Unique_Ga	Tm1_Mira454_Contig_11149	TAACGATACAAAAATCTTAAACCAAATGGAAGAGAAAAAGGTTAAAAATG[A/T]GAATGCACCAGTCAAGACAAGCACCAGCATGACGTTTATGAGGCACTTGA
Arm_027917_Class_I	N/A	N/A	Chr08	52677003	2_GaGl	Tm1_Mira454_Contig_11172	GAGTTCAAGAGTCAAGTTGGCTTCTCGTATGAATTCTGGTCTCTGAACTC[A/G]GATATGGCACTTCGTATCATTCCGGCGACATCAGGTTGCACGAAAAAGTG
Arm_027919_Class_I	N/A	N/A	*	0	Unique_Ga	Tm1_Mira454_Contig_11172	GCATTCAAATTCACGATAAACTGTGCCATGGGAATGTCACAAGAAACGAA[T/C]AGCCCTTTAGTCGCGTTGACCATGATGAAGCAGAAACCTTAAAATCTGAA
Arm_027933_Class_I	N/A	N/A	Chr07	12633012	Unique_Ga	Tm1_Mira454_Contig_11178	TGAGAAATGAAAGGACTATTTCTAGAATGCTTTTCATTTGGTAATACAGA[T/C]GAGTAATGAAGATCACTTGAAAATCCAGAGGATGATGAAAATATGTGACC
Arm_027942_Class_I	N/A	N/A	Chr08	4147040	Unique_Ga	Tm1_Mira454_Contig_11185	CATACTGCACTTGATGTGAATATTCAAATAGTTTTTTCAGTAAAGGAAGG[A/G]CAGCAATCAAAGCAAGCTGAAGCTGTTCAGAGCTATTTATTCGTAAACTG
Arm_027951_Class_I	N/A	N/A	Chr08	50726070	Unique_Ga	Tm1_Mira454_Contig_11193	TACGCTTGGAAGAACAATAATATTATATTATATAGTACTTTTTAACTTAA[A/C]CAGGCAAGACATATATTGTCATCTTGAACTGCTGCTAGCGGAATACCAGA
Arm_027967_Class_I	N/A	N/A	Chr04	46968379	Unique_Ga	Tm1_Mira454_Contig_11203	CCATTGAAACTGACCATTGCCTGCTAAATTTTGGAAGTATGGCCCCCATT[T/C]TCCTACATAATTTCTGTATATACATGTGTAGGAAAATCGTAGACTTTTGT
Arm_028019_Class_I	N/A	N/A	Chr11	4782260	Unique_Ga	Tm1_Mira454_Contig_11224	CAAAACACTAGAAATCAGGCATCCTTTCCATACGAGTGGTGGAATGATCA[C/G]AAGCAGGTATTCACAAGTTCCTACTGATCATATCTTTCTATTTTCCTAAA
Arm_028020_Class_I	N/A	N/A	Chr09	12812891	Unique_Ga	Tm1_Mira454_Contig_11224	GTATTCACAAGTTCCTACTGATCATATCTTTCTATTTTCCTAAATCAAAG[T/C]ACACCCGATGGTCCCAATAACTTCTTGATTCCAGATTTCTGCTCTGCAGT
Arm_028055_Class_I	N/A	N/A	Chr04	4189402	Unique_Ga	Tm1_Mira454_Contig_11238	CCCATAGCTATAAGGAAGCTTCTGGTCACAAAGCTTGCAATGTCGCTTCA[T/C]GGGTCTCAATTCGAGCTGGCTTATCTCAAAGCTGGTGGTTGTCTCATTGT
Arm_028056_Class_I	N/A	N/A	Chr04	4190074	Unique_Ga	Tm1_Mira454_Contig_11238	TTTTTCCTAACAGCTCTGTGAAGAAGACTCATCTCTGTTAATGCAAGGTC[A/G]ATAGAGTGGTGCTCCCCAGAGCCCACTGTTCCATCAAGAAGAATATTTAG
Arm_028078_Class_I	N/A	N/A	Chr05	7426436	Unique_Ga	Tm1_Mira454_Contig_11250	AGAACAGCATCTACTGCAGAAGGTGCATAAGCTTTGGACTTTTCAGCTGC[T/C]TCTTTTGAATCAGCATGGATTCGCTTTTTTATTTCAATTTCTTGACCAGC
Arm_028079_Class_I	N/A	N/A	*	0	Unique_Ga	Tm1_Mira454_Contig_11250	TCTTTTGAATCAGCATGGATTCGCTTTTTTATTTCAATTTCTTGACCAGC[A/G]AAGTCTCGTACCTCAGTAATCTCAATTTTCCCTCTATTTGACGCAGCTGC
Arm_028080_Class_I	N/A	N/A	Chr05	7425671	Unique_Ga	Tm1_Mira454_Contig_11250	TTTATCTTTATTAAGCGCTTCAGTTTCTTTGGTGGCACTTGGAGCCTTTG[A/C]CTCTGTCCATCTTTCTTGCACCGTATCGCCAGCAGGCACTGCTGGTCTCA
Arm_028081_Class_I	N/A	N/A	Chr09	28418024	Unique_Ga	Tm1_Mira454_Contig_11251	ACCATCCTAGTCAACCTATAGTGGTAACTAATATATTACCCAACATTTGT[A/G]ATCAGTTCATGTGTGGAGTGAATCATAGCCCATACCTCGTGCAAAAGCAG
Arm_028082_Class_I	N/A	N/A	Chr06	24851944	Unique_Ga	Tm1_Mira454_Contig_11252	GGGTAGTTCAAATCTCCTGGAGTGGCAAGGGTGTTGTGATGGCAAGACAT[A/G]TTGGAATGCTTGCTAAAAGCTTTTAGCTGCATTGCAGTCAATTTCTGTGT
Arm_028111_Class_I	N/A	N/A	Chr08	6368578	Unique_Ga	Tm1_Mira454_Contig_11268	CGAAGATCATATAGAAACTTCTTCACATCAGCCTTGAGGCCCTCTGCATC[A/G]GTATCCTCTTCCGCAATGCAGAAGACCTGAATCTTACAGCTCTCAAAGCT
Arm_028161_Class_I	N/A	N/A	Chr06	7645235	Unique_Ga	Tm1_Mira454_Contig_11292	TCATATATTACATCAAATTTCTCTGGCAAATCTTCAAAGTTGTCTTTGGT[T/G]TAATCAATGGCTAAATCAGCACCCAAGCTCTTTAGCAATTCCAGTTTGGC
Arm_028216_Class_I	N/A	N/A	Chr02	16080376	Unique_Ga	Tm1_Mira454_Contig_11313	CGAATTCGAGCTAAATATTGAGCTTTTGCAAGTGATGCCACCCCCGGAGA[A/G]TTAAGGCCCACCCTGCTGCATTCCTACTTTCCATTGATTAATATATTGGA
Arm_028217_Class_I	N/A	N/A	Chr02	16080280	Unique_Ga	Tm1_Mira454_Contig_11313	TTGGACTATACAATTTACATYCGAGTTGCCCTTATTCATAAGTTATAGCT[A/G]ATTAAACCATGTGTATGGGTGTGTCATGATTGTTTTAATGTACTAATAAT
Arm_028265_Class_I	N/A	N/A	*	0	Unique_Ga	Tm1_Mira454_Contig_11333	TTTTTTCCAAGAAATTAAGTTGTCGTTAATAGCATTAATTTCTACAATAG[T/C]CATATCAGGATCGAGTAGATCCATCTCGCTAATACAAACCATATATCAAA
Arm_028277_Class_I	N/A	N/A	Chr04	32514502	Unique_Ga	Tm1_Mira454_Contig_11337	TTGCTAATCATCATCATAATCTTAATGATAACCAAAATCAAAATAAAGGG[T/C]ATTTGGAAAATGGCTTTGGATATAGTACTGACAGTTTTGTAGTATACACT
Arm_028283_Class_I	N/A	N/A	Chr06	32745470	Unique_Ga	Tm1_Mira454_Contig_11343	AGGAAAGATTCAACTTTTCAATCCTCAAAATCCCCAGAATTTTCCAGTAA[A/G]TAGTTTGCTGCCAATTCTTCATTCCGATCACAAGCCAAAAATGCTTCGAT
Arm_028424_Class_I	N/A	N/A	Chr13	8096766	Unique_Ga	Tm1_Mira454_Contig_11394	GTCTGACCACCATAACCTGATTGTTTGCGATCGTAACGTCGCTTCCCTTG[A/T]GCAGCCAAACTATCCTTACCCTTCTTATACTGTGTAACCTTGTGCAAAGT
Arm_028473_Class_I	N/A	N/A	Chr05	50856289	Unique_Ga	Tm1_Mira454_Contig_11413	AATTGGAGATCAGAAGGGGATTTGATGTTGAATGGAGCCTTCTTCACCGC[A/G]TCCGGAACCGGGGCTTCTTCAAGTTATGCCAAGGCGTCGAGCTTGGGTGC
Arm_028532_Class_I	N/A	N/A	Chr01	35664493	Unique_Ga	Tm1_Mira454_Contig_11434	CCTCATTTCACGTTCATACTACAAGTATTAGCTTTACTATGTTAAGCATG[T/C]TATGGTTCCATGATTAAACCAAGCCACAATCGAGCCTAGTCCACCAACCC
Arm_028610_Class_I	N/A	N/A	Chr13	14813227	Unique_Ga	Tm1_Mira454_Contig_11473	AAGGTATAATATTGAGAACCAGCAACATTTACTTCTATACTTCAAAAAAG[T/G]GAGGAAGGTATTGGATAGGCTAAACTAGGGGTTCACCAGTAATCATGGCA
Arm_028613_Class_I	N/A	N/A	Chr13	14810264	Unique_Ga	Tm1_Mira454_Contig_11473	TTGATTCAATGGCCTCAACTGAACTTTTCTCTGGTTTAACAATCATTTCA[A/G]CCACTGACTCAGGCAACTCAATGTTATCTAGAATTCTCATTTGTTTCAGT
Arm_028619_Class_I	N/A	N/A	*	0	Unique_Ga	Tm1_Mira454_Contig_11475	TCACCAAGCTTCAGRAGTGAACCCAAAACACAAGCCTACGCAATGTTTCA[A/T]GAGGTGCTGGTTATGCCAAAGCTGTCATCAAGTACAATGTCCGCTGGATC
Arm_028702_Class_I	N/A	N/A	Chr13	52437170	Unique_Ga	Tm1_Mira454_Contig_11520	ATGAGACCATCTCTCAGGTTGTAATTAAGGAAATCCTCAAAACACCTCCT[A/G]TTGAATCCAACAATCCGAAAATTGCCTTCCTGTTTTTGACTCCGGGGCAA
Arm_028712_Class_I	N/A	N/A	Chr04	51145249	Unique_Ga	Tm1_Mira454_Contig_11526	TCATCGCAAGGATTCAGATTCAGAAACTACAGCAGTGCAAATAAAATTAC[A/T]GAAATTAATGAGCAGTGTGGCAGCAACTACAGTTTAAACTTCTCTCATTG
Arm_028713_Class_I	N/A	N/A	Chr04	51145421	Unique_Ga	Tm1_Mira454_Contig_11526	ACACATTCAATAACCTTTTCCTCCCTTAAGTGCTTGGGCACTCGGCAGAC[A/G]CAAGTTGTAGCAAAGTTGTGATCCCGTGGCTGCATACATCTCAAGCAGCA
Arm_028715_Class_I	N/A	N/A	*	0	Unique_Ga	Tm1_Mira454_Contig_11526	CATCCTTCCGGATATTTTACACGGTTTGTTTTCACCTTCGGCATTGTTCT[A/T]CCTTATACAATTTCCCGATATCGTCTGTACGAAACTTGAAGGCAAGAGAA
Arm_028736_Class_I	N/A	N/A	*	0	2_GaGl	Tm1_Mira454_Contig_11537	TCATGCCTTCAAGACCGCGCATCGTCTGCATCGGAATCACTTCCGGATGA[A/G]CTCCCAGAATCTGAATCACTCGAAGACGAAGAATCGCTGCTTGAACTACT
Arm_028737_Class_I	N/A	N/A	Chr13	5066098	Unique_Ga	Tm1_Mira454_Contig_11537	CTGCTCATCGGCATTTCGTCCCCAATATCTACATCTTCCTCTCCAGCATC[A/G]CCTTTTTTCGGTTTCTTCATCTCCATTGGAACCTCAATCTTCTCCACGGT
Arm_028738_Class_I	N/A	N/A	Chr13	5065885	Unique_Ga	Tm1_Mira454_Contig_11537	GATACGGCGTTGTTCGCCATCAATGCTTGCCGCTTTATCTTGCTGACCAT[T/C]TTCTTGTAATTAGTGACAAACCGATCTAACTCCCACAACGTCTCGGTATC
Arm_028823_Class_I	N/A	N/A	Chr12	15723340	Unique_Ga	Tm1_Mira454_Contig_11583	AGGAGAAACCTTTGTGTTGCAGTTTAGAGAGCATAAAACAGCTAAAACCT[T/C]CATAATAATTGATGATATAGAAGCCTTGTATGTTTAAAACGATTTTTTCT
Arm_028954_Class_I	N/A	N/A	*	0	Unique_Ga	Tm1_Mira454_Contig_11642	TGCACCAATGTGTCTAATTTGCTTTCCACTTCTACACGATTAACGCTTCG[T/C]TTCAATTGTCATAAAAGCGGGAGCGACGTCTTGGTGAACTCCGGTAGCCA
Arm_028972_Class_I	N/A	N/A	*	0	Unique_Ga	Tm1_Mira454_Contig_11648	AACAGTGGTTCACGGGGAGGTGGCCTCTTAGTTTGCAGTAGATGCCATTG[T/C]GTGCCTCCAAGCAGTGTTCATGGGAAAACAGATGGGGTTCACATCAGTTG
Arm_028973_Class_I	N/A	N/A	Chr04	55825197	Unique_Ga	Tm1_Mira454_Contig_11651	TCTAGCAAAACCAAAAACAATAACCAACACGATAAATTAAAGTTCAAGCA[A/G]AACAAGAAAACATGAAAATCTTAAATTTGAAGGACTCCTCAAGAAACTAC
Arm_028974_Class_I	N/A	N/A	*	0	2_GaGl	Tm1_Mira454_Contig_11651	TATCCAATAATACCGAGGACTTGCCGGATTCTTTCTTCTTGGAAGAGGCC[T/C]TAACGGCAGCTGCACGTTCTTCAGCTGCCTTCTTTTCCTCCTCAGTCTCT
Arm_028975_Class_I	N/A	N/A	Chr04	55826299	Unique_Ga	Tm1_Mira454_Contig_11651	CATCGATGTGTTTGTACCATCGAGAAACATTCAGATAGCTAGACGATGGG[T/G]CCCCAGATAGAGCTGTGTAGACGGTGATATCATCCTTTGAAGCTTGGTAC
Arm_028991_Class_I	N/A	N/A	Chr13	15713833	Unique_Ga	Tm1_Mira454_Contig_11666	GGGGAGGACGTGTCAAGTTCACCAATGCAAAAGCTTTGCAGGAGCACCTT[T/C]GCACTTTTGCTGTGTCCAGCATCTTCAAAATCATCGGTTGCATCTTTCCC
Arm_029002_Class_I	N/A	N/A	Chr13	7898849	2_GaGl	Tm1_Mira454_Contig_11673	TCAACCTGACCTGATTTTACTTCCACCAAGAACTTTGCATCGTCACCAAA[A/G]ACTTGACTCCTCTGCTCGAATTCCTCGGCCAACCGGCTTATAACGCTTAA
Arm_029003_Class_I	N/A	N/A	Chr13	7898933	Unique_Ga	Tm1_Mira454_Contig_11673	CGGCTTATAACGCTTAAACCTGCACTCATTGGTCTCAAGCCGTTGCTCTC[A/G]GGGACCTTAAGGTTATTACCCGTGTCCCAGCAATACTCTCTATCATCACT
Arm_029038_Class_I	N/A	N/A	Chr10	13708888	Unique_Ga	Tm1_Mira454_Contig_11696	ACATGAATTTAATTATAAAGTTTCGAGCAGTAATAGGAGGCAACATAAAT[A/G]TAAGCTCTTCTAACCCTCTTTCAATCCCTCTCAAACATCATGATCAACTA
Arm_029039_Class_I	N/A	N/A	Chr10	13708956	2_GaGl	Tm1_Mira454_Contig_11696	CTTTCAATCCCTCTCAAACATCATGATCAACTAAAGCATGTATGTTGTTT[T/C]AAATAATAGAAAGGTTTTTGCAGCAGCTAATATTGGTCCATGCTCACTAG
Arm_029058_Class_I	N/A	N/A	Chr07	43797536	Unique_Ga	Tm1_Mira454_Contig_11703	CTAGCAACTTACTGAAAAAGAAGATCAAATAGTATTTTCTTGACTTACAA[T/C]ACAAAAGCGTTAAATCCATAATTTAACTAAAATACCAACCACTTTATGAG
Arm_029059_Class_I	N/A	N/A	*	0	Unique_Ga	Tm1_Mira454_Contig_11703	CACTGTCTCTGGTTTGGCAGCACATGAAATCCGCAAGCGATCTGGACGCA[A/G]CCTAAAGGAGAGGCTGCTTCTTCCCCGGTTCACAAATGAAACCAATTTCA
Arm_029068_Class_I	N/A	N/A	Chr11	58434937	Unique_Ga	Tm1_Mira454_Contig_11709	TGTAACATTGCTAGACGATGCAGGGCGATTGCTTCTGTGTCATTACAATT[T/C]GCGGCACGTTTGTAACATTTGATGGCTTCCTCGAGCATGTGCAGCTGCTC
Arm_029069_Class_I	N/A	N/A	*	0	Unique_Ga	Tm1_Mira454_Contig_11712	GACGTAGAAATTCGCCGGATCCTCTCTCCATGTTATGTACTCCTTTGGAT[A/G]TATCACCTTAGCATCCACATTTTTCATGCCTTCAAGGAAAAAGAGATGGG
Arm_029070_Class_I	N/A	N/A	*	0	2_GaGl	Tm1_Mira454_Contig_11712	TAAGGACTCACGAGTAATCGATATGGTACCTCTTTCAAAATCATAAGCAG[A/T]ACCAGTCAAGGCATAATCATTTTCAAGTTTATCAGCAGTTACAGGCCCTT
Arm_029071_Class_I	N/A	N/A	Chr11	2027737	Unique_Ga	Tm1_Mira454_Contig_11712	AGAGCTTCACAAACCATGTTCTTCTTCAAAGATGGGGCGACAAATGATAA[T/C]GGTTTCTATGATTGTTTGATATACATTAGACCATATGAACAATTGCTGGT
Arm_029091_Class_I	N/A	N/A	*	0	2_GaGl	Tm1_Mira454_Contig_11720	TCAACTGCTGTGAAACATCTTGGAGAATAGCTGGAGTTGTTTGAAATTCT[A/C]GCCAGATATCATGGTAAGAAGCAAGATCGAAATTTAGAAACTTGGCTGCG
Arm_029096_Class_I	N/A	N/A	Chr02	62029842	Unique_Ga	Tm1_Mira454_Contig_11722	ACTGTGTTTCTCATGTTGTAAGCGTAATTCTCCAATGCGTTCTTTGATTC[A/C]ACTTTCTTCTTGTGTTCTTCGTCTTCAGATTTGTATTTCTCAGCTTCTTG
Arm_029121_Class_I	N/A	N/A	Chr07	60867771	Unique_Ga	Tm1_Mira454_Contig_11729	TTCCCAAGCCCCTTCCCAACACTGAAGAAGTTGAATCCGTGTAAGTGGAT[A/G]GGATGGTTCTCAGGGGCTATGATCCCAGTGTCTTGCAAAACAAGTTGCAC
Arm_029142_Class_I	N/A	N/A	Chr11	34789989	Unique_Ga	Tm1_Mira454_Contig_11742	TGGACAATGATCAACCTTGTCAAGAAAGTTTATGAGCGTCTTGGATGATA[T/C]GGTAAGCACAATCAACAAGGAACTGCAATGCCAAAATCTCTTCTCAGTGC
Arm_029143_Class_I	N/A	N/A	Chr11	34789927	2_GaGl	Tm1_Mira454_Contig_11742	TCAACAAGGAACTGCAATGCCAAAATCTCTTCTCAGTGCTGTATCTTGTT[T/C]CCTGTATGGTGATAGCAATACGAAGCACAAAGCGCATATTTCTACTCACC
Arm_029145_Class_I	N/A	N/A	Chr11	34789769	Unique_Ga	Tm1_Mira454_Contig_11742	GTATGGGAAACCTGGAACAAGCTGATATGGCTTTCCAGACGTCTGTGTGG[T/C]TGCAAATTGTGCAGCATGTATAAGTCCCTGTGATGCTATGCCACCACCTT
Arm_029161_Class_I	N/A	N/A	Chr06	34720558	Unique_Ga	Tm1_Mira454_Contig_11749	TGAAACCAGTTTGGTGTTGTGCTATTTGTTGGTTGGATTTGGCAGCTTCT[T/G]TTATAGAGCCGCATGTGATGTTGCTTTCAATGTTGATAGCGTGTTATATG
Arm_029193_Class_I	N/A	N/A	Chr10	17114033	Unique_Ga	Tm1_Mira454_Contig_11765	TGATGGCTGCTATCCTTGCAAGAAATCCTAGTATTGTTGCAGGGAAAAGG[A/G]TTTTGGAATTGGGGGCTGGCTGCGGAGGCATCTGTTCAATGGTTGCAGTT
Arm_029194_Class_I	N/A	N/A	*	0	Unique_Ga	Tm1_Mira454_Contig_11765	AACATCACATCAAACCTTAGACCACCATATCTCGCTAAACTTGTTATGAA[T/G]AAACTCGAATGGGGAAACCGAGTTGATATCGATGCCATTAAAGCCATGAA
Arm_029209_Class_I	N/A	N/A	Chr09	33565287	Unique_Ga	Tm1_Mira454_Contig_11774	ATAGATGATGCCTAAAACTTAATCCAAGGCCCTCTGCCACCCATATGCAT[T/C]AACTATTTGCTAGCTGTCAATTTAAGGCACTTCTCCAATTCCTGCTAAAT
Arm_029241_Class_I	N/A	N/A	Chr08	6831351	Unique_Ga	Tm1_Mira454_Contig_11795	TTCCCTTCTTGCCCTCACCACTGTGTTCCCCAGAATGTGTACCACCCCAG[A/C]ATCCCTACAGCTATTCAAAAATTCTAACTCATCTGTCTCCATCTGGCTGC
Arm_029242_Class_I	N/A	N/A	Chr08	6831248	Unique_Ga	Tm1_Mira454_Contig_11795	ACGTGCTCCGACGATCTCACCGTCATGCTCCCATGCATTGGAGATTTCGC[A/G]GGCACAATTGAATCCACTGATGAAATTGTGGTATCTGCATAGGAAGTAAT
Arm_029265_Class_I	N/A	N/A	Chr03	45460065	Unique_Ga	Tm1_Mira454_Contig_11803	TGAAAAAGGATGGAGAAATATGAAATCCCAGTGAAGATTTAAGACTCTTC[A/G]GTTTGATCATCGGGCTCCTTTTGTCCCGTGTTTTCATCTCCGGGTTCATC
Arm_029266_Class_I	N/A	N/A	Chr03	45459460	Unique_Ga	Tm1_Mira454_Contig_11803	ATACCCTGCAGACTGTCCTGATGGGGTACCGAATATAACTCTGGCCGAAA[T/C]CGGGTTGAAGGTCGAGAAAAATTCTCGGAGATGACTCGACCGGACTTTCC
Arm_029269_Class_I	N/A	N/A	Chr03	45457811	Unique_Ga	Tm1_Mira454_Contig_11803	TATGGGTGATGATTAATGGAGAGATTGAGAAATTGTGGGAAAACAGAGGG[C/G]TAGTAGATATTGATACATGGGAAGCTAAGGAACAGAGCTTTGTGGGTTTG
Arm_029272_Class_I	N/A	N/A	*	0	Unique_Ga	Tm1_Mira454_Contig_11805	ATTGGGGTCCAGCTTTCAACACAGTTTTCAAGCCAGAACAACAGGTTCCT[T/C]CCGGCTTCGACGTTTTGCTTCCCGCTCGACACAAAGGACAAACAAATCCG
Arm_029293_Class_I	N/A	N/A	Chr05	21408362	Unique_Ga	Tm1_Mira454_Contig_11813	CGAGGTGATCCTATTCATATTCCTTCTTCAGCTAGCTTCAGCCACAATTA[A/C]ATATTTAAAATAGACCAGTGCATGTGTGGTCCTAATGCAATGATCAATAA
Arm_029323_Class_I	N/A	N/A	Chr01	35280750	Unique_Ga	Tm1_Mira454_Contig_11824	TTTTCTGTCTTAACCCATAATGATGTCTTAATCTGGAATGAGATACTCCC[T/C]GTTCTTCAAAATAATCTTTTATTTCATTTTTAAGAAAAAGAGATGTTCCA
Arm_029330_Class_I	GOOD	N/A	Chr03	74560	2_GaGl	Tm1_Mira454_Contig_11830	TCTAAAAGTTCTTATGATCGAGTAATACCCATATTAGTAACTCATATCTC[C/G]TCTTCATCATCACTGTCACCTCCAAACATGGCAGCCATTTTAATAGCCAG
Arm_029364_Class_I	N/A	N/A	Chr12	31251022	Unique_Ga	Tm1_Mira454_Contig_11846	CAACGGATTTGGGCAACTCAACCACATCGCCATAACTAAAGTCTTTAGTC[C/G]ACTGGGATTTTCGTCTAACATCTGGTCTGAGTCCCAAATACATTTTCTTG
Arm_029383_Class_I	N/A	N/A	*	0	Unique_Ga	Tm1_Mira454_Contig_11851	AATTGMTCACCGCCATTGGTTGGCATTCTTCCTTTTCAATGGCTCCGCAT[A/T]GTACCCCAGCTTCACAGCGTGATCTTTTCCTAGAGGGCTCTCCAGGGCAG
Arm_029384_Class_I	N/A	N/A	*	0	Unique_Ga	Tm1_Mira454_Contig_11851	GGCTCTCCAGGGCAGGTCGCACTCGCATCAACTAAGGCCAAATTGCAGCA[T/G]TCGTTTCCAAGATTAAGTTCATCAGGATTGAATTCATCATCATCCACTAA
Arm_029478_Class_I	N/A	N/A	Chr06	41647034	Unique_Ga	Tm1_Mira454_Contig_11895	AAATCAGCTAAGGTTCATCAAATGCTAATGAAATTACAAACGAAAATACA[T/C]CATACAGTACACCAAACCCGAAAAAACAGTAAACACAATCCATTTATAAA
Arm_029512_Class_I	N/A	N/A	Chr10	22208962	Unique_Ga	Tm1_Mira454_Contig_11903	TCATTAAATGATCTACTACTTTGAAGAGGTTGTTTTGGACGTGAATTTGT[A/G]GCTAGAGAACCACCCTTTGAAGCTGTCAAAGTCGCCTCTGCACTTTTTCC
Arm_029539_Class_I	N/A	N/A	Chr02	8333217	Unique_Ga	Tm1_Mira454_Contig_11920	TCATCTTCTTCATAAGGGAAAGAGACTCATCGATAAGGCCTACCTGAACA[A/T]AGCAATTTAAAAGAGCCCCATAGGTCTTCACAGTTTTATCTTGGTCTCTC
Arm_029545_Class_I	N/A	N/A	Chr05	35507445	Unique_Ga	Tm1_Mira454_Contig_11930	TCACTAGCAGAGAAGGGAAGGAGATACGGGGATCTTCGGTTTTGGATAGA[A/G]GAAGCTCCAAGAACGGTGGAAGTAGAGGTAGAAAAGGATCGAAGGGTCAT
Arm_029546_Class_I	N/A	N/A	Chr05	35507394	Unique_Ga	Tm1_Mira454_Contig_11930	GAAGCTCCAAGAACGGTGGAAGTAGAGGTAGAAAAGGATCGAAGGGTCAT[C/G]CAAGGTAGGGTTTGAATTAGGTTTTTTTACGTCGGAGGAATGATTATCTT
Arm_029561_Class_I	N/A	N/A	Chr08	15516798	Unique_Ga	Tm1_Mira454_Contig_11936	TCCCAGCTCCGGCCTTGAAAGCCGCCGCTCATACCACCGTCCATCTCATC[T/C]TTTAACGCCCTGACTGAAACCCGACGAGGCAGCTTGGGTCCACCACGGAA
Arm_029567_Class_I	N/A	N/A	Chr06	7467043	Unique_Ga	Tm1_Mira454_Contig_11941	TGCTTCAGATCTTAGGGTCACCCTCTCTTATGATAAACGCCATGGATGTG[A/G]ATTTAAGCCATCAGTTGAAGGAAAAAAGATTAGCAGTGCAAGTAAAGGAG
Arm_029568_Class_I	N/A	N/A	Chr06	7467164	Unique_Ga	Tm1_Mira454_Contig_11941	ATATGGCTTTGGTCTAAGAAAGGAAAATTGTCAACTTCTTCTTCAGATGA[A/G]CAAATGGGTATGCCTTCTTCTCTTAATACAGAACTACCACCATGGTTGGT
Arm_029591_Class_I	N/A	N/A	*	0	Unique_Ga	Tm1_Mira454_Contig_11954	AACTTCGCCTACAACATGGGGGTGCCTTGCCTTGTAGGGAACTTTCTATA[T/G]GAAGCTCGCTAGACGTGGATCTGTACGGAGAGGAAGTACGGTGCGGGCGC
Arm_029595_Class_I	N/A	N/A	Chr08	11720262	Unique_Ga	Tm1_Mira454_Contig_11960	TTCTGCAAAACTACCGTCCTCGCCATCCTAATATCACGGCTACAATTTTC[A/G]GCCTGTTGACCCAATTCCTCAATGGTTTTCATAAATGCTTCTAATTTTCC
Arm_029598_Class_I	N/A	N/A	Chr01	7642178	Unique_Ga	Tm1_Mira454_Contig_11962	GGACCTCCAGTTCCACGACGGTCATAGGGTCCAGATCGATCACGATTGTA[T/C]CTATCACTTCCAGATCCCCCACGACTACCTGCATCCCTGCTGCGCCCACC
Arm_029599_Class_I	N/A	N/A	Chr07	11320275	Unique_Ga	Tm1_Mira454_Contig_11964	CATTGCCAAATAGCCAGTTGTGCACATCCCAGAACACTTCCACCGGAAGT[T/C]CATCCACCAAAATGGTATGGTTGCCGCGGAACTTCCACTTGAGCCGCTTC
Arm_029616_Class_I	N/A	N/A	Chr07	7846129	Unique_Ga	Tm1_Mira454_Contig_11980	TTCTGCGCCCATTTCCATAGTTTCTGATTCATGTCGAAAACAAGAAGAGC[T/C]GGAGCACCATAGCTCTGGATATATATGAGATCATCTGTACCGCTGCTAGC
Arm_029617_Class_I	N/A	N/A	Chr07	7846054	Unique_Ga	Tm1_Mira454_Contig_11980	ATGAGATCATCTGTACCGCTGCTAGCAAAAACATCATCCAATTCACCAAA[T/C]CCTTGGAAATACTTATGGGGCATGCGAGCAACCTCATTCCAATTCCTCCC
Arm_029621_Class_I	N/A	N/A	*	0	Unique_Ga	Tm1_Mira454_Contig_11989	GGCCTTTATCAACCCATCCAGCATTTGCACAAGCAAAAAGAACCCAACAA[A/T]AACAAAGTGCCTATAGCAATATCAACCAACACCAAAATATCCAATATCCA
Arm_029661_Class_I	N/A	N/A	Chr02	62224561	Unique_Ga	Tm1_Mira454_Contig_12005	CTCCAAAACAACAAGTCCAAGTGTCTCGGATTCTGAGGGCATGACAAATA[T/C]GTCCCCACTTGCATATGCTTGAGAGAGCTCTTCGCCTTGTAACGTTCCGG
Arm_029667_Class_I	N/A	N/A	Chr02	62227475	Unique_Ga	Tm1_Mira454_Contig_12005	GGCTTTGAATTGTTTTCAGAATCAATCAAAGGAGGATTTTCATCTTCTCC[A/G]TCATCTTCTTTCACCTCTGCAACACTCAATTCACTTGCTTTAACAACAGT
Arm_029668_Class_I	N/A	N/A	Chr02	62227527	Unique_Ga	Tm1_Mira454_Contig_12005	CATCTTCTTTCACCTCTGCAACACTCAATTCACTTGCTTTAACAACAGTT[A/G]CCCTTCTTTTTCTCTCAGTTTTCAATCTCAGTGACTGAGAAAAGCATCTT
Arm_029700_Class_I	N/A	N/A	Chr07	13399691	Unique_Ga	Tm1_Mira454_Contig_12018	ATAATCCATCTGATGCCAAAATAATTTGGAAAAATTAACCATACTCCCTC[T/C]GTAGTTACTAAACYCAACAACAGCAACTTCTGGAAGGGTCAGGACATCCA
Arm_029705_Class_I	N/A	N/A	Chr08	46306325	Unique_Ga	Tm1_Mira454_Contig_12020	CAACAGCAGAACCTTTACACTCAGTGGCTTCTTTACCACACTGTCCACTC[A/T]CACAAATGGTGTTTTTGTCGGTATTGAAATTATAGGATTTGCTTGCCTCT
Arm_029711_Class_I	N/A	N/A	Chr11	38302550	Unique_Ga	Tm1_Mira454_Contig_12027	TGGTAACTCCGCATTCGCTCAAATCTGCACGAGCCACTTGAGGATCCCAT[A/T]CCATCTGACAAGCCCAAATCGGAATGAAAAGGAAAATGCTGATTTAATAA
Arm_029814_Class_I	N/A	N/A	Chr09	63267477	Unique_Ga	Tm1_Mira454_Contig_12075	AAACCAAACTGACCCACACAAAAGGGTCCACAATCAAAGATACTTTACAC[A/C]AACAATATATGCATGATATCTACCTCTATGATACAACTTTCATGTATACA
Arm_029815_Class_I	N/A	N/A	*	0	Unique_Ga	Tm1_Mira454_Contig_12075	ATATGCATGATATCTACCTCTATGATACAACTTTCATGTATACATGGCCA[A/T]AACAACGTACTGTTCCTTTTATTCTACTTCCTACCAACTGGTTTAGCCTC
Arm_029816_Class_I	N/A	N/A	Chr09	63267646	2_GaGl	Tm1_Mira454_Contig_12075	CTCAGAAGCTGGACGTGTAAGGTGCGAAGTTCTAGCAAAGTGATCCATAA[T/C]TTACACCGACTCCACATGGTGGTGGCGAGGGTAAAGTATACTGTACAGCC
Arm_029817_Class_I	N/A	N/A	Chr09	63267791	2_GaGl	Tm1_Mira454_Contig_12075	ATAGTTATTCCCAACCCATCAAGCGCTTCCAAACTTCTTCCTCAACCTTT[C/G]GTCTCGGAATGGATGAACTAGCCCCTTCATCTAGTAGAATCCTGTAAACT
Arm_029818_Class_I	N/A	N/A	Chr09	63268366	Unique_Ga	Tm1_Mira454_Contig_12075	GGACCCCGGCTCACTACAGTTACTCTTAGTGGTTGGAGCAGTTCCATTTT[C/G]AGACGCGACGACAATGCAGTTTGCTTGCTAGGATCAACTATCTTCTTCCC
Arm_029910_Class_I	N/A	N/A	Chr06	45690533	Unique_Ga	Tm1_Mira454_Contig_12124	AACTAAGCTCTGTAATCGACTTTGACTATATCCTTTACACACCTTACGTG[A/G]AAGCAAGCAACATAATCTCAATACGATCTGTCAAAATATAAACATTGCTA
Arm_029911_Class_I	N/A	N/A	Chr06	45690254	Unique_Ga	Tm1_Mira454_Contig_12124	GTCACTCCTACTTCCCTCTTCAGTGCTCTCCAACTCTCTTATTAGATCGT[A/C]CATAGTATTATTCAAACTAGACTCGCTCATTTGTCCATCTCCAGTTGAGA
Arm_029912_Class_I	N/A	N/A	Chr06	45689935	Unique_Ga	Tm1_Mira454_Contig_12124	CAATCTCCGAGAGGAAACCTGAAATCTTGTCTCTGTCCATCATTGGCATT[A/C]GCATTATCAACAAATTTGAGCTCTGTCATGTTGCTATGTGTTTCAGGGCT
Arm_029928_Class_I	N/A	N/A	Chr04	61699003	Unique_Ga	Tm1_Mira454_Contig_12133	GTTTTCCCACACTCTGCGACATGCTTCGGTCGTTGTTATCCTGGTGGGGC[T/C]GCTCTTATCATGGACGCAAAGAATTTATATGAAGGACTTGGTCGCCTGTT
Arm_029937_Class_I	N/A	N/A	Chr06	38241637	Unique_Ga	Tm1_Mira454_Contig_12138	CTCAAATCTTTCTTCTTTTTCCAACCCTCTAAACCTCACCCCACTATAAA[C/G]ATTATTTCTGCAACGTAAAGAATCAAAGACAAATCAGTTTCCGATGTGAA
Arm_029939_Class_I	N/A	N/A	Chr09	6538795	Unique_Ga	Tm1_Mira454_Contig_12140	CTAGCAAAGTAGCTTTGGTTTCACCCTTTTTGTTTTGGATGCTAAATACT[A/G]ATGTAATTACTTAGCAAGCATACTTTGTTGGGCCTGATTCTCCTGCTGCT
Arm_029962_Class_I	N/A	N/A	Chr04	59611109	Unique_Ga	Tm1_Mira454_Contig_12152	TGCTATCTTACAACACAAAACCTTGGTATTCATGGTTACATAGGATAACA[A/G]AGCCTTGAGCTCCATCACGAAATCGATGTACAACAGCATATTTTTTGCTT
Arm_029979_Class_I	N/A	N/A	Chr05	3698099	2_GaGl	Tm1_Mira454_Contig_12162	AGTGCTTCTTCGGAGAATCTAAGAAGCGAAGTATCAGGCGTAATGTTGCC[A/T]GCCCTCAAGCCTCGTTTCATATCCTCTATTTCTTGTTCACATCGTTGTTC
Arm_030043_Class_I	N/A	N/A	Chr06	38662968	Unique_Ga	Tm1_Mira454_Contig_12199	CCTAACAGCACGACTACGCACCAGACGTGGCGGACCTGCCATTCCAACGC[T/C]GTTTTGAAAATTTGGTTGTGGGGCCACTTTGGAGGTCGTTGTTATAGCTG
Arm_030063_Class_I	N/A	N/A	Chr06	11506237	Unique_Ga	Tm1_Mira454_Contig_12210	TTACTGAGGTCAGGAAAATCATGGTGATGTATAAACTGCCTTGAAAGCTA[T/C]TAAGGAGTGAACATTTTTACTATACTCAAAACATTTACAGGGTGAGGGTT
Arm_030064_Class_I	N/A	N/A	Chr06	11507626	Unique_Ga	Tm1_Mira454_Contig_12210	CAACGAAAGGAGAGTGCTTTTGGGCTTTTGGGATGAGAGTGAAAGGTTGT[T/C]GAGAAGAGGCGCTTTGGGCGGCGGCGGCGGTGGTGGTGGAGGAATGGAAG
Arm_030065_Class_I	N/A	N/A	Chr06	11507732	Unique_Ga	Tm1_Mira454_Contig_12210	AAGGAGGAGAGGAACTTGGAAAGAGAGAGCCAAGTAGCCATTATTACGGA[T/C]TGGTGGAGTGTTTGTGGATGGGAATTCTATTGGCTTTGCTTTGCTGGTTT
Arm_030077_Class_I	N/A	N/A	scaffold_15	201890	Unique_Ga	Tm1_Mira454_Contig_12218	ATGCCCCTTAAATGGTCCTTCCGTTACCTCACTCTTTCTTTCCACTGGCA[A/G]TGGATAGCTATTCTCCTCTGTCAGATACTCAGTAGGCCCTGACCAATTAG
Arm_030078_Class_I	N/A	N/A	scaffold_15	202047	Unique_Ga	Tm1_Mira454_Contig_12218	TCTCCTCTTGAAGGAAGAACAAACGCATTGGCAGCCTTGTATAGTTGAGG[T/C]AAGTCAATGTGAGCTATATGAGTATCAATGACATACACCGGAGCCCATCC
Arm_030084_Class_I	N/A	N/A	Chr01	2688917	Unique_Ga	Tm1_Mira454_Contig_12221	ATGAGCAGAACCAAGAGTCAACTAGAAAATTAAACTAGTCATTTGTTTGA[A/G]CACGCACTCAACTGCAATACCATAAAAACCATCCTACCATACGGCATGAT
Arm_030085_Class_I	N/A	N/A	Chr01	2688785	2_GaGl	Tm1_Mira454_Contig_12221	AATTGAAAGAGAAATAACACCTTAATCAACAATGGAGATCTGAATCGTGT[T/C]TTATAGAATCTATGGCACCTATAGCAGAAGTTCATCTCACCCAAAATGAT
Arm_030131_Class_I	N/A	N/A	Chr07	26994468	Unique_Ga	Tm1_Mira454_Contig_12245	TGTGGAGAGGTGAACCCTCTAGTGAGTTCACTGTTAGAAGTTTGTACAAA[T/C]TATTACAAGCTGAGATATATGATCCTAATTTAGAGGAATTACAAACCATG
Arm_030132_Class_I	N/A	N/A	*	0	Unique_Ga	Tm1_Mira454_Contig_12245	TTTGCAGCGGAGGCCCTCGCCTTCTTTTGGGGCAGCTGAGGAGCTCTGTC[T/C]TGAGGTATGCTGTGAAGATTTTAGCAGACGATTGGATTCGCGAAACTAGT
Arm_030150_Class_I	N/A	N/A	Chr01	6361397	Unique_Ga	Tm1_Mira454_Contig_12250	TGAAGCATATCGCATGCTCATCGCCTAAACTTGTTGTCCCCGCTAAAAAA[A/C]GGATGCCTTAGAGCTTCACGAGCAGTGAGCCTATCAATAGGGTCATACCT
Arm_030163_Class_I	N/A	N/A	Chr07	25728831	Unique_Ga	Tm1_Mira454_Contig_12256	TAGGTTAAATGCCTCCTTGCATATGATTCACTAGAAATTTGAAGGTCCAC[A/G]ATAAAGCTGTTTGATCCTTCAAATTGATCGGCCATTAATTATAGATTCCA
Arm_030202_Class_I	N/A	N/A	Chr11	926817	Unique_Ga	Tm1_Mira454_Contig_12273	GAAAATTTACCATAGGTCCTCATTTTCCTCAAGTATTCTTCTTATTCCCC[A/G]AACGCGACGGACTCTGTTCCAAAGATTCCAATTGGTTCCGAAGGTTTTGG
Arm_030310_Class_I	N/A	N/A	Chr03	15432798	Unique_Ga	Tm1_Mira454_Contig_12323	CTTGAATGATTGTCATGCATTTATTGATTCATTTGGATCCACACTTATAT[A/C]TAGTGTGTCACATATTTTTAAATAAATTTTTAATAAGTTAAAAAAGTGAT
Arm_030324_Class_I	N/A	N/A	Chr12	26012348	Unique_Ga	Tm1_Mira454_Contig_12337	GAACCAGAGCTGCCCTTGTAATGCTTGAAAATGGGTACAAGTGGTCAAAA[A/C]AGACATGCAAGTTGAGCTATCAGGCAATGATTGAAGCAAAACTACGAGGA
Arm_030336_Class_I	N/A	N/A	Chr13	9127659	Unique_Ga	Tm1_Mira454_Contig_12347	AATGGAAAGGCCACCAAAACCCAAAGGAATGTGCAAATTGAACATATACA[A/G]AGCCATGGTGCTCCATAAACTCTCCGTCTTCCATGGGATGTCTGATGTCA
Arm_030344_Class_I	BAD	N/A	Chr02	661395	Unique_Ga	Tm1_Mira454_Contig_12353	ATCTGAACTCCGTGAAAATAATTGGAGTTTTTCCTTCTTCATGCACGATC[A/G]TTGCTTACATGGTTTGGAACTTCTCCTTGACTATCCAGAGGCATGTATTG
Arm_030346_Class_I	N/A	N/A	Chr02	661693	Unique_Ga	Tm1_Mira454_Contig_12353	AATCGATATTTGTAAACAAGATAAGCACCACCACCAGCCATTGCCAAGCC[T/G]ATCAAAATGACCCACATAGCAGCCCATGCTGATCGTACTTCAGTACCGCT
Arm_030427_Class_I	N/A	N/A	Chr03	36172758	Unique_Ga	Tm1_Mira454_Contig_12379	TGACTTTCTTTTTATTCTCTTTTCTAGCAGCTTTCTTGTCAACTTGTGCC[A/G]GACTGTCAGATAACGGACCCTTATCTTCTGAGCCACTCAAGTTCTCTTCA
Arm_030435_Class_I	N/A	N/A	Chr04	61975379	Unique_Ga	Tm1_Mira454_Contig_12386	AGAAGTTGGTATCTCACCGGTATATATCGGAAATTTGCGACTTGAACAAT[T/C]GGCCATAGCCCTCCTTCGAGAATTAATGCCGGTACAAAATCCCTCTTTAC
Arm_030436_Class_I	N/A	N/A	Chr04	61975257	Unique_Ga	Tm1_Mira454_Contig_12386	ACTCTTTCCCGCAGAAAATCCCATGTAAGTAAAAAACACGAGTAAATCCA[A/G]TGGCCCGAAGATAAACCCGTCGACTGCAACTTTAGTAGCCACGAAACGAA
Arm_030437_Class_I	N/A	N/A	Chr04	61973584	Unique_Ga	Tm1_Mira454_Contig_12386	TGCTAAGCAATTTTGATACCATTTCCACAACTTCAACATTTCTTTTCTTT[T/G]ACAACAGAAATGAACACACACAGATCAAGAAAAAATAGAAAAAAGAAATG
Arm_030456_Class_I	N/A	N/A	Chr01	54670726	Unique_Ga	Tm1_Mira454_Contig_12396	GAAAATCCTATATATAACTATATGATCTCCTCCCARGACTTCATTAGATC[T/C]GATTATCTTTGCGAGCAAGATCTCCGGGACTCAAGTTCCGGGCTTCTTCA
Arm_030457_Class_I	N/A	N/A	Chr01	54670455	Unique_Ga	Tm1_Mira454_Contig_12396	TCCTTTCACTACTGCACCGAGAGTTAGCTTGAGAGACATAAGGGGTACCG[T/C]TGGCAGATTTTGGAGGTAGTATGTCTTGGACTGTAGGTTTGCATTCAAGC
Arm_030485_Class_I	N/A	N/A	Chr10	2671580	Unique_Ga	Tm1_Mira454_Contig_12415	TTACTGCCAGATGAATAAATGTAGGCCCTGCTATATGAAAATGGTTGCAG[T/C]AAATTCTGCTGATGAAAGTTGAACTAATGAGCCACCAGCAAAATATACAG
Arm_030520_Class_I	N/A	N/A	*	0	Unique_Ga	Tm1_Mira454_Contig_12427	CTCGTCTTCAATCACCTCCCACTTTTCTCTCTTAAGATTTAAAATTTCTT[T/G]ATCACCATCATCATAATTCACCTTGTGTTTCTTCTTAACTGCATCATACG
Arm_030528_Class_I	N/A	N/A	Chr04	61997466	Unique_Ga	Tm1_Mira454_Contig_12432	GACAATGAATAATCAGAAAGCATTATTACCTAGTACCACCACCATAAGTT[A/G]CATGCCAATCGGAGGAAACTCGACAGCTGGGGTATCAGGTTTTGCAGGAG
Arm_030529_Class_I	N/A	N/A	Chr04	61997263	Unique_Ga	Tm1_Mira454_Contig_12432	TGCTGAAAACATTCGGTGTAGGTGTTGGTATGGGAGCTGGTTTTGGTCAT[T/C]CAGATGAATCTTCTTATGCATACACCATCCCATATGATCATCAAATGGAY
Arm_030530_Class_I	N/A	N/A	Chr01	21591422	Unique_Ga	Tm1_Mira454_Contig_12433	CGCCTGTGGAGCTGAAAACAGCGGTAGCTTTGGTGTGTAGCTTGACTCAT[T/G]CTCTGCCTCAGTTCCCATGATTTTCTTTCTATACTCTCTATGCGTAAGGA
Arm_030531_Class_I	N/A	N/A	*	0	2_GaGl	Tm1_Mira454_Contig_12434	GAACTCATACTCTACTTGAGCACGATATTCAGCAATCTCTTTCTCTGCCT[C/G]TTCCTTGGCCTGTTTCAGTCTAGCCATTTTTGCATTTCTTGCAGCATTGA
Arm_030623_Class_I	N/A	N/A	Chr05	10408961	Unique_Ga	Tm1_Mira454_Contig_12482	TAAGAAAGTAACATGAAAGTTCTAATCCATCAACAATAGTCTGAAAGAAA[A/T]GAAATGATGAGAAAACCTATAATATTACTCACATTCTTTTGCGCCACAAG
Arm_030624_Class_I	N/A	N/A	Chr05	10408909	Unique_Ga	Tm1_Mira454_Contig_12482	AAATGATGAGAAAACCTATAATATTACTCACATTCTTTTGCGCCACAAGG[C/G]CTCAACCAAACAATACAGTGGCCGACTCAAAATTTCTTTCCAGAACCCAC
Arm_030682_Class_I	N/A	N/A	*	0	Unique_Ga	Tm1_Mira454_Contig_12519	ATTATTTGTGATCCTCTTTTGCTTACGATTGTGTGTTTTATCCGAACAAG[A/G]GCGCTGGCAACTACGAGCAAACTCGGGCTTTTTGTGCCCTCTCTCGACCC
Arm_030683_Class_I	N/A	N/A	Chr11	51284491	Unique_Ga	Tm1_Mira454_Contig_12520	CACTTAATTTAAAACCTGAAAATGGGCCAAATAAAGATGTTCAATCTTCT[T/C]TTCCCAACAGAGTAAGAAGCAATGCCTTGTAATCCCCTGAGGTGTCCTTA
Arm_030774_Class_I	N/A	N/A	*	0	Unique_Ga	Tm1_Mira454_Contig_12576	AAAAACCCCCCGTTTAACAGAAATCAAATAAAAAGCCATAGGTTCATGAC[A/G]AATAAAAATAAACCCCCAAAAAAACCGAAGGGAAAATTTACCAGAGACGA
Arm_030783_Class_I	N/A	N/A	*	0	Unique_Ga	Tm1_Mira454_Contig_12580	TCCTCCGTAGCATCGTAATCAACTTCCAATATCTTATAATAATCCTTGGG[A/C]TTGGAAACAAGAGAAAAAAACTCGAAATTGAGGCTAGAATCTTGCTCCGG
Arm_030789_Class_I	N/A	N/A	Chr02	7901934	Unique_Ga	Tm1_Mira454_Contig_12586	TCCTGTTTGTTTCCCAAGCTCTCCGGGTTAACTAAAAGCTTGGCGTCTTC[A/G]TTCCGTCCAGTGAGAGCGTTGAAGAAAGTCAAGCCGTTAGGCCATTTGAT
Arm_030837_Class_I	BAD	N/A	Chr06	747646	Unique_Ga	Tm1_Mira454_Contig_12606	ACCGCCGCCCATTCCTATTGTTACTATCCAACACTAGCTGCGGAGACCAC[T/C]GTGAGAGGAAGACGCCGCCGCCGATTCGCAATTGTATTGCCATTTTTTCC
Arm_030862_Class_I	N/A	N/A	Chr08	53897070	Unique_Ga	Tm1_Mira454_Contig_12621	ACAGCTAAGAGTGGAGATGGTTCCGTAGAAATGAGCATACGAAGCGAAGG[A/G]AGTGGAGTTTTGGGGCCACAAGGAATATCGCTTGGTTGGTCGCTTTCAAG
Arm_030863_Class_I	N/A	N/A	Chr08	53896888	Unique_Ga	Tm1_Mira454_Contig_12621	CCAAGGATCCCACGGCTCAATCATCTTACTCAATTCTCCAGATGCCAAAA[A/C]TCTTTGGAACCGTTTCTTCTCTTCAAGGGATAAATCATTGATATTAACTT
Arm_030871_Class_I	GOOD	N/A	Chr11	84276	Unique_Ga	Tm1_Mira454_Contig_12627	TGTGTTTGTAAATTTAATCATAAGCAGCATGGCTATTTGTCCAAACCATA[T/C]AATAGCAACCTTCATTCCAACAAACTTTTGGCTACTGGAAATATGGGAGC
Arm_030888_Class_I	N/A	N/A	Chr13	8100725	Unique_Ga	Tm1_Mira454_Contig_12635	GATTAGCCCCCTAAATTCTCTCAATTCCAGAAGCATAACATTAATCAACA[T/G]CCGAAAAACTGCTAGGAAAAGAACAGTTAAGACAATGAAATCAGATGAAA
Arm_030889_Class_I	N/A	N/A	Chr13	8100347	Unique_Ga	Tm1_Mira454_Contig_12635	CAAGTCTTTAGCCTGTCCACTGTATCCACCAGAAGGCTGATGAATCATGA[T/C]GGTGGCATTGGGGAGGGACCGCCTTTCACCCTTGGCACCTGCAGCTAAAA
Arm_030891_Class_I	N/A	N/A	Chr13	8099502	Unique_Ga	Tm1_Mira454_Contig_12635	CCGGGAGAGTTAAGGTACATATGGATGGGCTTGGAAGGGTTTTCGGATTC[C/G]AGGAAGAGGAGCTGGGCAACGACAACATGGGCAGTGTCGTCGTTGATGGA
Arm_030892_Class_I	N/A	N/A	Chr13	8099199	Unique_Ga	Tm1_Mira454_Contig_12635	AGGGTTTCGGAGAAGGGGGGAATATGGGATAGAATCTTGGAATTGGAGGA[T/G]GTATTAGCAAACTACTTTTGTGAGCGAGACTCACAAAGGATCCTTCTTTC
Arm_030936_Class_I	N/A	N/A	Chr09	12892059	2_GaGl	Tm1_Mira454_Contig_12659	CCAATCCTTGTGAGAAATTATTATGCTAATTAATTCATCCACCGATTTTA[A/G]GCTGCTTTAGCTTTCTTGCAATAATTTTCAAGCCAATCCATTGTAACACT
Arm_030957_Class_I	N/A	N/A	Chr01	6287610	Unique_Ga	Tm1_Mira454_Contig_12670	TTCACTAAAATCTGATAAAAATTTAATCCAACATCCATTAATTCCAAAAT[A/C]TTTGAATATATGAAAAAAAATCAAAGGAAATAATACAACTTCCCCATGAA
Arm_030958_Class_I	N/A	N/A	Chr01	6287844	Unique_Ga	Tm1_Mira454_Contig_12670	TCTTCCACTTCCATTGCCATTAATGAATCAAACCCGGTTAAGCTAATGGG[A/G]TTTAACAAATACCCAAAAGGGAAATTGGGGTAAAACTTCAAAGGTTCAGT
Arm_030959_Class_I	N/A	N/A	Chr01	6287941	2_GaGl	Tm1_Mira454_Contig_12670	CAGTAAAGTTGCCATCTTTTGGGGATTTAGGATCGAGGAAAAAACTTGGG[T/C]GGTTGAGGAAATCAGGTTTGGTTGATGCAAAATCATGGAGTTGATTGGGA
Arm_030983_Class_I	N/A	N/A	Chr08	8234287	Unique_Ga	Tm1_Mira454_Contig_12685	GCATGATGGGTAATAAACCTCATTGCTTTAATCAGTTTCCAGCCAGGTAC[T/C]CCCCCTGCCCACATTCTTTATTTGTCAAAATGGTATAACATSTGAGCCAA
Arm_031030_Class_I	N/A	N/A	Chr13	15039663	Unique_Ga	Tm1_Mira454_Contig_12715	ATTCTACAATCCTCCACCATGCTCCTTCTCAAGTCATTAATATCGAACCT[A/G]TCGAAACTCTGGAGCATATCCAACATTGTGATGCCACCGATAGTTCATCC
Arm_031039_Class_I	N/A	N/A	Chr05	40835828	Unique_Ga	Tm1_Mira454_Contig_12722	GTGTACTCTGCATCTGCAGAACCTGTGACCACCACTGGCCCGGTTTACAC[A/T]CTAGAAATGTGCTTGACTGGTTTGGACAGGGATAAGGCGTCGGTTTTCTA
Arm_031040_Class_I	N/A	N/A	Chr05	40835706	2_GaGl	Tm1_Mira454_Contig_12722	AGCTGTGATGACCATTAATTCTGGCATAAGGAAGATCCTTCCAGAGTCTG[A/G]GATATGTGATTTTGAGTTTGAACCCTGTGGTTACTCGATGAATGCGATTG
Arm_031041_Class_I	N/A	N/A	Chr05	40835612	Unique_Ga	Tm1_Mira454_Contig_12722	GCGATTGAAGGTGCTGCAATTTCTACTATTCATGTTACCCCAGAAGATGG[A/G]TTTAGCTATGCAAGCTTTGAAGCTGTGGGATATGATCTGAAAGAAAAGAA
Arm_031043_Class_I	N/A	N/A	*	0	Unique_Ga	Tm1_Mira454_Contig_12722	TACCGTTGCGGAGAGATGGGCATTGAAGGGCTTGGAAATGGAGGTTCCAT[T/G]ATGTACCAGAAATTTAGCAGCACTGGTGGCTGTGGATCACCAAGATCAAC
Arm_031100_Class_I	N/A	N/A	Chr13	1993609	Unique_Ga	Tm1_Mira454_Contig_12753	CTGTTTTGATGCCAAAGACAGCTATGGCTTTCACAATTGCAGCATCCATA[T/C]TAGGACAGGTTATCGGCTCTAGGGCTGAACGGTATCGATTGAGAGCAGTA
Arm_031118_Class_I	N/A	N/A	Chr09	12736550	Unique_Ga	Tm1_Mira454_Contig_12758	AGCTTCAACTCCAACCTATACAAGGCACAAGCATCACATTTGTTGATTTC[A/G]TATTCATAAAGGTGCCATTCAAAATGGTTCAGTGGCTGAGGATCCATGTA
Arm_031146_Class_I	N/A	N/A	*	0	Unique_Ga	Tm1_Mira454_Contig_12773	AAACAAATTGCATTTAAAGACAACATGAATCATTTTTATACATGTACAGG[A/G]AAGGAAAAGTAGTGTGATTGCCTGAGCTAACTTTGGATGTAAGGAATTAG
Arm_031174_Class_I	N/A	N/A	Chr08	49664668	Unique_Ga	Tm1_Mira454_Contig_12787	ATTATGGTAAAGCCCCTGCTGTGGTGGAGCTGTGTGTACAAGCTGGTGCA[T/C]CTGTTCCAGATCAATATAGAAGTATGATGAGATTAGATGTGGTTCCCCCT
Arm_031185_Class_I	N/A	N/A	Chr01	32650129	Unique_Ga	Tm1_Mira454_Contig_12792	TCCACTCCGTTGCTCATTTGACCCACTTTCAGGACCCAATGTAGGTGCAT[T/C]AACTGTGCTAACATGAACAGTACCACTTACTTCTAACTTAGTTCTTGACT
Arm_031186_Class_I	N/A	N/A	Chr01	32650243	Unique_Ga	Tm1_Mira454_Contig_12792	TTCGCTCGGTTTATTCTCGGCTCCAGAACTAGAATTAATGGTCTCCCTTT[T/C]TTCTACCTTGGTGCCTGATTCACTGTTATGAGCTGCTGAATCAACATTTA
Arm_031290_Class_I	N/A	N/A	Chr10	55562744	Unique_Ga	Tm1_Mira454_Contig_12856	CTCGTACACTACATACWGTATAGACGACATACCAAAGTATTACTTGGAGT[A/G]TTCCATACAAATTGGTGATGGCAAACAACTGAAACTACGCGGAAGATGCA
Arm_031291_Class_I	N/A	N/A	Chr10	55563101	Unique_Ga	Tm1_Mira454_Contig_12856	TGGACCCCAAGGAACCTATCAGAGGCAATGGAACAGTAGACGTGATCACC[T/G]TTAATGGATACTGCCTCTGAACAACCGTACGACCTACCAAATTACCCGAA
Arm_031292_Class_I	N/A	N/A	Chr10	55563241	Unique_Ga	Tm1_Mira454_Contig_12856	TGTTGAACAATCTTGTAAGTCCCATTGAAGTAAAACCTGACTACATTTGT[A/T]AGCTTAAATTGCTGTGAAACAATGGTGGTGAAATTACCAGCTGTGGATTT
Arm_031293_Class_I	N/A	N/A	Chr10	55563320	Unique_Ga	Tm1_Mira454_Contig_12856	TGAAATTACCAGCTGTGGATTTAACCCAACCTGCAAACTCACTTTTCCTA[T/G]TGGCTTTAATCCTAAAACTCCCATCAAGCATTGTGAAAGCTTCTCGTCTT
Arm_031308_Class_I	N/A	N/A	Chr10	45154834	Unique_Ga	Tm1_Mira454_Contig_12867	GTTTAAGAGATGATATGTAATTTTTCACTTTTTTCAACGCATTGCAGCAA[A/G]AGGGTTCCTTTTCCATTGCAGAGGCTGATATGTCTTCTCTGTTTCCTCTA
Arm_031310_Class_I	N/A	N/A	Chr04	9166209	Unique_Ga	Tm1_Mira454_Contig_12870	AACATGCATACCAAACACCTTCAAATGGCCAGGCCAATACATTTAACCTT[T/C]AGGAAACAACAGTTAGAACCAAAATAATATAACTCATGAAACAAGAGAGT
Arm_031311_Class_I	N/A	N/A	Chr04	9166110	Unique_Ga	Tm1_Mira454_Contig_12870	GTGGGAAACCCGAAACTGATACAAGATGCATGCTCCTCATGAACGAAAAT[A/G]GCGGCTGCTACAACAGCAATTAACTACTACATGTAAGGCAAAGCTTCTGG
Arm_031312_Class_I	N/A	N/A	Chr04	9166020	Unique_Ga	Tm1_Mira454_Contig_12870	AAAGCTTCTGGCAAGCATTCTCTTCAGACTAAAACATGGGAAACAAGTTA[C/G]AAATTTAAAAGGCACCTCGGCATCCCGTTTGCGTATATAATCAGGTTGCT
Arm_031424_Class_I	N/A	N/A	Chr06	46075690	Unique_Ga	Tm1_Mira454_Contig_12935	ATCACTTGCTCATAATACAAATTAAGCACCTACTACAAATAGATGGCTCC[T/C]ATCACTTGCTCATAATAAAAATTAAGCACCTATTACAAAATTTAGTGGCT
Arm_031425_Class_I	N/A	N/A	Chr06	46075749	Unique_Ga	Tm1_Mira454_Contig_12935	CTCATAATAAAAATTAAGCACCTATTACAAAATTTAGTGGCTAGTACTAT[A/G]CCCAAAATTTCTTTCAAAATGAAAAATTGGAACTAAAATTTGCCCCTACC
Arm_031426_Class_I	N/A	N/A	Chr06	46075853	Unique_Ga	Tm1_Mira454_Contig_12935	AATTCTTGCCACCCTTTCGGTGTGAGTTTGGTCCCCATGCTAGTGTCATC[T/C]ATCTTCCATAAAATGTGGGACCGCAGGTCAGCTTTGCTCAGCCAAGTACT
Arm_031427_Class_I	N/A	N/A	Chr06	46075911	Unique_Ga	Tm1_Mira454_Contig_12935	ATAAAATGTGGGACCGCAGGTCAGCTTTGCTCAGCCAAGTACTGTCACAG[T/G]TGAGCACGGCATAACCTCAAATGGAAGTAGCTCCAAAAAACAATGGTATT
Arm_031428_Class_I	N/A	N/A	*	0	Unique_Ga	Tm1_Mira454_Contig_12935	AATGGTATTGCAGAATGCTCTCAACTAGACTATTAAGAGGTGGAATGACT[A/G]TATGATGACTCCCCTATCTCCATCTTTGATTCATTCACTCTCTTGTAGAA
Arm_031431_Class_I	N/A	N/A	Chr06	46076447	Unique_Ga	Tm1_Mira454_Contig_12935	ACATAAGACTGCCCATCTTTGTTCTTGACATATTTGCTCAGATCAAGATT[A/G]TGAATTGGGAAATTCACAAAAGTATCAATTTTGTTCTTTAGGTATCGGCC
Arm_031437_Class_I	N/A	N/A	Chr09	6885920	Unique_Ga	Tm1_Mira454_Contig_12939	CTCCCGGTGAGGAAGATGATGGGATTATCCATTCGATTGTTGCCTTACTC[T/C]GGGGGCTTAGCTTTGAAGGTCTTGACCATTTAAAGCGAAGGCAGAAATCA
Arm_031438_Class_I	N/A	N/A	Chr09	6886207	Unique_Ga	Tm1_Mira454_Contig_12939	GGGGTTGAGTCCATTATAACTGGAGTGAGTAAGCTTATTTGCTTCTGTAG[T/G]AGATCTGGAGGCGGCATCCCGGCTTCAACAGGTTGACCTTTGATAAGAGC
Arm_031468_Class_I	N/A	N/A	Chr13	51385016	Unique_Ga	Tm1_Mira454_Contig_12955	TACATGTTAAATGCGTAAGATGCGTTCCCGTTGGCATCCAGGTTGTTACA[T/C]GAAGACCCGTAACCGAGAGCCGTGCAGTCGGAGAAAGTGCAAGCATAGTT
Arm_031494_Class_I	N/A	N/A	Chr01	10680855	Unique_Ga	Tm1_Mira454_Contig_12967	TAACAACTGAGTTAGCAATGCCGGCTTGCTCTATTGTTTGGTCCAAATCA[A/G]TGAGCTGTTTAGGAGGGAACCCCATTGTCTGTAACTGATAGTTTGTTGCT
Arm_031534_Class_I	N/A	N/A	Chr13	9392132	Unique_Ga	Tm1_Mira454_Contig_12982	ATGAAGTTTTAACCCTCAACAATGAAAAGCTTAAAACGAGACCAAAAGTC[A/G]GGAGAAAATTATCAGCTTTGTATCCCCATTTTCCAGGACATGGAAAAGTT
Arm_031535_Class_I	N/A	N/A	Chr13	9392293	Unique_Ga	Tm1_Mira454_Contig_12982	TCCATCTTCAAGATCTCGCAGGTGCTTTTGTTTCATTGAGCTCAATTCTA[T/C]GTTGCAAGCATCAGGGGCTACGGAACTTCCATTAATTTCAAGAGCAGATA
Arm_031536_Class_I	N/A	N/A	Chr13	9392475	Unique_Ga	Tm1_Mira454_Contig_12982	CTTCAGACCAAACCTTCACAATTCCCTGGTCCAGGGTTGCATATAACTCC[A/G]CATAAGTTGAATACCCGTTTCCAAGTTTCATTTCTGGAAGTTCGTCATTG
Arm_031553_Class_I	N/A	N/A	Chr08	23606617	Unique_Ga	Tm1_Mira454_Contig_12996	CCTAGTGAAGGAAAATGGAGAAAAGATGATGAGTCCATGAATGAAGCTGA[A/G]CCTCATATCCTAAGGAGTTCAAACTCAACCAGTAGCCGTCCCTTGAGCCA
Arm_031574_Class_I	N/A	N/A	*	0	Unique_Ga	Tm1_Mira454_Contig_13006	TATGTATACACTGCACCAGAATACATTTTCATTTACAATTTCCTTTTCTT[T/C]TTCGTGATATATATATGTATATGTATACACTACACCATTTCCCTCAAATT
Arm_031575_Class_I	N/A	N/A	Chr05	51980027	Unique_Ga	Tm1_Mira454_Contig_13006	TCAGATACTAATACATGTGTTGGTGCGAGCGGGGACTTCCAAATAAGCCC[T/C]GAGTTTAATCAAAACAACATAGTATCCTACTTTCTTGTTATGCCTCTTGA
Arm_031576_Class_I	N/A	N/A	Chr05	51979965	Unique_Ga	Tm1_Mira454_Contig_13006	AAACAACATAGTATCCTACTTTCTTGTTATGCCTCTTGACTAAGGTTGTT[T/G]ATGTCGGATAATGCAGCAAAAGAAGGAAGCCATAGTTCTACACGAGTTCC
Arm_031581_Class_I	N/A	N/A	Chr12	26559331	Unique_Ga	Tm1_Mira454_Contig_13008	AGCTCGGAAGTGATCAACTACTATGGAGTATGAAGAAATGATCTCAAGAT[A/T]TAATTCCCCATTTGTGTCCAGTTATATTTGCCACCACTTTCGATTTTCCA
Arm_031602_Class_I	N/A	N/A	Chr11	6851391	Unique_Ga	Tm1_Mira454_Contig_13022	TATCTTTGGCTGAAATGGGTTAGGACGATGCGRTAAGCACCAGCGGAGTT[T/C]CCCACTTCAATGGCTTCCTTGGTTGTGCTGTGGTTTCTAGCGATGGCCTC
Arm_031605_Class_I	N/A	N/A	Chr11	6852185	Unique_Ga	Tm1_Mira454_Contig_13022	GCTTTCATTTTTGGCATTTGAATGCCTTGGACTTTGTGGAGATGATCCAT[C/G]ATTATTTGATGCACCATCCCTCACGAAAGTATCCCATGAAGCTTTTGTGG
Arm_031639_Class_I	N/A	N/A	Chr11	57191491	Unique_Ga	Tm1_Mira454_Contig_13033	ATCTTTCCACCAGTTGGGTCTTCCTCTATTTCATCTGAGACATCTTGTGG[T/C]AGCCGCACAAAATAGACATTCCCGAACTTGTCTGCACCAGCCATGGTGTC
Arm_031643_Class_I	N/A	N/A	Chr08	3668898	Unique_Ga	Tm1_Mira454_Contig_13036	CACATTGATCTGCCAAAGCGATTGAAGCATGGCATCCTTTTTATCTTCAA[A/G]GGTTTTCATTATATTCTCTTCTCTGTTCTCTCCTTGGTTCGCTTTCTTCA
Arm_031645_Class_I	N/A	N/A	*	0	Unique_Ga	Tm1_Mira454_Contig_13042	GTTTCTATGGTAGTAAAGAAACAAAATGACTGAAAACAAAACATTTCGAC[A/G]AAGTTTGTAAAACCTGGTGGAAAGGCACAGTCACTTGAGTCATCGATCGA
Arm_031687_Class_I	N/A	N/A	Chr13	7056114	Unique_Ga	Tm1_Mira454_Contig_13060	TGTGCAGCTCACAGTAGCATGTTGCAAGAGAGGCAGGCAAGCAAGGGAGG[T/G]CTCATTGCACCTGGAGTTTTCCATGGTCTTGTATCGGCAACATCAACCAC
Arm_031688_Class_I	N/A	N/A	Chr13	7056309	Unique_Ga	Tm1_Mira454_Contig_13060	CTCATACCTCCACAGGTATTGGTTCCACTATCTATGAAGTCATCAGCCTC[A/G]TACTCAAGCTTCTTGAGTTCCGAGCAGCAAGATGAAGGAATAAACAGGCA
Arm_031737_Class_I	N/A	N/A	Chr13	56373294	Unique_Ga	Tm1_Mira454_Contig_13077	CCACACGAATCACCACTCTCGCTTCTTGTTCCATAAATAGATACTTTTAT[A/G]ATATACACATTCTATAAAATTTTATATATCTAGGGAGGAAAGTTCATTTC
Arm_031738_Class_I	N/A	N/A	Chr13	56373206	2_GaGl	Tm1_Mira454_Contig_13077	GAAAGTTCATTTCAATCACCGAGGGAGTAAAAAGAACATGATGCAAAAAC[A/G]AAGGGAACCTTCTCCGTGAAAAGAATTTGGTATATAAAATAAATATATGC
Arm_031786_Class_I	N/A	N/A	*	0	Unique_Ga	Tm1_Mira454_Contig_13100	GCACACGAGGACTGCATGGAGATACCATCAGAGTGCCAGAACTTGCAGCA[A/G]TTGACTTCTAGCCAGGTTGTTGGTCTTCTTCAACTAGAATCCGATGCGAT
Arm_031787_Class_I	N/A	N/A	Chr11	18296732	2_GaGl	Tm1_Mira454_Contig_13100	GGAAACAGAGACCATGGACTTCCAATCAACAACACGTGCTTCCGAGTTAC[A/G]TGATGAGTTTGTGGAACTATCATCGAGGTACCAGAACTCAGAGAAACTGA
Arm_031788_Class_I	N/A	N/A	Chr06	42702809	2_GaGl	Tm1_Mira454_Contig_13101	TTACGGTTTGTCAAGAGGGGCACATAAAAATCTGGATGAGACCAGGTATT[A/G]CAGAAAGTCAATCAAGCAACACCGAAACATTAAGTAGCAGCGCCAAGGAT
Arm_031799_Class_I	N/A	N/A	Chr04	60041430	Unique_Ga	Tm1_Mira454_Contig_13104	ACTTTATCTTGGGTGACCTTATTACCTCCATAATAATCAATGAGACTAAC[A/G]GAAAGAACCGAAGGCCATTCCTCTTTTGGGTGATTTCTGTAGTCTTTCCT
Arm_031818_Class_I	N/A	N/A	Chr01	3785594	Unique_Ga	Tm1_Mira454_Contig_13112	TTTGAACTAGAACAGGGGGATACTGTTAGTCTGGTGGCCCATGTGAACCC[A/G]GAGGACATCAAAGGCGGCATCGCTTGGTGGTTAGTGATGGAAGATGGTTC
Arm_031819_Class_I	N/A	N/A	Chr01	3785676	Unique_Ga	Tm1_Mira454_Contig_13112	TAGTGATGGAAGATGGTTCCACAGATGATTGGAAACTTCAAATGGACATG[A/T]ATGATGGTGCATCTGAGTATAGGAAGTTTTTGGGGCATTTAACTTTGGAT
Arm_031877_Class_I	N/A	N/A	Chr05	59741095	2_GaGl	Tm1_Mira454_Contig_13137	AATTAAGTTCTCAAACTAAAATCCAGAAAGAGTTTTCACAACAGATGAGA[T/C]ACCAAAACCAACCCCAATACAAATGGCAATCCGCAACCACTCTTGGTCAT
Arm_031887_Class_I	N/A	N/A	Chr04	1271617	Unique_Ga	Tm1_Mira454_Contig_13141	ATCACCCGCATTTCCCTCACTTTGTTGAAAACTGGGTTTCTCCCCAACAC[T/C]GTGATCGTGCTACCATTGTATTTCCCTTCCGTGAAAGCAAAGTTCATCGA
Arm_031907_Class_I	N/A	N/A	Chr04	8098804	Unique_Ga	Tm1_Mira454_Contig_13153	GGATGAACAAAGCACCACCACGAAAACACGGGAATGAAGATGGTTGGCAC[A/G]AGCAAACTTCACTGACCAACCTCAAGAGTATTTTCATGCCTTTGCCAGAT
Arm_031909_Class_I	N/A	N/A	*	0	Unique_Ga	Tm1_Mira454_Contig_13153	CTTTAACCCCGTTAATTCTCAGTTGATCATTGCTTAACACTGAATAGCTC[A/C]TAGCACCCCCAAGCCTAGCAAAGGGTCGCCAGAAGCCTTTCATTAGGAAG
Arm_031927_Class_I	N/A	N/A	Chr05	54465559	Unique_Ga	Tm1_Mira454_Contig_13166	CATTCTTTCCAGTCCTTGTCTACATGATCTTGAGCCCATTTAACTGCAGC[A/T]CGTGCAGCTTGCGGTCCTCCAGGCAACCCACGCTCATTTATAGTATCAGC
Arm_031931_Class_I	N/A	N/A	Chr11	50133416	Unique_Ga	Tm1_Mira454_Contig_13167	GCAGACTGTTTGTCCTCTTCATCTTCAAGATTCAAAGCATGGAGTAACTT[T/C]GGCCATGATTCCCGGACTCCTCCAGGAAGATCAAATTCTAACAGCTTCCC
Arm_031997_Class_I	N/A	N/A	Chr05	62628303	Unique_Ga	Tm1_Mira454_Contig_13193	TTCCGAAGTTTCCTGAATTTCATCATCCTTGTCACCGTCCAGAGTTTCCA[T/C]TGATGGCAAAGCATTGGATGTACTTTCGTCATTTCCAATAGGCTTATTAT
Arm_032003_Class_I	N/A	N/A	*	0	Unique_Ga	Tm1_Mira454_Contig_13196	TCTCTGCAGAAGCCCGATCAAGTTCTTGCCCAAATTTCAGAATTACGCTC[A/G]AGTAAATCTGAGGCGTGCCTGCCATCCAATGACTTCTCAAATCCGCATCC
Arm_032009_Class_I	N/A	N/A	*	0	Unique_Ga	Tm1_Mira454_Contig_13200	TGCTTAGCCCTGTACAAGACCCAAAACCACATAACGGCACACAAGCCTTT[T/G]CCGGTGACAACATGCCATCGCTTTGGATGATGCAAAGTTAGACCTTTGTA
Arm_032010_Class_I	N/A	N/A	Chr02	3120732	Unique_Ga	Tm1_Mira454_Contig_13201	GGGTAATGATTCACCCTGAAAACAGAGTCACTCTCTTCATCCATCAACAG[T/C]TTGCTCAACACATTCCTGGGTTGTATCTTCAACCCATCAGCCATCATTTC
Arm_032045_Class_I	N/A	N/A	Chr08	46308763	Unique_Ga	Tm1_Mira454_Contig_13213	GCAAAATACAGATGCTTTATAGAAAATGAATAGTTTGGATCAAGTAACAT[A/G]GTATAACAAAGGTGAAGAGTTCGGTTGATAATTTAAAACACATCCAACAG
Arm_032046_Class_I	N/A	N/A	Chr08	46308704	Unique_Ga	Tm1_Mira454_Contig_13213	AAGGTGAAGAGTTCGGTTGATAATTTAAAACACATCCAACAGTGCACTAT[A/G]TTTCCATATACATTTGAGATATTACGACCAAAAACTGAGAACAGTAACCT
Arm_032097_Class_I	N/A	N/A	*	0	Unique_Ga	Tm1_Mira454_Contig_13238	ACCTTGTATGATTTTCCTCTGATTGAAGAGAAGCCTGGTTCTTGTTAGGG[A/T]TTAAAGATCCGCCGAAAACGAGAAATGGGRAAAGGAAACCGGTTCAGGCT
Arm_032098_Class_I	N/A	N/A	*	0	Unique_Ga	Tm1_Mira454_Contig_13241	CTGATCAAGTATGCTAATTTCCTTGCAGCATGACCAATAGGACCCTCTAA[A/G]GTGAGACCATCAACGAAACTTGGTGAAATAGCTGCATCGTTTCTACCCAG
Arm_032138_Class_I	N/A	N/A	*	0	Unique_Ga	Tm1_Mira454_Contig_13268	ACTCACGTTCCCAAGTCTTTTCCAGGCATTCCATTTTGCACGAGCAGACA[A/G]CTTGAATGCCATAGGATGAGTCTCATGGCAAGGCCCTTCAGTGGCAACCT
Arm_032140_Class_I	N/A	N/A	Chr04	58602623	Unique_Ga	Tm1_Mira454_Contig_13271	AAAGGTCTAAAGTTTATGTCCTAACATTGTTCCTTGCATCAGAAACAATT[T/C]CCTTTAAAAAAATATATATCCCCTAAATTCATCTTCTTAACTATGCTAAA
Arm_032141_Class_I	N/A	N/A	Chr04	58602550	Unique_Ga	Tm1_Mira454_Contig_13271	CTAAATTCATCTTCTTAACTATGCTAAATCAGGATAGTAGACAGACCATT[A/C]GGCCGTCAATCGCAGCCGAGAACTCCACGAGCTTCGGCTGACCCTGCACT
Arm_032144_Class_I	N/A	N/A	*	0	Unique_Ga	Tm1_Mira454_Contig_13271	TGTTGCTGCATGTAGTGCCCTCCAGCCTGGGCATGTACGGCTGGAGGTTG[T/C]GGTTGAGAATCTGCAATTGCAGCCAAGTACATGAGGTTTCGCTGCAGCCG
Arm_032213_Class_I	N/A	N/A	*	0	Unique_Ga	Tm1_Mira454_Contig_13311	CTTGCTTATCCGGATAAACTGCCTTTCTCTTCTTGCCCTGATCTCTCCTA[A/C]CACTCTGTGCATTCTTGCATGGTGTAGAGGCATCTTTTGTAGTTTTTGTT
Arm_032218_Class_I	N/A	N/A	Chr03	44764510	Unique_Ga	Tm1_Mira454_Contig_13316	TCATTATATATTAGAAAAGTGAACCTAGTGCCAGTTTTGAATATATTAAG[A/G]TATTGCTGTTACAATAATGAGGAGGCATTCAGTTACCTGGAGAAAGAATT
Arm_032251_Class_I	N/A	N/A	Chr04	50098791	Unique_Ga	Tm1_Mira454_Contig_13339	GCTGCACCACTACCCCCTATTTTGGGCAGTATGATAGGATCAGTTTCCCC[A/T]TTGTCAATCCAGTAAAAGAGGAATGCATCAAATGTATCATAGTAGTCATC
Arm_032267_Class_I	N/A	N/A	Chr09	1606812	Unique_Ga	Tm1_Mira454_Contig_13350	GAAAGTAGCTAACCCTTCAACATCAACAGTTGGTTTTGACGGGCTGCTTT[C/G]CTCCACTAAGCTTAACTTACGTGCCCACTTGAACTTTTGGTTCTTCGGAC
Arm_032287_Class_I	N/A	N/A	Chr04	9208167	Unique_Ga	Tm1_Mira454_Contig_13358	CTTGGCACAGTCGACAATCTCCATGACAGATGGCTCTATGAAACGTTACA[A/G]AGTGGCATTACCCACTAGGATGAACAAGACACAAACAACACTTTCAACTG
Arm_032288_Class_I	N/A	N/A	Chr04	9208518	Unique_Ga	Tm1_Mira454_Contig_13358	AAAGAAACAAAGGGGCTAATCCAAGTTAGACAATTAGAAACAAAGGACAC[T/C]AAAGTCTAGACCAAGGAAAGAAGGATAATGGGAAAAAGAATAAGAAAAGA
Arm_032289_Class_I	N/A	N/A	Chr04	9208650	Unique_Ga	Tm1_Mira454_Contig_13358	GGTGAATCTACAAACTACAGTTATATACATTGTATCAGACGCTTAAGGAA[A/G]ACACTAGCTTAAAGACAACAACTGAACAGACACTAACCGCTGAGGACTTG
Arm_032316_Class_I	N/A	N/A	Chr08	56385541	2_GaGl	Tm1_Mira454_Contig_13369	TGTGAGATTTAATTCGGTCTCAAAAGCTGCGGCACACATTTTATATAAGG[T/G]AACAACTCACRTAAATAAGTAAAATATCTTCTAATGTAACAACCAAACCA
Arm_032338_Class_I	N/A	N/A	Chr07	4806882	Unique_Ga	Tm1_Mira454_Contig_13385	TTAGCCATTTCTTCATTAATCATGTCCAGATCTTGAGCACAAAAAGGGCC[T/C]TCAAAGGGGCTATGACCAGGTCTTGGCCATGCAAGTGGGGCCAGATCCGT
Arm_032339_Class_I	N/A	N/A	*	0	Unique_Ga	Tm1_Mira454_Contig_13388	GCTGGATTTTGATGCGGACTCCAAATTCGGCTGCTACAATTGATTTGCTA[A/C]ATGGATTTCACCTTCTTCTTGTGGAATAAAGCTCACTCTCTTCTCACGTT
Arm_032427_Class_I	N/A	N/A	Chr09	3900688	Unique_Ga	Tm1_Mira454_Contig_13435	TTATGATATGAGCCAAGCTCCAAGGTTGCTGTGGTTAGGTTTTCCACAAG[T/G]TCTTGTCCTGTCGACAAATGAATCAAAATGAAAACTTTACAGTTCTTTAA
Arm_032443_Class_I	N/A	N/A	Chr05	26362474	Unique_Ga	Tm1_Mira454_Contig_13441	CCAGTACTAGACAGTGTAGCAACCATCAGCTATGAACTATCAGAGTCTGA[A/T]TATGCCGAGAACGAGGTGAATGATCCTTGGGTACAGAGACTTCTTCATGC
Arm_032444_Class_I	N/A	N/A	Chr05	26362391	Unique_Ga	Tm1_Mira454_Contig_13441	ACAGAGACTTCTTCATGCTGTTGAAATCAATGTGGCTTGGCTCCAACCCC[T/C]GATGACTACTAACAACTACGATTCATTTGTACATTTGGTAATCGACTTCA
Arm_032445_Class_I	N/A	N/A	Chr05	26362222	Unique_Ga	Tm1_Mira454_Contig_13441	AGAGATACCCGAGCGTTGGTAAGCCATTTTTCTGGGATGACGCAGAGGAC[T/C]GTGAGAGACAAATTTGCTCGTCTTACACAGATGGCAACCATACTCAACTT
Arm_032446_Class_I	N/A	N/A	Chr05	26362138	Unique_Ga	Tm1_Mira454_Contig_13441	GCAACCATACTCAACTTGGAAAAGGTGTCGGAGATTCTGGATTTCTGGGG[T/C]GAAAACTCAGGGCCTATGACCTGGAGACTGACACCTGCTGAGATTCGGAG
Arm_032447_Class_I	N/A	N/A	*	0	Unique_Ga	Tm1_Mira454_Contig_13441	ATTTCAAACCTGAAGCTATTGCTGCTTTGAAATTGTRRTCCATGTATCTC[T/C]CTTATCGTMRTWTARWMSAKTWTARTMYTATTTTTGTTTTACAAAAATTC
Arm_032455_Class_I	N/A	N/A	Chr05	12508238	Unique_Ga	Tm1_Mira454_Contig_13445	CCAAAAGTGAAGAGGATCAATCCTTCTTTCATAATCAAACTCATGACAGT[A/G]GAATACAATATTTATGAAAGTGAAACAATTTTCTAACCATCTTAAACCAT
Arm_032461_Class_I	N/A	N/A	*	0	Unique_Ga	Tm1_Mira454_Contig_13448	TACTCAGAAGAAAATAAGAAGGCAGATCACGAATCACAAGAACACTCGAC[A/G]GCAGTGGAGACAGGCACCTGAATATCCTTATAGAGACAAACATAGGGAAC
Arm_032581_Class_I	N/A	N/A	Chr04	21925389	2_GaGl	Tm1_Mira454_Contig_13492	AACAAGGACTCTTCTAAGTATTGATCCAGCTCAGATTTCATTTGCTGGCT[A/G]CTAGTCTCCATAATGTACACATCGAAATCTGTAAGTCCCTGGTCTGAAAG
Arm_032611_Class_I	N/A	N/A	*	0	Unique_Ga	Tm1_Mira454_Contig_13508	TTTAAGTTTAGTTCAGCTACAAATTGAGACAATTAAACTATTCCAACTTC[T/C]ATCCCTCAGGCTTCCCCACAAAAGYATTAATYATACATAYATGATGAWCA
Arm_032647_Class_I	N/A	N/A	Chr04	62004345	Unique_Ga	Tm1_Mira454_Contig_13519	TAAAGAGCAGGTCCACATACTGCCAGTGCTGAAACTACCGCAAATATTAC[A/G]AGGCATAACCTCAACCATGTCCCTGATGATCGCCGTGACATGATGGTTCA
Arm_032649_Class_I	N/A	N/A	Chr13	32735861	Unique_Ga	Tm1_Mira454_Contig_13520	TTCCATATTACGAATATATCACCCATCTTAACCAGAGCAACCAGCGGAAG[A/G]AGAATTATTACTTTAATGATCTCACTGTTCAGTAAAATATCTTTTCCTTT
Arm_032652_Class_I	N/A	N/A	Chr02	53197537	Unique_Ga	Tm1_Mira454_Contig_13524	AGGACAGTTCATGTACTGCCTCAGAAATGGCAGATGTGATCTACCATGCT[A/C]TGGTTTTGCTAAGGCGCAAAGATGTAAAGATAGAAAATGTTCTAGAAGTT
Arm_032655_Class_I	N/A	N/A	Chr07	31602966	Unique_Ga	Tm1_Mira454_Contig_13524	AAGCTGTACTTTTGCTAAGGTCTAGATTTGCAGCTTTTATCCCATGCTTA[A/G]GTTGTTTTCAATAAATTCGAAATAACCTATCTCTGTCATAATTACCAGTT
Arm_032656_Class_I	N/A	N/A	Chr09	65702375	Unique_Ga	Tm1_Mira454_Contig_13525	TAAGCTGCATCTTTTTCTACCAACAGAATAAACAATGCATCGCTCTGCAT[A/G]TCTCCGACTCGATCAATGTTAGGAGGAATTGCTTTTCCTCCCATTCCCAT
Arm_032767_Class_I	N/A	N/A	Chr07	23266688	Unique_Ga	Tm1_Mira454_Contig_13575	ATTGATCCCTTCTCCCATGTTCTGCATCATCTCCATGAACTCCTTGTAGT[T/C]GATGAAGCCATCTCCATCGGTGTCGATTGCGGTAAATGCTTTGGTCACCT
Arm_032810_Class_I	N/A	N/A	Chr05	34343228	Unique_Ga	Tm1_Mira454_Contig_13589	TACCTTGCATATTTTTCCTCTTCTAGGAATTCTGGGTGGTGCTTATATTT[T/C]TCCTTTTCTAGGATTTTTGGGTGGTGCTCAGCCTTGGGCTCTGGACTCCC
Arm_032811_Class_I	N/A	N/A	Chr05	34343397	Unique_Ga	Tm1_Mira454_Contig_13589	CTTCTTTTGGTAGATCATCTTTGACTACAACAAACTCAGATTGAACACCT[A/T]GAGATTCAGTTTTAAACAGCTTGTCTGATTCAAGATCTTGATCAATAGCT
Arm_032812_Class_I	N/A	N/A	Chr05	34343468	Unique_Ga	Tm1_Mira454_Contig_13589	TTGTCTGATTCAAGATCTTGATCAATAGCTTCGACAATTTTTTGTTTGTC[T/C]GGAAATATTAGAAAATTGTCAGAATCATCTATCTCAAGACCCCCTACTTT
Arm_032836_Class_I	N/A	N/A	Chr06	29580611	Unique_Ga	Tm1_Mira454_Contig_13604	CGGAAATGATCAGGCGGTGGGAGCGTCCCAAACTTCTCAGAATCAAAATC[A/G]AAAGTGTGTATGAATTCACTACCATTAGGAGTACAAGGAAACCAGTGAAG
Arm_032847_Class_I	N/A	N/A	Chr01	19588263	Unique_Ga	Tm1_Mira454_Contig_13609	GTTCAGTAATATGCCTAAAATTGGTTTGTTTTACAAAATTGGACCCATGA[C/G]TTGTAAGAGATGTGAACTAAAATTTAAAAAATAGAAGAAAAAAAGAATAC
Arm_032848_Class_I	N/A	N/A	Chr01	19588453	Unique_Ga	Tm1_Mira454_Contig_13609	AATAACTCTCCGCATTTGAAAGCATTATTTTTATGTCATGCTTCACTCCT[T/C]CCAACGTTCGATAATAGTTGTTCTCTAACCTAAGCCGGATGAAATCGGGA
Arm_032894_Class_I	N/A	N/A	Chr03	13576531	Unique_Ga	Tm1_Mira454_Contig_13636	CAATGACCCCAGCATTTGCAGAAGAAGCAACAGCTGTGGTGAAAAGGCCA[C/G]CTGCCAAGTAGAGCACAGCAGCTCTTCTTCCTTCACTGGCACCTGATCCT
Arm_032901_Class_I	N/A	N/A	Chr12	34946	Unique_Ga	Tm1_Mira454_Contig_13638	GGTTTCTCTTTTCTCCATGACTGTTGATCTCCACTGGCTGCTACAAAAGC[T/C]GAAAATTGCTTCTGAATCCGACATTCCTTCTCAATAATGCTTACATTGGT
Arm_032915_Class_I	N/A	N/A	*	0	Unique_Ga	Tm1_Mira454_Contig_13649	GCACTTCCACTCAACTCAGTTGTTGTCTCATCAGGCTCCAAACCCAGGAA[C/G]GACTCCAGGCTCGAGATTTGCTCCTTCAGCTCCATCTCGCTTTCCATTGC
Arm_032955_Class_I	N/A	N/A	Chr13	31195027	Unique_Ga	Tm1_Mira454_Contig_13663	RACAGATGGTGTGACATTGGAATATTTAAACAGTTTTTAGTGGTTAGTTC[T/C]CTAACCTGAGAGATCAGTGGCAACGTTGTGACTATCCAAGTCAAGAACTT
Arm_033047_Class_I	N/A	N/A	Chr04	3728627	2_GaGl	Tm1_Mira454_Contig_13692	GCATCTATATAATGATATTAATAATAATAAGATAGGCTGCCTGATTCTCC[T/G]AGGCAGCAGCACCATCAATTTATATTTGTAAGCCTGCTCTCAGGACTGTG
Arm_033054_Class_I	N/A	N/A	Chr05	53596912	Unique_Ga	Tm1_Mira454_Contig_13696	ACAACCATTACCTCAAATTCTCTTCCTAAGCGAGACAAAAAAGAAAGTGC[A/G]TTATCTAAATTTCCAAATCCAAGGTTCGTTGCTACACTGGGCCATCAAAG
Arm_033087_Class_I	N/A	N/A	Chr05	3328653	Unique_Ga	Tm1_Mira454_Contig_13712	ACCGTGGTGCTTCATAGTATCTCTGCTTAAACAAGGTTCTAATGTTCATG[T/C]TGGCTAGCCCAGGCTGCACTACCATTTGCTTTGCATTTTTATTTATTTTA
Arm_033091_Class_I	N/A	N/A	*	0	Unique_Ga	Tm1_Mira454_Contig_13714	CAGCTGATAGTTGATTCCTTACGAAGTTCCACTGTTGTAGAAGTACAAGA[T/G]GACAAAGTGAGGAGGCGTAATGACTGGAGGAAATGGGTACCTTATCAGGT
Arm_033092_Class_I	N/A	N/A	Chr02	17500140	Unique_Ga	Tm1_Mira454_Contig_13714	GTGAGGAGGCGTAATGACTGGAGGAAATGGGTACCTTATCAGGTTTCCAC[A/G]GTGCCGGGATCACTGTCTCCTGGTGGATCAAGTGCTGAAATGCTGGCAAG
Arm_033157_Class_I	N/A	N/A	Chr03	43548771	Unique_Ga	Tm1_Mira454_Contig_13741	CAAGATTGACAAATCTTGATGCTAATTGTTAAAAACGCAAAAAAGACGAT[A/G]ATTGAATCTCTTATCTGCACTTTAATAATTAAATTTAGAATTTATTAATG
Arm_033194_Class_I	N/A	N/A	Chr13	373852	Unique_Ga	Tm1_Mira454_Contig_13760	AAAAGATACACTAATCTATTGCTTGGGATCACAACAAAACAGAATGAGGG[A/C]AGATTTACAGGCACAACCCCATCACTGCTCTTTCCATATCCTTCCTGTCA
Arm_033195_Class_I	N/A	N/A	Chr13	374504	Unique_Ga	Tm1_Mira454_Contig_13760	TGTGGATTTGATTTGACATAGCGGTGGTTAAAGGTGCAGCCATTGTGCAT[A/G]TCGACTTTGTGATCATCTTTTAGGTGGGCCACTAGATGAGGAATATCACC
Arm_033211_Class_I	N/A	N/A	Chr09	34590307	Unique_Ga	Tm1_Mira454_Contig_13767	CCCATTATTTGAAAGGAATATCGAAATAGAGAAAACATCCAATCTCCTAA[A/C]AGAAAAGACCATAACCTGGAGAAACCCGGACATGAACAATTCTGTCTGAT
Arm_033262_Class_I	N/A	N/A	Chr07	20268390	2_GaGl	Tm1_Mira454_Contig_13788	TTCTTGTGATGGGGTGGTATAATTTCGTGTTGGAGTAAGGTAAAAGCTGT[T/G]TGAAGATTGGATGGAAGAGGAAATGCTTGGATTTGGAACAAGGGTTTTAT
Arm_033266_Class_I	N/A	N/A	Chr12	23597349	Unique_Ga	Tm1_Mira454_Contig_13793	TGGCGACAAACAGGACAAGAGTTTCGAATAGAAAGCCAAGGTAAAATGCA[A/G]TCCGAATGGTAAATATGCTTACAAGGCATTTCCCGTGCTTCGGAGTCGAG
Arm_033267_Class_I	N/A	N/A	Chr13	48453650	Unique_Ga	Tm1_Mira454_Contig_13794	TGAACTTTAGATTTTCACTTGTTAATTTTACAAGGAAGATGAAATGAAAC[T/C]GGGTTTACGTTCTATTGGCTTTCCCTTTAACATGCCATCTAATTCTTTCA
Arm_033268_Class_I	N/A	N/A	Chr13	48453527	Unique_Ga	Tm1_Mira454_Contig_13794	TGGCAACGTAATTGGTAGCACAATTCCAGCCTCTCCTTTCTTGTTCTTGA[A/C]TGGTATTAAAAAACTTGCTACTCCAGGTATTGCCCCTACTCCACCTTTAG
Arm_033269_Class_I	N/A	N/A	Chr13	48453433	Unique_Ga	Tm1_Mira454_Contig_13794	CCTTTAGCTGGACCACCATAAACTGCTTTGCCCCACCCGAAATCCGCATC[A/G]TCAAACCCGGCACGTGTCACATCCGACACCAGGTAAGATCGAATAACCGT
Arm_033271_Class_I	N/A	N/A	Chr13	48452870	Unique_Ga	Tm1_Mira454_Contig_13794	AGCCCCCAACAGATGCCTTTCCCATACGGGTGGAATGGATGGGGTAAGCC[A/T]ACCACGAGCCATTTCTCCTACAGCAGACATGAATTGAGCTAGGCCAGCAG
Arm_033351_Class_I	N/A	N/A	Chr07	58287458	Unique_Ga	Tm1_Mira454_Contig_13825	ATCTTGACGACTCGGCAATCAGCTCGTGCCCTTCTTGCAATAAACGACTA[T/C]TTCTCTCGGCTCCGAGCTCTGAGTTCTCTCTGGCTGGCTAGACCTCGCGA
Arm_033380_Class_I	N/A	N/A	Chr08	28495973	2_GaGl	Tm1_Mira454_Contig_13840	TGAATGGAAACCACCTCCTGCATTGAATCATGCAAAGTAAATAAATTAAT[T/C]GTGTTTGCTGGAGTTGGAGAGTGGATCTGGTAGTTTAACGGTGGGAGCCT
Arm_033445_Class_I	N/A	N/A	Chr11	24023361	Unique_Ga	Tm1_Mira454_Contig_13871	CTGGATGGCCATGCACTGCTTTATATTTTCATACAAACTATTCTATGGTC[T/C]TCCACTAACAAAACATAGATTACTCAACATATTTGTAGCAGCATTTCCAT
Arm_033451_Class_I	N/A	N/A	Chr11	24022519	Unique_Ga	Tm1_Mira454_Contig_13871	AAGGACTGACATTTGGGATGGATTCATAAAGTCCAGCAGCTGACATCCCC[A/G]CCAAATCCTCAACATTGGCACTTGAACGAACAATTAAGCGTACATTGCCT
Arm_033452_Class_I	N/A	N/A	Chr13	40279412	Unique_Ga	Tm1_Mira454_Contig_13872	TGTCAGGAAGAGAGTGCTTACCAGCTCCTGCATAAGCCTCTTGCTTGCTA[T/C]TCACTTCAGTCTCAAGTGCCGGTTTCCCGTATCCTTCGTCATCATCCAGC
Arm_033480_Class_I	N/A	N/A	Chr06	10565258	Unique_Ga	Tm1_Mira454_Contig_13878	GCTATTYAAGGCATTAGCAGCAACAGCCTTCCTTGTTTCAACCTCTTTGG[A/G]AAACAAAAGCTGTATTGTATTCCAAAGAACTGTGTTCACAGTGCAAGATC
Arm_033515_Class_I	N/A	N/A	Chr06	42434206	Unique_Ga	Tm1_Mira454_Contig_13895	TATACAAGGTAACTAAACATGTTACGAAAGCATGGTATATTTATTTTGAA[C/G]TAATACTAGTGTACCGCACTGCGCGATGCAGGTACTATGGCGGGCGACCA
Arm_033520_Class_I	N/A	N/A	Chr02	24027706	Unique_Ga	Tm1_Mira454_Contig_13899	TTGCCAAGTGACAATCAGTTGTTCCATTAGGTGTCCACAAGAAGCCCTTG[A/T]ACTTGTATGACGCGAGACCAAAGACAGGCAATGACATCTTTGGAACATCA
Arm_033522_Class_I	N/A	N/A	*	0	Unique_Ga	Tm1_Mira454_Contig_13901	GGTCCTAATGAGTCAGGCCAATAAATGTCAGTCAGCCCATTGAAATCCTT[T/C]TCTGTAGTACCCATGATGTGGGGATCAGATGCACGCTCATCTACGAGTTC
Arm_033593_Class_I	N/A	N/A	Chr02	2821880	Unique_Ga	Tm1_Mira454_Contig_13940	TCATCGCAGCCACTCCTTAAGGATGCTAGATTTTCGGAGACAACTTTGTC[A/G]GAGAAGTTTTTGTGTAAGGGAGACCGTCCGATGAAGCTTGGAATGAACTG
Arm_033594_Class_I	N/A	N/A	Chr02	2821658	Unique_Ga	Tm1_Mira454_Contig_13940	CCCAATGGCTCAAATTTGTTTTCGCTTTTGTCCTTTAGAAGARCTCTATC[T/C]GGGGTCGAAGAGTCCCCAACTGTTGAGGCTATAGCTGCTGCTGAGGCAGC
Arm_033618_Class_I	N/A	N/A	Chr05	4217012	Unique_Ga	Tm1_Mira454_Contig_13953	GTGAACAAAGAGAGTGACAATTTGGTGGTGCTTCCATCAGATGAGCCATT[T/C]TCCCGTGCAGTTGGTACACTTCTAGATCCATCTCCTGCATCCACTGTTGG
Arm_033644_Class_I	N/A	N/A	Chr04	20229813	Unique_Ga	Tm1_Mira454_Contig_13969	ATGATATAAACGTGCATGGAATCAAAACGTATAATAACAAGAACAGGAAG[A/C]AAGATGAAATGACTATAATATTATAAGTTTACAACTCATTAGTGCAAGGA
Arm_033645_Class_I	N/A	N/A	Chr04	20229667	Unique_Ga	Tm1_Mira454_Contig_13969	GCTTGCCAAGCAGGCTCATCATTTTCATGAATGAAACCACTTTTCATGTA[T/C]AAGTTCTTCGCTGGCTCATTGTCGACAGCAACATGTACATATAGATCAGT
Arm_033649_Class_I	N/A	N/A	Chr10	24716683	Unique_Ga	Tm1_Mira454_Contig_13973	GCCAATATCCTCCCTATCGCGGGTGACATCTTGAACCCATGACCTGAAAA[T/C]CCACCTCCGATCACCACATCCTTCCCGAACTCCCCTCCCAAAAAATCGAT
Arm_033650_Class_I	N/A	N/A	Chr10	24716944	Unique_Ga	Tm1_Mira454_Contig_13973	CCTCCATGTACTGCTACTTTAATCAATCCCGGGTACTCCAGTGACGGTGT[T/G]CCATAAATGTATGGATGTCCGTAGCTAGCGAACGTCGGAAAATCATTTCC
Arm_033678_Class_I	N/A	N/A	Chr07	59481380	Unique_Ga	Tm1_Mira454_Contig_13983	AGGGTAAATAACACTTCTTCCTAAAATTTACAGTAAGTTTTCTCTATGCA[A/G]CAACTTCAGTTAACGGAACTTCGACCAACAGCGGTTTTGTTGTTGTCATC
Arm_033679_Class_I	N/A	N/A	Chr07	59481318	Unique_Ga	Tm1_Mira454_Contig_13983	AACGGAACTTCGACCAACAGCGGTTTTGTTGTTGTCATCGGAGTTGCAGA[A/G]GTCTCAGGTTTTGGTTGCCAGAACTCGGTATAGTGGAATTCGATTTGTAA
Arm_033690_Class_I	N/A	N/A	Chr07	13796168	Unique_Ga	Tm1_Mira454_Contig_13995	AAAGCTAAAGCTGTATATATGTAAATGATCCCCCAAAAGTTTCAAGATAG[A/G]GTAGACACTTGATCCTTGTTCTCTTCAGAAATGTTTAGCAGCAATTCTCG
Arm_033705_Class_I	N/A	N/A	Chr07	58077066	2_GaGl	Tm1_Mira454_Contig_14001	CGGAGGGCGAGGGTTAGGAAGATGCAGCTGGAAGCGGCGGAAAGGAGGAT[A/G]TAATTGCAAAAGAGGAAGATTTTGTGGGTGTGGTAATGGGATTTTGTGAT
Arm_033706_Class_I	N/A	N/A	Chr07	58077014	Unique_Ga	Tm1_Mira454_Contig_14001	AATTGCAAAAGAGGAAGATTTTGTGGGTGTGGTAATGGGATTTTGTGATT[T/G]TGGATTGCGGGATTGTGTTCAAGTGAATACCCATTGTCGTGATCTGATTG
Arm_033721_Class_I	N/A	N/A	*	0	Unique_Ga	Tm1_Mira454_Contig_14012	CATGGAAGCACTGTTATGCTTCTGGATCTCCCTTCCTTCCTGCAGGATTC[A/G]ATGATCCAAGCTGCACAAGCTTTCCTCTCTAAATCCACCTCTGCAACATC
Arm_033726_Class_I	N/A	N/A	Chr10	41823472	Unique_Ga	Tm1_Mira454_Contig_14014	CTTCATCATGTCTTCCCTTCATACACTCTTTGGCTTCTTTAAGAAGACCA[A/C]TAGCTTCTGTAAGATACTTGTTGAAGACCATATCATCAACAACCTTTGAT
Arm_033727_Class_I	N/A	N/A	Chr10	41823764	Unique_Ga	Tm1_Mira454_Contig_14014	CAATCTGACACTGAAATCAATGGAATGAAGTAGATTATCATCCGATTTCC[A/T]TCTTTTCCTCTTATCCGCATGACTTGAGCTGAAAGAAATGTCATGAGTAT
Arm_033763_Class_I	N/A	N/A	Chr07	3169052	Unique_Ga	Tm1_Mira454_Contig_14039	TGATTTCTCGTCTCTCTGCAAAAAACTTTCCAGTTATTGCTTGGTCAGAA[A/G]GCAAGGAAAGCCAGACTCCAGTGTCAGCTGCAACCTCAGGAGAAATATTG
Arm_033767_Class_I	N/A	N/A	Chr04	10538143	Unique_Ga	Tm1_Mira454_Contig_14040	CTACTTTACAGAATGGTTTGTCGGACCTGTTACTGCAACCAGCTTCACTG[A/G]TGACATTACCGCCTTCAAACAACTCAGATTCTATCTCCAGCCTACTCATG
Arm_033789_Class_I	N/A	N/A	Chr02	17781671	Unique_Ga	Tm1_Mira454_Contig_14050	TGATTGATGAGATAATGGAGCTGAGCTGAAATGAATGGAGGGAAGCCATC[T/G]AGAGACATGCCTAGCTCCTTTAACAGGCTCAAAGAGATCACTTCCGATGC
Arm_033795_Class_I	N/A	N/A	Chr04	62028497	2_GaGl	Tm1_Mira454_Contig_14057	ACACAAATTTCCACCACAGCAGGGGCTTGCCCGTAGAAAGACCTGAGCTC[A/C]CGCTGCAATGGCGGTCCGTTTACATCAGGCACATGCCAAACATATCTTGG
Arm_033803_Class_I	N/A	N/A	Chr11	5134760	Unique_Ga	Tm1_Mira454_Contig_14059	GGCGTTTCTTTTGATGATTGACCTTCCTCGTGAGATGGCTTGTTTTCGTC[A/G]GGCTTAGGTGGAGGCGGGGAACCTTGGTGGTTGTTCAGTTGGTATGGTGC
Arm_033804_Class_I	N/A	N/A	Chr11	5134326	Unique_Ga	Tm1_Mira454_Contig_14059	GCGGTTGCAGAGGTGATGTTCAAGTCAGGGATATGAGGACTGCTGTAGTC[A/G]ATTTTGTCAAGGTTAGCATTCAGTTTTTCCATGGCAGAGTCGGCAACAAC
Arm_033820_Class_I	N/A	N/A	Chr05	58339956	Unique_Ga	Tm1_Mira454_Contig_14067	ACAACACAATAGGCACCATTTCACTAGGACTTTCTTTTCCTTGGATATTA[A/C]AGCAAAACCAGTTCAGTTTCTTTTCTAGACAATACCCAAAAGTTAAGGGT
Arm_033827_Class_I	N/A	N/A	Chr08	46861781	Unique_Ga	Tm1_Mira454_Contig_14078	TCTCATCTTTGAGAGCCTGTAAGTTCTCTTTAGCAGCATACAGCTGCTGC[T/C]TTTCCAGCTCCAACTTCTTCTCCTCAGTTTTCACAAATTTCTCTTTGTCC
Arm_033828_Class_I	N/A	N/A	Chr08	46861681	Unique_Ga	Tm1_Mira454_Contig_14078	CTTGACTGTTTTCAACCTCACCTCAAGGTCCTTTTCTTTCTCCTTCATTC[A/T]CTCTGACTTCTTATCCAGTGCCTGTTCTTGTTTCCTCAACTTTTCTTCTT
Arm_033829_Class_I	N/A	N/A	*	0	Unique_Ga	Tm1_Mira454_Contig_14078	TATTTCATGTATCTTGCCTTCCTCCTCATCAACAGACTTCCTCTTTTCTT[T/C]AAGTTCCAATTCAAACTCCTGCCTTTTAGCATCCAGAATAACCCTTTGCT
Arm_033886_Class_I	N/A	N/A	Chr11	1567190	Unique_Ga	Tm1_Mira454_Contig_14105	ATGAAGATGTATGTTTAACCAAAACTGTGGTTGATGTAGTTAATAGGATA[T/C]AGTGCATTGATCTAACCGGTGGCTGATGTGGGTGCAAACGTTTTAATAGG
Arm_034010_Class_I	N/A	N/A	Chr04	1239706	Unique_Ga	Tm1_Mira454_Contig_14135	TTGCATTTGCTTTACCACCTCCCTGGTGCTGAGATGCCCCAGGAACAGAA[C/G]TGGGAGAGAATGGATCATAAACTTGCTGTCCGGCAGAATGGCCCAATGTA
Arm_034022_Class_I	N/A	N/A	Chr12	33345304	Unique_Ga	Tm1_Mira454_Contig_14142	GTTATAAATTCTTCTTTTGTTAAGGCAATCATTCAACAAAACCAACATCG[A/C]AATGATCAAGTAATCAAGGATAAACCCGATCGAGAAGCTACTAAAACAAC
Arm_034026_Class_I	N/A	N/A	Chr11	3921141	Unique_Ga	Tm1_Mira454_Contig_14145	TCGAGAAAGAGCTTCCTTATGAAGTTACGGAGAGTATTCGGTTGCTTCGC[T/C]GCAAGTCTCCCTCTGATGGTGAAGGCAATGAGGCAGTGGTTGATCCTTTG
Arm_034067_Class_I	N/A	N/A	Chr13	2504974	Unique_Ga	Tm1_Mira454_Contig_14170	ATCACTTGTACTCAGAAACATGACTTAGAGATGCCAATGCCATAGCTAAA[A/G]ATCTGCATCAATGAACAAATAAACTTGGTAAATCAAATATAATAGTTACT
Arm_034071_Class_I	N/A	N/A	Chr08	28381403	Unique_Ga	Tm1_Mira454_Contig_14174	GACCAGTCCGTGAAGATGAATTTCTCGAGGAAACAGCAGGCAAGGTGCGC[T/G]TCAACCAAGATTCTGATGGAGCTTTAGGTAAAGGTAAGGCAAGAGGAAAT
Arm_034072_Class_I	N/A	N/A	Chr08	28381481	Unique_Ga	Tm1_Mira454_Contig_14174	GTAAAGGTAAGGCAAGAGGAAATTTTAAGTTGCAGCCATGAGAACTTCCT[T/C]GGTTACTTGATTTGATTTGCGGCTGGCTTTCCAAATCAGCTTTTCTACAC
Arm_034073_Class_I	N/A	N/A	Chr08	28381569	Unique_Ga	Tm1_Mira454_Contig_14174	AGCTTTTCTACACTCAGCTGCTTTTGAGTTTGTAAATTTATTAGAATGTT[C/G]TATGAGGTCTTGTTGACTTAATTTAAATTCATTAACATTTAAGAATGTCA
Arm_034074_Class_I	N/A	N/A	Chr08	28381954	Unique_Ga	Tm1_Mira454_Contig_14174	GATGATATTCCCCTTTGTACAGAATCTACATACAGAGTTTTCTCAACAGG[A/G]CTTGCTGAACCTGATTCCTGGCTAATACTCTCACTTGCCAGACATTCTTG
Arm_034088_Class_I	N/A	N/A	Chr09	47906055	Unique_Ga	Tm1_Mira454_Contig_14184	ATCAAGAACTTCAAGGCTGGTTTTTGAGAAGAGACACTACTTTTGGAGGT[T/C]GGAACTACCATTTGGGTCTGACTAGGAGAACTTATATACGATGTATCTTT
Arm_034200_Class_I	N/A	N/A	Chr09	21435304	Unique_Ga	Tm1_Mira454_Contig_14226	GGTCCAATGTCCTGTAGAAACATTGCAGCATCATGGTAGAGATCAAATTC[A/T]CCCAGTCCATCCCAGTCATTGAACTGCAGCCCATTCTCCACAGGTTTCTC
Arm_034209_Class_I	N/A	N/A	Chr01	8281726	Unique_Ga	Tm1_Mira454_Contig_14232	CTGAAGCACCTGCCGCAGCTGAGGCACCTCCACTAGTGGCAGTTGTGAAT[A/G]ATGAGCTGTATGCAGCTGATTATGCCCTGAAAGAGGTGAGGAAATATGAC
Arm_034210_Class_I	N/A	N/A	Chr01	8281657	Unique_Ga	Tm1_Mira454_Contig_14232	ATTATGCCCTGAAAGAGGTGAGGAAATATGACAAAGAGAAGAACTTGTGG[A/G]TCACACTAGGGGGACTACCTGACCAAGCAGTCTCTATGAATGGTTGGGGC
Arm_034211_Class_I	N/A	N/A	Chr01	8281410	Unique_Ga	Tm1_Mira454_Contig_14232	GTTTATAACCTGTGCTGTGATGGGATGCTGAAATGTGCATCCAGTTTTGG[A/T]GGCACTGTGATGCTGTACAAGTCCTTTTTCTGCTGGAACTTACAGCTCTG
Arm_034221_Class_I	N/A	N/A	Chr07	5725596	Unique_Ga	Tm1_Mira454_Contig_14242	TCCATGGGACTCTATCAAAGGCTTTTGGTGAATAAATCAAACCTTGGGTC[A/G]AAACGCCTTCCACCATTATAATCATCATCTTCATCAACAGCTAAAGGACT
Arm_034285_Class_I	N/A	N/A	Chr06	39671472	Unique_Ga	Tm1_Mira454_Contig_14273	ATATGTTCCATTATAATCCCTGCTGTGCTGTGGTTCACAAGTCCCTGACA[T/G]CCCGGCCGATAGTCAACCAACCCTCCCATGTATTTCGTCCATCGTTTGTA
Arm_034299_Class_I	N/A	N/A	Chr09	55129665	Unique_Ga	Tm1_Mira454_Contig_14279	TAACCATTCAGTCAAAATCTCTGCTTGGTTCACAGATGGCAACGCCAGAA[T/G]TATGGAAACAAATGTTGATTCCAATGATTGCCAAAGTTCACCGTCTATTT
Arm_034300_Class_I	N/A	N/A	Chr09	55129484	Unique_Ga	Tm1_Mira454_Contig_14279	TTCACCATGTGAAGCCGTTTAGTGGTTGGCAGAATAACAGTGCCATACCC[A/G]ATTGATTCCAGAACTTTCGCCACAACCTCAACAACCTTCAGCTTTATCCC
Arm_034301_Class_I	N/A	N/A	Chr09	55129361	2_GaGl	Tm1_Mira454_Contig_14279	GATTGCATTATCGCCACTATTTTATCGGATGCATCCACCCAACTGTTAAC[A/T]AATACCCTCATTATTTCCAACTTTGACAACAGCTGACAAGCCCATGAAAA
Arm_034321_Class_I	N/A	N/A	Chr08	5941120	Unique_Ga	Tm1_Mira454_Contig_14296	GCGACGGCTTGTCGTTTTGGAGGCTCAAGATTGTTATTTGAATTTTTGTC[A/G]GCGAAATCCTCGGCGTTGTAGATGACGGTGATGTAGAGAGAACAGCTGGG
Arm_034322_Class_I	N/A	N/A	Chr08	5940972	2_GaGl	Tm1_Mira454_Contig_14296	GAAAAAGATCGCCGCAAGGGCATGGATATGTGTATGCCTGCAACTCCTCG[T/C]TCCACTGCATGTCCTCTATCTCCACGTCGTCGTACGACATCGTTAGGTTG
Arm_034323_Class_I	N/A	N/A	Chr07	14252852	Unique_Ga	Tm1_Mira454_Contig_14297	TCCATTAGATGAAAGTGCCTATATTTGTTCCATGGAACTATCCCCCCGGC[T/G]AAAAGCTCCATTGCCAAATCCCTTTCTGCTCCTTTCTTGATCTCAGTAAA
Arm_034324_Class_I	N/A	N/A	*	0	Unique_Ga	Tm1_Mira454_Contig_14297	ATCCCTTTCTGCTCCTTTCTTGATCTCAGTAAAACATGTGTAAATTTATT[A/C]TGTAATCTGCGAGAAAGAACTGAAATAGACTTTGTTAATGCCACTGTAAT
Arm_034330_Class_I	N/A	N/A	*	0	Unique_Ga	Tm1_Mira454_Contig_14300	TAGATTCACAACCCCGAGGGGATCTATTCTCTTCAAATATATAATTCGTC[T/C]TATGCGACCCTATGAAGTCCATGTAAGCCGGATTGTGCAGTACAGCATTC
Arm_034342_Class_I	N/A	N/A	Chr05	27688117	Unique_Ga	Tm1_Mira454_Contig_14304	TGACTGTTTTGAGACGGGGCGATCTTCAGACCAGAGCTCCAAGTTTACAG[T/C]CCTTGCTCCCCAGTGGATGAGGCACTTATAGACCTCACCAACATTAAATC
Arm_034343_Class_I	N/A	N/A	Chr05	27688706	Unique_Ga	Tm1_Mira454_Contig_14304	TAAAMTTTTTCTCCAGTTTCAGGCCAAACTTCCTGSTTAGTGCCATCMAC[A/G]GAGGTAAATGCCACAAAAGTTTCTGTTGGGTGCAAGAGAGAGAAAGTTGG
Arm_034354_Class_I	N/A	N/A	*	0	Unique_Ga	Tm1_Mira454_Contig_14311	CAKCTTATAACGACAGAAATTATTCGTCTTAGCAAGCTTCACSAGYTCCT[T/C]TGCATCTTCAAYSTTGGAGGCTTTGACCAATTCATCCACCACTCGCTGCA
Arm_034357_Class_I	N/A	N/A	Chr10	38584888	Unique_Ga	Tm1_Mira454_Contig_14311	ATCGTAAAAGTCAGCTTATCTGGTGCACATTCATTTTTCCCTATTTGATT[A/G]TACCACTCTTTAGCTTCTTCCAATTTTCCCTCATTAACACATGCTCTAAT
Arm_034358_Class_I	N/A	N/A	Chr10	38584960	Unique_Ga	Tm1_Mira454_Contig_14311	AATTTTCCCTCATTAACACATGCTCTAATCATATAATTGAAGGTAAACAC[A/G]TCAAGCTTAAGTCCTTTACTCCTCATTTCTTCAACCAAGTTAACTGCCTC
Arm_034359_Class_I	N/A	N/A	Chr10	38585168	2_GaGl	Tm1_Mira454_Contig_14311	CAAACCTTCCATTCTTAAAAAACTCATATAAAAGCGTGTTAAAAGTAATC[A/T]CATCCGGCTGCACACCCTTCTTCTCCATCTCATCAAGCATCAATCTAGCA
Arm_034360_Class_I	N/A	N/A	Chr10	38585317	Unique_Ga	Tm1_Mira454_Contig_14311	GAAACCAAATCTGGCTCAACTGACAACCTTTCCGGCAACTCCTTGAAAAA[A/C]CCATTAACCTTATCAAACTTTTTGGCATTCACGCAAGCTCCCATAAGAGC
Arm_034400_Class_I	N/A	N/A	Chr07	15687589	Unique_Ga	Tm1_Mira454_Contig_14334	ACCCCTGATCCTTGCSCATCTTTATGAACTAATGGTCGCAACCCTAAGCA[A/T]AGGGAAAGCAGTGCCGTGAGGTGCACCAGCAAAAGGGTCGTGCCCGGTAC
Arm_034408_Class_I	N/A	N/A	Chr09	7210379	Unique_Ga	Tm1_Mira454_Contig_14339	CGGCCACTGATCTTGCTGAATGAACCAACTGCAGATAAGCTCTTGAAGCT[A/G]CTGCTTCCTTCACTAAAATTCCTTGACTTCCTTGTTTTTCTCAGCTTTGA
Arm_034417_Class_I	N/A	N/A	Chr06	42654338	Unique_Ga	Tm1_Mira454_Contig_14344	TTGCTTAATTACATGGCAGAGCTGCTCCTGAAGGATCCAAGAGCTTTAAC[A/G]GCAGCTGCCCTCAGGATAAACTGGTGATAGATTGCAGCAATGGCTGCACC
Arm_034480_Class_I	N/A	N/A	Chr11	17998627	Unique_Ga	Tm1_Mira454_Contig_14382	ACAATATGCTTGATCAGTTCCAAAATCACTATAAAAAGTTGGATTCTGGT[T/G]TTCTGAGCAAGATCCCCAAAGGAAAGTTCAAGCTTAAGAAACATGACTAG
Arm_034542_Class_I	N/A	N/A	Chr08	45214284	Unique_Ga	Tm1_Mira454_Contig_14429	TAAAAGGACTTGGTATCAACCGTGTTAGAGCTACGAAAATGGCTGATACT[A/C]ATCCTCCTTTTCCTTCTCCCACCAGGGCTCACTTCTTCATCTTTCATGGA
Arm_034543_Class_I	N/A	N/A	Chr08	45214062	Unique_Ga	Tm1_Mira454_Contig_14429	TGTTTTTCCACCAAATGAGACTGGTGAAGAAGAGGGTTTCTTCTCATCGC[T/C]ACATCCAAGCTGATCCGATCTCCTTTCAATGGCTGCCTCTCGTCCCGCGT
Arm_034580_Class_I	N/A	N/A	Chr02	1769938	Unique_Ga	Tm1_Mira454_Contig_14443	AAGTGTACCTAGTTGGCGAGTTTTCACATATAAAAGGAAATTCATATCCA[A/G]CTCGAAGTAACAAGCAAGCACGCTATGTTGTTGGTACCTTTTTTCATATG
Arm_034607_Class_I	N/A	N/A	Chr01	15561620	Unique_Ga	Tm1_Mira454_Contig_14453	GAGAATGTGGTGAAAAGACAAGACCTGCTGCCTGCTAGTACCGTTTAAAA[A/T]TTTTCAAATGCAATTAAAAGGGGGTAGGCATGGTAATCACGGAGCTAAGA
Arm_034622_Class_I	N/A	N/A	Chr07	11194763	Unique_Ga	Tm1_Mira454_Contig_14463	AGCACGAAGGACTGCACCGAGCATACTTGAAGATTCGATCAATATATTGT[T/C]GAATGCTTATGGTGGGAACTCTTAAGCCATGGAAGATTGCAATGTTGTCT
Arm_034623_Class_I	N/A	N/A	Chr03	6734810	Unique_Ga	Tm1_Mira454_Contig_14464	GATTCCTAGCCTTTCAAGATATTTTACAAGAAAAAAAGAAGAAAGCAGCA[A/G]ATGAATGACCATAGAAATTTCAGAAAGGAAAATCTTGGTGTGGACTATCA
Arm_034654_Class_I	GOOD	N/A	Chr03	41953	Unique_Ga	Tm1_Mira454_Contig_14477	TATGTGAGATACAGATATTATGATCTTAGGGGCCTCTGCGTCAAAGTTAG[T/G]GGCCTCATTGACAAAATTCCATTGTCAAATTGACATGACGCTCCTATTTG
Arm_034669_Class_I	N/A	N/A	Chr11	31499603	Unique_Ga	Tm1_Mira454_Contig_14486	TGGTGAAAATTTCCCTTTCCATGGTGTGACATGTGAATGTACTTAAATTA[C/G]AATCCTACTGTATTATCTGATGATATTGTGATCTCAATGAAGCTCAGTGT
Arm_034731_Class_I	N/A	N/A	Chr05	4218987	Unique_Ga	Tm1_Mira454_Contig_14519	ACTTCATAGGCTGTTACTACCCTATCTCTGTCCCTACTAAACTTCTTCTG[T/C]ACAGTAACACACTCCGGTCTCGTCCCTTTCATCTGTTTCACCTTCACATC
Arm_034732_Class_I	N/A	N/A	Chr05	4219101	Unique_Ga	Tm1_Mira454_Contig_14519	ACCCCATCTTCCAAAAACTCCTTCACATTATAAATAGTAATCAAAGTCTG[A/G]AAAGCACTCGGCACTAAAATAATAGGCACTCCTTCCCCAAGTTTGCTCCC
Arm_034742_Class_I	N/A	N/A	Chr04	44916967	Unique_Ga	Tm1_Mira454_Contig_14529	GGTGGAAACATTTTCATTCAGTCTGATGGGGAACATCTAGGATTTCTTCC[A/T]AGGAAGTTGTCTATTCTACCTGGTGCTATCGAGATGATATGCTAACGTGA
Arm_034750_Class_I	N/A	N/A	Chr05	36908420	Unique_Ga	Tm1_Mira454_Contig_14533	CATTTGGGCCTAAGATTACCAGTCCAGACTACTATGAAGGAATTGTGGAG[A/G]CCTCCAAAAAGGGGCAGCATAAAAATAATTTTGGATGCATTGTTTCATGT
Arm_034755_Class_I	N/A	N/A	Chr09	9573147	Unique_Ga	Tm1_Mira454_Contig_14534	TAGGGATTTCGAGGTTTTGTACAACGCAACCGAAATGGAGGTGCTTTGTG[T/C]TTGTGGTTTGTTTAATTTCAAAGGATATTTGTGTCGGCATGCGCTTAGGG
Arm_034816_Class_I	N/A	N/A	*	0	Unique_Ga	Tm1_Mira454_Contig_14566	ACTGTTTAGTCTTTCATTTATTTCTTCCTTCTCCTTTGGCTTTTTGTTTT[A/T]TTGTTTTTTGTTTTCTTGTTCTCTTTTTGTCTAATATGTTAATTGGTTGT
Arm_034817_Class_I	N/A	N/A	Chr09	66183238	Unique_Ga	Tm1_Mira454_Contig_14568	AAAAAATGGATGTCTTAGTGCTTCTCTAGCTTTAAGTCTGTCAACTGGAT[T/C]GTACTGTAGTAGCCCTTGCAAGAGATCAATCAAATCACCAGCAGAATGAT
Arm_034822_Class_I	N/A	N/A	*	0	Unique_Ga	Tm1_Mira454_Contig_14570	CAAGGAAATTACATGAAGAAATAGATCTCTGGAAAGTTTTTCCAAAAACT[T/C]TGAGATTTTAAGCTCCCGATTCCAGCTCGAATATCCATTAGCGTCTGAAA
Arm_034852_Class_I	N/A	N/A	*	0	Unique_Ga	Tm1_Mira454_Contig_14590	GGCTCTGCAACCTGTTCATCAAAACAAGGTGGGATTGGTTCTTGATGCTG[C/G]AATAGAAGAGCATCTTCGGGTCCGCCATTTGCAAGTGGCTGATGCCACAA
Arm_034853_Class_I	N/A	N/A	*	0	2_GaGl	Tm1_Mira454_Contig_14590	TCACAAGTGGATGCTGTTGCTGTTGTTGGGCGCTTTCCAGATGATGAAGT[A/G]GATGATCTTGATGACTATCGACTTGGAATTGGAATAGATATATTGGCTGG
Arm_034854_Class_I	N/A	N/A	Chr08	43662894	Unique_Ga	Tm1_Mira454_Contig_14590	CGGGACTTAGTAATGCACCACAGTACTTGGTTAAAAACCCTGAGTCCTTG[C/G]CAAAGGGTTGTATCTTGGCAAGCGATGTTGACAGTGTTATTCTGCCAGTA
Arm_034856_Class_I	N/A	N/A	Chr12	32096495	Unique_Ga	Tm1_Mira454_Contig_14591	GAATCGATGAAGTTTACAATTGAAAGGTTGAACAGCCAGTCAGACTCGAA[A/T]TTCTCAGCGACCGTTCCAGATAACTTAAATCTTATCACATCGATGTAAAC
Arm_034866_Class_I	N/A	N/A	Chr05	57164458	Unique_Ga	Tm1_Mira454_Contig_14598	TTAATGCACCGGTACAAGGTGTCCATCTCAGATAAAACATCATGATCAAC[A/C]TTGCCTCCATGCTTTTGCATTAGTTTTTTCTGCTCCTCCACCACTGCTGA
Arm_034908_Class_I	N/A	N/A	Chr09	69501675	Unique_Ga	Tm1_Mira454_Contig_14618	TCCTCCACGAGTTTCACCATATCAGCCATCGATAAGTCACCATCACTCTC[A/G]GAATCTGAATCAGAAAACGCAGTTCGTTTAGCGGCTTTTCTCCTCCTTTT
Arm_034950_Class_I	N/A	N/A	Chr02	53308000	Unique_Ga	Tm1_Mira454_Contig_14640	GCAAATTTTGGATGATCCACCATTAAAGTAGAAACGRAGCTTTGCCAATG[A/C]CACTAATTGTATGKAAACATMAGTGAAGAGAGAAACCATTATTTGAGCAA
Arm_034955_Class_I	N/A	N/A	Chr06	49979983	Unique_Ga	Tm1_Mira454_Contig_14642	GAACTGCCTTTGGCTCTGCTTTTTTTGCTTGAAGGCAATAGRATGGAATC[A/G]ATAAAAGTCGTAAATTTGATTCACSAGTCCCTTTGAGAACCGTCTCCGGC
Arm_034975_Class_I	N/A	N/A	Chr05	7633694	Unique_Ga	Tm1_Mira454_Contig_14658	ATGCATTCGTAATAATTCTAAACTTTGACAGATATTATGTTCCCTTACGG[A/T]TACTAACATATTAAGATGATAACAAGTATACGGAACCATTGAACAAAAAA
Arm_034978_Class_I	N/A	N/A	Chr05	7634044	Unique_Ga	Tm1_Mira454_Contig_14658	CAGTTTGTCCCGTGTTTTGCCACCAATTCCGAAGGATCTTTTGCTTAGCT[A/T]CCGAAGTCTCTACAGCCACAACACCTTTTAAGTGAATGCCAAGCCGATGT
Arm_034979_Class_I	N/A	N/A	Chr05	7634370	Unique_Ga	Tm1_Mira454_Contig_14658	TWTAGACCAACCCATATGAGATTTGATATTTGGCATTGACGAAGAATATA[A/T]TTTTGTTGATCCGATGAGAGTAATCCTCGAGAATCAGCTAACATGTTCCC
Arm_035074_Class_I	N/A	N/A	Chr08	44178206	Unique_Ga	Tm1_Mira454_Contig_14721	TTCTCTCTGAACTCAGCCTGCTTATCCCAATTCCTTGTCGTTGTTGTGCC[C/G]CTCCTCCCCTCATGTTTCTAACTATTTGCCCAACCCCAAGGAAGTCCCGA
Arm_035104_Class_I	N/A	N/A	Chr10	16536181	Unique_Ga	Tm1_Mira454_Contig_14734	AGCTTTAACAAAAACTCACTGATGAAAAATTGGAATTCCCATATTGTCGA[T/C]GATGAAGATGTTTATTCTGATGATGGAAGGGACGATAGCAGTTCTCAAGT
Arm_035105_Class_I	N/A	N/A	Chr10	16536463	Unique_Ga	Tm1_Mira454_Contig_14734	CCAACGAATAGAGAGRGAGATTCTAAAAGAAAAACAGTTAAGCATGATGC[T/C]CAGAAACACTACAATCATTCTGAATCCAGCTCGGAACCACCATATCATTC
Arm_035180_Class_I	N/A	N/A	Chr07	12577777	Unique_Ga	Tm1_Mira454_Contig_14784	CTGGAAAATGCTGAGCAGAGAAAGTTGGAAGCTGCGCTATATTATGCAAA[A/G]TATTTGCTAAAACTAGAAGGTGGTTCTAACATTAAAGGGTGGTTGTTGTT
Arm_035189_Class_I	N/A	N/A	Chr04	58755861	Unique_Ga	Tm1_Mira454_Contig_14790	CCGACATATTATATGCTGTTGGAAAATTAAACAAGTTCGGTCCCAAGTCT[T/G]AGCTCTTTATGTACACAGACCATTAGTGTTGAGAAGCAATGTAGTCCTTA
Arm_035246_Class_I	N/A	N/A	Chr08	48203823	Unique_Ga	Tm1_Mira454_Contig_14820	GATGGATCGAGCTCATGAAATGAGTTGCAAAGAATCTGTTCTGCAAATTT[C/G]AAAGTTTTGGCAGCGGTTGAAACATATGCAAATAGAAGTTTCTGCATCAC
Arm_035293_Class_I	N/A	N/A	Chr09	29112410	Unique_Ga	Tm1_Mira454_Contig_14840	TGCTGTAATTCAACTGTCAATGGCGCATCATCCAACTCCTCCAATTGCCC[A/C]TCTTCTCTCCAAGCACTAAAGATCCCAAAGTTCCCTCCAAACCCATTAAT
Arm_035294_Class_I	N/A	N/A	Chr09	29112351	Unique_Ga	Tm1_Mira454_Contig_14840	CCAAGCACTAAAGATCCCAAAGTTCCCTCCAAACCCATTAATTTTCTCAT[T/C]AAAACCCAATATTTTTCTCTTCAAACAAAACCCAAAGCTTGAACAAGGGG
Arm_035333_Class_I	N/A	N/A	Chr05	53991983	Unique_Ga	Tm1_Mira454_Contig_14852	CTTTTGCCACTTTCTCCATCCCAATGTATTCCACTGGCCTTTGCGATGAT[A/T]GGAACTGCGACTGTGGATGAGACTCGCAGTAGCCGGAAGAAGCTTGCGGT
Arm_035334_Class_I	N/A	N/A	Chr05	53992069	Unique_Ga	Tm1_Mira454_Contig_14852	GAAGAAGCTTGCGGTGGTACAACTGATGGAAGCTTGGAAAGAAGGGCTTC[A/C]AGGCTGCTCATGGAAGGTGTTATTTTCATGGGCTGATTGAAGTGGTCGTA
Arm_035342_Class_I	N/A	N/A	Chr05	41907815	Unique_Ga	Tm1_Mira454_Contig_14858	TTAGCTGGAAATGAGCTTGGAATTTGGCTGATGTTTGTTGCCGGCGATGA[T/C]ATTAAACTGTTGGCATCTGCCATTATTGTTCTTGTAATCTTAATGCCAAG
Arm_035359_Class_I	N/A	N/A	Chr02	18579451	Unique_Ga	Tm1_Mira454_Contig_14865	AATGGTACATGATGAGTAAAATGACTATAAACCAACTAGTTACGGAGATT[T/C]GTGGGATTGCAAAGTAAAGTACATGCACTTATCTTTCATCGCTTCGGCTT
Arm_035360_Class_I	N/A	N/A	Chr02	18579396	2_GaGl	Tm1_Mira454_Contig_14865	GATTGCAAAGTAAAGTACATGCACTTATCTTTCATCGCTTCGGCTTCACT[T/C]CCATACTCTTTGAATTTATATTCATCCTGTTTAAAGCTAGGGGGAACTTT
Arm_035378_Class_I	N/A	N/A	Chr10	10853045	Unique_Ga	Tm1_Mira454_Contig_14871	TCATAGCCATCTCGCATGGACGAACCTGCACTTGCTTTCATTGTCCCTCC[A/G]CTACCCACTTTGTCCATGGCTTTCTTGCCCTTCTTGACCTCTGTCAAGAA
Arm_035391_Class_I	N/A	N/A	Chr03	1251005	Unique_Ga	Tm1_Mira454_Contig_14878	GACATAATGGTTAAAATGGAGTTGTTGAAAAGGTGGAAGAAGGTGAGTTT[T/C]CTGGTTTTAAAAATGGAGAAGATTGTACGGAACATATGGAGGAACCGAGA
Arm_035411_Class_I	N/A	N/A	Chr01	52998602	Unique_Ga	Tm1_Mira454_Contig_14892	TTGACATTTATAATTCATCTAAGGCCTTCAAATGGATGGAAACAATCCTG[T/G]AAAATGGACAAGTTACACCATCAACATCATCTTGTTCATTCATTCAATTT
Arm_035465_Class_I	N/A	N/A	Chr01	8117033	2_GaGl	Tm1_Mira454_Contig_14910	ACTACTCTGCCAATTGTTTGTTAGTTTTATCCATTCCCTCCTCCATTTAT[C/G]TAGCTTGAAGTCCTCGCCATTCTCTACACTTTCTATCAAAATTTTGAAAT
Arm_035506_Class_I	N/A	N/A	Chr13	42518080	Unique_Ga	Tm1_Mira454_Contig_14943	GCAAAGGTGATCCCTGGGCACATCCTTCTTCCAGCCCCAAATGGGATGAA[T/C]TCGTAATTTGTTCCCGTGTAATCGACTGAACCATTGAGGAACCTTTCAGG
Arm_035552_Class_I	N/A	N/A	Chr09	8036915	Unique_Ga	Tm1_Mira454_Contig_14975	TTGCCACTTCCATTCCTCCAACCTTAGAGTACCAATTTATTATAGGGCAA[A/T]ATGTATCAGCATTTGGCTTTACACCTCTATCCCTCATTCTGCCTAACAAC
Arm_035553_Class_I	N/A	N/A	Chr09	8037026	2_GaGl	Tm1_Mira454_Contig_14975	TCTCTATCGCTCCTAATTTACAATACCCATTTATCATCAAATTATACAAA[A/T]AAGTATCAACTCTCAAGCCCTTATCATGCATCTCCATAACCAACCTTTCA
Arm_035554_Class_I	N/A	N/A	Chr09	8037093	Unique_Ga	Tm1_Mira454_Contig_14975	GCCCTTATCATGCATCTCCATAACCAACCTTTCAGCTGCTTCAATTTTCC[A/C]ATAGCTTGAATACCCATCAATCAGAAATTTATATGTCTCCACATTAAATC
Arm_035578_Class_I	N/A	N/A	Chr06	45198553	Unique_Ga	Tm1_Mira454_Contig_14989	TAACGCGAAAACGATGCCAAAAGCCCACAAATACTGAACAAGGAAACCGA[A/G]AACATCCCACTTGGGACCTTCCCATAAATCCGGCTGAAGGCCCGGAAGAT
Arm_035597_Class_I	N/A	N/A	Chr05	59165279	Unique_Ga	Tm1_Mira454_Contig_14997	ATGGGTTTTGTAATGCTTACCGTTGAGAGTGCTTGTAGATCAGGCTTCAA[A/G]TTCCATTTGGATGTTGGCCATAGGGATGATAGGCTACTACTGTCCTGGTC
Arm_035639_Class_I	N/A	N/A	*	0	Unique_Ga	Tm1_Mira454_Contig_15019	TGATGAAGCAGCTCCTCCCTCATTCTCCTGATCTCCGCTTCACTATTCAG[T/C]CTCTCTTTCTTCTCGTCTTGGTGGAGAGCGATCCAAACGTGGACTTTTTC
Arm_035676_Class_I	N/A	N/A	Chr05	40593364	2_GaGl	Tm1_Mira454_Contig_15031	ACATTCCCAAAATCAAAGGACTTCCATTTCCCTCTATACATCTATTGGTT[A/G]AACAAGTGAGAAAACGAAATTCCGTCTCACCATACGAGCACAGAAGGAAG
Arm_035771_Class_I	N/A	N/A	Chr08	51075465	Unique_Ga	Tm1_Mira454_Contig_15085	CTCTAACCTATATTGCGTTGAAGAACTGGAGCAGGGCTTTATATTAATAA[T/C]ATCCGAACCACCCGAAGAGCTCATGCCCAACAGGAACATCGTCTCCACAG
Arm_035772_Class_I	N/A	N/A	Chr08	51075375	Unique_Ga	Tm1_Mira454_Contig_15085	CGTCTCCACAGTTTGAGAATCCAACTGTTCTCCAAATTCTACATCCACAA[A/G]CTCCTTTTCAGGAAAATTTAACCTTGTTTGTTGAATATCCTCAATGATTT
Arm_035787_Class_I	N/A	N/A	*	0	Unique_Ga	Tm1_Mira454_Contig_15093	GAGGGACCAGTTATCTTCATCATCAGGATGCTTCCGGTCATAAGGTTGCA[A/G]TGGCTTCCTCAAGATCAAAGGAGTTATTGGAGAGTTTGGCTCTGATCCCT
Arm_035792_Class_I	N/A	N/A	Chr13	1775157	Unique_Ga	Tm1_Mira454_Contig_15100	TTGGGACTCAATTTAAGTACTCAGCATCCTCCACAAAAATAAAGATGGCT[T/C]GTCCCAACATCTAAAACCTCATATCATTTAAAACGACCCTAAAACAATTA
Arm_035819_Class_I	N/A	N/A	Chr13	43722952	Unique_Ga	Tm1_Mira454_Contig_15118	GAAGCATATGGATATGCACCTCCTCCCCAAGACCCTAGCATGTATTATGG[T/G]GGCTATCCTGGATATGGGAATTACCAACAGCCGGGGGCTTACCAACAACC
Arm_035824_Class_I	N/A	N/A	*	0	Unique_Ga	Tm1_Mira454_Contig_15121	GAGTACCAGCGGGGKRTATATATATATATATATATATTCTTCTGTCTATA[A/C]TCACTCTGCATTATAATTGTATTTTTTTGAGACATCGAGACACATTAGAT
Arm_035853_Class_I	N/A	N/A	Chr06	26684994	Unique_Ga	Tm1_Mira454_Contig_15145	TTGGTCATCATGTCACCTAACTGCAAAGACCAAACATGTTGGTGAACTAT[A/G]AGTATAAAACGATTAGTTGCATTAAGAAAGTACTCGTCAATAGAGCTTCA
Arm_035908_Class_I	N/A	N/A	Chr09	43211365	Unique_Ga	Tm1_Mira454_Contig_15179	GCATTGGTAGGGCTTACGTTACTCAGATTCAGGTTTGAGTTTTGGACAAG[C/G]GTATGTCTCAGGTATGGATATGTATAAATTTTTATTTGGAAAGTCTTCGG
Arm_035909_Class_I	N/A	N/A	Chr03	37327406	Unique_Ga	Tm1_Mira454_Contig_15181	AAAATCCAAGCAAAAGAGAAATGTTAATCATCCACCTAATCTAAACAAAC[T/G]TAATATGCTTGGCAACTTGTTGAAAGCCTTAAACATTAATGACAATCAAA
Arm_035910_Class_I	N/A	N/A	Chr03	37327336	Unique_Ga	Tm1_Mira454_Contig_15181	TTGAAAGCCTTAAACATTAATGACAATCAAACACATATTGTAGTCAACAA[T/G]GAAGCAAAATCCATCCCAAATTCAAAGCTAAACTTGTGGCTTAGTCTCAT
Arm_035918_Class_I	N/A	N/A	Chr13	3092129	Unique_Ga	Tm1_Mira454_Contig_15187	TACTACCAATGTTAGATCCCAATAGCACTTCATGCAACTTCCTTGTTTCA[A/G]TCTGTACACATTCCCGATCAAAAAGGGCCGAAACAACAGGCAACGCCTTT
Arm_035947_Class_I	N/A	N/A	Chr04	9415666	Unique_Ga	Tm1_Mira454_Contig_15203	TTTTCAAGAGGTTGTTGAATGAGTGGAAACAGGAGCTGGATGATATGGGT[A/G]AGGCTGAAAAGAGAACGGCAAAAGGGAAGTCCATGGTAGCCACGTTTAAG
Arm_035960_Class_I	N/A	N/A	Chr07	7376996	Unique_Ga	Tm1_Mira454_Contig_15207	GTGATAGAGACTCTCAAACCTACAAGTTTCCCAGGGTACTATTATCAATG[A/G]AAATTTTCCCACTTGCACGAACATTGATTTTGGAGGTAGATCTCARGAAG
Arm_035982_Class_I	N/A	N/A	Chr05	44464845	Unique_Ga	Tm1_Mira454_Contig_15224	AGCTTATTTTTCCTTAAGACTAATTACGACATAAAGATAGCGGCTAGACA[T/C]GAGTAAAGCCTACGCCATTGCCCCAAATGTACAAAAGAGAGCAGAATTAA
Arm_035983_Class_I	N/A	N/A	Chr05	44464928	Unique_Ga	Tm1_Mira454_Contig_15224	AAAAGAGAGCAGAATTAAGTTCCTACTATTTTGGAATTCCATATACCAAG[T/C]AGCTTCACCGRATTTACTTTCTATAGTAAAAAATAAGACTTCAATTTGAA
Arm_035991_Class_I	N/A	N/A	Chr08	5699442	2_GaGl	Tm1_Mira454_Contig_15233	CCTCTTTGCTGCCATTACATTAGCCAGCTTCAGCAGTGTAGGCAACCCTT[T/C]GATGCCGGCTGCTATGGCCACACTCAATGGGCTCCAATACGATTGTCCCA
Arm_035993_Class_I	N/A	N/A	Chr01	35743953	Unique_Ga	Tm1_Mira454_Contig_15235	GGGGGAATCATGTTGGGAGGAAGCCCATCTTCTACCTGCAATGGAGGTAT[A/G]ACAGCAGTTGAAATTGATTCCGATGACTTGGTTGAGGAGCATGTTAAAGT
Arm_035997_Class_I	N/A	N/A	Chr13	57050575	Unique_Ga	Tm1_Mira454_Contig_15237	TTAGTAGAAACGCCGTATTTCTCTTGCATCTTAGCGATTTCCTCTTCCTT[T/C]TTCTTCTGATCGAACTTCTTGCTCATCTTAGCTTGCTGGTAATACAACAC
Arm_036010_Class_I	N/A	N/A	Chr09	21844954	Unique_Ga	Tm1_Mira454_Contig_15241	GTGTCTTGTTCTCAACTGGATAACGCCTAAAAATTTTCATCTCTAGTGAT[T/G]TCAAAAACAGGGAGCATGCTACAAACACAAATTGTCCCACACTAGAAGGT
Arm_036021_Class_I	N/A	N/A	Chr09	11090805	Unique_Ga	Tm1_Mira454_Contig_15250	CATAGAAACAAGACGGTCAATGGTTGTAGGAAACTGGGACATTGATAAGT[A/G]ATTCAATCTCACCACTCTTTTCTAACATGTTGGTAGTACGTGGTCCTTCT
Arm_036022_Class_I	N/A	N/A	*	0	Unique_Ga	Tm1_Mira454_Contig_15251	ACCTTTGGGACCTGTTAGGCCTCCATCAGGGAAGAAGGCCCAGAAAGAGT[A/G]GGGACAGCCCTCCTTCAGGAATGAACCTTCCAACTTGTTGTCTTGGAAAG
Arm_036027_Class_I	N/A	N/A	Chr09	1241984	Unique_Ga	Tm1_Mira454_Contig_15253	TCATTCATACCTTGAGCTTGAAGTTCTTTTAATTCCACACCAGTTTTATC[A/G]TCAGCGGCAATTGCTGCATTTCTATCAGCAGATCCTAAACGAAGTTCATT
Arm_036037_Class_I	N/A	N/A	Chr13	3178467	Unique_Ga	Tm1_Mira454_Contig_15257	CTACATCGGAGAAATCTACTAACAAACCTAGTCAAGCCAGAGAATTTTAG[A/T]ATCCATTATCTTAAGCAGCTAAACATGCACAGCAGCTAATTTCTTATGGA
Arm_036068_Class_I	N/A	N/A	*	0	Unique_Ga	Tm1_Mira454_Contig_15279	AGAAACTTGACCCTCCTTCACTCAAAAGGTCCTGTGAAGTCTTGTTAACA[T/C]GGGTGTCCTCATGAACAAAACCAGATCTTCTAGTATTGTTACCCAATCGC
Arm_036099_Class_I	N/A	N/A	Chr10	35058365	Unique_Ga	Tm1_Mira454_Contig_15300	TGGACCTTTCCTTTTCTTTGGTGGTTTGAAGCTGCCGCTTGCAACTGAAG[A/G]TGGGACAATTGACCTTTCTTGGTGCAACTTTTTGGATGATTGTTCGGACT
Arm_036102_Class_I	N/A	N/A	Chr10	35058762	Unique_Ga	Tm1_Mira454_Contig_15300	CTACCCTCTTTTTCTTGGCTTCCACTAGAGATAAGAAGTTTCTCTGGAAC[C/G]CTGGACTTCACTTTCTGCGGTCGTCTTCTATCATCATTTGCAGATGCAGA
Arm_036103_Class_I	N/A	N/A	Chr10	35058831	Unique_Ga	Tm1_Mira454_Contig_15300	GGTCGTCTTCTATCATCATTTGCAGATGCAGACAAAATAGTCCTTCCAGG[A/G]GGAGGCTCACAATCATCTTTTGCTATTCTTTTGCTACGATGTTTATCTTT
Arm_036124_Class_I	N/A	N/A	*	0	Unique_Ga	Tm1_Mira454_Contig_15304	TATAGGCACTCTAATGAAGATTATGTATTAGCTCCCTTAGAAGTCAATTC[T/C]TTAGCACTTCCATTTCAAGTGGATATAAATGAAAAGAGCGAAAAGGATGG
Arm_036125_Class_I	N/A	N/A	*	0	Unique_Ga	Tm1_Mira454_Contig_15304	TCAAGTGGATATAAATGAAAAGAGCGAAAAGGATGGCTTAGCGGAACAGA[T/C]AGGGCAGATTGAATGCAAGTATTACCTAAGTCCGGGAGGATGCAAGTATG
Arm_036126_Class_I	N/A	N/A	*	0	Unique_Ga	Tm1_Mira454_Contig_15304	AAGTCCGAGTTACCTCCACCTGAACTTAACTTTCTAGGCCTGCCAATTCG[A/G]ATGCTGGAGAAAGAGTGTCCGTATTATATGCGTAATGGTTCTTGTGCATA
Arm_036127_Class_I	N/A	N/A	Chr06	10158428	Unique_Ga	Tm1_Mira454_Contig_15304	CGGACCCTACTGCTGCTGAAGGATCCAGCACTTTCCGCTCGGACCCTTCT[T/G]GTTCTGGAGACCATTCTCCAGGGAATTATAATGGTGGATCTGATGCTTTG
Arm_036193_Class_I	N/A	N/A	Chr02	62593030	Unique_Ga	Tm1_Mira454_Contig_15330	ATGAAAGATAGCAAAGAGAAGAAGAAAGCCAATCCTCTGAGAAAGAGAGA[A/G]CCTTTATTCAACAAATCCTCCCTTTTCCAACGCCTGTTAATGGCAGAGAC
Arm_036194_Class_I	N/A	N/A	Chr02	62592966	Unique_Ga	Tm1_Mira454_Contig_15330	AATCCTCCCTTTTCCAACGCCTGTTAATGGCAGAGACAGCCGGAGTAGGG[T/G]TCTCGACGTTGGAATTGGATCCAGCATCATCAATCTTAGTTGGTTCAACG
Arm_036221_Class_I	N/A	N/A	Chr09	46087906	Unique_Ga	Tm1_Mira454_Contig_15344	AATAAGTTATAATACATAGGTCTCAATTCAGTCCAAGGCAAAATATTCTA[C/G]ATAAAGATATGCAAAGTAGTTGTTGGATGGTTCTTTGATTACAACAATTA
Arm_036222_Class_I	N/A	N/A	Chr09	46087963	Unique_Ga	Tm1_Mira454_Contig_15344	ATATGCAAAGTAGTTGTTGGATGGTTCTTTGATTACAACAATTACATCGG[A/G]CAGCCTATAATGCAACCAAGTGCAAGGATCACTTTAGAGACATCTACTGC
Arm_036236_Class_I	N/A	N/A	Chr10	6434436	2_GaGl	Tm1_Mira454_Contig_15350	AAGATGAAGCGGCAGTATGATTACTTAGAAGAACAGAGTTCTTCTTTAAC[A/T]GTTCATGCACTGGTACAATCTTAAATACATAATATATAACTTGAGAAATT
Arm_036237_Class_I	N/A	N/A	Chr10	6434335	2_GaGl	Tm1_Mira454_Contig_15350	AACAACACATATAATAGCAGTTGCATGGTTGGTTTTTCACCTTTAACCCA[A/G]GAAAGAAGAAGAGCCACGCCTTTGGTTCCAAAAGGGGTTATGATCTTGGA
Arm_036287_Class_I	N/A	N/A	Chr09	22856371	Unique_Ga	Tm1_Mira454_Contig_15374	CTCCAGAGATACCACGAAGCAACTGACCTATAAGGCCTCCATTTCTCACA[C/G]AATTGATCCATCTGCGAAGGCCTCGGCAACTCCTCCAAACTGTAGAGTAA
Arm_036346_Class_I	N/A	N/A	Chr02	12108003	Unique_Ga	Tm1_Mira454_Contig_15413	ATGTCTACTATGTCTTGCTGCACCAGCTTTTGCTCGGGCTCAATGTTAAC[A/G]GAAACAACAGGTTTCACGATGGAATCGCTTTGTGCCCCTGAGGAATGGCT
Arm_036347_Class_I	N/A	N/A	Chr02	12107889	Unique_Ga	Tm1_Mira454_Contig_15413	ACATCCACAGCTTTTTCTTTCGGGGCTGAAATGTGTTCCTGAGTAGAAGT[T/C]TTCGAAGCAGCCAGACCATCGAAGGACTTAGAGCTTGCACCAGCTGAAGG
Arm_036360_Class_I	BAD	N/A	Chr11	750651	Unique_Ga	Tm1_Mira454_Contig_15417	TACAAAGACGAGACATTTCAATGTCTTCTTCTAGCTTAAGACAAGGGGGC[T/G]GCAAGTTTGAAGGCCGAAGGGAAAATTGAATCTCTAAGGAATATGCCATA
Arm_036361_Class_I	N/A	N/A	Chr11	750466	Unique_Ga	Tm1_Mira454_Contig_15417	ACCACTACTCAATTTTACTCTTTCCAACTGTCCGTTGCGATTTGTTTTCG[A/G]ATCAGACTCACCGTCACAAACCGTTTAACCCAAGCTCAAATCCAATGTGC
Arm_036412_Class_I	N/A	N/A	Chr08	40640192	Unique_Ga	Tm1_Mira454_Contig_15437	AAGCAAAAAAAAAAATGCTAATAGAAAGCGGAAGAATTGAGGTCGTCTTG[A/G]AGAATTTCCTCCAGCAATAACTGGGACTCTTCCATCAAACCAGGGCTTAA
Arm_036468_Class_I	N/A	N/A	Chr13	25440423	Unique_Ga	Tm1_Mira454_Contig_15465	TTTTCTTGGAAATTATTTCTGCTCTGATTACTGCTGCCTTTTGCATCAAT[A/G]CAAGGAGTGAGAGGTGGGAAAGAAGGCACAGCTTTTAGTATGAACTTACG
Arm_036469_Class_I	N/A	N/A	Chr13	25440744	Unique_Ga	Tm1_Mira454_Contig_15465	ATAATAGGTGAACTGTGCCAATGAAGAGAGCCACCTGGAGTGAGAGACCT[A/C]CTTCTAGGGTCCAATTGGACCCGTGAAAGGCTTGTCAATTCCCTTGCTTT
Arm_036470_Class_I	N/A	N/A	Chr13	25440909	Unique_Ga	Tm1_Mira454_Contig_15465	GCAAGGGCAACAGCATTGTTGTAACTAATTCCCTCACAGAAAGAATCAAT[A/G]TCTAAATTTCCTTTACTTGTTTCCAGAAGTATGTCATTGCTATCAGAAGT
Arm_036479_Class_I	N/A	N/A	*	0	Unique_Ga	Tm1_Mira454_Contig_15475	GATAACGAGTAACGTGATCAACTACCTATAGGTATCAAAATACAAAAGGG[T/C]MTCTGCAAACTGAAATGTGTATATATTTGCCTCTCATTGAAGGCCTCCAC
Arm_036480_Class_I	N/A	N/A	Chr13	9856519	Unique_Ga	Tm1_Mira454_Contig_15475	TTATTTATAGGCATAGGTAACTTCTATCAACTGCCACACTGCAAAATGAT[A/G]GCTATGAATTGAACACAATGCCATCAACACCTAGCTGAAACGCTCCTTTG
Arm_036571_Class_I	N/A	N/A	Chr06	49797007	Unique_Ga	Tm1_Mira454_Contig_15528	CATTTCTCGACCAGGACCTTCTTTATGTTGGGACAACTAGAGACCACGGT[A/G]GCAACTCCTGCCGCGGTTATGCTCGGACAGTACACCATGTGGCATGACTC
Arm_036649_Class_I	N/A	N/A	Chr07	7299557	Unique_Ga	Tm1_Mira454_Contig_15567	CTTCGAAATGCTTCCTTTGTTACTCCATAATACACCGGTTTGTTCCCTGC[A/G]AAGGTGATAAAGTTCCACCCAAAAGCAGAACCCCCAACAATATATGTCCC
Arm_036695_Class_I	N/A	N/A	Chr09	5531353	Unique_Ga	Tm1_Mira454_Contig_15592	GACTGTTATGAGTTGTGACAAACTACAGCTCTGCAGGAAGAGTCATTATC[A/T]ATGACCCATAGACTCATTTCTTGAAGATGCTTCTGAATCGAATTCATATC
Arm_036704_Class_I	N/A	N/A	*	0	Unique_Ga	Tm1_Mira454_Contig_15597	TTATACCATCCAAAGTAGTTCTGAATGATTCCTCTTAAAGAGTTTCAGAC[C/G]TGTTTTCAGAAGAGCAACTGCGGCAGRTWAYCYKGCATATGAGAATGAAC
Arm_036725_Class_I	N/A	N/A	Chr10	32124596	Unique_Ga	Tm1_Mira454_Contig_15605	TGGTTGAGCCTTTTGTCATTGATTAAAGCCTCACATTCACCATCCATGTT[A/C]TGCTTGGCGGACCGGACAATGAAGCTAAGCAAAATCTGCCTTGCCAGCTC
Arm_036728_Class_I	N/A	N/A	Chr10	32124966	2_GaGl	Tm1_Mira454_Contig_15605	ACCTTGGCCCGCAAGGAACTCGAGCAGCAACTGGAGGTACAACAGGCTCA[A/G]CAAGCATGCCTTGACTAGCTGTTACATCATAAACACATGTAACAGAAACT
Arm_036734_Class_I	N/A	N/A	Chr10	32125407	Unique_Ga	Tm1_Mira454_Contig_15605	CAATGGCACTAAGATTTGCTGAAGGGGAGGAACCTCTGGAAACAGAAGCA[A/G]GTAAACCAATTGAAGTCCCTCTAGGATTCAAGCTGGAAGACTTGGATTGC
Arm_036744_Class_I	N/A	N/A	Chr09	27513884	Unique_Ga	Tm1_Mira454_Contig_15611	TTGTACGTATGCATATTAAAAGATTCTGTGCCAAAATGAGAACGATCGGC[T/C]GAACTGAACAACGGTTGCATCAACCTTTTCTTTTCGGGCAATTCACGCAG
Arm_036771_Class_I	N/A	N/A	Chr03	31904987	Unique_Ga	Tm1_Mira454_Contig_15625	TAACAATCGTTAACATGATCATCAATACCATAATCATCCCCGGAATTCAA[A/G]TCAATTGTGAGCGTCCGGTTATCATTCTCATTCTCATCATCATCCTCCGA
Arm_036860_Class_I	N/A	N/A	Chr04	58602456	Unique_Ga	Tm1_Mira454_Contig_15677	CTGCACTACCGATGTCTTGCTTGCCTTCTCCAGAAGAGCCATGCCTGAAA[C/G]CAGGGAAAACTCCAGCTCCAAGTGCTCCATTGCCACCTGTAGTGCTAGCT
Arm_036916_Class_I	N/A	N/A	Chr10	44240621	Unique_Ga	Tm1_Mira454_Contig_15718	AACTTCGTATAATCCTCCTGATTGTTTTGCGGATTCTGGTTGTCATCACC[T/C]CCTTTGAACACTGATCCACCATCACCTGACTGTGAATACAAAATGGGGCC
Arm_036917_Class_I	N/A	N/A	Chr10	44240567	Unique_Ga	Tm1_Mira454_Contig_15718	TTGAACACTGATCCACCATCACCTGACTGTGAATACAAAATGGGGCCAGT[A/G]GTGCTCCTGGACTTCTTATTTGCTCTTAAAATTCTATCACTCATGTCTAT
Arm_036919_Class_I	N/A	N/A	*	0	Unique_Ga	Tm1_Mira454_Contig_15718	AGTACTTCTGCTCCAAATGGGTCTTCTCTTGTTCCAATATCTTCGYTTCT[T/C]TCTCAAATGACAGAGCCTTGACATTAGTATTTTCTACCTTGTCAATTAAC
Arm_036952_Class_I	N/A	N/A	Chr08	38371651	Unique_Ga	Tm1_Mira454_Contig_15743	CATCATCGGTAGTAACACCTCCAGCAGAAGGGATAACATCCAAAGGTTCA[A/C]TAAAACCAGCTATTGTGACCATTTCTGCAGGTCTCTTTTCTTCACTCTCA
Arm_036957_Class_I	N/A	N/A	Chr05	7738401	Unique_Ga	Tm1_Mira454_Contig_15744	GTCATATAAACATTTTATATTTAAATATAGTTACATCATTTACAGATCAA[T/C]AGGGTGAATTGAACTATAAACAATTACAACAACACATACATAGATATGTA
Arm_036958_Class_I	N/A	N/A	Chr05	7738465	Unique_Ga	Tm1_Mira454_Contig_15744	CTATAAACAATTACAACAACACATACATAGATATGTATATATATTTGCCA[A/T]TGTTTTACATTGAAGATTAAAGATGCAGAGGAGAGTTTAGCCAAAAGTTT
Arm_036959_Class_I	N/A	N/A	*	0	Unique_Ga	Tm1_Mira454_Contig_15744	ACCCCATGAGACTTGCTGTTTGAGGTAATGTATTGTGCACAAAAACAAAG[A/T]GAGCTTTTCCAGGACTCAAATGTAGCCTGCTACTTAAAATGTGAATGAAC
Arm_036960_Class_I	N/A	N/A	*	0	Unique_Ga	Tm1_Mira454_Contig_15744	GGAATTCGATCTGGGTATTTGGCTAATATAGTTTTTGATTCTTCCAGTCG[T/C]TGCTCTAGTGATTGCTCCTTTAGAAAAGGCTGACGCTTCACCATTGTTAT
Arm_036961_Class_I	N/A	N/A	Chr13	8646652	Unique_Ga	Tm1_Mira454_Contig_15745	CTGGTCTTCAAGCATCTCTTCCAGCAATAATCGGGACTCTTCCATCAACC[T/C]AGGGCTTAATCTGAACATCAACACACAAAATTCCATTTCACTGAGAGCCC
Arm_036962_Class_I	N/A	N/A	Chr02	11290264	Unique_Ga	Tm1_Mira454_Contig_15746	TCCGACTTCACCAAAGATACAAACTTTGTGTACACAAGCTCAACCTTATC[A/G]ACCTCTTCAGTAACAAACAATGAGAAAACATCATCAGCAATCATCTGAGC
Arm_036964_Class_I	N/A	N/A	*	0	Unique_Ga	Tm1_Mira454_Contig_15749	TCCTCATCCTCGTCATCTGAACTTTCATCCATAGACATCTCATCAGACTC[A/G]TCATCGTCATCAGAATCATCTTCCTCATCAGAACCACTCTCATCCTCGGA
Arm_036988_Class_I	N/A	N/A	Chr03	44706710	Unique_Ga	Tm1_Mira454_Contig_15768	GATCGATGTCTATTTTCCGTAGATGATGATTGTAGAACAACAGTTTGGAC[A/G]TACGGGAATGACGAAGCGGATGGAGCTTTGGATTCATTCCAACCCAACGA
Arm_037003_Class_I	N/A	N/A	Chr04	21405475	Unique_Ga	Tm1_Mira454_Contig_15784	ATGGTTGAACAAGGATTTTGCTGTGCAACAGCAGGGCCAACAACTAGTCC[A/C]GCATTCACAGAAACCATGTTAAGCATTCGATCCATGGCAAGAGCCCAGGC
Arm_037008_Class_I	N/A	N/A	Chr08	39363181	Unique_Ga	Tm1_Mira454_Contig_15788	GCAACCAGCCCAATGATATGAAGGTGGAGGGAAGTAAGGAACCGCGCCGT[T/C]GGGCGGAGAATAAACACCGCCACCTACAAACTGTGGAGGAGGAGGTCCTG
Arm_037010_Class_I	N/A	N/A	Chr12	25025270	Unique_Ga	Tm1_Mira454_Contig_15790	TGTCATCTTGTGTACTTGAAATATGCCCATAATATGCAAAAAGGTTGAAA[C/G]CCATATGTTGGTGCTCAACAGCTCAAGCCAAGTACTTCTGTAATTTCTGA
Arm_037037_Class_I	N/A	N/A	*	0	Unique_Ga	Tm1_Mira454_Contig_15804	TCTGTGGAGTAAAGGATGACGAAAATCAAATGCTGAAGGATTTGCAAGAA[A/T]CTGCAAGGTTGGAAGTTGACAAAATTATGCTTACTGATGCTCCACATCTT
Arm_037038_Class_I	N/A	N/A	*	0	Unique_Ga	Tm1_Mira454_Contig_15804	CGCCAGAATTCCAAGCACACCATTTTGCAGCTGATAGAATCTCTAGATGC[T/C]ATAGATGCTTGGGTTAGGAAATTCAAGTTCCCCACAGAAAAGGATATGAA
Arm_037049_Class_I	N/A	N/A	Chr02	18400586	Unique_Ga	Tm1_Mira454_Contig_15813	TTATTTTTAACATCCAAGTCCTTTGTACTCTTAGAAGTACAGTTTTCTTG[A/C]TCAGAAACTTTGGTTGCATTTTCATATTCTAAGGTTCCAGCTTCTGATCT
Arm_037050_Class_I	N/A	N/A	Chr02	18400716	Unique_Ga	Tm1_Mira454_Contig_15813	AAAACTCAGTTCCACATTCGGAGCCACCATGTTGAACCCTCCAATTGTTG[A/G]GGACTGGATTTTCTGAGATGCTTGGCTCCTTTGACCTGCTTATCATATCT
Arm_037051_Class_I	N/A	N/A	Chr02	18400924	Unique_Ga	Tm1_Mira454_Contig_15813	TTGTGCAGCAATAAATGCAGGATTACTTGTCCTTTTTGAACCAAATACAA[A/T]TTTTTTTGCCTCTGTTTCCAAATGTTCAGAAGCAAATCTTTCCATAGAAT
Arm_037098_Class_I	N/A	N/A	Chr02	56361932	Unique_Ga	Tm1_Mira454_Contig_15828	TTGGCTGTCGCGTTCTCAGCATTCTCATCTGACATATGTCCAGGATGCTC[T/C]CTCCTTAAATGGAGTTTTAGTTTGTATTCATGTATGTAAGCTTTCTCACA
Arm_037115_Class_I	N/A	N/A	Chr13	34622204	Unique_Ga	Tm1_Mira454_Contig_15839	GACAAGGAGAACTGCTTATCAACAACGCCGACATCGAAGTTGATCAAACC[C/G]GAGGTTGGATCATCGACGCGAATGTTAATGACAGGAAACCATAAGAAGAG
Arm_037116_Class_I	N/A	N/A	Chr13	34622303	Unique_Ga	Tm1_Mira454_Contig_15839	AGTTCCTGTTGGGAGACACCAGACAAATTAGCGATCTTGCCGAAAGACAA[T/G]ACACCGGAGATGTTGAAATCGTAATGGAGCTGAATCTCGAATTCGGAGTT
Arm_037118_Class_I	N/A	N/A	Chr13	34622599	Unique_Ga	Tm1_Mira454_Contig_15839	GTTTAGGCTTTAATTTCTCTCTACTTTTTCCCAAAATGAAACAACTTCCT[C/G]TCTTCGATTGATTTTAAGGTTGGAGAAAGCAGAAAGAAAAACGGGAACCA
Arm_037119_Class_I	N/A	N/A	Chr03	38362858	Unique_Ga	Tm1_Mira454_Contig_15841	CTTCCCATTTTTCTCAATTCGAGTTCACCTCCGGCAGCAATCCACCTCCG[A/G]TCCTCCACCGATCTACGACCAGACCTCCACGGCTCCACCCATTTCCAAAA
Arm_037134_Class_I	N/A	N/A	Chr01	32655889	Unique_Ga	Tm1_Mira454_Contig_15855	RCAACCTCTACTTCCTCTTTTACCATTCGTTGATCACTGTGAACAACATC[A/C]GAGGGTTGTGACTCGCTGACCTTATCGGTTGCACCATGAATTTGTGCTTT
Arm_037135_Class_I	N/A	N/A	Chr01	32656051	Unique_Ga	Tm1_Mira454_Contig_15855	TGTGAGTCTTCAGGCTTGTTAGTTTCATTATGAATTTCTAAATCGGTGTT[A/C]CCGTTGGTTGCATCAGGTAGCTCAAATGACTGTGGAATAACCTCCTCTAC
Arm_037136_Class_I	N/A	N/A	Chr01	32656135	Unique_Ga	Tm1_Mira454_Contig_15855	GGAATAACCTCCTCTACTGTTTTGGCAGTTTGCAAATCACTTTCTCCAAT[A/G]GAATTAAGCATATTCGAGTTGTCAGCCTCATTACATGGATCACAAAAGTG
Arm_037206_Class_I	N/A	N/A	Chr09	30694356	Unique_Ga	Tm1_Mira454_Contig_15885	TATTTCCCAGAAACAAAGTAATCAAAGTTTGGGTTTTTAGATGCTCGGAT[A/G]GTCTACATAAGTTGACTATGGAAAGAACCAAACCTTGATGAAGATTGCAA
Arm_037219_Class_I	GOOD	N/A	Chr12	621660	Unique_Ga	Tm1_Mira454_Contig_15895	GTTCTGTCATCAGATTTTGCATCTATATCTGAACCCTTCTCCAACTTTTC[A/G]TGCTTAATAAACCGATTGTTTATCTTTCTATTCTTCAAAATCTGATCGGA
Arm_037246_Class_I	N/A	N/A	Chr06	16232404	Unique_Ga	Tm1_Mira454_Contig_15912	ACGGCCCTTTGGAGTGCAGCTTTGTGCTCTTCACTATGTTCTCTAGCCAG[A/T]GTCTCTTGCCGTTCCATTCTCTGTTTTGCCGGGATCTCCATGATCCGGTC
Arm_037275_Class_I	N/A	N/A	Chr04	57674152	Unique_Ga	Tm1_Mira454_Contig_15923	TCATTCAGGGTTTTACCTTTTTGGGAYATATGGAACACTAAAAAGTAAGA[A/T]CCTAATAATCTACATTTCATAAATCTATCTTTGTAATTGATCTGGTGTGT
Arm_037276_Class_I	N/A	N/A	Chr03	45036709	Unique_Ga	Tm1_Mira454_Contig_15924	GCAGAACTATACCTCATCTCATTCAAAAGCATTGCTTCCAAAATAGATGA[A/T]TAGGGCAAATGGCAATACAACTGATGAAGAACTATTTTTGCCCCAAAAGA
Arm_037280_Class_I	N/A	N/A	Chr03	45035878	Unique_Ga	Tm1_Mira454_Contig_15924	GTGCTTGATCGAGGAATATCCGATTGACCGACTGGAAGACATGGTTGTCC[A/G]CAGCAGTAAACTCTAGGGCATCTTCCAAAATCGTAGTTCTTGTACTTGTC
Arm_037303_Class_I	N/A	N/A	Chr08	48753426	Unique_Ga	Tm1_Mira454_Contig_15935	AAAATCTCCACTTTGCTCTATTATTGTAAATGGATTAACTTCAGTCGATG[A/C]AAATTACAGTAATATACACTCCATCATCTTTGATGAAAGAATTGATCTTT
Arm_037304_Class_I	N/A	N/A	Chr08	48753499	Unique_Ga	Tm1_Mira454_Contig_15935	ATCATCTTTGATGAAAGAATTGATCTTTTATAAATATTTGTCTAGAAATC[A/G]AAACWAAAWTYGGTGCTTTTCATTYGATCTGTGCCAACAAGCGACAACAT
Arm_037305_Class_I	N/A	N/A	*	0	Unique_Ga	Tm1_Mira454_Contig_15935	ACTGAATATCCTCCTTGATGATTGTGTCCGCTGAGGCAAACCTTCACACA[A/T]TCGTACTGGTGAATCAGGTCCATTACTTGGTCGTAGTTCCATAAAAGTGT
Arm_037306_Class_I	N/A	N/A	Chr08	48753944	Unique_Ga	Tm1_Mira454_Contig_15935	CACCCTTCAGTCCCTCTGGGCTGTTTTTATCTGAATTCGGGTTTTTTTCA[A/C]TCAGGATTTTCAAGGCCTCCAGTCTATTCGGATGGTCATGAGGCCATCCA
Arm_037307_Class_I	N/A	N/A	Chr05	63659613	Unique_Ga	Tm1_Mira454_Contig_15937	GCGATGATGATGCCTTCTTCGTCAAGGAAGTTCCATTCTTGTTAGGGTCC[A/G]ACGTTCCCTTAAGGGGTCTGGCCATTGTAGGTGACATTTCCTTAATTGCA
Arm_037309_Class_I	N/A	N/A	*	0	Unique_Ga	Tm1_Mira454_Contig_15937	GGTGGAGTTTTCTTTCATTGTCTTACTTATCACTTTAGCAACCTTTTGAA[T/C]GTTTTTATGAGTCTCATTCATCAACTTGCCCGTGTCACAATCCAATTTTC
Arm_037310_Class_I	N/A	N/A	Chr05	63660818	Unique_Ga	Tm1_Mira454_Contig_15937	TTGCTCCAATATATCTGAAGGATTCTTAGAAGTACTATCAATTGTGTCCT[T/G]TTCATCCTGTTGACGACCCAAAGCAGCTTCAGACAATGGTAACTCATTTT
Arm_037343_Class_I	N/A	N/A	Chr13	35972672	Unique_Ga	Tm1_Mira454_Contig_15953	GCATTATAGCAATTTAAAAGATTGAAAATAAATATAATAGCATAAGAGAG[A/G]CATCTTCTCATTGTAGCGGCAATCACAGGATGGCACACCGAGCAGCTTGC
Arm_037369_Class_I	N/A	N/A	Chr06	47157940	Unique_Ga	Tm1_Mira454_Contig_15962	TGCATAACAGTTTTATTCCAATGGCAGCTGCAAGATGAATGTCACTCATG[C/G]TGCTTAAACAGCTCAATCCCAACTATACATTGATTTCAAAATAAAGACAA
Arm_037370_Class_I	N/A	N/A	Chr06	47157873	Unique_Ga	Tm1_Mira454_Contig_15962	CCCAACTATACATTGATTTCAAAATAAAGACAATCAAGAACCAAAACTCT[C/G]TTAAAATAGAAACTTCACAGAAAAAGGCTTAATGCAAAGCCAAAGAGGTT
Arm_037374_Class_I	N/A	N/A	Chr05	7753351	Unique_Ga	Tm1_Mira454_Contig_15963	CTCACTGAAGTTCGCAAGAACGGAACTTGCCCTTGGCTCAGGCCTGATGG[A/C]AAGACTCAAGTCACCGTCGAGTATTACAACGATAAGGGTGCCATGGTGCC
Arm_037401_Class_I	N/A	N/A	Chr05	62835733	Unique_Ga	Tm1_Mira454_Contig_15987	CACCAAGGGCCTCCTGGTAAGCCCCACCTAAGAACATCCCCAAATAATAC[T/C]GCCCATTTGCACCACCATCGTTACCTTCAAGCTCATGCAAAAGCAAGCTA
Arm_037412_Class_I	N/A	N/A	Chr08	1020590	Unique_Ga	Tm1_Mira454_Contig_15993	TGAATCCTAAAGGTTTGAGTTTTCTCTCAAATTTCTCATCTTCAATCATT[A/C]TATCGCTCATGATGCTGCTCTGCTCTTCTTGTATTCGTTGTTCTCTTGCC
Arm_037414_Class_I	N/A	N/A	Chr01	3032970	Unique_Ga	Tm1_Mira454_Contig_15997	GATAGCATGGATGTTATACCAGCTGGTGCACCTCCTGAACTCACACTCCC[T/C]TCTGCCAAAACATCTCGCCGAAGTTTTGCACCTTCTGTCTCAGTTTCGAA
Arm_037462_Class_I	N/A	N/A	Chr02	15609615	Unique_Ga	Tm1_Mira454_Contig_16024	TCAATGTGTGACATTGACATGCATATAGCAGCATCTTCATGGTTGGCTTG[A/T]TTCCATATGAATTTGTTGCGTTGATCCTCGAATAATCCTCCTCAACGCTT
Arm_037463_Class_I	N/A	N/A	Chr02	15610246	Unique_Ga	Tm1_Mira454_Contig_16024	GCCATAGCACCTTCACCGGCATTAACCCCTGCAATTCCAATACATGAGTA[A/T]AAAGAATCTTCGTCCACTTTCAGCTGGTCGTAAGCAAGGTAGATGTCCTC
Arm_037475_Class_I	N/A	N/A	Chr13	81206	Unique_Ga	Tm1_Mira454_Contig_16035	ACTCCATAGTGAAATCTTGGAATGCCACATAACCCCCGGAGGCAAGCAAA[T/C]TGGTTGCCATCCAATATATGTGTGATTATGCATTTATACCGATGAAATAA
Arm_037476_Class_I	GOOD	N/A	Chr13	81262	Unique_Ga	Tm1_Mira454_Contig_16035	GCCATCCAATATATGTGTGATTATGCATTTATACCGATGAAATAACATCC[A/C]GGCATCCACTTTTCGCCAGCAATTCTATGCTTCAATTAGTGGGACTGTGC
Arm_037484_Class_I	N/A	N/A	Chr13	45766864	Unique_Ga	Tm1_Mira454_Contig_16039	TTTTCTTTTCTATGGCTTCTGATATTTGAGAATCCCTTGTTTAGTTAGAA[A/G]CATCACAATGTGTATCCTCAATTGCCTAAACTCCAAATCATCCTTTTACT
Arm_037527_Class_I	N/A	N/A	Chr09	1307975	Unique_Ga	Tm1_Mira454_Contig_16055	TTCCCTGAGATGTTGTGCTTACATTCTCGAAACCTTCTTTTTTCCTTTGC[A/G]CAACTCCAGACGCATCATCTTGTGTGCCCTTCAACTCTTCAGCATTTTCC
Arm_037546_Class_I	N/A	N/A	*	0	Unique_Ga	Tm1_Mira454_Contig_16069	TAAATAGAAAATGTTTTACTCCTCTTTCAAACTGATTACACTGAGTCAGG[T/G]CTTCTAAATCCTCTGTCAGTATAGAGCAAAGTATCAGTCTGTCATATCCT
Arm_037547_Class_I	N/A	N/A	Chr13	15335555	Unique_Ga	Tm1_Mira454_Contig_16069	TYYCTCTCAAATTCACTTCAGTGCCAAGCAGCAAAGAAAACCTAACCAAT[T/C]CCCCTACCTCATATATTGAACTTGCATCAGGTTCAAACTCTTCTCTGATA
Arm_037548_Class_I	N/A	N/A	Chr13	15336469	Unique_Ga	Tm1_Mira454_Contig_16069	ATTCTCCATCAGACCTGTCATGATAGTAAGATAACTCCCTTTCAAGTCAA[C/G]TATTCTTGCATCTCTCATATCCCTAAACAATGTAAAAGCAGACTGAAAAT
Arm_037592_Class_I	N/A	N/A	Chr07	47875074	Unique_Ga	Tm1_Mira454_Contig_16101	AATCAATGAATACAAGCTTCAGAGTAAACAAATTTGCACCAAAGCTATAG[T/C]AAATGCAGTCCTTTTTTTAGAAAGTGTAATGAGAGAGATCACTGAACCAG
Arm_037609_Class_I	N/A	N/A	Chr05	58361654	Unique_Ga	Tm1_Mira454_Contig_16110	ACCTGTCATGTATAATTACAAATCTCCAAACTCTTTGTATACATATATGG[T/C]AATTTCGGAAAGGGGTAGTGTTATGAACATGGGCAAATTTCTGAAGATTT
Arm_037638_Class_I	N/A	N/A	*	0	Unique_Ga	Tm1_Mira454_Contig_16124	TCACTGTCATTTTCCTCCTCTATCAAAATCCCTTTTCCTTTCCGGTCGAC[A/T]GTCGTACTTCCATTTTCCTCCTGCTCTGCATCATCGTCGTCGTCGTCATC
Arm_037664_Class_I	N/A	N/A	Chr13	14379486	Unique_Ga	Tm1_Mira454_Contig_16155	AGAATCCGGGAGCAGTTAAGATCAGTCCGTGGACATTGGCACGGTTAAAT[T/G]CAGAAGATGTTTCAAAAGCTGCAGCTGAAGCAAGGAAAAAGTCCAAAATC
Arm_037665_Class_I	N/A	N/A	Chr13	14379416	Unique_Ga	Tm1_Mira454_Contig_16155	TGCAGCTGAAGCAAGGAAAAAGTCCAAAATCCTGCAGCCTGTTGTGAGAC[A/G]GGAAACCTCTTCCGGGCTAGAAGCAGAAAGTAGCTTTGGAAGCAGTGGCC
Arm_037682_Class_I	N/A	N/A	Chr09	1060887	Unique_Ga	Tm1_Mira454_Contig_16157	ATTCGTCTCCTTTCTTTCATGCAACAGGGCCTATGATCCTTTGACATCTC[T/C]ATAGCTGTTCCGCACCGTGATAGTACAGCCCTAGAATCCCCAGCATTTGC
Arm_037693_Class_I	N/A	N/A	Chr05	61188972	Unique_Ga	Tm1_Mira454_Contig_16162	ATTACACTGTCGGATCCTCCTGTGAGCCCCCCATCGTTGGCTGATGCACC[T/C]GTGTGAACCTATACTTATGCTACTTGCAAGGCTTCTTCGCGTTTTATGTC
Arm_037706_Class_I	N/A	N/A	Chr02	62274096	Unique_Ga	Tm1_Mira454_Contig_16170	GAGCATAATAGAGGGACCAAAATCGGAATTTGACTGGAGAAAAACGGGGA[A/G]TAGTTGATGTTGGTTGAGAGTGAGCTTAATGGTGCATAGCAGCAGCTGGT
Arm_037713_Class_I	N/A	N/A	Chr02	16014644	Unique_Ga	Tm1_Mira454_Contig_16176	GCTGAATGTGAGCATATAATAGAAAATTTCATGCTCAACARTCWGAATTC[T/C]AAGGCAAGCTGAATCCATAGTATAGCACAGAGGACCAATTAACAACATAA
Arm_037730_Class_I	N/A	N/A	Chr07	36524822	Unique_Ga	Tm1_Mira454_Contig_16183	TGTTCATCATCACTGGAATTTTCATCTAAACGCTGAGAGGTTCTCTGAAC[A/G]GGAGATGCGGACCATGTATTTGGGGTTGGTAAGTCATCTGAAAAATATCT
Arm_037840_Class_I	N/A	N/A	*	0	Unique_Ga	Tm1_Mira454_Contig_16238	GATTGAAAAAGCTTGAAACGATTGGTTTCTGCGAGTGCAAAGACGAGAAG[A/C]AGGAGGAGGGAATGGCGTGGAAAGGCGAGCTGGAAGGGTGGGTCGACTCA
Arm_037859_Class_I	N/A	N/A	Chr09	8857955	Unique_Ga	Tm1_Mira454_Contig_16244	TCCACTGTTGAGTAATAATGCAGAAACCCTTTCTCCTGGACTAAGTGGCA[A/G]GCCTGATCTCCTGCGCTTTGTAGCATCAATGCCTAAACACATGAAAATTA
Arm_037907_Class_I	N/A	N/A	*	0	Unique_Ga	Tm1_Mira454_Contig_16274	ATCTAGTGTAGTTGGTTTTTCCTCTCTTTCCTTGATTTCTTCCTTGAGAA[T/C]AAGCTGCACTTGTATTTTGAAACAGGTAGCAATGAAATAAGTTCTTGGGT
Arm_037931_Class_I	N/A	N/A	*	0	Unique_Ga	Tm1_Mira454_Contig_16283	AGGTTTAGTACACTGCTGCAAAGGTGATCCCGCAGTCAAACTATTATACA[T/C]AGGCAAGGCAACTCTCTGTTTGAAGAACAAAGATGGTACACGTCAATGGC
Arm_037934_Class_I	N/A	N/A	Chr09	1239710	Unique_Ga	Tm1_Mira454_Contig_16290	ATCTTTTGACTGGAGCCTATTTGTTTGTAAAATGAGAAAGAAAATATACA[T/C]CACCCGGTGGCAGCATACCTGTTGATGCACATTAAGATTATAGCTATTGG
Arm_037935_Class_I	N/A	N/A	Chr09	1239768	Unique_Ga	Tm1_Mira454_Contig_16290	TGGCAGCATACCTGTTGATGCACATTAAGATTATAGCTATTGGCAGCTTA[A/G]TATTGTTAGCAAAGCTTTTGCCAGGATTGGAGGACTGAGTTGCACACAAA
Arm_037939_Class_I	N/A	N/A	Chr09	1240210	Unique_Ga	Tm1_Mira454_Contig_16290	TGCAACTCCTGACTCTGATTTTCGTACTCCTTCTGACGCTCATGCTGAAC[A/G]GCAACAGCTCGTTTCAGAATAGTATTTTCCTGAATAAGTGCTTCCAGTTG
Arm_037945_Class_I	N/A	N/A	Chr01	48044960	2_GaGl	Tm1_Mira454_Contig_16295	ACGAACTCTTCTTCTTTATCAACATAAAAATCATTGAATTTTTCAAGCTC[T/C]TCATTCAGAATTCTAACAAACCAATCTTGCAAATCAAGCGGAGGGTGTTG
Arm_037946_Class_I	N/A	N/A	Chr13	51453727	Unique_Ga	Tm1_Mira454_Contig_16299	GGAAGAAACCAGAGGAATTTGCACTTGGCAGCACAATAAAGCCAGTAGTC[A/G]TTATATTATATTACCTGAATAAATCAGTCAGTAGCTTTTTAAAACCATCA
Arm_037947_Class_I	N/A	N/A	Chr13	51454258	Unique_Ga	Tm1_Mira454_Contig_16299	TTGCAGTACTCTTCTTGAAAAAATTGCTCAAAATCCGGWGACTCATTTAC[T/G]GGACCCTCATCTAGCATGTTCATACTCAAATCAGATCGATTAGAACTTGT
Arm_037967_Class_I	N/A	N/A	Chr01	49113589	Unique_Ga	Tm1_Mira454_Contig_16312	AATCACAGAAGGTAAACGGAAACCCATATCTGATCCTTAGTTGAAGACAC[A/C]AAAAGCTTGAGTTGATGACAACGATGATGATCCTGGTTGACAGATACTGA
Arm_037968_Class_I	N/A	N/A	Chr06	29541081	Unique_Ga	Tm1_Mira454_Contig_16315	GCCCTTTTTTCCTCAGCAAACGGTTACAGCCACCACAGAATTTAGCATTT[A/G]ACTGAACGAGAAGAGGAAGCTAGGATTTAAGACTTTGCAACCGGGATACT
Arm_038038_Class_I	N/A	N/A	Chr01	6288059	2_GaGl	Tm1_Mira454_Contig_16346	TTTCGGGAGTGGGTTTTGAAGTTGTGGGGCATTGAAAGAGAGGATGAGTC[T/C]TTGAGTGGATCTGGTTTTGAAGAGTTTATGGATGAGATTCGCCATTGTAG
Arm_038039_Class_I	N/A	N/A	Chr01	6288154	Unique_Ga	Tm1_Mira454_Contig_16346	TTGTAGCATAGAAGGAAGGTGAAAGAAGTGAACTTTGAACTCAAAAAGAG[T/G]GAGTTTGATGTCTGGTTCGAAGCGGTCGTCAAAAAAGGTTTGAGGAAGAA
Arm_038053_Class_I	N/A	N/A	Chr09	5864675	Unique_Ga	Tm1_Mira454_Contig_16357	CCATAACCAAAGGGATACAAAGGGTCGTAGTTCAAATCCCCAACATTCAT[T/C]GGCAGCTGCTCAGCCGTCTTGAACCAAGTCCGAGGCAGTTTCCCACTAAA
Arm_038066_Class_I	N/A	N/A	scaffold_14	662790	Unique_Ga	Tm1_Mira454_Contig_16370	CAAAGATTTACATTAAAAAAGGGACCAGGTAAAACATAGATCAAATGATG[A/C]TCTACTTAAAGTAGTAAGGAAGGTCAAGGACATACAGGAGGAAGTAAGCC
Arm_038068_Class_I	N/A	N/A	Chr07	6945844	Unique_Ga	Tm1_Mira454_Contig_16371	ATCTCAACATTGCACGGTGGATAATATGAACATCTAAGGTTATAGTTACT[A/G]TATGTTAACAAACATTAAGAAGAGCATTTCAGTGTTTTTGCCTTTGATGT
Arm_038126_Class_I	N/A	N/A	Chr10	25477161	Unique_Ga	Tm1_Mira454_Contig_16395	CCTCCTTCTTCATCTTCATCATCATCATCATCATCTTCTTCTTCTACATC[A/G]TCGTCATCATCATCGGACTGATCATGATCAGAGGAAGGAGTTGTAGCTCC
Arm_038142_Class_I	N/A	N/A	Chr01	6038276	Unique_Ga	Tm1_Mira454_Contig_16405	GAATGTATAAAGAAGCATGCAAGATTTTTACTCGCCAATGCACTGCTTCA[A/G]CTTTGGATGAGTTTTTGACACTTGATGCTTATAATTACATTGTCATTCAT
Arm_038205_Class_I	N/A	N/A	Chr03	45614233	Unique_Ga	Tm1_Mira454_Contig_16444	CTTTAGCTTCTTAGGGCTTGAGAAATTCATTAACTGGATATCATCGCTAC[A/C]TTCTCTCTTGCCATTTCGTCGGTTAAGTTCCCGCTCATTCTTCGCTTCCA
Arm_038206_Class_I	N/A	N/A	Chr03	45613840	Unique_Ga	Tm1_Mira454_Contig_16444	ACCTAAGGAACGAAATTTGTTGAGTTTCTCCATTAGAACACTGTTTCCGA[T/C]CAACTGTGCAATATGAAGGGCAGAATCCATGAGATGGTTGTTACGTAAAG
Arm_038220_Class_I	N/A	N/A	Chr08	44178610	Unique_Ga	Tm1_Mira454_Contig_16449	GCCTTTTGAAGCAATGCGGTGGCTGACATTTGGGGCACCATGTTATTGTT[T/G]TGAACCGATGAGCTAAAGAGAGAAGGGATGTTGGAAGTCATTTGATCACT
Arm_038228_Class_I	N/A	N/A	Chr13	674150	Unique_Ga	Tm1_Mira454_Contig_16456	CCAGTCAATAATATAACCTTCGCTACTTTCTTCTTGCAGCATCTGTGACA[A/G]AGAATGGCGCACACGTGGACTTGCTGATACAATGGGTGCTATGTCAGCTG
Arm_038229_Class_I	N/A	N/A	Chr13	674047	Unique_Ga	Tm1_Mira454_Contig_16456	GATGAAATTTCAGCTGTTTTCACATCAGATAGGTTTGGTAGGTCTCGATG[T/C]TCTTCTACTTCCACCCACGCAGTTGGTGAGATGGTTGATTCTTCCTCACA
Arm_038254_Class_I	N/A	N/A	Chr07	46717653	Unique_Ga	Tm1_Mira454_Contig_16480	ATGAATAAAAGAGTCAAGTGTACTTTGATCTCTACCAGAGCTGGATCTCT[T/C]GGGATTAATCTATATGCTGCAAATCGTGTAATTATTGTTGACGGTTCTTG
Arm_038257_Class_I	N/A	N/A	Chr07	46718500	Unique_Ga	Tm1_Mira454_Contig_16480	TGGATTGCCAATTTCCATGAACATGAGACCCTTTTGCAAGAGAATGAAGA[C/G]GAAAAGCTCTCAAAAGAAGAGCAAGATATGGCTTGGGAAGTCTTTCGGAA
Arm_038258_Class_I	N/A	N/A	Chr07	46718690	Unique_Ga	Tm1_Mira454_Contig_16480	CTAAACCAGAGCCTGTGATGAATCACTTAACAAAACCCCAGGGTATTTTC[A/C]GGAGTCGGATTGTGCAACGAAAATGTACTAATCTTGCCCACCTGCTCACT
Arm_038271_Class_I	N/A	N/A	Chr05	63547035	Unique_Ga	Tm1_Mira454_Contig_16487	TCTGAAATTTTGCATTCAACGTGTTCTTTATATTTTGACACCGAATCAAC[A/G]ACCATAAAGAGTTGACGTGCGTGTATCTGAATTTCCTCTTCRCTTTGTTG
Arm_038272_Class_I	N/A	N/A	Chr05	63549482	Unique_Ga	Tm1_Mira454_Contig_16487	GCCTCCACAATGTCCTTCTCCACAGCTTGCATCTCCCTTCTCATCCTCTC[T/C]ACATCTCTAGCATTAAAGGTTTGCAACTCCACTCTCTTCTTAAGCTCCTC
Arm_038292_Class_I	N/A	N/A	Chr13	15605822	Unique_Ga	Tm1_Mira454_Contig_16504	TCCAAACCTGCCCCTGCTCCTGAACCAGTAGATATTTCCAAGCAAATTCC[T/G]GCTGGTATTAACAGTATTTCCGCAAACAATTACATGCGTGCTGATGGTCA
Arm_038294_Class_I	N/A	N/A	Chr13	15606132	Unique_Ga	Tm1_Mira454_Contig_16504	AATGAGATTGTGCCTTAATAACATCTTTGATAAGGGAGAGTATTGTTTGT[T/G]GATTTGGGGGAAGCAGTAAAGCTGTGGATGAAATGCTGTTCTTATAATCT
Arm_038339_Class_I	N/A	N/A	*	0	Unique_Ga	Tm1_Mira454_Contig_16529	ATTTGGTAGATTGGTGGACTGATAATTGCTTTTGGACTGGGACGATAATT[C/G]AAAAGTTGGACGATGAAAATTTTAAGATTGAGTTGCCACCTCCTCCTAAG
Arm_038340_Class_I	N/A	N/A	Chr12	2567583	2_GaGl	Tm1_Mira454_Contig_16529	TTTATCTTCTCATATTTCAACTGGCTCTTATAAAGGAAAGCAATCGGTGA[A/C]GAAATCTTTGAATGAAAAACATACGAACATTACAAAGAAAATCGTAGGCC
Arm_038410_Class_I	N/A	N/A	Chr06	43488778	Unique_Ga	Tm1_Mira454_Contig_16576	TGCTCTGATTCTTCCAAACTAGGCACTAACTTGAGGGACTCAAGCTTCTT[C/G]CTCAACAGTTTGAGCCTCTTCTCAGCTTTGTTGATTACTTTGGTCTCTTC
Arm_038457_Class_I	N/A	N/A	Chr06	33086766	Unique_Ga	Tm1_Mira454_Contig_16595	TCTGCTCCTAAATTACCAAAATCAGGATCGACTTTCGACGGCTCCGATTT[T/C]TCGAGCTCGAAACCCTTCCTGGAAAAATCAACACAATACTTCTCCTTATC
Arm_038467_Class_I	N/A	N/A	Chr13	9091862	Unique_Ga	Tm1_Mira454_Contig_16610	AGGGCCTATCACCCCCATGCATCTCTCCCTTGGATATAAGCTTGTGAGCC[T/C]GATCAAGCAAAAAGCAAGCAAATGCTTTTGCCTTATACAAGAACTTTACG
Arm_038469_Class_I	N/A	N/A	Chr06	43199166	Unique_Ga	Tm1_Mira454_Contig_16613	AGATTCGAAGATTTCATACTATCTTCATGCCTCTCCTTATCAAATGCAAA[T/C]TCAAGTTGTCTCTCCACGGACTTAAAAACAGCAGTTCTTTTAGATCTTAA
Arm_038470_Class_I	N/A	N/A	Chr06	43199448	2_GaGl	Tm1_Mira454_Contig_16613	CCTATTTTATTAGGACTGGTTTTTCTCTTCCGAAATATAGAAGGTGTATT[T/C]GGGAAGGTCTTAGCAGCAATTCTAAGAATAGACTCAGGACTTTGAGTACC
Arm_038492_Class_I	N/A	N/A	Chr09	15710315	Unique_Ga	Tm1_Mira454_Contig_16624	TAGAGAAATGCTATAGCCAACCTCTCGGGGTAGTGGTTTTGTAATAGATT[A/T]ATAGTGTCGCGAGCCGACTTGATGGGCACGCTTGTGCTCAATGTCCACCC
Arm_038535_Class_I	N/A	N/A	Chr12	2733607	Unique_Ga	Tm1_Mira454_Contig_16637	AGACTGTCAAGTTGGATGAAGGCACTTTCGTTCTATGGCAGCAGCATGTT[A/T]GGTTGATGTCGAAGGATACGAGCTAACTGGTTTTTTGGATGGAACGTTAC
Arm_038538_Class_I	N/A	N/A	Chr12	10015466	Unique_Ga	Tm1_Mira454_Contig_16641	TTTGTGAGAGTGCATGATGCAGTCCAAGTATGCCTCCAACATGTTGAGAG[A/C]ATAAAAGAAGATCACATGGCATCTGGATCAGATTCATCACCTGAAGAAAC
Arm_038578_Class_I	N/A	N/A	Chr07	29375926	Unique_Ga	Tm1_Mira454_Contig_16655	TTTCCTTAACCCAGAACCATCAGCATCGTCATCAATATCGTCAAATCTAC[T/C]GTCAAGAGACTTCCTTTGGAATTGGGTCTTTGTTTTAGGGATTGGAATAT
Arm_038581_Class_I	N/A	N/A	Chr02	58043547	Unique_Ga	Tm1_Mira454_Contig_16657	TCGAACAGGATCGATTATCTCACGTTTCACTGGAAGTGCCTTCTCAACAG[A/C]GACATGCAAGATTTATGACTCAACAGGCCTTTTCTTGGTGGTGTATGGGT
Arm_038601_Class_I	N/A	N/A	Chr08	1860372	Unique_Ga	Tm1_Mira454_Contig_16683	TATATGTTGTTCTGCTCGCTACTCTGCTCGTCCTCTAGAATAGGATACGC[T/C]GCAACTAGAGCATCTTGGGATCCAATATAGAGTGAATTATAAATCTTCCA
Arm_038602_Class_I	N/A	N/A	Chr08	1860291	Unique_Ga	Tm1_Mira454_Contig_16683	AGTGAATTATAAATCTTCCAATACACTTCCCTAACCTTACGCGCAGGATG[A/G]AAGAGTCCCTGGAGACAGTAGTTCAGCACAATTGCAGCACCTAAGGCTAC
Arm_038603_Class_I	N/A	N/A	Chr08	1859871	Unique_Ga	Tm1_Mira454_Contig_16683	AATGCTGGCAAAACTGTAAAAGGTGAACATGTTTCAGCAACAATTGCGAT[A/G]GCCACAGTTGTGCAAACACGGTTCTGGCGTTCCTGCACTTTGAGATTGTT
Arm_038604_Class_I	N/A	N/A	Chr08	1859754	Unique_Ga	Tm1_Mira454_Contig_16683	ACATCTTGTGGGCCAATGGCTTTAGCAATATATCCAAAGGTATTGACAGT[A/C]GCTCTTCGAATACCCTTCTTGTGAGCTTTAAGCATCTCAAGAAGCTCAAA
Arm_038659_Class_I	N/A	N/A	*	0	2_GaGl	Tm1_Mira454_Contig_16714	TACTTCTCACCAAACAGGTAACCCAGAGATGAATCTCCACCAGGAACCGA[T/C]TTAACTTTTGTTGATGGGCGATCAGTTATGAAGTTCCCTGAATTCTGTCC
Arm_038663_Class_I	N/A	N/A	*	0	Unique_Ga	Tm1_Mira454_Contig_16721	GGAAGGGGAACGTAATTCTAGGACAGGTGGATTAGTAACTGTTACAAAGA[A/T]AACTTGGGAGGAAGCCGTAAAATCAAAGGCTAATTCTCAGACTCATCGYT
Arm_038700_Class_I	N/A	N/A	Chr06	35721188	Unique_Ga	Tm1_Mira454_Contig_16736	CACGGGGTCAATTGGGCATTGCTAAGATGCACAACCCCACCATATGTACC[A/T]CCACCATTTCGTAGACAAGTTGTAGCAGATGGAAGCTGTCCGGAGACCCC
Arm_038753_Class_I	N/A	N/A	Chr12	28753225	Unique_Ga	Tm1_Mira454_Contig_16755	CAATGCAATGAAATTCCCCTACAAAAGGATTGCGAGAACTACATTACATT[A/G]CACGCCGAATAATGGGGAAAATAATGAACTACTTCTACTTTAAATCTCTA
Arm_038757_Class_I	N/A	N/A	Chr13	49527761	Unique_Ga	Tm1_Mira454_Contig_16759	GGGGTAAATTGTAGTCAACTTCCATGATTTCTCTTGAAATAACATATCCA[A/G]CTAATAACATGAACAGATCTAGACAAACTTCTGCTGTGCTATGTTCTGTG
Arm_038758_Class_I	N/A	N/A	Chr13	49527987	Unique_Ga	Tm1_Mira454_Contig_16759	CACTATGGTTAAGGGTGCTTGGTTCTGGAGAGTACATGAGAAAATAATTT[A/T]TTCTTCTTTCTGAATCAAGGAGTGTATTTTTCCTCCATGGAGGCACAGCC
Arm_038760_Class_I	N/A	N/A	Chr06	44656355	Unique_Ga	Tm1_Mira454_Contig_16764	CCTGTTGAGAAACATGCAAAGCTGGGGAGGGAAGTCTGACACGCTAAATA[A/G]CCCACTCTGTTGCACTGCCTCTCTCAATTGCTTCCACCTCTTGGCCATAA
Arm_038761_Class_I	N/A	N/A	*	0	2_GaGl	Tm1_Mira454_Contig_16767	AATCCTTGCCTTTGTTTACCATCTGCCCCTATTGCTTTGCAAAATTCGTT[A/T]ATTACCTGAGAATGTAAGGCAATAGCTTTTCCTCTAAGCTGATTGAACCT
Arm_038815_Class_I	N/A	N/A	Chr09	4583337	Unique_Ga	Tm1_Mira454_Contig_16801	GTTGTAGCTTGAGATAAAACCCCAGCACCGAACGCCACTCTATTTGTCGA[T/C]ACAAAGCTCATGTCTTTCTGGTCGATGGATTTGGCCACAATCACTGGGCG
Arm_038863_Class_I	N/A	N/A	Chr05	8675321	Unique_Ga	Tm1_Mira454_Contig_16829	TCATTGAACTGCTTGTTCTCCACAGGTTTCTCGATATTGGAGATCAAAGG[T/C]TCAGGACCAAGGAGATCATCAATCTCCAAGAAATCCTCCTCACATAATTG
Arm_038868_Class_I	N/A	N/A	*	0	Unique_Ga	Tm1_Mira454_Contig_16834	TTGTAGCGACGACAGCAGAAATGAAAGGCAAGTAACACGGCACAAAGGGG[A/G]GGCAGGGAGCAAGCAACAACACCCTTCAGAGCTCATCATGAAACTCATCA
Arm_038877_Class_I	N/A	N/A	Chr13	54049111	Unique_Ga	Tm1_Mira454_Contig_16837	AGGATTTCTGCAAAGCCTCCATGTATTGGGCAAGTTACTCATTCCTCTTC[A/G]AGTCCAAGTTCCGAGTTTCGGTTCAATCCAAGTTCAGCTTCATCTTCAAT
Arm_038878_Class_I	N/A	N/A	Chr13	54049049	Unique_Ga	Tm1_Mira454_Contig_16837	CGAGTTTCGGTTCAATCCAAGTTCAGCTTCATCTTCAATATGCAGGTCTT[T/C]TACACCTGTTTCTGGTAACACTACCTTGAGTAGTACAGATAGAACAGAAC
Arm_038879_Class_I	N/A	N/A	Chr13	54048970	Unique_Ga	Tm1_Mira454_Contig_16837	AGTAGTACAGATAGAACAGAACAAAGTGGCAATAGTAGACCAGATTATAT[A/G]AACTTGACAGAATCTACCAAGGCAAAACAAAGACCTCGCAACAATCCTGT
Arm_038889_Class_I	N/A	N/A	Chr13	54048240	Unique_Ga	Tm1_Mira454_Contig_16837	AACTGAAAAGGGCTAGAACAACAACATCATCCATTACATTCCATTTAATG[T/C]GTTTAGTTTTTTTGGTCATGGATTTGACCTGAGATAACCCATCTGATCCA
Arm_038890_Class_I	N/A	N/A	Chr13	54048038	Unique_Ga	Tm1_Mira454_Contig_16837	GGTTCACCAGCTAATAAGTCTTCATGTACTAACTCTTCCCATAATGTTTC[A/G]TTAACACCCAAATTATTAGTCACACTTGATAATGGCATTGGACTTGGTAT
Arm_038931_Class_I	N/A	N/A	Chr13	51431305	Unique_Ga	Tm1_Mira454_Contig_16856	TTCGATGCGATTATCCCATCTTGAACTTCTGGCTSASAACATGATCTGAC[A/T]GACGGAGGTTAAGAACGGATAACAGCAGAAGTTGAGTGAATGAATATGTA
Arm_038932_Class_I	N/A	N/A	Chr13	51431543	Unique_Ga	Tm1_Mira454_Contig_16856	TATCCTGTAGAAGGGACCGTCTGAAGAAGGATTTACATTTGCTCTCTTGA[A/G]GCTTTCCTTCAGTAGTCATCCCGGCGATGTTCGCTTTCAGTGCCGCTGTA
Arm_038964_Class_I	N/A	N/A	Chr05	62833362	Unique_Ga	Tm1_Mira454_Contig_16873	GGAAAAAGAGAACATACCACTGAAGCACCTTCCCCTAATACAGCTTTGAG[A/G]GCAAAGTCAGGCACCGGAAGCCATGATGGTCGACCGAGGACGTTTCCCAA
Arm_039033_Class_I	N/A	N/A	Chr07	3637510	Unique_Ga	Tm1_Mira454_Contig_16921	AGTAAAAATGAAAACAATGTTCTCCCACTGAACTTCTCAATACTTCTAAG[A/T]GGCAAGATACGATATCGTAATGCATACTAAGCAAGCTATACCGAACCAAT
Arm_039038_Class_I	N/A	N/A	*	0	Unique_Ga	Tm1_Mira454_Contig_16924	TTCAGATTTCAACCGCTCCAATCCAAGAACCTCCATCTCTGCAGAAGAAT[A/T]AAAGTCATCAAAGTTCAATGGATTTTCTGGTTCTGTAGCATTAACATTTG
Arm_039048_Class_I	N/A	N/A	Chr01	13147084	Unique_Ga	Tm1_Mira454_Contig_16930	GCAAGAAGCGAAGGCAGCTAACCTAGCTGAAGAAGCCCAAGAGAAAGCAC[A/T]GGTAGCAGGGGCATCAATGGAAGACCTGCTGAGTAAAGCAAAAGACTTCA
Arm_039071_Class_I	N/A	N/A	Chr04	14150973	Unique_Ga	Tm1_Mira454_Contig_16940	GCGTAAATCGAGTGTCATAGCAAGACTACAAGAAGACAAGTTGCTGAGAT[A/T]AGAAATTGAATCTTGTACAGCGGAAGCTTTGTACTCCCTCCGGGACTTAT
Arm_039125_Class_I	N/A	N/A	Chr07	51317803	Unique_Ga	Tm1_Mira454_Contig_16972	ATATTAGAGGGGGAACAGTTGAAAAGAATGTGATGTGAAGGGGCAAACGT[A/G]ATGCCTCTATACACAACCAAAAGAAAAAATTAAAAAAAACTTTATTAAAC
Arm_039182_Class_I	N/A	N/A	Chr06	27148845	Unique_Ga	Tm1_Mira454_Contig_17006	TATCAGGTCCAAAAAAGAAGGTAAAATTTCACTGTGATGGTTAACCAGAA[T/C]GTCACTTGCATTCAACGACGGCTTCAGCAGCCCGTCGAGGCTTGCTTTTG
Arm_039193_Class_I	N/A	N/A	*	0	Unique_Ga	Tm1_Mira454_Contig_17018	GTGGCTGCTATCATGATGCTTCAGAGTTCTATGGATCCCATCCTTGCGGT[A/G]GAGGCATTTTTATCTGGGATAATGCTCTCATCAGTTTTGTGTAAAGTCAC
Arm_039262_Class_I	N/A	N/A	Chr06	45951489	2_GaGl	Tm1_Mira454_Contig_17050	ACACACATATCAATTGCAAAATAAGCACCAACAAGGAAAGGCACAGCCAT[T/C]GCCATTGGAAGGGGAATCCATTTCCCGATATTCTTGGGAGAAAAATCTCT
Arm_039282_Class_I	N/A	N/A	Chr04	38384370	Unique_Ga	Tm1_Mira454_Contig_17063	ATTTGTCCAGTTCTCGAGTCATCTCTCATGTTCAAGATTCTGGTTACGAG[A/T]TATGTTCACACACTCTTCATTTTCAAACTCCTCTTTCACTCACATCCCTT
Arm_039353_Class_I	N/A	N/A	Chr05	62151366	Unique_Ga	Tm1_Mira454_Contig_17112	AGCTCGTTGGGGCTCTCATCAAGGTCAGCAGGCCAATCAGCATAAATATC[A/G]CCGTCATTGAAAAAATTTGATATCCCATCATCTGCCCCCTCTGGGATTTC
Arm_039370_Class_I	N/A	N/A	*	0	Unique_Ga	Tm1_Mira454_Contig_17116	GTATATAATCTTAGAAGATGTACTTAAATTTATAGGACCTAATAGCAATA[A/T]CCTTAAACATTCATAAGCACCAGCATTGCACATTCTTCAAGTGTCTGGAT
Arm_039371_Class_I	N/A	N/A	Chr01	55401287	Unique_Ga	Tm1_Mira454_Contig_17116	CGAAATTCATAACTTGCATCCCCGTTTGTTATCATGGCTACAATACTTGG[T/C]GAGGAGGAGGAAATAATAGCTTTAAACGGAAAGCATCAACACCATTCAAG
Arm_039400_Class_I	N/A	N/A	Chr13	48407165	Unique_Ga	Tm1_Mira454_Contig_17139	TTTATGCAAAGCACGATAAATGAGCATGGTCTAGATGAGCATTTGCTTAT[A/G]ATGASCTCACTAATTAAGTGAGAACTRTTTGAGTACATATTTCTTGTCAA
Arm_039403_Class_I	N/A	N/A	Chr07	5403440	Unique_Ga	Tm1_Mira454_Contig_17141	CGCGGTGATCATAAGGAGAAGATCCCGGTAATTCTCGAGCCAACGCCAGA[T/C]GAGACATGAAATGTCTTTTTGCTGTGGTGTGTAACATTAGGTACGTGTAT
Arm_039435_Class_I	N/A	N/A	Chr08	39190521	Unique_Ga	Tm1_Mira454_Contig_17160	ACATAGCAGCAAATGAGCTCGGTCTAGTTCGGACCTTGAACATCCTCGCC[T/C]TAAACCGATCAATGCATAGTAATCGACATTTCCAGTCTCCCCTGAAGCAA
Arm_039436_Class_I	N/A	N/A	Chr03	19725434	Unique_Ga	Tm1_Mira454_Contig_17161	ATCCTCTGATCCATGGTTGAAGACGACGATATTTTTTTATGCGATGCTTT[A/T]GTTGGTTCATCAGGTGGTGAGGTAGACTGATGTGATGCTGTTCTTTCGGG
Arm_039480_Class_I	N/A	N/A	Chr13	11971043	Unique_Ga	Tm1_Mira454_Contig_17177	ATTGGAAGATTGCCAGAAAGAGCAGTTTCAATGAATGGTTGGGGGCTTGC[A/G]TTCAGAGCATGTGGAGATCGCCTTATAGTGATTGGTGGACCTAGGGCTTT
Arm_039532_Class_I	N/A	N/A	Chr07	2147422	Unique_Ga	Tm1_Mira454_Contig_17220	TGAGCAAATTTATGAGTTCCAGTCCCGGTTTGAGCTGAGAACAGCTCCGG[T/C]AATGCTTCTCCACGCTTAACAATTTTGGCCAAAGTCCCCATCCACTCTTC
Arm_039533_Class_I	N/A	N/A	Chr07	2147527	Unique_Ga	Tm1_Mira454_Contig_17220	GCGGTCTTGGCTGCACCAACAGATAATGTTCGAACGTTCAGACTCCACTC[A/G]TCTGCTGTTCTGTTGTGTAAGCGCGGGTACAACCCATATAGAGTTCCTAG
Arm_039534_Class_I	N/A	N/A	Chr07	2147830	Unique_Ga	Tm1_Mira454_Contig_17220	GCGAGAACTTTATCAATATCCTCCCTGTTATCACATAGGGACACAACAGA[T/C]AACAAGCACCCACAAAGTCTATCATCCGGTTCGATCTCTTGTTGAATCGA
Arm_039535_Class_I	N/A	N/A	Chr07	2147992	Unique_Ga	Tm1_Mira454_Contig_17220	CAAGTGGTTCCCATTACATTAAGCTCAACACCTACTTCAAACATCTCTTC[A/G]AACAACTCCATCGCCTTATCGACATTTCCTCCACTTGCATATATGTTTAG
Arm_039541_Class_I	N/A	N/A	*	0	Unique_Ga	Tm1_Mira454_Contig_17222	TCCTGTCAGATTGTTCCCATTTAGATACAGTGCGTTAAGATYRGGCAAAG[A/T]TGCTAGCTTTGGCGGGGGATTGCCMGCCAGATTGTTGTTACCAAGTCCCA
Arm_039566_Class_I	N/A	N/A	Chr11	62098037	Unique_Ga	Tm1_Mira454_Contig_17237	CAATAAATTTATTTTGTTTTTGCTTAGTTTTCATCTTTCTCCTAAAACCT[T/C]TAAAGCATGAGCAGTAACTTAAACCTTTCCTGCCCATGTAATTTTTCTTT
Arm_039569_Class_I	N/A	N/A	Chr11	62097882	Unique_Ga	Tm1_Mira454_Contig_17237	GGAATTACTATTACAAACTTGATGGAAGTTAGATTTAAAGCAATGAGCAA[A/G]AAGGGTCTCTTTTATGCTACCATCTGCTCTTGTTCTATGTACATTTGTTC
Arm_039570_Class_I	N/A	N/A	*	0	Unique_Ga	Tm1_Mira454_Contig_17237	ATTAGCAGGTGCAGTGAGTCCGGCACGACTGGTGACTGCTCCACGGTCTA[T/C]GAAACTTTGGCTCCGTTTTGCAAATGCGGAAGACCTTGAGTTCATTAGTG
Arm_039585_Class_I	N/A	N/A	*	0	Unique_Ga	Tm1_Mira454_Contig_17241	TCTTGTTTTTCTTAAGCTATCCCAGTCAAAATCATTCTTTTTTTCTCTTT[T/C]TTGACCTTTCTGCCTTCTGATTTTAATTCCCCAACCATTGAATTGAGCTC
Arm_039586_Class_I	N/A	N/A	Chr09	60805974	Unique_Ga	Tm1_Mira454_Contig_17241	TTAGATGAAGAGTCATGTGTATACAAGTTTGACTCTTGCATTTTCTGTTG[T/C]GGGGTTCTTTGATTATCAAATGCAGTAGAGCTTTCTGTAATGTCCAAGGT
Arm_039587_Class_I	N/A	N/A	Chr09	60806204	Unique_Ga	Tm1_Mira454_Contig_17241	TGGTATAGTGTTGGTGCTTGATTGAAAATTTTCAAAGGAAGATTGTTGGG[T/C]CACCTGTACAGACCTGGTTTTGTCATTTTGATCCATTGATTGAGATGCAG
Arm_039595_Class_I	N/A	N/A	Chr13	13825633	Unique_Ga	Tm1_Mira454_Contig_17252	TCTCCCTCGCTGTTCCAGAAAACCAAACACTGACACTAACAACGAAACTG[A/C]CCAAAATCCAACCTTTGAACCGAATCCCAGTCTAACCACTGAGAACCCAT
Arm_039596_Class_I	N/A	N/A	Chr13	13825532	Unique_Ga	Tm1_Mira454_Contig_17252	CAAGCGCTGTTTCAGATGAGGAAATCCCCTCTTCTTCAAATCCCCCTTCT[T/G]CTCTTTCTAGAGGTTTGGTGCTTGATTTGGGTCCTGTTGGTTCTTGGGAC
Arm_039597_Class_I	N/A	N/A	Chr13	13825350	Unique_Ga	Tm1_Mira454_Contig_17252	TCCACTGATTCCCAAGGTTCAGATTCCATAGGGTTAGCAGTTTCAAGCAA[T/C]GGGGTCCATTGGGAGAGAGGTAAAGGTGCAGTGAAATCAAGTGCAGATGT
Arm_039598_Class_I	N/A	N/A	Chr13	13825255	Unique_Ga	Tm1_Mira454_Contig_17252	AGATGTTGGTTTGGTCATGAGTTGTGGCAATGATTGGTGGGCTTTTGACA[A/C]ACAGAGCATTAGGCCTGGTGAGGTAGTCATCATGTCTAGTGCTAAAGTGA
Arm_039599_Class_I	N/A	N/A	Chr13	13825137	Unique_Ga	Tm1_Mira454_Contig_17252	TATTGGCTTTACTACACTGGCTACAGCAATGAGAAGGTGGATATTTCAGC[T/C]GATTCTTTAGGATTCAAAGTGCAAAACCCTGAAAATCAAAGTAGCCAAAC
Arm_039602_Class_I	N/A	N/A	Chr13	13824737	Unique_Ga	Tm1_Mira454_Contig_17252	TTGATGAACTTGGAGCAATGAATCCCTATGTAGTTAAGAACAAGAAAGAT[A/G]GAAACTATGTGATGGCATATGAAGGTGTTGGTGCTGATGGGAGGAGAAGC
Arm_039614_Class_I	N/A	N/A	Chr07	1745757	2_GaGl	Tm1_Mira454_Contig_17258	AAATCACTTAGAAAGCCTAGAAAGAAAGCATGCCCCAGAAAATTGACCTG[A/G]AACGTATTTTTGGTTCTGTAGGAATGAACCTATATTACAGCTGATATGAG
Arm_039615_Class_I	N/A	N/A	Chr07	1745819	Unique_Ga	Tm1_Mira454_Contig_17258	GGTTCTGTAGGAATGAACCTATATTACAGCTGATATGAGAAAACAAAGCC[A/T]GTTATCTCATTAAATCCAAGAACACAAAGCCATTCCAGAGACTATGGAGG
Arm_039666_Class_I	N/A	N/A	Chr07	19956871	Unique_Ga	Tm1_Mira454_Contig_17287	CACAGAATCCTCTTCGAGTTCCACGTCATCATCTTCCTCCTCAAGCCCTT[C/G]CCCTTGGATGCTTTGCCCCAACAGTGGTTCGGGTTCAATCTTTGAACTGT
Arm_039713_Class_I	N/A	N/A	Chr13	9477474	Unique_Ga	Tm1_Mira454_Contig_17305	TGGTTTCGTTAGGTTTAATTTTGCCTTTTTCCCTTTGTTTTTAGTTTGAA[A/T]TTTTATTCCGCCGACAGAGTTTCGGGCCGCCACAACAATGCAGAAAACTC
Arm_039714_Class_I	N/A	N/A	Chr13	9477227	Unique_Ga	Tm1_Mira454_Contig_17305	AGTCAGTGTCGAGTCTCAGCAACTCAGTAACCTCGCTCCTTATTTCSTCA[A/C]TTGAAGTTGTGGTAGCCATAGGAGGAGGTAAACCAAGATCATCATCGGAA
Arm_039715_Class_I	N/A	N/A	Chr04	8936476	Unique_Ga	Tm1_Mira454_Contig_17307	AACAGAATCATTAGCAGAGACGGCGGTTTGAACGGAATTTCCGCCGGAAA[A/T]TTTGAATTCCGAGGGATCTGAACGGATGCGAGGAACGGATTCGTTTACCG
Arm_039724_Class_I	N/A	N/A	Chr09	8187341	Unique_Ga	Tm1_Mira454_Contig_17310	GGGTTAAAGCCTGAGGTTTACAGCTACCTCATTGCAATGACAGCAATAGT[T/C]AAAGAGCTTAATGAATTCGCAAAAGCCCTGCGGAAGTTGAAGGGTTTTGC
Arm_039725_Class_I	N/A	N/A	Chr09	8187435	Unique_Ga	Tm1_Mira454_Contig_17310	GTTTTGCAGGGTCTGGCTTGGTTGCTGAACTTGATGTGGAAAATATAGAG[T/C]TTATAGAAAAGTATCAATCTGATCTTCTTGCTGATGGAATAAAATTGTCT
Arm_039727_Class_I	N/A	N/A	Chr07	58913860	Unique_Ga	Tm1_Mira454_Contig_17312	CCTTAAAACCAAAATTCGAATATCTAAAAAAACGCAAAAAGAGTACATCA[A/G]CAACATACTAATCATATTTAACCTAATAGGATTAGGATATTATATTTTGA
Arm_039751_Class_I	N/A	N/A	Chr08	54931594	Unique_Ga	Tm1_Mira454_Contig_17326	TGGGTCTGAAAGGAGGTATGCCACCCTGGCCTGGCATTTGCATCATTCCC[T/G]GAGTCATTTGCGGCATTGAGGCTGGTGGTATGTAAGGATTATGATTATTC
Arm_039824_Class_I	N/A	N/A	Chr06	14945901	Unique_Ga	Tm1_Mira454_Contig_17365	GCACTGAGCAAGAGAAGCAAGGCCTAACTCTGGCTTTGCAAGGAAGTCGA[T/G]GGATAGCAAGATGAAACTGGCAGCTCAAGGTCGCCATGGATGTTCTTAAA
Arm_039880_Class_I	N/A	N/A	Chr07	8612825	Unique_Ga	Tm1_Mira454_Contig_17385	TTGCCATTTCAGATGCATTTGGCGTGCTGTTAYCTGAAATMGACTCAAAT[T/C]CCTCTTCCCCATCACCACTCCAAGAGCTCCATAGTTTCTCTTCGGGATCA
Arm_039932_Class_I	N/A	N/A	Chr11	45756202	Unique_Ga	Tm1_Mira454_Contig_17411	TACCGCAACTAAGGCACAATGCATTRAAATTTACCCTTATTCTRTAGAAA[C/G]AAGACCATATTGTAAACAGAATTCTTGATAATACGCATTAACACCATCAT
Arm_039939_Class_I	N/A	N/A	Chr13	4901672	Unique_Ga	Tm1_Mira454_Contig_17413	CGTTTCTCCATCCGCATCGGTTCCGATAACTTTGGCGGGAGATCGGAAGC[T/C]CTCCCTTTCCGGAAACCTATCTCCGTCAGATGCTCCACCGATTCCACTTC
Arm_039943_Class_I	N/A	N/A	Chr13	4905375	Unique_Ga	Tm1_Mira454_Contig_17413	GACATAAAACGGGAGGAGGCCTTGCAAGTAGCATAAAAGTATGTATGTAT[A/G]TATGTATGTAGGTTTACACAGGTGGGTCAGCCATTGGTGCTCGTTTGGTA
Arm_039944_Class_I	N/A	N/A	Chr13	4905456	Unique_Ga	Tm1_Mira454_Contig_17413	CCATTGGTGCTCGTTTGGTACTGATAGTATAATGTTGTCAATGTATAGTT[T/G]AAGTGAAGGACTCTTTAATCTTTAGGATCTGCGCGTACTTGAAATCAGAC
Arm_039969_Class_I	N/A	N/A	Chr07	5484117	Unique_Ga	Tm1_Mira454_Contig_17421	TTGAGTCGTTGAAAACATCTCGAACGCCACATCTAGGGGTTGACATTTTT[T/C]TCATGGTATCAGAGTTGATTTTTCCTGTTACCTCGAGACGATAGTATTGT
Arm_039978_Class_I	N/A	N/A	Chr09	11248811	Unique_Ga	Tm1_Mira454_Contig_17424	AAGCATCAAAACAATCAGCCTATAATGAATTCTTTGTTGCCTTTGGCTAT[A/C]GCGAATCTAAATCAACAAAAMGTAACAAACTCCTTTATAATGCTTCTATG
Arm_039979_Class_I	N/A	N/A	Chr09	11248907	Unique_Ga	Tm1_Mira454_Contig_17424	CTATGGACACATCAGAGCATGAAGAATTGAACATAAAGAAAGATATAGAC[A/G]GGTCTCTCATTTCCACTTCCGTGGTTGATGATACCTCTTCAGAGAAGAAA
Arm_040090_Class_I	N/A	N/A	Chr03	21123663	Unique_Ga	Tm1_Mira454_Contig_17475	AGCATGAAGATCACAGAGAGAACAAGAGGAACCCATCCGCCTTTAGAGAT[T/C]CTTATAAAAGACGACGATAGGAAGATTATCTCGATTGACCCAAAGAAGAG
Arm_040107_Class_I	N/A	N/A	Chr01	5839577	Unique_Ga	Tm1_Mira454_Contig_17491	CCTTCCAAATTCCCGTCATCATCAACGACATACACTCGTTGGATCTTCAA[C/G]GAGTCGAGCATTTGGATCAACTCTTTGATGGTTTCATCTGTCTTGCAAGT
Arm_040181_Class_I	N/A	N/A	Chr13	57797179	Unique_Ga	Tm1_Mira454_Contig_17538	ACATTATAACCAAAAACATAATTATAACTCCCAATACAAAATTAAAATTG[T/C]AGTAAAGTATCAAGTTCTACATGGAGTGAAATTAAAAAAGAACAAAGGAA
Arm_040182_Class_I	N/A	N/A	Chr13	57797099	Unique_Ga	Tm1_Mira454_Contig_17538	AATTAAAAAAGAACAAAGGAAAATATCAAAAATTTGACTCAGTAGAAAAA[A/G]CCAAGTACTTTCCCACCAACATTCTTCCTTCTAGCTTCTTCATGGTCCAT
Arm_040233_Class_I	N/A	N/A	Chr09	13842824	Unique_Ga	Tm1_Mira454_Contig_17551	TTCAGGTGGATCCTGTTTTCGAAGGTTTGGATGGTGGGGATGGTAGCTTG[C/G]TGAAGTGGAACCCGGTTGCCAATGTTGATGGTAAAGACATTTGGAATTTC
Arm_040234_Class_I	N/A	N/A	*	0	2_GaGl	Tm1_Mira454_Contig_17551	TGCTCTATGCTCCATGGTGCCCTTTTTGCCAGGCAATGGAAGCATCGTAT[T/G]TTGAATTGGCTGAGAAGCTGGCAGGTTCTGGTGTGAAGGTTGCAAAATTC
Arm_040235_Class_I	N/A	N/A	Chr09	13842191	Unique_Ga	Tm1_Mira454_Contig_17551	CTCGAAGAACGAGTTGCAGTTGGGAAGCTTCCCCACTATACTTTTCTTCC[T/C]CAAACACTCAGCTAAGCCAATAAAGTATGCCTCTGAGAAGAGGGATGTTG
Arm_040277_Class_I	N/A	N/A	Chr08	25080935	Unique_Ga	Tm1_Mira454_Contig_17585	CCCGATGCAGACGTATCACACTTCGACCTGTAACTTACGGCGAATGTAAT[A/T]TTGGTGTGTAAATTTGGTGTCTCAATAATGTGAAATCGTAGAATATACAA
Arm_040307_Class_I	N/A	N/A	Chr02	57127531	Unique_Ga	Tm1_Mira454_Contig_17626	GAATAGGTCCTCAACCTTAGCTTTCATGGAATGAGACATGAATACAACAC[A/T]TGGGACTACAAGAAATTAAAAGTAATTCACCTAAAAATTTAGCACAAGTG
Arm_040311_Class_I	N/A	N/A	Chr02	57126569	Unique_Ga	Tm1_Mira454_Contig_17626	CCATTCTTCCCCACAAGAATCTTTCGCTGGCTCATTTTGCTGGTAATGAA[A/G]TGMTGCTCAATCCTCAGAGATCCATCTCGTAACTCCTTCCAGTCTACCAA
Arm_040312_Class_I	N/A	N/A	Chr09	16754157	Unique_Ga	Tm1_Mira454_Contig_17627	GTGGAATGGATGTTAAAAGTCAATGCTCACTATTCCTTCTCTGCTCTCAC[T/C]GCTGTTCTTGCCGTCAACTATCTTGATAGATTCTTGCTTACCTTTCCGTT
Arm_040313_Class_I	N/A	N/A	Chr13	13952867	2_GaGl	Tm1_Mira454_Contig_17628	ATTATAGAAGGTAGCCACAAAGATATTACACATTTCACATGACAGAGACC[T/C]ATTCCAGCTATGAGACCTAGAAAATTATTTTTGTCAAAATATTTTGCAAC
Arm_040322_Class_I	N/A	N/A	Chr10	10224055	Unique_Ga	Tm1_Mira454_Contig_17636	ATAAACACAATCCAACACCAAAGAAAAAACCCCTGCCTACCTGCCCCGTA[A/G]TTTCCACCAATCTATATTTCAAACCAAAACACTGTTCTAAGTAAACAAGC
Arm_040440_Class_I	N/A	N/A	Chr05	52926625	Unique_Ga	Tm1_Mira454_Contig_17698	CTTTCTTTAAAATCTCTACAAAACCTTCGGCCCCATCAACATCTTTCACT[T/C]GCTCAAAATGACGCATCACTGTCCCAATAGTTTCAGATGATGGGACCCAC
Arm_040441_Class_I	N/A	N/A	Chr05	52926397	Unique_Ga	Tm1_Mira454_Contig_17698	TTCTACGGGCCCTCTCCTTCAGCTCTAGAGCTTTTTCTAGCAAACCCTCC[A/T]TGGAATAAGCTCCAATTAAGACATTTGCAATCCGGATATCATAAGTAGAG
Arm_040442_Class_I	N/A	N/A	Chr05	52926284	Unique_Ga	Tm1_Mira454_Contig_17698	CATTCTCTAAAGCATTTCTCAGCTCCGGGTAAATCTTTCAAGTTTACTAA[T/C]ACCTGAATCATATTCAGATAGCTTATATTGGCTGTTTTGTGAAAAGAGAG
Arm_040443_Class_I	N/A	N/A	Chr05	52926091	Unique_Ga	Tm1_Mira454_Contig_17698	GGGCATTTCTCTTTTCCAATTCCTTAAGTGCCTTCTCTGCCTTCTCAAAC[A/G]AGCCAGCATCAACATAAATTGATGCTATATTGCTATATGTTGTCCAATCA
Arm_040444_Class_I	N/A	N/A	Chr05	52925994	Unique_Ga	Tm1_Mira454_Contig_17698	ATCATCAGCATCCTCAGCATCTCTCTTCATTTCCTCAATAACTCTTTCAA[C/G]CCCAGAAATATCATTCATAGCAGCCAGAGCCCTCATCCAAACGTTGTACG
Arm_040445_Class_I	N/A	N/A	Chr05	52925731	Unique_Ga	Tm1_Mira454_Contig_17698	TTTCAGTCATCAATTCCTTACAGTAACAGTTGAGAAGGGCACCATAAGTT[A/T]GATGGTTTTTCAATGCTTCAGGAAGATCRACGAAGTAATTTTCAGCAGCA
Arm_040450_Class_I	N/A	N/A	Chr01	7258578	Unique_Ga	Tm1_Mira454_Contig_17699	GATAATGATATTGCTCTCACAATCCCCACATCAAGTGATGGATGAAGTTA[T/C]GGGAGTTGGACCTCCCCCAAGGGACACATCAGAAACTCAAATTGGCACCC
Arm_040465_Class_I	N/A	N/A	Chr08	48367530	Unique_Ga	Tm1_Mira454_Contig_17706	CCTGCATCAGCATCAAAAAATCCATCATCCCCCTCACTTAGCTCACCTAC[A/T]CTATTCTCTCCTTCATCCTCCCTTTCCTCTTCAATCCTTAAACCCTCCCT
Arm_040492_Class_I	N/A	N/A	*	0	Unique_Ga	Tm1_Mira454_Contig_17719	ACCAAACTGCCACATCATGCCCCCAGCAAAGAGAAAAATCTATGAATATT[A/C]CAGCACGAACTAAAATAACATCAGGAAAATAGAAGCTTGAATGCCAGATA
Arm_040493_Class_I	N/A	N/A	Chr07	13451344	Unique_Ga	Tm1_Mira454_Contig_17719	AATAGAAGCTTGAATGCCAGATAAGAACATGGTCATTCCAAATCAAACAA[T/G]AAAAACTGTTATAATATAGAAATTAGAAACATCCACAATAATTTCCATTC
Arm_040504_Class_I	N/A	N/A	Chr04	35301781	Unique_Ga	Tm1_Mira454_Contig_17728	TCAGATCTGTGGGTGGCACAGCTCTCACGTACATCTTTTACTTTGGTTAT[A/T]TCTCTTCTGGGCTTTCTCTTTCTTCCTCAAACAAACGGATGGGTGACTCA
Arm_040510_Class_I	N/A	N/A	Chr06	46589250	Unique_Ga	Tm1_Mira454_Contig_17737	TCGCATCGCGTCCAGTACCCTTGAAATCGAAGGAGCACTCGTGTTTTTCT[T/G]GGTACCGGTGCTCCCCACAGAACGCACTCCCGCATCGGCACTTAAACCCA
Arm_040565_Class_I	N/A	N/A	*	0	Unique_Ga	Tm1_Mira454_Contig_17790	CCAGACATGAGAAAGCCCATGGTGTAAAACAAGCTGCTATCTTGAGGAAC[T/C]AAGTATGAGGAAGGACTCTTTGATGAAGCTCCAAGCAGCAATGAGATGCC
Arm_040572_Class_I	N/A	N/A	Chr09	5790918	Unique_Ga	Tm1_Mira454_Contig_17798	TTCATGGCAACAAGAATAGAAAGAAAACACCAAATTGAGAAAGATAAATA[A/G]GACACTAACAACCCAGACTAATGAACAAAAAACAGAGCAAACAGGTAGAT
Arm_040575_Class_I	N/A	N/A	Chr08	45519227	Unique_Ga	Tm1_Mira454_Contig_17800	GGCATACAAGTTGTGGCAGCCACTGCAGCAGGGGAGGAGTTAGTTATAGA[A/C]CGTCGCCTCCCTCGGCCACACCCAGTTCTAGTAGAGTTCCGTCTTGTCAT
Arm_040582_Class_I	N/A	N/A	Chr03	27114057	2_GaGl	Tm1_Mira454_Contig_17803	AACTTGGTGGATTGAGTTGAATATTGGGAAACCCCAAAAACCCTTGAAGG[T/G]TTTTGTATTTGAGCACATGGGTTTTGGAGGGTTTTGTGTTTTGGGCACCA
Arm_040584_Class_I	N/A	N/A	Chr03	27113753	Unique_Ga	Tm1_Mira454_Contig_17803	ATAACTCAAGCGGAAGAAAACACCCAAGGTTCTCTTTCTGAAAAAATGCG[T/G]TTGCTTCTTTGATAACTCAGCTGTTTGATTCTTTGATCTTCTTCCTCCTC
Arm_040700_Class_I	N/A	N/A	Chr02	2947913	Unique_Ga	Tm1_Mira454_Contig_17851	AGGCGGTGGCCTCAGTTTCTCAATTGTTGAATTGATGTCTTCAATATGTA[A/C]GCCAACGTCCAGTCCAGCCACAGACAATGCAGCCACTGCAGCATTAAAAA
Arm_040701_Class_I	N/A	N/A	Chr02	2947847	Unique_Ga	Tm1_Mira454_Contig_17851	AGCCACAGACAATGCAGCCACTGCAGCATTAAAAAAGTTGTGCTTCCCCA[A/T]GGCTCTCATGCTACCAAGTTGCAATTGTGACTCAATTCCTATGTCAGGAA
Arm_040717_Class_I	N/A	N/A	Chr02	395129	2_GaGl	Tm1_Mira454_Contig_17865	AGGTCTCAATTCATTTCTATCCATGTTCCGGGACGTGAGAGAACAAGGGC[A/G]GGTTTATACTAACTCTCCTAGGCATGAAGATCGTGCGACGCAGAATGTCC
Arm_040772_Class_I	N/A	N/A	Chr07	15858871	Unique_Ga	Tm1_Mira454_Contig_17902	TACAACTGAGAAACAGGCTTGCAAGTTATGATAAAAACGCTTTTGTAACA[A/C]TACCGCTTGCTTTGTCCATAGTTCACAACAACTTCGCCAAATCCATTTAT
Arm_040804_Class_I	N/A	N/A	Chr09	8653321	Unique_Ga	Tm1_Mira454_Contig_17925	AGAACCTCATCGGCCTCCGCCACCACAATTTCTTCAACTCCGTCTTCATG[T/G]TCGTTAGACCATCAAAATTAATTCACTTTCACATCCCAATTTTTACAACG
Arm_040805_Class_I	N/A	N/A	Chr09	8653212	Unique_Ga	Tm1_Mira454_Contig_17925	AATTTGTTTCAGGCTAATGCTGCCGCTCGGGATATAATTAATTAATACTA[A/G]TAATATAATATTAAGCGGTGTCCGAGCCGAGCTGAGCTGTAAAGTATAAA
Arm_040806_Class_I	N/A	N/A	*	0	Unique_Ga	Tm1_Mira454_Contig_17925	AGCTGAGCTGTAAAGTATAAACTGTACTTAACTATTTCTATTGTTTTGTT[C/G]TTATATGGGTTGGGGTGGGGGTGGTTGAGAGTTGAGACAATAGAGAAGAC
Arm_040814_Class_I	N/A	N/A	Chr07	26709440	Unique_Ga	Tm1_Mira454_Contig_17930	GTAAATTTTACGAAGAGAAAAACAGGAAGAGAGAGCCAGAGATCTCACAA[A/T]GCCCCTGGCTTTTCCTTCCCTCCCTTCTGGCCTGCTGATTTTTATTTTTA
[truncated: 3,724 more rows]

## Sheet: Class_II
Marker	GA_ExperimentalResult	OtherSpecies_ExperimentalResult	D5_v2_Scaffold	D5_Cor_v221_Pos	Shared_Species	Contig	Sequence
Arm_000006_Class_II	BAD	N/A	Chr05	4865517	Unique_Ga	Tm1_Mira454_Contig_13549	TTTGGCTTTTCTTCCTTTGGTGGTGCATAAACTGGTGGCTTAGGTGGTTT[T/G]GGCTCATATATTGGTGGGTTGTTGGGAGGTTGATACATTGGTGGCTTGGG
Arm_000011_Class_II	BAD	N/A	Chr05	34156588	Unique_Ga	Tm1_Mira454_Contig_9010	AGAACTCCCTTGTTGCGAGTTACATTTCATCAGCGGTAACAGAAGGTGAA[A/G]TTGAAAACGATATTCAAACAAGTCTTACAAAGGCTACTAACACATAAACC
Arm_000012_Class_II	BAD	N/A	Chr09	6100389	Unique_Ga	Tm1_Mira454_Contig_5002	GTTGTCGAGAAGTTGAGAAATGAACTCGAGACATACCTAGGAACCAAAAT[T/C]GATGGAGAAAACGGCAATGGTTCCCCGAATCTGCAGAGGATAAAAGAGCT
Arm_000018_Class_II	N/A	N/A	*	0	Unique_Ga	Tm1_Mira454_Contig_5920	TAAAAAGAAATTTCAAATCAGTGAAGGTGAAGATAAAGTTACCATCCACC[A/G]CAAACTAACTCTTCAAATTTACAATAAAAAAGAAAATCTGATTTCAGAGT
Arm_000019_Class_II	BAD	N/A	Chr02	31675966	Unique_Ga	Tm1_Mira454_Contig_454	AAGATAGCCCATAAAGTACTGATTAAAACAATTGAAATTCTCCCCGCCCA[A/C]GGTGTAATAATCTCGTCTAATGCCTCAACGGTTGGCCTTGGCAACCCTCT
Arm_000026_Class_II	GOOD	N/A	*	0	2_GaGl	Tm1_Mira454_Contig_1355	TGATCTACATGGAGATCGCCTCCATGCAGCCCGAGAGTTCTCGGGCTCAA[A/T]TGCGGATTTCTCGCCATAACCATTTCCATCGGCATTTTCATATCCTGGAG
Arm_000035_Class_II	N/A	N/A	*	0	Unique_Ga	Tm1_Mira454_Contig_21056	AGGCCATGAAATGAAAACAAAAATGAAGAATATAATCAAATCAAAATATA[A/T]TCATCAGTGCATGTATCTCCTAAAGGAATACCACTGGTTTACATATCAAG
Arm_000047_Class_II	N/A	N/A	Chr11	25354160	2_GaGl	Tm1_Mira454_Contig_11506	CACATTACCAAGAAATCGGAGAAACTCAAGTCCTGCAACTATTTTCTACA[A/T]TCAAGATTGCACAGCCAACCTCTGAAGATGCTCGAAGAAGACTTGTAAAC
Arm_000054_Class_II	BAD	N/A	Chr03	97328	Unique_Ga	Tm1_Mira454_Contig_33	AAATCATCAACTATTTCTATCCACGTCACAGCAAGTGGGAGGGACCAGTT[A/G]TTATTCAGAAAAATGGCTCTCCGATTGGTTTAAATTCCATTGTTTTCTTC
Arm_000061_Class_II	N/A	N/A	*	0	Unique_Ga	Tm1_Mira454_Contig_44	CTTGCTTCTCTACCATTGCTTGTATGTAAGGAACAATGGGATAATCATAC[T/C]GCAGGACATCCTCAAACTCACTTCGCTAAGGCAATTTCCCAGACCTAAAA
Arm_000064_Class_II	GOOD	N/A	Chr01	11229313	Unique_Ga	Tm1_Mira454_Contig_48	AGTAAGAATCAAAACCCTAAATCAGTATATAGTCCCCTACCTTGTTCGTG[A/T]TTTCATGACATTTATAAATCCATGCGATATATTAAGATGAATGTTTAAGA
Arm_000067_Class_II	GOOD	N/A	Chr07	51215304	Unique_Ga	Tm1_Mira454_Contig_49	AAGGTAGGAACTATAACAAAGCAATGCTACACACGGCTTGTAAAGAATGA[A/G]GCGGTATAGCACACCAACATATTTCACTCTTAGGCGAGAACACAACTTGC
Arm_000078_Class_II	BAD	N/A	Chr07	9499036	Unique_Ga	Tm1_Mira454_Contig_72	TTCATCAAGTAAAAACAACGCCCTAAATAGTTTTTAAACCCCCTAAAAGC[T/G]TTTCACCAATTCCCCAACCCTTGTTTAAAACCACCTTTGTTTTCCACATA
Arm_000084_Class_II	GOOD	N/A	Chr10	57945088	Unique_Ga	Tm1_Mira454_Contig_78	TGATTGATTACGTTAACCACAGCATCGGTGAACGCCCCAAAGGCTTTATT[T/C]TCCAAGACCAGGTCATATGATGTCTCATTGGCTTCACATCCACTTAATAA
Arm_000106_Class_II	BAD	N/A	Chr02	59401421	Unique_Ga	Tm1_Mira454_Contig_94	AACAAAGATAGAAATAGAATTGTAGACACAACATCAATTGAACAGCAGAA[A/T]AAAAAAGTACAACATAACAATAACTGAAGGAAAATGTAACCAATAATCAA
Arm_000112_Class_II	GOOD	N/A	Chr09	28446878	2_GaGl	Tm1_Mira454_Contig_102	AACAAAGATCAAAGAGTGATTTTTATTCAAACTACAAGGATCATTAAATA[A/T]CACAACCACAGCCACACCCCCATCACATTAAACCTAAAATGGAACTAAAA
Arm_000113_Class_II	BAD	N/A	Chr09	28446634	Unique_Ga	Tm1_Mira454_Contig_102	GGAACTGCCTCCAGAACAGACCTGGGCAGTATTGGCAGGGTGAAGAGGCA[T/C]ATGATGCCCAGGAACCAAAGCAGGGAACCCAACAGCAGGGATTCCAACAA
Arm_000120_Class_II	N/A	N/A	Chr13	47039035	Unique_Ga	Tm1_Mira454_Contig_105	TTCAAATGACAATCCCAACCAGGCAGGCAACAGCTAAATGCTCTTTTATT[T/G]AAAACCAGATATAATGGTAGTACATGCCTGAAGCTTGGATTCCCAGAATT
Arm_000124_Class_II	BAD	N/A	Chr13	35021564	Unique_Ga	Tm1_Mira454_Contig_107	AAAGGAACTTTCCACCATACTACCTTCTTCTTCTCCTCCTCATTAACTGA[T/C]TTCGCACTTAACTTCATTTCATCAATGGTAGAACCTTCATTACCAGCCGT
Arm_000125_Class_II	BAD	N/A	Chr13	35021722	Unique_Ga	Tm1_Mira454_Contig_107	TGAATTCTCCATCTCCGCTCCCTTTTCCATACAATCACCAAAATCAATGC[T/C]AGCCTCTTTTTCAACATCCTTAAACTTCATTGAAACCAAACCATCTCCGC
Arm_000126_Class_II	GOOD	N/A	Chr13	35022207	Unique_Ga	Tm1_Mira454_Contig_107	CAAGAGAAAAGTAATCAGACCTTATCATCCCTCCAGTATCACCTTCGATT[A/C]CCTCAAGATTCCTCAACTGCGGCGAGTTAACCAGGATAGAATTAGAGTCA
Arm_000133_Class_II	BAD	N/A	Chr13	40441245	Unique_Ga	Tm1_Mira454_Contig_111	TCATATTACCTTATTTAAGAAGCTTTAAAACACTGCAAACACAAACAGCA[T/C]CACCATTCTCCCCAACAAAAATCCAACTTACTAATAAACAATACCCACAT
Arm_000136_Class_II	N/A	N/A	Chr09	19717716	Unique_Ga	Tm1_Mira454_Contig_116	GAAAGTTTTTGTTCTCTCAAGAAACAAAAATTGTTAAGCAAGAAAGACTT[T/G]CCCAAATTTAGTAGATTATAAAACTTCTGTAACGTCCTTAATTAACTTTA
Arm_000146_Class_II	GOOD	N/A	Chr04	47812430	Unique_Ga	Tm1_Mira454_Contig_121	GCGTTTCTTTGCCTAATCAATCAAATCTTGGTCTGGTGTTCTCTTTACTT[T/C]TTCCGAGTTAAAGGAAAAAGTCTATATATCTGCAACGGTATTGCTTGGTT
Arm_000148_Class_II	GOOD	N/A	Chr04	47814275	Unique_Ga	Tm1_Mira454_Contig_121	AATCATATCAAACCGCTCTTGTTTGTTCCTCCTCCCGTGTTTGGTGCTTC[A/C]ATTTAATCTCTTTAATAAACACTAGTGGGCTTGTGACGTGTGTTGCTATA
Arm_000154_Class_II	BAD	N/A	Chr05	63032481	Unique_Ga	Tm1_Mira454_Contig_124	TCTAAGAGAAACACTCATCTCTAATGTTTGCATCTCATGGATGTAAGAAT[T/C]ACAAGTTTTTTATTGTCCATATATTTTTCAGAATGAAAACGGTGATAAGT
Arm_000155_Class_II	BAD	N/A	Chr05	63032423	Unique_Ga	Tm1_Mira454_Contig_124	TTTTATTGTCCATATATTTTTCAGAATGAAAACGGTGATAAGTAGGGACA[A/C]AATCAAAGTTCAGGCAAGCACTTTCCGCTGATAAAATCGATGACTTGAGT
Arm_000159_Class_II	N/A	N/A	Chr05	59727134	Unique_Ga	Tm1_Mira454_Contig_127	TTGTAACTTGCTAGTAATTTGCCAGTGAGGTAGTAATCAACAAAGGGACC[A/G]AACAACAAAAGAGACAGAGCTTGGATTGGAGCTGTTTGACTGAGCAATTC
Arm_000162_Class_II	BAD	N/A	Chr01	8860933	Unique_Ga	Tm1_Mira454_Contig_130	GAAGTCGCCATTTTTGTCTCGCTTCGCTTAGTTGTTGCAAATAACGAGAA[T/C]TCTAGATGCCGGCCCAATGATTCCTTATACTTGAGGGTTCTGAAACTTCC
Arm_000184_Class_II	GOOD	N/A	Chr04	21090871	Unique_Ga	Tm1_Mira454_Contig_149	ACGACTAGGTAAAGCCAGAGTAGCCAAGTGACGCGACAGCACGCGCCGAT[T/G]AGTCCCGCAAGTGAGACGAGCATGAGGAAGACTCCGATTACGATAACGGG
Arm_000188_Class_II	BAD	N/A	Chr06	1312567	Unique_Ga	Tm1_Mira454_Contig_152	AGCTGCTAAACTTTTCTTCTTTTTCTTATCCTTGACCTTGATGTCAATAG[A/G]GCATAACTTTTTTAGTGCAGTCTTCTTTTTCTTGGTTGAGATATTCGCAT
Arm_000189_Class_II	GOOD	N/A	Chr06	1312371	Unique_Ga	Tm1_Mira454_Contig_152	TTCTTCTTCGTCTTCTGATGGGAAGTATCATCTTCCTCTTCTTCAACTTC[T/C]TGTTTTTCCTCCTTAGAAGAAGTATGGTGATCAGCATCAGCGAGAATCTT
Arm_000201_Class_II	GOOD	N/A	Chr10	6734426	Unique_Ga	Tm1_Mira454_Contig_157	CATTGCAACATCAACTGGACCAGATGTTATTGGGCTCCTATAACTGAACA[T/C]CAACTTCTCCTGCAATTTCCGATCTAGGGGCCCGGAAAATTTTAAGCTCC
Arm_000218_Class_II	GOOD	N/A	Chr05	11974159	Unique_Ga	Tm1_Mira454_Contig_174	AATGAAAAATAGGAATGAAAACAGTTAAAATATGAAGCAAACATACATTC[T/C]CAAACTGCACAGCAAAGTTTCATAGAGATGGACACTCAACAACCCAAGCT
Arm_000222_Class_II	N/A	N/A	Chr05	47206195	Unique_Ga	Tm1_Mira454_Contig_176	GGAGGATGTTAATGAGTATCTACTTTTCCTCTTAACTTAAAGCTAAATTA[T/G]GGGTTCTTATTATCTCCTTCAAAGCGCCATCCATTCATTGCCTCCTCATT
Arm_000224_Class_II	GOOD	N/A	Chr05	47206472	Unique_Ga	Tm1_Mira454_Contig_176	AGGGTCCTCTATTATTTTGGACTGTTTCTGGCTTTTTCGTCTATCATCTT[T/C]AACTTTATCAACGGTGGAAGCTGAAACACTGATGGTGAGATCGAGGTTCA
Arm_000231_Class_II	BAD	N/A	Chr12	33349911	Unique_Ga	Tm1_Mira454_Contig_179	AACATGAAATACTATCCAAGTTCAAGGAGTTCACTAATTTACTCAAATAA[T/G]AAGCAGAAACAAGTGCATTGGTATCAATTCGTACTATTATCAGGACCCGA
Arm_000235_Class_II	BAD	N/A	Chr12	33357619	Unique_Ga	Tm1_Mira454_Contig_179	TGCTGCAGCGTTGTAAAGCGAACGGTGTTTTGATAAGCAAGCAGGAAGAC[A/G]CGGCGGCGGTGGAGTTGCCGGCGATGGCTATCACTCTGGCTGCTGCTGCC
Arm_000256_Class_II	GOOD	N/A	Chr07	58641175	Unique_Ga	Tm1_Mira454_Contig_205	CAATTTAGATTTAGATAATGATTTATCAGTCTTGTTCCTACTCAAAAACT[A/T]AAATCACTGTTAAATTTGTCTGAAAGAAATAAACAATCAGCAAATAGCTC
Arm_000259_Class_II	BAD	N/A	*	0	2_GaGl	Tm1_Mira454_Contig_208	ATTTGTTTAGCGAGGAAAAAGATGATTTGGTTCTCACTAAAGTATATGAT[T/C]TTATTCTATGTTGTGGAAGCCGGGAAGAAGAGACGTGATGAAGCCGAAAA
Arm_000263_Class_II	GOOD	N/A	Chr13	3645093	Unique_Ga	Tm1_Mira454_Contig_211	AGAGAGAAATTAGTGAATTTTATTTTCCAAATTGGTCTGAACTTCCAAAA[A/G]GATTCTCAGAATAAGCTCTTTGGAATGTCACATCCTTAAATTAGAAAATG
Arm_000267_Class_II	N/A	N/A	Chr05	2455438	Unique_Ga	Tm1_Mira454_Contig_216	TTGGTTTTCTTTTTTACATCAATATAACCATTAAATAACAATGAAAAATT[A/G]AAAAGGACCGGGCAGCAGCCATGGAAATGAAAATATGAAAGCTTGTTCTT
Arm_000282_Class_II	N/A	N/A	*	0	Unique_Ga	Tm1_Mira454_Contig_228	CTTGCATTTCAAAGAATATAAATCACACTAATGTTCAGCATATGCTTACA[T/G]CAAAAAACATGACTACATTGCATTACAAACTACACACAGCAATGCACGAA
Arm_000284_Class_II	N/A	N/A	*	0	2_GaGl	Tm1_Mira454_Contig_228	TGTGAAGATTCATCACTAGTTGATATTATACCAACAAAAACATCATGATT[A/G]CCCCACATTTCTACCAAATCAATATGGTATGCTAGAATTGGATTCAAAGG
Arm_000286_Class_II	N/A	N/A	Chr06	38459148	Unique_Ga	Tm1_Mira454_Contig_236	ACTATACTTGGTGATGCGTTGCTTGGGCTTGGGAAATATGGGGAGATGTA[T/C]CTTGCATTAAGAGGCGATATAGAAGGGTAATTCAATGATGCCGGCGAAAC
Arm_000287_Class_II	N/A	N/A	Chr05	6578107	Unique_Ga	Tm1_Mira454_Contig_237	AAAAATTAAAAAAGAGAAGAGCCGCCAGATCCGCATATATATGGTTGTTG[T/C]GGTAACCCCAGGATCCGTAATGCAAACACTTGAAGGTGGGTGGCATTTGC
Arm_000288_Class_II	BAD	N/A	Chr02	12688331	Unique_Ga	Tm1_Mira454_Contig_238	GACTAATAAGTTAGCCTCATATCAGGCATCACTTACAGCAAGAAAAACAC[T/C]AACAAGAAGCTCAATCCAACAACAGCAAGCCTTTCAGCCCCAAAACACAT
Arm_000300_Class_II	BAD	N/A	*	0	Unique_Ga	Tm1_Mira454_Contig_245	TTCTCATTGCTGTAAAACCTAAGCCTTCTCAATTCCAAATTCAGCAAAGC[A/G]CTTATGGGGGCATGGTTGTATGGAAAATGCAATAAATTGCATATTTGCAG
Arm_000301_Class_II	N/A	N/A	Chr03	19955102	Unique_Ga	Tm1_Mira454_Contig_245	TGTCAGCGGCTTTTGCAGCTGCCTTCTCAAACTCTTCTAATTCAACGTTA[T/C]GTAGAATTCGGCTCAAGTCCTTTATTTCAACTTCTCCTTCTTTAGCCGGG
Arm_000307_Class_II	GOOD	N/A	Chr04	61719945	Unique_Ga	Tm1_Mira454_Contig_247	AGCAAGACAATTCCCTGTAAGAAGTTGAGCCAACCTGTTGAGGTTTTTAT[T/C]AGACATGACAGTGTAATGTCCTGAATCATGTCCTATCCAACCACTTTGTA
Arm_000310_Class_II	GOOD	N/A	Chr09	7624435	Unique_Ga	Tm1_Mira454_Contig_249	AGTCCTCAAAGACCAATAACTTTCCTGTGCACCTGATGTGCATGCAAGCC[T/C]TCCTCTCCATCATGATCGTGAAAAATGAGTGTTAGGATCCCTACCAAGCA
Arm_000325_Class_II	N/A	N/A	Chr09	13390401	Unique_Ga	Tm1_Mira454_Contig_253	TTTCCAAATGAAAACTGAAAATCCAGTAGATCATGAATGGTTGCTTTCAC[A/T]GTGCAAAGAACTACTTAGATATGGGTCATCCTTGTGCTTTGAATACAATG
Arm_000326_Class_II	N/A	N/A	Chr08	46014126	Unique_Ga	Tm1_Mira454_Contig_255	CAAACGGAAATTTTTATCAGAGAACCATTTTTCTTTATCTAATTTCTCCT[T/C]TCTCAATTAATTATAAACCAATTGATCCGAAGGAGAAGATTTTATTTTCC
Arm_000329_Class_II	N/A	N/A	Chr08	5481681	Unique_Ga	Tm1_Mira454_Contig_257	TTCAATGCAGCCTTCATCGTTTCTCTTTTGTTCTTATTCTCAGATTTTCA[T/C]GCTAAAAATTACTCCCCCAAGGTCAAGAATGCCTAAATTTAGGTTTCCAA
Arm_000332_Class_II	N/A	N/A	*	0	Unique_Ga	Tm1_Mira454_Contig_258	TCTTGGTAACTTGCATCGTCAGTGAAAAAAAACSTTAATATATTACAGAC[A/T]AAAACGATGGCGGAAGACAAAAATGGCTTGCGATGATCGAACGGGGTAAT
Arm_000336_Class_II	N/A	N/A	Chr01	25954933	2_GaGl	Tm1_Mira454_Contig_263	ATACATGTTCCCCGACGTGTAAACATCAGGCTCCAATTAAAATTTGAATA[T/C]AATGATAGAACCTCCACCCAAAATGTACTCACTCAAAACATCTTGTGTTA
Arm_000342_Class_II	N/A	N/A	Chr09	24429536	2_GaGl	Tm1_Mira454_Contig_265	AATTGTGTCTTCCGGCTGATTGTCGGCCACTTTTTATCCGGTTGTGCTCC[A/G]TTCTTTTTAATATTTGCAACCAAGCTGGCAAACTCTCTCACCATGCAGGC
Arm_000343_Class_II	N/A	N/A	Chr09	24429402	Unique_Ga	Tm1_Mira454_Contig_265	ACTCGGAAGTTGCACCCATCCGGTTACAAGTTCGTTAAATCCAGGTTTTG[T/C]GGACGTAGTATATGAGGCCTGGTGTTCTTGGTAAGGAATGATGAAATCTG
Arm_000349_Class_II	N/A	N/A	Chr11	5872385	Unique_Ga	Tm1_Mira454_Contig_267	TCACGAGTTACACCTCGATTCGACTCAATGATACAGCCAGCAGATGTAGT[A/G]AGAAACTTTAGTTTGGCAACACTTTGCAATCATATATTCGCAAAGTTTAT
Arm_000351_Class_II	N/A	N/A	*	0	Unique_Ga	Tm1_Mira454_Contig_267	TGAAAACCGTTTCGACCAACTCAGCTAATATATATGAGCAATGGCATCGA[T/C]CTACTGAGGAACCGGGAGGGCATGAGGGAAGGCATTTTTGGATGCCGACA
Arm_000352_Class_II	N/A	N/A	Chr11	5872610	Unique_Ga	Tm1_Mira454_Contig_267	TGAGGAACCGGGAGGGCATGAGGGAAGGCATTTTTGGATGCCGACATGGT[T/C]TGCAATTTGCAGTCAACGGAGATGAATTGGGAAGAATTGGCATCGTCTTC
Arm_000353_Class_II	N/A	N/A	Chr11	5872778	Unique_Ga	Tm1_Mira454_Contig_267	TAGATCTCAGCCTTGATCAACATTGGGTTCCTGCAAATTAAATCCCAAAC[T/C]GGATAATTCTTCCTTGGCATCATGTAGTCTGCCTCTCCAAGCTTTAAGCC
Arm_000358_Class_II	N/A	N/A	Chr08	7077010	Unique_Ga	Tm1_Mira454_Contig_269	TCCAGACCGGATAAATCATTTCCAATACTCATTTCATATTCAAAAGGAGG[A/T]GTCTGCAGGATTCCCTGTACATGCAGTCACCAATACGTCCAATAATATTG
Arm_000369_Class_II	N/A	N/A	*	0	Unique_Ga	Tm1_Mira454_Contig_271	TGCAGATAAAACAGAAGCAAACTAGAGATCCAATCTCAAGTATTCGTACT[T/C]TTAAGAATCTCACCTTAAAGGGATTCTGCACATCAAATGCGAAGATCTTC
Arm_000388_Class_II	N/A	N/A	Chr13	1823282	Unique_Ga	Tm1_Mira454_Contig_276	CATATCCATATACCTTTAACACTCATCCTCAAGTCCAAATAAACATAGGC[T/C]ATGAATGTAACAAAGGGGGTAAATTTRGTACAAGGTTTTGTGATGGTAAG
Arm_000392_Class_II	N/A	N/A	Chr07	21421424	Unique_Ga	Tm1_Mira454_Contig_278	ATGTCACACAATATGCAAGTGCATGAAATTCGGTCTATTGTCTCTATCCT[A/G]GTTCCACATTGAGATTATATGCCACAGATTCTTACAACAGCATTGGGAAA
Arm_000393_Class_II	N/A	N/A	Chr07	21421507	Unique_Ga	Tm1_Mira454_Contig_278	TACAACAGCATTGGGAAAAGCTAGAGTGAAACATTGTTGGAATTTTTATC[T/C]GGTTGGTCTTGCAGGAAAAGTGAGAAAATCAAAGCAGACAATAGAGGGCA
Arm_000407_Class_II	N/A	N/A	Chr02	21145061	Unique_Ga	Tm1_Mira454_Contig_282	GATTGTAATGCAGTAGATGATGGGTTACAAGGGAGAAGATGAAAGCTTGA[T/C]AGTGCTTAACAATCTCCTTGGGTTTAATATCGGTAGATGGATGGTGACAA
Arm_000417_Class_II	N/A	N/A	Chr02	61286676	2_GaGl	Tm1_Mira454_Contig_285	ATTTTAAAATAATGTGATAATACATCTCTGTAAATCACATAATATATAGA[T/C]ATTTTACGGTTGTCGAATTTATATAGAAAGATAAACTCACATTATGCCAG
Arm_000421_Class_II	N/A	N/A	Chr02	61289929	Unique_Ga	Tm1_Mira454_Contig_285	GCATCGTCGCCGGAGATATTTTGGTCTCGCTGCTTTTCGACGTCGTATTT[A/G]TCGTACTTCTTACAGATCACATCTACTCGGGTCAATATATCAATGACAGT
Arm_000429_Class_II	N/A	N/A	Chr01	17728139	Unique_Ga	Tm1_Mira454_Contig_289	CACACTTCGAATGAAGTCTCGACACTGTGTGCTTCTTCAGAAGGATTTGT[T/C]GGACGACAGTCTTGGGAAATGAATGCACAAACGGGCCACTCATCGGCTTT
Arm_000433_Class_II	N/A	N/A	Chr06	40251872	Unique_Ga	Tm1_Mira454_Contig_292	TTGGTTTACCCTTTGCATAACTTAAGTAAGCCTTGATAGTTATTTTGGAT[T/G]TGTTGTTTTCGATTTGTAGTTTATTTGAAGAGTTACTGCTTTTGAAAAGA
Arm_000434_Class_II	N/A	N/A	*	0	Unique_Ga	Tm1_Mira454_Contig_292	GTTTTCGATTTGTAGTTTATTTGAAGAGTTACTGCTTTTGAAAAGATTTT[A/T]ATCTTATCAATCATTTGAATTTASAGWTAACTAATRRAAYWMYTTCAAAA
Arm_000436_Class_II	N/A	N/A	Chr03	8582822	Unique_Ga	Tm1_Mira454_Contig_294	ACAAGTTTACCACAGCAGCTAACGCAGAACATATGACATTCAGAATGAAC[T/G]AATGCCTAAAAGGAAATCTCCGGTTACCAGACTTAGCTAACACTCACCAT
Arm_000437_Class_II	N/A	N/A	Chr03	8582899	Unique_Ga	Tm1_Mira454_Contig_294	CCAGACTTAGCTAACACTCACCATGATTCAACCACTGAAGATGTTCTTCT[T/C]CTTCAAGCTTTCAACCGTATCCTTTAGACTCACCTCCAGAAGGGTAAAGT
Arm_000439_Class_II	N/A	N/A	Chr01	6430767	Unique_Ga	Tm1_Mira454_Contig_295	TTAACACCCTTGTTATCAAAAGAATAAAACGCAGACCAAGAAGAGTTCAT[A/G]GTTATAAGCATAAATGTATGCTTTACCAGCTTGAGCTTGCTATGTTTTCA
Arm_000445_Class_II	N/A	N/A	Chr09	27263998	Unique_Ga	Tm1_Mira454_Contig_296	ATGGTAAATAATGTGCTTTGGTAACGGGTCAGTTTTATACGCTTCCTGAG[A/C]GACTCCGTTATGGGGCCACTGAAACCTGCCTTCCGGATAAGTGAGTCAAT
Arm_000453_Class_II	N/A	N/A	Chr07	2328396	2_GaGl	Tm1_Mira454_Contig_301	TGAAAAACAAAGGGATTCAAAAACCAGTTACCTAATTTAAACTTATGTCC[T/C]TTTTTATTTTCTCTAAATCCAAATTTAAGCTCTAATAATAATAAGCTTTG
Arm_000473_Class_II	N/A	N/A	Chr12	30872764	2_GaGl	Tm1_Mira454_Contig_304	TCGCAAAATAACTCATTATGAATATCAATCTTGCTGTTCAACCAACAAAC[A/T]GAGCATCTGTCTACAAAGCAGGAGAGGTAGCTGGCTCCTCTTCAGTGAAA
Arm_000474_Class_II	N/A	N/A	Chr12	30872710	Unique_Ga	Tm1_Mira454_Contig_304	CATCTGTCTACAAAGCAGGAGAGGTAGCTGGCTCCTCTTCAGTGAAAAAC[A/T]GGATAGGTTTTGTTGGAGCAGGCAGGCGGCCAATGCTGTCAACTTTATCC
Arm_000479_Class_II	N/A	N/A	Chr08	3995651	2_GaGl	Tm1_Mira454_Contig_306	ATTAAAGCCGGACCCAAACATCTTGCAGGGTTCATCCCAACCCCTGCATA[T/G]CCCTTGGTGGAAGTTACAGTAGTTGAGATAAATACGATAAGGCCCACCAC
Arm_000480_Class_II	N/A	N/A	Chr08	3995792	Unique_Ga	Tm1_Mira454_Contig_306	TTGGCTTGACGTTTATCAAAAGCAATCCATATGGAAGCAAAAAGAAATAC[A/G]AAGGTGCAAATAATCTCCAGCCATAGGGCCTGGCTCGTCTCGAGTCCGAT
Arm_000481_Class_II	N/A	N/A	Chr08	3995942	Unique_Ga	Tm1_Mira454_Contig_306	CCAAGAGAAAATGTTTGCTCAATTTTGGTGTTCACCACAGACTGTAATGC[A/C]AGTGCCCCTAGTACGCCCCCAACACATTGAGCCAATATATAAATGGCGGC
Arm_000482_Class_II	N/A	N/A	Chr08	3996170	Unique_Ga	Tm1_Mira454_Contig_306	ATAAGGTGGGGCGTTTTTGTTTGTGTCTCGTAGGAGGAGATGACTATGGT[A/G]TCCATTGCGAAGACCAACACTGCTGTCCCAAGGAGCTCTGCCAGAGATGC
Arm_000483_Class_II	N/A	N/A	*	0	Unique_Ga	Tm1_Mira454_Contig_306	CAACACTGCTGTCCCAAGGAGCTCTGCCAGAGATGCTCTCCAAACCTCCA[A/G]AGAGAAAAGCTCTTCAAGACATAAAATCTTGTTCAAGGTAGTGGGACTTT
Arm_000486_Class_II	N/A	N/A	Chr01	7048300	Unique_Ga	Tm1_Mira454_Contig_309	CAAACCTAAGCCAGTAATTAAATAAACCAAACCAAATTAGAATAGAAGTG[A/G]GCAAGGCCTCAATATCCAACCATATTAAGAAAATAAACCAAAAAACCTTC
Arm_000487_Class_II	N/A	N/A	Chr01	7047340	Unique_Ga	Tm1_Mira454_Contig_309	TCCTCCACTATGCTCTTACTCTCCAGATCCCAGATCTTGATACCCTGCTC[C/G]GTGGCGGCGCAAAGCCAGTACCTATTAGGACTAAAGCAAAGCGAGTGAAT
Arm_000488_Class_II	N/A	N/A	Chr01	7047060	Unique_Ga	Tm1_Mira454_Contig_309	CTTTAACAGTCTTGTCCCATGAAGCTGAAACAATGGTGGGTTGGACAGTA[T/C]TTGGGCTGAAACGAACGCAGCTAACCCAGTCGGTATGAGCGTCACCTTCT
Arm_000492_Class_II	N/A	N/A	Chr08	54251520	Unique_Ga	Tm1_Mira454_Contig_310	ATCTTTCTTTACCAGCCTTTCCAAAGCTTCATTGGCGTATTGGATAGGGA[T/C]TACCTCAATCTGTGGGTATATTTTACGAGCAGCACAAAAACCTATCATTT
Arm_000510_Class_II	N/A	N/A	Chr03	10551269	Unique_Ga	Tm1_Mira454_Contig_316	ATTAAAATGAGAGGAAGCTTCTAATGAAACTACAGTTCCCACTTATCAAT[A/T]GGAGTTGATAAAAGATCTTTAATTCTCAAACCGCAAGACGTTCAGAGTGC
Arm_000511_Class_II	N/A	N/A	Chr03	10551336	Unique_Ga	Tm1_Mira454_Contig_316	CTTTAATTCTCAAACCGCAAGACGTTCAGAGTGCATGGATGATAATAGAT[A/G]TTTAATTCTCAGACCACAAGACGTTCTTTTAGGCATCTATTTTAAGAGTG
Arm_000539_Class_II	N/A	N/A	Chr07	50432020	Unique_Ga	Tm1_Mira454_Contig_328	TCTAAAGATAAACCAAAAATCTGTACTACTGCTTGGATTGCAAGTTTCTC[A/G]TCAACCATTTTTAACATGAGTGATGGTATAACTAGATGTTATACATGTTT
Arm_000540_Class_II	N/A	N/A	Chr07	50430875	Unique_Ga	Tm1_Mira454_Contig_328	GTAGCATCGAGAATATTTTCTCCGACAGCTTGTACGAATGCAGGTCCACC[A/G]GTGACTGCCCCTTCTTTTTGGCTCGTGACAAGCACAACAATCCCTTTATT
Arm_000546_Class_II	N/A	N/A	Chr07	48644883	Unique_Ga	Tm1_Mira454_Contig_330	AGCAGTGTACTGAATAATACATCAAGACCTCTCAAAATAGATGACAAGAA[T/C]GGCAAAATAAAGTGGAAAGCACACATGAATGGCAACTTGTAACTTGAATT
Arm_000555_Class_II	N/A	N/A	Chr06	38861491	Unique_Ga	Tm1_Mira454_Contig_331	TTCAGCTGCAAAAGATCACTCCTCAACTGATCAATCTCTTTTGCTTGATC[A/C]GTCAAGGTTTGGTTCATGGAAGCATTAGCCGCTTTTAAGGATTGATTCTC
Arm_000561_Class_II	N/A	N/A	Chr10	43461294	Unique_Ga	Tm1_Mira454_Contig_334	TCTAAAGAACATCTAAATGAGACCCTTGATTGACTGTTCATGTTAGGGGG[C/G]TTATTCAATCTGAAAGAGGAGAGGATATGAGGGGTGGATGGGAAGAGGAG
Arm_000562_Class_II	N/A	N/A	Chr10	43461470	2_GaGl	Tm1_Mira454_Contig_334	GAAGGATCTTTACATGCTTCAGATCCAGGATGACCACACCTTGCTGAGAT[A/G]TTGAAATTATATGGACCACCCCCTCCACAGCATGCTTTTAGAGTCCCACC
Arm_000579_Class_II	N/A	N/A	Chr04	57242985	Unique_Ga	Tm1_Mira454_Contig_340	TATAATCACCATGCTCAATTAACGCATTCATTCAACAAYGACTCAGCCTA[A/G]TCTGGTCTCATCAGATCATCATCAAAGATATTCTTTTCACCTTTGCACAA
Arm_000592_Class_II	N/A	N/A	Chr13	43216166	Unique_Ga	Tm1_Mira454_Contig_343	ACTTACGTTGATCTCTTAAAAAACTCCACAATCGCATTGAATTCTTTGAT[A/C]ACCTTTTCATCCACACCATTTCTCAAGAGTTGCGTATAAGATAACCAACC
Arm_000597_Class_II	N/A	N/A	Chr13	43215661	Unique_Ga	Tm1_Mira454_Contig_343	AGATCTGAGCTGGGATTGCAGCCACAGCCAACAAAAACTGAATTGAAAGA[A/T]AAGTATGGAAGAAGTAAAGGATTAACAGGACATGTTTATGAAAATATTGC
Arm_000598_Class_II	N/A	N/A	Chr13	43215528	Unique_Ga	Tm1_Mira454_Contig_343	CAACGAAGCTTTATTTACAGCCTCTAGGATCAAACTGGGAACTCTTGGTT[C/G]ATTTCCCTGAAATGGGGTTTCACCCTTTAGAACCTTGACTGAGTTTTCTT
Arm_000638_Class_II	N/A	N/A	Chr03	40386506	Unique_Ga	Tm1_Mira454_Contig_353	ACGGAAGGAAATAGAGTTAGGGCTACGTAAAAAGCCCATACCCAGATCGG[A/T]GCCGCCATGGGTGATGATAGTTGCAGCTGCTCTGTTACAAATTAGGTTTT
Arm_000648_Class_II	N/A	N/A	Chr01	8605423	Unique_Ga	Tm1_Mira454_Contig_357	AAAGTCCCAGCAAGGTAGTTTCGTAGCCATGTCTGCAAGAAATGGGGAAG[A/T]GGGTACCATAGATTTGTAGGCAAAAGGTATCCCAAAACAATGTGATTGTA
Arm_000652_Class_II	N/A	N/A	Chr05	7416291	Unique_Ga	Tm1_Mira454_Contig_358	AACTTTTACAAAGTAAATAATATGGAAATTTGGAAAAGCAAATCCAAATG[A/G]ATTAAACTTCTTCAGCTTCAGGAACATCACTGAGGTCTAGACCTTCGGCT
Arm_000657_Class_II	N/A	N/A	Chr05	7418327	Unique_Ga	Tm1_Mira454_Contig_358	ATCAAAGTCATATTTCTCAAGAGCATTTTGAAAATCCTCAACAGTAAAAG[A/T]AACGCCTTCCATAGGAGCAGTTCGACAGCGTTCGTAAGCATCCTCGAACA
Arm_000661_Class_II	N/A	N/A	Chr08	37974207	Unique_Ga	Tm1_Mira454_Contig_359	CAATTTGGAATGCCTTGGTCAACACATGGTCCGGCACTGCTGGTGTTGAA[C/G]CAAACAAGGTAACGGCAATCGACTGAGTTCCCGGCAATTGGCTGTTGAAG
Arm_000662_Class_II	N/A	N/A	Chr08	37974346	Unique_Ga	Tm1_Mira454_Contig_359	CTGGAAATGAACCAAACCTTTAGGGAACACGAAAATGTCTCCTTTTTTTA[A/T]GGATTTGGAGATCAACTTGTTGGCAGTGGTGATGAACCCCACATCCAATT
Arm_000667_Class_II	N/A	N/A	Chr08	11238855	Unique_Ga	Tm1_Mira454_Contig_362	GCATTACAGCACGAGTTTTAATAGACACGAGCTTTAGGTGGGAATGACTC[A/G]ACTTCATCATCTAATGTGTTCATGTGAACTGGCCGGTAATCCAGTCTCAC
Arm_000670_Class_II	N/A	N/A	Chr04	60401345	Unique_Ga	Tm1_Mira454_Contig_363	TCACTCCATGTTGGTTTTTTTACAGCTTGCTGGATGGAACTCCGACCGGC[A/G]TTTCTCTCGATCTCTTTTCGACCACTCGAGACAACTGCTTGACTTCCTCT
Arm_000680_Class_II	N/A	N/A	Chr11	51284490	Unique_Ga	Tm1_Mira454_Contig_365	ACACTTAATTTAAACCTGAAAATGGGCCAAATAAAGATGTTCAATCTTCT[T/C]TTCCCAACAGAGTAAGAAGCAATGCCTTGTAATCCCCTGTGGTGTCCTTA
Arm_000681_Class_II	N/A	N/A	Chr11	51284578	Unique_Ga	Tm1_Mira454_Contig_365	TGTGGTGTCCTTAGCAACAGCTTGATCAAGAGGCACACTGTTTCTCTTGT[A/G]ATAAAGCTCTTTGACATCTTTCAGGTCCTTTTCAGCTCTTGTAACAATTA
Arm_000690_Class_II	N/A	N/A	Chr02	54393727	Unique_Ga	Tm1_Mira454_Contig_369	AAAAAATCCTCAGACAACGTCCATATATTCAGAGTTTGACCATCTACCTC[A/C]AATTGAAGCTCCTAAAATTCTTGGTAAATGAAGAATTTCAAAAAGCAAAA
Arm_000691_Class_II	N/A	N/A	Chr02	54393545	Unique_Ga	Tm1_Mira454_Contig_369	TTCCCAAGCTTGTTTCCTCTCAGGGTGACAGAACATCGGATTCGTCCATA[A/G]AACTTTGTCTTTACCAGTCTGCCCAGAATGTAGGCCCTTGACCTCATCAC
Arm_000697_Class_II	N/A	N/A	Chr01	54483979	Unique_Ga	Tm1_Mira454_Contig_374	CAGCAGTATAATCATCATCAGCGTAAATCATAAAATTTAAGGCCAAACAA[C/G]TGAAACATTTCCGGAAATAATTGTTATAAGGGAGAGTATACGGAGTATAA
Arm_000712_Class_II	N/A	N/A	Chr05	27328999	2_GaGl	Tm1_Mira454_Contig_377	GTCCCGGGCAGTGTAAACCCCAATTCTTTGTGCGACAGACGAGTAGTGGT[A/C]GAAAAGGTTTTCATCGCTGCCATCATACATCAAGTGGGCTGGCATGGAGA
Arm_000713_Class_II	N/A	N/A	Chr01	39786856	Unique_Ga	Tm1_Mira454_Contig_378	GATCTACCAAAGAAGCATGGAAGAGGAGGACAGTCAGCCCTTCGATTTGC[A/T]CGTTTGAGAATGGAGAAACGGCACAACTATGTGAGAAAAACTGCAGAACT
Arm_000714_Class_II	N/A	N/A	*	0	Unique_Ga	Tm1_Mira454_Contig_378	ATGGAGAAGTTTACGAGGATTCTGAATGATAAAGCACTGCTTAAAGATGG[T/C]ATGATGGCTTGAGAGCCTATAGAGCCCAGATGTAATGCTTCGTCTTTTTA
Arm_000720_Class_II	N/A	N/A	*	0	Unique_Ga	Tm1_Mira454_Contig_382	CTCAACAACTTCATGAAATACAGTCCTCTGAACCTAGCAGCATCAACATC[T/C]TGACCGGTAAACTAATCCTTCTTCTTTTGCTTTAACGGTCCCCTAGGAAT
Arm_000722_Class_II	N/A	N/A	Chr02	12577720	Unique_Ga	Tm1_Mira454_Contig_383	TCAATATTTATTGGTCAGATAAACTTTGAGAAATCAGTTCAAAAAGTTGA[A/C]TATACTTTCAAGTGTCCCAGATCATTACTACAGCGATCACCCCAACACCT
Arm_000723_Class_II	N/A	N/A	Chr02	12577805	2_GaGl	Tm1_Mira454_Contig_383	GATCACCCCAACACCTAACAAGACAGACAAGAACTTGTGATGGGGTCTGT[T/C]GACTGAAACCGTCTTCTGGGGTGCGTAGCCTTTAGCCAGCAGATGGTTTA
Arm_000728_Class_II	N/A	N/A	Chr07	2473102	2_GaGl	Tm1_Mira454_Contig_385	TTTGAGCGAATCCATAGAAAATGTGAACAGCAACAGAGAACAAACCCCAA[A/C]GTTTCAATGAGCAGAGTGAGTTGTAGCAGGTGTCTTCTTAAAATCGATTT
Arm_000730_Class_II	N/A	N/A	Chr10	8126218	Unique_Ga	Tm1_Mira454_Contig_386	TAGCACTTATTCTCAGCAGTAGAGGAGCCATTAACAATGGTGTCCATTTG[A/T]AGAGTAGCTGGTTTGGATTTCCTGGGCTTGAACCATACTGCTGAAACAAT
Arm_000734_Class_II	N/A	N/A	Chr10	25850522	Unique_Ga	Tm1_Mira454_Contig_387	GCGGTCTAGAGCACATCAAATGTTGGGTCTGTTGCTCAAGAACTGCAGAA[A/G]GTCGAGGTTACAAGGGGAAAAGCTAAAAGTAAGAGGAAAAAGGGAAAATA
Arm_000784_Class_II	N/A	N/A	Chr06	38661180	Unique_Ga	Tm1_Mira454_Contig_399	GTTTGTTCAGGCTTCCCAGCAGTCACACGGATGTAGCCCTTCAACTCTTT[C/G]TTGTTATAGTGACGGACCATTACACCCATTTTTGAAAGGTCATCCTTCAA
Arm_000785_Class_II	N/A	N/A	Chr06	38660435	Unique_Ga	Tm1_Mira454_Contig_399	GAAAGGTCATCCTTCAATTTCTTAGCATCCATTCCAGATGTCACCTCACA[T/C]AGAATGAAATTAGAATAGCTTGGATATGGATTCAGAAATGGTATTTCCTT
Arm_000786_Class_II	N/A	N/A	Chr08	56549166	Unique_Ga	Tm1_Mira454_Contig_400	ATAATCGGTCATACTATAAACCCGCAACCTTTTACCGGAGTTCCAATCAT[T/G]GCTGCACCTGTATCTGTTGTTCCTCCATCAAGTCCTATCATCGGTACCAC
Arm_000790_Class_II	N/A	N/A	Chr08	56550809	Unique_Ga	Tm1_Mira454_Contig_400	GGGTATCAAACACCTCACCGTACAACATCTGCAAAAGATCTCCTGAATCT[T/G]GCCCTCTTGCATCTGATGGCATAAGTTTTCCTGTGACTTCTGCTGGATCT
Arm_000799_Class_II	N/A	N/A	Chr01	3616181	Unique_Ga	Tm1_Mira454_Contig_402	GTCCATATCAGACATATAGCCGAAAACACCGTTCCATCTTCTTTTCCTGA[A/C]ATCTACTTGTACTATCTATCTACTTATTTTCATTGCAAGCAGAAGCGGTT
Arm_000800_Class_II	N/A	N/A	Chr01	3615335	Unique_Ga	Tm1_Mira454_Contig_402	TTATCCACCAAGAACTTCTCAAAGTTCCACTTGATCAGGTCACCGAAAAA[A/C]CCACCAGCACTCGACTTCAGAAACTGGTAAACGGGAGCCGTATTTGGTCC
Arm_000801_Class_II	N/A	N/A	Chr01	3614311	Unique_Ga	Tm1_Mira454_Contig_402	CTGTCTAATTGTCTAAAATGCAACTGTGGAAGACGAGAAAAAAGAATATT[T/G]GACAGTGTTAACCATAACCTGCGAAGCCAGTGGGAGGTTTGTTTAAAAGG
Arm_000802_Class_II	N/A	N/A	Chr10	61610411	Unique_Ga	Tm1_Mira454_Contig_403	GGATTTCAAAAGGGTTGTAACATTAGTTGTTGATGCGTTGATGGAACAAG[T/G]ATCAATGGAGGCTACTAATCCGAATCCGAGTTCAATGAGCGGCGTCGCTG
Arm_000806_Class_II	N/A	N/A	Chr07	44958946	Unique_Ga	Tm1_Mira454_Contig_405	TGAGCTGGGAACCGGAGGCCCATGGAGATAAGGCTATCGTCACCGACCCC[A/G]GCAGCATAGAAGGAAGCAGTTCCAGTAGGATTAAAGCTAGCCCCACCAAG
Arm_000811_Class_II	N/A	N/A	*	0	Unique_Ga	Tm1_Mira454_Contig_406	CTCAAACAAACCAAAATAGAAATTAAGTTTAAGAAGAATAAACCTTGAGA[A/G]TAAAGCAAAAGCTAATATGATAATGAATCTCTAACCAGACTCAAATAGAA
Arm_000814_Class_II	N/A	N/A	Chr07	1802900	Unique_Ga	Tm1_Mira454_Contig_407	GGGAGAGCGTTCGGATTGAACTGGTTATCGGGGTGATCGCCGGTGTCGCC[A/T]GTGATTTTGATACCGGTTCTTACGTTCTCCATGAACACTTGAGATACTGT
Arm_000815_Class_II	N/A	N/A	Chr01	10997605	Unique_Ga	Tm1_Mira454_Contig_408	AGGATCATGAACTTTGGGACATGGAATCAGCTGCTTTTGGCATTGTTCGG[T/C]GGGTGGGTCATGTTCTTCTAAGTTCAAAGGGACTTTCATTTCGAGTCTAA
Arm_000833_Class_II	N/A	N/A	Chr07	49936257	Unique_Ga	Tm1_Mira454_Contig_411	GCTCCTGTCATTCACTGCTGCCTGTAGGTAAAGTTAATTCTATTAACAGT[C/G]AGAACTCACAAATTTACTTATCTCATCCATAACGATGTGGAAGTGATTGT
Arm_000837_Class_II	N/A	N/A	Chr02	62724224	Unique_Ga	Tm1_Mira454_Contig_414	ATGGTGTAATAGACATAAATCCCACCAGCAACATTCAACACTGTTAAGAA[A/G]CTTAAACAAGCACAAACATTGGCAAATACCATGCTTCAGGGTAATTATTC
Arm_000838_Class_II	N/A	N/A	*	0	Unique_Ga	Tm1_Mira454_Contig_414	AAACAAGCACAAACATTGGCAAATACCATGCTTCAGGGTAATTATTCTTC[A/C]GCAGCACTAGCAGCACTCAAATCCACACTGAGGTCAAGAACCTTTCCAGT
Arm_000843_Class_II	N/A	N/A	Chr09	54677134	Unique_Ga	Tm1_Mira454_Contig_416	CTATTGAAATTTGGATACATTTATTCCTATAGAATTTTTTATGCTGATTC[T/C]AGAGTCGATGTTGTTGCGGAGTACCTTAGAAAAGCCAAATTGATGTATCC
Arm_000848_Class_II	N/A	N/A	*	0	Unique_Ga	Tm1_Mira454_Contig_416	AAGATCAGATACAATCATGAGACGTGCGGCCTTAGTAATCCGATCCATGA[A/C]TATTGTACCGATTAAAATCCTAAGTGGAAAAAGAAAAGGAGAAGTGGAGA
Arm_000862_Class_II	N/A	N/A	Chr05	55948888	Unique_Ga	Tm1_Mira454_Contig_423	GGATTAATTTACTCCGGTCTTTAATTCGAGGACCCATCCATTAGTTTAAT[T/C]TAATAATAATTGTATTAAAACCTAGCACCGAGCATCCAGCCATGATATAA
Arm_000864_Class_II	N/A	N/A	Chr09	13314771	2_GaGl	Tm1_Mira454_Contig_424	CATTCAAGTTTCTTGCCTAGCTTCAACTTAGCTTCAGTTTCTCCACTATA[T/C]GGATAAACATGGTATGCATACTGCTGGAGAACAGCGAATACAACCATCTC
Arm_000865_Class_II	N/A	N/A	Chr09	13314720	2_GaGl	Tm1_Mira454_Contig_424	GGATAAACATGGTATGCATACTGCTGGAGAACAGCGAATACAACCATCTC[T/G]AGACACACCAATACGTTCTGAAGAGCTTCCTCAAGGTGCTCCACATCCAA
Arm_000867_Class_II	N/A	N/A	Chr11	61814203	2_GaGl	Tm1_Mira454_Contig_425	ATGGCAAGCCTAGAATGCTTGATTTCAGCCAACTTGAGGTTATCAATTTT[T/C]TCAGGGTCAGAAGCTAAGCCAAGTGGGTCAAAATAGCCACCAGGGTATAG
Arm_000876_Class_II	N/A	N/A	Chr09	4074638	Unique_Ga	Tm1_Mira454_Contig_428	AATATATGATTGATAACATCTTAACACGCAAATAGTAAAGCCAAGGAACA[T/C]AAATCAGGTTCCTGTTTTTTTCCTTCTCCTAGATTCGAAAAACATCAGTT
Arm_000886_Class_II	N/A	N/A	Chr02	59079781	Unique_Ga	Tm1_Mira454_Contig_433	AAAGTTGGTATATGAATATGTCACAAGCCGCACACAAAAGCCCCTGACCA[A/C]GGCAGACAGAATAGCCAATATATGAACATGTCGATAGGCGCTACTATTTA
Arm_000887_Class_II	N/A	N/A	Chr02	59079692	2_GaGl	Tm1_Mira454_Contig_433	CGCTACTATTTACCATAACAATGAGAATGTAAAACGAAAAACTTATGAAT[A/C]TAATCTATATTTCATTAAAACCAAATGACAAGCTGCATGAAAATAGAGGA
Arm_000892_Class_II	N/A	N/A	Chr01	53782182	2_GaGl	Tm1_Mira454_Contig_437	TGATCACATGGGTTCCCATAAACTGTGCCATTCACTATCGCTTTTTTCCC[A/G]CAATTTATATGGTATCCATAAAAGCTTCCACAGCAAAAATTAAATGGATC
Arm_000916_Class_II	N/A	N/A	Chr06	45788825	Unique_Ga	Tm1_Mira454_Contig_445	GTAGTCAGCAGTCTCCAAATTCTATATTCCTTAYCTTTTCAGCATCCTAT[A/G]GCTTCTCTTGGCAGGGACCGTTGGTTAATAATCATCCTTAGCTTGTTTGC
Arm_000917_Class_II	N/A	N/A	Chr06	45789030	Unique_Ga	Tm1_Mira454_Contig_445	AGATCCAACGGGGTAGCTGCAGGGTCTAGCTCACGACATCCCGCTGGAGC[A/G]TTATCAGCTTCTTGGCCTGTAAGCAAGTAATTAGGCACCTGATGGGAAAA
Arm_000918_Class_II	N/A	N/A	Chr06	45789193	Unique_Ga	Tm1_Mira454_Contig_445	CTGTCCTAAAACCGGAAACCTTAGTTAGAAGGACCACAGAAACTCCTCCT[T/C]CCTCATTATAATCATCAAGCACTTCCACCATGTCATATTTGTGTATCACA
Arm_000929_Class_II	N/A	N/A	Chr06	19038235	Unique_Ga	Tm1_Mira454_Contig_447	AAGTAATAGAGTATGGTCAATTTCTTATCCTCTGCAAATGAATAACAATG[T/C]TGTAACCAGAAGCTTGGTGCTTATAACAAGTAAAAAGCCGCCATCACGAG
Arm_000930_Class_II	N/A	N/A	Chr06	19038164	Unique_Ga	Tm1_Mira454_Contig_447	TTATAACAAGTAAAAAGCCGCCATCACGAGGAATAAAACGTGATAAATTA[T/G]ACCAATCTTGGAAGCCACACTAGCTGCACCAGTAGCTGGCGAATAGCTTC
Arm_000942_Class_II	N/A	N/A	*	0	Unique_Ga	Tm1_Mira454_Contig_451	AACATTAGTAGATGAAATTAACAAATGCAAATCTTTTTATATCCCACTTC[T/C]GTTTGTACTCGGTTCATGCATAGAAACAGGTGCTTGGAAAATTTGCAGCA
Arm_000945_Class_II	N/A	N/A	Chr05	61624965	Unique_Ga	Tm1_Mira454_Contig_452	TCGACGGCTTTTTGTAACTCGGCTTCGTCGGTTTTGTCCGAGTCGATGCT[C/G]AGCAACACGTTCTTCCTCCTCACGAAATGGAACTGTGGGGCTGAGTTATG
Arm_000947_Class_II	N/A	N/A	Chr02	54257692	Unique_Ga	Tm1_Mira454_Contig_453	TACCTCCTCAACCTTTCTATCTCGTCATCTTTGGCACCAGCCAACAATCC[C/G]CCACACACCGCAGAGCATTCACCCATTGCACCGTATTTTTTCTCTTGGAT
Arm_000953_Class_II	N/A	N/A	Chr07	52829961	Unique_Ga	Tm1_Mira454_Contig_456	TTCAACCATGCAGCTGTATAAAACATTGCAAATATTACAATAAAAAAAAT[A/T]AGAAGATTATGGCTCAACAACAGTCACCTGTTGCCATTCCCCATCTACAG
Arm_000957_Class_II	N/A	N/A	Chr07	32634621	Unique_Ga	Tm1_Mira454_Contig_457	TGCAAACTAAATTTTCATACCAACAACTCAATATAGGAAAGCAGCTCAGA[T/C]GTCTCCAGCTCCAATCAACGCAAGCAGCATTTTCTCATAGTCTCCAGAGG
Arm_000959_Class_II	N/A	N/A	Chr01	15373186	Unique_Ga	Tm1_Mira454_Contig_458	CATCAGATCTGTTTTTCAGGTGTGTAAATCAAACTCTTCCAAAAATAAAA[T/G]AAATTTATGCTTGTCCCTCCTCTTCATGCTTTACAAGCCGCTCTAAATAG
Arm_000961_Class_II	N/A	N/A	Chr07	4812080	2_GaGl	Tm1_Mira454_Contig_459	AGAGAATATAACAATAGCTAAAAACAAGACGATAAACTAGTTTCGGGAAA[A/G]CGATGAATGGAAAATAAAGAAAGCTAACTCAAGAAGCCTCAGTGGCAGGT
Arm_000962_Class_II	N/A	N/A	Chr07	4811796	Unique_Ga	Tm1_Mira454_Contig_459	ATATCGTCCTTGTAATCTTGTTTCAACATTGACTGAGCTGCTTGATTATT[T/G]GCACCAATAGCTGCAGCTTTCCATCCACTGTAGTTACCACTAGGATCACT
Arm_000963_Class_II	N/A	N/A	Chr07	4811616	Unique_Ga	Tm1_Mira454_Contig_459	TGGGTATAACCCTGCTTTGTATCACAGAGAGATTGAACCAACTGTTCAAC[A/G]GGCATTGGCTCTTGGTAAGCATATGTGTATCGTTGAGCTTGCACCCTAGC
Arm_000968_Class_II	N/A	N/A	Chr08	3811992	Unique_Ga	Tm1_Mira454_Contig_463	TGACAGGGAAAGTAACATGACACAGGACATATATTTAGCTCAAACTCATA[A/T]AATTTGCCGTCTTTCCAACTAAAATCATGCTGCATAATATAATAAACATA
Arm_000976_Class_II	N/A	N/A	Chr08	3810381	Unique_Ga	Tm1_Mira454_Contig_463	ACCGTTAGATTGGGTAACTTCACATTCTTAACCTCGGTATTTTCGGCGAC[A/G]ACCTCCGAATCCAAATTTTTAGGACTTCCCTCTTCCCCGTTCTCACTCCC
Arm_000986_Class_II	N/A	N/A	Chr09	8928314	Unique_Ga	Tm1_Mira454_Contig_467	TGGCTTGATCTATCACCACGCTTTCTCAATTTTGTTAAGATGTATGCCAT[T/C]GCAACTTTAGCACCCAGGCCAGAGTGACCGCGAGACAGGCAGATCACACC
Arm_001016_Class_II	N/A	N/A	Chr08	42372415	2_GaGl	Tm1_Mira454_Contig_474	AGCTTGCGATTTCCGCTTGTGTTGTGAGGTTACTGTTCTTTCCTCTCTTC[A/T]TAGGTTGCTTGCACGGTCCTCAGCTCTTCCGAACAGAGTTTCCAGTCTCG
Arm_001034_Class_II	N/A	N/A	Chr04	58001914	Unique_Ga	Tm1_Mira454_Contig_481	GAGTTGGATGCATGGGAAAGAAATGTAAAGTAAGTAAAGCGGCAGTCACT[A/G]GCTTTCTAACACTTCAGAATTACATCCTCTTCACAACCGCTTCAAGCATT
Arm_001059_Class_II	N/A	N/A	Chr05	8864038	Unique_Ga	Tm1_Mira454_Contig_485	CAAATATGTGCCAAAGCACATAGAACTGATAAATTCATACCAATGGGTGC[T/C]ATGCAGCACATAACCACACTAGACTATTCTTCTTCAATCACCGGTGCCAT
Arm_001061_Class_II	N/A	N/A	Chr05	8863841	2_GaGl	Tm1_Mira454_Contig_485	ATCACAATAGCCTCCTTTACGATCTTTTTAATTGTTCGGAGTTCATAATG[C/G]AGCTACCATTGCATTCTCAGTAAGTAGATTCATGTGAGGGGCTATCCGCA
Arm_001075_Class_II	N/A	N/A	Chr08	35646608	Unique_Ga	Tm1_Mira454_Contig_488	CTGTATTCACAGTTGTTTGAACATTATAGAAAACTTGTGCCCATGGCAGT[A/G]TAGCAGGAACAGTCGAACTCAAATCTAACAAATTATCAGTAGAACCAGAG
Arm_001078_Class_II	N/A	N/A	Chr08	35646334	Unique_Ga	Tm1_Mira454_Contig_488	TTGCTCTCTCCAGCTATGAAGTGAGGAATAAGCCCGCAGGAATTGATCCG[A/G]GGAGTTGGATTCCAACTTATGCAAGACACACTGAAGTAAGAGATGGCCTT
Arm_001079_Class_II	N/A	N/A	*	0	Unique_Ga	Tm1_Mira454_Contig_489	AGTCTCTTCATCCTTAGTCTCTTCCTTTTTATTGACCTCCATTGCTTCCT[T/C]CTTAACTTCTTTCTTTATCTCCTTCTCTTCCTTCACTTCCCTATTCTTGG
Arm_001088_Class_II	N/A	N/A	Chr02	1461960	Unique_Ga	Tm1_Mira454_Contig_490	ATTTGGAAGCTGAGAATTGAAAGAGAAGGGAGAAAGAGAAGGAACGGATC[T/G]GGAAACGGAAGGCGGTTCAGAAGCGGCGGAGGCGGTAGTGGCGGCCGCAT
Arm_001095_Class_II	N/A	N/A	Chr07	18410550	Unique_Ga	Tm1_Mira454_Contig_491	GTTTACTTTGTTGTTAAGGTGTAAGGAACCCCTTCTGGTTTGAAATCGAA[A/G]CAATCACTACTTTGTTGAGGGTTGTTTATTTCTTTTAATAGTTTCTGGTA
Arm_001146_Class_II	N/A	N/A	Chr09	10133001	Unique_Ga	Tm1_Mira454_Contig_509	ACAGGAGTTAATAGTGGTTTCTTCAGAAAGTGTGCCTCCAAGTTCCCAAT[C/G]ACAAGATCAGCCATAGCTTGGCGGGTTTCCACCGTACCGCTACCTACATG
Arm_001172_Class_II	N/A	N/A	Chr13	55236270	Unique_Ga	Tm1_Mira454_Contig_519	CACAATTTCCTCTTCCCTTGGGCTTCTTCTTCTTCTTCCTATTTCCAGAA[A/T]TTCAGCCCCTTATTTTCACTATCAATAGCATATGAACCCTTATTAGCCTA
Arm_001187_Class_II	N/A	N/A	Chr11	60627037	Unique_Ga	Tm1_Mira454_Contig_521	CCGTATATCGTGGAGGATTTTGTCGTGTTTTGGTCCAGTTCTGGTTCGCC[A/G]ATGAATGTTTCGATATGATTTGATGACCCTTTTGATTCCCTGTGTTCTCT
Arm_001195_Class_II	N/A	N/A	Chr03	22939870	Unique_Ga	Tm1_Mira454_Contig_525	CGGGACGGAAGAGGAATAACTCCCGTTTAACCTAATCTTTAAAAAAAATA[T/C]TTCAACTTGTAGCTAACCAGCAGTTTGTTTGATAAATAACACAATGCCCA
Arm_001196_Class_II	N/A	N/A	*	0	Unique_Ga	Tm1_Mira454_Contig_525	AGTCAAACTACAACATTACACAAAGGGACCCAACATTCATATAATTAAGA[T/C]GGCCATGATTAATGAGCAGCAGAAAGCTTCATCTTCTTTGGGGGTGGGTT
Arm_001213_Class_II	N/A	N/A	Chr01	4762893	Unique_Ga	Tm1_Mira454_Contig_532	CTACAATCAACGCTTCCATTTGCTTCGCTTTATTCCACCACAGTCTTCCA[A/G]TGTCTCCCCATCTACCTTTTGGGTGCAAAATCTGACCAACAATAACACCA
Arm_001220_Class_II	N/A	N/A	Chr09	1634091	Unique_Ga	Tm1_Mira454_Contig_535	GTGATCAATGTGTTGATTTGGGATAAGCATGCTACTCCTTTCGGATTGGT[T/C]TGTCTCCTCTTCACGCTGGCAGGAGGGGTTCTTTATCAGCAGTCAGTTAC
Arm_001224_Class_II	N/A	N/A	Chr04	61165707	Unique_Ga	Tm1_Mira454_Contig_539	ATACTACACACAGCAATGAGATTACTCGGATTTCTATGCCCTTTCTGCGG[A/T]AATTTGATCCATGTTAGCAGAACTTTCGGCATGTTTAGGCCTCCATCGGG
Arm_001240_Class_II	N/A	N/A	*	0	2_GaGl	Tm1_Mira454_Contig_544	GAGATATGTATGTATCGATACAATAACCAAAACCTTAAATCACCATTAGA[C/G]TCGTTAACTATTACTTTCAAAGTGATAATAAACCATGATATATGTAAAAC
Arm_001241_Class_II	N/A	N/A	Chr01	6334338	Unique_Ga	Tm1_Mira454_Contig_545	CAAAACCAGCATCCTCACCTTCAGTTCCCCAAATTGCTTCAGCTCCATCA[T/C]TTTCATCGTTTTCCCATTTCGATTCCCCCCCTTCAGTTTCACTTTCATCC
Arm_001258_Class_II	N/A	N/A	Chr06	6438378	Unique_Ga	Tm1_Mira454_Contig_553	AAGAAAACATATAATAATATATGAAGGGATTTATTCCTCAGCACACAAAT[A/G]GTTGGGATAAAGAGCGGCTAAACACACCACTTAAATGAAAATATGGGTGG
Arm_001274_Class_II	N/A	N/A	Chr11	58170153	Unique_Ga	Tm1_Mira454_Contig_559	CCGATGAAGGGACCAACCCAATAGACCCAATGGTTAGTCCATGTCCAGCT[A/G]ACAACAGCAGGACCGAATGAGACTGCCGGGTTCATCGAGGCACCATCGAA
Arm_001286_Class_II	N/A	N/A	Chr02	15958476	Unique_Ga	Tm1_Mira454_Contig_565	ATACATATATTGGAGGTCCGTCCAAACTTTTGTTTTTCCTATCCTGCCAG[A/T]ATGATATAGTTGCTGCCATGCCTTCCCGAGGACTCACCATTGGAACATAT
Arm_001287_Class_II	N/A	N/A	Chr04	57710773	Unique_Ga	Tm1_Mira454_Contig_566	GGATGACGAGTGACGTCCTCAATGAAGACAATAGGATTCTTAAAGCCCTC[A/G]CGAAAGCTAAGAATTGCTTGTTTTTTCTTCTTAAAATGGATAAAGCCTTT
Arm_001288_Class_II	N/A	N/A	Chr04	57710680	Unique_Ga	Tm1_Mira454_Contig_566	AAGCCTTTCACTCTCACCACAACCGATTTAATCCCCATTTTCCTTGCCTT[T/G]CGCCCAGCATATTCTGCCACTGCTTCAGTAGCATACTTAGATACTTTCGT
Arm_001303_Class_II	N/A	N/A	*	0	Unique_Ga	Tm1_Mira454_Contig_571	TGTACGTAGTAATGAACTGGTTCGAATCACTCAAAAGCTCGAACCTTTGA[T/C]GCGGGACAACAAAGTGAACGTTCCCTCTCATGGAGCAGTCAGAACAGTTG
Arm_001347_Class_II	N/A	N/A	Chr02	431929	Unique_Ga	Tm1_Mira454_Contig_578	GGAAACCGACATGTCGATCACTGGGATTCCATCGACTTCGATTGTACTTG[A/G]TTTTGGCCTTTGTTCTGGTTCTTGAACAAAAGCTTGATCGATTCCTCCCA
Arm_001358_Class_II	N/A	N/A	Chr09	47108240	Unique_Ga	Tm1_Mira454_Contig_581	AGAAAAGAAAAGAAAAATCACTTCTTTCAATTTCTTTCTTTGGAAACTCG[C/G]CTTCTTTAAGCTATTACCAATAATGGAGTTCCAGATATCCTTATTCCAGC
Arm_001361_Class_II	N/A	N/A	Chr09	47236228	Unique_Ga	Tm1_Mira454_Contig_581	ATAGGAAATCTGCACCAGCTCGCCGCTTCTGGTCTACCCCATCGCACCTT[A/G]CGTGACTTGGCTACGAAACATGGTGGCTTCATGCATCTGCAACTCGGTCA
Arm_001374_Class_II	N/A	N/A	Chr08	50857289	Unique_Ga	Tm1_Mira454_Contig_585	AGGGCAAAGAACAGAGTGATTTGCCATCTCCAAAAGAAAGTTTCCAGTTG[A/T]ATGGTTTAGTGGTTTCTCAGTCTGTCTGAGCAGCGACAGTGAGCACCAAA
Arm_001389_Class_II	N/A	N/A	Chr11	1528239	Unique_Ga	Tm1_Mira454_Contig_590	TGATAACTACAGCAGGTGGCCCAGAGGTGCTGCAATTGCAACAAGTAAAT[A/G]ACCCAGAGATCAAAGACGATGAAATCCTCATCAAGGTAGAAGCCACCGCA
Arm_001392_Class_II	N/A	N/A	Chr11	1530165	Unique_Ga	Tm1_Mira454_Contig_590	GGAAAGTAGTGAACATATCGGGAAGATACTACTTGTTCCATGATTGCTGG[T/G]AAGGGCCTTGTCTTCTAGAGGGGAAATGGTTTGTATTTTATGATAAAATG
[truncated: 11,837 more rows]
