# Supplementary material for: Development and bin mapping of gene-associated interspecific SNPs for cotton (Gossypium hirsutum L.) introgression breeding efforts
Source: BMC Genomics. 2014 Oct 30;15(1):945. doi: 10.1186/1471-2164-15-945 (PMC4298081; doi:10.1186/1471-2164-15-945)
Supplement: Supplementary file 9 — Additional file 9: G. armourianum SNPs relative to G. hirsutum line TM-1 within species overlapping markers. SNPs and 50-bp flanking sequences for in silico-derived SNPs of G. armourianum relative to G. hirsutum line TM-1 that have been found to be identical for SNP and flanking sequence within the G. armourianum data set. SNPs have been classified into two categories, Class I are SNPs from contigs with no other SNP residing within the contig. Class II are SNPs from contigs that contain one or more additional SNP outside of the 50-bp flanking sequences (none within). Alignment position and scaffold information to G. raimondii (D5) draft genome sequence using BWA. Column 6 indicates overlap between the two species G. armourianum markers with G. longicalyx. (XLSX 220 KB) [file 12864_2014_6928_MOESM9_ESM.xlsx]

## Sheet: Sheet1
Marker	GA_ExperimentalResult	OtherSpecies_ExperimentalResult	D5_v2_Scaffold	D5_v2_Position	Shared_Species	Contig	Sequence
Arm_000104_Class_I	BAD	N/A	Chr09	57143015	Unique_Ga	Tm1_Mira454_Contig_89	CCCATATTAGAGCCCTCGAATCATCTCCAGCCGAACAAAGCTGTTTTCCC[A/G]TCAATGGCGCCCATGAAATAGCGTTAACACTCCCTTTATGCCTACATAAT
Arm_000397_Class_I	GOOD	N/A	Chr04	55238814	Unique_Ga	Tm1_Mira454_Contig_280	GTTGCATTCATCCCCTACATCACAGCTGGTGATCCCGACCTTTCAACAAC[A/G]GCAGAGGCTCTTAAGGTGCTTGATTCATGTGGCTCGGACATAATTGAACT
Arm_000826_Class_I	N/A	N/A	Chr10	51934032	Unique_Ga	Tm1_Mira454_Contig_410	CTGGAAGGCCAGAATCCATGAATCCCATATCCAGTCTTCCAATTGTCCAA[C/G]AAAATCACTTTCTGCACCGCCCAAAAAGAAACGCAAATCGCAAAAACCAT
Arm_000827_Class_I	GOOD	N/A	Chr10	51933808	Unique_Ga	Tm1_Mira454_Contig_410	CGATCCTTGGTAAAAGAAAATCAATTTGTTGGGATCGTTCCTATCCACCA[A/T]AAACATCGGCATTTTCCTTATTATATTATGCATTGCACCTGAAACGCTGA
Arm_000898_Class_I	GOOD	N/A	Chr04	48690056	Unique_Ga	Tm1_Mira454_Contig_441	TCAACTTCTTTTTCCACGAGAACATTTACATGATTATCAATCGTAGTGCC[A/C]AGTTTCTTTGCATATTCAGCTGCAACCTCATGTCCGAGTAATGGTTGTTG
Arm_000965_Class_I	N/A	N/A	Chr04	6361881	Unique_Ga	Tm1_Mira454_Contig_460	AGGTTCCTTAGTGGGTTGAAAGAGGAAAGAGTTGAAGCTGCTAAAGTCTT[T/C]AAATCAGGAGGATTTGGTGATGTCTTGACCGACCAAGTTGTGGACAAGGC
Arm_000966_Class_I	BAD	N/A	Chr04	6361938	Unique_Ga	Tm1_Mira454_Contig_460	GGAGGATTTGGTGATGTCTTGACCGACCAAGTTGTGGACAAGGCAAGATT[A/T]ATTGATGATGTAAGGCAAGCACTTTATGCATCCAAGATTTGCAGTTATGC
Arm_001040_Class_I	GOOD	N/A	Chr01	53050929	Unique_Ga	Tm1_Mira454_Contig_482	TGATGGTGTTCACATTGGTAGAGAAGCTATGGGTCACCTCAGCACCAACA[A/G]CAGTGTTGGTCGATGGATTCACAATATGGTAGTAAGATGCGTTAACTGAA
Arm_001041_Class_I	GOOD	N/A	Chr01	53051141	Unique_Ga	Tm1_Mira454_Contig_482	GAAGCAATGAGGTCTGCATTGGTGAAGCTGAATCCCGCGTTGCATTTGGT[A/G]AAATTCCCAGTCTTCGTGTCGAATGAGATATCGGTACCTAGTGCAAGAAC
Arm_001617_Class_I	N/A	N/A	Chr05	15871497	Unique_Ga	Tm1_Mira454_Contig_671	CATTCAAAGCATTGTATAAAAACACCAATTGCCAACAAAACGGACCGTAA[A/G]CCCATGTTTCTGCCAGGACAAGCTCTCCTTCCAAGTCCAAATGGAAGATA
Arm_001659_Class_I	N/A	N/A	Chr09	8862546	Unique_Ga	Tm1_Mira454_Contig_683	AAGGCAGTTGGCATGGACCTGAATGAAAAGGTTGAATTCTTGTGGTCTTC[A/C]GATGAAATTAACTCCAGGGCATCAGAGTATTGGCCACTTGTGATGGATAT
Arm_001852_Class_I	N/A	N/A	Chr11	42727884	Unique_Ga	Tm1_Mira454_Contig_742	TCAAGATGTCCAAATAGAGAGTGGCAGAGGCCAATATGTAATCATCGTAT[A/G]TGAAGCGCTTGATCAGGTTGTCGGTGTCATAGACTATGTATCCACAGAAA
Arm_002004_Class_I	N/A	N/A	Chr08	54706448	Unique_Ga	Tm1_Mira454_Contig_788	CATGTGGTACACGTTGCTGCTTCATAATCATAGGTCCTTGGCTTCGAACC[T/C]TGGCTTTGGCAGATTGGGTTGGGGCCATGTAGCTAGGTACATTACTTGAC
Arm_002151_Class_I	N/A	N/A	Chr04	34308764	Unique_Ga	Tm1_Mira454_Contig_844	CTCTATGTACTGCAAGTTGCAAGAATAAACAAAAGACAACAACACCTAGG[A/G]TAAACAACCAAGCGCTGCAGAGGACAATATATATAATATAAATGGACAAG
Arm_002161_Class_I	N/A	N/A	Chr09	1970747	Unique_Ga	Tm1_Mira454_Contig_847	GAGCAAGAGATACGTTTCCTATGCCTTGACTTCACCAACTTTCCGACCAC[A/G]TTCCCTCTGGACCGAACTTCAAAGATCAATGTCATTGGAACTCCGCCACC
Arm_002340_Class_I	N/A	N/A	Chr05	53249204	Unique_Ga	Tm1_Mira454_Contig_901	AACCAAGGCATTCCTGAATAATAGTCATCAAAGGAGGATTGGTCCCTGTC[A/G]CTCGAAATAAAAATCACTTCAAATGCATCATCCTTTTCCTTGATCTTCTT
Arm_002497_Class_I	N/A	N/A	Chr07	7616448	Unique_Ga	Tm1_Mira454_Contig_952	TGCAGACCATATTGAAGTAAGAGATGGCCTTGGTTAAGCCGTGTAAGCTC[A/G]GAGGTAAAAGCAATACTAATATCAAGCAACTTCACACTGATATCCAGGTA
Arm_002498_Class_I	N/A	N/A	Chr07	7616501	Unique_Ga	Tm1_Mira454_Contig_952	GGTAAAAGCAATACTAATATCAAGCAACTTCACACTGATATCCAGGTACA[A/C]ATCCATCCATTTTTCATCCCACTCAGTCACAGGGAGGTCAAGTTCAGTTA
Arm_002706_Class_I	N/A	N/A	Chr09	56104895	Unique_Ga	Tm1_Mira454_Contig_1037	AAGGGCTTTCTCCTCCAATTCCAAGCCCTTCTCCCAATCCCTTTCTCTCC[T/C]CAATCCCTTCACTGGTCTCCCTGCCCCTCTCCTTTCTCGTCCCGCCTCCT
Arm_002708_Class_I	N/A	N/A	Chr09	56100965	Unique_Ga	Tm1_Mira454_Contig_1037	ATGCCCAGCTGGGTGGAAACCCGGAGAGAAATCCATGAAACCTGACCCTA[A/G]GCTCAGCAAGGATTACTTTGCAGCAATTTGAGGTATAGCCTAGAAAGCAG
Arm_002856_Class_I	N/A	N/A	Chr07	58101379	Unique_Ga	Tm1_Mira454_Contig_1081	ATCATCATTTACACCCACTTTAATGCCTTCCGGAGGTGATTCGTCAAGAC[T/C]CTTCAATTCCTTTGCCAGTTGCTTTATAACATTTGGTGGAAGATTTTCAT
Arm_002857_Class_I	N/A	N/A	Chr07	58101684	Unique_Ga	Tm1_Mira454_Contig_1081	GTTGCCATGCTAAGGAAGAACAAGAATCCTCGAATGAAGGCTCTGAACCT[A/C]AGTAAGAACACGTCCCCAAAAGTTCACCGACTTTTGCACTTATTTACAGC
Arm_002944_Class_I	N/A	N/A	Chr02	60274023	Unique_Ga	Tm1_Mira454_Contig_1113	TCAGGGCATCTCGGAGGAGGCACATGAAGAACACTCCAAGCGCGCAGCAG[T/C]GGATCATAGACCCCTAACCAACCAGTGAGGCTAAGACAATAGAACATTCC
Arm_003170_Class_I	N/A	N/A	Chr11	1921616	Unique_Ga	Tm1_Mira454_Contig_1211	TCCTTTGCTGGAGCAGGTGGAGGTGGAATCATGTGAGGTGGAGGTGAATG[T/C]TTCAGCTTCACAAGAATGTGTCGCATTCTTGAAAGATCGGTCGGTTTTCC
Arm_003184_Class_I	N/A	N/A	Chr10	60654942	Unique_Ga	Tm1_Mira454_Contig_1221	GGGTTTGCGTTGTCCAGAAACTCGTTGACCTCTAGAGTAGGTTCAAGAGA[A/G]GATGATATTTCAGGAGTCTTGGCACCCTGTTCGCCCCAGACAAGGTCGGA
Arm_003511_Class_I	N/A	N/A	Chr13	58237723	Unique_Ga	Tm1_Mira454_Contig_1354	GAGAGCAAAATCTTGGTAAATGCATGGTGGCTTGCCAACAACCCTGCTAA[T/C]TGGAAAAATCCCGAAGAATTTAGGCCTGAAAGGTTCTTTGAAGAGGAAGC
Arm_003610_Class_I	N/A	N/A	Chr02	62157012	Unique_Ga	Tm1_Mira454_Contig_1401	AGGTCAGTCTCGGCCAATGAAGGCAACCGCTCGGTATGTTGTTGTTGAGA[A/C]ATATTGTTTCTTTGAGGAGGAGCTTGTGTTAAGTTGCATGATTTAGTTAT
Arm_003611_Class_I	N/A	N/A	Chr02	62157105	Unique_Ga	Tm1_Mira454_Contig_1401	TTAGTTATCCTTTCAGCGTCCTCAGGGGATAGCCACTGCCCATAACCATT[A/T]GAGGCTTCAGAGGAAGAAATGGGGCATTCTTTCGGAAAGTTTCCCCTCAC
Arm_003827_Class_I	N/A	N/A	Chr07	32536593	2_GaGl	Tm1_Mira454_Contig_1485	TACCAGGGGAAAGAAAAACTCAAAAAGCCACAAACCCTACCTACCTAACT[A/G]GCTTTCCTCATGCTGCTCCAAGGAAACTTGGCCTCTCCTCCACCGCGGCG
Arm_004129_Class_I	N/A	N/A	Chr09	16073918	Unique_Ga	Tm1_Mira454_Contig_1608	GAAGATGCGGTATGCAGGTTCTTCTACTAAATCGATCTATGCTAGGCACC[A/T]TGGAGGCAAAGAACGTTGTACTTTTCCTGGAGAAGTGAGGTTCGAAACTG
Arm_004259_Class_I	GOOD	N/A	Chr03	89263	Unique_Ga	Tm1_Mira454_Contig_1663	ATGGAAGTGGACAGGCTTCAGCTTAGAAGCTTTTGGGGCCTATTTCTCAT[A/G]TGTGGATTAGCTTGCTTGATAGCTCTCTTTCTGTATTTCTTGAAAATGGT
Arm_004304_Class_I	N/A	N/A	Chr02	2976652	Unique_Ga	Tm1_Mira454_Contig_1681	AACCCAGCTACCAAACTTGGGTCAATCATAGTTTTAATCCTAACATTCTT[A/C]GCACCAGTCAGCTTCTGTACCTGTTTAGCAATCTGTGCCAAATGTTGAGA
Arm_004310_Class_I	N/A	N/A	Chr10	12066575	Unique_Ga	Tm1_Mira454_Contig_1682	AAATCATCAAGGAAAATCAGCTTTTTATCACATGTACCAACCATCCCATG[A/G]TCTCCAACCATAATTATGGTAACATCCTCAAAAATCCCTCTTTTTTCTAA
Arm_004398_Class_I	N/A	N/A	Chr02	57704315	Unique_Ga	Tm1_Mira454_Contig_1707	ATAGGAATCCCTGTCTCAATGTTTAACTGTGCTAGTGCTCCTTTCCCTGT[A/T]ATAATTTCTCCTATCAATGAGAAGGCAATCCCCAGCTGAGCCAATCTTCC
Arm_004401_Class_I	N/A	N/A	*	0	Unique_Ga	Tm1_Mira454_Contig_1707	AAAGAGCTCATTTTGCTTGGTAAAACCAATCCCTCCAGAGGTGCCAAAGA[T/C]TCCATCTTCAACCTTTGGCTTTGGTTTAGGTGCAGCCTTCTTAGGAGCTG
Arm_004472_Class_I	N/A	N/A	Chr02	5495799	Unique_Ga	Tm1_Mira454_Contig_1735	AAGGGTCACCATGGTCCTGTCCACTGTGTTCGTTTCTCACCAGGAGGGGG[T/G]TCCTTTGCATCAGGATCTGAAGATGGTACCATTAGAATATGGCAGACAAG
Arm_004620_Class_I	N/A	N/A	Chr09	23814454	Unique_Ga	Tm1_Mira454_Contig_1792	TTATCTCCCGCATTTTCGCCATACTAAGTGGCTTCTCGGCAGAACCTGGC[A/G]GAACGTCACCCTTAAATATGTCATTACCCGAAAGCTCAGCCAATTTCTGA
Arm_004623_Class_I	N/A	N/A	Chr05	63542474	Unique_Ga	Tm1_Mira454_Contig_1794	GCCAGGAGAATCGAAGTCTAATACACGGATCTTGGCGCCGACGTCACCGA[A/G]AACTCGGAGCTGAACACGGTCATAAATGGAGGCGTCTCTGATTAAATCGG
Arm_004860_Class_I	N/A	N/A	Chr08	45565460	Unique_Ga	Tm1_Mira454_Contig_1892	GGGTTGAGATTGCACATATTGCTGAACTGATTGAGTTGCCTGTAGACCAT[T/G]TGGAGAAGAAACTTTCTCAGATGATTCTTGATAAGAAGTTTGCAGGGACG
Arm_004921_Class_I	N/A	N/A	Chr09	684090	Unique_Ga	Tm1_Mira454_Contig_1914	ATCAGTAGTCAGTAGCGACCACTTCAACGTTGGAATGATATAGAATAGGA[T/G]CCGGTGTTTGGATCTTTGACAGCTTTGAAGTTGTCCACGCTCATCCCGAA
Arm_004937_Class_I	N/A	N/A	Chr12	11905414	2_GaGl	Tm1_Mira454_Contig_1920	GAAGAAGTATTACCAGTTTTTGCATCTTGATCTTTTGCAGCAGCAGCTGC[A/T]GGTGGTGGCGGCGGAGAGTGCTTCAGGTGAGAAGGTGTGTTGTGCTTTAG
Arm_005344_Class_I	N/A	N/A	Chr13	15147366	Unique_Ga	Tm1_Mira454_Contig_2083	CCCCAAAATCCCCACTTTCAAATTCTTCAAATCCAAGATAACCCTACAAT[C/G]CAAAGGGTCATAATAGCAAAAGTGAAGAAAAAGTTTATATTCTTTATGAA
Arm_005452_Class_I	N/A	N/A	Chr01	44196982	Unique_Ga	Tm1_Mira454_Contig_2126	CTTTTCCATGCCTTGCCCAAATACTATGCCCTTGCCGACTTCAATGACCT[C/G]AGTACAAAAGGCCCTATCACTACACTTGCTGGTGGGCAATACACTTTGAA
Arm_005741_Class_I	N/A	N/A	Chr07	18098755	Unique_Ga	Tm1_Mira454_Contig_2225	GGCGGATTTGCTATTATTTACTTCAAGTTGAAGATTGACGAAGGAGAATA[T/G]AATAGAATTAGGATTGTTGGTCGCTTGAATTTGATTTTCGGAGTCCAAAG
Arm_005753_Class_I	N/A	N/A	Chr02	13092714	Unique_Ga	Tm1_Mira454_Contig_2233	CCCGTTGAAGGGTATGGTGTGTTCTTCTAGTCTTTTTTCTTAGGTTCTTC[A/C]AGAACAAATTCCACATAGAGATCTTTCAAAGCGATCACAACCGTCGTAAT
Arm_005851_Class_I	N/A	N/A	Chr13	15666353	Unique_Ga	Tm1_Mira454_Contig_2270	CAGTTTTAATCTCCAATCCTTTTGTTTACGACTAAATGGTCTACCCTTGC[T/C]GTTGGGGTCCCTGTTCTCCTTCACCTCTGCCAACTTCCATACACAGTTCT
Arm_006178_Class_I	N/A	N/A	Chr04	47152387	Unique_Ga	Tm1_Mira454_Contig_2399	AGACCCGAAGTCATCACTCCTCGTGTGGTAGTAAGAGCTGTAGAATGTGA[T/C]TCTTGTCCTGGCTGTATCAGCTTTGAACATTAAACTTGCAGCCTTGAATT
Arm_006358_Class_I	N/A	N/A	Chr09	7897973	Unique_Ga	Tm1_Mira454_Contig_2476	GTGGAAGCCACGGCCATCAGGTCGGACCCAATCGAGATCGTTGTCTTTGA[A/G]AATAGGGGGGCGAGTTTTTTGGCCAAGATTCGGCGAATACGTTACCGGAG
Arm_006409_Class_I	GOOD	N/A	Chr12	676931	Unique_Ga	Tm1_Mira454_Contig_2499	CACTTGCCTCAGCAGCAGCAATCTCAGAATCCAACTTGTTTATTAGCTGT[T/C]CACTTACATGTTTTGCTACAGAAATCATGTCAAGAATAATACTCGGGTCT
Arm_006759_Class_I	N/A	N/A	Chr12	24469858	Unique_Ga	Tm1_Mira454_Contig_2620	TACCATATATCTTTAAGATTCAGTAAACAAACGTAAAACTGCGTAAGCTA[A/C]TTGGTAAAACATGATCAAGCAACATACACTCGTCCATCAAATTATTGTTT
Arm_006760_Class_I	N/A	N/A	Chr12	24469941	Unique_Ga	Tm1_Mira454_Contig_2620	TCCATCAAATTATTGTTTGGGAAATCAAACTAGAAAATATTATGTAAACT[A/T]CTCAGTGCTTGCTGGAGCTTGATTGTTCCTTGACGATGGTAACAGGGCAA
Arm_006796_Class_I	N/A	N/A	Chr01	33630877	Unique_Ga	Tm1_Mira454_Contig_2630	GGAGCTTCAGACAAATGGGCTGTTGGTGACATTCTTTGATATGGTAAGAG[A/T]GACGTATCCAACACGGATAAAGGGACACTTAGACCATAATTATAAGGGCA
Arm_007055_Class_I	N/A	N/A	Chr12	30673186	Unique_Ga	Tm1_Mira454_Contig_2711	AACATCACTGTCGATGGATCGTAAAGCTCATACATCGTGTTAAAATCAGG[T/C]ACTTCTGTTATGTCTACAAGATAAATCACAGCAAAGTTCTTTATTGTTTC
Arm_007069_Class_I	N/A	N/A	Chr09	59708837	Unique_Ga	Tm1_Mira454_Contig_2721	TCTGTTTCACACGTGATATCAACTGTCAAGGAAGGCATCATTTCAAGAAC[A/C]ATCTCCACATCTTTGGTTTCAGTAGAAGATAATCCAGCAACCTGAGTCAG
Arm_007117_Class_I	N/A	N/A	Chr09	17669568	Unique_Ga	Tm1_Mira454_Contig_2739	AGATCCTTGACATGCTCTTTCAGAAACAATGGGGTTTCTGATGCGGTACT[C/G]GTGAAGACCACATCAGCTTCAGCTGAACAAGCGAGCATGTCTGTCAAGGG
Arm_007267_Class_I	N/A	N/A	Chr02	5495799	Unique_Ga	Tm1_Mira454_Contig_2784	AAGGGTCACCATGGTCCTGTCCACTGTGTTCGTTTCTCACCAGGAGGGGG[T/G]TCCTTTGCATCAGGATCTGAAGATGGTACCATTAGAATATGGCAGACAAG
Arm_007388_Class_I	N/A	N/A	Chr03	1131095	Unique_Ga	Tm1_Mira454_Contig_2830	TTCTTATCCACTGCTCGTTCACGAGCCAAAGCTACTATCTCTTTAGCAGT[T/C]GATTCAGGACTGAAGCCAGCTCTTAAAGCGTGGACAACAACAGCAGCAAC
Arm_007683_Class_I	N/A	N/A	Chr09	70465369	Unique_Ga	Tm1_Mira454_Contig_2932	ACTTGAACTGCTTATTGAAGCTGAAAAAGGTAGTGAGTCTTCAGGTAATG[A/G]TCAGATTGTGAATGATAACAGTGAAAACACAAGTTTAGATTCAAAAGTTG
Arm_008242_Class_I	N/A	N/A	Chr06	40732232	Unique_Ga	Tm1_Mira454_Contig_3128	GGCAAGCCCTGCCCCATGCTTTAGCAGCTCGGACCGGCCTTCCGCGCATC[T/C]GCATACTGCGTCCAGCACCGTTAGTATCATCTCGCAAGCCCTTCTCTCCG
Arm_008324_Class_I	N/A	N/A	Chr13	4174587	Unique_Ga	Tm1_Mira454_Contig_3153	ACCCAAATGACCAGAAAACCGATATGAAAGCAGCCACGATTCCACTGGCG[A/G]TAGCATAAAAAGTAGCCGGCGATGTGATTTTCCCAGTAATTACAACAGAA
Arm_008679_Class_I	N/A	N/A	Chr08	848071	Unique_Ga	Tm1_Mira454_Contig_3286	GCTACATGGTGAGCTATATTTCCACCAGAACTATCACCAGCCAAGTAGAC[A/G]TGGACATTAGAATCCTTCCCACTTTGAAGCCAAGTTCTTGATTTAACCCA
Arm_008786_Class_I	N/A	N/A	Chr05	378776	Unique_Ga	Tm1_Mira454_Contig_3324	TTTCTTACTCGTTTTAATTTCCTCCGTGGCCTCTTCTACTTTCTTCAAGA[T/C]TTCCATTTTCGAAACATTTGCTTCATCAACTTGGACCATAGCATCGACTA
Arm_008822_Class_I	N/A	N/A	Chr06	34134023	Unique_Ga	Tm1_Mira454_Contig_3336	TTCAGAGGGGCTATTGGCATTGCCATGGGGATCTAGAGACTGATTGCTCA[T/C]GCTGATTGACGAGATGCTTCCTTGTGACTGCACTGCACTGTTATCCATAT
Arm_009167_Class_I	N/A	N/A	Chr09	47610497	Unique_Ga	Tm1_Mira454_Contig_3465	TTTCTCCCTTTCTTTCAAGACCTCATCACTGCTTCTCTTAGAACGGTCCC[T/G]TTCTCTATCCCTACTTCGATGATCCTTTTCTTCTTCTCGACTGCTCTTCT
Arm_009203_Class_I	N/A	N/A	Chr09	6469286	Unique_Ga	Tm1_Mira454_Contig_3477	TCTCATCCTCGGACTCATCATCATCATCTTCATCCTCAGATTTCTTGTTA[T/C]TGCTAGGTTCTGCTATCTTGCCAGATTGTTTAACAGCATCAGGTTTCCCA
Arm_009397_Class_I	N/A	N/A	Chr08	7154965	Unique_Ga	Tm1_Mira454_Contig_3556	AAAATTGATTGACCCAAATCCATTTCCAATTCATGTAAGTAGTGCAATCA[T/C]AAAAGCATGCACATTTATCCCAAGAGAAGTTCTCAAGACGCATTCCTCTC
Arm_010203_Class_I	N/A	N/A	Chr05	4124114	Unique_Ga	Tm1_Mira454_Contig_3829	TGCAGGATAGTTCATGGGAGCTCCAGGGTAAGAACCAGCTAGCTGAGGGG[A/C]TGCTTCTGGTGAGTACATATACGGACAGGTGGGTGGGGTTTGGGTTCCGT
Arm_010677_Class_I	N/A	N/A	Chr08	4731567	Unique_Ga	Tm1_Mira454_Contig_3994	TTTCACAATTTCTATGTCCCTTATAAACTTGAGGAATAGCTTTTTCATCA[A/G]CTTTTTCCATAGCTGATGCTGACATAACTGAGTGATCAGGGCCCATCTCA
Arm_010939_Class_I	N/A	N/A	Chr09	2254094	Unique_Ga	Tm1_Mira454_Contig_4111	CCAATGATGCATGAAGAGCTGCACCATATGGAAATACATCTTCATTAACC[A/G]TATAGTAGGGTGAGTGCCCTGATTGAAGTGGTCCTTGAGTTTCGTTCTTC
Arm_011171_Class_I	N/A	N/A	Chr09	2457631	Unique_Ga	Tm1_Mira454_Contig_4206	TCATTATGCATGACATCAAGCGCATTGAAAACGTCAAAATCCTTCTGCTT[A/G]GCAACGATTAAAGCATCATTCATCAGCTGAAGCAATGGAGTCTTAGTGGA
Arm_012003_Class_I	N/A	N/A	Chr13	4342614	Unique_Ga	Tm1_Mira454_Contig_4490	GACAAAGGAGGAACCTTGGAATGCATCCTCGGAGAAAGAGTGGCAAGGAG[A/C]CCATGGACTACAGAGTGGATTGTTTCCTTCAGTTCAGGAGATGTTGGTTC
Arm_012053_Class_I	N/A	N/A	Chr12	4659570	Unique_Ga	Tm1_Mira454_Contig_4506	CGAACCATCCGTTTGTATTACATCGTTCTTCATCGCCATCACCGACCATG[T/G]TTGTTGCATGTTTTGACCATTCATTATGATGTCCGGTTTCTCATCTTCCA
Arm_012546_Class_I	N/A	N/A	Chr03	30088040	Unique_Ga	Tm1_Mira454_Contig_4686	ACTAACAGGGCTCTTACTTGGCTGTTTACTCTTGGAACCCTTCTTACTGG[T/G]GACCGGACTTAGAAAAACTGGTTGCAGTTTAAGGTTTGGATTCGGTTTAA
Arm_012669_Class_I	N/A	N/A	Chr09	8976443	Unique_Ga	Tm1_Mira454_Contig_4732	GTAACTTCGGAACTAATAGCTTCCCTTTGCTGCTAACCCCAACCGAAGCT[T/C]GTATAAAATCGCGTTGTGCTTCTTCAAGCTCTTCCCTAACATTCTTAGCA
Arm_012883_Class_I	N/A	N/A	Chr06	48873392	Unique_Ga	Tm1_Mira454_Contig_4809	GCAACTGATTTGCTGAAGAGTTGGCGGATATAGATAACTTGAAGTGCACT[A/G]ACTAGAGTTAGCAAAATGTACTCTCCAACTGTGTATCCTATAACTCGCTT
Arm_013361_Class_I	N/A	N/A	Chr01	55294079	Unique_Ga	Tm1_Mira454_Contig_5003	AAAGGAAAAGGGATGAAAATGATGAGGTCAGGATGATAGAGAAGGGAAAG[A/T]AAGATTCTTGAAGCTGGTGAAGCCTCCATCAACAACCAAGTTATGACCTG
Arm_013747_Class_I	N/A	N/A	Chr02	12108086	Unique_Ga	Tm1_Mira454_Contig_5125	GACTCGGTAAATTGCTGCATGCTTTTCATGTACATGTCTACTATGTCTTG[T/C]TGCACCAGCTTTTGCTCGGGCTCAATGTTAACAGAAACAACAGGTTTCAC
Arm_013852_Class_I	N/A	N/A	Chr06	49223795	Unique_Ga	Tm1_Mira454_Contig_5166	ATGAAAAACGAAAGAAACATTTGCCCAAACATCTTTTCCCAATATTGATC[T/C]CCATCATCATCTACAACCAAAGCTTTGACAACAGCTCCAACAAATGCTGC
Arm_014180_Class_I	N/A	N/A	Chr11	44303650	Unique_Ga	Tm1_Mira454_Contig_5254	GTGACATCAGAGAAACATACATTAGCTCCATTTAAATCACTCAAAGTATC[T/C]TCCTTGCTGTTTTTGCCTCTAATCCCACTTCTTTCCCTAGCAATGGCTAT
Arm_014766_Class_I	N/A	N/A	Chr01	27865951	Unique_Ga	Tm1_Mira454_Contig_5456	ATCATGTAGAATCCAGTGATGTCACCAACTTCACTAGATGAATCAAACAC[A/G]GACGGTTGGTCGAATCTGAATATAGCCATACCATTTGTACCATCTCTGGA
Arm_014935_Class_I	N/A	N/A	Chr09	2254094	Unique_Ga	Tm1_Mira454_Contig_5536	CCAATGATGCATGAAGAGCTGCACCATATGGAAATACATCTTCATTAACC[A/G]TATAGTAGGGTGAGTGCCCTGATTGAAGTGGTCCTTGAGTTTCGTTCTTC
Arm_015190_Class_I	N/A	N/A	Chr07	7306088	Unique_Ga	Tm1_Mira454_Contig_5660	AACAAGCAATTTCAAACCGTCGCCTTTGATCCATGTCCCTTGAGACCCGC[A/G]TCGACAGTCGACGAGCTGAATCGGAGCCTGACTCCGAAGAGGACTTGGAG
Arm_015351_Class_I	N/A	N/A	Chr05	43373613	Unique_Ga	Tm1_Mira454_Contig_5726	ATATCCATACTCTTCTTTGCTGGCTTCACACTAGAATTGGTATTATCCTT[A/G]GGCTTCCTAGGCTTTTTGGCCTTGGGAGTCTTAGGGTCACCCCCAACCTG
Arm_015889_Class_I	N/A	N/A	Chr01	23993087	Unique_Ga	Tm1_Mira454_Contig_5927	ACATGCTCTTCGTTTTTCTTGGATTGGCGAAGTTTCTCAGCGACCACTTC[T/G]ATCGGCGGATCTCCTGCTCTTCTATAAACTTTATCCCCAATCTTGATTTC
Arm_016713_Class_I	N/A	N/A	Chr03	38875492	Unique_Ga	Tm1_Mira454_Contig_6229	GAACTATGCTGCATATGCTTCGAGCAGATCTGCACGATCGAAGTCCAAGA[T/C]TGTGGTCACCAGATGTGCGCACAATGCACATTGGCCCTTTGCTGCCATAA
Arm_017065_Class_I	N/A	N/A	*	0	Unique_Ga	Tm1_Mira454_Contig_6361	AAGCAACGCAAGAAGAAGAAAAGGGCTAAACTGAATACTAATACTCAGTC[A/G]GTAGTTACTGGTAACCCATTCAATCAAACAACACCATGTTCACTTGCTCT
Arm_017174_Class_I	N/A	N/A	Chr11	22807373	Unique_Ga	Tm1_Mira454_Contig_6401	TAAATGAAATGAGACTTTCATCAAACCACTTCTAAATGAATGAAACTCAA[A/T]TTTTAATCCAAAACTCAACTCATGATGCAACAGTGGCAGCAGATGCCTTC
Arm_017184_Class_I	N/A	N/A	Chr10	26093684	Unique_Ga	Tm1_Mira454_Contig_6406	TCTTCATCTCTTGAATTAGATTTCAAGGATCCTTCAGAAGGGTTAACCTC[A/T]CCAATCTCTTTGAAAAACTTTGATACTCTCTCAAGAATTTCTGATGGTGA
Arm_017237_Class_I	N/A	N/A	Chr04	53358956	Unique_Ga	Tm1_Mira454_Contig_6429	GGAGAAGAATTGCTATTACAGTGAGACGCGTTATAGGGGTTGATGAAGTT[T/C]TATTTATTGAGCAAAACTTCATCCACGGATGGAAATGTGACACAAAATTG
Arm_017322_Class_I	N/A	N/A	Chr05	43131628	Unique_Ga	Tm1_Mira454_Contig_6475	TGGATCCGGTTTAATAAGAAGTCACCTTGTTTAATAGTGGCCTGGTAAAG[A/G]GCATTCTTCGCATCAGGGCGGTTAGTTTCGAGGACACCAGCAACCTTGTC
Arm_017522_Class_I	N/A	N/A	Chr06	6319350	Unique_Ga	Tm1_Mira454_Contig_6565	GTGTTTTCATTGGTAGAGAAGCTATGGGTCACCTCGGCACCAACAGCAGT[A/G]TTAGTCATGGGATTCACTATATGATAGTATGACGCGTTAAGAGAGTCACC
Arm_017996_Class_I	N/A	N/A	Chr07	7613920	Unique_Ga	Tm1_Mira454_Contig_6743	GATCACCTTCAATCCCTTCCAACCTGGCAGCCATCGACACATTATCCGCC[A/T]TGATGTCTCTGTAATTAATCCCCTGAATCACCGGCAATGCATTGGGATCA
Arm_018171_Class_I	N/A	N/A	Chr09	15479683	Unique_Ga	Tm1_Mira454_Contig_6810	CGACCGGGTAAAGGTCTAAACTCAAGTGGAATACTCTCCCAGGTTTTTCT[A/G]CCCATTACTACAGCATTCTTCTTCTCAGGATCTGATGTTGTCACTGTAAG
Arm_018293_Class_I	N/A	N/A	Chr09	31110041	Unique_Ga	Tm1_Mira454_Contig_6867	GATGTTGAAGCTCCGTAAGCCCAGTAGCCGATAAAGGTAATGGCAAACAT[T/C]GGTACAACTCCGATGGTGAACTGAAAGTACAAAGCTTTCAGCGTGTTCTT
Arm_018362_Class_I	N/A	N/A	Chr13	43424449	2_GaGl	Tm1_Mira454_Contig_6902	TGCATTCACTTCATCAAACCTCTCGTCAGAGAGAGATACCTCTGCAAGTA[A/G]CCTCCAAGCATTTTCGTCGGACGCCTCATCATAGTCCTTCCTCCTTTTCA
Arm_018460_Class_I	N/A	N/A	Chr08	51049695	Unique_Ga	Tm1_Mira454_Contig_6935	TTATGATTTTATCCAAGGAAATTCATGATCACCAAATGGAGCACCAAGTT[A/G]CAAAGAACAAAATCTGCAAAAGCTCTCTCAGGTGGTAGATCCTTGAATTC
Arm_019208_Class_I	N/A	N/A	*	0	Unique_Ga	Tm1_Mira454_Contig_7280	CATTTACTACCTCCAGGTCCACCAAATAGGTAGTCCAGAGAAGATCCGCC[A/T]CCAGGGGCAGAATGAACCTTGGTGGAAGGTCGATCCGTAAGGAAATTGCC
Arm_019272_Class_I	N/A	N/A	Chr06	32021594	Unique_Ga	Tm1_Mira454_Contig_7307	CTCATTTTGATCTTTCCCTCGAAATCGGGTGGCAAAATACCAAGCTTATT[A/G]AGTGATGCTGAGAGGTCAGACAACAATGGGTACACTTGATCAACAGCCAC
Arm_019811_Class_I	N/A	N/A	Chr07	52318136	2_GaGl	Tm1_Mira454_Contig_7550	AAAGTGCTTTGCATCTACAGAGCATATAGCGACAAAATCAGACAACTACC[A/G]GCAGGCAGATGCTCCACTACGAGAGCTACAAAGTGACCATAATTTACAGT
Arm_019817_Class_I	N/A	N/A	Chr07	52318715	Unique_Ga	Tm1_Mira454_Contig_7550	TTGTTTCTTCTAGCAGCATCCATCTCGGGCCCAGTTGGCACAAAAGTCCT[T/C]GACCGGTATTTCCTTGTTCCCTCATCACCATCATTATGGTTGTACAGTAC
Arm_019944_Class_I	N/A	N/A	scaffold_14	1555039	Unique_Ga	Tm1_Mira454_Contig_7599	AACAAAAACCACATTGATGAGAGAGTAGACCATTTGAAATACTGCATCTA[A/C]GCAGCTCCAGCGCCCTTGCCCTTCTTCCTTTGGATTTTCTTCATATAGAA
Arm_019974_Class_I	N/A	N/A	Chr01	54047317	Unique_Ga	Tm1_Mira454_Contig_7611	GTTATATTTCATATGCTCAGATCTCAACTTTCGTACAATCGGAACCCTCC[A/G]ATTCCTACATTCAATCCCGAAAACTTTAAGTTTTAATTACATCCACGAGT
Arm_020110_Class_I	N/A	N/A	Chr04	16629247	Unique_Ga	Tm1_Mira454_Contig_7667	CGAGTTTGTACATTAACCAGCTCCTCTGCATCCAATATTGCGGCTCTAGT[A/T]TTCTGTCTGTCCTCGAAAGATTCTTTAATCTCCCTGATTTCACTGCTTTC
Arm_020208_Class_I	N/A	N/A	Chr13	2279368	2_GaGl	Tm1_Mira454_Contig_7708	TGGTCTGTGTAGTGTCTGTACTGCCCAGAAATGATGAGGAGTCATCCACA[T/C]TGCTGTTCCCCTCGAAGGCTTGCCACTTTTTCAATGCCTGGGGTAAAGTT
Arm_020212_Class_I	N/A	N/A	*	0	Unique_Ga	Tm1_Mira454_Contig_7710	TCACCTCCTGGGCATCCAACTATTCTCTTGTCATAGTAGGACTTGACAAC[A/T]GCAGGAGCTTCCTTTGTGCCAAAAGGACCAACAGGGTTGTTTACATCTTC
Arm_020232_Class_I	N/A	N/A	Chr03	8315144	Unique_Ga	Tm1_Mira454_Contig_7715	AAAAGATGAGATAAATAGGCAGATATCGCTTGTGCAGACTGACATAGAAG[A/G]GCTAAAGAAACAACTAGAGGAAAGTAAGATTGAAAGGCAACACAAGGAGG
Arm_020509_Class_I	N/A	N/A	Chr05	27894036	Unique_Ga	Tm1_Mira454_Contig_7837	TTGATACATTCATCGTGATTGTGCAGAAATCCTTCCTTCGCAATATCTTC[A/G]GGTTCACTTGGATTCTCTGCCAAAATGGTTAACTTTGAAGTTTGATTCTT
Arm_020587_Class_I	N/A	N/A	Chr09	8767411	Unique_Ga	Tm1_Mira454_Contig_7872	CGTAGACATTGCAAAAGCGGTGGACATCTTCCCTGTTATTGGTATTAATT[T/G]CATTGACAATTTCTTCAGCAGAGTTGCGCAGTGGATCAGGATTTGCATTT
Arm_020589_Class_I	N/A	N/A	Chr09	8768853	Unique_Ga	Tm1_Mira454_Contig_7872	AACATGAAGGGTGGAGCGGTTATCAGGAGAAGGTTGAGGCAAGCACAAAA[C/G]AGGGGTGCCCTCAGCATCGACAGCAAACCTTACACCAACGCCCAAGGGCC
Arm_020904_Class_I	N/A	N/A	Chr11	32799821	Unique_Ga	Tm1_Mira454_Contig_8015	CACCAAACATGTTGTCTCGCAGGTCAAGCTTCTTTAAATTGGTGCAAGAC[A/T]CGAGTGCTTTCGCTAAGGCAACTCCTCCTCCTGAACCAACCCTTGTCGAG
Arm_021147_Class_I	N/A	N/A	Chr09	11987113	Unique_Ga	Tm1_Mira454_Contig_8102	ATTGAAGCAGCCTCCACATCCACAAACAAATACCTGACTCGCTCTTTTAA[C/G]GATCAATATTCTCTATCATCATCTTTCCTAACAAATGCAGAACACGTAAG
Arm_022442_Class_I	N/A	N/A	*	0	Unique_Ga	Tm1_Mira454_Contig_8720	ACTGCTGAAGCTCCAGTCAAGAACTTTGTTGCATTGACCCAACCGTTGTC[A/G]GATTCAGATAAAAGAGAAGAAGCATCAGAGCCCGAAAAGAACAACAAAGG
Arm_023138_Class_I	N/A	N/A	*	0	Unique_Ga	Tm1_Mira454_Contig_9052	CCGACAATCGCTCTGTTATCTGATCCGTTTGGCTCTTTCAACGCTGATAT[T/G]GCTTCAATAATCATTTCATTGTACCGGTTTGGAGCAAAGCTTTTCGAAGA
Arm_023139_Class_I	N/A	N/A	*	0	Unique_Ga	Tm1_Mira454_Contig_9052	TTCATTGTACCGGTTTGGAGCAAAGCTTTTCGAAGAATCATCAACAAGTG[T/G]TTTAGGCAATGCAGTTTGCTTAACAACAACAGCGCCCTGCGAACCGTCGG
Arm_023179_Class_I	N/A	N/A	Chr13	20660648	Unique_Ga	Tm1_Mira454_Contig_9076	ATTTCTGGCTTGATTTCCACTTGATTGAAGGTCTTTCCATTGTAAACACC[A/G]ATAATACTACCAATCATTTCAGGAACTATAATCATGTTGCGGAGGTGTGT
Arm_023234_Class_I	N/A	N/A	*	0	Unique_Ga	Tm1_Mira454_Contig_9102	AGAAGCAGGGCTAACAAAATCATAAGTTTTTCCAGTAGAATCCGTAAAAC[A/T]GCCCAATTTTCCATCAGGACCGAGCTGAAGCGTAACTACTTGGTCATTAA
Arm_023270_Class_I	N/A	N/A	*	0	Unique_Ga	Tm1_Mira454_Contig_9119	TTGACATAGCATTTCATACCATGGAACAGATTCAAATTATCCACCAGCTT[A/G]TGGAAAACATTGCATCCACAACACTGAACAAATACGGTGCCATCGGTGTA
Arm_023528_Class_I	N/A	N/A	Chr13	1038241	Unique_Ga	Tm1_Mira454_Contig_9226	ACTACTATCAATGGATGCTAAAAACTTGTCCTTTGAAATAGTAGTGGGGG[T/C]GTTTGCAATAACAGAGCTGAAGACACCGGACTCTCTTAGCCCCTGGATTA
Arm_023554_Class_I	N/A	N/A	Chr12	830956	2_GaGl	Tm1_Mira454_Contig_9243	GGTCTGGTTTTGTTTGTCAAAAGCAGTATCATCGATGACCTCATCGCCGC[A/T]GCCACTAGGAGATGAATCAACCAATAAATCCGCCAAAAACTCATTGGGGA
Arm_023556_Class_I	N/A	N/A	Chr10	56081428	Unique_Ga	Tm1_Mira454_Contig_9244	TTATGGCTCAGTTTAATCATCGATTTCAATCGTCTCCGCCTTTGATTTTG[T/C]CTCCTCTACCTTTTAAGTTCACTTCCCTCTTTAGGCTTGACATCGGGTCT
Arm_023583_Class_I	N/A	N/A	Chr09	4075084	Unique_Ga	Tm1_Mira454_Contig_9256	TCGATGGCTCAAATAGCGTATCATTGTCGGAACCTTAAACAGCTCGACAT[T/C]AGTTACTGCTACGAAATCTCACACGAATCTTTATCGTTAATTGGTCGGAA
Arm_023958_Class_I	N/A	N/A	Chr03	43643425	Unique_Ga	Tm1_Mira454_Contig_9434	TTATCTTTAAGGGCTCCCAAACCTTTCGCCTTTGTAGAATTCTGGCCGCG[T/G]GATGGCCCTGCACTGTCTTTGGCATCCATCATTGCTTTTCCCGACTGCTG
Arm_024143_Class_I	N/A	N/A	Chr08	54706448	Unique_Ga	Tm1_Mira454_Contig_9527	CATGTGGTACACGTTGCTGCTTCATAATCATAGGTCCTTGGCTTCGAACC[T/C]TGGCTTTGGCAGATTGGGTTGGGGCCATGTAGCTAGGTACATTACTTGAC
Arm_024343_Class_I	N/A	N/A	Chr10	9248842	Unique_Ga	Tm1_Mira454_Contig_9644	TTTCTCTTCCTCGGGAGCCATACAAACCACATGACGTGTCTTTCTCCTGC[T/G]CCGTTGATGGCCATTAGAGACTCTAAAGGCGAGGGGGTATCTGCAAATGA
Arm_024701_Class_I	N/A	N/A	Chr08	4731567	Unique_Ga	Tm1_Mira454_Contig_9781	TTTCACAATTTCTATGTCCCTTATAAACTTGAGGAATAGCTTTTTCATCA[A/G]CTTTTTCCATAGCTGATGCTGACATAACTGAGTGATCAGGGCCCATCTCA
Arm_024884_Class_I	N/A	N/A	Chr07	3583266	Unique_Ga	Tm1_Mira454_Contig_9841	TAGATCAGGACTCAGCCCTATTCTTATTTTCAAAATAATTAGGACCTCTG[A/C]CCTGACATCTTACACATCCTTTCAAACATAAACCACCTTTCGATCCAACA
Arm_024929_Class_I	N/A	N/A	Chr07	7613920	Unique_Ga	Tm1_Mira454_Contig_9864	TGATCCCAATGCATTGCCGGTGATTCAGGGGATTAATTACAGAGACATCA[A/T]GGCGGATAATGTGTCGATGGCTGCCAGGTTGGAAGGGATTGAAGGTGATC
Arm_025714_Class_I	N/A	N/A	Chr04	4246187	2_GaGl	Tm1_Mira454_Contig_10208	TGATCAATTGACTTCCTTAACGTTAACGGTGGGAATGGTTACATACCCAA[T/C]CTTCTTAGGGCTAAGTTCTCCGTCGCTCTCATCATCCTCCAAACAAGCAC
Arm_025757_Class_I	N/A	N/A	Chr11	3527791	Unique_Ga	Tm1_Mira454_Contig_10222	AACGAGAAATGCTGCATCTCTTGATGGTTTTCACCTGACACGGTGAATGG[T/C]GGTGTTGTCATTGGTTGTTGCAAAGAGTTCACTAGATGGATTTGTCCTCC
Arm_025813_Class_I	N/A	N/A	Chr07	25587591	Unique_Ga	Tm1_Mira454_Contig_10250	TAAGGCTCCATCAACATAGCTTGCATGTGAAAGCTCTGTTAACCATTCAA[A/G]CGTTCTATTACGTGACAAAGCTTGCTTTCCTTTCCTTTTCTTCTTTGTCT
Arm_026013_Class_I	N/A	N/A	Chr02	9199585	Unique_Ga	Tm1_Mira454_Contig_10333	TCTTTTTAAAGAGCTGATGATAGCCGTTGATCCCGACTCTGAGTCACCAT[A/G]ATCTTGATTTCTAGCCGAATGATTACCTTCAGCTAATCTTGGTAGCTTGA
Arm_026069_Class_I	N/A	N/A	Chr09	12950583	Unique_Ga	Tm1_Mira454_Contig_10355	TAACGGTGAAAATGGGGTAACCATGAAAGATATCAAAGTTGAAGAAGCGC[A/C]AAGCAGAATGGATTGGAATGTACCATGCCAGAATCAGCTCGATCAAATGG
Arm_026345_Class_I	N/A	N/A	Chr06	43163658	Unique_Ga	Tm1_Mira454_Contig_10484	AAGAGTTCGCATCGTATAGGCATCTCCATCTCATAGAAGGGGTTCTTCAA[A/T]ACATAATCTGTGTAGAGCTCATAAACAACTTTCAAGAGAGCCTCCATGTG
Arm_026759_Class_I	N/A	N/A	Chr06	11935520	Unique_Ga	Tm1_Mira454_Contig_10678	TGACCCTTTGAATCGCGACCGTTTTTAGTACTACCGGCTCCTTTTTTGTG[A/C]GCCGATTCGATCGTCAAAGGGAACGGAGACTTCCTCGGGAACGAAACGAC
Arm_026845_Class_I	N/A	N/A	Chr03	3610640	Unique_Ga	Tm1_Mira454_Contig_10708	AACTGATGGAGTCCCAACAGGAGGTCCGAACCATTTTCTTTCAGTTTATC[A/G]GAGTTTGCGGCTGCCCATTTCAGGGCAGGCTCTAGGTTCCTACTCTTCAT
Arm_026981_Class_I	N/A	N/A	Chr01	33630877	Unique_Ga	Tm1_Mira454_Contig_10761	GGAGCTTCAGACAAATGGGCTGTTGGTGACATTCTTTGATATGGTAAGAG[A/T]GACGTATCCAACACGGATAAAGGGACACTTAGACCATAATTATAAGGGCA
Arm_027442_Class_I	N/A	N/A	Chr07	18830271	Unique_Ga	Tm1_Mira454_Contig_10946	TGGTTGTTAAATGGCAATTTGTCTAAAGCTAAACAAACAAACAAGCTGTC[C/G]TGGGGGAGAGTAGAGTGACAACAAAATTACACGGGCAAGTGTGGGTCAAC
Arm_027680_Class_I	N/A	N/A	Chr02	17601133	Unique_Ga	Tm1_Mira454_Contig_11040	ACAAATATAAAATCATAATCAAGTATCACAAACGCATGCAGTTGAGCAAC[A/G]AAAGTGAAAACCAAATACTTTTGCCCAACGAACCTTAATCGATTCGATCA
Arm_027918_Class_I	N/A	N/A	Chr08	52676957	Unique_Ga	Tm1_Mira454_Contig_11172	AAGTGCGTGCTATCCAGCACATGTATTATAAACTTATGTGCAGCTGGCAG[T/C]GATGCATTCAAATTCACGATAAACTGTGCCATGGGAATGTCACAAGAAAC
Arm_027929_Class_I	N/A	N/A	Chr10	36707496	Unique_Ga	Tm1_Mira454_Contig_11176	TGATCTTTCTTCTGTCCATGTGTGACTTACAGTCTGATGATTTTGGAATT[A/T]GTTTTTGGTACGTAAATGACCTTGGAAGTGTAAGTAACGCAAAAAGGCAA
Arm_027930_Class_I	N/A	N/A	Chr07	12629740	Unique_Ga	Tm1_Mira454_Contig_11178	CGTGAACTTCTCTCCAGCATGGACTTGGCATTATTAACAGTGCCAGTTCC[A/G]GAATCTAAATGATCCCTCTGGGAGGATTCCAGTTCACTTTTTGTTGGAGC
Arm_027959_Class_I	N/A	N/A	Chr02	17456668	Unique_Ga	Tm1_Mira454_Contig_11198	AGCCGTCCCAAACAACTTAGAGCAACAGGACAAACAAGACGAAGAACAAC[A/C]GCAGCAATCAGTACAAGAAAATGCAGAATATGAAGATGAAGAGTTACACA
Arm_028031_Class_I	N/A	N/A	Chr12	4659570	Unique_Ga	Tm1_Mira454_Contig_11230	TGGAAGATGAGAAACCGGACATCATAATGAATGGTCAAAACATGCAACAA[A/C]CATGGTCGGTGATGGCGATGAAGAACGATGTAATACAAACGGATGGTTCG
Arm_028077_Class_I	N/A	N/A	Chr05	7426667	Unique_Ga	Tm1_Mira454_Contig_11250	CCTCTCAAATTCCCGATAATCAGTCCGCTGCAAGAAAGAAACCTTATCCA[A/G]ATACTGGTTCGAACTCTTCTTGTAAGCATCCAACTCGTCCTCCATCCCCT
Arm_028158_Class_I	N/A	N/A	Chr04	22158358	Unique_Ga	Tm1_Mira454_Contig_11289	TCCAAGCCTAAGTTAATGATTGCCTTGGTCCCTTCAGCCAAGGTCCTACA[A/G]CCCTCAAGCCTCTTCAAAGCCACATTTATGTAGAAAGTCAAATATATAAG
Arm_028533_Class_I	N/A	N/A	Chr01	35663915	Unique_Ga	Tm1_Mira454_Contig_11434	TCAGAGGTTATCTCAGGGTTCTGGAAACAGAGATCTTCAGCCCTTGGTGC[A/G]GGGTTCTGCCCAGAGAGAAGATTCTCGGGCTTCGTCTTCTTTTCATTCGG
Arm_028834_Class_I	N/A	N/A	Chr13	58237723	Unique_Ga	Tm1_Mira454_Contig_11587	GCTTCCTCTTCAAAGAACCTTTCAGGCCTAAATTCTTCGGGATTTTTCCA[A/G]TTAGCAGGGTTGTTGGCAAGCCACCATGCATTTACCAAGATTTTGCTCTC
Arm_028843_Class_I	N/A	N/A	Chr06	38693944	Unique_Ga	Tm1_Mira454_Contig_11591	CGAGCTTGCTCAGAATCTGTGATGAAGTCAGGGATGTAGAACAATGTTGG[A/C]AAATCCCCAACAATGAAGTTATTCAAATTTTCTTTTCTCGCCATTCTCCT
Arm_029481_Class_I	N/A	N/A	Chr06	41645779	Unique_Ga	Tm1_Mira454_Contig_11895	ATCTTCTTCCTTTCAATCTCCTCTTCTTTGGCTCTGAAAGTAGAAAGCGC[A/C]GACTTTGAGATCTCCTCATCTTCCTTAGACAAATGACTGCTAAAGCTGAG
Arm_029615_Class_I	N/A	N/A	Chr07	7846266	Unique_Ga	Tm1_Mira454_Contig_11980	GAAATCAATTAAGGAGCAAATTCGAGTCTAGGTTCAAAGCAAAAACCAGT[A/G]AAAAGCTGAAGAGGGAACTTCTTTGATACCGGACACTTCTGCGCCCATTT
Arm_029757_Class_I	N/A	N/A	Chr09	66072697	Unique_Ga	Tm1_Mira454_Contig_12050	ACAATGGATTGATCTTGTTTTATGGCTTGAATCTTGCTTGTTTCAGCAGG[T/G]ACCAATGCCCAAACTGGATCATAATCCGGTATTCCATCGAAAAACCCAGA
Arm_030503_Class_I	N/A	N/A	Chr09	7707998	2_GaGl	Tm1_Mira454_Contig_12418	GACTATGTACCTGAAAATCTAGATAGTGTAGCCGAGTTTGAGGCTCCAGC[A/G]TCTCCAACTTCCAGTTACAGTCAGGCATTTCCAACGGAGGAAGATTTCGC
Arm_031031_Class_I	N/A	N/A	Chr05	2455402	Unique_Ga	Tm1_Mira454_Contig_12716	TGAAAGCTTGTTCTTAACTGGATTCATCGAAATGTTGGGTTTCTTTTGAG[T/C]GTTTCGATTCAATCCCAAAGTAACTCACGTACCATTTCACGAATTTTCTC
Arm_031032_Class_I	N/A	N/A	Chr05	2455344	Unique_Ga	Tm1_Mira454_Contig_12716	TTCAATCCCAAAGTAACTCACGTACCATTTCACGAATTTTCTCAACCCAG[A/C]AGCTAAATCCGTGGTGGGTTTATACCCAAAATCCTTGTAAGCTAACGTGA
Arm_031117_Class_I	N/A	N/A	Chr09	12736377	Unique_Ga	Tm1_Mira454_Contig_12758	CTTCCTTTGACATAGCGTTTGTTGTCAGTTGGGAACTCTGCAGTGAGCCT[T/C]CCCATCTGCTTCTGCAGATCGGCAACTGTATCGTTAGCTGATTTCCCTTT
Arm_031157_Class_I	N/A	N/A	Chr01	20597025	Unique_Ga	Tm1_Mira454_Contig_12782	TTCCCTAAAGATTTATCCTGCAATCGGACTCTTCTAGGATGCCTCAGCAC[A/C]GCTGACTTGTGGAATATTGGCTCGTATTCAGATTTGCATGCTCTTGAGTT
Arm_031250_Class_I	N/A	N/A	Chr08	54528744	Unique_Ga	Tm1_Mira454_Contig_12827	GTTATTAGCACTACACCATTCAAATTCCAAACAGAACATCTGAAATTGAA[T/C]GACTTTAAAACTCCATCAAGATATCCAATCTACTTGATCTTCTTCTTTGG
Arm_031414_Class_I	GOOD	N/A	Chr04	48690056	Unique_Ga	Tm1_Mira454_Contig_12927	TCAACTTCTTTTTCCACGAGAACATTTACATGATTATCAATCGTAGTGCC[A/C]AGTTTCTTTGCATATTCAGCTGCAACCTCATGTCCGAGTAATGGTTGTTG
Arm_031604_Class_I	N/A	N/A	Chr11	6851956	Unique_Ga	Tm1_Mira454_Contig_13022	TGGGGACAGTGCACAACAGGAAAACTAATCAAAGCCTCTAATCCTGCTTC[A/T]CCTAGCATTTTCTTCAAGCTCTTTAGGAATGGATAAGCTGCAGAATGATC
Arm_031647_Class_I	N/A	N/A	Chr11	61113031	Unique_Ga	Tm1_Mira454_Contig_13042	GAACCATTCTTCTTCACCTTAGCCTTGTAAATATAAGCCATACGCTTGCC[A/G]GCATACCAAGCTACTTCCTCTTTGGTGTTAACTCCCTCAATTTGGATTAA
Arm_031894_Class_I	N/A	N/A	Chr01	26163347	2_GaGl	Tm1_Mira454_Contig_13144	TAATAGCTTATGAACAAACAGCGACACAATTATCTGTCATTCAGTGCTTG[C/G]AAGGATGGTTGACCATCCAGCGCTGACTGCAGACATTACAAGTAGCTTCA
Arm_031906_Class_I	N/A	N/A	Chr11	5239786	Unique_Ga	Tm1_Mira454_Contig_13152	AAGATTGATTATCACTCTAAGAATATCAAGGACATGGCTTGCAGATTGGC[A/G]AACCCTCCTGTGCAAGTCACTGCAGATTTCGGGTCGGTAATGGATGTTTT
Arm_032006_Class_I	N/A	N/A	*	0	Unique_Ga	Tm1_Mira454_Contig_13200	CATGTTGAAATGGAGTTTCATAATGTTGAAATGGAGTTTCATATTTCATC[T/C]CATTATGCTTACAATCTTCCTTCACAATCACTTTATTGAAACCGAAGAAA
Arm_032011_Class_I	N/A	N/A	Chr08	50424577	Unique_Ga	Tm1_Mira454_Contig_13203	GAGAAACAGCTCCTGCAGCAGATCCAGGATCAGAGAGCAAAGATCGAGGA[A/G]TTGGAGAGGGAGACCCATGAATCCAAGCGGAGAATTGAGGAGCTCCAGGA
Arm_032047_Class_I	N/A	N/A	Chr08	46307824	Unique_Ga	Tm1_Mira454_Contig_13213	TTGGGTTGTTGAATTCAATTCTTCTGGCGTCTTTCTTAGGCACCTGACTA[C/G]GGAGAACCATAGCTTCTTTTATCTGTTAAAGGACTTCATACATAAGGAGG
Arm_032317_Class_I	N/A	N/A	Chr08	56383893	2_GaGl	Tm1_Mira454_Contig_13369	AGTGTGTTGCGAATCTTACAGTTAGTCAAGTTCCAAACCTTCACAGTCTT[A/G]TCCCAAGAAGCTGAAACAATGGTAGGCTGCAGATTATTTGGGCTGAAACG
Arm_032346_Class_I	N/A	N/A	Chr09	17434022	Unique_Ga	Tm1_Mira454_Contig_13394	CACCGTTCCCTCTTTGAAGAAAACAAAATGAGCAGCTCTCCCAATTATGT[T/C]TGCTGCCATAGAAATAGACTCCTTGTTGTCTTGCTGTTCCTCCTGGTTTC
Arm_032800_Class_I	N/A	N/A	Chr02	10222268	Unique_Ga	Tm1_Mira454_Contig_13584	ATTGAAGCAGTAAATATACAAAACAATCCTAATCCTCCTCAATAACACAC[T/C]CAGAGGACACTACAGGCATATTTGACCAGGCGTGGAGGTTAGGGAATTAT
Arm_033086_Class_I	N/A	N/A	Chr05	3329066	Unique_Ga	Tm1_Mira454_Contig_13712	GAAGTTGGACTTACATTTCACCTTCTCAAGGATGTTCCCGGCCTAATTTC[A/G]AAGAACATTGAAAAGAGCCTAGCTGAGGCATTTCAACCTTTGGGCATTTC
Arm_033212_Class_I	N/A	N/A	Chr09	34593244	Unique_Ga	Tm1_Mira454_Contig_13767	CATTTCCTCGCCTGGAGATTACAATTCTGAGATTGAGTCGACGAGAAGAA[A/T]GCGGTGGCGTGCTTACGCTTGGCTTCTTCAACAGCCAGCTGAGTCGGGCG
Arm_033336_Class_I	N/A	N/A	Chr04	43825023	Unique_Ga	Tm1_Mira454_Contig_13817	ATTTCTTGTTCTCTTCAACCACCTTATTATCTTCTCCAATCTTCGCTACA[T/G]TTGGTTTCCAAGGAGCATCGGCTTGAAGCAGAATGTTCATTTCCTTTTCC
Arm_033433_Class_I	N/A	N/A	Chr11	3798943	Unique_Ga	Tm1_Mira454_Contig_13861	TGGCTGAAGTGGAGTAACTTGTCTTCTTATTCCAGACTTATCTACAAGTG[T/G]TTATTTTTATGTAACATTTGTTTTGAGACTTTCCAATTCGGTCAAATGTT
Arm_033613_Class_I	N/A	N/A	Chr09	14549806	2_GaGl	Tm1_Mira454_Contig_13952	TTATTCTGTAGATCAAATATCAAGAAAACTTCAATTCGGCCAAAATCTAC[A/G]TTCAGCCAAACCAGAGGTGCACAATAAACCAAATGCATTCGGCCATAAAA
Arm_033614_Class_I	N/A	N/A	Chr09	14549910	Unique_Ga	Tm1_Mira454_Contig_13952	CACACTTTAACAGGAAAACCATAATGCATAAATGAAGTTTCAGTTTTCAT[T/C]TCATTATGCTTACAATCCCATTTCACCATCACTTTATTGACACCGAAGAA
Arm_033615_Class_I	N/A	N/A	*	0	Unique_Ga	Tm1_Mira454_Contig_13952	CCCTGTACAGGACCCAAAACCACATGACAGCGCACAAGCCCTTGCCGGTG[A/G]CGACGTGCCATCTCTTTGGGTGGTGCAAATTTACACCTTTGTAAGTTGTG
Arm_033722_Class_I	N/A	N/A	Chr09	13518845	Unique_Ga	Tm1_Mira454_Contig_14012	GGGTTCAGGGGTCTTAATTGACATGGTAGGAGGAGGGTGTAGCCCAAAGA[T/G]CGGCTTGGTGCCTTCAGCATAGCTTCCTATGCATATATCACCACGACCAT
Arm_033742_Class_I	N/A	N/A	Chr07	25360781	Unique_Ga	Tm1_Mira454_Contig_14023	CACTTGGGCTGGTGTTTGGAGTTCTTCTTGTCTCGATAGCAAGGGCATTC[A/T]GACTTGTTCCCATAGGTCCCTGAAGGAACACACTTACATTCTTGGCAGCA
Arm_034475_Class_I	N/A	N/A	Chr11	17994921	Unique_Ga	Tm1_Mira454_Contig_14382	CAGCCAGTTTTTTAGCTAGTGCAACTTTAATATGGGTTCTATTTGAATGG[T/C]TTAATTACCATTTCCTGACTCTTCTATGCTTTGCTTTGGTTCTTGGCATG
Arm_034566_Class_I	N/A	N/A	*	0	2_GaGl	Tm1_Mira454_Contig_14437	GGATGCGACGTACCTCAGCCTTCCGCTGTAACCTCGCTTCTCCTTCAGCC[T/C]CGATCCCATCCAATTTCAGCAACTCTCTCATAAGTAACTCCGCCGGTACA
Arm_034848_Class_I	N/A	N/A	Chr09	8976443	Unique_Ga	Tm1_Mira454_Contig_14585	TGCTAAGAATGTTAGGGAAGAGCTTGAAGAAGCACAACGCGATTTTATAC[A/G]AGCTTCGGTTGGGGTTAGCAGCAAAGGGAAGCTATTAGTTCCGAAGTTAC
Arm_035016_Class_I	N/A	N/A	Chr05	58869541	Unique_Ga	Tm1_Mira454_Contig_14687	GCCCAACCAGGTTGAAAAAGCTCATGAAACTCAGCTGAGCTAGCCAAACC[T/C]AGCATCATAAGACCCACAAAGAAACCCAAAACGACAGGCATTTTAAACAA
Arm_035194_Class_I	N/A	N/A	Chr04	41371467	Unique_Ga	Tm1_Mira454_Contig_14795	CAGGTCTCTTATGCTATTGGTGTGCCTGAGCCCTTGTCTGTCTTTGTAGA[T/C]AGCTATGGAACTGGAAAGATTCCTGACAAAGAAATCCTCCAAATTGTGAA
Arm_035478_Class_I	N/A	N/A	*	0	Unique_Ga	Tm1_Mira454_Contig_14923	ACTAATTGCAGGAATGTTTGCAGAATGGCTAGCATCTGTTGAGTTTCCTG[T/C]TGACTTGTAGCATTAGAAACTTGAATAGATATATGAATATTTTGGTACCA
Arm_035576_Class_I	N/A	N/A	Chr06	45200350	Unique_Ga	Tm1_Mira454_Contig_14989	TACATGATATTAATTAGCCATCACCATTGTCTGCAACTTTAGCATCCATC[T/C]TCTGAAAAGTGTCCCTTAACTTCCAAGGCCGAGAGCGTTCATTAGAAAAG
Arm_035577_Class_I	N/A	N/A	Chr06	45200212	Unique_Ga	Tm1_Mira454_Contig_14989	AGCAACTATTCCAAACTGGGTGCAACTTCAGTAGGATTTGATTCAAAGAC[A/G]TCTGAATTAGAGGCATCAGGTTGTTCTAATAGCTCTTGAGATTGGATCGA
Arm_035579_Class_I	N/A	N/A	Chr06	45198551	Unique_Ga	Tm1_Mira454_Contig_14989	ACATCCCACTTGGGACCTTCCCATAAATCCGGCTGAAGGCCCGGAAGATC[C/G]GGGAACGGCTTACCATCAGCCGAAATCTCAGACGAACTCCCACCAACGTC
Arm_035580_Class_I	N/A	N/A	Chr06	45198483	Unique_Ga	Tm1_Mira454_Contig_14989	AGCCGAAATCTCAGACGAACTCCCACCAACGTCCTCCAATCCAACTCCAA[T/C]AGCAATGTTTGATTCTTCAATCTCCGCCGTCCGTTTGAGCTCCTGTTCCT
Arm_035793_Class_I	N/A	N/A	Chr13	1775285	Unique_Ga	Tm1_Mira454_Contig_15100	AAGCAAGGGCTTTCTAGTTAATCCAGTGAATAAAGGCGGCAGCTTCAATG[T/G]GTGAAAATATTCATCAGAAAGGGCATGAAGTAGCATGAGAAATTGCCACA
Arm_035794_Class_I	N/A	N/A	Chr13	1775449	Unique_Ga	Tm1_Mira454_Contig_15100	ATACTTTCCGTATCTTCTCCATATACACGACCAATGACATTACTGAGAGA[C/G]CAGCTGAAAGATAAAGAAAAATAACACCCGAAGCAACTAAGATCCCAGTT
Arm_036072_Class_I	N/A	N/A	Chr05	57551954	2_GaGl	Tm1_Mira454_Contig_15280	CTCCTTGCCTTGCAATGAATGGCCGATGAAGAGTCCGGTTCACTTCGGAC[A/T]ACACTTGCAAATCCCATACCCAACTGTACTCCCACCGGATCGAACCGAAC
Arm_036223_Class_I	N/A	N/A	*	0	Unique_Ga	Tm1_Mira454_Contig_15344	ATTGCCAATCCGGTAGTACCGCCAACATAAACATCACCACTGGGAGACCA[A/G]TCGTTGGTGTTGTAGATAGGACTGTACCCATCGACGTTAGCACCATATTT
Arm_036413_Class_I	N/A	N/A	Chr08	40640245	Unique_Ga	Tm1_Mira454_Contig_15437	TGAACATCAATACGCAAAATTCCATCTCATTCAGAGCTCCATCACCGTCG[A/G]TATCACCCTCTTTCACCATGCTCACAAGCTCGTCATGTCTCAAATCTTGC
Arm_036510_Class_I	N/A	N/A	Chr09	27067297	Unique_Ga	Tm1_Mira454_Contig_15498	AAACTGAGTTTGTTGGAGTCAAAAGACCATTCACTGCTTTCGCTACATCT[T/C]GAAGGGCATCAACATCTAGCCCAGAATCAATCTCATCGAGTATAGCCAAG
Arm_036896_Class_I	N/A	N/A	Chr12	11909027	Unique_Ga	Tm1_Mira454_Contig_15701	ACTGACCATCACCTGGCATGGACACGGCTAGGGGATCGACCAACTCTCTC[A/G]CTGCCGATATCATCTTCTACTTCGCTCCCATCAAAACAATGGCCATTATT
Arm_036918_Class_I	N/A	N/A	Chr10	44240189	Unique_Ga	Tm1_Mira454_Contig_15718	TTTTGAAACTGCATCCATCTCTGACAAACGTATCCTATGTAGTTCATCCT[T/C]CAAGTCTGTTTTCTGTCTCTCCAAGTTCTCAATTTGCCTCTCGGCCCTCT
Arm_036965_Class_I	N/A	N/A	Chr09	6469286	Unique_Ga	Tm1_Mira454_Contig_15749	TCTCATCCTCGGACTCATCATCATCATCTTCATCCTCAGATTTCTTGTTA[T/C]TGCTAGGTTCTGCTATCTTGCCAGATTGTTTAACAGCATCAGGTTTCCCA
Arm_037041_Class_I	N/A	N/A	Chr07	50942557	Unique_Ga	Tm1_Mira454_Contig_15804	ATGGTCGAACTGAGAGCAAGGGCTATCGAAACAACCCGTTTTCGGTGACT[A/T]TTGTGGCAGAGTTGGTTCATGTAGGAGACATCAGCACATTCTGTATGGTG
Arm_037117_Class_I	N/A	N/A	Chr13	34622367	Unique_Ga	Tm1_Mira454_Contig_15839	AGGTTGACGTGGAAACGGTTGGTGTTGGGGTCAATTGAGAAATCAGAAAT[T/C]CCCTTAGGGAGGAGACCTATAGGGAGGCCGTTGTGTTTCAAGTGGTCGTA
Arm_037372_Class_I	N/A	N/A	Chr06	47157727	Unique_Ga	Tm1_Mira454_Contig_15962	AGGGAAATGGAGCAATGGATGCGTATGCCACAGGTGCACGTCCTTGTGGA[A/G]CAGCAGTGACATACCTCACTTTCTTCTTCTGATCATCTTCTTCACTTTCA
Arm_037373_Class_I	N/A	N/A	Chr06	47157670	Unique_Ga	Tm1_Mira454_Contig_15962	TGACATACCTCACTTTCTTCTTCTGATCATCTTCTTCACTTTCAGTTACA[A/G]CTTCGGGGAATGATGGAAGCTCAATAATTCTGTTGGGATTTTCCGCAAGG
Arm_037381_Class_I	N/A	N/A	Chr10	61394707	Unique_Ga	Tm1_Mira454_Contig_15968	TGTTCCATTTGGATAATCTTTGACATCCTTTGTGACCCTTAATCCCATCA[T/C]TGACGCCCTAGATTTTGAGATATCACTAGACAGCTTTCCTAAACCAAGTC
Arm_037666_Class_I	N/A	N/A	Chr13	14379313	Unique_Ga	Tm1_Mira454_Contig_16155	TCTCCCAGCTGACCTACCCATGGATCCCTTAATGACCATTTCTGCTAAAG[A/G]CACATCAAGTAGTTTGGCACCTCTTCAACTGGAAGCACGAAGCGCTTTCC
Arm_038067_Class_I	N/A	N/A	scaffold_14	662742	Unique_Ga	Tm1_Mira454_Contig_16370	GCCCAAGTGACACCAGAGATTCCACCAAAGAAGAACCCTCCAGTGAACTT[A/G]GCCCATCCATCCGCCGTTTGCAACTGGTCTGGCTCTTTCTTCCTCCCAGT
Arm_038293_Class_I	N/A	N/A	*	0	Unique_Ga	Tm1_Mira454_Contig_16504	GGCAATTTCCTTACGGATCGACCTTCCACCAAGGTTCATTCTGCCCCTGG[A/T]GGCGGATCTTCTCTGGACTACCTATTTGGTGGACCTGGAGGTAGTAAATG
Arm_038626_Class_I	N/A	N/A	Chr07	49488611	Unique_Ga	Tm1_Mira454_Contig_16694	TGCCTCTAATATCACGAAGAACCCAAGTACTTGGAGACCATGGAACTTCA[T/G]TATCATCTTCATAGTTGAGGGCTAAAGACACCCCACCTTGTATGACAGCC
Arm_039034_Class_I	N/A	N/A	Chr07	3637451	Unique_Ga	Tm1_Mira454_Contig_16921	CAATAACAACTGCATTCACAATTCTCTAATCCTCCTACTCCGCGGATTTC[A/G]AGTAGGGTAACTAAAATCGTGATTACAAGACACAGGATGCCAGGTACAAT
Arm_039035_Class_I	N/A	N/A	*	0	Unique_Ga	Tm1_Mira454_Contig_16921	CAGCAACCAAATTGGCCTCTTACGATTTTGAAGAGTACAGTTGGGAAACT[T/G]GCGAGGAGAAATAATACTAGGAGGTTAGTCAGCATGTGCGATCTCTGTCC
Arm_039041_Class_I	N/A	N/A	Chr04	43133796	2_GaGl	Tm1_Mira454_Contig_16924	CGCAACCGGATCAGCACTGAGACATTGACTAACTATTTCCTCTTGATTTT[C/G]AGTTTTAGTTCCATTTTGTTCTGGCATCTCAGGATGAGCTGCTTCACTCC
Arm_039401_Class_I	N/A	N/A	Chr13	48407560	Unique_Ga	Tm1_Mira454_Contig_17139	AGGAGGGAGCTGCACTTTCATGTGATTCCATTCGCCTCCCCGAGCACCAG[T/C]GGATCTACCAGGATTGAACCGCTGAGCAGTTTGCTGCCCCAAACGGCTAG
Arm_039408_Class_I	N/A	N/A	Chr10	31770548	2_GaGl	Tm1_Mira454_Contig_17145	TCCTCTTGAAGGTATCCTTCTTCATGTAGGTATCCGTCTTCAGGGGGTTC[A/G]GTTTTGAGGATGACACCCCCATTCTGTTCTGGGATGATGCTCCCATTCCG
Arm_039525_Class_I	N/A	N/A	Chr09	21002766	Unique_Ga	Tm1_Mira454_Contig_17212	CGAGTGACAACACCTTCATAACCTTTACCCTTTGTGACACCAATAATATC[A/G]ATCATTTCATCCTTCTGGAAAACAGCATCAATGGGGACTTGCTTCTCAAA
Arm_040355_Class_I	N/A	N/A	Chr04	6361881	Unique_Ga	Tm1_Mira454_Contig_17659	AGGTTCCTTAGTGGGTTGAAAGAGGAAAGAGTTGAAGCTGCTAAAGTCTT[T/C]AAATCAGGAGGATTTGGTGATGTCTTGACCGACCAAGTTGTGGACAAGGC
Arm_040451_Class_I	N/A	N/A	Chr01	7257784	Unique_Ga	Tm1_Mira454_Contig_17699	TTCAAATTGTTGGGAACTTACCGACTTATTACGTCATGGCTTATAATTAT[A/G]TTGCACATGGAAAGCTGAAGGAAGAAGTAAGAGCTCGTGTGTGGCAACCA
Arm_040503_Class_I	N/A	N/A	Chr04	35304848	Unique_Ga	Tm1_Mira454_Contig_17728	ATACCCTGGACACTGATGATTCAATCCAGAACTCACGTCATGTAAATGTG[C/G]GTCAATCCTAAAGGCAAAAGAAAGTGCATTGATCTCTAGATATCAACTAG
Arm_040583_Class_I	N/A	N/A	Chr03	27113894	Unique_Ga	Tm1_Mira454_Contig_17803	TTTCTAATTTAATAAAAAGTATTAATACTCGTAAAGAAGAGAAGCAAAGA[T/G]GCTGGCTTTGGCTTACCTCAAATTGCAGGGACAAATGGAGATAACTCAAG
Arm_040587_Class_I	N/A	N/A	Chr10	26093684	Unique_Ga	Tm1_Mira454_Contig_17805	TCTTCATCTCTTGAATTAGATTTCAAGGATCCTTCAGAAGGGTTAACCTC[A/T]CCAATCTCTTTGAAAAACTTTGATACTCTCTCAAGAATTTCTGATGGTGA
Arm_040750_Class_I	N/A	N/A	Chr07	13359947	Unique_Ga	Tm1_Mira454_Contig_17885	ATATCCTTTTTGCTTCATCATTTCAAGCACCCCCTTCATCTCTGCAAAGC[A/G]TCCCATCCTACCGTAAGCATCCACTAGACAGTTGAAGAACACAATGTCCA
Arm_040827_Class_I	N/A	N/A	Chr03	7953670	Unique_Ga	Tm1_Mira454_Contig_17939	AGACGACTCCACTGAGGGATAACACTGTAAATTGTTCGGCTGAACCCGAC[A/T]GCTATTGCTATTAAGTTGACCATCATGATCGTGATCGGTGGTATCATTAA
Arm_040845_Class_I	N/A	N/A	Chr08	22989634	Unique_Ga	Tm1_Mira454_Contig_17956	ATCACAAAGAATGGCGAGCTCCTCAGCTTTCTTAAACAACCCTCTTCTCC[T/G]TTTGGCAAAAGTTACCTGCCTTGCTGTACTGTTATCAATTTTCTTAATCT
Arm_041115_Class_I	N/A	N/A	Chr01	19020024	Unique_Ga	Tm1_Mira454_Contig_18121	AAGTGGTCAGGAAGAGACTCTCATCCATGATGCAGAGCAAGAAAGCAATG[T/C]AATGACCGGTGGCTACGGCGATATTGAAGAGCTTTCACTTTCAGTAGGTG
Arm_041118_Class_I	N/A	N/A	*	0	Unique_Ga	Tm1_Mira454_Contig_18123	CTCCGTTGTCATGCAATTCTTGGTTCAATGCGAGCAGGAGGTGAAGAGTA[T/C]GTAATCCCGAAAGGGGATTGGTTTGAAATTGTTTCATCTCCACACTATTT
Arm_041122_Class_I	N/A	N/A	Chr04	38270621	Unique_Ga	Tm1_Mira454_Contig_18124	ATCCAGTAGCCATGGCACTATATGCGATAGTTGTTTCGATTTGTGCTCCT[T/C]TGTGGGAGGAGATAGTTTTTCGAGGTTTCCTTCTCCCTTCCTTGACCAGA
Arm_041145_Class_I	N/A	N/A	Chr02	17602022	Unique_Ga	Tm1_Mira454_Contig_18137	TGTACATGTATAGGAAACATTATAAAGATTAGATTTTCCTTGAAAAAGCC[C/G]CGGGCATCTGATGCATCAATCAGCAGCGAAGAACCAGCCTGCTCTAGTTC
Arm_041470_Class_I	N/A	N/A	Chr02	21230390	Unique_Ga	Tm1_Mira454_Contig_18356	GGAGACGGTGCCACTTCATCTTCTTGGAAAACAGTTCGGGTTCTCAACGA[T/C]GCCGCCGGCAGCCGACATGGGATGATACTGAACGTGCTTTCCCGTGCACA
Arm_041553_Class_I	N/A	N/A	Chr09	21302344	Unique_Ga	Tm1_Mira454_Contig_18388	TGGCCAGATGAGCCTGTAGAGACCATGAAACCGGTATTCATGAACTGCAT[T/C]GCAGGCTGGGAATGCTGCTGTTGGCTTGGTGCTCTAGGTGACATTGATGG
Arm_041773_Class_I	N/A	N/A	Chr07	8192062	Unique_Ga	Tm1_Mira454_Contig_18503	CTGTAGTAAGGAAAGATCTCCGGGCATCCAAGTGATGTATATTTGCAAGG[A/C]AGTTCAAGTGATTCAGCTACCTTCTCTAGTGCTAGACACCTAATATCACC
Arm_042275_Class_I	N/A	N/A	Chr05	7426667	Unique_Ga	Tm1_Mira454_Contig_18841	CCTCTCAAATTCCCGATAATCAGTCCGCTGCAAGAAAGAAACCTTATCCA[A/G]ATACTGGTTCGAACTCTTCTTGTAAGCATCCAACTCGTCCTCCATCCCCT
Arm_042542_Class_I	N/A	N/A	Chr10	6469356	Unique_Ga	Tm1_Mira454_Contig_19012	AGCATCCAATGTTGCTCCAGAAGGTGAGACAAGTATTACTAATCAAGGGG[A/T]GTTTTTATCTAATTTGCTTCATCAGATCATGCCATACATATCTCAGCATG
Arm_042614_Class_I	N/A	N/A	Chr07	17283946	Unique_Ga	Tm1_Mira454_Contig_19062	GTGGCACTTCGATTTTCCTGTATGTACACTTGTAGTTTAAAGTTTTAGGC[T/C]GTAGCAGGGATGCTGGAATTTCGGCGATCTCTGTTAAGGCAATCGAATCC
Arm_042693_Class_I	N/A	N/A	Chr04	15707208	Unique_Ga	Tm1_Mira454_Contig_19120	TTGAATCTGGTACTTCTGTATCACTTGCAGATGTTGCTGGGTTCATTTCT[A/G]CAGAAGCAATCAGATCCGGATTGCTCCCTGTTGATGAATTAGGAGCTTCT
Arm_042905_Class_I	N/A	N/A	Chr09	905593	Unique_Ga	Tm1_Mira454_Contig_19257	TGAGCCCCAGTCTTAGGCCTGCCCCCACTTGGCACTATCGCAGATGAACC[T/C]TTTTCAGTGGGAACACCGCTAGCATTAATAGAACTCAAAATTCCAGGGCC
Arm_042910_Class_I	N/A	N/A	Chr02	61263720	Unique_Ga	Tm1_Mira454_Contig_19258	CTTTATGATCCAAAGGATAAGATGGGAAGAACCAGCTTGAAACATTCGAG[T/G]TCATATGTTCACTGGCCCCGATATCAATATAAACCAACCGTTGCTTCGAA
Arm_042965_Class_I	N/A	N/A	Chr03	1268632	Unique_Ga	Tm1_Mira454_Contig_19278	CATGGGACTGGATGTTAAACAATGATGGCAATAAGCCTCCAAACCCCATT[C/G]TGAAGTTACCGATCCTGGTGGTTGCCATTGGAACGAAACCTCCCATTAGT
Arm_042988_Class_I	N/A	N/A	Chr09	18206343	2_GaGl	Tm1_Mira454_Contig_19291	CATGCCATGGATTACTTCCCATTTTAAATTACACACTTTAATCAACATAA[A/G]CAAATGACATTCAAAGCCCACCTCCTCCGGAAGAAGACTAGGACCAACAC
Arm_043211_Class_I	N/A	N/A	Chr08	3141434	Unique_Ga	Tm1_Mira454_Contig_19481	TTCTGATCACTACGGAGATGTTCAGAGAAGGAATTAGCTTTCTCCTGGAT[A/G]GATGCTTTTGTAAGTGCTTCATGTGAATCTGCATTAACACTCTTAATGGC
Arm_043544_Class_I	N/A	N/A	Chr04	51867743	Unique_Ga	Tm1_Mira454_Contig_19678	GAACTTATGTTAATAGAATAGCTAAGGACACTTTCCAGAAGGTTTGTACA[A/G]ACTTATAAATATACCAAAACTTCAAATAGTTATTATGAATAGATCATCTA
Arm_043665_Class_I	N/A	N/A	Chr04	61394125	Unique_Ga	Tm1_Mira454_Contig_19739	TTGTAAATAGGTGTGATTCCTAGGAGATCGAAGCATTTTCGCATAACCAC[A/G]GCAGTTGCTTCACATAATAGTAGTCGACTCGTTTCCATATCTGACCCGAT
Arm_043729_Class_I	N/A	N/A	*	0	Unique_Ga	Tm1_Mira454_Contig_19792	TACTGCCTTGACATAAATTTCATAGCAACAACCTGCTACAACAACAACTG[T/C]AAGAACATCCCCAATTCTCTTCAGTGTCGACACACTCTTCTTATAAGATT
Arm_044119_Class_I	N/A	N/A	*	0	Unique_Ga	Tm1_Mira454_Contig_20041	CCCAATCACAACTTGAGTTTTCACGTTTGCCTTCTTTTCAGCGCAAATCT[C/G]AAGAGCATGGTTCAAGATCGCATCAGTGATTCTCTTCTGATGCGCCTCGA
Arm_044228_Class_I	N/A	N/A	Chr11	43775020	Unique_Ga	Tm1_Mira454_Contig_20108	GCTAGGAACTGTGCCACATGAGAACCAAAGCCCCCGATTGATCCTTCTTC[A/G]ACTGTGATCAGTACTTCGTGTGACTTTGCCAGTTTCCGGATCAAGGCGTG
Arm_044330_Class_I	N/A	N/A	Chr07	50430919	Unique_Ga	Tm1_Mira454_Contig_20199	TCGAGAATATTTTCTCCGACAGCTTGTACGAATGCAGGTCCACCGGTGAC[T/C]GCCCCTTCTTTTTGGCTCGTAACAAGTACAACAATCCCTTTATTACTACC
Arm_044795_Class_I	N/A	N/A	Chr05	1903173	Unique_Ga	Tm1_Mira454_Contig_20485	CCACCTGTTTCTCAGCTCCCACCACTTGAGAGAAAACCAACGCCGTCGAC[T/G]GCCCACCATTGGCCAAACTGAAACGCAACCGCCCTTGGCTCCGCCTGTTA
Arm_045350_Class_I	N/A	N/A	Chr09	3366797	Unique_Ga	Tm1_Mira454_Contig_20824	TTGACAAAGAGAAGGATAGCTTGCTTTATGGAATCCAATCTGGTGACTCC[T/C]GCTGTTTTCATTTCAACAAGCGACTCTGCGTCCACATCAACGCAAAATAT
Arm_045387_Class_I	N/A	N/A	Chr02	62157012	Unique_Ga	Tm1_Mira454_Contig_20850	AGGTCAGTCTCGGCCAATGAAGGCAACCGCTCGGTATGTTGTTGTTGAGA[A/C]ATATTGTTTCTTTGAGGAGGAGCTTGTGTTAAGTTGCATGATTTAGTTAT
Arm_045436_Class_I	N/A	N/A	Chr07	18830271	Unique_Ga	Tm1_Mira454_Contig_20882	TGGTTGTTAAATGGCAATTTGTCTAAAGCTAAACAAACAAACAAGCTGTC[C/G]TGGGGGAGAGTAGAGTGACAACAAAATTACACGGGCAAGTGTGGGTCAAC
Arm_045647_Class_I	N/A	N/A	Chr04	46450029	Unique_Ga	Tm1_Mira454_Contig_21031	GCAACAATTGCAGAACTGAAACCTGGAGTTTTATCAGTGCACGAAGGAAG[T/C]GAAGTGACAAAGTATTTCGTCAGTAGCGGCTTTGTTTTTATCCATGCCAA
Arm_045721_Class_I	GOOD	N/A	Chr06	311189	Unique_Ga	Tm1_Mira454_Contig_21083	CCTGGTACACCAACCGAGTCATTAAATTCCTGTAGGGATCTTCTTCTCTT[T/C]TTTCCTTCAAGTAGGCTATGCATTTCTCAACCTCTGTCTTCACATGCAAA
Arm_046344_Class_I	N/A	N/A	Chr02	5931457	Unique_Ga	Tm1_Mira454_Contig_21469	CTTGGGTTTGATGCTATGATCTTAAGCTTTTCTGGGTCTTTGATTGCTTT[T/C]CCAACCATCTTGTTATCCGGCATAGTTGCCCATGTATCAGCTAATCCGAA
Arm_046566_Class_I	N/A	N/A	Chr07	29505882	Unique_Ga	Tm1_Mira454_Contig_21594	AGAACCAAAGAGCCTTCTTCAACAGGAAGCTCTTTCTTCAACAGATCAAT[T/C]GTCGCTGACACCATCTTCCTCTGTATTGTTTCTTTGACCCCCCAAAGGCA
Arm_046577_Class_I	N/A	N/A	*	0	Unique_Ga	Tm1_Mira454_Contig_21603	AGAAGCAGGGCTAACAAAATCATAAGTTTTTCCAGTAGAATCCGTAAAAC[A/T]GCCCAATTTTCCATCAGGACCGAGCTGAAGCGTAACTACTTGGTCATTAA
Arm_046622_Class_I	N/A	N/A	Chr05	49220084	Unique_Ga	Tm1_Mira454_Contig_21649	TACAAAACAAGCAGAATCTTTTTGTAGCACAATTGAAAATAAATTCAAAC[A/C]AACAGTAAAAAGGGTTTCAATGTCCACTTCCCATTTGTAGATCAAGCTCC
Arm_046662_Class_I	N/A	N/A	Chr09	720380	2_GaGl	Tm1_Mira454_Contig_21689	GCTGCCATCTCATCCACCATCTTCCATCACCAGAAGCTGAAGATGAAGAA[A/G]AAGAAGAGAGCTTGCAAAGATTGGACTTTGAGGAAACTTATAATATCCCT
Arm_046663_Class_I	N/A	N/A	Chr09	720431	Unique_Ga	Tm1_Mira454_Contig_21689	AAGAAGAGAGCTTGCAAAGATTGGACTTTGAGGAAACTTATAATATCCCT[A/T]CTATTATTGCTCCATGCTTCTTCATATGAGCATCCAAAACCCATTTGCTT
Arm_046670_Class_I	N/A	N/A	Chr07	12389471	Unique_Ga	Tm1_Mira454_Contig_21695	CAAGGGTTTGGACAGAGGGTCCAGAATCTAACACACCCCAACCATTGTAA[A/T]CCTTTCTGGTTGGTCCACCCATCCATCCTGTGTTACCTAGCTCTGAATGT
Arm_046925_Class_I	N/A	N/A	Chr10	6469356	Unique_Ga	Tm1_Mira454_Contig_21861	CATGCTGAGATATGTATGGCATGATCTGATGAAGCAAATTAGATAAAAAC[A/T]CCCCTTGATTAGTAATACTTGTCTCACCTTCTGGAGCAACATTGGATGCT
Arm_047006_Class_I	N/A	N/A	Chr10	18476041	Unique_Ga	Tm1_Mira454_Contig_21936	GATATGTTGGAGGCTGTGAGTAACTACCACCATAAGAGGTGTTATAAGGT[C/G]CTCCATAACCAGCTCCATAGGTTGGGGCTCCATATCCAGGCTGGGCAGAT
Arm_047052_Class_I	N/A	N/A	Chr11	6065073	Unique_Ga	Tm1_Mira454_Contig_21990	GGCAATTTGCAGAAAATGTCAGAGACAATGGATAAATTCGAGAAGCAGTT[T/C]GTGAATATGGAGGTCCAGGCAGAGTTTATGGAGAGTGCTATGGCTGGCTC
Arm_047053_Class_I	N/A	N/A	Chr11	6065202	Unique_Ga	Tm1_Mira454_Contig_21990	GTCAACAGCTTGATGCAGCAAGTGGCTGATGATTATGGGTTGGAGGTCTC[T/G]GTTGGGTTGCCACAGCCCGCCGCTCATGCTGTGCCAACCAAGACACAGGA
Arm_047201_Class_I	N/A	N/A	Chr05	59316787	Unique_Ga	Tm1_Mira454_Contig_22131	AATATTTATAGAATCTATATATACTCCCAACAACAGGAAGGGTAAAATGG[A/T]CCACCAAATTTTAATGCGGATCCTCGTCTCTTCGACCCGATCCTCCCGGA
Arm_047213_Class_I	N/A	N/A	*	0	Unique_Ga	Tm1_Mira454_Contig_22142	CATCCTTGAAGAAAAGCTTTAATGGGCCACTAAACAGTGACATCTAAGGA[T/C]GCTACTGCCATGAAGATTGCTTGTATCCATCCCATCCTCCCTCAGGTTCC
Arm_047947_Class_I	N/A	N/A	Chr03	38041436	Unique_Ga	Tm1_Mira454_Contig_22788	CCCCGACTCATGCCAGTCTTCTGGTCAATGGCAACATAAACTCGACTTAC[T/C]GCACCAAATGGCCGGAAAAGCTCGTGCAAGTCAGCTTCCCGGGTGTCCTC
Arm_048165_Class_I	N/A	N/A	Chr08	848071	Unique_Ga	Tm1_Mira454_Contig_22963	GCTACATGGTGAGCTATATTTCCACCAGAACTATCACCAGCCAAGTAGAC[A/G]TGGACATTAGAATCCTTCCCACTTTGAAGCCAAGTTCTTGATTTAACCCA
Arm_048314_Class_I	N/A	N/A	Chr02	59123586	2_GaGl	Tm1_Mira454_Contig_23096	AGGAGAAGGAGATTACTCAAGGCTGAGAAGCAATGTTGTGGTGCTCATAC[A/G]ATCCAACAAAATTTCTTTGCATTGAAAGCTTAGGTGCCTAGTTCAAACTA
Arm_048596_Class_I	N/A	N/A	Chr12	15866289	Unique_Ga	Tm1_Mira454_Contig_23289	ATCATATGATCCCACACCCTGAGGGCTTCATCATAGAGTTTACCCTTTTC[T/G]AGGGCACTGAGCAATGCTCCATACGAGATGATGGTGGGCTTTTCCCCTTG
Arm_048640_Class_I	N/A	N/A	Chr06	34134023	Unique_Ga	Tm1_Mira454_Contig_23327	ATATGGATAACAGTGCAGTGCAGTCACAAGGAAGCATCTCGTCAATCAGC[A/G]TGAGCAATCAGTCTCTAGATCCCCATGGCAATGCCAATAGCCCCTCTGAA
Arm_048673_Class_I	N/A	N/A	Chr01	7257784	Unique_Ga	Tm1_Mira454_Contig_23353	TGGTTGCCACACACGAGCTCTTACTTCTTCCTTCAGCTTTCCATGTGCAA[T/C]ATAATTATAAGCCATGACGTAATAAGTCGGTAAGTTCCCAACAATTTGAA
Arm_048675_Class_I	N/A	N/A	Chr10	2437044	Unique_Ga	Tm1_Mira454_Contig_23354	AAAAATGTCACCAAGTATAGTGGCTTGTTTTCTAAGTTGAATGCGCATAC[A/G]AAGCAGAGAGTACAAGTCAAAAGTGTCCAAACTCCAAATGTCCTCCCATG
Arm_048695_Class_I	N/A	N/A	Chr12	2070273	Unique_Ga	Tm1_Mira454_Contig_23373	ACCACCATGAGCATGGTGAGTACAAATTACAGCATTAAATGCCCCGGCAG[A/C]CATAGCTGCATTCATAACAGCATTCATTTCTGCTTCAGTGTCAGTTGAGA
Arm_049023_Class_I	N/A	N/A	Chr04	28879687	Unique_Ga	Tm1_Mira454_Contig_23620	CTGTAGTCATCTTCCTGAGGACCCTGGGAGAGAACTGTAAATATGACGAA[A/G]GCTCCATACAATATTGTGACAATAGCTGTGAAGTTTACAAGGTATGCCTC
Arm_049055_Class_I	N/A	N/A	Chr07	23164096	Unique_Ga	Tm1_Mira454_Contig_23641	TCCGATATTGCTTGAACAGCACGACACGTCATCATCATGATCCAAGTTAG[A/G]GCTCAAACATCGATTTTCATTGAGCCGATGATGATCCACCAAAATTCTCC
Arm_049089_Class_I	N/A	N/A	Chr09	12950583	Unique_Ga	Tm1_Mira454_Contig_23657	TAACGGTGAAAATGGGGTAACCATGAAAGATATCAAAGTTGAAGAAGCGC[A/C]AAGCAGAATGGATTGGAATGTACCATGCCAGAATCAGCTCGATCAAATGG
Arm_049341_Class_I	N/A	N/A	Chr04	2164231	Unique_Ga	Tm1_Mira454_Contig_23802	ATGTTTTTTATTATTTCCATCCTGCAGGGAGTGATTGGTAACCCAGCTTC[A/G]GAACAACCGACAAATGGTAAATGCTCGGTATCAGTCTCAACCAGGGTGTC
Arm_049370_Class_I	N/A	N/A	Chr09	16073918	Unique_Ga	Tm1_Mira454_Contig_23818	CAGTTTCGAACCTCACTTCTCCAGGAAAAGTACAACGTTCTTTGCCTCCA[A/T]GGTGCCTAGCATAGATCGATTTAGTAGAAGAACCTGCATACCGCATCTTC
Arm_049479_Class_I	N/A	N/A	Chr13	40428415	Unique_Ga	Tm1_Mira454_Contig_23903	TATTTATTCGCAATTATAAATAAAGCTAAAAGATAGACGAGAGGGCACAC[A/G]ATACACGCATGCTTTACAACTTTGGTTTCACATACATTCTGTTACTCAAC
Arm_049487_Class_I	N/A	N/A	Chr09	8806803	Unique_Ga	Tm1_Mira454_Contig_23907	GGGAGGCTTTCAGTGGAAGCATGGCCGGGAGTAGGCGGTGAAGGAGTTGG[T/G]GAAGGTGAAAACAAGTAGTTACTGTTTCCAGGTCCGACACTGATGGGTAG
Arm_049545_Class_I	N/A	N/A	*	0	Unique_Ga	Tm1_Mira454_Contig_23965	GCGGCATCATCTGCTTTTCCGAGATCATCTTGGTTCGCAGCAAGACCTCT[A/G]TTCAGCCCAGAAACAATACCCAGTAATTTAAGCTTCAAAGAAGAAATGAG
Arm_049546_Class_I	N/A	N/A	Chr06	49591768	Unique_Ga	Tm1_Mira454_Contig_23965	AGGGTTTCGGGAGATAGAGATGAGCTTTAATGGAGGAAGAAGAGAAGATA[A/G]ACGCCGGAGATTCTAGAAGAAAACTTGAAGAAGCCATTGGCTCTCAAGTG
Arm_049728_Class_I	N/A	N/A	*	0	Unique_Ga	Tm1_Mira454_Contig_24095	CAGTTCATAATGAAAATAGTCCATATTAAATTCGCGAAATATGACCATTA[A/T]ATCTTTCTGATCAACAACAGGTTGCAAGAATACTCAGTAGCGGTATTTTG
Arm_049918_Class_I	N/A	N/A	*	0	Unique_Ga	Tm1_Mira454_Contig_24237	CTATTTTCCAACCATGTCTTTGTGTTGAACTCTTTTTGGGGAACGTTAAA[T/G]ACTTTAAACCAATCTTCGAAGATTGTCCACTTAAACTAAGCTCATTGCTC
Arm_050002_Class_I	N/A	N/A	Chr09	2457631	Unique_Ga	Tm1_Mira454_Contig_24323	TCCACTAAGACTCCATTGCTTCAGCTGATGAATGATGCTTTAATCGTTGC[T/C]AAGCAGAAGGATTTTGACGTTTTCAATGCGCTTGATGTCATGCATAATGA
Arm_050396_Class_I	N/A	N/A	Chr01	35663915	Unique_Ga	Tm1_Mira454_Contig_24671	TCAGAGGTTATCTCAGGGTTCTGGAAACAGAGATCTTCAGCCCTTGGTGC[A/G]GGGTTCTGCCCAGAGAGAAGATTCTCGGGCTTCGTCTTCTTTTCATTCGG
Arm_050514_Class_I	N/A	N/A	Chr04	39660285	Unique_Ga	Tm1_Mira454_Contig_24767	GGAAATGATAAAAGCAATATGGACAACTTGGTGAAGGCCATAGCTGGGGT[C/G]TCTGTCGCTCCTCAGCAGGATCATCCAAAGCCCAGCAAAGGTGCCAAGAG
Arm_050644_Class_I	N/A	N/A	scaffold_14	397655	Unique_Ga	Tm1_Mira454_Contig_24890	TTAAGCTGGTCCAATTGCATCCCTTCTCCTTTTCTAATTTCAGTATCTCC[T/C]GCCACATTATGAAGATAATGTGTGTCTGCAATGGACAAAGGAAGAGGTCT
Arm_050849_Class_I	N/A	N/A	Chr03	3564330	Unique_Ga	Tm1_Mira454_Contig_25036	GTCATTTCCTTGTTTGAGACTCTAAAGATGTACGTCGAAATCCATCCCAC[T/G]GTGAGGCCCAAAACCATTACCAATTGAACTACATTTCCTGCTTGTAAAGG
Arm_050850_Class_I	N/A	N/A	*	0	Unique_Ga	Tm1_Mira454_Contig_25036	ACATCCTTCCTTGTGTATCCAAAAGGTGTCTTAGTTTGATCTTTACTGTC[A/G]CTGGAGTTTGTGGACCCGCTACACCTGGGAGCAAAGGAGACCAGTTTCTT
Arm_050860_Class_I	N/A	N/A	Chr08	52013532	Unique_Ga	Tm1_Mira454_Contig_25043	ACTGTATCGTTCAAAGGATCCTTCCATGCTTCCTCATAGAGCCTTTGATA[T/G]ACGTTTCCATTATAGCAACCGAGGACCGAGCCAAGGTAGTGGTCGGTGTA
Arm_051184_Class_I	N/A	N/A	Chr12	6660554	Unique_Ga	Tm1_Mira454_Contig_25298	TAAAACTGCTGGTCCCTGACCATTGTTTCCAAAATCCATTGCTTTAAGTA[A/G]AGAATGGTTCTGGTTCTCAGCTACAACCTTGTGCGGTTTTGTCTGCGACA
Arm_051469_Class_I	N/A	N/A	Chr02	9199585	Unique_Ga	Tm1_Mira454_Contig_25543	TCTTTTTAAAGAGCTGATGATAGCCGTTGATCCCGACTCTGAGTCACCAT[A/G]ATCTTGATTTCTAGCCGAATGATTACCTTCAGCTAATCTTGGTAGCTTGA
Arm_051489_Class_I	N/A	N/A	Chr10	34542200	2_GaGl	Tm1_Mira454_Contig_25557	GATGTTGAGAAGTTCATGAAAAGCCTCGATGGGGTTGTCAAAGTAGTGAA[A/G]CAACTACCCAATGAAATATCAATTCGGGATCTTGCTGCTGTGAAGGTTCC
Arm_051490_Class_I	N/A	N/A	Chr10	34541915	Unique_Ga	Tm1_Mira454_Contig_25557	GAAGTTGTTGATTCAATGATTGAACGGCTTAGAACTTTGAGTCGCAAATC[A/T]GATGGCCTGTTTATAGCAGTGGACTTGAGGGTTGATGTATTGGAGAATAA
Arm_051491_Class_I	N/A	N/A	Chr10	34541847	Unique_Ga	Tm1_Mira454_Contig_25557	AGTGGACTTGAGGGTTGATGTATTGGAGAATAAGAATTGTCATGGTAGTG[T/G]TACTAATGTAGCAAAAAGTTGTTATAATGCACAGGAGATTGCTTTGTTTT
Arm_051655_Class_I	N/A	N/A	Chr06	47036931	Unique_Ga	Tm1_Mira454_Contig_25687	GTAATCAGAAGCCAGGAACTTGATCGGTTACCAGGAATGGGAATCTTAAG[A/T]GGTGGCTGACCCGAAATGGTTCTTGAAATATTTGCGACTAAATCCTGCAG
Arm_051661_Class_I	N/A	N/A	Chr07	50686273	Unique_Ga	Tm1_Mira454_Contig_25695	ATTTCTACATCAAATTGCTATATAACAGCTCTCTCAAAAAGAATGACAAC[T/C]AATCTAAGTAAATATTGAATAGATATTTGGCTTAATTAAGCACCTAGCAC
Arm_051963_Class_I	N/A	N/A	*	0	Unique_Ga	Tm1_Mira454_Contig_25949	GCAACTATCATCTGATCCTCGCTTCCCAGTCGAGCAAACCCAACACAGTT[T/C]GTGTCTTCATCGTATGCAGATTTACCATGCTTTTGTTCAACCTCCAAGAG
Arm_051996_Class_I	N/A	N/A	Chr04	16629247	Unique_Ga	Tm1_Mira454_Contig_25978	CGAGTTTGTACATTAACCAGCTCCTCTGCATCCAATATTGCGGCTCTAGT[A/T]TTCTGTCTGTCCTCGAAAGATTCTTTAATCTCCCTGATTTCACTGCTTTC
Arm_052051_Class_I	N/A	N/A	Chr09	47610497	Unique_Ga	Tm1_Mira454_Contig_26036	TTTCTCCCTTTCTTTCAAGACCTCATCACTGCTTCTCTTAGAACGGTCCC[T/G]TTCTCTATCCCTACTTCGATGATCCTTTTCTTCTTCTCGACTGCTCTTCT
Arm_052064_Class_I	N/A	N/A	Chr10	13926681	Unique_Ga	Tm1_Mira454_Contig_26054	AAACCGGCGAGGTCACCGGAGAAGACAAGTTTTACCCAAACTTGTAACTT[A/G]TTGAGTCAGTACTTGAAGGAGAAAGGTAGCTTTGGAGATCTAAGTCTGGG
Arm_052065_Class_I	N/A	N/A	Chr10	13927309	Unique_Ga	Tm1_Mira454_Contig_26054	TGAGACTCCCGAGATGCTGCGTCCCACCATGAATTTGTTTCCTGTCAATG[A/G]GAAATCCGGTGATGATTGCCATGCGGCGCCTCCTCCTCGGAAACTGAGAT
Arm_052066_Class_I	N/A	N/A	Chr10	13927664	Unique_Ga	Tm1_Mira454_Contig_26054	TCTACCATAGCAACAAGTCCGATTGAGTCCGGTATCGGGGTTCCTCCTAC[T/C]CCTAATTTCAGCACCACGGTAACTCAAGAATGCATACGATCTGCTCAGCG
Arm_052117_Class_I	N/A	N/A	Chr04	58437636	Unique_Ga	Tm1_Mira454_Contig_26096	GCTCCGAATCCTTTGCAGAAGTAGGGGAAGGTGTAGAGTTAACAGTTTCC[A/G]TGCCATTTGCACCAGTTTCGGAAGTAGTGTCATTCGCATGAGTATTTTCA
Arm_052125_Class_I	N/A	N/A	Chr07	10248957	Unique_Ga	Tm1_Mira454_Contig_26100	AATTCTTAAAAGAATAGCTTTTCACATTTCAACACCAGCGTATAGAGAAT[A/G]AGCAAGCTCCCCTATTATTGCAATTCCCAGGTAATCCACATAGCATGTCC
Arm_052367_Class_I	N/A	N/A	Chr04	9534802	Unique_Ga	Tm1_Mira454_Contig_26310	ACAAATCTATCGACATAAATGTATGCAACGAGAAAGCACGACGGACTGCA[T/G]CCAGCATACTTGAAGATGCGATCGATATAATGCTGAATGCTTATGGTGGG
Arm_052372_Class_I	N/A	N/A	Chr08	42372235	Unique_Ga	Tm1_Mira454_Contig_26320	AACGATTTGCCAACCAGGTCAAACACATTGTAGCCTGTTATAAGGAGGAC[T/C]GGATACCAGTCCTTGAGAACCAATGAGTGCACATCCTCCGTGATGTATCC
Arm_052436_Class_I	N/A	N/A	Chr13	14667177	Unique_Ga	Tm1_Mira454_Contig_26375	AATTTCATGGCGAGGCCTGTTGTACTTCTCACGAAGCTGCTTGATAGGGA[T/C]GAAATCACCGGCTGCATCCATCCCGTAGAATAGAAAAGGAACATAGGGAT
Arm_052499_Class_I	N/A	N/A	Chr05	48596881	Unique_Ga	Tm1_Mira454_Contig_26421	AATGCCTAATGGAAAAATCGTGAAACTTCCCGGTATAACTGCTCAGCTTC[A/G]AATGGTTTTGACACATATCCATCCATTCCACACCGTAGGCATTCCTCGTG
Arm_052515_Class_I	N/A	N/A	Chr12	14145528	2_GaGl	Tm1_Mira454_Contig_26435	CTGTAAATGCAGAGATTGGGGTGTCTGGATTTGATAGCTATCTGATCAGT[A/G]GTGCTTCTGTGACCAGGAATGTTGCATGAAGTAGATGAGGTCCCAACTAA
Arm_052555_Class_I	N/A	N/A	*	0	Unique_Ga	Tm1_Mira454_Contig_26477	CGCCCTTTTGGCCCTCTGGACGGATAGAAATAAAAGAAAGAAATGTTGAT[A/C]TAACGACCTGGGTACCCCCATCTGGCACAACCATAAAGATTAATTATGAT
Arm_052721_Class_I	GOOD	N/A	Chr04	48690056	Unique_Ga	Tm1_Mira454_Contig_26618	TCAACTTCTTTTTCCACGAGAACATTTACATGATTATCAATCGTAGTGCC[A/C]AGTTTCTTTGCATATTCAGCTGCAACCTCATGTCCGAGTAATGGTTGTTG
Arm_052819_Class_I	N/A	N/A	Chr05	49222314	Unique_Ga	Tm1_Mira454_Contig_26729	CCTTTTGGACCAAATCGTGGGCTTGGTTAACCACTTGCTTGGCTGGTGCT[A/G]GAGCATGCTCATCAAATTTGTGTGAAACCTCATCTACCTACGGTTATTTT
Arm_052821_Class_I	N/A	N/A	Chr05	7827138	Unique_Ga	Tm1_Mira454_Contig_26731	ACCTTAGAAGCATCATTAGGCGGTAGAAAAAGGCCATCGATGAGTTGTTG[A/G]TTGGGTTTCCAGAGGGAAGTGCTTTGGGGCTCATTCCGGGATCTAGAAAC
Arm_052835_Class_I	N/A	N/A	*	0	Unique_Ga	Tm1_Mira454_Contig_26748	CATGCTAGCACAATATACAAGCGGTTTCGCTTGAAAGTGTTGGGTGATTG[T/C]TATAATCGTGGTGAGAAAATCGACAGTTCTAAATTAGGTGCAGATCCCGG
Arm_052906_Class_I	N/A	N/A	*	0	Unique_Ga	Tm1_Mira454_Contig_26804	AAGCTGTCTGAAAACTAGTATAAAAAGCTAAAAGCTAGTCTAAGGAGATC[A/G]AAGCTAACGAGACAATCATCACCACCCTCTTCCGAGAAAAATCAGATTAT
Arm_053048_Class_I	N/A	N/A	Chr04	28511818	Unique_Ga	Tm1_Mira454_Contig_26945	TTCTCCGTAGTGGCCATCGACGCCGACGTTGGCCTCCGTAACCTAGACCT[A/C]CTGTTAGGCCTGGAGAATCGCGTGAACTATACGGTCGTGGAGGTACTCAA
Arm_053049_Class_I	N/A	N/A	Chr04	28511467	Unique_Ga	Tm1_Mira454_Contig_26945	ACGCCGGACATAACGAGTTTAAGGGATGCGGATAGAGTGACAGGGCTGTT[A/G]GAATGTGATGGGATAAGGGATATAAAGATGATAGTAAACAGAGTGAGGAC
Arm_053143_Class_I	N/A	N/A	Chr10	50366902	Unique_Ga	Tm1_Mira454_Contig_27004	GCGAGAGAGGAGGATTCTTTTGACGCTGGGGATTTGTTTGTTACGCTTTA[A/T]GTGATAGTACTGTAGCGTACTACTAATGCTGCCGCTGCTCCTTCCTTTCC
Arm_053186_Class_I	N/A	N/A	Chr09	34593244	Unique_Ga	Tm1_Mira454_Contig_27051	CGCCCGACTCAGCTGGCTGTTGAAGAAGCCAAGCGTAAGCACGCCACCGC[A/T]TTCTTCTCGTCGACTCAATCTCAGAATTGTAATCTCCAGGCGAGGAAATG
Arm_053281_Class_I	N/A	N/A	Chr05	50976622	Unique_Ga	Tm1_Mira454_Contig_27132	TTACTCACTCTTCGATCAAACATGAAGGTGAATTATGACTACTACCGCTA[T/C]ACTGGCCGAATATATCAGGGATTCCATCCCATTTCCTTTTCTCTCTTGCT
Arm_053282_Class_I	N/A	N/A	Chr05	50976562	Unique_Ga	Tm1_Mira454_Contig_27132	ATATATCAGGGATTCCATCCCATTTCCTTTTCTCTCTTGCTTCCCAGTAT[C/G]CTCCGATGTATCGATAACAACCATCTTCATCCTTGTTAAACCATCTTGGC
Arm_053336_Class_I	N/A	N/A	Chr02	61263720	Unique_Ga	Tm1_Mira454_Contig_27185	TTCGAAGCAACGGTTGGTTTATATTGATATCGGGGCCAGTGAACATATGA[A/C]CTCGAATGTTTCAAGCTGGTTCTTCCCATCTTATCCTTTGGATCATAAAG
Arm_053837_Class_I	N/A	N/A	Chr07	13359947	Unique_Ga	Tm1_Mira454_Contig_27622	ATATCCTTTTTGCTTCATCATTTCAAGCACCCCCTTCATCTCTGCAAAGC[A/G]TCCCATCCTACCGTAAGCATCCACTAGACAGTTGAAGAACACAATGTCCA
Arm_054072_Class_I	N/A	N/A	Chr09	8806803	Unique_Ga	Tm1_Mira454_Contig_27839	GGGAGGCTTTCAGTGGAAGCATGGCCGGGAGTAGGCGGTGAAGGAGTTGG[T/G]GAAGGTGAAAACAAGTAGTTACTGTTTCCAGGTCCGACACTGATGGGTAG
Arm_054103_Class_I	N/A	N/A	Chr07	60579286	Unique_Ga	Tm1_Mira454_Contig_27864	CAGATGGGACTTGAGGAAACTCTTCTTGCGGTTGGATTTTATGGCTCTTA[C/G]TCTCTTCCATAGTGGAATTTCTAGAAAATTCCTCAATGTACCTCCGAGTC
Arm_054259_Class_I	N/A	N/A	Chr10	29802718	Unique_Ga	Tm1_Mira454_Contig_28010	CCTCTGCAAACTTGAGGTTGATCGAGTCCACCTCCTTGTTCACATCCAAC[T/G]TGGATGCTGGTGACTCAGAACTGTACTTCCTCAGGATGTGGTAAATTGGG
Arm_054354_Class_I	N/A	N/A	Chr08	54416106	Unique_Ga	Tm1_Mira454_Contig_28106	CAAATTTGTTGAATAATATGGGTTCTGTCCTCACACCCTAAATCGATAAC[A/G]GGGACGTCTTCACATTCGGAGACTTCGGATAAACGGGGACGCTCCGATTC
Arm_054355_Class_I	N/A	N/A	Chr10	12725054	Unique_Ga	Tm1_Mira454_Contig_28109	TATCTTGTCACTGATACTAGCTGATTCTTTGTCAAGTACATGTCCTTCAA[T/C]TGAACCCGCAGCTTTGGTCTTGAAACTTAACCTTTGACATCTTCCATTTC
Arm_054363_Class_I	N/A	N/A	Chr08	54687862	Unique_Ga	Tm1_Mira454_Contig_28112	AACTGGATGCCTTTGCAGAACAAATGAGACTGAAAGATGAGAAGTTAGAG[T/G]CTTTTCGTTGGCGGCTACTGAGCATGGAACTAGAATCGAAGCGGCTGCAG
Arm_054366_Class_I	N/A	N/A	Chr02	17456668	Unique_Ga	Tm1_Mira454_Contig_28115	TGTGTAACTCTTCATCTTCATATTCTGCATTTTCTTGTACTGATTGCTGC[T/G]GTTGTTCTTCGTCTTGTTTGTCCTGTTGCTCTAAGTTGTTTGGGACGGCT
Arm_054461_Class_I	N/A	N/A	Chr05	55509391	Unique_Ga	Tm1_Mira454_Contig_28184	AATGGCCTCCCAAAACACATGCACTTTGTAACTCCCATCAACAGCGATTC[A/G]CCAGAAAGAAGAAACAAGAAAGCACCTACTCCATAGCCAGTGGCAACATC
Arm_054570_Class_I	N/A	N/A	Chr05	27894036	Unique_Ga	Tm1_Mira454_Contig_28294	TTGATACATTCATCGTGATTGTGCAGAAATCCTTCCTTCGCAATATCTTC[A/G]GGTTCACTTGGATTCTCTGCCAAAATGGTTAACTTTGAAGTTTGATTCTT
Arm_054704_Class_I	N/A	N/A	*	0	Unique_Ga	Tm1_Mira454_Contig_28427	ATGTTCTCTTGTTGGTCTTGCTGTAGTTGTTGTTGCTGCCGCTGTGGCTT[T/G]GCAGTAAAACCCCCATTTGTAGCCCTCCTTTGGACAGGTGGTGCTCCAAC
Arm_054705_Class_I	N/A	N/A	*	0	Unique_Ga	Tm1_Mira454_Contig_28427	ATTTGTAGCCCTCCTTTGGACAGGTGGTGCTCCAACCCTTGGTTTGTTCA[A/C]ATTAGCCACCCTCCTACTATTAAATGCTCTATTGCGAAATGGAGCAACTG
Arm_054710_Class_I	N/A	N/A	Chr11	27231814	Unique_Ga	Tm1_Mira454_Contig_28428	CCATTGCAAATCCAACTCCATAAAGGAACAGGAAAGTAGGCATTGTGCTT[T/C]GATAGTGCCAATCCGGTGAGTAGAGGATGTAAAAGTATAGAAGCATTTCC
Arm_054858_Class_I	N/A	N/A	Chr06	42523206	Unique_Ga	Tm1_Mira454_Contig_28609	GTAAAGTTCTATATCTAACAAACTGAAAATGCTCTAGGCCTGGTTTGCTT[A/C]AAACCTTGAAATTACCTGCTGTTAGCATGTTCTTATGAGCTTTGGAGTCC
Arm_054902_Class_I	N/A	N/A	Chr05	19262943	Unique_Ga	Tm1_Mira454_Contig_28632	TGGGAGGTGGCAATGGTGATGGAAGTGTGAAATACTTTTGAATTATTTGG[T/C]TGAAAATCTTGCTTATATGTGGATTTTTCATACAACATTTTTAGCATGTC
Arm_054918_Class_I	N/A	N/A	Chr04	60864702	Unique_Ga	Tm1_Mira454_Contig_28669	GTTTCAGGCATTGGTTCCGGTTCTGGTTCTGATTCTGGTTCCGGTTCCTT[C/G]TTAACTGGTTCATCAGGCAACGTAGCACTTATCATTAGAAGCTCCGGGGG
Arm_054929_Class_I	N/A	N/A	Chr01	4274531	Unique_Ga	Tm1_Mira454_Contig_28707	CTCGACCCACCAAGACCATACCTTTACTTCTCTCTTCCCTCCAATCCAAG[T/C]TCTTTGGTATCCATGTCCGCAACCCTAACAGTTTCTCCTCTCCTCTTCAC
Arm_054940_Class_I	N/A	N/A	Chr01	3085514	Unique_Ga	Tm1_Mira454_Contig_28715	AACTCCTTTGGACTCTGATGGTAACAGCAATAGTGGTCACCAATCAGTCC[A/T]GCTAAGTCTGGATGAGAAAGCATTTCAGAGCACCTCTTCTAAAGTAATTT
Arm_055088_Class_I	N/A	N/A	*	0	Unique_Ga	Tm1_Mira454_Contig_28886	CACCACTCCCCACTACCTGACAACCAGAAATCTCCCTATATAATTAGTAA[A/T]TTGAAGCAATCATCACCATCATTCTGTGATCCTACGCTTTTTGGACATTT
Arm_055294_Class_I	N/A	N/A	Chr05	16163690	Unique_Ga	Tm1_Mira454_Contig_29060	TCACGGCGAGCCCCAGCTAGATTCCCATTGGTTTGAAGACTATCGTACAG[T/C]TGATTCCGTTCTTCCTTTGTAAATAAAGAAGAAAGCTCATCATCTTCCCA
Arm_055313_Class_I	N/A	N/A	Chr01	20597025	Unique_Ga	Tm1_Mira454_Contig_29072	TTCCCTAAAGATTTATCCTGCAATCGGACTCTTCTAGGATGCCTCAGCAC[A/C]GCTGACTTGTGGAATATTGGCTCGTATTCAGATTTGCATGCTCTTGAGTT
Arm_055483_Class_I	N/A	N/A	Chr01	23993087	Unique_Ga	Tm1_Mira454_Contig_29194	ACATGCTCTTCGTTTTTCTTGGATTGGCGAAGTTTCTCAGCGACCACTTC[T/G]ATCGGCGGATCTCCTGCTCTTCTATAAACTTTATCCCCAATCTTGATTTC
Arm_055494_Class_I	N/A	N/A	Chr05	50976562	Unique_Ga	Tm1_Mira454_Contig_29228	GCCAAGATGGTTTAACAAGGATGAAGATGGTTGTTATCGATACATCGGAG[C/G]ATACTGGGAAGCAAGAGAGAAAAGGAAATGGGATGGAATCCCTGATATAT
Arm_055495_Class_I	N/A	N/A	Chr05	50976622	Unique_Ga	Tm1_Mira454_Contig_29228	AGCAAGAGAGAAAAGGAAATGGGATGGAATCCCTGATATATTCGGCCAGT[A/G]TAGCGGTAGTAGTCATAATTCACCTTCATGTTTGATCGAAGAGTGAGTAA
Arm_055499_Class_I	N/A	N/A	Chr10	27713780	Unique_Ga	Tm1_Mira454_Contig_29238	TCGGCGAGTCTCGGGATGTATTGAGTTTTTACAAATATTCCAGCCCCCAG[A/G]ACCGCGATTTGTGGAAGGGTAGCCATTTTTGAAGGATCTTACTTTTTTAG
Arm_055514_Class_I	N/A	N/A	Chr01	24655468	Unique_Ga	Tm1_Mira454_Contig_29250	TGCTTCCTTAAGGAATAAACGAGTCAGTCCCTTCTGCCCTCTTCGATACA[C/G]TATGCTACACCACCTATTTCTACTCATCAACTTCTGCTGGACCAAGTTGT
Arm_055595_Class_I	N/A	N/A	Chr08	51197302	Unique_Ga	Tm1_Mira454_Contig_29305	ATAAGCCAAAAGAACGCTTGACCAAAAGACCAGCTGTTGCTGCTAGAAAG[A/G]CCAAGGCAAAAGTACACAAGGATGGTAGTGTGCCCAAACAAACAGGTGTA
Arm_055634_Class_I	N/A	N/A	Chr06	47157670	Unique_Ga	Tm1_Mira454_Contig_29330	CCTTGCGGAAAATCCCAACAGAATTATTGAGCTTCCATCATTCCCCGAAG[T/C]TGTAACTGAAAGTGAAGAAGATGATCAGAAGAAGAAAGTGAGGTATGTCA
Arm_055635_Class_I	N/A	N/A	Chr06	47157727	Unique_Ga	Tm1_Mira454_Contig_29330	TGAAAGTGAAGAAGATGATCAGAAGAAGAAAGTGAGGTATGTCACTGCTG[T/C]TCCACAAGGACGTGCACCTGTGGCATACGCATCCATTGCTCCATTTCCCT
Arm_055908_Class_I	N/A	N/A	Chr09	14835316	2_GaGl	Tm1_Mira454_Contig_29665	TCAAACACTCTACTCACAAATTTGGGTTGATTGTGCTGGGACTTCTATTC[T/C]AGCACCCAAAATTGTTCTCTTACTCCTTAATTCTAGCAGACTCTCCCACA
Arm_055945_Class_I	N/A	N/A	Chr05	15758335	2_GaGl	Tm1_Mira454_Contig_29703	GAAAGAGACCATTGTGGAATTGCTTTGAATGGGCAAAGCGAGCTCCTTTT[T/C]TTTGTCGAAGCTTCTGAATAACTGTCAGAGAGTGTGTCTTGTTGCCACTC
Arm_056024_Class_I	N/A	N/A	Chr02	7393651	Unique_Ga	Tm1_Mira454_Contig_29774	CAGAACTTCCAACCTGGTCCTGGTCCTAACTATGGAAACACACCTTACCA[A/G]GGTGCTACACCCAATGCTCAATATCACCAGAATAACTATCCTCCAAATGT
Arm_056067_Class_I	N/A	N/A	Chr05	3390872	Unique_Ga	Tm1_Mira454_Contig_29833	GTTGGAACTGAAGGATTCCGAGCCATTCTTCGCTGTTCAAGAGCCTCACC[T/G]GCGGCTACTGCCCCACAATTGTTGTATCGCAATACTGATCCAACTACTTT
Arm_056076_Class_I	N/A	N/A	Chr08	13759968	Unique_Ga	Tm1_Mira454_Contig_29852	TGGATTGGTTCCTTCCTTGGAAACCTGTTCTACGTTGGGTCCATTCACCC[A/G]CTCCATTCTTTTGTGAGACCGCATTTCCTCTCTGATGATTATACCAGGAA
Arm_056080_Class_I	N/A	N/A	*	0	Unique_Ga	Tm1_Mira454_Contig_29858	GGATTTGAACCCTTTGATAGCATCGAGAACCCATCACGGACAGGCACCAA[T/C]GTTGAATCAGAGTTACTTTCGTCACAATTTGATTTGAGAGATGGACTCTT
Arm_056101_Class_I	N/A	N/A	Chr09	70465031	Unique_Ga	Tm1_Mira454_Contig_29873	TGAGAAACACAGCCCTCAACTTTGTTCTCCTTAGTTTTGAACTGTGTATC[A/G]AGTGGATTCAAGTTTTTTCCATAAAACATCAGCTGCTCGTACTTGGCTTT
Arm_056105_Class_I	N/A	N/A	Chr12	32876834	Unique_Ga	Tm1_Mira454_Contig_29877	CATCTGCCCCGACCACTGCAAGATCACACACCGTACACAATTGTCCACCC[T/C]GACTAGGTACAAAGCGAGCGGTGCAATATGGGCATGATACATCCTTCTGT
Arm_056135_Class_I	N/A	N/A	Chr04	35304848	Unique_Ga	Tm1_Mira454_Contig_29900	CTAGTTGATATCTAGAGATCAATGCACTTTCTTTTGCCTTTAGGATTGAC[C/G]CACATTTACATGACGTGAGTTCTGGATTGAATCATCAGTGTCCAGGGTAT
Arm_056401_Class_I	N/A	N/A	Chr04	32541430	Unique_Ga	Tm1_Mira454_Contig_30200	GCAAACCTGCATTGTAACAGCACACCTTGCTAACTTATGCTTCTGCCCAC[T/C]GCTACCATTGCTCTCCATTCCCCTGCACACCCCAAATTCTGGGGATTCAA
Arm_056402_Class_I	N/A	N/A	Chr02	21230390	Unique_Ga	Tm1_Mira454_Contig_30204	TGTGCACGGGAAAGCACGTTCAGTATCATCCCATGTCGGCTGCCGGCGGC[A/G]TCGTTGAGAACCCGAACTGTTTTCCAAGAAGATGAAGTGGCACCGTCTCC
Arm_056416_Class_I	N/A	N/A	Chr08	38529752	Unique_Ga	Tm1_Mira454_Contig_30214	CAAAATCCTGCCCTTCTTTGAAACTCTTCTTGAGCATAGTGACTTTGCAA[T/C]TTGATTTTACACCAAACATTTTTGGCTTGATAAGTTACAGAATTTGCAAT
Arm_056495_Class_I	N/A	N/A	Chr08	47240425	Unique_Ga	Tm1_Mira454_Contig_30276	AGCTCATACTGTCTATAATTAATACGATTTCTGGTGGCTCTTTTACTACG[T/C]CTTAGACCTGATTGAAGCTCATCCACTGACCTTAGCTTAGTTTCCCTCCG
Arm_056632_Class_I	N/A	N/A	Chr01	7500762	Unique_Ga	Tm1_Mira454_Contig_30426	TTCTTTAGAAGTTTTGATGAAGAAGAGAATGGAGATGAAGATCTTGATGA[T/G]TATTTTCATCAACCTGAGAAGAAAAGGCGACTCACTGTTGACCAAGTCCA
Arm_056711_Class_I	N/A	N/A	*	0	Unique_Ga	Tm1_Mira454_Contig_30529	TCATTGCCAAATCAAGAGGGAGCAGGACCATCAGAGTTTCAGTCATTTTC[A/G]GAGTCTATAAAATCCAGACTTAATGCAGTGTCCTTGAGATATAGGGAGTC
Arm_056743_Class_I	N/A	N/A	Chr08	56735661	Unique_Ga	Tm1_Mira454_Contig_30561	TTTCCGAGGAATACGTAACTGGACCATTATGAGCCTTTGAAGATTCTATT[A/G]TGGTTGCTTCACCATCTTTTGGAACATAAGAAACTTTAATAGAACTTTTT
Arm_056916_Class_I	N/A	N/A	Chr06	17575223	Unique_Ga	Tm1_Mira454_Contig_30792	GATGGAAGATTAAGGTAAGTTCTGAGAAACTCAATTCCATCATTAGTAAG[A/G]TACCAGTAGTAGTGCATCCAAGCAAAAGTCTCGCGGACATATTCCTTGGA
Arm_057278_Class_I	N/A	N/A	Chr09	172404	Unique_Ga	Tm1_Mira454_Contig_31206	TGGGTACATATGTTCTGATGGGGTTCTCCTTGCATGCTTTGCTGGCCGAT[A/T]TGGTGAATCAGAAACTGATGCCTCAACACTAGGAGGTGGAAGTGCTAGCC
Arm_057424_Class_I	N/A	N/A	Chr09	9822970	2_GaGl	Tm1_Mira454_Contig_31365	AGACAGTCGTAACCCAGAAAAGTTTGACGATGTTAAGGGTGTTGCCCCCA[T/C]CAACACCATCGAAAGAAACCGATCAAATGGTGAAAGACGAGGTTACCGGA
Arm_057491_Class_I	N/A	N/A	Chr09	45377246	Unique_Ga	Tm1_Mira454_Contig_31440	GTTGGATCATTTTCAGATGATTTATGGTTAAACTCTCAGTATCCTGTTTT[C/G]GGGCGCTTCATTCCACTGGAATTAAAAGGAGAAACACTACCACTTGGACC
Arm_057524_Class_I	N/A	N/A	Chr04	6826938	Unique_Ga	Tm1_Mira454_Contig_31491	CATTGCAGATGTCTCAAAGTTATTTGGTTGTTTTTCCTTTCAAAGTCATA[A/G]CACAAAACCCCTGGTTAACTGAGCGCCTCAAACACACATTAGAAGTCCCT
Arm_057563_Class_I	N/A	N/A	Chr07	57335901	2_GaGl	Tm1_Mira454_Contig_31545	CATTGTAACTGATATCATGTAATGCTCTATTCAGTAGCACGGTGAGACGA[A/T]TCGCACGTTACTGGATGTCAGTTTACAATTGGACCTTCCCACCGTACTCC
Arm_057599_Class_I	N/A	N/A	Chr01	2899020	Unique_Ga	Tm1_Mira454_Contig_31575	ATCACACCCTACAAGTAATAAGGAATAAACCATATAAACAAATAACAGTT[A/G]CCACCAGCTTCAGATGCTACCATCGCTGCATAGCTGTTTTTCTCTACAAG
Arm_057656_Class_I	N/A	N/A	Chr06	49223795	Unique_Ga	Tm1_Mira454_Contig_31646	ATGAAAAACGAAAGAAACATTTGCCCAAACATCTTTTCCCAATATTGATC[T/C]CCATCATCATCTACAACCAAAGCTTTGACAACAGCTCCAACAAATGCTGC
Arm_057681_Class_I	N/A	N/A	Chr09	31110041	Unique_Ga	Tm1_Mira454_Contig_31676	AAGAACACGCTGAAAGCTTTGTACTTTCAGTTCACCATCGGAGTTGTACC[A/G]ATGTTTGCCATTACCTTTATCGGCTACTGGGCTTACGGAGCTTCAACATC
Arm_058082_Class_I	N/A	N/A	*	0	Unique_Ga	Tm1_Mira454_Contig_32169	TTGTCCCCATTGGGACAGAGACAGCATATTTACATTGCAAACAAGACCAG[T/G]CCTTCAAAATGGTAAAATAGTGATCAAGCTTAAGACTTCTTCAAATCAGT
Arm_058147_Class_I	N/A	N/A	Chr09	9847410	Unique_Ga	Tm1_Mira454_Contig_32237	TTAGCACTTGCAGCATTGCCATTTGGATCAAGTGTCTGGTGGCTTGTGCT[T/G]ATTGAGGAGATGCTTCCCTGTGACTGCACAGCACTGTTATCCATATCACA
Arm_058282_Class_I	N/A	N/A	*	0	2_GaGl	Tm1_Mira454_Contig_32415	TTAGACATTTCAGCAAACACATGGCACACCCTCACAAAGTTCAACAATGC[A/C]GAATTTAAAAGAGAAAACCCAATTCAGAACTTATATCGCAAAATCAATTC
Arm_058295_Class_I	N/A	N/A	Chr07	43797700	Unique_Ga	Tm1_Mira454_Contig_32436	TTATCGATAAGCTCAGCTGCGTCATGAACAGTTGATATGCTTTGGGCATT[A/G]TCCTCTTCCACAGTGATTCCAAACTCTTCCTCAAGCCCCATCACAATCTC
Arm_058862_Class_I	N/A	N/A	*	0	Unique_Ga	Tm1_Mira454_Contig_33229	CAATTCTTTTGTTTGGGATCCAAATCTTGTTCCTAGAAGTTGCAGGAGAT[T/G]ATTCTCGGAAGATTTGATTGAATCGTTGGTTCCATGGATTAGGCTGTTGC
Arm_058864_Class_I	N/A	N/A	Chr01	6425929	Unique_Ga	Tm1_Mira454_Contig_33229	CCATCTGCAGAAACCTTGTCTTTGACCCAAGCGGATACTCCCACTAATGA[A/G]CGACTGCATTATTGCTCCCCTCACCCCCGTTTGGTTGCTGAGAAAACGCG
Arm_058874_Class_I	N/A	N/A	Chr02	57704315	Unique_Ga	Tm1_Mira454_Contig_33244	ATAGGAATCCCTGTCTCAATGTTTAACTGTGCTAGTGCTCCTTTCCCTGT[A/T]ATAATTTCTCCTATCAATGAGAAGGCAATCCCCAGCTGAGCCAATCTTCC
Arm_058925_Class_I	N/A	N/A	Chr09	6707433	Unique_Ga	Tm1_Mira454_Contig_33312	AAAGAAGACAACTGGACACCTGTTTGGGATGAAGAATTTACATTTCCATT[A/G]ACTGTTCCTGAATTGGCATTGCTGCGAGTTGAGGTCCACGAATATGACAT
Arm_058961_Class_I	GOOD	N/A	Chr12	676931	Unique_Ga	Tm1_Mira454_Contig_33333	CACTTGCCTCAGCAGCAGCAATCTCAGAATCCAACTTGTTTATTAGCTGT[T/C]CACTTACATGTTTTGCTACAGAAATCATGTCAAGAATAATACTCGGGTCT
Arm_058987_Class_I	N/A	N/A	*	0	2_GaGl	Tm1_Mira454_Contig_33362	CCTCACTTAGGGTTGCCGCCAAACAGGTAATCCAGGGAAGATCCTCCGCC[A/G]GGTGCTGCATGAACCTTTGTTGTAGGCCGATCCGTAAGAAAGTTGCCACA
Arm_059020_Class_I	N/A	N/A	*	0	Unique_Ga	Tm1_Mira454_Contig_33400	TCAAGTTTCAAGAGAATCTTTTTGCCAGACACAGCACTACGGCGTGCACC[A/T]TCATCCTTGTCACGCCCAAGAAACTTAGAAAGCTGCACAGGACTGCTACT
Arm_059070_Class_I	N/A	N/A	Chr07	42711211	2_GaGl	Tm1_Mira454_Contig_33487	GCTCCATATCCTTTACCTTCGCTTTGAAATGCAGTTCTTCCTTCTTCACC[T/C]TTTTTCCTCCGCTAACAATTGATTCAAATGTACCTTGCAACTCAGAACCC
Arm_059093_Class_I	N/A	N/A	Chr03	3598961	Unique_Ga	Tm1_Mira454_Contig_33516	AGATCTGCCAAATTTTGTGACTTGATGATGGCTTTTCCCTCTGGGAATTC[A/G]AGGCAGGAGTAATGCATTATCATCTCCTTTAACGTATGCTTTGTGCTTTT
Arm_059112_Class_I	N/A	N/A	Chr11	61056462	Unique_Ga	Tm1_Mira454_Contig_33543	GTTCCAGAGAAGAAGAAGAACCGTGACGGTTGCTATCTTCTTGTTCCTCG[T/C]TACCTGTCAGGTTTCCTTCTTGTTGCTCTGTTCCTTCATCAACAACGTCA
Arm_059117_Class_I	N/A	N/A	Chr05	58421738	Unique_Ga	Tm1_Mira454_Contig_33554	CGGTGACAAACTCTTCCATTATGGGATCTGTTAGTACCATTGGCATTTTT[A/T]GACGCTTGGTTGTAGTATTTCAGCAATGCAGTCTTTGATAAAGAAACCTT
Arm_059119_Class_I	N/A	N/A	Chr05	15871497	Unique_Ga	Tm1_Mira454_Contig_33555	CATTCAAAGCATTGTATAAAAACACCAATTGCCAACAAAACGGACCGTAA[A/G]CCCATGTTTCTGCCAGGACAAGCTCTCCTTCCAAGTCCAAATGGAAGATA
Arm_059239_Class_I	N/A	N/A	Chr04	17796678	Unique_Ga	Tm1_Mira454_Contig_33714	AACATTCTCGACATCAATACTGCATCTTGGACATAATAGATTTGACACAA[T/G]TCGTTTATAATACAAATTTGAAAAAATAGGAATATAGTTCTTTGAAATTC
Arm_059267_Class_I	N/A	N/A	*	0	Unique_Ga	Tm1_Mira454_Contig_33748	ACCATTGTCATCGTATCTAGCAACCAGTAGAGATACACCAAAAGGCCTTA[A/C]ACCACTTATACAATCTATGATACTGTTCTGCCTGCTTTCTACTTTTCCGA
Arm_059284_Class_I	N/A	N/A	Chr11	37397362	Unique_Ga	Tm1_Mira454_Contig_33776	TCAAAAAACTTAATCTTTCTGTCCCTCAAGAAGATTTTTCGTTCCACAGC[A/G]AGTCGGTTGTGGATTTCTTGTTGTTTCTTAAGCCCTTCTAACTTATTTTC
Arm_059395_Class_I	N/A	N/A	*	0	Unique_Ga	Tm1_Mira454_Contig_33959	ATCAGCGTGATCAATCAGTCTCTAGATCCCCATGGCAATGCCAATAGCCC[A/C]TCTGAATTCGTAAATCATGGTCTTCTTCTCTGGAATCGAACTAGGCAGCA
Arm_059532_Class_I	N/A	N/A	Chr12	28400799	Unique_Ga	Tm1_Mira454_Contig_34158	ACTTTTAAGGGGATATTATACCATTTCTTCTTGGTTCTATCCCTCGTAGA[A/T]GGTTTCCTGTCTCTTGCTTCACCATCTTCTTTGGCCTCTTTGGAGGCAGC
Arm_059565_Class_I	N/A	N/A	*	0	Unique_Ga	Tm1_Mira454_Contig_34200	TGGATCTCAGCTTTCTTCGCTGCTGACAAATTGTGCACTGCATCCATTAC[A/G]TTAGTCCTATCTGAAGACAAAGGGTCAAGAGATTGTTCTTCCACAAGTTG
Arm_059588_Class_I	N/A	N/A	Chr10	59348055	Unique_Ga	Tm1_Mira454_Contig_34226	AATCCCACTTTGTCTTAAAAGCTCGATAGAATCATTAGCGAACACATCTT[T/C]GTTGACGTTAAATTCGCGGAAATTGAATTGCCAAATGCAGTATTTATCAG
Arm_059666_Class_I	N/A	N/A	Chr07	12389471	Unique_Ga	Tm1_Mira454_Contig_34350	CAAGGGTTTGGACAGAGGGTCCAGAATCTAACACACCCCAACCATTGTAA[A/T]CCTTTCTGGTTGGTCCACCCATCCATCCTGTGTTACCTAGCTCTGAATGT
Arm_059909_Class_I	N/A	N/A	*	0	Unique_Ga	Tm1_Mira454_Contig_34706	CTTCCAATTTCATGCCAGTAGATCGGATGAAGCGTCTGAGTTCCGGATCT[A/G]CAGGTTCAATGTACCTTCCACAGCCAAGAATCAAAATTTCTGGAATAGGT
Arm_059910_Class_I	N/A	N/A	*	0	2_GaGl	Tm1_Mira454_Contig_34707	ACCTGGACAACCATTTGTGCTTTCTTCACCGTCTCATAGAGATTTTGCAT[A/G]TTTCCGAAAATTCCTGCCTTGGAAGGTGCACCATCACCCTCGTCACCATT
Arm_059911_Class_I	N/A	N/A	Chr09	4087187	2_GaGl	Tm1_Mira454_Contig_34707	TCACCCTCGTCACCATTTTCCTTTTTTCCTCCAAACAGCCCATACACACG[A/G]AGAGACTTATAATTATGCCCAGTTTTTCGACGAAATGTCGATGATAAAAG
Arm_059957_Class_I	N/A	N/A	*	0	Unique_Ga	Tm1_Mira454_Contig_34772	ATCACTAGGAGGTCTCCTCAGACCAACGTTCTCAATTCTGAGTGAGTAAA[C/G]ACCAAATAAGGACTGCAAATATCCTTGTTCAATTACAACATCTGCAACTG
Arm_060042_Class_I	N/A	N/A	Chr02	61206364	Unique_Ga	Tm1_Mira454_Contig_34938	TCATTAGGACTAATATCATCACGAAAAACAGCCGAAGCAGTCGATATCTT[A/T]AAACTCATGTCCTCTACATACTTGGTAGCTCTATGTCAAGCTATTGATTT
Arm_060280_Class_I	N/A	N/A	*	0	Unique_Ga	Tm1_Mira454_Contig_35304	TCATTGCCAAATCAAGAGGGAGCAGGACCATCAGAGTTTCAGTCATTTTC[A/G]GAGTCTATAAAATCCAGACTTAATGCAGTGTCCTTGAGATATAGGGAGTC
Arm_060301_Class_I	N/A	N/A	Chr08	46307824	Unique_Ga	Tm1_Mira454_Contig_35325	TTGGGTTGTTGAATTCAATTCTTCTGGCGTCTTTCTTAGGCACCTGACTA[C/G]GGAGAACCATAGCTTCTTTTATCTGTTAAAGGACTTCATACATAAGGAGG
Arm_060329_Class_I	N/A	N/A	Chr06	10784037	Unique_Ga	Tm1_Mira454_Contig_35375	TTAGCTGCTAGTGCAAATGAGAGTTGGGCAGAGAAAGTGCTTTTGCCAAC[C/G]CCTCCCTTCCCCGATAAAACCAGTATCTTATGCTTAACAGTAGCCATTCT
Arm_060351_Class_I	N/A	N/A	Chr01	25312897	Unique_Ga	Tm1_Mira454_Contig_35400	GAAATCAAGAAAATAGTTTCAATTCAGACAACAGGCACAGAGTAGAAAAT[T/C]AATCAATCTTTGCGAAGATCCATGTATTCCCGGCGGATCCCATCAGCATT
Arm_060352_Class_I	N/A	N/A	*	0	Unique_Ga	Tm1_Mira454_Contig_35400	TCCCGGCGGATCCCATCAGCATTTATGACAACGATTTCAAGTTTGTCTCC[A/G]GTGTATATATCTCTTTCGGATGCCAAAGCAAAAACAGTTTTTACTAAATC
Arm_060422_Class_I	N/A	N/A	Chr03	1268632	Unique_Ga	Tm1_Mira454_Contig_35488	CATGGGACTGGATGTTAAACAATGATGGCAATAAGCCTCCAAACCCCATT[C/G]TGAAGTTACCGATCCTGGTGGTTGCCATTGGAACGAAACCTCCCATTAGT
Arm_060465_Class_I	N/A	N/A	Chr06	41645779	Unique_Ga	Tm1_Mira454_Contig_35565	ATCTTCTTCCTTTCAATCTCCTCTTCTTTGGCTCTGAAAGTAGAAAGCGC[A/C]GACTTTGAGATCTCCTCATCTTCCTTAGACAAATGACTGCTAAAGCTGAG
Arm_060475_Class_I	N/A	N/A	Chr10	25388456	Unique_Ga	Tm1_Mira454_Contig_35576	TGGGAGTGGGGGGCATAACGGTGCTTGTGCTTCTTCCTTTTCTTTTTGGA[A/G]ATGGGATCTGCTGCTTCGGCTTTAGCTTTAAAAACGTGGAGGGGTTTCCC
Arm_060516_Class_I	N/A	N/A	Chr07	51388295	Unique_Ga	Tm1_Mira454_Contig_35637	TGTCGCCAAATATGGGAGAGGACTCATATCTCACACGTCGTAAGGAGGAC[A/G]AGGGCTCCTTGGTCCAACCTCGTTAGCCTTCTCGTATGCATCCGATGTGG
Arm_060550_Class_I	N/A	N/A	Chr11	27231814	Unique_Ga	Tm1_Mira454_Contig_35692	GGAAATGCTTCTATACTTTTACATCCTCTACTCACCGGATTGGCACTATC[A/G]AAGCACAATGCCTACTTTCCTGTTCCTTTATGGAGTTGGATTTGCAATGG
Arm_060579_Class_I	N/A	N/A	Chr07	18923507	Unique_Ga	Tm1_Mira454_Contig_35752	CTGGCATGTGCTGGCCTCAAAGCCGATGCTCGAGTCCTCATAAATAGGGC[T/C]CGGATTGAATGTCAAAGCCACAGGCTGACTGTTGAAGATCCAGTTACTGT
Arm_060580_Class_I	N/A	N/A	Chr07	18923405	2_GaGl	Tm1_Mira454_Contig_35752	GAGTATATTACTCGATACATTGCGGGTCTTCAGCAGAAGTACACTCAAAG[T/C]GGAGGTGTTAGGCCGTTTGGTCTCTCAACTCTGATTGTGGGCTTTGATCC
Arm_060601_Class_I	N/A	N/A	Chr06	49722352	Unique_Ga	Tm1_Mira454_Contig_35804	TTGCATTTTCAAGCTCCTTTAACTTTGAAAGTTTTCTCTTCTTCTTCCCA[A/T]GTTTATCTTCGTCCCCAAGTTTAACACGACTAAAAGTAAGTTCCTTTGCA
Arm_060638_Class_I	N/A	N/A	Chr07	39362668	Unique_Ga	Tm1_Mira454_Contig_35858	GCATGCCAGTCACAAATAACAAGCGAAACAAATCCATGTTTATTAGAGGG[T/C]AACCATGTCAGTAACTGTTAAAAGAGCATACTAGTATGATAAGATTCGTA
Arm_060645_Class_I	N/A	N/A	Chr04	62028908	Unique_Ga	Tm1_Mira454_Contig_35874	CTTTCTTCTCCTCTTTGTTGGAAATTCGGGAAGATCGACACCAGCTTGGA[T/C]GCAGAGCTCAACAACTGCAGGAAGCCGAGGAATTGAGAATCTCTCATCAT
Arm_060727_Class_I	N/A	N/A	*	0	Unique_Ga	Tm1_Mira454_Contig_36014	TTGCTGTGGCAAACTCTCAATACTCTTCTCAAATACATCTCGTTTCTGCC[T/C]CGTCATAGGTGTATCAGATAATGTACCAATAGATGGTGTAGGTGACAATC
Arm_060742_Class_I	N/A	N/A	Chr05	6814503	Unique_Ga	Tm1_Mira454_Contig_36044	TCTGCACTTGATTCAGCAATAGAGAGAGACTGCAAGCTTAAAGGCTCATC[A/G]GCTGTGGGTGGATTGAACATAAATGATGACAATAATGGATCGGCTTCAAC
Arm_060743_Class_I	N/A	N/A	Chr05	6814559	2_GaGl	Tm1_Mira454_Contig_36044	GGGTGGATTGAACATAAATGATGACAATAATGGATCGGCTTCAACATTGG[A/G]GGGAGAAACAATGCATGAAGATCCCCCAAGAAGGGCATGCAAGTTTCCAT
Arm_060779_Class_I	N/A	N/A	Chr04	3629283	2_GaGl	Tm1_Mira454_Contig_36108	GGCAATGGCAAAGGGAAAGGTTATTTGAGCTTCTTACTAAAGTCTGAGAG[T/C]TGGAGTAGCTGAATTCTGGAAATGTTAGCTGCTTCTTCCCTCTCTTTTTG
Arm_060805_Class_I	N/A	N/A	Chr08	51528563	2_GaGl	Tm1_Mira454_Contig_36164	CCTTGAGTAGTTCAAGTGCCTTCAAGTAAGGGTCTGGGTATGGTTTGGCA[T/C]GCTCGCACTCGCTTCCTACAATAACAACATCAAAGAAATCCTTGAGCCCA
Arm_060830_Class_I	N/A	N/A	*	0	Unique_Ga	Tm1_Mira454_Contig_36194	TCCCCCATTCCATTTTCGTCATCATCACTGTCATAAGCTCCAACGTCGTA[T/C]AAAAACCTCTTATTTGCGTCAGAGAGAACGGAATAAGCTTGTTGAATAGT
Arm_060876_Class_I	N/A	N/A	*	0	Unique_Ga	Tm1_Mira454_Contig_36260	AGAGCAAGTGAACATGGTGTTGTTTGATTGAATGGGTTACCAGTAACTAC[T/C]GACTGAGTATTAGTATTCAGTTTAGCCCTTTTCTTCTTCTTGCGTTGCTT
Arm_060913_Class_I	N/A	N/A	Chr10	52194999	Unique_Ga	Tm1_Mira454_Contig_36296	GGTAAGGAGAGAGCCACCCGAGCCGATTTCGAGAATCCCTCCTCCATTAA[T/C]TCCTGGACCATCGGGAAGAATTGCGAAACCGGATGGCAATAGTGCGACAT
Arm_060927_Class_I	N/A	N/A	Chr07	18769774	Unique_Ga	Tm1_Mira454_Contig_36344	CTCTCCAATGCACAATTAGTTTATTATTAGTTACTCGCTGCAACACTTTG[A/T]GCACTCACAGCTGTTCCCTCACTGCTGAATACCTGTGACCGATTATTGAA
Arm_060928_Class_I	N/A	N/A	Chr07	18769627	Unique_Ga	Tm1_Mira454_Contig_36344	TGGTTCCTTGAACCACTCACGTCAGCAGTTCTCTGATCCAATGAAATATC[A/C]TGAACACGGGCAACCAGCATATCCTGACCAGACATGGCAGGGAACTTAAC
Arm_060962_Class_I	N/A	N/A	Chr01	1753864	Unique_Ga	Tm1_Mira454_Contig_36395	CTAAAAGATGTCCTGGGGAAAGGATACAACTGTGCCTGTGGCGAAGCCAA[A/G]GCAGTTGCAGTACTTTGAAGTGAAGGACACCTTGTAAGAGCAGGTGAAAT
Arm_060964_Class_I	N/A	N/A	Chr05	15106115	Unique_Ga	Tm1_Mira454_Contig_36396	ACATAGATAATTCAATGTTTTCTCTTTCTTTTGTTGCTTCCCTTGATCTT[C/G]TTGTCCGGAGCTGTCTGTGAAGACTGCAACTTTACGCCTACAGCTGAACT
Arm_061080_Class_I	N/A	N/A	Chr08	7154965	Unique_Ga	Tm1_Mira454_Contig_36571	GAGAGGAATGCGTCTTGAGAACTTCTCTTGGGATAAATGTGCATGCTTTT[A/G]TGATTGCACTACTTACATGAATTGGAAATGGATTTGGGTCAATCAATTTT
Arm_061163_Class_I	N/A	N/A	Chr04	4246187	2_GaGl	Tm1_Mira454_Contig_36741	TGATCAATTGACTTCCTTAACGTTAACGGTGGGAATGGTTACATACCCAA[T/C]CTTCTTAGGGCTAAGTTCTCCGTCGCTCTCATCATCCTCCAAACAAGCAC
Arm_061184_Class_I	N/A	N/A	Chr01	44019124	Unique_Ga	Tm1_Mira454_Contig_36786	ATGTACTTAAGGATCACATCAGCCTTGTCATCCTGATAGTCGCGAAGCCC[A/G]ACAAGAATTATATCACCAGCTGCAATCCAAACCTTCTTGTGCATCTTTCC
Arm_061187_Class_I	N/A	N/A	*	0	Unique_Ga	Tm1_Mira454_Contig_36800	GCTATGGGGGTGGTAACTATGGAGGTGGCGGCTATGGCAGAAATGATGGA[A/G]GTAACATTGGATACGGTAACAGTGGTAACTATGGAGGCCAAGGAAGCTAT
Arm_061291_Class_I	N/A	N/A	Chr11	38142935	Unique_Ga	Tm1_Mira454_Contig_36982	TTTTTGTTTGCTGAACTGAATGTGGTGGCAATAATGGCTTCTCTTTGACT[A/G]CCCAAACTGTGACGATTTTTGTGATGAGAAGTACCTTTTACCTTGTCTCC
Arm_061308_Class_I	N/A	N/A	Chr09	9555303	Unique_Ga	Tm1_Mira454_Contig_36993	CAACTCATCTCCACCATTCTACACCCTTCTTTCTCGAAAATATCCAAAAA[A/C]TTGTCGCATCTCTTTATCCGACTCTCCTCATCCCCGATCCTCACTTTGTC
Arm_061440_Class_I	N/A	N/A	Chr09	3366773	Unique_Ga	Tm1_Mira454_Contig_37182	TTTATGGAATCCAATCTGGTGACTCCCGCTGTTTTCATTTCAACAAGCGA[T/C]TCTGCGTCCACATCAACGCAAAATATTATGTCCTCGCTGTTTATTCTCGT
Arm_061451_Class_I	N/A	N/A	Chr10	25069861	Unique_Ga	Tm1_Mira454_Contig_37262	ACCGAAGCATGGCATCCCTGCGTCACCACGCTCCCCAAAGGCCACTTGTC[T/C]ATTAAGTCTCTCCGAAGCACCACGTACTGCAGCAGCACATCGTCGTCGGT
Arm_061478_Class_I	N/A	N/A	*	0	Unique_Ga	Tm1_Mira454_Contig_37310	TTAATTGCCAGTTAGTATTTACCGTAGCTAACAGGCTAAAACTACGTTTT[C/G]AACTAAACCAGGTGTCTTCAGCTGAGTTTTCAACAGGTTAATGGTGTAAC
Arm_061479_Class_I	N/A	N/A	Chr03	24163084	Unique_Ga	Tm1_Mira454_Contig_37310	TTCCTCTTAGTTTTGTGGATAACATAAACCAACAATAGTGGAATCCCAAG[A/G]GTATACACCGGAAAATGGAGCAATGGATTCATCTCATAAGCTTTCATCAG
Arm_061494_Class_I	N/A	N/A	*	0	Unique_Ga	Tm1_Mira454_Contig_37325	TATGAATTTAGGCAGTCTCTTCATAAGGTCCTTACTATCAGCTACAGCTA[A/G]TGCCTTGCTGATCTGAGGGGCAAATACACAACCAAGTGCACCAACCACGA
Arm_061498_Class_I	N/A	N/A	Chr04	1217838	Unique_Ga	Tm1_Mira454_Contig_37339	GAATTGGAGAACACGGTGGTGCCTGAGACTCTCCATTTCCAAAGAGGTTC[T/C]GTTGATGAATTTGTCTTCGAGGGGTCGGAATTGGGGAAAGTTCAAGCTCT
Arm_061657_Class_I	N/A	N/A	Chr12	21985674	Unique_Ga	Tm1_Mira454_Contig_37553	CCAGATGAGAAGAAAGAGGACCAGAAAGCTGTTGATGCATCTTTGATAAA[A/G]TCAATTGAGGGAGTCGCAGACTTGAAGGCGTACCTTGCTGCAAGATTTTC
Arm_061722_Class_I	N/A	N/A	Chr10	3745362	Unique_Ga	Tm1_Mira454_Contig_37685	AACATGGTCCACAAGAACAGTCATGATTATGTAGCAGTGCTTTTCTATGC[A/G]TCTTGGTGCCCGTTTTCCAGGTCTTTTAGACCGACCTTCGCTATCCTTTC
Arm_061727_Class_I	N/A	N/A	Chr09	2922191	2_GaGl	Tm1_Mira454_Contig_37695	CAACCCGATTCTGATGAAGTTGCAGCACTGAGGTTAGCTTTGGTGTCATC[A/G]AATGATTTTGGTGTTGATGGATTAGGATATGGATTCCTGTTCACCAGCCT
Arm_061728_Class_I	N/A	N/A	Chr09	2921411	Unique_Ga	Tm1_Mira454_Contig_37695	AAGAACAGGTGAGGTGGTGGCACAATCAGTTGCAACTTTCTTCATGTCAA[T/C]AGAGTTAGCAGCACCAGTTGCAGCAATAAGCATAATCTCCCGCACCTTTT
Arm_061778_Class_I	N/A	N/A	Chr12	14145528	2_GaGl	Tm1_Mira454_Contig_37744	CTGTAAATGCAGAGATTGGGGTGTCTGGATTTGATAGCTATCTGATCAGT[A/G]GTGCTTCTGTGACCAGGAATGTTGCATGAAGTAGATGAGGTCCCAACTAA
Arm_061820_Class_I	N/A	N/A	*	0	Unique_Ga	Tm1_Mira454_Contig_37797	CGAAGTTCGTTCTTTTCAGCCTTAAGCTCATTAATCTTCTCCTGCAGACT[A/C]TCATTTGACTCCCTCAGTTTCTGGGCCTCATCCCGTAATTGAGTAACCAT
Arm_061861_Class_I	N/A	N/A	Chr09	17434022	Unique_Ga	Tm1_Mira454_Contig_37847	GAAACCAGGAGGAACAGCAAGACAACAAGGAGTCTATTTCTATGGCAGCA[A/G]ACATAATTGGGAGAGCTGCTCATTTTGTTTTCTTCAAAGAGGGAACGGTG
Arm_061993_Class_I	N/A	N/A	Chr01	503473	Unique_Ga	Tm1_Mira454_Contig_38047	ATCTTGTTATGACCATCATTGACCGCTCGTCTCAATGCTTCTGTTGCAGC[T/C]CTGTTCCTCTCGCCGATGATAACCGATTTCTCTTCCACATCGGCTGTCAC
Arm_062058_Class_I	N/A	N/A	*	0	2_GaGl	Tm1_Mira454_Contig_38159	TTAGACATTTCAGCAAACACATGGCACACCCTCACAAAGTTCAACAATGC[A/C]GAATTTAAAAGAGAAAACCCAATTCAGAACTTATATCGCAAAATCAATTC
Arm_062111_Class_I	N/A	N/A	Chr07	32151973	Unique_Ga	Tm1_Mira454_Contig_38257	TTTAGCTCCCAATATCCTCAGTCCGAACCTTCCCAACCCTCTCATTCTCC[A/G]GTAAAACACACCAATTCGGCGACTGCACAGCTCGCAACCACTTAAAATCA
Arm_062194_Class_I	N/A	N/A	Chr09	13515350	Unique_Ga	Tm1_Mira454_Contig_38397	TGGGGTTCTCATACTACTTGAGCTTGAAACCATATCTACGATTGATTCGC[T/C]CATTTCATTATTCACCATCTCTTGCATTTCATTAAAGCATTCCATCACCT
Arm_062338_Class_I	N/A	N/A	Chr12	27666274	Unique_Ga	Tm1_Mira454_Contig_38599	GGAGCTTCTTGGGATGGCTTAGAGTGACGGAGAAGTTCAATGCGATGAAG[T/C]TGCTGGACGAGGGGAAGACGCCTGGTCTGGTAAAATGGGCGGACAGGTTC
Arm_062351_Class_I	N/A	N/A	Chr04	32541430	Unique_Ga	Tm1_Mira454_Contig_38634	GCAAACCTGCATTGTAACAGCACACCTTGCTAACTTATGCTTCTGCCCAC[T/C]GCTACCATTGCTCTCCATTCCCCTGCACACCCCAAATTCTGGGGATTCAA
Arm_062353_Class_I	N/A	N/A	*	0	Unique_Ga	Tm1_Mira454_Contig_38637	GCCGCCCTGCTGATTCACGGAGCCCATCTTCTTGAAACTCATAGATCAAT[A/G]AATGATCTTGCTGATGGCATTGGAATTCCTGGAGACTTGGCTTAGCATGA
Arm_062371_Class_I	N/A	N/A	Chr07	7306088	Unique_Ga	Tm1_Mira454_Contig_38669	AACAAGCAATTTCAAACCGTCGCCTTTGATCCATGTCCCTTGAGACCCGC[A/G]TCGACAGTCGACGAGCTGAATCGGAGCCTGACTCCGAAGAGGACTTGGAG
Arm_062476_Class_I	N/A	N/A	Chr05	16163690	Unique_Ga	Tm1_Mira454_Contig_38849	TCACGGCGAGCCCCAGCTAGATTCCCATTGGTTTGAAGACTATCGTACAG[T/C]TGATTCCGTTCTTCCTTTGTAAATAAAGAAGAAAGCTCATCATCTTCCCA
Arm_062599_Class_I	N/A	N/A	*	0	Unique_Ga	Tm1_Mira454_Contig_39117	ACCTTGACCTCTACCTCTGCCCCTACCCCGTCCTCTGCTTGAGCTAGTAA[T/C]ATGGCAACTCTCATCCATTCTGCTCTTCTTTGACTCATCATCATCAGCTA
Arm_062600_Class_I	N/A	N/A	Chr08	26793299	Unique_Ga	Tm1_Mira454_Contig_39118	CTTACATCAGTGTAAATATGGTCACCAACATAAAGAATCTCATCTCCATG[A/G]ATATTTAGGGAATTCTCAACCATCTGAGCACTTTCCCCCGAGTACAAACC
Arm_062607_Class_I	N/A	N/A	Chr01	42648090	2_GaGl	Tm1_Mira454_Contig_39121	ATATAACAAAAATAATAACCCAGAAATATCTTATCCAAACAGATTCAAAA[T/C]CCGTCATTAAATTCAAAATTGTTCGATAAAACTACATAAGCATAAAACAT
Arm_062663_Class_I	N/A	N/A	*	0	2_GaGl	Tm1_Mira454_Contig_39217	TGATCTGACAATCAAGTTAACCGCTTCTCGAAATCTAATAATGTTGAGAT[T/C]ATGTGCCGAAGCTCACATTTTGAACCACTTTGGCTTGGCAGGTTTTTTCT
Arm_062769_Class_I	N/A	N/A	Chr11	42103114	Unique_Ga	Tm1_Mira454_Contig_39379	ACAGTGTCAAAAGTGTAAACTTTGCGTAAAGAGGAACCCCAAGCAGCGCC[T/C]TGTTTAGGCTTTGATTGGTTATCAAACCAAAAGGTCCACTTTCTTTCAAG
Arm_062770_Class_I	N/A	N/A	Chr09	19324354	2_GaGl	Tm1_Mira454_Contig_39381	CCTCTCCGTTCTCTTCTTCCCCTGCTCCATCAGCCTCTCCACCACCAATT[T/C]CCTTGTTGGAGTTGCCATTTTGGTCATTGGAATTGTTCCCATGATCTTCA
Arm_062838_Class_I	N/A	N/A	Chr07	7616448	Unique_Ga	Tm1_Mira454_Contig_39475	TACCTGGATATCAGTGTGAAGTTGCTTGATATTAGTATTGCTTTTACCTC[T/C]GAGCTTACACGGCTTAACCAAGGCCATCTCTTACTTCAATATGGTCTGCA
Arm_062870_Class_I	N/A	N/A	Chr10	50366902	Unique_Ga	Tm1_Mira454_Contig_39541	GCGAGAGAGGAGGATTCTTTTGACGCTGGGGATTTGTTTGTTACGCTTTA[A/T]GTGATAGTACTGTAGCGTACTACTAATGCTGCCGCTGCTCCTTCCTTTCC
Arm_062909_Class_I	N/A	N/A	*	0	Unique_Ga	Tm1_Mira454_Contig_39620	TGTTTTCTTGGGATGGTTCTTGTAAACGGCATAAAGTATCATTTGAAGTA[T/C]TCCAAAGATGAATCCGAGGATATTTGGAACGGCGACATTCATATCTTTTA
Arm_062911_Class_I	N/A	N/A	Chr07	53233974	Unique_Ga	Tm1_Mira454_Contig_39627	TTTGAATGCCTGAATAGCAGGTTTTGGCACTGAAGTGGCTTCAATATTGT[A/G]AGCAACACAATCTTTAGTCTCCTCAGTGTTCGAAAGCGATGAAACGCCAG
Arm_062942_Class_I	N/A	N/A	Chr09	62932752	2_GaGl	Tm1_Mira454_Contig_39661	ACAAGTTAAATTCCAGTGGTGATGATACAATAATCTATGGCAAACAGCAC[T/C]ATAGGAAACCCAATAAATCATATACATGATCTGTTCACAACCAGTTAAGG
Arm_062960_Class_I	N/A	N/A	Chr07	52830134	Unique_Ga	Tm1_Mira454_Contig_39685	TCCCCTTCCTTGGCCACTGTCCATATAATTACTTTCCCATCCTGGGAAGC[A/G]CTTGCAATGGTCGATTTTGGTAGCCCCAAATTGGGTGCCCAAGCAACATC
Arm_062967_Class_I	N/A	N/A	Chr05	43131628	Unique_Ga	Tm1_Mira454_Contig_39693	TGGATCCGGTTTAATAAGAAGTCACCTTGTTTAATAGTGGCCTGGTAAAG[A/G]GCATTCTTCGCATCAGGGCGGTTAGTTTCGAGGACACCAGCAACCTTGTC
Arm_062993_Class_I	N/A	N/A	Chr06	44070142	Unique_Ga	Tm1_Mira454_Contig_39728	TCTTTCAAGGCTGGTAGCTGCATTAATGGAACAAATTCAAAAGCATTGAA[A/G]GTGGCAAATCAGAAGGAAGTATCTGTTGTGACTAGGAAGACAAAGAATCA
Arm_063087_Class_I	N/A	N/A	Chr08	55692583	Unique_Ga	Tm1_Mira454_Contig_39916	AGCTGTTGCATCATTTGTTGTTGTAAAACCTGGTTACCCTGAGGCGACTG[T/C]GGATGGTTCTTCTGCATTAAGTTACCACTAAGCTGTTGCTGCTGCTGCTG
Arm_063112_Class_I	N/A	N/A	Chr01	15900789	Unique_Ga	Tm1_Mira454_Contig_39964	ACCTTTTCCATCTCAGCTTCTACTGGTCAAGCAATCTCTGGAGGCAAAGC[A/G]GTGATTGATGTTTCCTACTTTGGGTTTCATATCCATCAAGAAACGCATCC
Arm_063161_Class_I	N/A	N/A	Chr09	62354367	Unique_Ga	Tm1_Mira454_Contig_40017	TATGATGGGTTGAAAGGAGTGAAGAGATTAGTTGATGTGGGAGGCAGCGC[T/G]GGGGATTGCCTCCGAATGATTTTGCAGAAATATCCCCATGTTGAGGGAAT
Arm_063205_Class_I	N/A	N/A	Chr05	55509391	Unique_Ga	Tm1_Mira454_Contig_40063	GATGTTGCCACTGGCTATGGAGTAGGTGCTTTCTTGTTTCTTCTTTCTGG[T/C]GAATCGCTGTTGATGGGAGTTACAAAGTGCATGTGTTTTGGGAGGCCATT
Arm_063214_Class_I	N/A	N/A	*	0	Unique_Ga	Tm1_Mira454_Contig_40078	ACTGGCTAACTTCCTAGATGCATTCTTCTTTGGAGATGGCTTCTGCTTGA[T/G]TTTCTCGGGACTTTTCATAGGTGCAATACTCGCAACTTCAGACTGTGGAG
Arm_063228_Class_I	N/A	N/A	Chr04	57558774	Unique_Ga	Tm1_Mira454_Contig_40127	GGAACATTAGCCAAAGATTCATCAGAGAGGAGAGCATCCAACTCCTTTTT[T/C]GACTCAGCAAACCTCTCCTTGTCGTAAGCATCTACCAGGTAAACAACTGC
Arm_063229_Class_I	N/A	N/A	Chr04	38270621	Unique_Ga	Tm1_Mira454_Contig_40129	TCTGGTCAAGGAAGGGAGAAGGAAACCTCGAAAAACTATCTCCTCCCACA[A/G]AGGAGCACAAATCGAAACAACTATCGCATATAGTGCCATGGCTACTGGAT
Arm_063253_Class_I	N/A	N/A	*	0	2_GaGl	Tm1_Mira454_Contig_40196	GCCATAAGTGCTCAGTGCTCAGAGGCCTATTTCTGGTAGCCTCCCCCAAC[T/G]GCATTCTCATCCTCTTCAACTTTAGCAGTCAAGTAGACCTTTGGAAAATC
Arm_063282_Class_I	N/A	N/A	Chr13	8888538	Unique_Ga	Tm1_Mira454_Contig_40231	GAGTTTCACAAAGGTGCTGCTGACCATACATATATGAGGATCGATGGGGA[A/G]CCGTGGAAGCAACCACTGCCAAAAGATGATGACGCAGTTGTAGTTGAAAT
Arm_063292_Class_I	N/A	N/A	Chr04	8483788	Unique_Ga	Tm1_Mira454_Contig_40254	TCAACGCTTACTTTCACATACATCCCCATCCCTTCAACTTCATTTCTCTT[C/G]GAACTTTGTAAGCAATTTTTCCTGTATGATCGGATTGGTGGCCATCCTAC
Arm_063329_Class_I	N/A	N/A	Chr04	55571243	Unique_Ga	Tm1_Mira454_Contig_40312	GACTTGGCCAAACTCAAATTTCTCTTCCTATCAGAATTGACATGTGTCAC[A/G]GAATTTACCATCTCCTCATCAGAATAAAGTGTCTGATATTTCATTTGTGG
Arm_063398_Class_I	N/A	N/A	Chr07	43797700	Unique_Ga	Tm1_Mira454_Contig_40413	TTATCGATAAGCTCAGCTGCGTCATGAACAGTTGATATGCTTTGGGCATT[A/G]TCCTCTTCCACAGTGATTCCAAACTCTTCCTCAAGCCCCATCACAATCTC
Arm_063401_Class_I	N/A	N/A	Chr02	10222268	Unique_Ga	Tm1_Mira454_Contig_40417	ATTGAAGCAGTAAATATACAAAACAATCCTAATCCTCCTCAATAACACAC[T/C]CAGAGGACACTACAGGCATATTTGACCAGGCGTGGAGGTTAGGGAATTAT
Arm_063584_Class_I	N/A	N/A	*	0	Unique_Ga	Tm1_Mira454_Contig_40739	CGAAGTTCGTTCTTTTCAGCCTTAAGCTCATTAATCTTCTCCTGCAGACT[A/C]TCATTTGACTCCCTCAGTTTCTGGGCCTCATCCCGTAATTGAGTAACCAT
Arm_063593_Class_I	N/A	N/A	Chr10	58283172	Unique_Ga	Tm1_Mira454_Contig_40764	AAGGAAGCAAACAACGTTGCAACTCCTTGAATGACAAATTTCTGGCCAAC[A/G]CAAGCACGAGCACCAGAACCGAAGGGAAGAAAAGCCGGATTCTTATTCGG
Arm_063641_Class_I	N/A	N/A	Chr10	22786876	Unique_Ga	Tm1_Mira454_Contig_40882	GACTCCACAGGTTGAGCAATATCCCGTTCTCGTTTAAGTAGAACTCTAAC[A/G]AACTCATCAGAGCTTAAATGCCCATCACGATTGGTGTCGAACACATGGAA
Arm_063669_Class_I	GOOD	N/A	Chr04	718420	Unique_Ga	Tm1_Mira454_Contig_40924	GGCCTGCAACACCGTATCCTGGACCTAGAGCACCATAGGCACCCCCAACG[A/G]GACCATACCCGACCTGAGGTGGATAACTAGGAAGAAAACCAGAATTCTGA
Arm_063712_Class_I	N/A	N/A	Chr10	1353601	Unique_Ga	Tm1_Mira454_Contig_41010	AAAACATTTCTTAAAGCTTCCTGACCGGCTTTGTCATCAGTATTTTTCGA[T/C]AAGGCTTTCTTTGCATCTTGTACAACCGAATAGGGAAGCTCATCCCAACT
Arm_063713_Class_I	N/A	N/A	*	0	Unique_Ga	Tm1_Mira454_Contig_41010	TTATGTCAGGCAAATGAGCTGCATCTTCACTAAAATAGCGCATGCTTCCC[A/G]ATCTCAACGCAAAGGACGACCTCCCACCAGAAGGGGTGTTTCTAGGCGGA
Arm_063737_Class_I	N/A	N/A	Chr05	15758436	Unique_Ga	Tm1_Mira454_Contig_41037	TGCATCTTCCTTTACTTGTTGTTGGGGATCGAATGGTTTCTGCTTCGTTT[A/C]TGCTCAGCATTTCCCACATCACTCGCACATCCTCGTATTCGCAAGTGCTT
Arm_063768_Class_I	N/A	N/A	Chr10	917901	Unique_Ga	Tm1_Mira454_Contig_41099	CCACCAAGTCCAACAGCTTTCTTAACCACACCTTGAAGACCAACAAGAAC[A/C]GATTTGGTACGGTTATTCCCAGTGACAACCACTTTAGTGTGACGTGGCAA
Arm_063777_Class_I	N/A	N/A	Chr04	10768136	Unique_Ga	Tm1_Mira454_Contig_41118	TCAGAATCAAAGGTCTCGGAGCTGCTATCATAGAGTTTATCCATCAAGTT[C/G]ATCGTCTTCTCTGAATGGCAGTACTTCATGGAAGAAAACGGGGATCCCAA
Arm_063811_Class_I	N/A	N/A	Chr07	10109773	Unique_Ga	Tm1_Mira454_Contig_41178	TGGATCTTGGCTGGGTGATTTGCAACCGACGGCAAAGATGAGCCCCTGTG[A/G]TGTATACGTTGTGGGTACCTTGGGCCATATCCTACCATGTAGGACATCTT
Arm_063833_Class_I	N/A	N/A	Chr05	53249204	Unique_Ga	Tm1_Mira454_Contig_41210	AACCAAGGCATTCCTGAATAATAGTCATCAAAGGAGGATTGGTCCCTGTC[A/G]CTCGAAATAAAAATCACTTCAAATGCATCATCCTTTTCCTTGATCTTCTT
Arm_063902_Class_I	N/A	N/A	Chr01	8080616	Unique_Ga	Tm1_Mira454_Contig_41358	CTTGTAGACAGCATAGTTCTCCAATTCTTGCACTGGTTGGTTCTCAATTC[T/C]TCCACAGTCACGGAAATCATTCTTATACTTGTTCTGCAATGCCGAAGTTT
Arm_063932_Class_I	N/A	N/A	Chr01	39014611	Unique_Ga	Tm1_Mira454_Contig_41413	ACTACTTTTTCAGAACCATTAGCAGCAGCTGCTTTTGATTTGTTTAAGGA[T/C]AGTACAAACTTCTTCAGATGTCTAATGAATTCTGGGTAGATCTCAAGATT
Arm_063943_Class_I	N/A	N/A	Chr05	57151608	Unique_Ga	Tm1_Mira454_Contig_41449	CCAGATAAATTCCACCTTCTCCCACACATTGCAAAGGAACCCATCCACGT[A/G]TTGCTGACCCAAGTACGTAGCACCCTCTAGCCAGTTGGGGCGTAAAATCC
Arm_063966_Class_I	N/A	N/A	Chr04	47152387	Unique_Ga	Tm1_Mira454_Contig_41493	AGACCCGAAGTCATCACTCCTCGTGTGGTAGTAAGAGCTGTAGAATGTGA[T/C]TCTTGTCCTGGCTGTATCAGCTTTGAACATTAAACTTGCAGCCTTGAATT
Arm_063986_Class_I	N/A	N/A	Chr02	41492770	2_GaGl	Tm1_Mira454_Contig_41552	GGGTCAGGGTCAATACTTTGCTGCTACTTCCTCTCAAAGTCGTGGGAGAT[C/G]TGGTCCGATCTTTTCCAGCGCCGTCGATGATGGTGGCGCTGACTCGGGTG
Arm_064000_Class_I	N/A	N/A	Chr03	42328943	2_GaGl	Tm1_Mira454_Contig_41582	CGAAATCAGGGTCTCGAGGATTGGCACCACTGTTTACATATGAAATTCCC[A/T]GTCTATATATTTGAATCCATAAGAGGGACGAGCAGAATCTTACGCAAAAC
Arm_064022_Class_I	N/A	N/A	*	0	Unique_Ga	Tm1_Mira454_Contig_41611	GGGCATCTCCTACCTGTGTTTCATTGCATAAAGACTCAAATTCGTCCTCT[A/G]TATTCCCATGTAAAGAGGTAATGACCTGAATAAAAAGCTGGTGGAGATGT
Arm_064062_Class_I	N/A	N/A	Chr09	9893455	Unique_Ga	Tm1_Mira454_Contig_41673	AAGAGCTAACCTCACGACCTGTGATACTTCTGTACCTCTCAATAGCAGCT[A/G]CTTCATTGAGCACACCCCACTCCATAGCACACCTTTTAGAAGATTCGAGA
Arm_064103_Class_I	N/A	N/A	Chr03	3610640	Unique_Ga	Tm1_Mira454_Contig_41788	AACTGATGGAGTCCCAACAGGAGGTCCGAACCATTTTCTTTCAGTTTATC[A/G]GAGTTTGCGGCTGCCCATTTCAGGGCAGGCTCTAGGTTCCTACTCTTCAT
Arm_064122_Class_I	N/A	N/A	Chr04	48765950	Unique_Ga	Tm1_Mira454_Contig_41827	GGGCTATTCAAGGTGGCATGTAGGGGTAGTAAGTACAATGGTCGGATTTG[T/G]TTTTGGGGGTTAACTGGGAATGGGGAAGATGATTTTGAGGGTTGGGCTGA
Arm_064131_Class_I	N/A	N/A	Chr08	2827973	Unique_Ga	Tm1_Mira454_Contig_41838	ATTTTCCTGGTATCAGCAGGATCTATAATACCATCATCCCAGAGCCTAGC[T/G]GTTGAGTAGTACGGATTCCCCTCTCTCTCATATGCCTCCATAACCTTAGC
Arm_064132_Class_I	N/A	N/A	Chr12	31685283	Unique_Ga	Tm1_Mira454_Contig_41853	GCTGATCTGTGAAGCTGCCATGGAATCCAAAGAAACTGATCTTCTTACAG[A/G]TTGAAGAACCCCATCTTCATCCTCTGTATTTCTCTCATCTTCCTCATATG
Arm_064138_Class_I	N/A	N/A	Chr04	21133722	2_GaGl	Tm1_Mira454_Contig_41865	TTCCAATTCCTTTCTCTTCTTGTCGATCAACTGAAAAAGAATGAGAGATG[A/G]CCTCTAGAACTCAATCTTGAGCTCTTCTTTTTCATCAGAGAGGTAATGAA
Arm_064259_Class_I	N/A	N/A	Chr11	60086326	Unique_Ga	Tm1_Mira454_Contig_42188	TAGGCTCCCTTTCCAGCTCCAGGAGCAGCTGCCGAGGTCTCGGCTGCCGC[A/G]GGTTTATCAACAAAGGATTCGACTGGAGCAGCAAGATCCTTGTAAGGACA
Arm_064296_Class_I	N/A	N/A	*	0	Unique_Ga	Tm1_Mira454_Contig_42302	TCGAGGCGCATCAGAAGAGAATCACTGATGCGATCTTGAACCATGCTCTT[C/G]AGATTTGCGCTGAAAAGAAGGCAAACGTGAAAACTCAAGTTGTGATTGGG
Arm_064473_Class_I	N/A	N/A	Chr12	12939475	Unique_Ga	Tm1_Mira454_Contig_42752	TAACGGAACAAACAATGGAGCGTTGGGATTCAAAGTTGAGAAAGAAGATG[T/G]TCGTTGAGAGAGAATCTCCATTTGCAATTCTAAAGCTTTTGTCGTACAAT
Arm_064567_Class_I	N/A	N/A	Chr09	13518845	Unique_Ga	Tm1_Mira454_Contig_42891	GGGTTCAGGGGTCTTAATTGACATGGTAGGAGGAGGGTGTAGCCCAAAGA[T/G]CGGCTTGGTGCCTTCAGCATAGCTTCCTATGCATATATCACCACGACCAT
Arm_064609_Class_I	N/A	N/A	Chr12	14145528	2_GaGl	Tm1_Mira454_Contig_42961	CTGTAAATGCAGAGATTGGGGTGTCTGGATTTGATAGCTATCTGATCAGT[A/G]GTGCTTCTGTGACCAGGAATGTTGCATGAAGTAGATGAGGTCCCAACTAA
Arm_064615_Class_I	N/A	N/A	Chr07	5291514	Unique_Ga	Tm1_Mira454_Contig_42983	AGAGGGCAAGGAGCCACTTGTCAAGTCTCTCGAAGAAACCGCCTCGGAAA[A/T]TGTGTAAGTCTTGGCAACTCACATAGTAGTAAACAATGCAATTCTATATG
Arm_064626_Class_I	N/A	N/A	Chr13	29568354	Unique_Ga	Tm1_Mira454_Contig_43003	AACCTTCTTAAATGATCCAATGATAACTTAGGTCTACAACATATTAAGAA[A/T]GAGACATAAATTAAGTTATGGGAGTACCATTTTCATACAAAGGTACCAAG
Arm_064628_Class_I	N/A	N/A	Chr03	31076768	Unique_Ga	Tm1_Mira454_Contig_43010	ACTGAGATTTTATTTCGTCATCGTCAGAAAAATCGAGCACTAAAATGTTT[A/T]AAACTAACCCTCTAATGCCGATGCTCCTGATATAATCTCAATCAACTCAG
Arm_064713_Class_I	N/A	N/A	Chr06	35922464	Unique_Ga	Tm1_Mira454_Contig_43228	TCATTACAAATATTACTAGCAGTTCCAGAGCCAATACAATCAACAGACTT[T/C]GCTTCATTGCTGCATGGCGGTACAGAAAACATGACATCTTGCAATGCATG
Arm_064751_Class_I	N/A	N/A	Chr07	6581454	Unique_Ga	Tm1_Mira454_Contig_43366	TTCAGTCTGAAATTCAGAACAAGGATTCTGAGATTCGACAGTTGCAGCAG[A/C]AAATTGAAGATGCAAACCAGAAGAGAGTGAAACTGGAAAAGAATATAAAG
Arm_064752_Class_I	N/A	N/A	Chr07	6581200	Unique_Ga	Tm1_Mira454_Contig_43366	GCTGCTGGTTGGGACCTTGATGCTGCCGCTGACTCAATTGAGCCCAATGT[T/G]GTTTATGCCAAGAGAGCTCACAAGAAATATGCATTTGAGTCCCACATTTG
Arm_064761_Class_I	N/A	N/A	Chr04	17553873	Unique_Ga	Tm1_Mira454_Contig_43388	CACTGAAAATTTTACATAACCAACAACTTCTAGTTCTTCATCAATGTCAG[A/C]AGAATCCAAAGGCATCCTTACCCTCAATTTGCCAGGAGTACCCTTCAGTG
Arm_064774_Class_I	N/A	N/A	Chr07	19747722	Unique_Ga	Tm1_Mira454_Contig_43404	AGGCTTGCCCATGTATTCGGTGCGGCTTCATATTCAAGTCTATCATTTTA[T/G]TACCCGTTTCAAGATGACCATCAGCATTAGCATCCATCCTTAGAACAGGA
Arm_064964_Class_I	N/A	N/A	Chr01	34632110	Unique_Ga	Tm1_Mira454_Contig_43779	GGTGCATATGTATAATTAGAACAGTTGAGCTTTAATGGTGAGGTTGTGTG[A/G]AGAGTTTTAACTGAAGGGAAAAGCTTAAAAGATAACATTATGGGTTCTGT
Arm_065024_Class_I	N/A	N/A	Chr07	60178646	2_GaGl	Tm1_Mira454_Contig_43899	AATGCTGAAAAGAACCGGTACCAGGAAAACTGTTATATTGGTGAATCATC[A/C]ACTTCCCAGCAACAACCCGAACCAGAAATGAAAGAAGAGCATCACTTTCC
Arm_065167_Class_I	N/A	N/A	Chr02	59800416	Unique_Ga	Tm1_Mira454_Contig_44281	ACAAGTAAATCAATGAAAGCACCAATGATGAACCCATGGTTACATTTCCC[A/G]TTAGCTTTTAAATACCAACACAAGAGTTGTTCAAGCTCTTCCCAATCATT
Arm_065196_Class_I	N/A	N/A	*	0	Unique_Ga	Tm1_Mira454_Contig_44346	CATGTTGAAATGGAGTTTCATAATGTTGAAATGGAGTTTCATATTTCATC[T/C]CATTATGCTTACAATCTTCCTTCACAATCACTTTATTGAAACCGAAGAAA
Arm_065329_Class_I	N/A	N/A	Chr05	43373613	Unique_Ga	Tm1_Mira454_Contig_44676	ATATCCATACTCTTCTTTGCTGGCTTCACACTAGAATTGGTATTATCCTT[A/G]GGCTTCCTAGGCTTTTTGGCCTTGGGAGTCTTAGGGTCACCCCCAACCTG
Arm_065374_Class_I	N/A	N/A	Chr05	54800870	Unique_Ga	Tm1_Mira454_Contig_44829	ACCTCTCAGCATTTTGAATGGTGTTCTTTGAGAACCCTGGATTATCTCTT[A/C]TGTCACTGCCAGCATCACCCACTGGGTTCATAGCAAATCCACTTCCACCT
Arm_065399_Class_I	N/A	N/A	Chr06	30802383	Unique_Ga	Tm1_Mira454_Contig_44944	GAAGGGCTGACATTAGTGACGGTGAGAGGGGCAGGTCACTTGGTGCCTCT[A/G]AACAAACCCAGTGAGGCTCTTGCCCTCATCCATTCCTTCTTGTCGGATGA
Arm_065416_Class_I	N/A	N/A	Chr02	45259480	Unique_Ga	Tm1_Mira454_Contig_44968	CTTTTGCCTGTCACTGGTGGTAAATTTGAAGGAGACATTGAAAAGAAGCT[T/C]CGCGAGACTGGGGAGTGGATTGGTACCACTACTGAAGCAACCTTCCGTTC
Arm_065417_Class_I	N/A	N/A	*	0	Unique_Ga	Tm1_Mira454_Contig_44968	ATTGGTACCACTACTGAAGCAACCTTCCGTTCCTCCGGAAAAACAATCCT[T/G]TTGGTTGTGCTACAATGGATCCTACCAATTTGGACCTTTTCTCTACTAGT
Arm_065422_Class_I	N/A	N/A	*	0	Unique_Ga	Tm1_Mira454_Contig_44972	CAAGCGGGGCATTGGACGTATGAATGTAAGAATGAACGGGTTTATATGTC[A/G]CGACCGTCGCGTACTCAGCAGCTTAAGAACCCGAAATTGAGGATGAAGCT
Arm_065583_Class_I	N/A	N/A	Chr13	58237723	Unique_Ga	Tm1_Mira454_Contig_45295	GAGAGCAAAATCTTGGTAAATGCATGGTGGCTTGCCAACAACCCTGCTAA[T/C]TGGAAAAATCCCGAAGAATTTAGGCCTGAAAGGTTCTTTGAAGAGGAAGC
Arm_065587_Class_I	N/A	N/A	Chr05	63025147	Unique_Ga	Tm1_Mira454_Contig_45315	CGTTCCGCAACTTTCTTGAATTCTTCCAAGAAGGTTTCTTGGGAAACAAG[A/T]TTCTCTTGATTGTTGCCATCCCACAATTGCAAAGCCGGTTCGATTATGTT
Arm_065685_Class_I	N/A	N/A	*	0	Unique_Ga	Tm1_Mira454_Contig_45514	ACTCAATGAAGGATTGTTTGCTGCTCTGTTTGGGTCATCTGGTCGTCCAG[T/G]GTGATAAAGTCATCTAGAATCCTCCTCCTACCGATTTTTATCAAAGTAAA
Arm_065692_Class_I	N/A	N/A	Chr09	3103647	Unique_Ga	Tm1_Mira454_Contig_45524	ATTACATCCCATAGACCATCACTGGCCAAAATGAGGCATTCATCTTCTTT[T/C]GCTCTAGGAACAAACACTACTTCTGGATCCGGAATGATCCACGGCTTCAA
Arm_065709_Class_I	N/A	N/A	Chr03	567901	Unique_Ga	Tm1_Mira454_Contig_45575	TGACTGATTAACTGTACAGATTTATGGAAGTTTAAAAATCGTTGATGAGT[T/C]CAACTTCCAAACTCGGTAGCGTGAATGAGTCGACTCGGTTTACCAGCACT
Arm_065717_Class_I	N/A	N/A	Chr09	11987113	Unique_Ga	Tm1_Mira454_Contig_45589	CTTACGTGTTCTGCATTTGTTAGGAAAGATGATGATAGAGAATATTGATC[C/G]TTAAAAGAGCGAGTCAGGTATTTGTTTGTGGATGTGGAGGCTGCTTCAAT
Arm_065749_Class_I	N/A	N/A	*	0	Unique_Ga	Tm1_Mira454_Contig_45634	ATGTTCTCTTGTTGGTCTTGCTGTAGTTGTTGTTGCTGCCGCTGTGGCTT[T/G]GCAGTAAAACCCCCATTTGTAGCCCTCCTTTGGACAGGTGGTGCTCCAAC
Arm_065750_Class_I	N/A	N/A	*	0	Unique_Ga	Tm1_Mira454_Contig_45634	ATTTGTAGCCCTCCTTTGGACAGGTGGTGCTCCAACCCTTGGTTTGTTCA[A/C]ATTAGCCACCCTCCTACTATTAAATGCTCTATTGCGAAATGGAGCAACTG
Arm_065753_Class_I	N/A	N/A	*	0	Unique_Ga	Tm1_Mira454_Contig_45634	CAAAAGGAAACCGGTTCCCCTGGAAATTAGACCTTCTTTGAGCTAGAACC[T/C]CCTGTCTAACAGAAGCCCGCGAGTCCATGTACTGTCGTACCTTCAAGGCC
Arm_065957_Class_I	N/A	N/A	Chr01	55525598	Unique_Ga	Tm1_Mira454_Contig_46047	AGGCAGACGTGCCCTCGGCCTAATGGCTTGGGGCGCAACTTGCGTTCAAA[A/G]ACTCGATGGTTCACGGGATTCTGCAATTCACACCAAGTATCGCATTTCGC
Arm_065993_Class_I	N/A	N/A	Chr02	29202942	Unique_Ga	Tm1_Mira454_Contig_46134	CATATATATCCGTTACGTCCAAGTATCAAGCCAATTCCAAACTGTTCAAG[A/G]TGATGGAAATGCTGTTTGCTTTTCTTCACCAGGTAAGGATCAATTATGAG
Arm_066037_Class_I	N/A	N/A	Chr02	62117299	Unique_Ga	Tm1_Mira454_Contig_46233	ACTTAACAATATTGATTATCTTAAGAAATACAAAAAGCTACCAAAATCAT[T/C]ATAGATATAAAATATAGCTCTAAATTGCAATCCAGTCCCGACTTGCACAA
Arm_066038_Class_I	N/A	N/A	Chr02	62116198	Unique_Ga	Tm1_Mira454_Contig_46233	ATGCAACGATAATGTGACCCATTTTTCTTCACTTTAGCCTTGTAAATGTA[T/C]GCCATTCGCTTCCCACAGTACCATCCCACTTCTTCCTTGGTGTTCACCCC
Arm_066106_Class_I	N/A	N/A	Chr01	19020024	Unique_Ga	Tm1_Mira454_Contig_46382	CACCTACTGAAAGTGAAAGCTCTTCAATATCGCCGTAGCCACCGGTCATT[A/G]CATTGCTTTCTTGCTCTGCATCATGGATGAGAGTCTCTTCCTGACCACTT
Arm_066107_Class_I	N/A	N/A	Chr10	29847498	Unique_Ga	Tm1_Mira454_Contig_46390	ACCTTAACTATTTTCTTTGAAGGTTTGGCTGGAGCAGTAGATTTTACCGA[T/C]TTTGCAATTGTGGGTTTTTTCCCTGATGTGCGCACAGATGCAGACACAGC
Arm_066136_Class_I	N/A	N/A	Chr13	15666353	Unique_Ga	Tm1_Mira454_Contig_46443	CAGTTTTAATCTCCAATCCTTTTGTTTACGACTAAATGGTCTACCCTTGC[T/C]GTTGGGGTCCCTGTTCTCCTTCACCTCTGCCAACTTCCATACACAGTTCT
Arm_066189_Class_I	N/A	N/A	Chr11	8547109	Unique_Ga	Tm1_Mira454_Contig_46589	TACCATTCTCCTCTGCCTGAGTTTGTGGCACCTTTTCAGTAGGGGCTTCC[T/C]CTTCTTTTGCAGTTTGAGTCCCATCTGTGCAACTAGCTTCTGCAGGTTTC
Arm_066190_Class_I	N/A	N/A	Chr11	8547044	Unique_Ga	Tm1_Mira454_Contig_46589	TGAGTCCCATCTGTGCAACTAGCTTCTGCAGGTTTCTCTTGAACCTCCAT[T/C]GCAGTCGGGGTTTCTTCAGTACCAGCAGCCTCTTCTTTTTTGCCAGCCTC
Arm_066219_Class_I	N/A	N/A	Chr04	8483788	Unique_Ga	Tm1_Mira454_Contig_46659	TCAACGCTTACTTTCACATACATCCCCATCCCTTCAACTTCATTTCTCTT[C/G]GAACTTTGTAAGCAATTTTTCCTGTATGATCGGATTGGTGGCCATCCTAC
Arm_066224_Class_I	N/A	N/A	Chr04	53358956	Unique_Ga	Tm1_Mira454_Contig_46663	CAATTTTGTGTCACATTTCCATCCGTGGATGAAGTTTTGCTCAATAAATA[A/G]AACTTCATCAACCCCTATAACGCGTCTCACTGTAATAGCAATTCTTCTCC
Arm_066227_Class_I	N/A	N/A	Chr07	3637451	Unique_Ga	Tm1_Mira454_Contig_46667	CAATAACAACTGCATTCACAATTCTCTAATCCTCCTACTCCGCGGATTTC[A/G]AGTAGGGTAACTAAAATCGTGATTACAAGACACAGGATGCCAGGTACAAT
Arm_066293_Class_I	N/A	N/A	Chr08	22989634	Unique_Ga	Tm1_Mira454_Contig_46802	ATCACAAAGAATGGCGAGCTCCTCAGCTTTCTTAAACAACCCTCTTCTCC[T/G]TTTGGCAAAAGTTACCTGCCTTGCTGTACTGTTATCAATTTTCTTAATCT
Arm_066311_Class_I	N/A	N/A	Chr08	49773066	Unique_Ga	Tm1_Mira454_Contig_46906	TGCCACCTGAATGTTGGTGTGCAACACCGTATATGAGATAACCACCAAAC[A/G]GCATGTCAAGGCTTATCCTTTTGGTGTCGATGCATCCATCATTGCCCAAT
Arm_066345_Class_I	N/A	N/A	*	0	Unique_Ga	Tm1_Mira454_Contig_46993	CTATTTTCCAACCATGTCTTTGTGTTGAACTCTTTTTGGGGAACGTTAAA[T/G]ACTTTAAACCAATCTTCGAAGATTGTCCACTTAAACTAAGCTCATTGCTC
Arm_066419_Class_I	N/A	N/A	Chr13	29097711	Unique_Ga	Tm1_Mira454_Contig_47142	ATTCAGAGATGCATTAGCCAAACACACACCAGACCGGTGCAGCCTCAGCA[C/G]GACAAAAGGGCTCGAGGAGAAGGAGCTTTTGGCATTATCCGCGAACAAAG
Arm_066433_Class_I	N/A	N/A	Chr11	17994592	Unique_Ga	Tm1_Mira454_Contig_47164	AGAGACACTATCTGCAATGGTCTCTACTAGATTGTTAAATAAGTCCTCTG[A/T]TATTTTCTCAGGCATTATTCTTGTGCTTCAAGAAAACAGACAAATTTATT
Arm_066484_Class_I	N/A	N/A	*	0	Unique_Ga	Tm1_Mira454_Contig_47316	CATGCTAGCACAATATACAAGCGGTTTCGCTTGAAAGTGTTGGGTGATTG[T/C]TATAATCGTGGTGAGAAAATCGACAGTTCTAAATTAGGTGCAGATCCCGG
Arm_066535_Class_I	N/A	N/A	*	0	Unique_Ga	Tm1_Mira454_Contig_47431	CATGTTGAAATGGAGTTTCATAATGTTGAAATGGAGTTTCATATTTCATC[T/C]CATTATGCTTACAATCTTCCTTCACAATCACTTTATTGAAACCGAAGAAA
Arm_066591_Class_I	N/A	N/A	Chr04	48576148	Unique_Ga	Tm1_Mira454_Contig_47563	GAGGGGGGTACGCTCCAGCCGGTGGATATCCGCCAGGAGGGTGTCCATGA[A/C]CACCATGAGCAAGATGTGAAAACAGACCCTTATCATCAGGCTTATGCTTG
Arm_066828_Class_I	N/A	N/A	Chr01	53470293	Unique_Ga	Tm1_Mira454_Contig_48188	ACACATTTGCATCTGTCACAGCATGTCATGCAAGCTCTCAAGCATAGGTT[A/T]GTCCTTGAGTGTAATTTGCACCTTTGTCCACATAATGGGATGCAATCCTT
Arm_066885_Class_I	N/A	N/A	Chr04	47814100	Unique_Ga	Tm1_Mira454_Contig_48278	GATGTCTCCCCTGCTGAAGAAGAGCCATCTCTTTGAAGACGCTTCATCTC[T/C]TCATATGCCCATTCAAGGCCAGGGCAGTAATGGAGCGGTGGATTAAATCT
Arm_066920_Class_I	N/A	N/A	Chr11	21151485	2_GaGl	Tm1_Mira454_Contig_48370	ATGAGCTTCTTTTTCATCATCTTCAATTGGGACTGACCAGAGGGTTCTAG[T/C]GAAGTTGATTTCCCTGGAGTTTTTTCCAACTCAGTAGCTTCAACCTGCGT
Arm_067036_Class_I	N/A	N/A	Chr06	48375254	2_GaGl	Tm1_Mira454_Contig_48628	GAAGCCTCAAGAGAATCCAACTTCGGAACCAGTATAGAGCCATTCTCAAG[A/G]GATCGAGGCACAGAATTAGTCGTGTCAATGACCTTTGAATGTTCTGCTGC
Arm_067049_Class_I	BAD	N/A	Chr04	61720530	Unique_Ga	Tm1_Mira454_Contig_48647	CCATCCAAGACGAACACAATATATTAAGCGTCCCGTCGGTTTGTTTCTCG[A/C]ACCAATCATTCCCGTTCGGCGGGCCGACGTAAACACTCGACGAGAAATGG
Arm_067069_Class_I	N/A	N/A	Chr12	28868934	Unique_Ga	Tm1_Mira454_Contig_48678	ACTGTTGTACTCCAAGTATTCTCTGTCAACCTGCTCTGAACCTGTCTTAC[T/C]CTTATTGCTTTGTGTTTGATCTGGCTTTAGCTTCACTTCAGGGAACATCT
Arm_067154_Class_I	N/A	N/A	Chr10	8885432	2_GaGl	Tm1_Mira454_Contig_48855	CAGGACTTTTAGCAGCTTTGGCAGCAGGGAGTGTCATTGGTTTAACATTT[T/G]TTCTGGTTGGATTTCTCACTACAAGATGTTCAAATGAAATGGGCATGAAG
Arm_067211_Class_I	N/A	N/A	Chr06	36603171	Unique_Ga	Tm1_Mira454_Contig_48979	TTGTTACGAGAGAGATTACAAGTTTGGAAATGCCTGTATTTGGCATCATG[C/G]CCTTATACGGAACAGGGAATCACCATGTAGTAACATGAACCTGAAGGAGT
Arm_067238_Class_I	N/A	N/A	Chr09	10087781	2_GaGl	Tm1_Mira454_Contig_49014	TATTACAGCGATCTTCTACCGCAAAACCTCAACTTAGAAAGACTTGTTCG[A/G]CGGGACTTGCTGGACCCAGAAAACTACTTGTTTCATTTTCTCATCAACCT
Arm_067260_Class_I	N/A	N/A	Chr08	53074299	Unique_Ga	Tm1_Mira454_Contig_49109	GTCTTTCTTTGGCCAGCATGATGACTCTATGTACTTCATCAAAGTGAGGA[T/C]TTGTGGCATTTCTTGTGTTCTCAATCCATTGCTGCACTTTCTTGTGCGGA
Arm_067323_Class_I	N/A	N/A	Chr01	53050929	Unique_Ga	Tm1_Mira454_Contig_49252	TTCAGTTAACGCATCTTACTACCATATTGTGAATCCATCGACCAACACTG[T/C]TGTTGGTGCTGAGGTGACCCATAGCTTCTCTACCAATGTGAACACCATCA
Arm_067332_Class_I	N/A	N/A	Chr09	10587764	Unique_Ga	Tm1_Mira454_Contig_49273	TTTCTGTCAATGGAAATAATCCGGCTAATAAGGTGGAATAATACATTTTC[C/G]AACTCCTCCCCGTCGCTCCATTCGCATATTTCTGCATTAACTAGCTTCCT
Arm_067476_Class_I	N/A	N/A	Chr06	50055116	Unique_Ga	Tm1_Mira454_Contig_49596	TAAGGGACGATAGGGTTGGGTGGTGGTGGCGTTGGGTAGTTTTTGTACGT[A/T]GGTGGAGGGTAGTACATGCCACCAATGACACCACCGGGTGGTGGTGGAGC
Arm_067579_Class_I	N/A	N/A	Chr13	43424449	2_GaGl	Tm1_Mira454_Contig_49940	TGCATTCACTTCATCAAACCTCTCGTCAGAGAGAGATACCTCTGCAAGTA[A/G]CCTCCAAGCATTTTCGTCGGACGCCTCATCATAGTCCTTCCTCCTTTTCA
Arm_067788_Class_I	N/A	N/A	*	0	Unique_Ga	Tm1_Mira454_Contig_50489	TCGAGTAGCTCATTTATAGCTTCCCCATTTTCACCAAGATTATGGCGACG[A/T]ATATAGGATTTAAGCTCATCACTCATTTTCTGAAGGGGCTCACATCCAGC
Arm_067789_Class_I	N/A	N/A	*	0	Unique_Ga	Tm1_Mira454_Contig_50489	TTCTGAAGGGGCTCACATCCAGCTTCTAAGGCAAGTTTGAAAAATCCAAG[T/C]GAGACAGAGTGCTTAGAAGCTGATTCAGAGAGCTTAATCTGCGACAGCCA
Arm_067806_Class_I	N/A	N/A	*	0	Unique_Ga	Tm1_Mira454_Contig_50520	TGATCTAGCTAACGAAACTTCAATGACTAGTGTCCACCACCTGGACACTA[A/G]AAGCCATCCATGACTTTGATGCCGGCATTCTTGTCCCATTCCTCGGGGGA
Arm_067826_Class_I	N/A	N/A	Chr08	53074362	Unique_Ga	Tm1_Mira454_Contig_50564	CCAACGGCCTTTTCATGTTGGATCCGCCTTCATTTTTTGCTGCCTTTAAC[A/C]GCTGATGTTGTTGTCTTTCTTTGGCCAGCATGATGACTCTATGTACTTCA
Arm_067827_Class_I	N/A	N/A	Chr08	53074299	Unique_Ga	Tm1_Mira454_Contig_50564	GTCTTTCTTTGGCCAGCATGATGACTCTATGTACTTCATCAAAGTGAGGA[T/C]TTGTGGCATTTCTTGTGTTCTCAATCCATTGCTGCACTTTCTTGTGCGGA
Arm_067895_Class_I	N/A	N/A	Chr07	7306088	Unique_Ga	Tm1_Mira454_Contig_50783	AACAAGCAATTTCAAACCGTCGCCTTTGATCCATGTCCCTTGAGACCCGC[A/G]TCGACAGTCGACGAGCTGAATCGGAGCCTGACTCCGAAGAGGACTTGGAG
Arm_067896_Class_I	N/A	N/A	Chr04	57650804	Unique_Ga	Tm1_Mira454_Contig_50788	TACAACTCTCAGGTCAAACATACCACCTGTTCCAACAGTAAATATAGTTA[T/C]AGTTCTCCCATTTCGCAATATCTTCTGCACGGGGGCTTGCCCAACTTTTC
Arm_067931_Class_I	BAD	N/A	Chr13	56280779	Unique_Ga	Tm1_Mira454_Contig_50867	TTAAGTATAAGCAACAAATCCAGCTGAAATGCGATTTGGAATCTTCTTAC[A/G]ACAACTTGTCTCTGAGGTCCTACCTGCTGCTGTTGATGTTGAGGTTGCTG
Arm_067943_Class_I	N/A	N/A	Chr04	1850342	Unique_Ga	Tm1_Mira454_Contig_50897	GAGCGGAGCAGCGTCCGCCGTCGTTTCTCTCACCCAATAAGTATACGACG[A/C]CGCCTGCCCATTGCCGTTGCCGTCGCCGTGGGCGTGGGCGTTCTCTACTC
Arm_067986_Class_I	N/A	N/A	Chr05	63542474	Unique_Ga	Tm1_Mira454_Contig_51001	GCCAGGAGAATCGAAGTCTAATACACGGATCTTGGCGCCGACGTCACCGA[A/G]AACTCGGAGCTGAACACGGTCATAAATGGAGGCGTCTCTGATTAAATCGG
Arm_067987_Class_I	N/A	N/A	Chr08	40640245	Unique_Ga	Tm1_Mira454_Contig_51008	TGAACATCAATACGCAAAATTCCATCTCATTCAGAGCTCCATCACCGTCG[A/G]TATCACCCTCTTTCACCATGCTCACAAGCTCGTCATGTCTCAAATCTTGC
Arm_068004_Class_I	N/A	N/A	Chr07	2057977	Unique_Ga	Tm1_Mira454_Contig_51048	AAATAGCCAAGATCCCTCTTGTTGACATGATCTCTTGGGGAATACCTTCT[A/T]TTTTCCTTGAAAACATCTGGTTCTGGATACCGGACAAGAGAGGTAGATCG
Arm_068162_Class_I	N/A	N/A	Chr12	15729067	Unique_Ga	Tm1_Mira454_Contig_51381	TTACAGTGGAAACCCTAGAAAAGGGTTTTCTGATAAATATATTTTCAGAA[A/G]AGAGCTGCCCAGGTCTGCTTGTTTCTGTACTGGAAGCTTTTCAAGACCTG
Arm_068173_Class_I	N/A	N/A	*	0	Unique_Ga	Tm1_Mira454_Contig_51396	TATGCTTCATTAACTAAAAATGATAGCTTTTCTGCACCAAGTTCCATTGC[A/T]GCCTCAGTAATCTCAATGCGTATAGGCTGCTGGTTTCCAGATAATGTTGC
Arm_068185_Class_I	N/A	N/A	Chr12	33094783	Unique_Ga	Tm1_Mira454_Contig_51437	GCAAGGTTTTCAAAATACTCCTCGACGAACCCGAAACCGGCCGAAGAAGA[A/C]GACGAACCTGGCTCAGATTCAATGCTCAAATACATATCAACCAACAATAA
Arm_068192_Class_I	N/A	N/A	Chr09	12859566	2_GaGl	Tm1_Mira454_Contig_51449	TCAGCAATCTCGTCATTTTCAAGCACACTAACCAACTCATACTCGACAAG[A/C]GATAGATTGTTATCCTCTTTAACAACAAAGTTGGCAGGGTCAGTGACCTC
Arm_068323_Class_I	N/A	N/A	Chr11	56708624	Unique_Ga	Tm1_Mira454_Contig_51801	TGGTGCTGTAAATTTGAGATTGCATCAAACCCATTTCGCCTTTGCATCTC[C/G]GAGAACATCTCCCGTCGCTTCATATCCATGGCAAAAGGCACCACCTTGGT
Arm_068339_Class_I	N/A	N/A	*	0	Unique_Ga	Tm1_Mira454_Contig_51862	CAAGAATCAAGAAGTTTGTCAAAGCACACAACCGGTGCTCACAGATAGAA[T/G]ATGAACTGAGGAGATCTCAAGCTCGATTGCAGAAGGCAGGAGAACAGCTT
Arm_068427_Class_I	N/A	N/A	*	0	Unique_Ga	Tm1_Mira454_Contig_52081	CAGATACCTCATCCTACCGGTTCCAGTGGTCTTTCTTCTGATTGCCTTCA[C/G]ACTCCAGTTATATGTCCTCTTACGAGCAGCAGGGAAAGCACAGGCAGAGC
Arm_068436_Class_I	N/A	N/A	Chr11	3798943	Unique_Ga	Tm1_Mira454_Contig_52104	AACATTTGACCGAATTGGAAAGTCTCAAAACAAATGTTACATAAAAATAA[A/C]CACTTGTAGATAAGTCTGGAATAAGAAGACAAGTTACTCCACTTCAGCCA
Arm_068590_Class_I	N/A	N/A	Chr07	3120798	Unique_Ga	Tm1_Mira454_Contig_52419	GTAAGCATTGATGGGTCAGCTTTGAATTATGATTCAGATGAGTTCACTGA[A/G]AATAACAAAGTTGAGGAAGCTCTTAAAAATGGTGGGAACACCTCAAATGC
Arm_068593_Class_I	N/A	N/A	Chr01	25312897	Unique_Ga	Tm1_Mira454_Contig_52427	GAAATCAAGAAAATAGTTTCAATTCAGACAACAGGCACAGAGTAGAAAAT[T/C]AATCAATCTTTGCGAAGATCCATGTATTCCCGGCGGATCCCATCAGCATT
Arm_068594_Class_I	N/A	N/A	*	0	Unique_Ga	Tm1_Mira454_Contig_52427	TCCCGGCGGATCCCATCAGCATTTATGACAACGATTTCAAGTTTGTCTCC[A/G]GTGTATATATCTCTTTCGGATGCCAAAGCAAAAACAGTTTTTACTAAATC
Arm_068701_Class_I	N/A	N/A	*	0	Unique_Ga	Tm1_Mira454_Contig_52624	GCCTTTCCAGCAACAGGAGCCTCCTGTGCTAAAGAAGTTGACAGGGGATC[T/C]GAAAACCTGATTGCCCTTGCTTTTCTTTTTTCTCCTTCAATGGTGTCAGG
Arm_068703_Class_I	N/A	N/A	Chr09	28117031	2_GaGl	Tm1_Mira454_Contig_52631	AATTCCTTGGGATTTCCTTCTCGAGTAACAGATTTGATCAAGCTTTGATC[A/G]TCACTCAAAGAGAGACCATGAATTACAAGCCTTAAGCAATTGATAAGTGG
Arm_068883_Class_I	N/A	N/A	Chr08	5702762	Unique_Ga	Tm1_Mira454_Contig_53135	AACTAGGATAACTGTTATAATACGATTCACTCCGAAGAATTTGCAGGAAT[A/G]AACTTGAGTGATATGCTATTGACACAATGGCGCTCATCGGTGGGTGTTGG
Arm_068938_Class_I	N/A	N/A	Chr04	58163989	Unique_Ga	Tm1_Mira454_Contig_53299	TCCCCCTTACTTTTTCCCCCTTTACTGGGAAGAAGAGTCTGGTGAATATT[A/G]GGCAAAACACCTCCATTTGCAATGGTGACTGAACCCAAAAGCTTACTTAG
Arm_068943_Class_I	N/A	N/A	Chr06	47036931	Unique_Ga	Tm1_Mira454_Contig_53308	GTAATCAGAAGCCAGGAACTTGATCGGTTACCAGGAATGGGAATCTTAAG[A/T]GGTGGCTGACCCGAAATGGTTCTTGAAATATTTGCGACTAAATCCTGCAG
Arm_068981_Class_I	N/A	N/A	Chr03	298777	Unique_Ga	Tm1_Mira454_Contig_53410	GAGTAATCACGACCTCGATATGGTGAGCGCCTTGGAGATCGATGATACCC[A/G]TAGTCATCACGACCACCACCACGGTACCTGCCACGTTCACCACGACCATA
Arm_069034_Class_I	N/A	N/A	Chr09	3415900	Unique_Ga	Tm1_Mira454_Contig_53528	CTTCCAGCCACCACCAAACACATAATCTATAGGCTCATAACCCCTGCACT[T/C]AAAAAGCATCAGAGGTGCATAGTTCTCTGCTTCGCTCTCTTCCTGGGTCA
Arm_069035_Class_I	N/A	N/A	Chr09	17434022	Unique_Ga	Tm1_Mira454_Contig_53529	GAAACCAGGAGGAACAGCAAGACAACAAGGAGTCTATTTCTATGGCAGCA[A/G]ACATAATTGGGAGAGCTGCTCATTTTGTTTTCTTCAAAGAGGGAACGGTG
Arm_069091_Class_I	N/A	N/A	Chr04	53233432	2_GaGl	Tm1_Mira454_Contig_53644	AAGTGGCTTCTTGTCTCCATCAAATGTATCAACAAATACTTCACCTCTGC[T/C]TTCAATTTTCCCTTTTAGATCAAGCACCACCAAGTCTCCATTCCTTGGAG
Arm_069111_Class_I	N/A	N/A	Chr02	62308480	Unique_Ga	Tm1_Mira454_Contig_53674	TTCTCCTTAAACCACTAAATATTAATTATATATAATAAACTTACTCGAGT[A/T]TATTGTTGCTTTCTCTTTCAGGTCTATGCTTTTGAAGCAGCCTCATCTTT
Arm_069113_Class_I	N/A	N/A	Chr02	62308657	Unique_Ga	Tm1_Mira454_Contig_53674	TCACTTTTAATTTCTCCAACACTCAACTTGTCGAGGAGATCAGCAGTGAC[T/C]GTGGCGTCTTTGTTTTCCTCTTTCTTTCCCTGACTTTCAGCAACCTCTTG
Arm_069303_Class_I	N/A	N/A	Chr08	48517091	Unique_Ga	Tm1_Mira454_Contig_54147	ATCAACTCTTCTTGCCAGTAAATTCCTTTGTATTCTTTCCTAAGATTCAC[A/G]AACGGGTTGCTCGCTTTGCTGTGCCAAATGTAAGGCAATCCTGTCTTCAC
Arm_069388_Class_I	N/A	N/A	*	0	Unique_Ga	Tm1_Mira454_Contig_54417	CTCCGTTGTCATGCAATTCTTGGTTCAATGCGAGCAGGAGGTGAAGAGTA[T/C]GTAATCCCGAAAGGGGATTGGTTTGAAATTGTTTCATCTCCACACTATTT
Arm_069425_Class_I	N/A	N/A	Chr10	61566436	Unique_Ga	Tm1_Mira454_Contig_54505	TGCAAAGGAGATTCTGAAGTTGGGGCTGGAGTTGCAGGGTCAGTCTTCTT[C/G]TCAGATTCCAGGCCATTGTCACCCAACGCTGGGACTGAAGCTCCTGTGCC
Arm_069454_Class_I	N/A	N/A	Chr02	2044934	Unique_Ga	Tm1_Mira454_Contig_54590	TAGTGATAACAATTCTCGAGCAAATAAAGCCCTTGGGACAATCCTCTTCT[C/G]TAAGCTTTGACTGAAAATACTCGGTTGTTTAGCAACGAGATTCGAATGAT
Arm_069499_Class_I	N/A	N/A	Chr04	54431744	Unique_Ga	Tm1_Mira454_Contig_54722	AAAAATGAAGTAAGACTATCAAGCTCAGCGCGCTTCTTCGCTGCTCTCCT[A/G]AAAGGCTTCCGATTTCGCCACCTCAAATGACCTATCCCACTCCCATTCTC
Arm_069502_Class_I	N/A	N/A	Chr04	54432030	Unique_Ga	Tm1_Mira454_Contig_54722	TCCATCAATGAGTCAAAAGAGGACACCAAATGTTGAGTCCCAGGCATACA[T/C]GCTGCACAGATATAAACCTTTGGTGGGAACGCTAAATTAACACATCTTAT
Arm_069545_Class_I	N/A	N/A	Chr01	8603640	Unique_Ga	Tm1_Mira454_Contig_54867	CCTCATGTGATAGCACTCTTCATTATACCAACTCATTTTACAACACATGT[T/C]GGACTGCTGTTCCTCGAGGCCATCTGGACGGCAAACATTCATGATTGCAT
Arm_069587_Class_I	N/A	N/A	Chr05	60008243	Unique_Ga	Tm1_Mira454_Contig_54997	ACCAACAAATGGAATAAAGCAGGCAATACAAACCCCAAACCACAGCACAC[A/G]CTGCTTCCGATCAAGGACAAGAAATCGGCAAAATTTGGGACGAACAAAGC
Arm_069604_Class_I	N/A	N/A	Chr02	45259480	Unique_Ga	Tm1_Mira454_Contig_55045	GAACGGAAGGTTGCTTCAGTAGTGGTACCAATCCACTCCCCAGTCTCGCG[A/G]AGCTTCTTTTCAATGTCTCCTTCAAATTTACCACCAGTGACAGGCAAAAG
Arm_069635_Class_I	N/A	N/A	Chr03	567901	Unique_Ga	Tm1_Mira454_Contig_55148	TGACTGATTAACTGTACAGATTTATGGAAGTTTAAAAATCGTTGATGAGT[T/C]CAACTTCCAAACTCGGTAGCGTGAATGAGTCGACTCGGTTTACCAGCACT
Arm_069687_Class_I	N/A	N/A	*	0	Unique_Ga	Tm1_Mira454_Contig_55312	TAAAAGATATGAATGTCGCCGTTCCAAATATCCTCGGATTCATCTTTGGA[A/G]TACTTCAAATGATACTTTATGCCGTTTACAAGAACCATCCCAAGAAAACA
Arm_069752_Class_I	N/A	N/A	Chr06	38705559	Unique_Ga	Tm1_Mira454_Contig_55425	TTTGATAAGATCACTATCAAGAATGCCAAGAAGGGAAACGATGACGATGA[T/C]GATTATGATAGTGAGAAGGAAGTAGTGTGGCAAGACGATAACTATATTCG
Arm_069772_Class_I	N/A	N/A	Chr08	3242167	2_GaGl	Tm1_Mira454_Contig_55486	ACATTTCTCTGCTCTGCCTGTGGGAATCCTTGACCACCTCCATGCCCTGG[A/G]TAAGTTTGTCCATACCCAGGATTTGCACTCTGTCCATAACTCTGCCCAGA
Arm_069782_Class_I	N/A	N/A	Chr09	28445083	Unique_Ga	Tm1_Mira454_Contig_55518	TCAGCACCGTCGACGCCAGCCACATCGCCGCCGCTACTAGGAGGTGAATC[A/G]ACCAGTAAATCGGCCAAGAAATCATCATCGGAGACAGGTTGAGTCTCAAC
Arm_069824_Class_I	N/A	N/A	*	0	Unique_Ga	Tm1_Mira454_Contig_55586	CATATGTCGGCTTTGATTAGCATCGGGAATCAATGTATTTGAGCTTTGGT[A/C]GATTTTCAAGATTTATGGATTTCTAAAGCGTGGAGCTTGGGACGCATCAG
Arm_069933_Class_I	N/A	N/A	Chr10	59313702	Unique_Ga	Tm1_Mira454_Contig_55815	ATGGGAATATCATTGGGAATTCAGAGAGTAGTTCAACTGATGAAGAAGAA[A/T]CATGTAAGAAACCTAGAGAAGAAATCATCAAAGCCAAAATTTCAAGAGCT
Arm_069947_Class_I	N/A	N/A	Chr10	2729940	Unique_Ga	Tm1_Mira454_Contig_55828	GTAGGTTGGCCACCTATCAGATCATTTAGGAAGAACTCATTGGCCTCGGC[T/G]TCGAAGAACACTGATGAAGTCGATGGGAAGGCAGGGCCTGGTGCTTTGTT
Arm_069949_Class_I	N/A	N/A	Chr13	42249548	2_GaGl	Tm1_Mira454_Contig_55830	GTTCAAACTGGTATTGAAATCTACCGATGCTTTTGTCGCAAAACAAACTC[T/C]GAAGAGAGTGATGAAGTCAACCTAACAGAGCAAACTAAACTTCTTGGAAA
Arm_069990_Class_I	N/A	N/A	Chr07	29505882	Unique_Ga	Tm1_Mira454_Contig_55949	AGAACCAAAGAGCCTTCTTCAACAGGAAGCTCTTTCTTCAACAGATCAAT[T/C]GTCGCTGACACCATCTTCCTCTGTATTGTTTCTTTGACCCCCCAAAGGCA
Arm_069994_Class_I	N/A	N/A	Chr10	59348055	Unique_Ga	Tm1_Mira454_Contig_55957	AATCCCACTTTGTCTTAAAAGCTCGATAGAATCATTAGCGAACACATCTT[T/C]GTTGACGTTAAATTCGCGGAAATTGAATTGCCAAATGCAGTATTTATCAG
Arm_070237_Class_I	N/A	N/A	*	0	2_GaGl	Tm1_Mira454_Contig_56168	ATCTTTGGAACTTTGATGATTTCCCTGCCATGGCGGAGGGTGTTTTCTGA[A/G]CGAACTTTCCATAATAACTAGTGTTTGTAAATAAAGCAACATGAATTTGG
Arm_070326_Class_I	N/A	N/A	Chr09	17504534	Unique_Ga	Tm1_Mira454_Contig_56234	CCACTGAGGGCAGTTGCTGGTGTCAAGTATTCCCTTGAAAAATTATTTTC[C/G]AAGATTAAGAGCTCTCTACCTCCTGGCAAAGTCCAAGAAATATTGATGAT
Arm_070372_Class_I	N/A	N/A	Chr11	10016632	Unique_Ga	Tm1_Mira454_Contig_56280	CTTCTTCTCAGCTGAGATTGGCTACCAACTTCACCAATGATGCTAGCAAC[A/T]GATGTTGCAGAAGGCGGTGAATAAATTGGAGGAGATGCAACATAGGGAAA
Arm_070402_Class_I	N/A	N/A	Chr02	7629606	2_GaGl	Tm1_Mira454_Contig_56308	GTCTCCATAAAGTAGGTTTTCTCTCTCTCGGCAAAGGCCTTAGCTTCCTC[A/G]GTGGAAACGGCACGCAAGTGTCGTAGGTCTGCCTTGTTACCGACAAGCAT
Arm_070426_Class_I	N/A	N/A	Chr09	7621999	Unique_Ga	Tm1_Mira454_Contig_56314	AAGCTATGGGGGGATAACTTCCTAGGTGCTGATTTAGTTTCAATTTTTGG[A/G]TGTCTAAAAACATTGTTGATGTTAAAGACAAACTTATTCTGAAATTCAGA
Arm_070475_Class_I	N/A	N/A	Chr04	49610484	Unique_Ga	Tm1_Mira454_Contig_56362	GTTTTTGATGAGTTATTCACTTGCTTTGTGATGTTCATGTTTGCACTGCC[A/G]GTACCATGGTGGGGTTTCTGGTGGCTTGGAGGTCGGATTTGAGCAGAAGG
Arm_070489_Class_I	N/A	N/A	Chr04	47152385	Unique_Ga	Tm1_Mira454_Contig_56376	TTCAAGGCTGCAAGCTTAATGTTCAAAGCTGATACAGCCAGGACAAGAGT[C/G]ACATTCTACAGCTCTTACTACCACACGAGGAGTGATGACTTCGGGTCTCT
Arm_070557_Class_I	N/A	N/A	Chr04	28511467	Unique_Ga	Tm1_Mira454_Contig_56429	ACGCCGGACATAACGAGTTTAAGGGATGCGGATAGAGTGACAGGGCTGTT[A/G]GAATGTGATGGGATAAGGGATATAAAGATGATAGTAAACAGAGTGAGGAC
Arm_070656_Class_I	N/A	N/A	Chr11	51363527	2_GaGl	Tm1_Mira454_Contig_56524	AAATATGCCATCAAGAACCAGCTTGGCAACCTCCCAATGGCACCAAGGAA[T/C]GGGTACGTCAAAAACTCAAAGTCTTCCAAGAAAGGGTGTAAATGATATGC
Arm_070665_Class_I	N/A	N/A	Chr09	41882898	Unique_Ga	Tm1_Mira454_Contig_56533	AGCTTACTTGATGATTCATCAACATCGGAGAGTGGGTCACGAGCCTATAT[T/C]ACCTATAGGAGCTGTATACCTGCAGTTAACGAGGAGAAGTTATCAGTACT
Arm_070721_Class_I	N/A	N/A	Chr01	10435797	Unique_Ga	Tm1_Mira454_Contig_56577	TTCTTCAACCTAGCACCAATATGACGTTCGTTCGCACGTTCAACACGGAG[T/C]TTGTTGTATGCCTTGAATGATTTCATGTCCTCGGTGACCTTCACGAGCTC
Arm_070804_Class_I	N/A	N/A	Chr08	4590590	Unique_Ga	Tm1_Mira454_Contig_56641	ACAGGACTCAGAGATTATGGATTTGTTATCTTCCTTATCACTCTCTTCTA[A/G]AGCTTGGGTGATCCCTGTGAAACTGAAGGCTGAGCTAGTCACATCTTCTC
Arm_070823_Class_I	N/A	N/A	Chr07	50430023	Unique_Ga	Tm1_Mira454_Contig_56653	AAGAGAGAGGCTGGTCTTGGTTGCTGTGAAGGTAACAAAAGGTTCTTGGA[A/T]ATGGATGCTTTGGGATTCAAGATTGGATGAAGGGAGTGAGAAGAAAGAAT
Arm_070831_Class_I	N/A	N/A	Chr01	32718118	Unique_Ga	Tm1_Mira454_Contig_56657	GAGGGGCTCTGATCCGGTGGCTTGAAGGAGAGCAGGGTCTTGCATCCAGA[A/G]GTGGTACTTTGGGACATGTGCTTCCATGTATGGTACCATTATCACCTTCT
Arm_070833_Class_I	N/A	N/A	Chr08	54929579	Unique_Ga	Tm1_Mira454_Contig_56666	ATGGGTTCAGTCCGGTCTTGGATGGCTAGCCCCTCCGAGATGTCCGCGAG[A/T]GATTTGAGATTGCACTTGATCAAAGCTTCAACAAAGTAGCATGTCTCGTC
Arm_070881_Class_I	N/A	N/A	Chr02	7629606	2_GaGl	Tm1_Mira454_Contig_56691	GTCTCCATAAAGTAGGTTTTCTCTCTCTCGGCAAAGGCCTTAGCTTCCTC[A/G]GTGGAAACGGCACGCAAGTGTCGTAGGTCTGCCTTGTTACCGACAAGCAT
Arm_070894_Class_I	N/A	N/A	*	0	Unique_Ga	Tm1_Mira454_Contig_56706	ACAACTTACAAAGGTGTAACTTTGCACCACCCAAAGAGATGGCACGTCGT[T/C]ACCGGCAAGGGCTTGTGCGTTGTCATGTGGTTTTGGGTCCTGTACAGGGC
Arm_070981_Class_I	N/A	N/A	Chr04	21153941	Unique_Ga	Tm1_Mira454_Contig_56771	TGAAAGTAATACCACACCACTAAAATGTAAATGAAGATGAAACAATCTGC[T/C]GAAAAAAGCAGGTTCATGAATTAAAACATCAGAGCATATTCCAGTTTTTT
Arm_071029_Class_I	N/A	N/A	Chr10	57742476	Unique_Ga	Tm1_Mira454_Contig_56810	GAGCCGGGGGAATTGGCTTCCCTATTTTGTTGGTGACAATAGTTGCTCTC[A/G]TTATTCCGTTGTCCGTTTACTGAAGATAAAATGTTGTTTGAATTGTAGCT
Arm_071037_Class_I	N/A	N/A	Chr12	2070273	Unique_Ga	Tm1_Mira454_Contig_56816	TCTCAACTGACACTGAAGCAGAAATGAATGCTGTTATGAATGCAGCTATG[T/G]CTGCCGGGGCATTTAATGCTGTAATTTGTACTCACCATGCTCATGGTGGT
Arm_071110_Class_I	N/A	N/A	Chr09	28117031	2_GaGl	Tm1_Mira454_Contig_56881	AATTCCTTGGGATTTCCTTCTCGAGTAACAGATTTGATCAAGCTTTGATC[A/G]TCACTCAAAGAGAGACCATGAATTACAAGCCTTAAGCAATTGATAAGTGG
Arm_071172_Class_I	N/A	N/A	Chr09	14405117	Unique_Ga	Tm1_Mira454_Contig_56931	ACAATATGGCACAAGAACAAAAGGATCAATAAGTTTATGCTTCCAAAGAA[A/C]CAGATGGACGTTTCTACATTCAGTCCTTACCCTGCGGAACTCCAAAGCAT
Arm_071206_Class_I	N/A	N/A	Chr01	52515900	2_GaGl	Tm1_Mira454_Contig_56972	AGCATCAAGTGATGGACGGTTTAGGCTTTGTGATTTTTCATCATGTCATT[A/G]ACATCCAGCTCTATTTCCAACAGCGAAGAATCCTTCCGCATGCTGTAATG
Arm_071234_Class_I	N/A	N/A	Chr01	30128505	Unique_Ga	Tm1_Mira454_Contig_57001	GTTGATGTTTTTCAAGTTGTGCCTTGGTATGTTAAGGTATATTTCCATTC[T/C]CTGCAAGTGTTTGTTGATCAACAACCTAAGGCTGTTTCAGATATTATTGA
Arm_071249_Class_I	N/A	N/A	Chr12	4350355	Unique_Ga	Tm1_Mira454_Contig_57013	CTAGCTCCAACCTGTCAAACCTAACCGGTCCGCAACGTTATACATTACCA[A/G]TTGATCCCAGGTAGAACCAAAGAGATGTTCTCCTCCTATGGCAAATGTCA
Arm_071250_Class_I	N/A	N/A	Chr12	4347535	Unique_Ga	Tm1_Mira454_Contig_57013	CCACACCGGCGTCGATGACAGTATAGAATTGCTATTGTTTGTGTAATTGC[T/C]GTTAGGGTTAGGGTGAGGGTTCAGGGCTGCGTTCGCTGATGCCTGCGACT
Arm_071328_Class_I	N/A	N/A	Chr04	39660285	Unique_Ga	Tm1_Mira454_Contig_57102	CTCTTGGCACCTTTGCTGGGCTTTGGATGATCCTGCTGAGGAGCGACAGA[C/G]ACCCCAGCTATGGCCTTCACCAAGTTGTCCATATTGCTTTTATCATTTCC
Arm_071356_Class_I	N/A	N/A	Chr06	30469626	Unique_Ga	Tm1_Mira454_Contig_57137	AGCTTCATCCTCAATTTCGGGTTCTTAAGCTGCTGAGTACGCGACGGTCG[T/C]GACATATAAACCCGTTCATTCTTACATTCATACGTCCAATGCCCCGCTTG
Arm_071393_Class_I	N/A	N/A	Chr04	41371467	Unique_Ga	Tm1_Mira454_Contig_57162	CAGGTCTCTTATGCTATTGGTGTGCCTGAGCCCTTGTCTGTCTTTGTAGA[T/C]AGCTATGGAACTGGAAAGATTCCTGACAAAGAAATCCTCCAAATTGTGAA
Arm_071435_Class_I	N/A	N/A	Chr01	54047317	Unique_Ga	Tm1_Mira454_Contig_57199	GTTATATTTCATATGCTCAGATCTCAACTTTCGTACAATCGGAACCCTCC[A/G]ATTCCTACATTCAATCCCGAAAACTTTAAGTTTTAATTACATCCACGAGT
Arm_071476_Class_I	N/A	N/A	*	0	Unique_Ga	Tm1_Mira454_Contig_57234	GCTGCTGATTTTGATGAGGATGAATTGGAAGCGGAACTCGAAGAACTTGA[A/C]GGTGCTGAGTTGGAAGAACAGCTTCTCCAGCCTGCAACAACTGCTCCTGC
Arm_071555_Class_I	N/A	N/A	Chr08	55355828	Unique_Ga	Tm1_Mira454_Contig_57286	AAGAATTCAACTTTGACAACAGAAAAGGAGAAGCTTCCGAGAAGCCCACC[A/G]TCAGGTCCGAGTGGTGGGCTAACGAAAAGGTTGCCGGAAAGGAAGCTAGG
Arm_071562_Class_I	N/A	N/A	Chr08	54539078	2_GaGl	Tm1_Mira454_Contig_57293	GAAGATGTGGGTCACAGTGATTCAGCAAGAGAAATGATGGAAAAATACTA[T/C]ATTGGTGAGATTGATCCAAAAACTGTCCCGGCAAAGCGCACTTACATTCC
Arm_071570_Class_I	N/A	N/A	Chr09	16308387	2_GaGl	Tm1_Mira454_Contig_57307	CAATTCATTAACTTAAAGAAGTTAATACAGATGCTAAGAGTCTAGAACAC[A/G]ACAGTGTCAAGCATAGTTCCCAAAGTCTGAACTATGTTTGAGGACATCAA
Arm_071597_Class_I	N/A	N/A	Chr09	1883071	2_GaGl	Tm1_Mira454_Contig_57333	TAACAAGACAATAAAATCCCAAGAAGATGCCTGCACAATCCCCTCAACTC[A/G]AATATGGTTATACCACTCAACTCCATGTTCTAAAATGGATGACTGTGACA
Arm_071599_Class_I	N/A	N/A	Chr11	55711194	Unique_Ga	Tm1_Mira454_Contig_57335	TGTTGTGGATTCGGCTTGGGTTTCAACATATTCTTAAATTTATCCATCTT[A/T]ACCTTTTCTTTCTCTAAATTAGTCCCTTTTCCTTTCCCTCTCTTCGTAGC
Arm_071611_Class_I	N/A	N/A	*	0	2_GaGl	Tm1_Mira454_Contig_57344	AGACCAAGTGGATTTAGCAGTGGACCTCCAGGGTAGCCAGGTTCTAAACC[T/C]TCCAGTGCAGCTTCCAATCCAAAGAAAGATCCTTCTTTGGCTTGAGAACC
Arm_071614_Class_I	N/A	N/A	*	0	Unique_Ga	Tm1_Mira454_Contig_57348	GGTAGTAATAAAGGGATTGTTGTACTTGTTACGAGCCAAAAAGAAGGGGC[A/G]GTCACCGGTGGACCTGCATTCGTACAAGCTGTCGGAGAAAATATTCTCGA
Arm_071616_Class_I	N/A	N/A	Chr06	10579710	Unique_Ga	Tm1_Mira454_Contig_57353	CACCGCTTTGGTTATGTCTGCCGGTTTTCGGTTGTCAAATTGCTGCGGCC[A/G]CTGCTACTTCCAATAACTCGATTTGGTTCCCCCACTCTAGCTGCCAAAGC
Arm_071625_Class_I	N/A	N/A	Chr08	56938816	2_GaGl	Tm1_Mira454_Contig_57361	TATTGGAGATATCTATCCATGAATTAAGCGTATTTAGAGCTTTTCCTGAT[A/G]ATTGTGTCTCACGAGCCAATGCTACCCCTTCAGAAAGTGATTTCACATGA
Arm_071653_Class_I	N/A	N/A	Chr07	13914023	Unique_Ga	Tm1_Mira454_Contig_57394	ATAAATTTGGGGGGTTTGGAGACGGAGTTTGAGGGTTTAATGGGAGGAGA[A/G]AGGGGAAGGAAGATGGGTTTGAAGGTGAAGATTGGGAAGTTAGGGTTTCG
Arm_071671_Class_I	N/A	N/A	Chr13	4174587	Unique_Ga	Tm1_Mira454_Contig_57419	ACCCAAATGACCAGAAAACCGATATGAAAGCAGCCACGATTCCACTGGCG[A/G]TAGCATAAAAAGTAGCCGGCGATGTGATTTTCCCAGTAATTACAACAGAA
Arm_071678_Class_I	N/A	N/A	Chr02	48162639	Unique_Ga	Tm1_Mira454_Contig_57431	AACGCCTAAGCTCTTAAGATTCTGAGCCCCGGATGCCTGGGTCTGCTGAA[T/G]AATATAACACAAACACTTTGGTTCTTCTTCTTTTATACTCGAAACCGAAC
Arm_071714_Class_I	N/A	N/A	Chr04	56937709	Unique_Ga	Tm1_Mira454_Contig_57467	ACTCAACTTCTCAAGTAGACCAGCTGCAGCAGATGCCTCTTTATTTTCCT[T/C]TGTTGATTTTTGTGATTCAGCAACTTCTCGGAACGTTTCCATGAAGCTTT
Arm_071755_Class_I	N/A	N/A	Chr07	23164096	Unique_Ga	Tm1_Mira454_Contig_57508	TCCGATATTGCTTGAACAGCACGACACGTCATCATCATGATCCAAGTTAG[A/G]GCTCAAACATCGATTTTCATTGAGCCGATGATGATCCACCAAAATTCTCC
Arm_071782_Class_I	N/A	N/A	Chr04	5833719	Unique_Ga	Tm1_Mira454_Contig_57534	TTCCTTCTCCTTTTCTAATTTCAGTACCTCCCACCACAGTATGAAGATAG[T/C]GAGTGTCTAAGATGGACATCGGAAGATGTTTCTTGCAGAAGAAGTCATGG
Arm_071855_Class_I	N/A	N/A	Chr03	42269176	Unique_Ga	Tm1_Mira454_Contig_57606	ATCAACTTTGCCCTTTTCTTTGGCCTTTGAGGAAGCTTACATCCCTTCAT[A/T]GCCATGAAATCCTGTTCTTTTTCTTTATTAGATAATGTGGTGAACAATCT
Arm_071937_Class_I	N/A	N/A	Chr04	56924155	Unique_Ga	Tm1_Mira454_Contig_57665	CGACGATATTGAAGAGGAAGAGGCCATCCAGGCTGGATATACCGGTGTCC[A/G]CGACGGCTTTGTGTTTTGGGGTTCCGGCTACTCCCTGTGAAGTGGCGAGA
Arm_071946_Class_I	N/A	N/A	Chr06	38861387	Unique_Ga	Tm1_Mira454_Contig_57670	GATAGAAGCCCTGAAAGTGTTTCCAAAAGAATATTTTGCTTCTCATGGTC[T/G]TTCTTCAGCTGCAAAAGATCACTCCTCAACTGATCAATCTCTTTTGCTTG
Arm_071967_Class_I	N/A	N/A	Chr07	11940703	Unique_Ga	Tm1_Mira454_Contig_57698	TTAAAATTTCCAGGAAGATTCTTCTGTTTCTCTTCAATGAATTTAGTGAT[A/T]GCATACTGACTTGATCCAGTCTTCTCCTTCAAAGTAACGATTGCATCTTT
Arm_071992_Class_I	N/A	N/A	Chr09	6285744	Unique_Ga	Tm1_Mira454_Contig_57734	AGGATGCCGAAAACGAAGATCGGGCCGATGATGACGATGGCAATGAAGAC[A/G]ACGAAGGAACGAAAGTGTGATTAAAGGCTTGTTTGGCAGAGGAAGATTGT
Arm_072038_Class_I	N/A	N/A	Chr09	62354367	Unique_Ga	Tm1_Mira454_Contig_57778	TATGATGGGTTGAAAGGAGTGAAGAGATTAGTTGATGTGGGAGGCAGCGC[T/G]GGGGATTGCCTCCGAATGATTTTGCAGAAATATCCCCATGTTGAGGGAAT
Arm_072067_Class_I	N/A	N/A	Chr02	2045454	Unique_Ga	Tm1_Mira454_Contig_57802	GAGCTTGCTAAACTCTTGAGTAACTATCCTCGTCTGTTGATATCTAGTTT[A/G]GAGAAACAAATCATCCCCTCATTTAATTTACTCAGGAACTTGTTTCAATC
Arm_072068_Class_I	N/A	N/A	Chr02	2044934	Unique_Ga	Tm1_Mira454_Contig_57802	ATCATTCGAATCTCGTTGCTAAACAACCGAGTATTTTCAGTCAAAGCTTA[C/G]AGAAGAGGATTGTCCCAAGGGCTTTATTTGCTCGAGAATTGTTATCACTA
Arm_072127_Class_I	N/A	N/A	Chr06	47555132	Unique_Ga	Tm1_Mira454_Contig_57873	TGTTAATTCTTGTGAGGAGCAGTTGCAGAAGGATCTCTTAGCTGCTTGTA[A/T]GATCTCCTGGGTTAATGGTTATCCATGGACTACAACATTTTTTGGTTGTC
Arm_072221_Class_I	N/A	N/A	scaffold_14	662742	Unique_Ga	Tm1_Mira454_Contig_57952	GCCCAAGTGACACCAGAGATTCCACCAAAGAAGAACCCTCCAGTGAACTT[A/G]GCCCATCCATCCGCCGTTTGCAACTGGTCTGGCTCTTTCTTCCTCCCAGT
Arm_072436_Class_I	N/A	N/A	Chr11	1921616	Unique_Ga	Tm1_Mira454_Contig_58149	TCCTTTGCTGGAGCGGGTGGAGGAGGAATCATGTGAGGTGGAGGTGAATG[T/C]TTCAGCTTCACAAGAATGTGTCGCATTCTTGAAAGATCGGTCGGTTTTCC
Arm_072442_Class_I	N/A	N/A	*	0	Unique_Ga	Tm1_Mira454_Contig_58155	CCGTAGTTGTAGAAGTCATGGAGAATAGGAGTGCTAACCAGCAAATACAC[A/G]ATCAGGAGGAAAGCTCCAAAACCATGGCCGAATACAAAGAGAATAGCACC
Arm_072447_Class_I	N/A	N/A	Chr03	41847140	2_GaGl	Tm1_Mira454_Contig_58160	AAGACTTGCAAGCACAAATTTCATGCAGCGTGCCTCTACAAGTGGTTCTC[A/G]ACTTCTCACAAATCTTCATGCCCCTTATGCCAGTCTCCGTTCTAACCTTG
Arm_072517_Class_I	GOOD	N/A	Chr04	48690056	Unique_Ga	Tm1_Mira454_Contig_58235	TCAACTTCTTTTTCCACGAGAACATTTACATGATTATCAATCGTAGTGCC[A/C]AGTTTCTTTGCATATTCAGCTGCAACCTCATGTCCGAGTAATGGTTGTTG
Arm_072644_Class_I	N/A	N/A	Chr06	43744800	Unique_Ga	Tm1_Mira454_Contig_58370	GGGTTCTTTGAAATAGCCTCAGGATCAAGTGGTTGAGAATGCATCCAATT[T/C]GGAACCTGCCTTAGCTTAAAGCTCCACAAGTGAATAAAGCATGTCTGAGA
Arm_072649_Class_I	N/A	N/A	Chr01	44291670	Unique_Ga	Tm1_Mira454_Contig_58375	GGTTTCCTTGATCTCCTCGGCAACTGGTTCTGGCACTGTTTCCTTAGGAG[T/C]CTCCTCTACTACTGGCTCCTCAGTAACAGCCTTTGGTTCTTCTACCACCT
Arm_072655_Class_I	N/A	N/A	Chr08	51528563	2_GaGl	Tm1_Mira454_Contig_58378	CCTTGAGTAGTTCAAGTGCCTTCAAGTAAGGGTCTGGGTATGGTTTGGCA[T/C]GCTCGCACTCGCTTCCTACAATAACAACATCAAAGAAATCCTTGAGCCCA
Arm_072660_Class_I	N/A	N/A	*	0	Unique_Ga	Tm1_Mira454_Contig_58392	ACTGGAGCTCTGGACTCTCCTTGTCTTCCTTGCTCCTTCCTTTTGAAAGC[T/C]GAGCTATGGCCGAGGTGCACAAGCAAATTCCGAGAAGTGCTCGGGTGTTC
Arm_072717_Class_I	N/A	N/A	Chr09	13954024	Unique_Ga	Tm1_Mira454_Contig_58453	TGAGGATTTGGAGGTCCCTACACATAAAACCAAAAATATAGTGAACTATG[T/C]AAATCAAATGGAGAATACCAAGAAACTTCTGCTGGTGGATGGTGGCCCCA
Arm_072756_Class_I	N/A	N/A	Chr02	25950392	Unique_Ga	Tm1_Mira454_Contig_58501	GTTCCCGATGAAATTACCACAAAAAACAGAGTTTCGGTAATCATCATTTG[C/G]GGTTAAAACAACAAAAGAAATGATAAGACCAACTCAGAAATACTGGTTGG
Arm_072757_Class_I	N/A	N/A	Chr02	25950519	Unique_Ga	Tm1_Mira454_Contig_58501	TTACCAAACATGTCTCAATAGCCCCAATTGTCATTGCGGATCTCATCATC[A/G]AATTTCTTTTTCAGTTCGGGATGTTTCTCAAAGTACTCATCTGCTGTCAT
Arm_072867_Class_I	N/A	N/A	Chr07	54513828	Unique_Ga	Tm1_Mira454_Contig_58642	TTACTGACCCTACATTCTCTTCATCTTTATTCTTATTTTCACTAATCATG[T/G]AACCTTCCATGATTGGATTTAAGGCAAGTTGACCAGAATAAAGGAATAAG
Arm_072926_Class_I	N/A	N/A	Chr09	31859415	Unique_Ga	Tm1_Mira454_Contig_58689	CTCTCCTGATATAGTGAAGAGGGATTTTGGGCGCCACTCATGCTGGATCA[A/G]TGCGCTTGCTCTGCCATAGTTGTTCATACGAGCCTTCACTGTGGTCAATG
Arm_072989_Class_I	N/A	N/A	Chr05	2455402	Unique_Ga	Tm1_Mira454_Contig_58776	TGAAAGCTTGTTCTTAACTGGATTCATCGAAATGTTGGGTTTCTTTTGAG[T/C]GTTTCGATTCAATCCCAAAGTAACTCACGTACCATTTCACGAATTTTCTC
Arm_072990_Class_I	N/A	N/A	Chr05	2455344	Unique_Ga	Tm1_Mira454_Contig_58776	TTCAATCCCAAAGTAACTCACGTACCATTTCACGAATTTTCTCAACCCAG[A/C]AGCTAAATCCGTGGTGGGTTTATACCCAAAATCCTTGTAAGCTAACGTGA
Arm_073034_Class_I	N/A	N/A	Chr06	43163658	Unique_Ga	Tm1_Mira454_Contig_58865	AAGAGTTCGCATCGTATAGGCATCTCCATCTCATAGAAGGGGTTCTTCAA[A/T]ACATAATCTGTGTAGAGCTCATAAACAACTTTCAAGAGAGCCTCCATGTG
Arm_073051_Class_I	N/A	N/A	Chr11	12793496	Unique_Ga	Tm1_Mira454_Contig_58877	TTGACCCGAAGCAGTGAAAATGGTAACGTCGCTGAGCATATCGCCGATGT[T/C]GGTGGGGAATTCAGCGGCAGAGGAAGAAGAGACTCGGGCCATGAAACGAG
Arm_073067_Class_I	N/A	N/A	Chr11	38142935	Unique_Ga	Tm1_Mira454_Contig_58881	TTTTTGTTTGCTGAACTGAATGTGGTGGCAATAATGGCTTCTCTTTGACT[A/G]CCCAAACTGTGACGATTTTTGTGATGAGAAGTACCTTTTACCTTGTCTCC
Arm_073068_Class_I	N/A	N/A	Chr11	38142986	Unique_Ga	Tm1_Mira454_Contig_58881	CCCAAACTGTGACGATTTTTGTGATGAGAAGTACCTTTTACCTTGTCTCC[A/C]TGACTTGAACTGACTGGACCACTGCAGCTCTTCCTTCGACCTAGCTTTGG
Arm_073127_Class_I	N/A	N/A	Chr05	7799571	Unique_Ga	Tm1_Mira454_Contig_58938	TTGCTCCTCTTGATAGCATCCGCAATCCCTTCCAAAGTAGCAACTTTCAA[A/G]CCATAAATCTTCCTCCAACACTGCTCTTTCAAAACATTAATGTACTCCTT
Arm_073146_Class_I	N/A	N/A	Chr05	8837482	Unique_Ga	Tm1_Mira454_Contig_58963	CAGTTTAAAATCCCAGATTGGTTTTTGAACAGGCAGAAGGATTACAAGGA[T/C]GGAAAGTATTCCCAAGTTGTGTCCAATGCTCTCGACATGAAGTTGAGAGA
Arm_073158_Class_I	N/A	N/A	Chr04	6361881	Unique_Ga	Tm1_Mira454_Contig_58984	AGGTTCCTTAGTGGGTTGAAAGAGGAAAGAGTTGAAGCTGCTAAAGTCTT[T/C]AAATCAGGAGGATTTGGTGATGTCTTGACCGACCAAGTTGTGGACAAGGC
Arm_073159_Class_I	BAD	N/A	Chr04	6361938	Unique_Ga	Tm1_Mira454_Contig_58984	GGAGGATTTGGTGATGTCTTGACCGACCAAGTTGTGGACAAGGCAAGATT[A/T]ATTGATGATGTAAGGCAAGCACTTTATGCATCCAAGATTTGCAGTTATGC
Arm_073201_Class_I	N/A	N/A	*	0	Unique_Ga	Tm1_Mira454_Contig_59038	TAATATGCAATCCTTGTATAATAGAAGCCTGGAATGAACAAAATGGATCC[C/G]AGTATTGCAAAGAAAAGCCCATGGGCGCGGTCACCGCCGACTTTGTTGAC
Arm_073226_Class_I	N/A	N/A	Chr04	49601111	Unique_Ga	Tm1_Mira454_Contig_59075	AGTAGCATCAAGCTTCAAGCCTTCTTCTTCTTGGATTTGAGCAGCACGAA[A/C]CCAATAAAAATACAGAGGAGGCAAAGGAGCACCACACCGGCACACACAGG
Arm_073239_Class_I	N/A	N/A	Chr11	5142120	Unique_Ga	Tm1_Mira454_Contig_59083	TTCGTAAGCTAAAAGGTCAGTGGCTGAAAACCGGGTAATGGTGCTGCAGG[A/T]GGGGGAAGTGGATTGGAGCTTGTCCCTGGTGGTGTAGGCTTGCTGCCCCA
Arm_073302_Class_I	N/A	N/A	Chr10	13492033	Unique_Ga	Tm1_Mira454_Contig_59147	GAGGAAAGAAGGGAGATGGAGGAGACCATGAGGAAGGCTACACCCAGTGA[A/T]GTTGGTGGCATTTTGAGGAGGATAATGGGAGCAAGAGAGGCTGCAGAGAG
Arm_073317_Class_I	N/A	N/A	Chr07	46530721	Unique_Ga	Tm1_Mira454_Contig_59162	GTTATTAGCAGCAGCTCTTGTAAATTGTTTCTTCTTGGTCTTGCGTCTGG[C/G]TGCAGATTTCCAACTCTCACTTGTCCTTCCAGAAACTTTATCGAACACAA
Arm_073365_Class_I	N/A	N/A	Chr06	47036931	Unique_Ga	Tm1_Mira454_Contig_59214	GTAATCAGAAGCCAGGAACTTGATCGGTTACCAGGAATGGGAATCTTAAG[A/T]GGTGGCTGACCCGAAATGGTTCTTGAAATATTTGCGACTAAATCCTGCAG
Arm_073387_Class_I	N/A	N/A	Chr08	43054309	Unique_Ga	Tm1_Mira454_Contig_59238	TCTTTTGGAAGGCTGTTGATGTAGAGGTAAAAACGCAACAAGTCCTCCTG[T/C]GAGACAGTTTTATTGTCAACCACATCATCGTTGCAAGTAAGCACCCATAA
Arm_073416_Class_I	N/A	N/A	Chr09	8767411	Unique_Ga	Tm1_Mira454_Contig_59280	CGTAGACATTGCAAAAGCGGTGGACATCTTCCCTGTTATTGGTATTAATT[T/G]CATTGACAATTTCTTCAGCAGAGTTGCGCAGTGGATCAGGATTTGCATTT
Arm_073458_Class_I	N/A	N/A	Chr08	45565460	Unique_Ga	Tm1_Mira454_Contig_59345	GGGTTGAGATTGCACATATTGCTGAACTGATTGAGTTGCCTGTAGACCAT[T/G]TGGAGAAGAAACTTTCTCAGATGATTCTTGATAAGAAGTTTGCAGGGACG
Arm_073517_Class_I	N/A	N/A	Chr08	43301781	Unique_Ga	Tm1_Mira454_Contig_59450	ACAACTCTCGTGCTTGTAGAAGTATGAAAGCCTTGCGATTGCATCTACAA[T/C]ATCAGTTGATTTATCCATCACAATTACTGCAGCAGTTCCAAGTCCTGACT
Arm_073594_Class_I	N/A	N/A	Chr13	20660648	Unique_Ga	Tm1_Mira454_Contig_59540	ATTTCTGGCTTGATTTCCACTTGATTGAAGGTCTTTCCATTGTAAACACC[A/G]ATAATACTACCAATCATTTCAGGAACTATAATCATGTTGCGGAGGTGTGT
Arm_073658_Class_I	N/A	N/A	Chr01	8603640	Unique_Ga	Tm1_Mira454_Contig_59611	ATGCAATCGTGAATGTTTGCCGTCCAGACGGCCTCGAGGAACAGCAGTCC[A/G]ACATGTGTTGTAAAATGAGTTGGTATAATGAAGAGTGCTATCACATGAGG
Arm_073663_Class_I	N/A	N/A	Chr11	3116432	Unique_Ga	Tm1_Mira454_Contig_59615	ACTTAAAATTATTTATTTTTAAGTTGGAAGGAGGTTTATAGCTATAATTA[T/C]GGAAAGACTACAGACTAAAACTAGTGGATCGCCATCAAAACAAGACAAGA
Arm_073684_Class_I	N/A	N/A	Chr11	18371279	Unique_Ga	Tm1_Mira454_Contig_59657	TGTAAGGGATGTTGACACCGCACTTGCCTGGGAGTCCGCTTGCAATACCA[A/T]AGTTGATGCCAGAAATGCCGGCGGCCGCACTTTTGATGCATTTGCAAGCT
Arm_073700_Class_I	N/A	N/A	Chr07	60579286	Unique_Ga	Tm1_Mira454_Contig_59683	CAGATGGGACTTGAGGAAACTCTTCTTGCGGTTGGATTTTATGGCTCTTA[C/G]TCTCTTCCATAGTGGAATTTCTAGAAAATTCCTCAATGTACCTCCGAGTC
Arm_073712_Class_I	N/A	N/A	Chr07	30606787	Unique_Ga	Tm1_Mira454_Contig_59696	TATTAACATATTTCCGAACATCATCTTCCTTAGAGAGGTTGAACAACTTC[T/C]GGATTTTCGAAGCTCTCTTTGGACCCCTCATTCTTGGCTTCTCAGTGTCG
Arm_073716_Class_I	N/A	N/A	Chr09	4198846	Unique_Ga	Tm1_Mira454_Contig_59700	ATAATGGTAATGGATCATGGGAAGCTTTCCCATCAAATGGGCAGCCCGAA[T/G]TGACATCTGCTTGGCAAACCCCAGCTGCTGAACCAGGGAAGGCAGATTGG
Arm_073717_Class_I	N/A	N/A	Chr09	4198634	2_GaGl	Tm1_Mira454_Contig_59700	CAGCATGTCAGCACTGGTCAGTTAAGTGGGGGGAGTGCCAGTAGTGTGGC[A/G]TTGCCAGGGCCAGGGAAGACACCGGTTTTAGCTCTTCCTGCACCAGATGG
Arm_073810_Class_I	GOOD	N/A	Chr13	207476	Unique_Ga	Tm1_Mira454_Contig_59784	TTACAGTTACAAACGACCAGAGAATTTCAGCTAAAACCTGGATGGCTAAT[A/G]CACACATTCAACGAGGTTGATGGATGCAACGACGACCACTTTTAGCATTC
Arm_073820_Class_I	N/A	N/A	Chr11	22533796	Unique_Ga	Tm1_Mira454_Contig_59792	TCTCTAACAGTAACACCTCCATTTTCACCTGTTTCAGCCTCTTCTTCTTG[A/G]CCCTCAAAAGCTGGATGACTAAGAATACTGTTAAACAACTGCGTTCCTCT
Arm_073826_Class_I	N/A	N/A	Chr04	12015362	Unique_Ga	Tm1_Mira454_Contig_59798	ATTGAAAGTTGAGCCAGGCAACAAGTACAACATCATTTGATCATACTATA[A/C]TCTATTTTAGAACTTCTCTACAAATTCCATAGCCCCGAGAGATTGCCATG
Arm_073827_Class_I	N/A	N/A	Chr04	12015287	Unique_Ga	Tm1_Mira454_Contig_59798	TTCCATAGCCCCGAGAGATTGCCATGCAAAAACTTGAAAACATTCTCAAC[T/G]GGATAATATCAAAGGATTCTTATCTCCAAACATATGATACCTTTTGCATA
Arm_073837_Class_I	N/A	N/A	Chr02	3556273	Unique_Ga	Tm1_Mira454_Contig_59817	GCTGGTTTATCAGGGTGGGAACAATCAGCAAGGAGGTAAGTATAAGTAGA[T/C]GATTCTTTCTCGAACAACTGACGAAACAATAGCTTTGGAGGCGATTGAGA
Arm_073913_Class_I	N/A	N/A	*	0	2_GaGl	Tm1_Mira454_Contig_59898	GCATTTTGTTTTGATATGACTATACCTTTGTACACGGAAAGCCTACGTCT[A/G]TTTTCTGGAACTTCCAATTTGATCTCTACGATATCACCGGTCCTAAGGTC
Arm_073930_Class_I	N/A	N/A	Chr02	17602110	Unique_Ga	Tm1_Mira454_Contig_59926	CTCCTTCCTTCTATCATCATGCCGCAGTTTCTGTTCAGGCACAGAAGCGA[T/C]GGTACAACTTGGCTCTTGAATTGAATCTGTCCTACCAGAACTAGAGCAGG
Arm_073931_Class_I	N/A	N/A	*	0	Unique_Ga	Tm1_Mira454_Contig_59926	GAACTAGAGCAGGCTGGTTCTTCGCTGCTGATTGATGCATCAGATGCCCG[C/G]GGCTTTTTCAAGGAAAATCTAATCTTTATAATGTTTCCATCAACCCTGCA
Arm_073938_Class_I	N/A	N/A	Chr04	54040279	Unique_Ga	Tm1_Mira454_Contig_59947	TTTTCTTGCCATTGAAACTGTAAGTATTGTAGTTATTATCCAATGTCACA[A/T]GTATTTGATCATTTGGTTGGAGATCCTGTTCAATCTTCCCATACAATTTT
Arm_073979_Class_I	N/A	N/A	*	0	Unique_Ga	Tm1_Mira454_Contig_60014	TATGCTTCATTAACTAAAAATGATAGCTTTTCTGCACCAAGTTCCATTGC[A/T]GCCTCAGTAATCTCAATGCGTATAGGCTGCTGGTTTCCAGATAATGTTGC
Arm_073980_Class_I	N/A	N/A	*	0	2_GaGl	Tm1_Mira454_Contig_60014	TTTTGCATGTTTCCGAAAATTCCTGCCTTGGAAGGTGCACCATCACCCTC[A/G]TCACCATTTTCCTTTTTTCCTCCAAACAGCCCATACACACGAAGAGACTT
Arm_074002_Class_I	N/A	N/A	Chr09	6145775	Unique_Ga	Tm1_Mira454_Contig_60029	AAAGCCAGTGGAGTGGAGAGGGTGTAAGTATTGAGTTGATGTCCCACCTT[C/G]ACAACCTTGGACACCAGGTTTTTCTTCTTACTGTATAGCTGGTTTGGTCC
Arm_074003_Class_I	N/A	N/A	Chr09	6145852	2_GaGl	Tm1_Mira454_Contig_60029	CTTACTGTATAGCTGGTTTGGTCCACCTAGGAGCTTGGCAAGGCAGTTAG[T/G]GTTTGAGATGCCTGATGGAAGCTGGACCTTGAAAGAACCATTTTCTTCAG
Arm_074066_Class_I	N/A	N/A	Chr04	61394125	Unique_Ga	Tm1_Mira454_Contig_60134	TTGTAAATAGGTGTGATTCCTAGGAGATCGAAGCATTTTCGCATAACCAC[A/G]GCAGTTGCTTCACATAATAGTAGTCGACTCGTTTCCATATCTGACCCGAT
Arm_074094_Class_I	N/A	N/A	Chr04	5833719	Unique_Ga	Tm1_Mira454_Contig_60168	TTCCTTCTCCTTTTCTAATTTCAGTACCTCCCACCACAGTATGAAGATAG[T/C]GAGTGTCTAAGATGGACATCGGAAGATGTTTCTTGCAGAAGAAGTCATGG
Arm_074109_Class_I	N/A	N/A	*	0	Unique_Ga	Tm1_Mira454_Contig_60196	TTCACAGAGATGCTCGCCTGTGATATATCCACTCCTGAAGACTGTAGCAC[T/C]TGGGTCAAAGAATTCCGTATCCCTTGAGAGTAAGCACTTGACAGGTCTAC
Arm_074272_Class_I	N/A	N/A	Chr09	21675656	2_GaGl	Tm1_Mira454_Contig_60429	ATGATGAGGATGCTGCATATGCGTGCAGATGCCATTGTTACTAGCAACCC[C/G]ACTTTACTCCAACGCACTATGCAAGACAAAAGAACACAATGCCTTGAAGA
Arm_074276_Class_I	N/A	N/A	Chr09	27067297	Unique_Ga	Tm1_Mira454_Contig_60442	AAACTGAGTTTGTTGGAGTCAAAAGACCATTCACTGCTTTCGCTACATCT[T/C]GAAGGGCATCAACATCTAGCCCAGAATCAATCTCATCGAGTATAGCCAAG
Arm_074292_Class_I	N/A	N/A	Chr10	5140363	Unique_Ga	Tm1_Mira454_Contig_60479	ATGATGTATGTGGAAGAGACGTGCTCGCGAAGAGCCATGAGTTCTCTTCC[T/G]GTCAATTCCCTAGTGAGTTTGTTATCTATATTGAGCTCGCTTAAGATCTG
Arm_074341_Class_I	N/A	N/A	*	0	Unique_Ga	Tm1_Mira454_Contig_60573	GGCCTGTATCTCATAGGCCGCCTGAACCTTGGTACCCTCCCATAACCATA[T/C]GCAGGGTAGTAAGCAGGACCAGGAATGAAAGGCCTTCTGGAGTGGAAAAA
Arm_074438_Class_I	N/A	N/A	Chr02	11929592	Unique_Ga	Tm1_Mira454_Contig_60747	AGGTAAGGGAATACCCTTGCTTTCTTGTCCCATTGTAGCTTTGTTAATCT[C/G]TTTTGCAGCTTTGGGGTCTGTCAATAATGTCTTCTGAAATGACTGTGAGA
Arm_074452_Class_I	N/A	N/A	Chr04	22158358	Unique_Ga	Tm1_Mira454_Contig_60758	TCCAAGCCTAAGTTAATGATTGCCTTGGTCCCTTCAGCCAAGGTCCTACA[A/G]CCCTCAAGCCTCTTCAAAGCCACATTTATGTAGAAAGTCAAATATATAAG
Arm_074454_Class_I	N/A	N/A	Chr03	34219564	Unique_Ga	Tm1_Mira454_Contig_60763	CGGGAGTCCATGGAAAAACAACAGAAACTCTTGAACCGAAAGATTGTTTC[C/G]GAGATTCTGCCTGCCAAGAAGTTCTATCGAGCAGAGGAATATCACCAGCA
Arm_074481_Class_I	N/A	N/A	Chr10	56082335	Unique_Ga	Tm1_Mira454_Contig_60801	ATATATCACAATCACAACCAATACCGTAATCCCAGGATGATGTCTCATTT[A/G]CTTCGTTTCTTGGCTTCACTGTAGAGTATAACCCCGAAGACCGTGAGGGT
Arm_074493_Class_I	N/A	N/A	Chr13	11399240	Unique_Ga	Tm1_Mira454_Contig_60809	CAGCAGATTCAGTTCGGAAGCATCCACAAAATGAGCTTGAGAGGGTTAAG[T/C]GCAGTTTACGAAAGCTTTCTGACTCTTCAAAGGAGGTTTCTGATAAGTCC
Arm_074517_Class_I	N/A	N/A	Chr03	45632981	Unique_Ga	Tm1_Mira454_Contig_60862	TGTTCCTGGTTTGGCCAAAAGTCCACTCGTCCAGTAGGGTCTGAAGTTTC[T/C]GTTACCTTAGGAATCATTGAAATCTCGTTGTCGACAAATTTCTGTACAAT
Arm_074539_Class_I	N/A	N/A	Chr11	6851956	Unique_Ga	Tm1_Mira454_Contig_60904	TGGGGACAGTGCACAACAGGAAAACTAATCAAAGCCTCTAATCCTGCTTC[A/T]CCTAGCATTTTCTTCAAGCTCTTTAGGAATGGATAAGCTGCAGAATGATC
Arm_074560_Class_I	N/A	N/A	Chr11	8384898	Unique_Ga	Tm1_Mira454_Contig_60962	TTGTCAGCAACCTGATTCACCTTCCTGACACACTCTTCACTTTCTGGTGC[C/G]AGGAATGTGTCATCAAGCATGCCAAGGTGCTCATACCACAGTGACAAACG
Arm_074590_Class_I	N/A	N/A	*	0	Unique_Ga	Tm1_Mira454_Contig_61035	ACTGGCTAACTTCCTAGATGCATTCTTCTTTGGAGATGGCTTCTGCTTGA[T/G]TTTCTCGGGACTTTTCATAGGTGCAATACTCGCAACTTCAGACTGTGGAG
Arm_074612_Class_I	N/A	N/A	Chr09	2351905	Unique_Ga	Tm1_Mira454_Contig_61080	ACTCCTTTTCTGTTCCACCTTAAAGCTCTCCTCGATCAGCCCGATTATGG[A/G]AGGAATTCGGTCACTTGCGGCATAATGTAGCCGACTAGGTAGCTCTTCCT
Arm_074655_Class_I	N/A	N/A	Chr05	25209472	Unique_Ga	Tm1_Mira454_Contig_61174	GATTTAGCACTTGATTTGCTTTTGCCACTGCTGTTGTGATTAGCATATTG[C/G]TCTGTTGGTTGTTTGACATTGCCTGTCACGACTTCAAAAATGGTCGGAAG
Arm_074676_Class_I	N/A	N/A	Chr04	49762655	Unique_Ga	Tm1_Mira454_Contig_61226	GACTCCAAACAATGCTCCAGCAAGCAATGACATGAAAACAGTTCCTGGAA[T/G]CATGAAAGTTTGCATGAAAATATAGACTGCACAATACCCCACCAACACTT
Arm_074680_Class_I	N/A	N/A	Chr08	5702762	Unique_Ga	Tm1_Mira454_Contig_61238	CCAACACCCACCGATGAGCGCCATTGTGTCAATAGCATATCACTCAAGTT[T/C]ATTCCTGCAAATTCTTCGGAGTGAATCGTATTATAACAGTTATCCTAGTT
Arm_074689_Class_I	N/A	N/A	Chr01	52515900	2_GaGl	Tm1_Mira454_Contig_61259	AGCATCAAGTGATGGACGGTTTAGGCTTTGTGATTTTTCATCATGTCATT[A/G]ACATCCAGCTCTATTTCCAACAGCGAAGAATCCTTCCGCATGCTGTAATG
Arm_074727_Class_I	N/A	N/A	Chr07	2328210	Unique_Ga	Tm1_Mira454_Contig_61332	TGATCGGATTGCAAAGACAGCTTGAGTGACAGCGATAAAGGATCCGTCGC[A/C]GGATTTAAGTCTGTGTTGAGATCGGATCTCTGAAGAGCTGGGAAATTTGG
Arm_074734_Class_I	N/A	N/A	Chr11	17994921	Unique_Ga	Tm1_Mira454_Contig_61347	CATGCCAAGAACCAAAGCAAAGCATAGAAGAGTCAGGAAATGGTAATTAA[A/G]CCATTCAAATAGAACCCATATTAAAGTTGCACTAGCTAAAAAACTGGCTG
Arm_074770_Class_I	N/A	N/A	Chr13	32096974	Unique_Ga	Tm1_Mira454_Contig_61444	TCGATAAGAGTTATGCTTCTAATGAATCCTGAATTCTCAGCAATCCAATT[C/G]GCAGCCATAAGAAAAGCAGAATCATGTAAAACTAAATGCACAGGAGCTAA
Arm_074772_Class_I	N/A	N/A	*	0	Unique_Ga	Tm1_Mira454_Contig_61448	ACTGCTGAAGCTCCAGTCAAGAACTTTGTTGCATTGACCCAACCGTTGTC[A/G]GATTCAGATAAAAGAGAAGAAGCATCAGAGCCCGAAAAGAACAACAAAGG
Arm_074789_Class_I	N/A	N/A	Chr07	23280194	Unique_Ga	Tm1_Mira454_Contig_61521	TGCCTAAGTGATTCAAGCCGGGTGTTCTCATAAAAAGTTTGAAGGTATTC[A/G]GGATATAAGACTGGGTCCTTTCGAGGTGGCAAATCCAGAATGAGAACAAG
Arm_074814_Class_I	N/A	N/A	Chr12	33524047	Unique_Ga	Tm1_Mira454_Contig_61582	CAAAAAAGATAGCCATATATTCAGAAAAGTGTTAATCTTAGGCTGTTAGA[T/C]CTCAGCATGTGAAAATCTGGAACATCACTGCAATATCCAGTGCTATCACT
Arm_074815_Class_I	N/A	N/A	Chr12	33524138	2_GaGl	Tm1_Mira454_Contig_61582	GTGCTATCACTCTCAAAATCCAAATACCAACAGATAACCAGTAAAATGCA[T/C]ATTTAACTAGATATGACTAGTTTCATTTCAATGAAAAGACTAACAAGCAT
Arm_074835_Class_I	N/A	N/A	Chr09	39955096	Unique_Ga	Tm1_Mira454_Contig_61611	GCCGACGGAGTCTGTGGTTTCTTTTGACTATCTCATTGTCATCATCATCT[A/G]AGGAAACAAGAGATTCCGAATCTGATTTAGAATCATGATGCTTCCATCTT
Arm_074878_Class_I	N/A	N/A	Chr01	54822691	2_GaGl	Tm1_Mira454_Contig_61732	ATCGTATCATTGTTACAAACAAAGATGTACCCTCCAAGCACCTCATTTCT[T/C]GGGAGTGTCTCAGTTGCAGGCAAAGTCTTGAATCTTTTGTCAACGGCGTT
Arm_074887_Class_I	N/A	N/A	Chr12	33094783	Unique_Ga	Tm1_Mira454_Contig_61757	TTATTGTTGGTTGATATGTATTTGAGCATTGAATCTGAGCCAGGTTCGTC[T/G]TCTTCTTCGGCCGGTTTCGGGTTCGTCGAGGAGTATTTTGAAAACCTTGC
Arm_074888_Class_I	N/A	N/A	Chr10	5140363	Unique_Ga	Tm1_Mira454_Contig_61758	ATGATGTATGTGGAAGAGACGTGCTCGCGAAGAGCCATGAGTTCTCTTCC[T/G]GTCAATTCCCTAGTGAGTTTGTTATCTATATTGAGCTCGCTTAAGATCTG
Arm_074894_Class_I	N/A	N/A	Chr10	8924261	Unique_Ga	Tm1_Mira454_Contig_61767	ATGGCATAAACCAGTCTGGATGAGGAACTCTCGATCAGACCAGCAACTCC[A/G]GCAGCCGCAGATTGGGCATTTGAAGGCAGGAAAAGGTCATGTTTCTGATC
Arm_074898_Class_I	N/A	N/A	Chr11	18371279	Unique_Ga	Tm1_Mira454_Contig_61778	TGTAAGGGATGTTGACACCGCACTTGCCTGGGAGTCCGCTTGCAATACCA[A/T]AGTTGATGCCAGAAATGCCGGCGGCCGCACTTTTGATGCATTTGCAAGCT
Arm_074932_Class_I	N/A	N/A	Chr04	6361938	Unique_Ga	Tm1_Mira454_Contig_61872	GCATAACTGCAAATCTTGGATGCATAAAGTGCTTGCCTTACATCATCAAT[A/T]AATCTTGCCTTGTCCACAACTTGGTCGGTCAAGACATCACCAAATCCTCC
Arm_074959_Class_I	N/A	N/A	Chr09	23771252	Unique_Ga	Tm1_Mira454_Contig_61935	CAGTGGAATCCTCAGCATTTCTCAACCCAATCGGGAAGTTAAGTTGCAGG[T/C]TGCGTGCTGTTTCTGGAATCGCTTGGTTTAATGTGTCTCTCCGTTGTTCT
Arm_074979_Class_I	N/A	N/A	*	0	Unique_Ga	Tm1_Mira454_Contig_61982	GGCCTTGAAGGTACGACAGTACATGGACTCGCGGGCTTCTGTTAGACAGG[A/G]GGTTCTAGCTCAAAGAAGGTCTAATTTCCAGGGGAACCGGTTTCCTTTTG
Arm_075034_Class_I	N/A	N/A	*	0	2_GaGl	Tm1_Mira454_Contig_62147	TTTTGCATGTTTCCGAAAATTCCTGCCTTGGAAGGTGCACCATCACCCTC[A/G]TCACCATTTTCCTTTTTTCCTCCAAACAGCCCATACACACGAAGAGACTT
Arm_075054_Class_I	N/A	N/A	Chr04	14911221	Unique_Ga	Tm1_Mira454_Contig_62191	TGTGATTGGGGGCATGTCAAGTCATACAGATTGTTTGACTTGTGGTGAAG[A/C]GTACAATATTGAGACAAGGTCATGGAGGAGGATAGAAAATATGTACCCTG
Arm_075061_Class_I	N/A	N/A	Chr05	57151608	Unique_Ga	Tm1_Mira454_Contig_62217	CCAGATAAATTCCACCTTCTCCCACACATTGCAAAGGAACCCATCCACGT[A/G]TTGCTGACCCAAGTACGTAGCACCCTCTAGCCAGTTGGGGCGTAAAATCC
Arm_075079_Class_I	N/A	N/A	Chr04	51867743	Unique_Ga	Tm1_Mira454_Contig_62284	GAACTTATGTTAATAGAATAGCTAAGGACACTTTCCAGAAGGTTTGTACA[A/G]ACTTATAAATATACCAAAACTTCAAATAGTTATTATGAATAGATCATCTA
Arm_075083_Class_I	N/A	N/A	Chr11	59249407	Unique_Ga	Tm1_Mira454_Contig_62304	AGCCAAGGGTTGCTAAAATCACTTGCATGGTCTCGTCTAAGATCCCAGAG[A/G]GGCCTTCATCCTCTGATTCTCCAAATCCATCGCCACCACCGCTGCTGCCG
Arm_075105_Class_I	N/A	N/A	Chr02	2045454	Unique_Ga	Tm1_Mira454_Contig_62340	GATTGAAACAAGTTCCTGAGTAAATTAAATGAGGGGATGATTTGTTTCTC[T/C]AAACTAGATATCAACAGACGAGGATAGTTACTCAAGAGTTTAGCAAGCTC
Arm_075123_Class_I	N/A	N/A	*	0	2_GaGl	Tm1_Mira454_Contig_62378	CCAAATTCATGTTGCTTTATTTACAAACACTAGTTATTATGGAAAGTTCG[T/C]TCAGAAAACACCCTCCGCCATGGCAGGGAAATCATCAAAGTTCCAAAGAT
Arm_075129_Class_I	N/A	N/A	Chr07	32536490	Unique_Ga	Tm1_Mira454_Contig_62387	CCCATTTCAAATTATTGCTTCAATACTAGCATCGCTAATAACTTCTCATC[A/G]ATAATGTAAATATCTTTCTTCATGTATGGTCCAATTTTGCAATTCAAACC
Arm_075142_Class_I	N/A	N/A	Chr05	3390872	Unique_Ga	Tm1_Mira454_Contig_62429	GTTGGAACTGAAGGATTCCGAGCCATTCTTCGCTGTTCAAGAGCCTCACC[T/G]GCGGCTACTGCCCCACAATTGTTGTATCGCAATACTGATCCAACTACTTT
Arm_075199_Class_I	N/A	N/A	Chr05	15106115	Unique_Ga	Tm1_Mira454_Contig_62597	ACATAGATAATTCAATGTTTTCTCTTTCTTTTGTTGCTTCCCTTGATCTT[C/G]TTGTCCGGAGCTGTCTGTGAAGACTGCAACTTTACGCCTACAGCTGAACT
Arm_075201_Class_I	N/A	N/A	Chr03	43260810	2_GaGl	Tm1_Mira454_Contig_62599	AATATCTCATTGTGACTGACCACTCCCGGGTTTGTAAAGTTCCAAATTCC[A/G]GTCAAGTTCCTCTTTCCCATCTCGATGGAAATCGGAAGAAGCTCATCGAG
Arm_075252_Class_I	N/A	N/A	Chr01	26163347	2_GaGl	Tm1_Mira454_Contig_62740	TAATAGCTTATGAACAAACAGCGACACAATTATCTGTCATTCAGTGCTTG[C/G]AAGGATGGTTGACCATCCAGCGCTGACTGCAGACATTACAAGTAGCTTCA
Arm_075258_Class_I	N/A	N/A	Chr10	5622334	Unique_Ga	Tm1_Mira454_Contig_62751	AGAAATGGAGAATGCCTTTTTTGACCCAGTACCAACACTGAAACCTCAAG[T/C]TTCTTCACTTGGCTCATCACTGTCCCCAGCTTTGGCCCCTGGATTACCAG
Arm_075282_Class_I	N/A	N/A	Chr07	29600115	2_GaGl	Tm1_Mira454_Contig_62824	CGATAAGTTTTGTAAACTAAATTACCATGATGCCAATGACAATAACATCT[A/G]GGTCCAAGGGGCATGACGGGTCTATGAACTTGGCAAAAGTCGACCGTTGT
Arm_075311_Class_I	N/A	N/A	Chr10	12066575	Unique_Ga	Tm1_Mira454_Contig_62911	TTAGAAAAAAGAGGGATTTTTGAGGATGTTACCATAATTATGGTTGGAGA[T/C]CATGGGATGGTTGGTACATGTGATAAAAAGCTGATTTTCCTTGATGATTT
Arm_075318_Class_I	N/A	N/A	Chr06	47965709	Unique_Ga	Tm1_Mira454_Contig_62942	TCTGAAAGTTCTAACAGATCATCAACAGCCCATGGAGATGAAAAGCTCGA[A/G]TGTTGTTGATGTGCAGGCATTTTCATTGAAGTCTGAGGTGCACTCTTGTT
Arm_075319_Class_I	N/A	N/A	Chr06	47966731	Unique_Ga	Tm1_Mira454_Contig_62942	ACTTGATTCAATACACTGCTACTAGTTTTTAACCAATATTTCTCCCTTTG[T/C]TTCACAAATTCAAGAGATACCCATAGTTTAAAACCTCGAGAAAACGATGA
Arm_075356_Class_I	N/A	N/A	Chr04	856612	Unique_Ga	Tm1_Mira454_Contig_63086	CCATTATTTAACCAAATGGAAAGCGAGTCCAGGTGCTGCTTTCGACATCA[A/C]AATAAGGTTTTTTAAAGATCACCTCCGGCACTTGTTTTCCCACCAATCCA
Arm_075384_Class_I	GOOD	N/A	Chr13	3644972	Unique_Ga	Tm1_Mira454_Contig_63171	CCCCATGTCGTTTCTTTTGTCAAATGTGGTTTCCGTGTTGCCTTGTGTAA[C/G]TCTAACATTTCTTTTTCTTTGTCTTCAAGGCTTTAGGCGAAGCCACTGGT
Arm_075396_Class_I	N/A	N/A	Chr07	30606787	Unique_Ga	Tm1_Mira454_Contig_63210	CGACACTGAGAAGCCAAGAATGAGGGGTCCAAAGAGAGCTTCGAAAATCC[A/G]GAAGTTGTTCAACCTCTCTAAGGAAGATGATGTTCGGAAATATGTTAATA
Arm_075397_Class_I	N/A	N/A	Chr06	36603171	Unique_Ga	Tm1_Mira454_Contig_63213	TTGTTACGAGAGAGATTACAAGTTTGGAAATGCCTGTATTTGGCATCATG[C/G]CCTTATACGGAACAGGGAATCACCATGTAGTAACATGAACCTGAAGGAGT
Arm_075435_Class_I	N/A	N/A	*	0	Unique_Ga	Tm1_Mira454_Contig_63321	AAAAAGCTTATATTCAATATAGATCTTTAAATGGACCGCCGGCATTGCAG[A/G]GACATTGACATCATCGTAATACAAACTCTGTTCATCCAAAGCCAAACCCT
Arm_075437_Class_I	N/A	N/A	Chr10	60654942	Unique_Ga	Tm1_Mira454_Contig_63323	TCCGACCTTGTCTGGGGCGAACAGGGTGCCAAGACTCCTGAAATATCATC[T/C]TCTCTTGAACCTACTCTAGAGGTCAACGAGTTTCTGGACAACGCAAACCC
Arm_075440_Class_I	N/A	N/A	Chr11	37397362	Unique_Ga	Tm1_Mira454_Contig_63331	TCAAAAAACTTAATCTTTCTGTCCCTCAAGAAGATTTTTCGTTCCACAGC[A/G]AGTCGGTTGTGGATTTCTTGTTGTTTCTTAAGCCCTTCTAACTTATTTTC
Arm_075452_Class_I	N/A	N/A	Chr04	57650804	Unique_Ga	Tm1_Mira454_Contig_63384	TACAACTCTCAGGTCAAACATACCACCTGTTCCAACAGTAAATATAGTTA[T/C]AGTTCTCCCATTTCGCAATATCTTCTGCACGGGGGCTTGCCCAACTTTTC
Arm_075469_Class_I	N/A	N/A	Chr04	57558774	Unique_Ga	Tm1_Mira454_Contig_63407	GGAACATTAGCCAAAGATTCATCAGAGAGGAGAGCATCCAACTCCTTTTT[T/C]GACTCAGCAAACCTCTCCTTGTCGTAAGCATCTACCAGGTAAACAACTGC
Arm_075479_Class_I	N/A	N/A	Chr09	9822970	2_GaGl	Tm1_Mira454_Contig_63422	TCCGGTAACCTCGTCTTTCACCATTTGATCGGTTTCTTTCGATGGTGTTG[A/G]TGGGGGCAACACCCTTAACATCGTCAAACTTTTCTGGGTTACGACTGTCT
Arm_075505_Class_I	N/A	N/A	Chr02	2996103	Unique_Ga	Tm1_Mira454_Contig_63500	ACTCTACAGTCTCGGGGCCGGACGAGGATGAGGACTGTCCCATTCTGTCA[C/G]GATGTGGTCACGAGTGATTTCTTTAAGCGAACGACAACCGCTCAACGCCA
Arm_075521_Class_I	N/A	N/A	Chr09	9847410	Unique_Ga	Tm1_Mira454_Contig_63522	TTAGCACTTGCAGCATTGCCATTTGGATCAAGTGTCTGGTGGCTTGTGCT[T/G]ATTGAGGAGATGCTTCCCTGTGACTGCACAGCACTGTTATCCATATCACA
Arm_075545_Class_I	N/A	N/A	Chr03	38041436	Unique_Ga	Tm1_Mira454_Contig_63564	CCCCGACTCATGCCAGTCTTCTGGTCAATGGCAACATAAACTCGACTTAC[T/C]GCACCAAATGGCCGGAAAAGCTCGTGCAAGTCAGCTTCCCGGGTGTCCTC
Arm_075578_Class_I	N/A	N/A	Chr10	41516315	Unique_Ga	Tm1_Mira454_Contig_63650	AGGAAATCCAACTCTGGATCAGTAAGAGGTCTGTCATTCTGGTTGTGAAG[A/T]TCAACACGAAGAGAATTCTCTTCCATTTCACTGATGCGAGGCAAATATGA
Arm_075606_Class_I	N/A	N/A	Chr13	56972429	Unique_Ga	Tm1_Mira454_Contig_63755	GGATTAATTAATTGCAATATTCTTCATCAAATCCTTGAAGGGATCATTGG[C/G]ATGTTATTTTGCAGATAAGCAGATGCAGCAGCAACTCCACTTCCAAGCTT
Arm_075623_Class_I	N/A	N/A	Chr01	6799901	Unique_Ga	Tm1_Mira454_Contig_63806	AGGGTGGTTGAATCAAGTTCATCCTCAGTTATAACCCTTGAACCCGCTAC[A/G]TCTGCCATTAGAAAAGCATTTTTGTGTTGATGCCCTTCTGCAACATTTGG
Arm_075631_Class_I	N/A	N/A	Chr04	47152385	Unique_Ga	Tm1_Mira454_Contig_63829	TTCAAGGCTGCAAGCTTAATGTTCAAAGCTGATACAGCCAGGACAAGAGT[C/G]ACATTCTACAGCTCTTACTACCACACGAGGAGTGATGACTTCGGGTCTCT
Arm_075632_Class_I	N/A	N/A	Chr06	50055116	Unique_Ga	Tm1_Mira454_Contig_63832	TAAGGGACGATAGGGTTGGGTGGTGGTGGCGTTGGGTAGTTTTTGTACGT[A/T]GGTGGAGGGTAGTACATGCCACCAATGACACCACCGGGTGGTGGTGGAGC
Arm_075655_Class_I	N/A	N/A	Chr08	46061926	Unique_Ga	Tm1_Mira454_Contig_63893	TTTGTAAAGTTACCACTGGCAGTGTCAAATGAGAGATCAGTCCCAACAGT[A/G]ACACTATTGTTTCCAACCACGCCAGAGAAGTTAACAAGGGGATTTGCAGT
Arm_075674_Class_I	N/A	N/A	Chr13	51719248	Unique_Ga	Tm1_Mira454_Contig_63943	GAACCCCCGAAGAAGGACTGTAGATTTCCTTCTCGCAGCTCTTTCCTCAG[A/G]AGAGAAAGCGTGGAATGAGATCCACCTTTACGTGATTTCCTCTTGCGCTG
Arm_075701_Class_I	N/A	N/A	Chr02	53228649	2_GaGl	Tm1_Mira454_Contig_64017	CTGTGAGTTGCTGGATCAATACCTCTGCTCAATAGCTTCCTTCTTATATG[T/C]GTGTTCCAGTAATTCTTTATCTCATTATCTGTTCTTCCTGGTAATCTCCC
Arm_075732_Class_I	N/A	N/A	Chr02	9028711	Unique_Ga	Tm1_Mira454_Contig_64105	CCAAGAGGGTCAAAGTATTGGCCACCAGGGTAAAGGTCATTGCCTTCCCC[A/G]ACTCCGGGGAGACCATTGATGCGGAATCCTTCGACTAGTCCCATGAGGAC
Arm_075733_Class_I	N/A	N/A	Chr09	905593	Unique_Ga	Tm1_Mira454_Contig_64108	TGAGCCCCAGTCTTAGGCCTGCCCCCACTTGGCACTATCGCAGATGAACC[T/C]TTTTCAGTGGGAACACCGCTAGCATTAATAGAACTCAAAATTCCAGGGCC
Arm_075742_Class_I	N/A	N/A	Chr06	40110487	Unique_Ga	TM1_EST_Contig_19	TTTCCTGTTTCTCGAGAAACAAACAGAGAAGAGAAAGGATGGTGCTCTCC[A/G]CATCTCTGCATTCGCTTTGCATAATCCCCCATACCTCTCAATCTAAAATC
Arm_075771_Class_I	N/A	N/A	Chr13	41749727	Unique_Ga	TM1_EST_Contig_55	GTGTTCTGCCCACTGGATGATGCATTTAAAGCCTTTTTACCAAAGTACAA[T/G]AACCTGACTGCTTCAGGGAAAGAATCATTCCTTGAGTTTTTTGGTGTGCC
Arm_075806_Class_I	N/A	N/A	Chr04	56937709	Unique_Ga	TM1_EST_Contig_119	AAAGCTTCATGGAAACGTTCCGAGAAGTTGCTGAATCACAAAAATCAACA[A/G]AGGAAAATAAAGAGGCATCTGCTGCAGCTGGTCTACTTGAGAAGTTGAGT
Arm_075808_Class_I	N/A	N/A	Chr05	58869541	Unique_Ga	TM1_EST_Contig_121	TTGTTTAAAATGCCTGTCGTTTTGGGTTTCTTTGTGGGTCTTATGATGCT[A/G]GGTTTGGCTAGCTCAGCTGAGTTTCATGAGCTTTTTCAACCTGGTTGGGC
Arm_075834_Class_I	N/A	N/A	Chr13	47381870	Unique_Ga	TM1_EST_Contig_168	GTGACTGAGGATGATAATGATGATGTTCTGGTCGGCATGGTCAGTTATGC[T/C]GACATTTTGGTCGCAGTGACCAAGCAACCTGCTGCATTTATTCCCTCAAC
Arm_075892_Class_I	N/A	N/A	Chr12	830956	2_GaGl	TM1_EST_Contig_282	TCCCCAATGAGTTTTTGGCGGATTTATTGGTTGATTCATCTCCTAGTGGC[A/T]GCGGCGATGAGGTCATCGATGATACTGCTTTTGACAAACAAAACCAGACC
Arm_075904_Class_I	N/A	N/A	Chr08	46065544	Unique_Ga	TM1_EST_Contig_310	ACAGAAGCATTTGGGAAGTTTGATGATGTGCTTCAGCCTGGTTGTCATTG[T/C]TTGCCGTGGTGTTTCGGGAAACAGGCAGCCGGTACTCTCTCCTTGCGTGT
Arm_075918_Class_I	N/A	N/A	Chr04	21090558	Unique_Ga	TM1_EST_Contig_342	GAATAAGATTAAGAGCTGTTTGGCTGATAGTAAAGTCTGTACTGATTTCC[A/G]CGATAAGTATCTGAATGCTTCTGCCTCGGAGTTTTACCAGACGCATTTGT
Arm_075928_Class_I	N/A	N/A	*	0	2_GaGl	TM1_EST_Contig_377	CGTTTCAGCCCAAATAATCTGCAGCCTACCATTGTTTCAGCTTCTTGGGA[T/C]AAGACTGTGAAGGTTTGGAACTTGACTAACTGTAAGATTCGCAACACACT
Arm_075946_Class_I	N/A	N/A	Chr10	51933808	Unique_Ga	TM1_EST_Contig_415	TCAGCGTTTCAGGTGCAATGCATAATATAATAAGGAAAATGCCGATGTTT[A/T]TGGTGGATAGGAACGATCCCAACAAATTGATTTTCTTTTACCAAGGATCG
Arm_075958_Class_I	N/A	N/A	Chr09	57143015	Unique_Ga	TM1_EST_Contig_457	ATTATGTAGGCATAAAGGGAGTGTTAACGCTATTTCATGGGCGCCATTGA[T/C]GGGAAAACAGCTTTGTTCGGCTGGAGATGATTCGAGGGCTCTAATATGGG
Arm_075966_Class_I	N/A	N/A	Chr09	7907990	Unique_Ga	TM1_EST_Contig_468	CCATTCCCATCATGTCCACAGCCAAGGTAAATCATTGGCGAAGTCTTGGA[A/C]AATTATCCTCAACCTATCATTTCCTATATCCAATAACCTTTTTGTGTTGT
Arm_075967_Class_I	N/A	N/A	Chr08	10333800	Unique_Ga	TM1_EST_Contig_477	GTTGATGCCTTGAAACAACTCAAAAATGGAGTCCAGCCTAATTCTGTGAG[T/C]CCGGGTTCTTGCTTGGGTTCTTGGGATTTCACATTCGACCCATGTGACAG
Arm_075992_Class_I	N/A	N/A	Chr07	2328199	Unique_Ga	TM1_EST_Contig_532	TCCGTCCGGTTCCAAATTTCCCAGCTCTTCAGAGATCCGATCTCAACACA[A/G]ACTTAAATCCGGCGACGGATCCTTTATCGCTGTCACTCAAGCTGTCTTTG
Arm_076019_Class_I	N/A	N/A	Chr08	45565024	Unique_Ga	TM1_EST_Contig_571	AATGCAATTTATGTGCCACCAGCGCAACAAGGTAATATAGATTTGCAAAG[T/C]GGAATCCTCCATGCAGAGGAAAAGGATTACAAAACTGCTTATAGCTACTT
Arm_076034_Class_I	N/A	N/A	Chr11	10098241	Unique_Ga	TM1_EST_Contig_590	GAAATCGCTGCAACTCTTGCGAGGTCACCGAATGTGGCATACCTGCCTGG[T/C]GGTCAGAACATGCTTCTTGCTATGAACCCATCGAGGCCTTGACAGCTGCT
Arm_076038_Class_I	N/A	N/A	Chr08	29525256	Unique_Ga	TM1_EST_Contig_614	GGGCGTAGTGTTGGTAGCCGAGCTCGAGGACGTGGAAGAGGTAATTCCTT[T/C]CGGGGTCGAGGACGAGGCTATGGTGTTGGAGGGTACTATGACTATGGTGA
Arm_076039_Class_I	N/A	N/A	*	0	Unique_Ga	TM1_EST_Contig_614	GGTCTTGGTCGTGCCCGGGGAAGAAGGGGGCGCGGGCGTGGTCTGTATTC[T/C]AGGTCAGACTTACCAGTCCAAGCAAACGCGGCTTGAGAAGCAGAAACCAT
Arm_076099_Class_I	N/A	N/A	Chr01	42736369	2_GaGl	TM1_EST_Contig_693	GCAATCAGAGATCGAATCCAAGAGCGGTTAAGGGGGCAGCTGCTGCAAAA[T/C]GGCAAGGGTGATGACGATGATGATGAAGAATATTATTACGATGAAGATTA
Arm_076113_Class_I	N/A	N/A	Chr04	12015287	Unique_Ga	TM1_EST_Contig_732	TATGCAAAAGGTATCATATGTTTGGAGATAAGAATCCTTTGATATTATCC[A/C]GTTGAGAATGTTTTCAAGTTTTTGCATGGCAATCTCTCGGGGCTATGGAA
Arm_076114_Class_I	N/A	N/A	Chr04	12015362	Unique_Ga	TM1_EST_Contig_732	CATGGCAATCTCTCGGGGCTATGGAATTTGTAGAGAAGTTCTAAAATAGA[T/G]TATAGTATGATCAAATGATGTTGTACTTGTTGCCTGGCTCAACTTTCAAT
Arm_076122_Class_I	N/A	N/A	Chr10	20598043	Unique_Ga	TM1_EST_Contig_739	AGTGTCAGGACTGAGGATTGCCCTTCCGATGGCTTGCCGGAGTTTGCTCT[T/C]GTCGGCCGCTCGAATGTCGGGAAATCCTCGCTTCTTAATTCACTCGTAAG
Arm_076123_Class_I	N/A	N/A	*	0	Unique_Ga	TM1_EST_Contig_741	CATGTAGAGGAAAGTGAGAGCGAAGAAGATATTTTAGAGGGAGGTGATGA[T/C]GATATCGAGGAAGATCATGACCATGAACCAGAGAGTCAAGTACATCCTGA
Arm_076134_Class_I	N/A	N/A	Chr04	56728272	Unique_Ga	TM1_EST_Contig_752	AAGAAAGAGAAGGATGGCAACAAGGAGGGCGGCGACGGAGGGAAGAAGAA[C/G]AACAAAGGTGGTGGTGAAGATGGTGGGAACGAAGCTAATGGTGGCAAGAT
Arm_076136_Class_I	N/A	N/A	Chr08	39399116	Unique_Ga	TM1_EST_Contig_756	GCCATACTCGAAATCAAATGGTCAGGTATCACACTTCACGATTGGTGGCG[A/C]AACGAACAGTTTTGGTTGATTGGTGGAACCAGTGCTCATCCTGCAGCTGT
Arm_076142_Class_I	N/A	N/A	Chr01	19607243	2_GaGl	TM1_EST_Contig_765	TGAGCGCATTGCAGAAAGATAACAGCCAGCTCTCCGAAAAGATCAACGTC[A/G]CAACTCAGCGCTACGCCGAGATGGAATGTGCCAACAACGTGTTGAGAGCT
Arm_076166_Class_I	N/A	N/A	*	0	2_GaGl	TM1_EST_Contig_827	AAGTTGGTGAGTAATTTGGATAAAGAAGTTATATCCAAGTTATATGGTTC[A/G]GTTTCGACTTCGGGTTCATCAAGCAATCCATCTAGCTTAGAAACAGGGTC
Arm_076174_Class_I	N/A	N/A	Chr06	46799371	Unique_Ga	TM1_EST_Contig_848	GCTGAAGGGGAGAGGTACTACGGACCTGGGCGTGGTCGAGGCCGTGGCCG[T/C]GGTCCTAGAGGTGGATATGGAGGCAATACAGCTAGCAGTGTGTTAGCTCC
Arm_076177_Class_I	N/A	N/A	Chr04	61613491	Unique_Ga	TM1_EST_Contig_856	GCCGGTTTTTCTGCCGATAACGGTTCGAGACGGGTCGGGGTCGATGTGGA[C/G]CCTCAAAACGCGGCAGCGCCGATGACGATCTTTTACTGCGGACAAGTGAT
Arm_076189_Class_I	N/A	N/A	Chr10	26845625	Unique_Ga	TM1_EST_Contig_874	ACGCTGCGGTTTGCTAAATAATCCTTCAGTAATGCTTTAGAGAGCTCTAT[A/C]GGCAACAAACAAAGTTTGAACTGAACCACATGCTGCTTTCATCATAAATT
Arm_076195_Class_I	N/A	N/A	Chr08	53653200	Unique_Ga	TM1_EST_Contig_882	TAAATTGACCAACCTTAATACTAACAATAACCAACAACTGCAATCACAAG[A/G]TATCCTCTCAAATCTTCGAAAAGGCCTAACGGTCAATACCGAGATGGCAA
Arm_076196_Class_I	N/A	N/A	Chr11	4439046	Unique_Ga	TM1_EST_Contig_887	TACTTTGATACCATGGGTTTCGTAGAAGAGAAGCCATCGGTCAATCAGTT[T/C]GCATACGTGGACCCTGTTCCTACGTCTATAGATGCTGGATTTAATCAATC
Arm_076252_Class_I	N/A	N/A	Chr07	5511685	Unique_Ga	TM1_EST_Contig_1018	TATAATGGGAGTTGGAAGATGGACTACAGCCCTGCCCTCCAGATGCACAC[T/C]GATTGGGTGCGGGATGTTGCTTGGGCACCCAACTTGGGGCTCCCAAAATC
Arm_076280_Class_I	N/A	N/A	*	0	2_GaGl	TM1_EST_Contig_1086	GCAAATGCTCTAACCACGTTAGACAAATTAAATGAGACCCTTGAAATGCT[T/C]GAGAAGAAGGAGAAAGTACTTGTGAAAAAGGCTGCTGCTGAGGTTGAAAA
Arm_076310_Class_I	N/A	N/A	Chr03	43643425	Unique_Ga	TM1_EST_Contig_1182	CAGCAGTCGGGAAAAGCAATGATGGATGCCAAAGACAGTGCAGGGCCATC[A/C]CGCGGCCAGAATTCTACAAAGGCGAAAGGTTTGGGAGCCCTTAAAGATAA
Arm_076321_Class_I	N/A	N/A	Chr13	53508772	Unique_Ga	TM1_EST_Contig_1207	TGGTTTTTAATCTCTGCTTGGGGGTAGCATATCTGGGATCTTTCTGTTTC[A/G]ACTTCCCCTGCAGTGAGTTGTATTTACATTTTACTTATTCAATGTGAAAG
Arm_076324_Class_I	N/A	N/A	Chr05	2742944	Unique_Ga	TM1_EST_Contig_1223	AGGCTGAAATGTATCGTTTGCATAAAGAGAACCCTGAGGTTTATACTGTT[C/G]AGAAATTGGCCAAGGATTATAGGATTATGAGACAGAGAGTGGAAGCTATT
Arm_076346_Class_I	N/A	N/A	Chr02	62308657	Unique_Ga	TM1_EST_Contig_1259	CAAGAGGTTGCTGAAAGTCAGGGAAAGAAAGAGGAAAACAAAGACGCCAC[A/G]GTCACTGCTGATCTCCTCGACAAGTTGAGTGTTGGAGAAATTAAAAGTGA
Arm_076348_Class_I	N/A	N/A	Chr02	62308480	Unique_Ga	TM1_EST_Contig_1259	AAAGATGAGGCTGCTTCAAAAGCATAGACCTGAAAGAGAAAGCAACAATA[A/T]ACTCGAGTAAGTTTATTATATATAATTAATATTTAGTGGTTTAAGGAGAA
Arm_076370_Class_I	N/A	N/A	Chr04	55240156	Unique_Ga	TM1_EST_Contig_1304	TTCCTTCATTCAAACCCTTAGTTTCAACTAAGAGATTCACTCCAATGGCT[T/G]CTGTTGCTACTTCTCAAACTCTTGGCATTTCTGAAACCTTCTCTAAACTG
Arm_076371_Class_I	GOOD	N/A	Chr04	55238814	Unique_Ga	TM1_EST_Contig_1304	GTTGCATTCATCCCCTACATCACAGCTGGTGATCCCGACCTTTCAACAAC[A/G]GCAGAGGCTCTTAAGGTGCTTGATTCATGTGGCTCGGACATAATTGAACT
Arm_076378_Class_I	N/A	N/A	Chr08	54854224	Unique_Ga	TM1_EST_Contig_1310	CGCTTCACGACCAATGTGGATGGAGTCTTTGCAGCTGGAGATTGTCGACG[T/C]GGTCAGTCATTAGTCGTGTGGGCAATCTCGGAAGGAAGGCAAGCTGCTGC
Arm_076385_Class_I	N/A	N/A	Chr09	12969158	Unique_Ga	TM1_EST_Contig_1315	AAAGTGGTTAAAGGTGGGAAACAACTTCATTTCAGGGCCATTGTTGTGGT[T/C]GGTGATAAGCAAGGGCAAGTTGGGGTTGGAGTTGGGAAAGCTAAGGAAGT
Arm_076389_Class_I	N/A	N/A	Chr03	5363403	Unique_Ga	TM1_EST_Contig_1330	AGCAGAGAAGATCAAGAGGATGCTTCGAATCAAGGAAGCTCAAGGAAGAG[A/G]TTTAGAACAAAGTTTACGCAGGAACAAAAGGAGAAGATGCTGAGTTTAGC
Arm_076390_Class_I	N/A	N/A	Chr05	59316787	Unique_Ga	TM1_EST_Contig_1334	TCCGGGAGGATCGGGTCGAAGAGACGAGGATCCGCATTAAAATTTGGTGG[A/T]CCATTTTACCCTTCCTGTTGTTGGGAGTATATATAGATTCTATAAATATT
Arm_076410_Class_I	N/A	N/A	Chr04	46450029	Unique_Ga	TM1_EST_Contig_1388	GCAACAATTGCAGAACTGAAACCTGGAGTTTTATCAGTGCACGAAGGAAG[T/C]GAAGTGACAAAGTATTTCGTCAGTAGCGGCTTTGTTTTTATCCATGCCAA
Arm_076449_Class_I	N/A	N/A	Chr06	45812007	Unique_Ga	TM1_EST_Contig_1489	AGACCTTCCGCTTCTTCATCGCCGAAAGCGGTGCCGTTTAACGCCAGCTT[A/G]GATCCGTCGGACCCTGTTGGGTTTCTGGAGAAAGTTTTCGATTTTCTGGC
Arm_076455_Class_I	N/A	N/A	Chr01	5720712	Unique_Ga	TM1_EST_Contig_1503	CTCATGGAAGGTTCCTTGGTGGAAACACACTCAATCCTTGAAGCTGGTTC[T/C]GTAGTACCTCCAGGCAGGAGAATCCCAACCGGTGAACTTTGGGCAGGTAA
Arm_076456_Class_I	N/A	N/A	Chr01	5720559	Unique_Ga	TM1_EST_Contig_1503	AAACTCGCGGTAGCAATCAATGACCTGAGCAAAGAACATTTCTCGGAGTT[T/C]CTTCCATACTCAACAGTATATTTGGAAGTTGAGAAGCTCAAGAAGTCCCT
Arm_076457_Class_I	N/A	N/A	Chr01	50154883	Unique_Ga	TM1_EST_Contig_1504	GGAGATCAAGAGGGCACCATTGAAGAAGAATCCTCTTAAGAACTTGAATG[T/C]TATGCTGAAGTTGAACCCATATGCAAAGACAGCAAGGAGGATGGCTCTTT
Arm_076478_Class_I	N/A	N/A	Chr05	3329066	Unique_Ga	TM1_EST_Contig_1568	GAAGTTGGACTTACATTTCACCTTCTCAAGGATGTTCCCGGCCTAATTTC[A/G]AAGAACATTGAAAAGAGCCTAGCTGAGGCATTTCAACCTTTGGGCATTTC
Arm_076479_Class_I	N/A	N/A	Chr09	6145852	2_GaGl	TM1_EST_Contig_1574	CTGAAGAAAATGGTTCTTTCAAGGTCCAGCTTCCATCAGGCATCTCAAAC[A/C]CTAACTGCCTTGCCAAGCTCCTAGGTGGACCAAACCAGCTATACAGTAAG
Arm_076480_Class_I	N/A	N/A	Chr09	6145775	Unique_Ga	TM1_EST_Contig_1574	GGACCAAACCAGCTATACAGTAAGAAGAAAAACCTGGTGTCCAAGGTTGT[C/G]AAGGTGGGACATCAACTCAATACTTACACCCTCTCCACTCCACTGGCTTT
Arm_076486_Class_I	N/A	N/A	Chr09	7707998	2_GaGl	TM1_EST_Contig_1581	GACTATGTACCTGAAAATCTAGATAGTGTAGCCGAGTTTGAGGCTCCAGC[A/G]TCTCCAACTTCCAGTTACAGTCAGGCATTTCCAACGGAGGAAGATTTCGC
Arm_076497_Class_I	N/A	N/A	Chr09	684090	Unique_Ga	TM1_EST_Contig_1601	TTCGGGATGAGCGTGGACAACTTCAAAGCTGTCAAAGATCCAAACACCGG[A/C]TCCTATTCTATATCATTCCAACGTTGAAGTGGTCGCTACTGACTACTGAT
Arm_076502_Class_I	N/A	N/A	Chr08	55355518	Unique_Ga	TM1_EST_Contig_1614	CCTGCCTCAAGAGATGGTTTTCCTATAGAGAGTCAGAATTCCGAGGTTGC[A/G]TTGCTTTCTAACCCTCCAAATGGACCTAAAAACGATGAGATTATAGTTGA
Arm_076506_Class_I	N/A	N/A	Chr12	2549528	Unique_Ga	TM1_EST_Contig_1621	ATTGTCAAGAATGAGATTGAGATGCATGCCTCAGATGGGCTTGCCAAGGC[T/C]GATTATGCGCTGTTTTCGGGTGGAGGAAAGGTTGTCAGGCATTCTGAGCC
Arm_076509_Class_I	N/A	N/A	Chr01	1411239	Unique_Ga	TM1_EST_Contig_1623	CTGTAACTCTGCCATCAAAGTGACCTTCTTGAAACTTAAAGAGAACGTTA[A/C]CGATGAAGTGCAAGGTGAGATTTTAGGGGTAATTAAAGGGATTAAGGACA
Arm_076591_Class_I	N/A	N/A	Chr02	19352040	Unique_Ga	TM1_EST_Contig_1750	CTTCGCAAGAAGTTTGCGAAGAGGGATGAAGAGTATGACTCAATGCTGGG[T/C]GTTGTCCGTGAAACTCCACCAGAACTAATTCTTCCAGACAATGTCCTACC
Arm_076598_Class_I	N/A	N/A	Chr09	33224482	Unique_Ga	TM1_EST_Contig_1775	GGCACTGGAGTTTTCTTGCCTCCACCAGGCTCAAATTCATCGTCTCAACA[A/G]TTGTCAACTATTGCAACCGAACTCAATGTTCCCATGGAGACGATTTCCCC
Arm_076601_Class_I	N/A	N/A	Chr04	56728912	Unique_Ga	TM1_EST_Contig_1785	CAGAGATGAGCTCAAACAAAGTGACGGTGATAGGAACTGCGGATCCCACT[T/G]CCATTAAAGAGAAACTCGACAAGAAAACGAAGAAGAAAGTTGAGCTCATT
Arm_076603_Class_I	N/A	N/A	Chr04	56728272	Unique_Ga	TM1_EST_Contig_1785	AAGAAAGAGAAGGATGGCAACAAGGAGGGCGGCGACGGAGGGAAGAAGAA[C/G]AACAAAGGTGGTGGTGAAGATGGTGGGAACGAAGCTAATGGTGGCAAGAT
Arm_076612_Class_I	N/A	N/A	Chr08	1330589	Unique_Ga	TM1_EST_Contig_1806	AAACCGATTTCAGCTAATCTTCCTTACAAGGTGGAGTTTCTTAAGGAAAT[T/G]GAAGGCCGAGGACCTGTCAAGTTCTTCGTCCATCTTAAAGAGGAGGAATT
Arm_076613_Class_I	N/A	N/A	Chr08	1330870	Unique_Ga	TM1_EST_Contig_1806	GTTCGTTACTTTGTAGAGTCGAAGTTCCTATACCTTAAATAGATTTGAAC[T/C]TCTTATATCTAGAGTTACCTTAAATAGAATTGAAGTTCATATATCCGAGG
Arm_076615_Class_I	N/A	N/A	Chr03	3610568	Unique_Ga	TM1_EST_Contig_1814	GAAGCTGGGGAAGCAGAAGCTGCTGCTGCTATGAGATCGCTTTTTCAAGA[A/T]ATGTATCAAATACTTGAAGCCATGAAGAGTAGGAACCTAGAGCCTGCCCT
Arm_076619_Class_I	N/A	N/A	*	0	Unique_Ga	TM1_EST_Contig_1820	CAGAAGTACCTTGATGAGAATAAGAAGTTGATTTTGGCAATTTTGGACAA[T/C]CAGAATCTTGGAAAACTTGCTGAATGTGCGCAGTATCAAGCTCAGCTGCA
Arm_076631_Class_I	N/A	N/A	*	0	Unique_Ga	TM1_EST_Contig_1850	GTCAAGTTTGCAACCAAACTCAATCCAAATACAAGTGCCCATCTTGTCTT[A/G]TTCCTTACTGTTCTCTGGCATGTTTCAAGACACACAAAGGAACCCCCAGT
Arm_076634_Class_I	N/A	N/A	*	0	Unique_Ga	TM1_EST_Contig_1850	GACCCAAGTGAAGTGCTACAAATTATGCAGATGCAGGCTATTGCTTCTTC[T/C]GATGACATCCGTGAAGCCTTGAAGGATGAACATCTTCAAAAACTTATCTC
Arm_076635_Class_I	N/A	N/A	Chr04	55828317	Unique_Ga	TM1_EST_Contig_1850	GCCAATATATATTTATGTCCAAGGTTTGCTGCTGTCTGAGCCTGGTCGGC[T/G]GTCGATGTTTCTGTAAGTTTAGTATTTTGGTTAATCGGAGGGTAAATTTT
Arm_076637_Class_I	N/A	N/A	Chr09	18206343	2_GaGl	TM1_EST_Contig_1855	GTGTTGGTCCTAGTCTTCTTCCGGAGGAGGTGGGCTTTGAATGTCATTTG[T/C]TTATGTTGATTAAAGTGTGTAATTTAAAATGGGAAGTAATCCATGGCATG
Arm_076676_Class_I	N/A	N/A	Chr10	691057	Unique_Ga	TM1_EST_Contig_1940	GCAATAAGGGAGACCCTGCAAGGAGAAACCTTAAAAAGCTCGGTATGTAC[A/G]GTTGCCGTGGTAGGGGTCGGGGAGCCATTCCATATCTTGGATCAAGGAAC
Arm_076690_Class_I	N/A	N/A	Chr13	2279368	2_GaGl	TM1_EST_Contig_1979	AACTTTACCCCAGGCATTGAAAAAGTGGCAAGCCTTCGAGGGGAACAGCA[A/G]TGTGGATGACTCCTCATCATTTCTGGGCAGTACAGACACTACACAGACCA
Arm_076711_Class_I	N/A	N/A	Chr12	27666274	Unique_Ga	TM1_EST_Contig_2022	GGAGCTTCTTGGGATGGCTTAGAGTGACGGAGAAGTTCAATGCGATGAAG[T/C]TGCTGGACGAGGGGAAGACGCCTGGTCTGGTAAAATGGGCGGACAGGTTC
Arm_076713_Class_I	N/A	N/A	Chr04	39660285	Unique_Ga	TM1_EST_Contig_2035	GGAAATGATAAAAGCAATATGGACAACTTGGTGAAGGCCATAGCTGGGGT[C/G]TCTGTCGCTCCTCAGCAGGATCATCCAAAGCCCAGCAAAGGTGCCAAGAG
Arm_076735_Class_I	N/A	N/A	Chr09	23814454	Unique_Ga	TM1_EST_Contig_2066	TCAGAAATTGGCTGAGCTTTCGGGTAATGACATATTTAAGGGTGACGTTC[T/C]GCCAGGTTCTGCCGAGAAGCCACTTAGTATGGCGAAAATGCGGGAGATAA
Arm_076740_Class_I	N/A	N/A	Chr11	42727884	Unique_Ga	TM1_EST_Contig_2069	TTTCTGTGGATACATAGTCTATGACACCGACAACCTGATCAAGCGCTTCA[T/C]ATACGATGATTACATATTGGCCTCTGCCACTCTCTATTTGGACATCTTGA
Arm_076765_Class_I	N/A	N/A	Chr06	49591768	Unique_Ga	TM1_EST_Contig_2119	CACTTGAGAGCCAATGGCTTCTTCAAGTTTTCTTCTAGAATCTCCGGCGT[T/C]TATCTTCTCTTCTTCCTCCATTAAAGCTCATCTCTATCTCCCGAAACCCT
Arm_076767_Class_I	N/A	N/A	*	0	Unique_Ga	TM1_EST_Contig_2119	CTCATTTCTTCTTTGAAGCTTAAATTACTGGGTATTGTTTCTGGGCTGAA[T/C]AGAGGTCTTGCTGCGAACCAAGATGATCTCGGAAAAGCAGATGATGCCGC
Arm_076790_Class_I	N/A	N/A	Chr07	44959138	Unique_Ga	TM1_EST_Contig_2158	AGTAGAAAAAAGGATCCATCAAAGCAAACATAATAAAACCTTAAACGATG[C/G]GTCCAATAAAGATTGCATTTGGTGATATGTTGATTACTTTCATGTGGGTT
Arm_076798_Class_I	N/A	N/A	Chr11	52859299	Unique_Ga	TM1_EST_Contig_2169	AACTTGAGAGGAAAGAAGTTAACTGATGTTGAAGTTTCCAAGTTGCTAAC[A/G]CTGGCTGACCTTGATTCCTCCTTTCTCAGTAAAACTGGTGGTGAATTATC
Arm_076799_Class_I	N/A	N/A	Chr11	52858448	Unique_Ga	TM1_EST_Contig_2169	ATCCAAAGGGTTGCAGATGTTGTTTGCCTTCTTGTGAATGGTGAAATTGT[T/G]GAGATTTTGAAGCCTAATGAACTCTCTGAAGCCAAGCATCCCATGGCACA
Arm_076841_Class_I	N/A	N/A	Chr04	60864702	Unique_Ga	TM1_EST_Contig_2219	CCCCCGGAGCTTCTAATGATAAGTGCTACGTTGCCTGATGAACCAGTTAA[C/G]AAGGAACCGGAACCAGAATCAGAACCAGAACCGGAACCAATGCCTGAAAC
Arm_076861_Class_I	N/A	N/A	Chr07	39362668	Unique_Ga	TM1_EST_Contig_2259	TACGAATCTTATCATACTAGTATGCTCTTTTAACAGTTACTGACATGGTT[A/G]CCCTCTAATAAACATGGATTTGTTTCGCTTGTTATTTGTGACTGGCATGC
Arm_076887_Class_I	N/A	N/A	Chr06	20369682	Unique_Ga	TM1_EST_Contig_2309	GTCAACTTTTTCGACAACGCCGAGGTTTATGCCAATGGTCGAGCCGAGGA[A/G]ATCATGGGTCAGGCTATTAGGGAACTTGGGTGGAAACGATCGGATATCGT
Arm_076890_Class_I	N/A	N/A	*	0	2_GaGl	TM1_EST_Contig_2310	AGAAAAAACCTGCCAAGCCAAAGTGGTTCAAAATGTGAGCTTCGGCACAT[A/G]ATCTCAACATTATTAGATTTCGAGAAGCGGTTAACTTGATTGTCAGATCA
Arm_076902_Class_I	N/A	N/A	Chr04	822250	Unique_Ga	TM1_EST_Contig_2346	TTTCTTTTGTTGTAATTTCTTGAATTTTCCGATATGGGTTTTGAAGATTC[A/G]GATAGGGTATCGAAACCAGTAATGATAAGGGAAGTTTGGTCAGATAATTT
Arm_076915_Class_I	N/A	N/A	Chr05	55145995	Unique_Ga	TM1_EST_Contig_2369	TGGAAAAAGGGCACAAAAATAACTTTCCCTGAGAAAGGAAACCAGGAACC[C/G]GGTTTCACTCCATCCGATCTTATCTTTGTGGTAGATGAGAAACCCCATGC
Arm_076916_Class_I	N/A	N/A	Chr05	55146100	Unique_Ga	TM1_EST_Contig_2369	TTCAAACGGGATGGGAATGATCTGATTGCCACTCTGAAAATCTCTCTACT[A/C]GAGGCCCTCACAGGGACCATCCTCAGTTTGACAACCTTGGATGGAAGGAC
Arm_076929_Class_I	N/A	N/A	Chr05	49222645	Unique_Ga	TM1_EST_Contig_2414	ACTCGGGGCCGTTGAGATCCACCGTCGACGCCGTCGAGCGTGCCGTTACC[A/G]CCGCCGTCGGTCCCGTCTACGGGAAATTTAAGGATGTTCCTGATCATTTT
Arm_076930_Class_I	N/A	N/A	Chr05	49222314	Unique_Ga	TM1_EST_Contig_2414	AAAATAACCGTAGGTAGATGAGGTTTCACACAAATTTGATGAGCATGCTC[T/C]AGCACCAGCCAAGCAAGTGGTTAACCAAGCCCACGATTTGGTCCAAAAGG
Arm_076935_Class_I	N/A	N/A	Chr04	48575782	Unique_Ga	TM1_EST_Contig_2423	TCACCACGTGTCTCACGGTGCTCATGGTGCTCATGGTGCTTATGGTGCTC[A/C]TGGGTTTGGTCATGGTCATCATGGGAAGTTCAAACATCATGGTGGTGGGA
Arm_076954_Class_I	N/A	N/A	*	0	Unique_Ga	TM1_EST_Contig_2462	GTCTCATCATGATTACATTCTAAAAAGAAGGAGAGAAGTTAGTTCATCTC[A/T]GGGTTACGACGAACTGAGTGCCGATATTTTGCAAGCTTCGAATTCGAGTG
Arm_076957_Class_I	N/A	N/A	*	0	2_GaGl	TM1_EST_Contig_2462	TCCCATAAACAGTACTACTCACATAAACTCAAGCGACTGGTGAAATGCTG[T/C]AAGTCAACATGCGAGGTGACTAACATTAATGATCTTTTGATTTGCCACTA
Arm_076958_Class_I	N/A	N/A	Chr09	13108007	Unique_Ga	TM1_EST_Contig_2463	GAATCTGAGCTCCAAGGCAAGCAGACACTTTATAGAGGCATGGTGATTCC[C/G]CCTAGACCTCCAGCTTGTGGCAACAAAGCTCTTTTATCAACTACATCCCC
Arm_077021_Class_I	N/A	N/A	Chr06	9013768	Unique_Ga	TM1_EST_Contig_2558	TATGACATGGGAAGTGGCTATGGAGGCCCAGGTGAGTTTTATGGGGGATA[T/C]GGTGCTGGAGCTGCTGGTGGTGGATATGGTAGTAGCTACGATGCGGGCCT
Arm_077034_Class_I	N/A	N/A	Chr08	56383899	Unique_Ga	TM1_EST_Contig_2594	AGCCCAAATACTCTCCAGCCTACCATTGTTTCAGCTTCTTGGGATAAGAC[T/C]GTGAAGGTTTGGAACTTGACTAACTGTAAGATTCGCAACACACTGGCCGG
Arm_077055_Class_I	N/A	N/A	Chr09	3366773	Unique_Ga	TM1_EST_Contig_2629	TTTATGGAATCCAATCTGGTGACTCCCGCTGTTTTCATTTCAACAAGCGA[T/C]TCTGCGTCCACATCAACGCAAAATATTATGTCCTCGCTGTTTATTCTCGT
Arm_077064_Class_I	N/A	N/A	Chr03	38875492	Unique_Ga	TM1_EST_Contig_2645	GAACTATGCTGCATATGCTTCGAGCAGATCTGCACGATCGAAGTCCAAGA[T/C]TGTGGTCACCAGATGTGCGCACAATGCACATTGGCCCTTTGCTGCCATAA
Arm_077082_Class_I	N/A	N/A	*	0	2_GaGl	TM1_EST_Contig_2687	TGAAGCAGAAAAAGCTAGCAAACGTGTTCCCAAATCCGAGGAAAGCTCGT[T/C]TCCCTTTAAGGAACTGAGGACTGTAGCTTGTGGCCTTCTTGCTGTATGCA
Arm_077101_Class_I	N/A	N/A	Chr01	52379059	Unique_Ga	TM1_EST_Contig_2731	ATTGGCCCTTCCGAGGATAGCATTATAGAGCCAGAGAAATCTCTAGTTGA[T/C]GACGCTCCATTCTATAGAGCTTTTGAATTCAAAGACTTCCTACTTCACTA
Arm_077115_Class_I	N/A	N/A	*	0	Unique_Ga	TM1_EST_Contig_2748	GCTAGTAGTTCTGATTCTTCTGACTCGAGTAGCGAGGAAGGTTCATCCTC[T/C]GATGAAGAAGCTCCTGCCAAGAATACAAAGCCTGCAGTTGCTAAAAAGGC
Arm_077120_Class_I	N/A	N/A	Chr03	44240912	Unique_Ga	TM1_EST_Contig_2755	AAACATCCTTACTTTTATTCTGTTGGGTTAGAAGGAATCTCCGTCGGAAA[A/T]AGGAATATTCCGGCACCGGAGAATTTAAAAAGGGTTGATAGAAGAGGAAG
Arm_077138_Class_I	N/A	N/A	Chr11	6065202	Unique_Ga	TM1_EST_Contig_2808	GTCAACAGCTTGATGCAGCAAGTGGCTGATGATTATGGGTTGGAGGTCTC[T/G]GTTGGGTTGCCACAGCCCGCCGCTCATGCTGTGCCAACCAAGACACAGGA
Arm_077153_Class_I	N/A	N/A	Chr09	4075084	Unique_Ga	TM1_EST_Contig_2842	TCGATGGCTCAAATAGCGTATCATTGTCGGAACCTTAAACAGCTCGACAT[T/C]AGTTACTGCTACGAAATCTCACACGAATCTTTATCGTTAATTGGTCGGAA
Arm_077169_Class_I	N/A	N/A	Chr02	62157105	Unique_Ga	TM1_EST_Contig_2868	GTGAGGGGAAACTTTCCGAAAGAATGCCCCATTTCTTCCTCTGAAGCCTC[A/T]AATGGTTATGGGCAGTGGCTATCCCCTGAGGACGCTGAAAGGATAACTAA
Arm_077170_Class_I	N/A	N/A	Chr02	62157012	Unique_Ga	TM1_EST_Contig_2868	ATAACTAAATCATGCAACTTAACACAAGCTCCTCCTCAAAGAAACAATAT[T/G]TCTCAACAACAACATACCGAGCGGTTGCCTTCATTGGCCGAGACTGACCT
Arm_077179_Class_I	N/A	N/A	Chr03	43261788	Unique_Ga	TM1_EST_Contig_2902	GTGGAGACCATCAGAACCAATGTGGTCGGGACCCTTACCCTCGCTGACGT[T/C]TGCAGAGACAAAGGCCTCATCTTGATTAATTATGCTACAGGTTGCATCTT
Arm_077182_Class_I	N/A	N/A	Chr03	43260897	Unique_Ga	TM1_EST_Contig_2902	TCATCGGATTTAGCCAATCCCCGAAACTTCATCACAAAAATCACTCGGTA[T/C]GATAAAGTGGTTAACATTCCTAACTCGATGACCATCCTCGATGAGCTTCT
Arm_077183_Class_I	N/A	N/A	Chr03	43260810	2_GaGl	TM1_EST_Contig_2902	CTCGATGAGCTTCTTCCGATTTCCATCGAGATGGGAAAGAGGAACTTGAC[T/C]GGAATTTGGAACTTTACAAACCCGGGAGTGGTCAGTCACAATGAGATATT
Arm_077252_Class_I	N/A	N/A	Chr09	56104895	Unique_Ga	TM1_EST_Contig_3072	AAGGGCTTTCTCCTCCAATTCCAAGCCCTTCTCCCAATCCCTTTCTCTCC[T/C]CAATCCCTTCACTGGTCTCCCTGCCCCTCTCCTTTCTCGTCCCGCCTCCT
Arm_077253_Class_I	N/A	N/A	Chr09	56100965	Unique_Ga	TM1_EST_Contig_3072	ATGCCCAGCTGGGTGGAAACCCGGAGAGAAATCCATGAAACCTGACCCTA[A/G]GCTCAGCAAGGATTACTTTGCAGCAATTTGAGGTATAGCCTAGAAAGCAG
Arm_077261_Class_I	N/A	N/A	Chr04	59660790	Unique_Ga	TM1_EST_Contig_3103	GTAGCAGAGCTTATCAATGTTTGTTGGCTTGAAATCCGTGGGAAGATCGC[A/T]ATCTCCATGCTTTCTCCCATGACGCGCTACAAGGCTTGCCTTGTGTTCAA
Arm_077275_Class_I	N/A	N/A	Chr09	318857	Unique_Ga	TM1_EST_Contig_3151	GGTGGTTATTGGAGGTGCTGTAGGCGGAGCCTTCATCGGGGGTGGAGGTG[C/G]TGCTGCTGCTCCGGCTGGAGGCGCTGCCGCTGCCGCTGAAGCTCCTGCAG
Arm_077277_Class_I	N/A	N/A	Chr04	46315383	Unique_Ga	TM1_EST_Contig_3156	CCGGCTTAACGATCTATGGGCTTACGATGTTGCTTGCCAAAAATGGATCA[A/G]ATATCCAACCCCGGGAGACGGTTGCAAGGGAAGAGGTGGCCCCGGACTGG
Arm_077299_Class_I	N/A	N/A	Chr02	29202942	Unique_Ga	TM1_EST_Contig_3217	CTCATAATTGATCCTTACCTGGTGAAGAAAAGCAAACAGCATTTCCATCA[T/C]CTTGAACAGTTTGGAATTGGCTTGATACTTGGACGTAACGGATATATATG
Arm_077302_Class_I	N/A	N/A	Chr02	5931457	Unique_Ga	TM1_EST_Contig_3223	TTCGGATTAGCTGATACATGGGCAACTATGCCGGATAACAAGATGGTTGG[A/G]AAAGCAATCAAAGACCCAGAAAAGCTTAAGATCATAGCATCAAACCCAAG
Arm_077312_Class_I	N/A	N/A	Chr07	11250113	Unique_Ga	TM1_EST_Contig_3238	GTGCCCAGGAGGGATTCGGTCGCGTGAAGTGTCATTTCATCAATGTTAGT[T/G]CGCACTCGTGGAGCTCGGCTGCGAACTACGCCAGTATTCGTCACGTCGCC
Arm_077342_Class_I	N/A	N/A	Chr01	19578623	2_GaGl	TM1_EST_Contig_3292	TGCCGGCTTTCCGTCAATACCCAATTTTATGCTCGGGTTTCCCATCTCCT[C/G]AAAGTTGGGAAGAACAATTTCCGGCCTCCACCTAAGGTTGATTCTTCTGT
Arm_077344_Class_I	N/A	N/A	Chr11	1418286	Unique_Ga	TM1_EST_Contig_3297	CCGTAAACTAACTGAGCTGGGTGCAGCCCCTGGTGTCCTCAAGTGTGTTG[A/G]CTCAGATGATCCGAGTTTACAAGAAAAGGCACTGTCTTTACTCCTTAATC
Arm_077353_Class_I	N/A	N/A	Chr04	56924155	Unique_Ga	TM1_EST_Contig_3306	CGACGATATTGAAGAGGAAGAGGCCATCCAGGCTGGATATACCGGTGTCC[A/G]CGACGGCTTTGTGTTTTGGGGTTCCGGCTACTCCCTGTGAAGTGGCGAGA
Arm_077385_Class_I	N/A	N/A	Chr09	7897973	Unique_Ga	TM1_EST_Contig_3365	CTCCGGTAACGTATTCGCCGAATCTTGGCCAAAAAACTCGCCCCCCTATT[T/C]TCAAAGACAACGATCTCGATTGGGTCCGACCTGATGGCCGTGGCTTCCAC
Arm_077388_Class_I	N/A	N/A	Chr09	63104143	Unique_Ga	TM1_EST_Contig_3371	GGAAGCTTGGGAACAATCGCACCATTGGCAATTGGTTTCATCGTGGGGGC[T/C]AACATTTTGGCAGGAGGTGCCTTCGATGGAGCCTCAATGAACCCAGCTGT
Arm_077418_Class_I	N/A	N/A	Chr04	44454599	2_GaGl	TM1_EST_Contig_3427	AAATCCGATGACGGAGCTAACCCCTACGAGCCTCAAGTTATGGGTTTCTT[T/G]AAAAGGGTAGGAATGCACGATCCCAATGTAGAAAACTACAGTTCCAGAGA
Arm_077429_Class_I	N/A	N/A	Chr07	41825860	Unique_Ga	TM1_EST_Contig_3448	CTCCTATCAGTCTTCCGTGAGGGAGTCAAGTACGGTGCTGGAATTGGCCC[T/C]GGTGTCTATGATATCCACTCTCCCAGAATACCATCAACCGAAGAGATTGC
Arm_077439_Class_I	N/A	N/A	Chr04	28511467	Unique_Ga	TM1_EST_Contig_3470	ACGCCGGACATAACGAGTTTAAGGGATGCGGATAGAGTGACAGGGCTGTT[A/G]GAATGTGATGGGATAAGGGATATAAAGATGATAGTAAACAGAGTGAGGAC
Arm_077462_Class_I	N/A	N/A	Chr12	21985674	Unique_Ga	TM1_EST_Contig_3537	CCAGATGAGAAGAAAGAGGACCAGAAAGCTGTTGATGCATCTTTGATAAA[A/G]TCAATTGAGGGAGTCGCAGACTTGAAGGCGTACCTTGCTGCAAGATTTTC
Arm_077469_Class_I	N/A	N/A	*	0	Unique_Ga	TM1_EST_Contig_3565	AAGATTGTTGAACCTAAAAAAGACGACGATAGTAGTGATGAGGATGAAGA[A/G]GATAGTTCTGCTGAGGATGAAGAGTCCAGTGAGGAGCAGGAACCTCGCAT
Arm_077470_Class_I	N/A	N/A	*	0	Unique_Ga	TM1_EST_Contig_3565	GATAGTGATGATGCTGACAGTGATGAGGATGATAGTGAAGAAGACAGTTC[A/G]GATGAGGATCAAAAGACTCCTGAGAAGGCTGGACCAAGCAAGAAGAGACC
Arm_077505_Class_I	N/A	N/A	Chr02	58252433	Unique_Ga	TM1_EST_Contig_3619	TCTCTACTTCCTTCTCTAACTCTGATTCGCATTCTCTTTCCCCGCTCTTC[A/G]GCCTTGTCAACTCTAACCCCTTACCGACGCCTACTCCTACCCCCAGCGGG
Arm_077562_Class_I	N/A	N/A	Chr02	15577565	Unique_Ga	TM1_EST_Contig_3711	AGGAAGCCTATGGAAAAGTCAGCAGATGATCTTGACAAGGAGCTTGAGAA[T/C]TATCATGCTGAGGCCATGAACGTTTCCTGAAGCTTAAAACCATATGAATT
Arm_077568_Class_I	N/A	N/A	Chr06	32021594	Unique_Ga	TM1_EST_Contig_3732	GTGGCTGTTGATCAAGTGTACCCATTGTTGTCTGACCTCTCAGCATCACT[T/C]AATAAGCTTGGTATTTTGCCACCCGATTTCGAGGGAAAGATCAAAATGAG
Arm_077578_Class_I	N/A	N/A	Chr06	30382903	Unique_Ga	TM1_EST_Contig_3746	CGTGTACAACGCGCTACTTACATTAGCAGTGTACGCATTGATATGTCGAT[A/C]CGAGGGTTTACCGTTTCGATACCCAGGTAGCCGGTACACATGGGAGCATT
Arm_077583_Class_I	N/A	N/A	Chr11	46317655	Unique_Ga	TM1_EST_Contig_3769	GTTAACATGAGTGTTGCATTCAATCCTAGGAACCCTAATATGAAACCTCT[T/C]GAAGGTCTCAGAGCTTTGTATGGTGATGACTACTACATATGCAGATTTCA
Arm_077609_Class_I	N/A	N/A	Chr05	39061100	Unique_Ga	TM1_EST_Contig_3818	TACACAGAAAGATACATATTGACAGCAAGGCTTAAGTAAATAAATACTAA[T/C]AAGTTTTAATTATAATTTTATTTGCCTAAGAAACCTTGAGCCATCTTCAT
Arm_077610_Class_I	N/A	N/A	Chr05	39061025	Unique_Ga	TM1_EST_Contig_3818	CCTAAGAAACCTTGAGCCATCTTCATGTAATCCCCAACACCACCACCACC[A/T]GCTGCAGCAGTTTCAGAATCTTTGGCGGCGGCACCTGCTCCATGGGAGTC
Arm_077612_Class_I	N/A	N/A	Chr05	39060861	Unique_Ga	TM1_EST_Contig_3818	GACATATTGGCCAACACCCTTGTCCTTATCCAGCTTCCCATAGTGTTGGG[T/C]GGCACCCAAAAGATCAGCACCTGCACCAGCAACCTTACCCTTGTCAACCT
Arm_077628_Class_I	N/A	N/A	Chr10	52194999	Unique_Ga	TM1_EST_Contig_3835	GGTAAGGAGAGAGCCACCCGAGCCGATTTCGAGAATCCCTCCTCCATTAA[T/C]TCCTGGACCATCGGGAAGAATTGCGAAACCGGATGGCAATAGTGCGACAT
Arm_077646_Class_I	N/A	N/A	Chr07	18098755	Unique_Ga	TM1_Sing_EST.DT575216	CTTTGGACTCCGAAAATCAAATTCAAGCGACCAACAATCCTAATTCTATT[A/C]TATTCTCCTTCGTCAATCTTCAACTTGAAGTAAATAATAGCAAATCCGCC
Arm_077649_Class_I	N/A	N/A	Chr05	57410726	Unique_Ga	TM1_Sing_EST.DT575201	GTTCTGGGTAAGAACATGAAGACCTCGATTCTTTATTGGAACAACAAGGA[T/C]CAGATCAGGGGCGTTAATCCTCCGTTCGATGTGGTGATCGCGGCAGATGT
Arm_077650_Class_I	N/A	N/A	Chr05	57410777	Unique_Ga	TM1_Sing_EST.DT575201	CAGATCAGGGGCGTTAATCCTCCGTTCGATGTGGTGATCGCGGCAGATGT[A/T]GTCTACATCGAGGAATCGGTGGGTCATTTAGTTGGGGCTATGGAGGCGTT
Arm_077657_Class_I	N/A	N/A	Chr05	57551954	2_GaGl	TM1_Sing_EST.DT574994	GTTCGGTTCGATCCGGTGGGAGTACAGTTGGGTATGGGATTTGCAAGTGT[A/T]GTCCGAAGTGAACCGGACTCTTCATCGGCCATTCATTGCAAGGCAAGGAG
Arm_077686_Class_I	N/A	N/A	Chr04	43133796	2_GaGl	TM1_Sing_EST.DT574619	GGAGTGAAGCAGCTCATCCTGAGATGCCAGAACAAAATGGAACTAAAACT[C/G]AAAATCAAGAGGAAATAGTTAGTCAATGTCTCAGTGCTGATCCGGTTGCG
Arm_077703_Class_I	N/A	N/A	*	0	2_GaGl	TM1_Sing_EST.DT574399	CGTTTCAGCCCAAATAATCTGCAGCCTACCATTGTTTCAGCTTCTTGGGA[T/C]AAGACTGTGAAGGTTTGGAACTTGACTAACTGTAAGATTCGCAACACACT
Arm_077724_Class_I	N/A	N/A	*	0	Unique_Ga	TM1_Sing_EST.DT574005	CCTGACACCATTGAAGGAGAAAAAAGAAAAGCAAGGGCAATCAGGTTTTC[A/G]GATCCCCTGTCAACTTCTTTAGCACAGGAGGCTCCTGTTGCTGGAAAGGC
Arm_077725_Class_I	N/A	N/A	Chr13	20660648	Unique_Ga	TM1_Sing_EST.DT573997	ACACACCTCCGCAACATGATTATAGTTCCTGAAATGATTGGTAGTATTAT[T/C]GGTGTTTACAATGGAAAGACCTTCAATCAAGTGGAAATCAAGCCAGAAAT
Arm_077749_Class_I	N/A	N/A	*	0	Unique_Ga	TM1_Sing_EST.DT572940	TTGTCTGAAAAGAGGAGGAGAAGTAGGATTAATGAGAAAATGAAAGCATT[A/G]CAAAACCTTATTCCAAATTCTAACAAGACTGATAAGGCTTCGATGCTTGA
Arm_077759_Class_I	N/A	N/A	Chr05	56860397	Unique_Ga	TM1_Sing_EST.DT572788	CATGATAACCAAGTCTACTAAAACCCATTTGCTTCTGATTTGCTACAAAC[T/C]ATTGTCTATACAAGCAACTGTGTTTTGAATAAAAGCTTTCCACTCGACTC
Arm_077764_Class_I	N/A	N/A	Chr10	691057	Unique_Ga	TM1_Sing_EST.DT572709	GCAATAAGGGAGACCCTGCAAGGAGAAACCTTAAAAAGCTCGGTATGTAC[A/G]GTTGCCGTGGTAGGGGTCGGGGAGCCATTCCATATCTTGGATCAAGGAAC
Arm_077769_Class_I	N/A	N/A	Chr09	21002766	Unique_Ga	TM1_Sing_EST.DT572583	TTTGAGAAGCAAGTCCCCATTGATGCTGTTTTCCAGAAGGATGAAATGAT[T/C]GATATTATTGGTGTCACAAAGGGTAAAGGTTATGAAGGTGTTGTCACTCG
Arm_077781_Class_I	N/A	N/A	Chr13	41749727	Unique_Ga	TM1_Sing_EST.DT572424	GTGTTCTGCCCACTGGATGATGCATTTAAAGCCTTTTTACCAAAGTACAA[T/G]AACCTGACTGCTTCAGGGAAAGAATCATTCCTTGAGTTTTTTGGTGTGCC
Arm_077782_Class_I	N/A	N/A	Chr13	41749427	Unique_Ga	TM1_Sing_EST.DT572424	TTGATGCCTAGAGAATTGTTCAAGGCAGCCCCTACTCCTGCCCCGGCACC[A/G]GCCCCAGAGGAGGCAGCGGATGCACCAAAAGCATCCAAATCAAAATCTAA
Arm_077785_Class_I	N/A	N/A	Chr02	17601133	Unique_Ga	TM1_Sing_EST.DT572380	TGATCGAATCGATTAAGGTTCGTTGGGCAAAAGTATTTGGTTTTCACTTT[T/C]GTTGCTCAACTGCATGCGTTTGTGATACTTGATTATGATTTTATATTTGT
Arm_077789_Class_I	N/A	N/A	*	0	Unique_Ga	TM1_Sing_EST.DT572279	ACAACTTACAAAGGTGTAACTTTGCACCACCCAAAGAGATGGCACGTCGT[T/C]ACCGGCAAGGGCTTGTGCGTTGTCATGTGGTTTTGGGTCCTGTACAGGGC
Arm_077897_Class_I	N/A	N/A	Chr05	25209472	Unique_Ga	TM1_Sing_EST.DT570791	CTTCCGACCATTTTTGAAGTCGTGACAGGCAATGTCAAACAACCAACAGA[C/G]CAATATGCTAATCACAACAGCAGTGGCAAAAGCAAATCAAGTGCTAAATC
Arm_077910_Class_I	N/A	N/A	Chr11	51363527	2_GaGl	TM1_Sing_EST.DT570529	GCATATCATTTACACCCTTTCTTGGAAGACTTTGAGTTTTTGACGTACCC[A/G]TTCCTTGGTGCCATTGGGAGGTTGCCAAGCTGGTTCTTGATGGCATATTT
Arm_077915_Class_I	N/A	N/A	Chr07	4854930	2_GaGl	TM1_Sing_EST.DT570421	TGTCAAGCATTCTTATTTCCTTGAGGATCAAAAAGTATTCTACTGATATT[A/G]CCTTGGCCGAATCTTCTTCTAGTGATCACCCTAAAGTTGAATAACGTTGA
Arm_077925_Class_I	N/A	N/A	Chr13	57126381	Unique_Ga	TM1_Sing_EST.DT570231	TTATGGAGTAGAACAGGTGCATCACCAATGCTTGCAGCCGCATCTTCACT[T/C]GGACTATTCACCGGTTTGGGTTCTACCACTTCATCAGGAGCCTCTTCTCC
Arm_077927_Class_I	N/A	N/A	Chr11	1921616	Unique_Ga	TM1_Sing_EST.DT570145	GGAAAACCGACCGATCTTTCAAGAATGCGACACATTCTTGTGAAGCTGAA[A/G]CATTCACCTCCACCTCACATGATTCCACCTCCACCTGCTCCAGCAAAGGA
Arm_077952_Class_I	N/A	N/A	Chr06	45198483	Unique_Ga	TM1_Sing_EST.DT569707	AGGAACAGGAGCTCAAACGGACGGCGGAGATTGAAGAATCAAACATTGCT[A/G]TTGGAGTTGGATTGGAGGACGTTGGTGGGAGTTCGTCTGAGATTTCGGCT
Arm_077953_Class_I	N/A	N/A	Chr06	45198551	Unique_Ga	TM1_Sing_EST.DT569707	GACGTTGGTGGGAGTTCGTCTGAGATTTCGGCTGATGGTAAGCCGTTCCC[C/G]GATCTTCCGGGCCTTCAGCCGGATTTATGGGAAGGTCCCAAGTGGGATGT
Arm_077954_Class_I	N/A	N/A	Chr06	45200212	Unique_Ga	TM1_Sing_EST.DT569707	TCGATCCAATCTCAAGAGCTATTAGAACAACCTGATGCCTCTAATTCAGA[T/C]GTCTTTGAATCAAATCCTACTGAAGTTGCACCCAGTTTGGAATAGTTGCT
Arm_077955_Class_I	N/A	N/A	Chr06	45200350	Unique_Ga	TM1_Sing_EST.DT569707	CTTTTCTAATGAACGCTCTCGGCCTTGGAAGTTAAGGGACACTTTTCAGA[A/G]GATGGATGCTAAAGTTGCAGACAATGGTGATGGCTAATTAATATCATGTA
Arm_077966_Class_I	N/A	N/A	Chr06	17575223	Unique_Ga	TM1_Sing_EST.DT569655	TCCAAGGAATATGTCCGCGAGACTTTTGCTTGGATGCACTACTACTGGTA[T/C]CTTACTAATGATGGAATTGAGTTTCTCAGAACTTACCTTAATCTTCCATC
Arm_077985_Class_I	N/A	N/A	Chr11	10016632	Unique_Ga	TM1_Sing_EST.DT569324	TTTCCCTATGTTGCATCTCCTCCAATTTATTCACCGCCTTCTGCAACATC[A/T]GTTGCTAGCATCATTGGTGAAGTTGGTAGCCAATCTCAGCTGAGAAGAAG
Arm_078005_Class_I	N/A	N/A	Chr04	15707208	Unique_Ga	TM1_Sing_EST.DT569108	AGAAGCTCCTAATTCATCAACAGGGAGCAATCCGGATCTGATTGCTTCTG[T/C]AGAAATGAACCCAGCAACATCTGCAAGTGATACAGAAGTACCAGATTCAA
Arm_078011_Class_I	N/A	N/A	Chr06	46523558	Unique_Ga	TM1_Sing_EST.DT569009	GTTTATCATCTGTTTCATCATCGTCACCCAGTTTGGGAGATTTACCAGAG[A/T]GCTGTGTGGCATCAATTATTGGGTATTTGGATCCTCCGGAGATATGTAAA
Arm_078051_Class_I	N/A	N/A	Chr07	51742125	Unique_Ga	TM1_Sing_EST.DT568429	ATGGATGGAGAAGACGATATAAGAGAGGAGTTTCCATGCCCTTTTTGTTC[A/G]GAGTATTTCGATATCGTGGGCTTGTGCTGTCACATTGATGATGAACATCC
Arm_078053_Class_I	N/A	N/A	*	0	Unique_Ga	TM1_Sing_EST.DT568385	TGAAAACCCTAGACCTCCCAACGAAGTAGCAGAGCCGCAGTTTCTCTGTC[A/G]ATATCCGAAACAAGAAATGGCTGTCACATTCAACGACCTGGGTTCTGCTG
Arm_078061_Class_I	N/A	N/A	*	0	Unique_Ga	TM1_Sing_EST.DT568328	AAATGACAGACCTCGTCGTAACTTTGGAGGTGCTGGCGGCTATGGTGGTG[A/G]TGGTGGCTATGGGGGTGGTAACTATGGAGGTGGCGGCTATGGCAGAAATG
Arm_078062_Class_I	N/A	N/A	*	0	Unique_Ga	TM1_Sing_EST.DT568328	GCTATGGGGGTGGTAACTATGGAGGTGGCGGCTATGGCAGAAATGATGGA[A/G]GTAACATTGGATACGGTAACAGTGGTAACTATGGAGGCCAAGGAAGCTAT
Arm_078097_Class_I	N/A	N/A	Chr07	8096104	Unique_Ga	TM1_Sing_EST.DT567365	TTTTTGTAAATCCAAGCCAAGTCTCCTGCAATAACCCAAGCCAAACCAAA[T/G]AGAGCTTATCTCTGCGGAACTCTCCTGTAATTTTCACCTTCTTATTTATA
Arm_078110_Class_I	N/A	N/A	Chr09	12859566	2_GaGl	TM1_Sing_EST.DT567265	GAGGTCACTGACCCTGCCAACTTTGTTGTTAAAGAGGATAACAATCTATC[T/G]CTTGTCGAGTATGAGTTGGTTAGTGTGCTTGAAAATGACGAGATTGCTGA
Arm_078116_Class_I	N/A	N/A	Chr09	53497566	Unique_Ga	TM1_Sing_EST.DT567237	TCACTTACCCTTCATGGAACTCTAGCTTTACCGGTAGTACCAGTAGGTTT[T/C]ATGGGAACCATACCTCCTTTTCTCATCACCCACCCATCAATGGCAGCCCA
Arm_078125_Class_I	N/A	N/A	Chr07	60669449	Unique_Ga	TM1_Sing_EST.DT567097	AGTGTCAATGGAAGTAACTCGGGTAGTAACCACGCAAGCAATGGGCCACA[T/C]GGAAGTAGCACCCTAGCCGATACTGTAGGGACAAACATAGAAAGCGATAA
Arm_078141_Class_I	N/A	N/A	Chr09	1232323	Unique_Ga	TM1_Sing_EST.DT566719	TCAGGACTTGCCGAGCTCGAAGCTGCGGTCTGCTTGTGCACCACCCTCAA[A/G]CTTAAGGTTCTCAACCTTAAAATTTATGTGCCACTGGCTCTTCAACTCCT
Arm_078144_Class_I	N/A	N/A	Chr04	56728272	Unique_Ga	TM1_Sing_EST.DT566629	AAGAAAGAGAAGGATGGCAACAAGGAGGGCGGCGACGGAGGGAAGAAGAA[C/G]AACAAAGGTGGTGGTGAAGATGGTGGGAACGAAGCTAATGGTGGCAAGAT
Arm_078145_Class_I	N/A	N/A	Chr09	21417522	Unique_Ga	TM1_Sing_EST.DT566608	GTAGAGATCCGATTGTATCGACAAGGCAAGGGTCCGATCGACGTGTTCAA[T/G]TCGAGCTTGGGTGGATGGGACCAGAACCAGCTTGAGGTTCGAGACATACT
Arm_078146_Class_I	N/A	N/A	Chr09	21415244	2_GaGl	TM1_Sing_EST.DT566608	AAGGTCTTGGTAGGAGTAGCAGCTATTACACTTCTGATAACTCTGGTAGC[A/C]AAGGATACTCCGGAATGGATGAAGAAACTAAAGATTTCGGGCGGAGATTT
Arm_078156_Class_I	N/A	N/A	*	0	Unique_Ga	TM1_Sing_EST.DT566456	GATAGTGATGATGCTGACAGTGATGAGGATGATAGTGAAGAAGACAGTTC[A/G]GATGAGGATCAAAAGACTCCTGAGAAGGCTGGACCAAGCAAGAAGAGACC
Arm_078175_Class_I	N/A	N/A	Chr10	3745362	Unique_Ga	TM1_Sing_EST.DT566089	AACATGGTCCACAAGAACAGTCATGATTATGTAGCAGTGCTTTTCTATGC[A/G]TCTTGGTGCCCGTTTTCCAGGTCTTTTAGACCGACCTTCGCTATCCTTTC
Arm_078212_Class_I	N/A	N/A	Chr04	7153376	Unique_Ga	TM1_Sing_EST.DT565396	CTTCCAGGACATGTAGCAACAATTGCAGAATTGAAGCCTGGTGTGCTGTC[A/G]GTGCATGAAGGAAGTGAAACTACAAAGTATTTTGTCAGCAGCGGTTTTGT
Arm_078213_Class_I	N/A	N/A	*	0	Unique_Ga	TM1_Sing_EST.DT565396	TCATTTGCAGATATAATTGCTGTCGAGGCAGTGCCACTCGATCAGATCGA[T/C]GCAAATCTTGTCCAGAAAGGGCTTGCAGATTTCACCCAAAAGCTGAGCTC
Arm_078226_Class_I	N/A	N/A	Chr05	4124114	Unique_Ga	TM1_Sing_EST.DT564949	ACGGAACCCAAACCCCACCCACCTGTCCGTATATGTACTCACCAGAAGCA[T/G]CCCCTCAGCTAGCTGGTTCTTACCCTGGAGCTCCCATGAACTATCCTGCA
Arm_078231_Class_I	N/A	N/A	Chr06	3983725	Unique_Ga	TM1_Sing_EST.DT564785	AAGATGTTGGAATTCGCTGAGAAAGTTGGGTGGAAGATTCAGAAAAGAGA[T/C]GAACAAGCTATCCAAGAGTTTTGCAGTGAAGTTGGGGTTGATAGAGGGGT
Arm_078247_Class_I	N/A	N/A	Chr09	5483023	Unique_Ga	TM1_Sing_EST.DT564663	GCAGATGATGACGACGACTTGGATCTATTCGGTGATGAGACAGAGGAGGA[T/C]AAGAAGGCTGCAGAGGAGAGGGAAGCTGCAAAGAAGTCAGCTAAGAAGAA
Arm_078263_Class_I	N/A	N/A	Chr04	58437833	Unique_Ga	TM1_Sing_EST.DT564140	GAGCCAAATAACTTAACTGTCAAAAAAGGAACAACCGAAAACTCGGTCAT[T/C]GAGGATGGTCAGGAAAAGCAAGATGTGCTATGTGTTAAAACCACAAATTT
Arm_078270_Class_I	N/A	N/A	Chr01	44196982	Unique_Ga	TM1_Sing_EST.DT563787	CTTTTCCATGCCTTGCCCAAATACTATGCCCTTGCCGACTTCAATGACCT[C/G]AGTACAAAAGGCCCTATCACTACACTTGCTGGTGGGCAATACACTTTGAA
Arm_078277_Class_I	N/A	N/A	Chr04	21090558	Unique_Ga	TM1_Sing_EST.DT563658	GAATAAGATTAAGAGCTGTTTGGCTGATAGTAAAGTCTGTACTGATTTCC[A/G]CGATAAGTATCTGAATGCTTCTGCCTCGGAGTTTTACCAGACGCATTTGT
Arm_078300_Class_I	N/A	N/A	*	0	Unique_Ga	TM1_Sing_EST.DT562926	GCCGCCCTGCTGATTCACGGAGCCCATCTTCTTGAAACTCATAGATCAAT[A/G]AATGATCTTGCTGATGGCATTGGAATTCCTGGAGACTTGGCTTAGCATGA
Arm_078302_Class_I	N/A	N/A	*	0	Unique_Ga	TM1_Sing_EST.DT562916	TTTGAAGGTGCAATTGAAATGCCAGTGTGATGGATGCTTTGATAGGATTC[A/G]CAAAATTGTCTCTGAAACCAAAGGTGTCCAAGAGTTGAAAGTAGACAGGC
Arm_078303_Class_I	N/A	N/A	Chr04	56728266	Unique_Ga	TM1_Sing_EST.DT562916	GAGAAGGATGGCAACAAGGAGGGCGGCGACGGAGGGAAGAAGAAGAACAA[A/G]GGTGGTGGTGAAGATGGTGGGAACGAAGCTAATGGTGGCAAGATGGAAGG
Arm_078314_Class_I	N/A	N/A	*	0	Unique_Ga	TM1_Sing_EST.DT562743	ATGAGTGTAACAAAACCGTACCCGTGGCTCTTATCAATATGCATAGCTGT[A/G]GCCTTGAAGCTAAAATCAAAATGAATTTGGAGTCTCAAGTTATAGAGAAG
Arm_078315_Class_I	N/A	N/A	Chr08	40129315	Unique_Ga	TM1_Sing_EST.DT562743	CCTCCCACAACAACAGAGTCAAATCCTAAAAAGCCGAAGAAGTTGAAGAA[A/G]GGAAAAGATCCCAATGCCCCCAAACGCCCTCCCACCGCCTTCTTCTTGTT
Arm_078326_Class_I	N/A	N/A	Chr11	42103114	Unique_Ga	TM1_Sing_EST.DT562499	CTTGAAAGAAAGTGGACCTTTTGGTTTGATAACCAATCAAAGCCTAAACA[A/G]GGCGCTGCTTGGGGTTCCTCTTTACGCAAAGTTTACACTTTTGACACTGT
Arm_078353_Class_I	N/A	N/A	Chr10	43235738	Unique_Ga	TM1_Sing_EST.DT562182	GTTTTCTACTTTGAACCGTTCGTTCGGCCTGGTGCAGTGAAAGGACACCC[A/G]TTTCAACGGTTTGGATTCGATCATCATGATCTTCATGCGACGTTTAATGG
Arm_078384_Class_I	N/A	N/A	*	0	Unique_Ga	TM1_Sing_EST.DT561537	ACTAATTGCAGGAATGTTTGCAGAATGGCTAGCATCTGTTGAGTTTCCTG[T/C]TGACTTGTAGCATTAGAAACTTGAATAGATATATGAATATTTTGGTACCA
Arm_078415_Class_I	N/A	N/A	Chr10	57742476	Unique_Ga	TM1_Sing_EST.DT561112	AGCTACAATTCAAACAACATTTTATCTTCAGTAAACGGACAACGGAATAA[T/C]GAGAGCAACTATTGTCACCAACAAAATAGGGAAGCCAATTCCCCCGGCTC
Arm_078437_Class_I	N/A	N/A	Chr07	47012739	Unique_Ga	TM1_Sing_EST.DT560898	TTCCAGGATGCCAAGTCAAAAGAATCAGAGGGTTCAACATCATGGATTTC[A/G]TGGATGAGAGGGAGTCGTGGTGGCCAGTCAAGTGATAGTGATAGCCACCG
Arm_078445_Class_I	N/A	N/A	*	0	Unique_Ga	TM1_Sing_EST.DT560712	AGAAGCTCTGCTGGAATTAATCGTGGTCCTAACCGTCGTGGGGGTATGAC[T/C]ATGAGGAGTGGCCGTGGAGGTGGTCGTGGTAGAGGCCGTGGCCGTGGAAA
Arm_078446_Class_I	N/A	N/A	Chr02	15577565	Unique_Ga	TM1_Sing_EST.DT560712	AGGAAGCCTATGGAAAAGTCAGCAGATGATCTTGACAAGGAGCTTGAGAA[T/C]TATCATGCTGAGGCCATGAACGTTTCCTGAAGCTTAAAACCATATGAATT
Arm_078467_Class_I	N/A	N/A	Chr04	58163989	Unique_Ga	TM1_Sing_EST.DT560040	CTAAGTAAGCTTTTGGGTTCAGTCACCATTGCAAATGGAGGTGTTTTGCC[T/C]AATATTCACCAGACTCTTCTTCCCAGTAAAGGGGGAAAAAGTAAGGGGGA
Arm_078490_Class_I	N/A	N/A	Chr07	10090252	Unique_Ga	TM1_Sing_EST.DT559531	ATTGACAAGCACATGTACCATGACATGTACATGAAAGTCAAGGGTAATGT[C/G]TTTAAGAACAAGAGAGTCCTCATGGAGAGCATCCACAAATCCAAGGCTGA
Arm_078495_Class_I	N/A	N/A	Chr01	2899020	Unique_Ga	TM1_Sing_EST.DT559114	CTTGTAGAGAAAAACAGCTATGCAGCGATGGTAGCATCTGAAGCTGGTGG[T/C]AACTGTTATTTGTTTATATGGTTTATTCCTTATTACTTGTAGGGTGTGAT
Arm_078510_Class_I	N/A	N/A	Chr03	41847140	2_GaGl	TM1_Sing_EST.DT558800	AAGACTTGCAAGCACAAATTTCATGCAGCGTGCCTCTACAAGTGGTTCTC[A/G]ACTTCTCACAAATCTTCATGCCCCTTATGCCAGTCTCCGTTCTAACCTTG
Arm_078532_Class_I	N/A	N/A	Chr07	9148295	Unique_Ga	TM1_Sing_EST.DT558441	ATGCTTTGAAACCTTCCCTAGAGTCAGAAACACCAATTGGCAATGCTTTG[A/G]AACGACCCGAAGAGATAGTTATAGAAGCTCCAACGGTGGCAGAGGAAGCA
Arm_078561_Class_I	N/A	N/A	Chr10	13926681	Unique_Ga	TM1_Sing_EST.DT558187	AAACCGGCGAGGTCACCGGAGAAGACAAGTTTTACCCAAACTTGTAACTT[A/G]TTGAGTCAGTACTTGAAGGAGAAAGGTAGCTTTGGAGATCTAAGTCTGGG
Arm_078562_Class_I	N/A	N/A	Chr10	13927309	Unique_Ga	TM1_Sing_EST.DT558187	TGAGACTCCCGAGATGCTGCGTCCCACCATGAATTTGTTTCCTGTCAATG[A/G]GAAATCCGGTGATGATTGCCATGCGGCGCCTCCTCCTCGGAAACTGAGAT
Arm_078563_Class_I	N/A	N/A	Chr10	13927664	Unique_Ga	TM1_Sing_EST.DT558187	TCTACCATAGCAACAAGTCCGATTGAGTCCGGTATCGGGGTTCCTCCTAC[T/C]CCTAATTTCAGCACCACGGTAACTCAAGAATGCATACGATCTGCTCAGCG
Arm_078565_Class_I	N/A	N/A	Chr01	5720712	Unique_Ga	TM1_Sing_EST.DT558137	CTCATGGAAGGTTCCTTGGTGGAAACACACTCAATCCTTGAAGCTGGTTC[T/C]GTAGTACCTCCAGGCAGGAGAATCCCAACCGGTGAACTTTGGGCAGGTAA
Arm_078604_Class_I	N/A	N/A	*	0	Unique_Ga	TM1_Sing_EST.DT557246	TTTTTCCACTCCAGAAGGCCTTTCATTCCTGGTCCTGCTTACTACCCTGC[A/G]TATGGTTATGGGAGGGTACCAAGGTTCAGGCGGCCTATGAGATACAGGCC
Arm_078612_Class_I	N/A	N/A	Chr07	51388295	Unique_Ga	TM1_Sing_EST.DT557127	CCACATCGGATGCATACGAGAAGGCTAACGAGGTTGGACCAAGGAGCCCT[T/C]GTCCTCCTTACGACGTGTGAGATATGAGTCCTCTCCCATATTTGGCGACA
Arm_078623_Class_I	N/A	N/A	Chr02	60884170	Unique_Ga	TM1_Sing_EST.DT557049	GAGGCACATGGATACTTTCCCTCAGAAGCTTCATAATCTATTATCTGACG[T/C]GAATTCAAGGTTCCCGGATTTTAATTATACTCCAGAAGTGCTCAAAGAAG
Arm_078630_Class_I	N/A	N/A	Chr13	1775449	Unique_Ga	TM1_Sing_EST.DT557024	AACTGGGATCTTAGTTGCTTCGGGTGTTATTTTTCTTTATCTTTCAGCTG[C/G]TCTCTCAGTAATGTCATTGGTCGTGTATATGGAGAAGATACGGAAAGTAT
Arm_078631_Class_I	N/A	N/A	Chr13	1775285	Unique_Ga	TM1_Sing_EST.DT557024	TGTGGCAATTTCTCATGCTACTTCATGCCCTTTCTGATGAATATTTTCAC[A/C]CATTGAAGCTGCCGCCTTTATTCACTGGATTAACTAGAAAGCCCTTGCTT
Arm_078655_Class_I	N/A	N/A	*	0	Unique_Ga	TM1_Sing_EST.DT556715	CCTGCCTCAAAGCCTAAGGAAGGGAAGAGTACAAAAACTACTCCTAAAGC[A/T]AAGGCCAAGACAAAAACTACTTCGAAGGCTAAGAGTAAGCCGGCGGCTAA
Arm_078658_Class_I	N/A	N/A	Chr07	11940703	Unique_Ga	TM1_Sing_EST.DT556638	AAAGATGCAATCGTTACTTTGAAGGAGAAGACTGGATCAAGTCAGTATGC[A/T]ATCACTAAATTCATTGAAGAGAAACAGAAGAATCTTCCTGGAAATTTTAA
Arm_078665_Class_I	N/A	N/A	*	0	Unique_Ga	TM1_Sing_EST.DT556450	AGAAGCTCTGCTGGAATTAATCGTGGTCCTAACCGTCGTGGGGGTATGAC[T/C]ATGAGGAGTGGCCGTGGAGGTGGTCGTGGTAGAGGCCGTGGCCGTGGAAA
Arm_078677_Class_I	N/A	N/A	Chr01	10435797	Unique_Ga	TM1_Sing_EST.DT556188	GAGCTCGTGAAGGTCACCGAGGACATGAAATCATTCAAGGCATACAACAA[A/G]CTCCGTGTTGAACGTGCGAACGAACGTCATATTGGTGCTAGGTTGAAGAA
Arm_078687_Class_I	N/A	N/A	Chr07	32536593	2_GaGl	TM1_Sing_EST.DT555840	CGCCGCGGTGGAGGAGAGGCCAAGTTTCCTTGGAGCAGCATGAGGAAAGC[T/C]AGTTAGGTAGGTAGGGTTTGTGGCTTTTTGAGTTTTTCTTTCCCCTGGTA
Arm_078688_Class_I	N/A	N/A	Chr07	32536490	Unique_Ga	TM1_Sing_EST.DT555840	GGTTTGAATTGCAAAATTGGACCATACATGAAGAAAGATATTTACATTAT[T/C]GATGAGAAGTTATTAGCGATGCTAGTATTGAAGCAATAATTTGAAATGGG
Arm_078692_Class_I	N/A	N/A	Chr09	1232323	Unique_Ga	TM1_Sing_EST.DT555822	TCAGGACTTGCCGAGCTCGAAGCTGCGGTCTGCTTGTGCACCACCCTCAA[A/G]CTTAAGGTTCTCAACCTTAAAATTTATGTGCCACTGGCTCTTCAACTCCT
Arm_078699_Class_I	N/A	N/A	Chr02	44291647	Unique_Ga	TM1_Sing_EST.DT555579	CTCAAGCCCTTCATGTCGGTGGTTCCTTTCTGCCTCTTCCTCCTCATGGA[T/C]ATATACTGGAAATACGAGACGCGTCCTACCTGTGACGCCGATTCCTGTAC
Arm_078700_Class_I	N/A	N/A	Chr02	44291585	Unique_Ga	TM1_Sing_EST.DT555579	ATACGAGACGCGTCCTACCTGTGACGCCGATTCCTGTACCCCTTCCGAAT[A/C]TCTCCGTCACCAGAAATCCATCATGAAGAGCCAGCGCAACGCGCTTCTCA
Arm_078727_Class_I	N/A	N/A	*	0	Unique_Ga	TM1_Sing_EST.DT555133	CCCCTGATGCATCCAGTACTCTTTTTGTTGAGGGTTTGCCTCCTGATTGT[A/G]CACGCCGAGAAGTTTCTCATATTTTTCGCCCATTTGTTGGGTACAAGGAA
Arm_078762_Class_I	N/A	N/A	Chr08	38995978	Unique_Ga	TM1_Sing_EST.DT554422	CCTGCATGGGCTAGGAAACCTGAGGGTTCCAAAAGAGATGAAACATCAGC[T/C]TCTCAAGGTAGAGCGAAGAAACACCAGTCTCATTAAAGCAACCATCGGCT
Arm_078763_Class_I	N/A	N/A	Chr05	8881348	Unique_Ga	TM1_Sing_EST.DT554398	GCAATCACATACTACTCAAGTTCCTCTTGAGGATGGTAATGACCGTGAGG[T/C]ATCAGGGGAAAAGGATGGTGATATCCCGAGTCATACAGTACGAAGAAAGG
Arm_078775_Class_I	N/A	N/A	Chr09	10486203	Unique_Ga	TM1_Sing_EST.DT554169	AGTTGCTGATGACTATGGCTTGGAGGTCTCTGTTGGGTTGCCACAACCTG[C/G]TGCTCATGCTGTGTCGACCAAGACAGAGGAGAAGGTTGACGAGGATGATT
Arm_078776_Class_I	N/A	N/A	Chr12	2163017	Unique_Ga	TM1_Sing_EST.DT554147	GGATGGAGCCGGTACAAAGTCATCGGGTCGTTTATCGGACAAGATAGCTA[T/C]GGAGACAGATAGTAGTACGCCTGCTCTTTATAGCGACAGAGAAAGACCGA
Arm_078794_Class_I	N/A	N/A	Chr09	8862546	Unique_Ga	TM1_Sing_EST.DT553610	AAGGCAGTTGGCATGGACCTGAATGAAAAGGTTGAATTCTTGTGGTCTTC[A/C]GATGAAATTAACTCCAGGGCATCAGAGTATTGGCCACTTGTGATGGATAT
Arm_078798_Class_I	N/A	N/A	*	0	Unique_Ga	TM1_Sing_EST.DT553555	TGTGTTTGTGATTGCTCCTCCCATACAGATGACTTTTTTCTAACACCAGG[T/C]TGTGGCCAAAACGATCCTGATTTAAACCAAGAACTGGAGAAGGATACTGT
Arm_078807_Class_I	N/A	N/A	Chr11	50532132	Unique_Ga	TM1_Sing_EST.DT553295	GGTTTTGGAGCTGTGTATAGAACAGTTTTGCGAGACGGGCGCTCAGTGGC[A/G]ATCAAGAAGCTCACGGTATCAAGTCTCGTCAAATCCCAAGAAGAATTTGA
Arm_078808_Class_I	N/A	N/A	Chr11	50532035	Unique_Ga	TM1_Sing_EST.DT553295	TTGAAAGGGAAGTGAAAAAACTTGGGAAAATACAGCACTCAAATCTTGTC[A/G]CTCTTGAAGGCTATTACTGGACACCGTCACTGCAGCTTCTCATTTATGAA
Arm_078817_Class_I	N/A	N/A	*	0	Unique_Ga	TM1_Sing_EST.DT553042	TTTGAAGGTGCAATTGAAATGCCAGTGTGATGGATGCTTTGATAGGATTC[A/G]CAAAATTGTCTCTGAAACCAAAGGTGTCCAAGAGTTGAAAGTAGACAGGC
Arm_078848_Class_I	N/A	N/A	Chr10	61566208	Unique_Ga	TM1_Sing_EST.DT552606	GGGGAGATGTTGAAGAAGAAGCAACGGGTGAGCATGGCTGGAGCATTTGC[A/T]AAACCGGAGATGGTACTTCCACACCAGATACTAGATTCGAGCATAAATGC
Arm_078849_Class_I	N/A	N/A	Chr01	55556875	Unique_Ga	TM1_Sing_EST.DT552578	GCGAAATGCGATACTTGGTGTGAATTGCAGAATCCCGTGAACCATCGAGT[T/C]TTTGAACGCAAGTTGCGCCCCAAGCCATTAGGCCGAGGGCACGTCTGCCT
Arm_078851_Class_I	N/A	N/A	Chr13	51962597	Unique_Ga	TM1_Sing_EST.DT552472	ATTGGGGTCTGGCAAAATAACAATGGATAAAATTTTTTGTAAGGGAGCAC[A/C]TGTTGAGGTAACCAGTGATGAAGATGGTTTTGAAGGTGCTTGGTTCGCCG
Arm_078852_Class_I	N/A	N/A	Chr11	6065073	Unique_Ga	TM1_Sing_EST.DT552464	GGCAATTTGCAGAAAATGTCAGAGACAATGGATAAATTCGAGAAGCAGTT[T/C]GTGAATATGGAGGTCCAGGCAGAGTTTATGGAGAGTGCTATGGCTGGCTC
Arm_078872_Class_I	N/A	N/A	Chr05	49222645	Unique_Ga	TM1_Sing_EST.DT552138	ACTCGGGGCCGTTGAGATCCACCGTCGACGCCGTCGAGCGTGCCGTTACC[A/G]CCGCCGTCGGTCCCGTCTACGGGAAATTTAAGGATGTTCCTGATCATTTT
Arm_078875_Class_I	N/A	N/A	Chr06	34227395	Unique_Ga	TM1_Sing_EST.DT552087	ATGGCTGGAAATGCACGGTGGAAGGCTGGTTAGCATCTCTGTTTAAATAG[T/G]GTTGTTTCCATTCAGTCATTACTTTTAGTTTCTTGCATGATTGTATCCAT
Arm_078883_Class_I	N/A	N/A	Chr09	13518845	Unique_Ga	TM1_Sing_EST.DT551973	ATGGTCGTGGTGATATATGCATAGGAAGCTATGCTGAAGGCACCAAGCCG[A/C]TCTTTGGGCTACACCCTCCTCCTACCATGTCAATTAAGACCCCTGAACCC
Arm_078884_Class_I	N/A	N/A	Chr08	2341796	Unique_Ga	TM1_Sing_EST.DT551965	CCATGATAGATTCTTTGAAATGGAGGCTGATCCACCGGCACAGCCACCAC[T/C]CTCCAGGAAACGACCTGCATTTAGTGAGAAGAAGATCCCTGCAGCAGCTC
Arm_078890_Class_I	N/A	N/A	*	0	Unique_Ga	TM1_Sing_EST.DT551823	CAAGCGGGGCATTGGACGTATGAATGTAAGAATGAACGGGTTTATATGTC[A/G]CGACCGTCGCGTACTCAGCAGCTTAAGAACCCGAAATTGAGGATGAAGCT
Arm_078893_Class_I	N/A	N/A	*	0	Unique_Ga	TM1_Sing_EST.DT551695	AGATTTCTCGCCTAATTCTTCGGGATTCATTATTTAAAATTTCAGCGAAA[A/G]CTAGAAGTAAAGAAAAAAGAAGATAGGTTATTTTAAGTTTTGGGAGCTTT
Arm_078901_Class_I	N/A	N/A	Chr05	60197518	Unique_Ga	TM1_Sing_EST.DT551573	GGCGGATTGTTTGTCCTTTGTGTCGAGCGGGAGCAAAACGTCGAAGCCGG[A/G]AGGAACCTGTTGTTCTGGCTTGAAAACTGTGTTGAAAGCTGGACCCCAAT
Arm_078902_Class_I	N/A	N/A	*	0	Unique_Ga	TM1_Sing_EST.DT551453	GCTGCTGATTTTGATGAGGATGAATTGGAAGCGGAACTCGAAGAACTTGA[A/C]GGTGCTGAGTTGGAAGAACAGCTTCTCCAGCCTGCAACAACTGCTCCTGC
Arm_078937_Class_I	N/A	N/A	Chr09	43771455	Unique_Ga	TM1_Sing_EST.DT550585	CACCATCATCAAACACAGATTGATCAGCAATATCCCCTGTATTATGTGTC[T/C]GCGAGGCAGCCTCAAGCTTACAACATGCCTGTCCAGCAACCTAGCATTAA
Arm_000114_Class_II	GOOD	N/A	Chr09	28445932	Unique_Ga	Tm1_Mira454_Contig_102	AGCACGGCAGACTCCTGCTTGGTCGAGGATGTATCAAATGCACAACCCTT[A/T]TGCAAAGTAAGACGAAGAGCTTGATTCTCAGCAATGAAGCACTGAAGCAC
Arm_000147_Class_II	BAD	N/A	Chr04	47814100	Unique_Ga	Tm1_Mira454_Contig_121	AGATTTAATCCACCGCTCCATTACTGCCCTGGCCTTGAATGGGCATATGA[A/G]GAGATGAAGCGTCTTCAAAGAGATGGCTCTTCTTCAGCAGGGGAGACATC
Arm_000247_Class_II	N/A	N/A	*	0	Unique_Ga	Tm1_Mira454_Contig_198	GCTGGATGTGAGCCCCTTCAGAAAATGAGTGATGAGCTTAAATCCTATAT[A/T]CGTCGCCATAATCTTGGTGAAAATGGGGAAGCTATAAATGAGCTACTCGA
Arm_000260_Class_II	BAD	N/A	Chr13	56280779	Unique_Ga	Tm1_Mira454_Contig_208	TTAAGTATAAGCAACAAATCCAGCTGAAATGCGATTTGGAATCTTCTTAC[A/G]ACAACTTGTCTCTGAGGTCCTACCTGCTGCTGTTGATGTTGAGGTTGCTG
Arm_000264_Class_II	GOOD	N/A	Chr13	3644972	Unique_Ga	Tm1_Mira454_Contig_211	CCCCATGTCGTTTCTTTTGTCAAATGTGGTTTCCGTGTTGCCTTGTGTAA[C/G]TCTAACATTTCTTTTTCTTTGTCTTCAAGGCTTTAGGCGAAGCCACTGGT
Arm_000306_Class_II	BAD	N/A	Chr04	61720530	Unique_Ga	Tm1_Mira454_Contig_247	CCATCCAAGACGAACACAATATATTAAGCGTCCCGTCGGTTTGTTTCTCG[A/C]ACCAATCATTCCCGTTCGGCGGGCCGACGTAAACACTCGACGAGAAATGG
Arm_000340_Class_II	N/A	N/A	Chr01	25951692	Unique_Ga	Tm1_Mira454_Contig_263	TTCTGTTCGATGATCTTCTGGTATAGAAGAGCTTGCTCCACAGCGGAATC[A/G]ATCCATGGAGTGACTTGTTCGGGAGCATTCGATTCGCTTTTAGAAGGGAA
Arm_000386_Class_II	N/A	N/A	Chr09	21302344	Unique_Ga	Tm1_Mira454_Contig_275	TGGCCAGATGAGCCTGTAGAGACCATGAAACCGGTATTCATGAACTGCAT[T/C]GCAGGCTGGGAATGCTGCTGTTGGCTTGGTGCTCTAGGTGACATTGATGG
Arm_000440_Class_II	N/A	N/A	*	0	Unique_Ga	Tm1_Mira454_Contig_295	CAATTCTTTTGTTTGGGATCCAAATCTTGTTCCTAGAAGTTGCAGGAGAT[T/G]ATTCTCGGAAGATTTGATTGAATCGTTGGTTCCATGGATTAGGCTGTTGC
Arm_000442_Class_II	N/A	N/A	Chr01	6425929	Unique_Ga	Tm1_Mira454_Contig_295	CCATCTGCAGAAACCTTGTCTTTGACCCAAGCGGATACTCCCACTAATGA[A/G]CGACTGCATTATTGCTCCCCTCACCCCCGTTTGGTTGCTGAGAAAACGCG
Arm_000443_Class_II	N/A	N/A	Chr09	27263729	Unique_Ga	Tm1_Mira454_Contig_296	GTAATTACTAAAACAACTGGGTCGGAACACAATCGAACCTATTCCACCCA[T/C]TTTTCTTTTGTTTTAATATAATGTCCTTATATTTTAGCCAAAGCAGCTTT
Arm_000444_Class_II	N/A	N/A	Chr09	27263827	Unique_Ga	Tm1_Mira454_Contig_296	TTTACCTTCTTTTCTGGTAAAAAGCTGTTGGAAGAATCAGTGGTTTCCGA[A/G]CTTAGCGCCAGCAATAGTAGGCGCTGCACCCCTGGTTGCCTTAACTTGGG
Arm_000454_Class_II	N/A	N/A	Chr07	2328199	Unique_Ga	Tm1_Mira454_Contig_301	CAAAGACAGCTTGAGTGACAGCGATAAAGGATCCGTCGCCGGATTTAAGT[T/C]TGTGTTGAGATCGGATCTCTGAAGAGCTGGGAAATTTGGAACCGGACGGA
Arm_000485_Class_II	N/A	N/A	Chr05	58869541	Unique_Ga	Tm1_Mira454_Contig_308	GCCCAACCAGGTTGAAAAAGCTCATGAAACTCAGCTGAGCTAGCCAAACC[T/C]AGCATCATAAGACCCACAAAGAAACCCAAAACGACAGGCATTTTAAACAA
Arm_000509_Class_II	N/A	N/A	Chr03	21677434	Unique_Ga	Tm1_Mira454_Contig_314	TCCAGCCAGCCATCACAGTTTCATTCAACAAAACACCATCATTAAGTAGA[T/G]ACAAGAACGACCCTATTGGTCTATTGGTCATCCAACATTGAACTTTACGG
Arm_000543_Class_II	N/A	N/A	Chr07	50430023	Unique_Ga	Tm1_Mira454_Contig_328	AAGAGAGAGGCTGGTCTTGGTTGCTGTGAAGGTAACAAAAGGTTCTTGGA[A/T]ATGGATGCTTTGGGATTCAAGATTGGATGAAGGGAGTGAGAAGAAAGAAT
Arm_000554_Class_II	N/A	N/A	Chr06	38861387	Unique_Ga	Tm1_Mira454_Contig_331	GATAGAAGCCCTGAAAGTGTTTCCAAAAGAATATTTTGCTTCTCATGGTC[T/G]TTCTTCAGCTGCAAAAGATCACTCCTCAACTGATCAATCTCTTTTGCTTG
Arm_000576_Class_II	N/A	N/A	Chr02	59629111	Unique_Ga	Tm1_Mira454_Contig_339	ACTTTCCATCTCACCCGTCCATCAATCTTGATCATCAAGAAAACCGACCC[A/G]GCACTCTGATCGGATCCTAAACTGGCGGAATATTCCGGTGCGATAGGCAC
Arm_000647_Class_II	N/A	N/A	Chr01	8603640	Unique_Ga	Tm1_Mira454_Contig_357	ATGCAATCATGAATGTTTGCCGTCCAGATGGCCTCGAGGAACAGCAGTCC[A/G]ACATGTGTTGTAAAATGAGTTGGTATAATGAAGAGTGCTATCACATGAGG
Arm_000674_Class_II	N/A	N/A	Chr04	60401038	Unique_Ga	Tm1_Mira454_Contig_363	TGCTCTCGAGCCTTGATGGTAATCTCGTCGGGTGCGAGTTTACTTAAGCC[T/G]GGTGTATCGGCAATAGGGCCAGGAGCAATACCATTGACCCGGATATCGTA
Arm_000729_Class_II	N/A	N/A	Chr07	2473269	Unique_Ga	Tm1_Mira454_Contig_385	CCAGTAGCAGACCCCGGGTTTATAACAACTCCGGCTTCATGTTTGTAAGC[C/G]GTGAACTGGTGGGTGTGACCTGTTACAAGTATGTCTACATCCAGTTGCCT
Arm_000746_Class_II	N/A	N/A	Chr08	56938816	2_GaGl	Tm1_Mira454_Contig_389	TCATGTGAAATCACTTTCTGAAGGGGTAGCATTGGCTCGTGAGACACAAT[T/C]ATCAGGAAAAGCTCTAAATACGCTTAATTCATGGATAGATATCTCCAATA
Arm_000747_Class_II	N/A	N/A	Chr08	56939244	Unique_Ga	Tm1_Mira454_Contig_389	TGTGGAATAATAATAAATTACCCAAATTAACAATCTGCAAGTACCAAATT[A/G]TTGCATATCATTATTGAAGCAGTTTTAAGTAGAAACATTATGTATTGAAA
Arm_000807_Class_II	N/A	N/A	Chr07	44959138	Unique_Ga	Tm1_Mira454_Contig_405	AACCCACATGAAAGTAATCAACATATCACCAAATGCAATCTTTATTGGAC[C/G]CATCGTTTAAGGTTTTATTATGTTTGCTTTGATGGATCCTTTTTTCTACT
Arm_000877_Class_II	N/A	N/A	Chr09	4075084	Unique_Ga	Tm1_Mira454_Contig_428	TTCCGACCAATTAACGATAAAGATTCGTGTGAGATTTCGTAGCAGTAACT[A/G]ATGTCGAGCTGTTTAAGGTTCCGACAATGATACGCTATTTGAGCCATCGA
Arm_000878_Class_II	N/A	N/A	Chr09	31859415	Unique_Ga	Tm1_Mira454_Contig_430	CTCTCCTGATATAGTGAAGAGGGATTTTGGGCGCCACTCATGCTGGATCA[A/G]TGCGCTTGCTCTGCCATAGTTGTTCATACGAGCCTTCACTGTGGTCAATG
Arm_000888_Class_II	N/A	N/A	Chr02	59079577	Unique_Ga	Tm1_Mira454_Contig_433	CTATCTCTGCTGCAATACAAGGAGGTTGAACATTCCCTTGATACCAAGTC[A/G]ACCGTTTTTCAACTAATTCATTCAAGAAGAAATCCAGTTTTTCGATTGTC
Arm_000931_Class_II	N/A	N/A	Chr06	19037970	Unique_Ga	Tm1_Mira454_Contig_447	GGAACACAAGCAGGCATTACTGCTCCATCCCTTGTGTTGGAGACATTCAA[A/G]TGGCATTTGGCCAGAAGGTTTGGGTAGTTGGCAAACTGCGGTTCAGTGCC
Arm_000954_Class_II	N/A	N/A	Chr07	52830134	Unique_Ga	Tm1_Mira454_Contig_456	TCCCCTTCCTTGGCCACTGTCCATATAATTACTTTCCCATCCTGGGAAGC[A/G]CTTGCAATGGTCGATTTTGGTAGCCCCAAATTGGGTGCCCAAGCAACATC
Arm_000983_Class_II	N/A	N/A	Chr06	20369682	Unique_Ga	Tm1_Mira454_Contig_464	ACGATATCCGATCGTTTCCACCCAAGTTCCCTAATAGCCTGACCCATGAT[T/C]TCCTCGGCTCGACCATTGGCATAAACCTCGGCGTTGTCGAAAAAGTTGAC
Arm_001015_Class_II	N/A	N/A	Chr08	42372235	Unique_Ga	Tm1_Mira454_Contig_474	GGATACATCACGGAGGATGTGCACTCATTGGTTCTCAAGGACTGGTATCC[A/G]GTCCTCCTTATAACAGGCTACAATGTGTTTGACCTGGTTGGCAAATCGTT
Arm_001100_Class_II	N/A	N/A	Chr04	58437636	Unique_Ga	Tm1_Mira454_Contig_495	GCTCCGAATCCTTTGCAGAAGTAGGGGAAGGTGTAGAGTTAACAGTTTCC[A/G]TGCCATTTGCACCAGTTTCGGAAGTAGTGTCATTCGCATGAGTATTTTCA
Arm_001207_Class_II	N/A	N/A	Chr06	47965709	Unique_Ga	Tm1_Mira454_Contig_530	TCTGAAAGTTCTAACAGATCATCAACAGCCCATGGAGATGAAAAGCTCGA[A/G]TGTTGTTGATGTGCAGGCATTTTCATTGAAGTCTGAGGTGCACTCTTGTT
Arm_001217_Class_II	N/A	N/A	Chr05	521130	Unique_Ga	Tm1_Mira454_Contig_533	GCATCCGGACCCGTTTCGGAATGATGTACATCAAGTTGTGCGTTGCTTCG[A/G]GTTTGTCATTGTTGTACTGTGAGATCATTCCGCATACAGCGATACGACCA
Arm_001319_Class_II	N/A	N/A	Chr03	43260810	2_GaGl	Tm1_Mira454_Contig_573	AATATCTCATTGTGACTGACCACTCCCGGGTTTGTAAAGTTCCAAATTCC[A/G]GTCAAGTTCCTCTTTCCCATCTCGATGGAAATCGGAAGAAGCTCATCGAG
Arm_001320_Class_II	N/A	N/A	Chr03	43260897	Unique_Ga	Tm1_Mira454_Contig_573	AGAAGCTCATCGAGGATGGTCATCGAGTTAGGAATGTTAACCACTTTATC[A/G]TACCGAGTGATTTTTGTGATGAAGTTTCGGGGATTGGCTAAATCCGATGA
Arm_001322_Class_II	N/A	N/A	Chr03	43261788	Unique_Ga	Tm1_Mira454_Contig_573	AAGATGCAACCTGTAGCATAATTAATCAAGATGAGGCCTTTGTCTCTGCA[A/G]ACGTCAGCGAGGGTAAGGGTCCCGACCACATTGGTTCTGATGGTCTCCAC
Arm_001375_Class_II	N/A	N/A	Chr05	59708818	Unique_Ga	Tm1_Mira454_Contig_587	TCTATCAGTGTTTACATGAGTCGCAACCGAAGACGTATCTAACCTTCTAG[A/T]TTTCTGACAATTCTGGATCAATGTTTGGTTCAGATTTTGAAGTACTTGTA
Arm_001409_Class_II	N/A	N/A	Chr04	57398811	Unique_Ga	Tm1_Mira454_Contig_594	GGAATGAACGGTGGAATCAATCTATATGCACAAATGATAGATGAGTGCGA[T/C]GGGTTGGATAAAATTGAAAACCTGCAAACTCATGACAACCATGAGATATA
Arm_001486_Class_II	N/A	N/A	Chr08	38530733	Unique_Ga	Tm1_Mira454_Contig_615	TAAACAAAGATGGAAGCATCCCATTCGACTATATCCCACACCAAGAACCC[A/C]GCCATGACCGCGAATGAAACGAAACGAGTGAGCACTAGCCATCCAGGGTG
Arm_001583_Class_II	N/A	N/A	*	0	Unique_Ga	Tm1_Mira454_Contig_657	CCACTACCACAAATGGGAAGAGCTATGGCACCCTTACATACGCAGCAAAA[A/C]CTTGACAAACATCTATTTCTACCACATAATTATATTATACATAGCAGAGT
Arm_001656_Class_II	N/A	N/A	Chr12	29077070	Unique_Ga	Tm1_Mira454_Contig_682	TTCTCTTGCAATGTGTCGAGAAGGCTGTCAAAGCTCTTCTTGAAAGACTC[A/C]ACTCCCTCGTCTTCCAGCTGTGAACCGACTTTGCCCCAGTCAATCCCCAA
Arm_001729_Class_II	N/A	N/A	*	0	Unique_Ga	Tm1_Mira454_Contig_706	TTGTCCCCATTGGGACAGAGACAGCATATTTACATTGCAAACAAGACCAG[T/G]CCTTCAAAATGGTAAAATAGTGATCAAGCTTAAGACTTCTTCAAATCAGT
Arm_001823_Class_II	N/A	N/A	Chr07	57776823	Unique_Ga	Tm1_Mira454_Contig_730	GCGAATGAGAAGGAAGGCCCTGAATTCGAAGATGCTCGCAGCACCATAAC[T/C]GAAGTTGAAAAGTTGTTTCAAACAACAGAGGCTTAGTGACAGCTTCTTTT
Arm_001844_Class_II	N/A	N/A	Chr04	8483788	Unique_Ga	Tm1_Mira454_Contig_739	TCAACGCTTACTTTCACATACATCCCCATCCCTTCAACTTCATTTCTCTT[C/G]GAACTTTGTAAGCAATTTTTCCTGTATGATCGGATTGGTGGCCATCCTAC
Arm_001915_Class_II	N/A	N/A	Chr04	822250	Unique_Ga	Tm1_Mira454_Contig_759	AAATTATCTGACCAAACTTCCCTTATCATTACTGGTTTCGATACCCTATC[T/C]GAATCTTCAAAACCCATATCGGAAAATTCAAGAAATTACAACAAAAGAAA
Arm_001961_Class_II	N/A	N/A	Chr11	59149241	Unique_Ga	Tm1_Mira454_Contig_775	AATCTCTGTTGTGTAGTTCGCGCAAGTCACAATGTTGAACAGAAACCCAC[A/G]AGGAATTTGATACCCTCCACTACCATCAGGACTGCGTAGATTCTTCAGTA
Arm_002008_Class_II	N/A	N/A	Chr08	54086269	Unique_Ga	Tm1_Mira454_Contig_791	TTCAGTCAGGATTGGAACACATGGAAGCAAGTGTTTTTGCTTGTTGATGT[T/C]GTTTGTTGTTGCGCAGTGTTGTTCCCGATTGTTTGGTCTATTAAGAACTT
Arm_002040_Class_II	N/A	N/A	Chr04	28511818	Unique_Ga	Tm1_Mira454_Contig_803	TTCTCCGTAGTGGCCATCGACGCCGACGTTGGCCTCCGTAACCTAGACCT[A/C]CTGTTAGGCCTGGAGAATCGCGTGAACTATACGGTCGTGGAGGTACTCAA
Arm_002041_Class_II	N/A	N/A	Chr04	28511467	Unique_Ga	Tm1_Mira454_Contig_803	ACGCCGGACATAACGAGTTTAAGGGATGCGGATAGAGTGACAGGGCTGTT[A/G]GAATGTGATGGGATAAGGGATATAAAGATGATAGTAAACAGAGTGAGGAC
Arm_002053_Class_II	N/A	N/A	*	0	2_GaGl	Tm1_Mira454_Contig_805	TGAAGCAGAAAAAGCTAGCAAACGTGTTCCCAAATCCGAGGAAAGCTCGT[T/C]TCCCTTTAAGGAACTGAGGACTGTAGCTTGTGGCCTTCTTGCTGTATGCA
Arm_002154_Class_II	N/A	N/A	Chr08	54090220	Unique_Ga	Tm1_Mira454_Contig_845	ATCTAGCTCAGCTTGTAAATCAATGATCTGGGCTCGAGCAATATCCAGTT[T/C]AGAATCCATGGTTGAAGAAGGACCAAACAAGGTAAGATCCCAAAAAGGGT
Arm_002222_Class_II	N/A	N/A	*	0	Unique_Ga	Tm1_Mira454_Contig_867	ACCCAGTCTTCTCGATGTCATATTCTACAGCTGGCGGTGCAGTAGACAAA[T/C]TGATTCAGATCAAGAGTAACCCTCCCTTGTTTTCCCGTGTCAAATGCATT
Arm_002479_Class_II	N/A	N/A	Chr02	59123586	2_GaGl	Tm1_Mira454_Contig_946	TAGTTTGAACTAGGCACCTAAGCTTTCAATGCAAAGAAATTTTGTTGGAT[T/C]GTATGAGCACCACAACATTGCTTCTCAGCCTTGAGTAATCTCCTTCTCCT
Arm_002580_Class_II	N/A	N/A	Chr06	45812007	Unique_Ga	Tm1_Mira454_Contig_984	GCCAGAAAATCGAAAACTTTCTCCAGAAACCCAACAGGGTCCGACGGATC[T/C]AAGCTGGCGTTAAACGGCACCGCTTTCGGCGATGAAGAAGCGGAAGGTCT
Arm_002599_Class_II	N/A	N/A	Chr04	1217838	Unique_Ga	Tm1_Mira454_Contig_990	GAATTGGAGAACACGGTGGTGCCTGAGACTCTCCATTTCCAAAGAGGTTC[T/C]GTTGATGAATTTGTCTTCGAGGGGTCGGAATTGGGGAAAGTTCAAGCTCT
Arm_002632_Class_II	N/A	N/A	Chr05	57410777	Unique_Ga	Tm1_Mira454_Contig_1006	AACGCCTCCATAGCCCCAACTAAATGACCCACCGATTCCTCGATGTAGAC[A/T]ACATCTGCCGCGATCACCACATCGAACGGAGGATTAACGCCCCTGATCTG
Arm_002633_Class_II	N/A	N/A	Chr05	57410726	Unique_Ga	Tm1_Mira454_Contig_1006	ACATCTGCCGCGATCACCACATCGAACGGAGGATTAACGCCCCTGATCTG[A/G]TCCTTGTTGTTCCAATAAAGAATCGAGGTCTTCATGTTCTTACCCAGAAC
Arm_002679_Class_II	N/A	N/A	Chr07	27704528	Unique_Ga	Tm1_Mira454_Contig_1023	GCCCTAATATCTTGCTTAGAGATTCATCACCAGATAGGCTCAGCTTTTGC[T/C]GCGGAGGCACTCGCTTGCCGTAGAGCAGTCCAAATCGGGATAGAGATGAA
Arm_002723_Class_II	N/A	N/A	Chr09	21415244	2_GaGl	Tm1_Mira454_Contig_1043	AAATCTCCGCCCGAAATCTTTAGTTTCTTCATCCATTCCGGAGTATCCTT[T/G]GCTACCAGAGTTATCAGAAGTGTAATAGCTGCTACTCCTACCAAGACCTT
Arm_002725_Class_II	N/A	N/A	Chr09	21417522	Unique_Ga	Tm1_Mira454_Contig_1043	AGTATGTCTCGAACCTCAAGCTGGTTCTGGTCCCATCCACCCAAGCTCGA[A/C]TTGAACACGTCGATCGGACCCTTGCCTTGTCGATACAATCGGATCTCTAC
Arm_002751_Class_II	N/A	N/A	Chr11	4439046	Unique_Ga	Tm1_Mira454_Contig_1050	GATTGATTAAATCCAGCATCTATAGACGTAGGAACAGGGTCCACGTATGC[A/G]AACTGATTGACCGATGGCTTCTCTTCTACGAAACCCATGGTATCAAAGTA
Arm_002800_Class_II	N/A	N/A	Chr05	60008243	Unique_Ga	Tm1_Mira454_Contig_1067	GCTTTGTTCGTCCCAAATTTTGCCGATTTCTTGTCCTTGATCGGAAGCAG[T/C]GTGTGCTGTGGTTTGGGGTTTGTATTGCCTGCTTTATTCCATTTGTTGGT
Arm_002919_Class_II	N/A	N/A	Chr06	40110487	Unique_Ga	Tm1_Mira454_Contig_1102	GATTTTAGATTGAGAGGTATGGGGGATTATGCAAAGCGAATGCAGAGATG[T/C]GGAGAGCACCATCCTTTCTCTTCTCTGTTTGTTTCTCGAGAAACAGGAAA
Arm_002926_Class_II	N/A	N/A	Chr10	58283172	Unique_Ga	Tm1_Mira454_Contig_1106	AAGGAAGCAAACAACGTTGCAACTCCTTGAATGACAAATTTCTGGCCAAC[A/G]CAAGCACGAGCACCAGAACCGAAGGGAAGAAAAGCCGGATTCTTATTCGG
Arm_002977_Class_II	N/A	N/A	Chr01	13427437	Unique_Ga	Tm1_Mira454_Contig_1130	TTGGACACTGCCAAAGTCAGACTCCAGCTCCAAAAGAAAGCAGTTGGTGA[T/C]GAAGTTAATTTACCAAAATATAGGGGCTTGTTGGGTACTATGGCTACCAT
Arm_003015_Class_II	N/A	N/A	*	0	Unique_Ga	Tm1_Mira454_Contig_1142	TTAGCCGCCGGCTTACTCTTAGCCTTCGAAGTAGTTTTTGTCTTGGCCTT[A/T]GCTTTAGGAGTAGTTTTTGTACTCTTCCCTTCCTTAGGCTTTGAGGCAGG
Arm_003056_Class_II	N/A	N/A	Chr11	43464636	Unique_Ga	Tm1_Mira454_Contig_1158	AGAAAGCCGATCCGGCATACACGTCGGATTTTACGGTCACCGAAGACTTA[C/G]CATCCACGATTTTGATCTGTTTAGGAACCATTTCCGGATCCGGACCCAAA
Arm_003088_Class_II	N/A	N/A	Chr11	55711194	Unique_Ga	Tm1_Mira454_Contig_1169	TGTTGTGGATTCGGCTTGGGTTTCAACATATTCTTAAATTTATCCATCTT[A/T]ACCTTTTCTTTCTCTAAATTAGTCCCTTTTCCTTTCCCTCTCTTCGTAGC
Arm_003096_Class_II	N/A	N/A	*	0	Unique_Ga	Tm1_Mira454_Contig_1174	ACAACGTTCAGGGAAATATCGTGGAGGACGGAGACTGACCCTATTTTACC[T/G]GAGAAGTCAGTTCGGTTGACCTACGGAACAACGGCAGAGGACGACAATGA
Arm_003160_Class_II	N/A	N/A	*	0	Unique_Ga	Tm1_Mira454_Contig_1209	ATAGCTTCCTTGGCCTCCATAGTTACCACTGTTACCGTATCCAATGTTAC[T/C]TCCATCATTTCTGCCATAGCCGCCACCTCCATAGTTACCACCCCCATAGC
Arm_003255_Class_II	N/A	N/A	Chr10	2729940	Unique_Ga	Tm1_Mira454_Contig_1255	GTAGGTTGGCCACCTATCAGATCATTTAGGAAGAACTCATTGGCCTCGGC[T/G]TCGAAGAACACTGATGAAGTCGATGGGAAGGCAGGGCCTGGTGCTTTGTT
Arm_003275_Class_II	N/A	N/A	*	0	Unique_Ga	Tm1_Mira454_Contig_1263	TAACCATATCTATCGAAAAACATTTTGTAATGCTTATAAACAGTCAAACC[C/G]GATAACTTACTTCCCTGAGAGAAAATAAAATTCAATTTCAGGTGCGTTGA
Arm_003322_Class_II	N/A	N/A	Chr12	11909027	Unique_Ga	Tm1_Mira454_Contig_1275	ACTGACCATCACCTGGCATGGACACGGCTAGGGGATCGACCAACTCTCTC[A/G]CTGCCGATATCATCTTCTACTTCGCTCCCATCAAAACAATGGCCATTATT
Arm_003353_Class_II	N/A	N/A	Chr04	405168	Unique_Ga	Tm1_Mira454_Contig_1285	AAAGCCTCAATAAACTCTTTAGTCTTCGGTTTCTCAAATTTATCCCCAAA[A/T]TCTTCAACAACTATCGTGTTCTCAGCCGCACTGGATAACGCCGTCGAAAT
Arm_003467_Class_II	N/A	N/A	Chr05	5196965	Unique_Ga	Tm1_Mira454_Contig_1332	TTTCCTGAACCTTGGGATGAATCAGACCTCCATGATGCATTTCCATACCC[T/C]GAACTTCCATTTACATCACCATATCCACCTCCCATGTAACCACCACCGCT
Arm_003753_Class_II	N/A	N/A	Chr09	5483023	Unique_Ga	Tm1_Mira454_Contig_1456	TTCTTCTTAGCTGACTTCTTTGCAGCTTCCCTCTCCTCTGCAGCCTTCTT[A/G]TCCTCCTCTGTCTCATCACCGAATAGATCCAAGTCGTCGTCATCATCTGC
Arm_003761_Class_II	N/A	N/A	Chr07	11195304	Unique_Ga	Tm1_Mira454_Contig_1459	TCTAAAATCTAGACTAAGCAAAAATTTCATCTCCAACCTGTTCAATTCAG[T/C]TGTGCTTATTCCTCCCACTCGGGCATAATATGCATTGTTGAAATACGTGT
Arm_003948_Class_II	N/A	N/A	*	0	Unique_Ga	Tm1_Mira454_Contig_1533	CAGCAGAACCCAGGTCGTTGAATGTGACAGCCATTTCTTGTTTCGGATAT[T/C]GACAGAGAAACTGCGGCTCTGCTACTTCGTTGGGAGGTCTAGGGTTTTCA
Arm_003967_Class_II	N/A	N/A	Chr02	2976652	Unique_Ga	Tm1_Mira454_Contig_1541	AACCCAGCTACCAAACTTGGGTCAATCATAGTTTTAATCCTAACATTCTT[A/C]GCACCAGTCAGCTTCTGTACCTGTTTAGCAATCTGTGCCAAATGTTGAGA
Arm_003972_Class_II	N/A	N/A	Chr10	6093803	Unique_Ga	Tm1_Mira454_Contig_1542	ATTTGAAGTCCTGAGAATTTAGATATGAAGAAAGCTTATTCCATTCAGGG[A/G]CCAGTTAGAGAGGAATTCACCTTTTCCACTACTTCTGCTCCCTTCAAAAG
Arm_004004_Class_II	N/A	N/A	*	0	Unique_Ga	Tm1_Mira454_Contig_1549	TGCAGCTGAGCTTGATACTGCGCACATTCAGCAAGTTTTCCAAGATTCTG[A/G]TTGTCCAAAATTGCCAAAATCAACTTCTTATTCTCATCAAGGTACTTCTG
Arm_004065_Class_II	N/A	N/A	Chr09	59708837	Unique_Ga	Tm1_Mira454_Contig_1579	TCTGTTTCACACGTGATATCAACTGTCAAGGAAGGCATCATTTCAAGAAC[A/C]ATCTCCACATCTTTGGTTTCAGTAGAAGATAATCCAGCAACCTGAGTCAG
Arm_004102_Class_II	N/A	N/A	Chr01	39783162	Unique_Ga	Tm1_Mira454_Contig_1597	AAGGTTTCTCCAAAATTGTAACATAAATGCAACAAAGTAGTCACCATTCA[A/T]GAAATAAGCAGTTTTTTCTAGTGTACTTGTATATGAGCAACATGCGGGTC
Arm_004107_Class_II	N/A	N/A	Chr01	39778286	Unique_Ga	Tm1_Mira454_Contig_1597	GATTCAAAACAGGCTCTTGCTCGTGGTCATTGCCAGTGGAAGAATTTTCA[A/G]TGACAGAAGAAGCCTCCATTCCTGCTTTAGATTGAGATTTCAGATTTCGG
Arm_004147_Class_II	N/A	N/A	Chr13	40428415	Unique_Ga	Tm1_Mira454_Contig_1617	GTTGAGTAACAGAATGTATGTGAAACCAAAGTTGTAAAGCATGCGTGTAT[T/C]GTGTGCCCTCTCGTCTATCTTTTAGCTTTATTTATAATTGCGAATAAATA
Arm_004212_Class_II	N/A	N/A	Chr09	2922191	2_GaGl	Tm1_Mira454_Contig_1645	CAACCCGATTCTGATGAAGTTGCAGCACTGAGGTTAGCTTTGGTGTCATC[A/G]AATGATTTTGGTGTTGATGGATTAGGATATGGATTCCTGTTCACCAGCCT
Arm_004213_Class_II	N/A	N/A	Chr09	2921411	Unique_Ga	Tm1_Mira454_Contig_1645	AAGAACAGGTGAGGTGGTGGCACAATCAGTTGCAACTTTCTTCATGTCAA[T/C]AGAGTTAGCAGCACCAGTTGCAGCAATAAGCATAATCTCCCGCACCTTTT
Arm_004350_Class_II	N/A	N/A	Chr12	14145528	2_GaGl	Tm1_Mira454_Contig_1693	CTGTAAATGCAGAGATTGGGGTGTCTGGATTTGATAGCTATCTGATCAGT[A/G]GTGCTTCTGTGACCAGGAATGTTGCATGAAGTAGATGAGGTCCCAACTAA
Arm_004425_Class_II	N/A	N/A	Chr09	7897973	Unique_Ga	Tm1_Mira454_Contig_1713	CTCCGGTAACGTATTCGCCGAATCTTGGCCAAAAAACTCGCCCCCCTATT[T/C]TCAAAGACAACGATCTCGATTGGGTCCGACCTGATGGCCGTGGCTTCCAC
Arm_004447_Class_II	N/A	N/A	Chr11	59149241	Unique_Ga	Tm1_Mira454_Contig_1730	AATCTCTGTTGTGTAGTTCGCGCAAGTCACAATGTTGAACAGAAACCCAC[A/G]AGGAATTTGATACCCTCCACTACCATCAGGACTGCGTAGATTCTTCAGTA
Arm_004461_Class_II	N/A	N/A	Chr13	382351	Unique_Ga	Tm1_Mira454_Contig_1733	CTGATTTCCAAGAATATTTACAAGAGCCAGTAACCCCATCACGGCAAGAA[T/C]GGACGGTCTGGAACTGGTCAACGTCGAGCTTCTTGTTGATAAACCCAACT
Arm_004752_Class_II	N/A	N/A	Chr02	51893697	2_GaGl	Tm1_Mira454_Contig_1851	CCCATCTCTTGTAAATTAGTTTCTTGTTCCATTGATGAAGGCTGAAGCCT[A/G]GAATCGTATCCAACAATTGAGGGCTCCCTTCTAACATTGTTCTCCTTAAT
Arm_004764_Class_II	N/A	N/A	Chr09	8768853	Unique_Ga	Tm1_Mira454_Contig_1856	AACATGAAGGGTGGAGCGGTTATCAGGAGAAGGTTGAGGCAAGCACAAAA[C/G]AGGGGTGCCCTCAGCATCGACAGCAAACCTTACACCAACGCCCAAGGGCC
Arm_004775_Class_II	N/A	N/A	Chr05	62509274	Unique_Ga	Tm1_Mira454_Contig_1860	CAAACAATAGATAGCTACTATAACAAGGGTTCCGATCCACCTATAAGTCG[A/T]ATGAGGAGTCGACTTATCTAGATAATACTGATACATCCTCCAAGCATCAT
Arm_004886_Class_II	N/A	N/A	Chr05	33968659	Unique_Ga	Tm1_Mira454_Contig_1903	ATTGAGCAAACTGTGGGGGATGACACAAGACCTTCTGGTCTAGGGGACTC[C/G]TATCAAGCTGCTTCATCACACCCTGAAGTCTCATCATGGTCTGGTGGGAT
Arm_004940_Class_II	N/A	N/A	Chr08	43301781	Unique_Ga	Tm1_Mira454_Contig_1921	AGTCAGGACTTGGAACTGCTGCAGTAATTGTGATGGATAAATCAACTGAT[A/G]TTGTAGATGCAATCGCAAGGCTTTCATACTTCTACAAGCACGAGAGTTGT
Arm_005060_Class_II	N/A	N/A	Chr10	917901	Unique_Ga	Tm1_Mira454_Contig_1971	CCACCAAGTCCAACAGCTTTCTTAACCACACCTTGAAGACCAACAAGAAC[A/C]GATTTGGTACGGTTATTCCCAGTGACAACCACTTTAGTGTGACGTGGCAA
Arm_005068_Class_II	N/A	N/A	Chr03	34219564	Unique_Ga	Tm1_Mira454_Contig_1975	TGCTGGTGATATTCCTCTGCTCGATAGAACTTCTTGGCAGGCAGAATCTC[C/G]GAAACAATCTTTCGGTTCAAGAGTTTCTGTTGTTTTTCCATGGACTCCCG
Arm_005093_Class_II	N/A	N/A	Chr08	54706448	Unique_Ga	Tm1_Mira454_Contig_1990	GTCAAGTAATGTACCTAGCTACATGGCCCCAACCCAATCTGCCAAAGCCA[A/G]GGTTCGAAGCCAAGGACCTATGATTATGAAGCAGCAACGTGTACCACATG
Arm_005096_Class_II	N/A	N/A	Chr04	55571243	Unique_Ga	Tm1_Mira454_Contig_1991	GACTTGGCCAAACTCAAATTTCTCTTCCTATCAGAATTGACATGTGTCAC[A/G]GAATTTACCATCTCCTCATCAGAATAAAGTGTCTGATATTTCATTTGTGG
Arm_005148_Class_II	N/A	N/A	Chr13	32096974	Unique_Ga	Tm1_Mira454_Contig_2005	TCGATAAGAGTTATGCTTCTAATGAATCCTGAATTCTCAGCAATCCAATT[C/G]GCAGCCATAAGAAAAGCAGAATCATGTAAAACTAAATGCACAGGAGCTAA
Arm_005217_Class_II	N/A	N/A	Chr09	13954024	Unique_Ga	Tm1_Mira454_Contig_2037	TGGGGCCACCATCCACCAGCAGAAGTTTCTTGGTATTCTCCATTTGATTT[A/G]CATAGTTCACTATATTTTTGGTTTTATGTGTAGGGACCTCCAAATCCTCA
Arm_005289_Class_II	N/A	N/A	Chr05	33499422	Unique_Ga	Tm1_Mira454_Contig_2069	CAAACAACAAAACTCCATAGTTGCTACTTCATTTACTTCCTCCTTGGGCC[A/G]CACCTGCCTGCGTTTGTCGCCAAACCAACTCTTCTAAGGCTTCTATCATC
Arm_005412_Class_II	N/A	N/A	Chr03	3610568	Unique_Ga	Tm1_Mira454_Contig_2109	AGGGCAGGCTCTAGGTTCCTACTCTTCATGGCTTCAAGTATTTGATACAT[A/T]TCTTGAAAAAGCGATCTCATAGCAGCAGCAGCTTCTGCTTCCCCAGCTTC
Arm_005414_Class_II	N/A	N/A	Chr13	34622367	Unique_Ga	Tm1_Mira454_Contig_2110	AGGTTGACGTGGAAACGGTTGGTGTTGGGGTCAATTGAGAAATCAGAAAT[T/C]CCCTTAGGGAGGAGACCTATAGGGAGGCCGTTGTGTTTCAAGTGGTCGTA
Arm_005499_Class_II	N/A	N/A	Chr05	58421738	Unique_Ga	Tm1_Mira454_Contig_2143	CGGTGACAAACTCTTCCATTATGGGATCTGTTAGTACCATTGGCATTTTT[A/T]GACGCTTGGTTGTAGTATTTCAGCAATGCAGTCTTTGATAAAGAAACCTT
Arm_005510_Class_II	N/A	N/A	Chr07	8192062	Unique_Ga	Tm1_Mira454_Contig_2147	GGTGATATTAGGTGTCTAGCACTAGAGAAGGTAGCTGAATCACTTGAACT[T/G]CCTTGCAAATATACATCACTTGGATGCCCGGAGATCTTTCCTTACTACAG
Arm_005561_Class_II	N/A	N/A	Chr07	5511685	Unique_Ga	Tm1_Mira454_Contig_2165	GATTTTGGGAGCCCCAAGTTGGGTGCCCAAGCAACATCCCGCACCCAATC[A/G]GTGTGCATCTGGAGGGCAGGGCTGTAGTCCATCTTCCAACTCCCATTATA
Arm_005575_Class_II	N/A	N/A	Chr04	9534802	Unique_Ga	Tm1_Mira454_Contig_2170	ACAAATCTATCGACATAAATGTATGCAACGAGAAAGCACGACGGACTGCA[T/G]CCAGCATACTTGAAGATGCGATCGATATAATGCTGAATGCTTATGGTGGG
Arm_005595_Class_II	N/A	N/A	Chr11	60086005	Unique_Ga	Tm1_Mira454_Contig_2174	TTCTAGTTTGTTCTTGGTGTGGCCCATTCGACTCGCAGGATGAGATTGTC[A/G]TAACCATATCCGTTCAGCTTGTTAATAGCTCTTTGTGCATCCTCTCTGTT
Arm_005599_Class_II	N/A	N/A	Chr11	60086326	Unique_Ga	Tm1_Mira454_Contig_2174	TAGGCTCCCTTTCCAGCTCCAGGAGCAGCTGCCGAGGTCTCGGCTGCCGC[A/G]GGTTTATCAACAAAGGATTCGACTGGAGCAGCAAGATCCTTGTAAGGACA
Arm_005640_Class_II	N/A	N/A	Chr08	51572563	2_GaGl	Tm1_Mira454_Contig_2189	TCATGCACCGACAAGATCCCAGGTTTCAGTTCAGCAATTGTAGGGACATG[A/T]CCAGGCAAAACACCCATCTGTCCAGTTGTTGCTGGAACTATTACCATGTC
Arm_005666_Class_II	N/A	N/A	Chr07	6581200	Unique_Ga	Tm1_Mira454_Contig_2200	CAAATGTGGGACTCAAATGCATATTTCTTGTGAGCTCTCTTGGCATAAAC[A/C]ACATTGGGCTCAATTGAGTCAGCGGCAGCATCAAGGTCCCAACCAGCAGC
Arm_005667_Class_II	N/A	N/A	Chr07	6581454	Unique_Ga	Tm1_Mira454_Contig_2200	CTTTATATTCTTTTCCAGTTTCACTCTCTTCTGGTTTGCATCTTCAATTT[T/G]CTGCTGCAACTGTCGAATCTCAGAATCCTTGTTCTGAATTTCAGACTGAA
Arm_005670_Class_II	N/A	N/A	Chr13	47381870	Unique_Ga	Tm1_Mira454_Contig_2202	GTTGAGGGAATAAATGCAGCAGGTTGCTTGGTCACTGCGACCAAAATGTC[A/G]GCATAACTGACCATGCCGACCAGAACATCATCATTATCATCCTCAGTCAC
Arm_005711_Class_II	N/A	N/A	Chr06	50593581	2_GaGl	Tm1_Mira454_Contig_2215	AAATTAGTTTGTTTGCAAGATTACTGTTTTATGAGATGGTGTTAAAATCA[A/G]TTCTGTTTGTGTCCATGTCTGGTATCTTCCATTCTATATCTAGAATTTTT
Arm_005770_Class_II	N/A	N/A	Chr12	11873808	Unique_Ga	Tm1_Mira454_Contig_2245	CATATTGCAAAGGAGATCCGGCCCCCATCTAGCTCCCCTGCAGGAATGCT[A/G]TTGATGGCATTAATGAGAAGCCCAGCCCATGCCCAAATTACAAGTGGGTT
Arm_005846_Class_II	N/A	N/A	Chr07	58988752	Unique_Ga	Tm1_Mira454_Contig_2268	ACGATGAGCTGCACAGAAGAGGTTTCCACACCTGCAGTTAAATCCTGTCA[A/G]ACCAACACGTTTACAGCATTTGGTACACCTGTTAGGACCCTCTTTCGTTT
Arm_005918_Class_II	N/A	N/A	Chr13	4342614	Unique_Ga	Tm1_Mira454_Contig_2294	GACAAAGGAGGAACCTTGGAATGCATCCTCGGAGAAAGAGTGGCAAGGAG[A/C]CCATGGACTACAGAGTGGATTGTTTCCTTCAGTTCAGGAGATGTTGGTTC
Arm_005944_Class_II	N/A	N/A	Chr08	3242167	2_GaGl	Tm1_Mira454_Contig_2304	TCTGGGCAGAGTTATGGACAGAGTGCAAATCCTGGGTATGGACAAACTTA[T/C]CCAGGGCATGGAGGTGGTCAAGGATTCCCACAGGCAGAGCAGAGAAATGT
Arm_005988_Class_II	N/A	N/A	Chr07	18923507	Unique_Ga	Tm1_Mira454_Contig_2320	ACAGTAACTGGATCTTCAACAGTCAGCCTGTGGCTTTGACATTCAATCCG[A/G]GCCCTATTTATGAGGACTCGAGCATCGGCTTTGAGGCCAGCACATGCCAG
Arm_006002_Class_II	N/A	N/A	Chr10	1353601	Unique_Ga	Tm1_Mira454_Contig_2325	AAAACATTTCTTAAAGCTTCCTGACCGGCTTTGTCATCAGTATTTTTCGA[T/C]AAGGCTTTCTTTGCATCTTGTACAACCGAATAGGGAAGCTCATCCCAACT
Arm_006003_Class_II	N/A	N/A	*	0	Unique_Ga	Tm1_Mira454_Contig_2325	TTATGTCAGGCAAATGAGCTGCATCTTCACTAAAATAGCGCATGCTTCCC[A/G]ATCTCAACGCAAAGGACGACCTCCCACCAGAAGGGGTGTTTCTAGGCGGA
Arm_006076_Class_II	N/A	N/A	Chr02	59079577	Unique_Ga	Tm1_Mira454_Contig_2356	GACAATCGAAAAACTGGATTTCTTCTTGAATGAATTAGTTGAAAAACGGT[T/C]GACTTGGTATCAAGGGAATGTTCAACCTCCTTGTATTGCAGCAGAGATAG
Arm_006090_Class_II	N/A	N/A	Chr04	54040279	Unique_Ga	Tm1_Mira454_Contig_2363	TTTTCTTGCCATTGAAACTGTAAGTATTGTAGTTATTATCCAATGTCACA[A/T]GTATTTGATCATTTGGTTGGAGATCCTGTTCAATCTTCCCATACAATTTT
Arm_006263_Class_II	N/A	N/A	Chr05	16163690	Unique_Ga	Tm1_Mira454_Contig_2439	TGGGAAGATGATGAGCTTTCTTCTTTATTTACAAAGGAAGAACGGAATCA[A/G]CTGTACGATAGTCTTCAAACCAATGGGAATCTAGCTGGGGCTCGCCGTGA
Arm_006319_Class_II	N/A	N/A	Chr09	2615923	Unique_Ga	Tm1_Mira454_Contig_2462	GGGGTGGGATCATTATCGGCAACCCAATCAACAGCCATTATATCATCACA[A/G]ATGGGGATGACGTTTTCCTTGACAACACGCTGGTGTTCGGGATGTGCGGA
Arm_006585_Class_II	N/A	N/A	Chr07	49554159	Unique_Ga	Tm1_Mira454_Contig_2558	TCCATATCTCGAAAGGAAATGAAGAAGCATATGGAGCAATGGAAAAGAAA[T/C]GGCTGGTTTCATTAATCAAGAGGTCCTTTGATTGGACCTGACAGAGACTA
Arm_006586_Class_II	N/A	N/A	Chr07	49554222	Unique_Ga	Tm1_Mira454_Contig_2558	TAATCAAGAGGTCCTTTGATTGGACCTGACAGAGACTACATTTCCCTGTC[T/C]GATTAAAATGCTCCTTCATACTGTTGAGTCGAGTAGAAACACTAGGAGGA
Arm_006669_Class_II	N/A	N/A	Chr09	9555303	Unique_Ga	Tm1_Mira454_Contig_2592	GACAAAGTGAGGATCGGGGATGAGGAGAGTCGGATAAAGAGATGCGACAA[T/G]TTTTTGGATATTTTCGAGAAAGAAGGGTGTAGAATGGTGGAGATGAGTTG
Arm_006747_Class_II	N/A	N/A	Chr03	38041436	Unique_Ga	Tm1_Mira454_Contig_2617	CCCCGACTCATGCCAGTCTTCTGGTCAATGGCAACATAAACTCGACTTAC[T/C]GCACCAAATGGCCGGAAAAGCTCGTGCAAGTCAGCTTCCCGGGTGTCCTC
Arm_006956_Class_II	N/A	N/A	Chr12	3373336	Unique_Ga	Tm1_Mira454_Contig_2678	TTGGCCTTCATTGGATGAGAATGAAGCGCTCTCACCCCAATGTCACAACC[A/G]TTTATCTCATCAACATCCCTTACGCAGCCATTAACCACTATTCCAGCCCA
Arm_007020_Class_II	N/A	N/A	Chr02	48162639	Unique_Ga	Tm1_Mira454_Contig_2700	AACGCCTAAGCTCTTAAGATTCTGAGCCCCGGATGCCTGGGTCTGCTGAA[T/G]AATATAACACAAACACTTTGGTTCTTCTTCTTTTATACTCGAAACCGAAC
Arm_007082_Class_II	N/A	N/A	Chr13	30029261	Unique_Ga	Tm1_Mira454_Contig_2725	ATAGCTCTAGCCAAATCTTGTGCACCTTTAGCATCCAAACCATTTTCAAC[T/G]ATATATCGAACAGCTTCAGCCCTTTGGGAAGCACTTAAAAGCCTTATCTC
Arm_007101_Class_II	N/A	N/A	Chr01	23993087	Unique_Ga	Tm1_Mira454_Contig_2732	ACATGCTCTTCGTTTTTCTTGGATTGGCGAAGTTTCTCAGCGACCACTTC[T/G]ATCGGCGGATCTCCTGCTCTTCTATAAACTTTATCCCCAATCTTGATTTC
Arm_007105_Class_II	N/A	N/A	Chr01	52379059	Unique_Ga	Tm1_Mira454_Contig_2733	TAGTGAAGTAGGAAGTCTTTGAATTCAAAAGCTCTATAGAATGGAGCGTC[A/G]TCAACTAGAGATTTCTCTGGCTCTATAATGCTATCCTCGGAAGGGCCAAT
Arm_007209_Class_II	N/A	N/A	Chr09	52947701	Unique_Ga	Tm1_Mira454_Contig_2763	CGGCCACCTCGACCGCGTATAAGCGGCTCCCGGATCACCGATCGGAACAA[C/G]GGAACCACCGACGCCGACGTCGATTTACTCTTGAGACCACGAAATCCCGG
Arm_007299_Class_II	N/A	N/A	Chr01	39014611	Unique_Ga	Tm1_Mira454_Contig_2793	ACTACTTTTTCAGAACCATTAGCAGCAGCTGCTTTTGATTTGTTTAAGGA[T/C]AGTACAAACTTCTTCAGATGTCTAATGAATTCTGGGTAGATCTCAAGATT
Arm_007310_Class_II	N/A	N/A	Chr11	17994592	Unique_Ga	Tm1_Mira454_Contig_2796	AGAGACACTATCTGCAATGGTCTCTACTAGATTGTTAAATAAGTCCTCTG[A/T]TATTTTCTCAGGCATTATTCTTGTGCTTCAAGAAAACAGACAAATTTATT
Arm_007449_Class_II	N/A	N/A	Chr04	1850342	Unique_Ga	Tm1_Mira454_Contig_2845	GAGCGGAGCAGCGTCCGCCGTCGTTTCTCTCACCCAATAAGTATACGACG[A/C]CGCCTGCCCATTGCCGTTGCCGTCGCCGTGGGCGTGGGCGTTCTCTACTC
Arm_007464_Class_II	N/A	N/A	Chr13	42249548	2_GaGl	Tm1_Mira454_Contig_2847	TTTCCAAGAAGTTTAGTTTGCTCTGTTAGGTTGACTTCATCACTCTCTTC[A/G]GAGTTTGTTTTGCGACAAAAGCATCGGTAGATTTCAATACCAGTTTGAAC
Arm_007470_Class_II	N/A	N/A	*	0	Unique_Ga	Tm1_Mira454_Contig_2848	TCATACCCACAAGAACCACAGCTGTAAGTTACATCTCTTTGAGAAACAGA[A/G]GAAAAAGAATGGTGGAGATTTCCATTGAGTTGTTGTACATCTTTAACAAA
Arm_007499_Class_II	N/A	N/A	Chr04	59660790	Unique_Ga	Tm1_Mira454_Contig_2860	TTGAACACAAGGCAAGCCTTGTAGCGCGTCATGGGAGAAAGCATGGAGAT[A/T]GCGATCTTCCCACGGATTTCAAGCCAACAAACATTGATAAGCTCTGCTAC
Arm_007508_Class_II	N/A	N/A	Chr04	47569948	Unique_Ga	Tm1_Mira454_Contig_2861	TCGATGCGGGGAGCTTTTCTGTTCGGACCATCGGTACTCGGATCGACACG[A/T]TTGTAGCTACGACTACAAGGCGGCGGGTCGCGAAGCCATCGCTAGAGAAA
Arm_007546_Class_II	N/A	N/A	Chr13	5682287	Unique_Ga	Tm1_Mira454_Contig_2876	GATGCCTTTCTCTATTTCGATAGGAGAGATCGAATCGGCACTTGTAAGAC[A/G]GCTGGCAGTTACATAAATATTTACAAGGTTGATATATCTCTGCCAATCAT
Arm_007664_Class_II	N/A	N/A	*	0	Unique_Ga	Tm1_Mira454_Contig_2926	GCCTTTTTAGCAACTGCAGGCTTTGTATTCTTGGCAGGAGCTTCTTCATC[A/G]GAGGATGAACCTTCCTCGCTACTCGAGTCAGAAGAATCAGAACTACTAGC
Arm_007665_Class_II	N/A	N/A	Chr09	1232323	Unique_Ga	Tm1_Mira454_Contig_2927	AGGAGTTGAAGAGCCAGTGGCACATAAATTTTAAGGTTGAGAACCTTAAG[T/C]TTGAGGGTGGTGCACAAGCAGACCGCAGCTTCGAGCTCGGCGAGTCCTGA
Arm_007892_Class_II	N/A	N/A	*	0	Unique_Ga	Tm1_Mira454_Contig_3002	AGCATGCGAGCAATCCTTTTGCGCATTCGCCCAAACTCGCTAGACTTGAA[T/C]TCATTACGAACCGATTTCTGGAGACGAAGCATCAAAAGCTCACCTTTTAA
Arm_007915_Class_II	N/A	N/A	Chr05	58472714	Unique_Ga	Tm1_Mira454_Contig_3010	GAAGAGAGGGGAAGGTTGCTTGATTCTGTCAGAAGAGAACTTGGTTATTT[T/C]AAGCCTAATTCAGGCAGTATTCTATGGTCCGGAGGGTCTAAATCAGAGTC
Arm_007961_Class_II	N/A	N/A	Chr06	41645779	Unique_Ga	Tm1_Mira454_Contig_3032	ATCTTCTTCCTTTCAATCTCCTCTTCTTTGGCTCTGAAAGTAGAAAGCGC[A/C]GACTTTGAGATCTCCTCATCTTCCTTAGACAAATGACTGCTAAAGCTGAG
Arm_007976_Class_II	N/A	N/A	Chr02	25950392	Unique_Ga	Tm1_Mira454_Contig_3038	GTTCCCGATGAAATTACCACAAAAAACAGAGTTTCGGTAATCATCATTTG[C/G]GGTTAAAACAACAAAAGAAATGATAAGACCAACTCAGAAATACTGGTTGG
Arm_007977_Class_II	N/A	N/A	Chr02	25950519	Unique_Ga	Tm1_Mira454_Contig_3038	TTACCAAACATGTCTCAATAGCCCCAATTGTCATTGCGGATCTCATCATC[A/G]AATTTCTTTTTCAGTTCGGGATGTTTCTCAAAGTACTCATCTGCTGTCAT
Arm_007995_Class_II	N/A	N/A	*	0	Unique_Ga	Tm1_Mira454_Contig_3048	GCAACTATCATCTGATCCTCGCTTCCCAGTCGAGCAAACCCAACACAGTT[T/C]GTGTCTTCATCGTATGCAGATTTACCATGCTTTTGTTCAACCTCCAAGAG
Arm_008087_Class_II	N/A	N/A	Chr07	50942557	Unique_Ga	Tm1_Mira454_Contig_3089	CACCATACAGAATGTGCTGATGTCTCCTACATGAACCAACTCTGCCACAA[A/T]AGTCACCGAAAACGGGTTGTTTCGATAGCCCTTGCTCTCAGTTCGACCAT
Arm_008109_Class_II	N/A	N/A	Chr08	11783671	Unique_Ga	Tm1_Mira454_Contig_3092	ATTAAGTAGTTGGTACATTCATAGCTGTTAATAATAACTAAGTTGGTGAG[A/T]CCCTTAATATTGATATTTGCTTAAGCACAAATTAAAGGTACGAGTGTCCT
Arm_008110_Class_II	N/A	N/A	Chr08	11783542	2_GaGl	Tm1_Mira454_Contig_3092	TCATGAAAATCAAGCACCCCATTACCATCAATATCATAAACCTGAATCAT[A/G]GCGACACATTCATCATAAGACTTTGCATCCCCAAGGCGATTCAACATCTT
Arm_008129_Class_II	N/A	N/A	Chr02	58252433	Unique_Ga	Tm1_Mira454_Contig_3101	CCCGCTGGGGGTAGGAGTAGGCGTCGGTAAGGGGTTAGAGTTGACAAGGC[T/C]GAAGAGCGGGGAAAGAGAATGCGAATCAGAGTTAGAGAAGGAAGTAGAGA
Arm_008152_Class_II	N/A	N/A	Chr12	28868934	Unique_Ga	Tm1_Mira454_Contig_3106	ACTGTTGTACTCCAAGTATTCTCTGTCAACCTGCTCTGAACCTGTCTTAC[T/C]CTTATTGCTTTGTGTTTGATCTGGCTTTAGCTTCACTTCAGGGAACATCT
Arm_008235_Class_II	N/A	N/A	Chr07	59372768	Unique_Ga	Tm1_Mira454_Contig_3126	ACCTTTTACATCGCCACTATCTTCTTCTGTCTTCTCCACTTTGAGTTCCT[C/G]GATGATTTCATCGTCACCACTCTCGGGATCTTCATGAGACGAAACAACAA
Arm_008314_Class_II	N/A	N/A	Chr02	7393651	Unique_Ga	Tm1_Mira454_Contig_3150	ACATTTGGAGGATAGTTATTCTGGTGATATTGAGCATTGGGTGTAGCACC[T/C]TGGTAAGGTGTGTTTCCATAGTTAGGACCAGGACCAGGTTGGAAGTTCTG
Arm_008345_Class_II	N/A	N/A	*	0	Unique_Ga	Tm1_Mira454_Contig_3158	TGGATCTCAGCTTTCTTCGCTGCTGACAAATTGTGCACTGCATCCATTAC[A/G]TTAGTCCTATCTGAAGACAAAGGGTCAAGAGATTGTTCTTCCACAAGTTG
Arm_008346_Class_II	N/A	N/A	*	0	Unique_Ga	Tm1_Mira454_Contig_3158	GGGCATCTCCTACCTGTGTTTCATTGCATAAAGACTCAAATTCGTCCTCT[A/G]TATTCCCATGTAAAGAGGTAATGACCTGAATAAAAAGCTGGTGGAGATGT
Arm_008435_Class_II	N/A	N/A	Chr04	28879687	Unique_Ga	Tm1_Mira454_Contig_3192	CTGTAGTCATCTTCCTGAGGACCCTGGGAGAGAACTGTAAATATGACGAA[A/G]GCTCCATACAATATTGTGACAATAGCTGTGAAGTTTACAAGGTATGCCTC
Arm_008476_Class_II	N/A	N/A	Chr01	1411239	Unique_Ga	Tm1_Mira454_Contig_3214	TGTCCTTAATCCCTTTAATTACCCCTAAAATCTCACCTTGCACTTCATCG[T/G]TAACGTTCTCTTTAAGTTTCAAGAAGGTCACTTTGATGGCAGAGTTACAG
Arm_008564_Class_II	N/A	N/A	Chr09	8822552	Unique_Ga	Tm1_Mira454_Contig_3240	TGCTCACTCATGTTTGCCAGATATTGGTTGAAATCCTGGATTCTATCACG[A/G]TGAGATTTATTAGCTTGCTTAGCCAACCTATGAACGTCGAGTTGCTCCCT
Arm_008569_Class_II	N/A	N/A	Chr12	31685283	Unique_Ga	Tm1_Mira454_Contig_3244	GCTGATCTGTGAAGCTGCCATGGAATCCAAAGAAACTGATCTTCTTACAG[A/G]TTGAAGAACCCCATCTTCATCCTCTGTATTTCTCTCATCTTCCTCATATG
Arm_008615_Class_II	N/A	N/A	Chr07	4854930	2_GaGl	Tm1_Mira454_Contig_3262	TCAACGTTATTCAACTTTAGGGTGATCACTAGAAGAAGATTCGGCCAAGG[T/C]AATATCAGTAGAATACTTTTTGATCCTCAAGGAAATAAGAATGCTTGACA
Arm_008624_Class_II	N/A	N/A	Chr05	49220084	Unique_Ga	Tm1_Mira454_Contig_3266	TACAAAACAAGCAGAATCTTTTTGTAGCACAATTGAAAATAAATTCAAAC[A/C]AACAGTAAAAAGGGTTTCAATGTCCACTTCCCATTTGTAGATCAAGCTCC
Arm_008648_Class_II	N/A	N/A	Chr05	6554986	Unique_Ga	Tm1_Mira454_Contig_3276	TCAGCCTTGGACTTGTGGATGCTTTCCATCAAGACACGCTTGTTCTTAAA[T/C]ACATTACCCTTCACCTTCATGTACATGTCATGGTACATGTGCTTGTCAAT
Arm_008678_Class_II	N/A	N/A	Chr11	4163689	2_GaGl	Tm1_Mira454_Contig_3285	AGGGCGTGTTTAACCTTGTCGAGGGTACAAACACTTTGGTAAGGGCTTGG[A/G]GTTGAACAAGATTGGAGCTTTAAATCGAGGGAAGTTGTTGTCATTTCATC
Arm_008697_Class_II	N/A	N/A	Chr08	10034669	Unique_Ga	Tm1_Mira454_Contig_3295	AAATGCCCAAATTTCCCACAGTTGTAGCACTTCCCAGCCCCACCACCAGC[A/T]GATCCGCCGGCATCTCTCCTACACTCTCTTGCAAAATGCCCGGCCTCACC
Arm_008721_Class_II	N/A	N/A	Chr11	55157504	Unique_Ga	Tm1_Mira454_Contig_3303	CTCCCAAAACGACTGTACGGAAGAAAAGCAACGTAGCCTGCTATGGCTAC[A/T]GAATAACCTCCTCTCACTTTATCAATAAAAAAGCCCTTGACCTTCGAATT
Arm_008763_Class_II	N/A	N/A	Chr08	3141434	Unique_Ga	Tm1_Mira454_Contig_3319	TTCTGATCACTACGGAGATGTTCAGAGAAGGAATTAGCTTTCTCCTGGAT[A/G]GATGCTTTTGTAAGTGCTTCATGTGAATCTGCATTAACACTCTTAATGGC
Arm_008796_Class_II	N/A	N/A	Chr01	3085514	Unique_Ga	Tm1_Mira454_Contig_3332	AACTCCTTTGGACTCTGATGGTAACAGCAATAGTGGTCACCAATCAGTCC[A/T]GCTAAGTCTGGATGAGAAAGCATTTCAGAGCACCTCTTCTAAAGTAATTT
Arm_008825_Class_II	N/A	N/A	Chr10	34541847	Unique_Ga	Tm1_Mira454_Contig_3337	AAAACAAAGCAATCTCCTGTGCATTATAACAACTTTTTGCTACATTAGTA[A/C]CACTACCATGACAATTCTTATTCTCCAATACATCAACCCTCAAGTCCACT
Arm_008827_Class_II	N/A	N/A	Chr10	34542200	2_GaGl	Tm1_Mira454_Contig_3337	GGAACCTTCACAGCAGCAAGATCCCGAATTGATATTTCATTGGGTAGTTG[T/C]TTCACTACTTTGACAACCCCATCGAGGCTTTTCATGAACTTCTCAACATC
Arm_008924_Class_II	N/A	N/A	Chr07	10109773	Unique_Ga	Tm1_Mira454_Contig_3370	TGGATCTTGGCTGGGTGATTTGCAACCGACGGCAAAGATGAGCCCCTGTG[A/G]TGTATACGTTGTGGGTACCTTGGGCCATATCCTACCATGTAGGACATCTT
Arm_008956_Class_II	N/A	N/A	Chr03	423178	Unique_Ga	Tm1_Mira454_Contig_3383	CTTCATTCGAATGCCCACTGGTTCTCCCGACGAACCTCTTCTTCCTCTTC[T/C]GGGGTGAAGTCATTCTTGATATTGAAAGTCTTCCTGATCTCTTCTGGGGT
Arm_008957_Class_II	N/A	N/A	Chr03	424829	Unique_Ga	Tm1_Mira454_Contig_3383	GCGGATCGATCGTCTGTCTTAGGAGCCTCGACGTGTTTCTTGCAGTACTC[A/G]ATCACCTTCGCTAAGATCTTGCTCGTAACATTAGGCAACGGTATCCCGTT
Arm_009010_Class_II	N/A	N/A	Chr06	48873392	Unique_Ga	Tm1_Mira454_Contig_3402	GCAACTGATTTGCTGAAGAGTTGGCGGATATAGATAACTTGAAGTGCACT[A/G]ACTAGAGTTAGCAAAATGTACTCTCCAACTGTGTATCCTATAACTCGCTT
Arm_009023_Class_II	N/A	N/A	Chr01	31176325	Unique_Ga	Tm1_Mira454_Contig_3404	GTGATACCCGGATCGGCCGCGGCGGTGATAATTCTTCTGAAGAAAATGAT[A/G]GTTCAGAAGAAGTTGAAATTCAACCTGGGGTTATGAAGTTTACTGACGGT
Arm_009129_Class_II	N/A	N/A	Chr01	17154587	Unique_Ga	Tm1_Mira454_Contig_3454	TCTATCATTACCATTCACTGCCTTAGGAGGTACTGAAACTAGAGTCCATC[T/C]CCACAGCCTGATCTCAAAACTAGCTTTCTGTTTAGGCTCTATGGAAGCAC
Arm_009136_Class_II	N/A	N/A	Chr02	44291585	Unique_Ga	Tm1_Mira454_Contig_3457	TGAGAAGCGCGTTGCGCTGGCTCTTCATGATGGATTTCTGGTGACGGAGA[T/G]ATTCGGAAGGGGTACAGGAATCGGCGTCACAGGTAGGACGCGTCTCGTAT
Arm_009137_Class_II	N/A	N/A	Chr02	44291647	Unique_Ga	Tm1_Mira454_Contig_3457	GTACAGGAATCGGCGTCACAGGTAGGACGCGTCTCGTATTTCCAGTATAT[A/G]TCCATGAGGAGGAAGAGGCAGAAAGGAACCACCGACATGAAGGGCTTGAG
Arm_009171_Class_II	N/A	N/A	Chr02	60274023	Unique_Ga	Tm1_Mira454_Contig_3467	TCAGGGCATCTCGGAGGAGGCACATGAAGAACACTCCAAGCGCGCAGCAG[T/C]GGATCATAGACCCCTAACCAACCAGTGAGGCTAAGACAATAGAACATTCC
Arm_009295_Class_II	N/A	N/A	Chr13	8888538	Unique_Ga	Tm1_Mira454_Contig_3514	ATTTCAACTACAACTGCGTCATCATCTTTTGGCAGTGGTTGCTTCCACGG[T/C]TCCCCATCGATCCTCATATATGTATGGTCAGCAGCACCTTTGTGAAACTC
Arm_009333_Class_II	N/A	N/A	Chr02	59921667	Unique_Ga	Tm1_Mira454_Contig_3531	TGAAGCCGCAATCATCTCCTCTCCCTTCTTCTTATCGGGTATCCCAATTG[A/C]TTTTTGGAACATTGGAGTCGAAATTGCATGAGGTGAAATAGAGTTGACTC
Arm_009359_Class_II	N/A	N/A	Chr02	62583793	Unique_Ga	Tm1_Mira454_Contig_3540	CCATATACATTCCACAAATGTTAATATAAACTCTAATTCGTAAAAAGTAA[A/G]CTACAGCTATAAATTCCCCAATAGGAATTTTATTGTTCTTAAAGAAAAAA
Arm_009360_Class_II	N/A	N/A	Chr02	62583902	Unique_Ga	Tm1_Mira454_Contig_3540	TGAATCAATGACATGTGAACCATTACTGTAATCCAAGAGGAAAAGATTCA[A/T]AGAGGCGGAACCGTGGATCGGATTCAGACACGAGCGGCAACAGCAGGGGC
Arm_009418_Class_II	N/A	N/A	Chr04	10767786	Unique_Ga	Tm1_Mira454_Contig_3566	GACTCCATTTACTGGGGGATGGTCTTTTAACCATATTCTTCTTCAGCTCC[A/G]TGTTCTCATCCTTGAGCGCTTGGACAGCATAACTGAGTTGTCTAATCACC
Arm_009425_Class_II	N/A	N/A	Chr07	12629740	Unique_Ga	Tm1_Mira454_Contig_3567	GCTCCAACAAAAAGTGAACTGGAATCCTCCCAGAGGGATCATTTAGATTC[T/C]GGAACTGGCACTGTTAATAATGCCAAGTCCATGCTGGAGAGAAGTTCACG
Arm_009493_Class_II	N/A	N/A	*	0	Unique_Ga	Tm1_Mira454_Contig_3595	GGATTTGAACCCTTTGATAGCATCGAGAACCCATCACGGACAGGCACCAA[T/C]GTTGAATCAGAGTTACTTTCGTCACAATTTGATTTGAGAGATGGACTCTT
Arm_009526_Class_II	N/A	N/A	Chr12	4347535	Unique_Ga	Tm1_Mira454_Contig_3607	AGTCGCAGGCATCAGCGAACGCAGCCCTGAACCCTCACCCTAACCCTAAC[A/G]GCAATTACACAAACAATAGCAATTCTATACTGTCATCGACGCCGGTGTGG
Arm_009530_Class_II	N/A	N/A	Chr12	4350355	Unique_Ga	Tm1_Mira454_Contig_3607	TGACATTTGCCATAGGAGGAGAACATCTCTTTGGTTCTACCTGGGATCAA[T/C]TGGTAATGTATAACGTTGCGGACCGGTTAGGTTTGACAGGTTGGAGCTAG
Arm_009536_Class_II	N/A	N/A	Chr11	38142986	Unique_Ga	Tm1_Mira454_Contig_3608	CCAAAGCTAGGTCGAAGGAAGAGCTGCAGTGGTCCAGTCAGTTCAAGTCA[T/G]GGAGACAAGGTAAAAGGTACTTCTCATCACAAAAATCGTCACAGTTTGGG
Arm_009636_Class_II	N/A	N/A	Chr13	54133683	Unique_Ga	Tm1_Mira454_Contig_3642	GCCATTCATATGCTGAACTATGAACTATCAGTGCTCAGGAGAACAGCTCG[A/G]GCTGCAGATCAGCGCCTTCAGGTTTACATAAGTGTTGGAACTGGCAACCA
Arm_009705_Class_II	N/A	N/A	*	0	2_GaGl	Tm1_Mira454_Contig_3662	ACCTGGACAACCATTTGTGCTTTCTTCACCGTCTCATAGAGATTTTGCAT[A/G]TTTCCGAAAATTCCTGCCTTGGAAGGTGCACCATCACCCTCGTCACCATT
Arm_009706_Class_II	N/A	N/A	Chr09	4087187	2_GaGl	Tm1_Mira454_Contig_3662	TCACCCTCGTCACCATTTTCCTTTTTTCCTCCAAACAGCCCATACACACG[A/G]AGAGACTTATAATTATGCCCAGTTTTTCGACGAAATGTCGATGATAAAAG
Arm_009710_Class_II	N/A	N/A	Chr10	29802718	Unique_Ga	Tm1_Mira454_Contig_3663	CCTCTGCAAACTTGAGGTTGATCGAGTCCACCTCCTTGTTCACATCCAAC[T/G]TGGATGCTGGTGACTCAGAACTGTACTTCCTCAGGATGTGGTAAATTGGG
Arm_009726_Class_II	N/A	N/A	Chr07	58141807	Unique_Ga	Tm1_Mira454_Contig_3666	TGAGGCTCCGGTTTAAGGATCGGACTCACCGTCGTCGTCGTCGTCTTTCC[C/G]TCGCCGAATCCGATTCCGGTTACTTGTTGTACCATCTGCCTGAAATTAGC
Arm_009727_Class_II	N/A	N/A	Chr07	58141666	2_GaGl	Tm1_Mira454_Contig_3666	GCGCGGGGCTTCCGTTTGGAGATTTTTCCAGTGGGCGATGGACCGGCGGT[A/T]CGGTATCGTTTGGGTGCCGGTTCAGGCGCCGGTAAAACGATGGGATCGGT
Arm_009744_Class_II	N/A	N/A	Chr01	9574504	Unique_Ga	Tm1_Mira454_Contig_3671	CCCGGTTTTGAAGAAGTAATGGGAGCATTGGGGTCTTTTGGAGGTCGACC[T/C]CTAGGCCTAGCAGGGGTTAAAACCACACCTGGTGGTAATGGAACCTTGGG
Arm_009781_Class_II	N/A	N/A	Chr04	859315	Unique_Ga	Tm1_Mira454_Contig_3678	TGTTCACGGCCGATGTATCTTGAATAGACATTAGTGAACGGAAATCGATC[T/G]GCCCAGAATTCTTTGTATTCATCCCATTGCTTTCTCAAGAACGACTTTGA
Arm_009789_Class_II	N/A	N/A	Chr09	5037352	Unique_Ga	Tm1_Mira454_Contig_3683	CATAATCAGAGACCCATTCTTTGAGAATATCCCAGAGAACCAGTCCATCA[T/C]TGGCAAAAGGGTAATCCTTGATCGTTAACCTTAGGCCATGAGGAGCATCT
Arm_010009_Class_II	N/A	N/A	Chr12	7902265	Unique_Ga	Tm1_Mira454_Contig_3750	CCATTAATATCAGCCGAAACCAAACAAGACTGAAGGAAAATTAGAAGAAA[C/G]AATCCGAGAAAATGCTGAGAATCCATGAGAAAATGAAAACAAATATAATC
Arm_010054_Class_II	N/A	N/A	*	0	Unique_Ga	Tm1_Mira454_Contig_3770	TACTGCCTTGACATAAATTTCATAGCAACAACCTGCTACAACAACAACTG[T/C]AAGAACATCCCCAATTCTCTTCAGTGTCGACACACTCTTCTTATAAGATT
Arm_010164_Class_II	N/A	N/A	Chr11	3116432	Unique_Ga	Tm1_Mira454_Contig_3817	TCTTGTCTTGTTTTGATGGCGATCCACTAGTTTTAGTCTGTAGTCTTTCC[A/G]TAATTATAGCTATAAACCTCCTTCCAACTTAAAAATAAATAATTTTAAGT
Arm_010344_Class_II	N/A	N/A	Chr13	29097711	Unique_Ga	Tm1_Mira454_Contig_3877	CTTTGTTCGCGGATAATGCCAAAAGCTCCTTCTCCTCGAGCCCTTTTGTC[C/G]TGCTGAGGCTGCACCGGTCTGGTGTGTGTTTGGCTAATGCATCTCTGAAT
Arm_010417_Class_II	N/A	N/A	*	0	Unique_Ga	Tm1_Mira454_Contig_3904	CCTGTATCAGAACCTTTCCATCACGTTGGATCTCACATTTTAACTTACTT[T/G]GATCGCTCCTGATGCCCGGCAATGCAACTCGGAAAAGGAAGGCACTTTGA
Arm_010437_Class_II	N/A	N/A	Chr02	61206364	Unique_Ga	Tm1_Mira454_Contig_3914	AAATCAATAGCTTGACATAGAGCTACCAAGTATGTAGAGGACATGAGTTT[A/T]AAGATATCGACTGCTTCGGCTGTTTTTCGTGATGATATTAGTCCTAATGA
Arm_010450_Class_II	N/A	N/A	Chr04	62028908	Unique_Ga	Tm1_Mira454_Contig_3919	ATGATGAGAGATTCTCAATTCCTCGGCTTCCTGCAGTTGTTGAGCTCTGC[A/G]TCCAAGCTGGTGTCGATCTTCCCGAATTTCCAACAAAGAGGAGAAGAAAG
Arm_010538_Class_II	N/A	N/A	Chr13	56972429	Unique_Ga	Tm1_Mira454_Contig_3949	GGATTAATTAATTGCAATATTCTTCATCAAATCCTTGAAGGGATCATTGG[C/G]ATGTTATTTTGCAGATAAGCAGATGCAGCAGCAACTCCACTTCCAAGCTT
Arm_010577_Class_II	N/A	N/A	Chr06	48375254	2_GaGl	Tm1_Mira454_Contig_3961	GCAGCAGAACATTCAAAGGTCATTGACACGACTAATTCTGTGCCTCGATC[T/C]CTTGAGAATGGCTCTATACTGGTTCCGAAGTTGGATTCTCTTGAGGCTTC
Arm_010694_Class_II	N/A	N/A	Chr09	12859566	2_GaGl	Tm1_Mira454_Contig_4003	TCAGCAATCTCGTCATTTTCAAGCACACTAACCAACTCATACTCGACAAG[A/C]GATAGATTGTTATCCTCTTTAACAACAAAGTTGGCAGGGTCAGTGACCTC
Arm_010755_Class_II	N/A	N/A	Chr13	58137975	Unique_Ga	Tm1_Mira454_Contig_4027	ACAAGGCTGCCGACCAATATTGAGGTTAATGTAACCGTGAGGTTGTCATC[A/G]AGCTCGGTACTAACTGGAAGTGACTCCACAAGTGCTGATGCGAGAGACAC
Arm_010818_Class_II	N/A	N/A	Chr05	14066566	Unique_Ga	Tm1_Mira454_Contig_4063	AAGAGAATCCTATGATTCTGCTGCTGCAAATTGGCTATCACATTCATGGC[A/G]GCGTTCACATTGTTGGGGACCGGTGCTATGGCCAAGCATGCCCGAGACCC
Arm_010958_Class_II	N/A	N/A	*	0	Unique_Ga	Tm1_Mira454_Contig_4117	TCAGCAATCTTCCCAGCAGTCCTCTCAGAGATCTCCAAATTAGGAAGGGG[T/C]GGCAAAGGTCTGTTGAGAAGTGAAGCAGATTTGGCCCAGAAGAAGAGAAT
Arm_011157_Class_II	N/A	N/A	Chr09	1601901	Unique_Ga	Tm1_Mira454_Contig_4198	TTCTCCAGTTCATCCAAAACGGCTCTTCCTCCGGCATGAATGCAGAAATG[C/G]TCAAAAGCTAGCTTGAAATCCGGAATGTACGGTTTGACCTTCATTTTGAA
Arm_011199_Class_II	N/A	N/A	Chr03	30088040	Unique_Ga	Tm1_Mira454_Contig_4222	TTAAACCGAATCCAAACCTTAAACTGCAACCAGTTTTTCTAAGTCCGGTC[A/C]CCAGTAAGAAGGGTTCCAAGAGTAAACAGCCAAGTAAGAGCCCTGTTAGT
Arm_011205_Class_II	N/A	N/A	Chr10	59718320	Unique_Ga	Tm1_Mira454_Contig_4224	GGTCTTCAGTTTTAACTGATGCTTTTTGACAGACATTTTGAGTTAAAATG[A/T]TTATTGCTTTGTGAGATAAGCATTTGAAATGAGACCATCAAAATCCAACT
Arm_011209_Class_II	N/A	N/A	Chr05	9634323	Unique_Ga	Tm1_Mira454_Contig_4225	AATGGAGCCGGAAACTAGCTGCCTGCATTACCGGATGCAGAAAATATGCA[C/G]CTAGTGTCATTGCAGTGATAGCCAAATAGGGCAATCGAATGAATTCTTTG
Arm_011229_Class_II	N/A	N/A	*	0	Unique_Ga	Tm1_Mira454_Contig_4235	GGTCTCTTCTTGCTTGGTCCAGCCTTCTCAGGAGTCTTTTGATCCTCATC[T/C]GAACTGTCTTCTTCACTATCATCCTCATCACTGTCAGCATCATCACTATC
Arm_011230_Class_II	N/A	N/A	*	0	Unique_Ga	Tm1_Mira454_Contig_4235	ATGCGAGGTTCCTGCTCCTCACTGGACTCTTCATCCTCAGCAGAACTATC[T/C]TCTTCATCCTCATCACTACTATCGTCGTCTTTTTTAGGTTCAACAATCTT
Arm_011461_Class_II	N/A	N/A	Chr06	6319350	Unique_Ga	Tm1_Mira454_Contig_4297	GTGTTTTCATTGGTAGAGAAGCTATGGGTCACCTCGGCACCAACAGCAGT[A/G]TTAGTCATGGGATTCACTATATGATAGTATGACGCGTTAAGAGAGTCACC
Arm_011524_Class_II	N/A	N/A	Chr03	34630922	Unique_Ga	Tm1_Mira454_Contig_4323	CGCCACCAGTGGATGCTGAGAACACGTACTTTCTCGAGATAGGCCCATCA[A/G]TTCCCTTTCCTTCAATCTCAGTCGTCCATTTATACTTTTTCTCTTTCACC
Arm_011555_Class_II	N/A	N/A	Chr07	7846266	Unique_Ga	Tm1_Mira454_Contig_4336	AAATGGGCGCAGAAGTGTCCGGTATCAAAGAAGTTCCCTCTTCAGCTTTT[T/C]ACTGGTTTTTGCTTTGAACCTAGACTCGAATTTGCTCCTTAATTGATTTC
Arm_011660_Class_II	N/A	N/A	Chr13	56087760	Unique_Ga	Tm1_Mira454_Contig_4377	GGGAGATACTCGTGCTTCATGGAGAGATCCATTGCACGCTTAAGGCGTTG[A/G]TTACGAGCATCGACAATCTCACGGGGCAGCCGATTCAACGCCTCCTTGAT
Arm_011724_Class_II	N/A	N/A	Chr11	52858448	Unique_Ga	Tm1_Mira454_Contig_4391	TGTGCCATGGGATGCTTGGCTTCAGAGAGTTCATTAGGCTTCAAAATCTC[A/C]ACAATTTCACCATTCACAAGAAGGCAAACAACATCTGCAACCCTTTGGAT
Arm_011725_Class_II	N/A	N/A	Chr11	52859299	Unique_Ga	Tm1_Mira454_Contig_4391	GATAATTCACCACCAGTTTTACTGAGAAAGGAGGAATCAAGGTCAGCCAG[T/C]GTTAGCAACTTGGAAACTTCAACATCAGTTAACTTCTTTCCTCTCAAGTT
Arm_011779_Class_II	N/A	N/A	Chr08	54877926	Unique_Ga	Tm1_Mira454_Contig_4417	ATTTGAAGCACCTATCATCAAGCAAACACATTGCTGCGTCACACAACCCA[T/C]AAGGCTAAGTCCTATACTACGTATTCCCTGAAATTAGAACTGTAAATACA
Arm_011843_Class_II	N/A	N/A	Chr07	60180184	Unique_Ga	Tm1_Mira454_Contig_4435	AATGCATCTTCTAAGCCTTGAAAATCTTTGTACTCCACTTCGTTGTTGTC[A/G]TTGTCGTAAAGTTGGTTTATGAAATGAACAAATTTAGACTCAAAAGACTT
Arm_011845_Class_II	N/A	N/A	Chr07	60178705	Unique_Ga	Tm1_Mira454_Contig_4435	TCCTGTCCATGAGAGTTTCGATCCGTTCCGATACAGATCTGGAATAACTA[T/C]GCTCTTCTGGAAAGTGATGCTCTTCTTTCATTTCTGGTTCGGGTTGTTGC
Arm_011846_Class_II	N/A	N/A	Chr07	60178646	2_GaGl	Tm1_Mira454_Contig_4435	GGAAAGTGATGCTCTTCTTTCATTTCTGGTTCGGGTTGTTGCTGGGAAGT[T/G]GATGATTCACCAATATAACAGTTTTCCTGGTACCGGTTCTTTTCAGCATT
Arm_011862_Class_II	N/A	N/A	Chr08	54687862	Unique_Ga	Tm1_Mira454_Contig_4440	CTGCAGCCGCTTCGATTCTAGTTCCATGCTCAGTAGCCGCCAACGAAAAG[A/C]CTCTAACTTCTCATCTTTCAGTCTCATTTGTTCTGCAAAGGCATCCAGTT
Arm_012025_Class_II	N/A	N/A	Chr09	1288040	Unique_Ga	Tm1_Mira454_Contig_4498	TTCGTAAGCCCTTCAAAGGAATGGTGGACGCTAAGGTCAATTTTCCTAGC[A/G]ATTGGAACTCCTTCCATTTTTACTTTCACGTACGTGGATTTTGAAGCCCT
Arm_012026_Class_II	N/A	N/A	Chr09	1287681	Unique_Ga	Tm1_Mira454_Contig_4498	ACATTGCTAGGGTCGTCGTCTTCATCATTTGGTTGGTTAGTCCAAAGCAA[A/T]AGATGCAGCGTTTTGGGAACATTTCTCTTCTCATCGAAGAATGGTGCTTC
Arm_012033_Class_II	N/A	N/A	*	0	Unique_Ga	Tm1_Mira454_Contig_4502	TCGTGGTTGGTGCACTTGGTTGTGTATTTGCCCCTCAGATCAGCAAGGCA[T/C]TAGCTGTAGCTGATAGTAAGGACCTTATGAAGAGACTGCCTAAATTCATA
Arm_012102_Class_II	N/A	N/A	Chr10	43235738	Unique_Ga	Tm1_Mira454_Contig_4526	CCATTAAACGTCGCATGAAGATCATGATGATCGAATCCAAACCGTTGAAA[T/C]GGGTGTCCTTTCACTGCACCAGGCCGAACGAACGGTTCAAAGTAGAAAAC
Arm_012149_Class_II	N/A	N/A	Chr05	60197518	Unique_Ga	Tm1_Mira454_Contig_4545	ATTGGGGTCCAGCTTTCAACACAGTTTTCAAGCCAGAACAACAGGTTCCT[T/C]CCGGCTTCGACGTTTTGCTCCCGCTCGACACAAAGGACAAACAATCCGCC
Arm_012175_Class_II	N/A	N/A	Chr09	15304598	Unique_Ga	Tm1_Mira454_Contig_4553	GCGCTCCTCTCAGTAGAAAGAGATGGCCAAAAATGGGATTTCAAACTCAG[A/T]TATTAACAGGCTAGCTTGCCATCAGCCCCCATTTCTTTACAGAGCATTCT
Arm_012219_Class_II	N/A	N/A	*	0	2_GaGl	Tm1_Mira454_Contig_4568	CCTCACTTAGGGTTGCCGCCAAACAGGTAATCCAGGGAAGATCCTCCGCC[A/G]GGTGCTGCATGAACCTTTGTTGTAGGCCGATCCGTAAGAAAGTTGCCACA
Arm_012238_Class_II	N/A	N/A	Chr07	5118119	Unique_Ga	Tm1_Mira454_Contig_4572	ATGCTGCTGCTGTTAGCTTTTTCTTCTTCCTTGTAGCCTTAGGTTTTTGC[T/C]GTGTGAGGGAGAATGGAGATCAATGTCCTTTGAAGACGGGACAGTTTGAA
Arm_012291_Class_II	N/A	N/A	*	0	2_GaGl	Tm1_Mira454_Contig_4590	TCAAACTTGACAGCTGATTTGGGCAACAAAACTCCACCAGCTGATTTCTC[A/G]GGTAATTCTTGGAGACGGATAAGAACTCTGTCAGCTTGAGGAACAACCTT
Arm_012378_Class_II	N/A	N/A	Chr03	42328943	2_GaGl	Tm1_Mira454_Contig_4619	CGAAATCAGGGTCTCGAGGATTGGCACCACTGTTTACATATGAAATTCCC[A/T]GTCTATATATTTGAATCCATAAGAGGGACGAGCAGAATCTTACGCAAAAC
Arm_012449_Class_II	N/A	N/A	Chr05	6814503	Unique_Ga	Tm1_Mira454_Contig_4641	TCTGCACTTGATTCAGCAATAGAGAGAGACTGCAAGCTTAAAGGCTCATC[A/G]GCTGTGGGTGGATTGAACATAAATGATGACAATAATGGATCGGCTTCAAC
Arm_012450_Class_II	N/A	N/A	Chr05	6814559	2_GaGl	Tm1_Mira454_Contig_4641	GGGTGGATTGAACATAAATGATGACAATAATGGATCGGCTTCAACATTGG[A/G]GGGAGAAACAATGCATGAAGATCCCCCAAGAAGGGCATGCAAGTTTCCAT
Arm_012491_Class_II	N/A	N/A	*	0	Unique_Ga	Tm1_Mira454_Contig_4658	ACCAAGGTGGTGCCTTTTGCCATGGATATGAAGCGACGGGAGATGTTCTC[C/G]GAGATGCAAAGGCGAAATGGGTTTGATGCAATCTCAAATTTACAGCACCA
Arm_012492_Class_II	N/A	N/A	Chr11	56708843	Unique_Ga	Tm1_Mira454_Contig_4658	GAGCAGTATGGTGGACAGAGTGGGAGCATAATGAGGGAATAAGAGTCGTG[T/G]AGAGGTAAGGGGGACATGCGCATTCGCAGGTAGTATAAAACCAAATTCCT
Arm_012676_Class_II	N/A	N/A	*	0	Unique_Ga	Tm1_Mira454_Contig_4735	GTTGATGTTGTCAGGAACCTTCTGTGGCAGTCTTCTCATGTTGCAATCCC[A/G]TTGATAGCATTCGGTCGATATTATCGACACGCCGCTGAATTGATTTCAAA
Arm_012704_Class_II	N/A	N/A	Chr05	8406758	Unique_Ga	Tm1_Mira454_Contig_4744	GGATTTCTTCCTTTTCTAACTGCAATATCTCATAGGTGCCTGGGAAAAGA[T/C]TCTCCCCTAATTCCTCAGCATCTTCCTCATCTTTCATTTCATGTTCCTCC
Arm_012750_Class_II	N/A	N/A	Chr05	49222645	Unique_Ga	Tm1_Mira454_Contig_4756	AAAATGATCAGGAACATCCTTAAATTTCCCGTAGACGGGACCGACGGCGG[T/C]GGTAACGGCACGCTCGACGGCGTCGACGGTGGATCTCAACGGCCCCGAGT
Arm_012762_Class_II	N/A	N/A	Chr11	57188051	Unique_Ga	Tm1_Mira454_Contig_4763	CTCACTTCCATCTCCAACTCAGTGATCTTAGAATAAATTTGATTTAGTTC[A/G]GATCTCATAGCTCCGTACATATTCGCAACCACTTGTTCGTTCACAGGTTC
Arm_012815_Class_II	N/A	N/A	Chr03	35043844	Unique_Ga	Tm1_Mira454_Contig_4787	GCCAGATTGCTTCCACTTCTCTTGGCAAGCTCAGCATCAACACCATATGA[T/C]CTCAACCCACCATGTTGCACGTAGTTTGGCATAATCTTAACGAACTCTTT
Arm_012825_Class_II	N/A	N/A	Chr07	50686273	Unique_Ga	Tm1_Mira454_Contig_4793	ATTTCTACATCAAATTGCTATATAACAGCTCTCTCAAAAAGAATGACAAC[T/C]AATCTAAGTAAATATTGAATAGATATTTGGCTTAATTAAGCACCTAGCAC
Arm_012862_Class_II	N/A	N/A	Chr12	32489880	Unique_Ga	Tm1_Mira454_Contig_4803	TGCCACCTCTATAACGACATCGAACGGGCCATTGTCTCCCATCTGGAAGC[A/T]GAAGTTTAATAAATCCCGAAACCCCACTTAGATACTTCTCAGCAAAGCAT
Arm_012965_Class_II	N/A	N/A	Chr01	44291670	Unique_Ga	Tm1_Mira454_Contig_4836	GGTTTCCTTGATCTCCTCGGCAACTGGTTCTGGCACTGTTTCCTTAGGAG[T/C]CTCCTCTACTACTGGCTCCTCAGTAACAGCCTTTGGTTCTTCTACCACCT
Arm_013029_Class_II	GOOD	N/A	Chr06	311189	Unique_Ga	Tm1_Mira454_Contig_4865	CCTGGTACACCAACCGAGTCATTAAATTCCTGTAGGGATCTTCTTCTCTT[T/C]TTTCCTTCAAGTAGGCTATGCATTTCTCAACCTCTGTCTTCACATGCAAA
Arm_013083_Class_II	N/A	N/A	Chr09	13515350	Unique_Ga	Tm1_Mira454_Contig_4906	TGGGGTTCTCATACTACTTGAGCTTGAAACCATATCTACGATTGATTCGC[T/C]CATTTCATTATTCACCATCTCTTGCATTTCATTAAAGCATTCCATCACCT
Arm_013167_Class_II	N/A	N/A	Chr11	8384898	Unique_Ga	Tm1_Mira454_Contig_4938	TTGTCAGCAACCTGATTCACCTTCCTGACACACTCTTCACTTTCTGGTGC[C/G]AGGAATGTGTCATCAAGCATGCCAAGGTGCTCATACCACAGTGACAAACG
Arm_013171_Class_II	N/A	N/A	Chr05	1532275	Unique_Ga	Tm1_Mira454_Contig_4942	TGAAAGAAGCAAGCATTTTGATGAGGAAGCTGGTTTTGACAACCTCAGTC[A/G]AGGAAATACCGTTGGAAGCTCGAAAATGGGGGATATGAGCAGGCATGATT
Arm_013204_Class_II	N/A	N/A	Chr04	47569948	Unique_Ga	Tm1_Mira454_Contig_4950	TTTCCCTAGCGATGGCTTCGCGACCCGCCGCCTTGTAGTCGTAGCTACAA[A/T]CGTGTCGATCCGAGTACCGATGGTCCGAACAGAAAAGCTCCCCGCATCGA
Arm_013213_Class_II	N/A	N/A	Chr04	47569491	Unique_Ga	Tm1_Mira454_Contig_4950	TTCAGGTACTTTGAATTCAGTCTCTTCTTTTTCGGTTCTTTGAGCCATAT[A/C]TCCTTGAGGTGATTTCGAAGGAGGAAAAGGAAAACAACAAATTTGAAGGG
Arm_013248_Class_II	N/A	N/A	Chr08	2827973	Unique_Ga	Tm1_Mira454_Contig_4961	ATTTTCCTGGTATCAGCAGGATCTATAATACCATCATCCCAGAGCCTAGC[T/G]GTTGAGTAGTACGGATTCCCCTCTCTCTCATATGCCTCCATAACCTTAGC
Arm_013279_Class_II	N/A	N/A	Chr11	5044860	2_GaGl	Tm1_Mira454_Contig_4976	GCCGGGGTACACTCTTCGGTAAGTCCACAGCAATCGCATTTGGCGAACTG[T/G]ACATCAGATTGTGCAGCAAGTTTTGCTGATGTTGCTTGAGTTTCTGGTGA
Arm_013308_Class_II	N/A	N/A	Chr09	63104143	Unique_Ga	Tm1_Mira454_Contig_4986	ACAGCTGGGTTCATTGAGGCTCCATCGAAGGCACCTCCTGCCAAAATGTT[A/G]GCCCCCACGATGAAACCAATTGCCAATGGTGCGATTGTTCCCAAGCTTCC
Arm_013479_Class_II	N/A	N/A	Chr08	10333800	Unique_Ga	Tm1_Mira454_Contig_5042	CTGTCACATGGGTCGAATGTGAAATCCCAAGAACCCAAGCAAGAACCCGG[A/G]CTCACAGAATTAGGCTGGACTCCATTTTTGAGTTGTTTCAAGGCATCAAC
Arm_013590_Class_II	N/A	N/A	Chr06	47950213	Unique_Ga	Tm1_Mira454_Contig_5071	AAGAGAACCCCCTTAAAGGCATGAAAAAGAGACGAAAATGATCTCCCAAA[A/G]CAGAAGTAATTAGGAGATACCTTATTGAAACATTGACATGCATGCACGAA
Arm_013639_Class_II	N/A	N/A	Chr09	13867046	Unique_Ga	Tm1_Mira454_Contig_5087	TGGGATCGAGGAGGTGGACCATTGGAGGTGAAGCCAACTCGCCTGATTGA[T/C]GGCCCCTCTTCCAGTTGTTTAAGGATTACCTCAGCTCCTAGGAATCCACC
Arm_013640_Class_II	N/A	N/A	Chr09	13867115	Unique_Ga	Tm1_Mira454_Contig_5087	TTAAGGATTACCTCAGCTCCTAGGAATCCACCTTCTGCTCTCCTCCTCTT[A/C]CCTATGGCCCAGGTCAGTCCAGCCTCCACTGGTGTTATATGTTGCTCCAT
Arm_013650_Class_II	N/A	N/A	Chr06	9013768	Unique_Ga	Tm1_Mira454_Contig_5093	AGGCCCGCATCGTAGCTACTACCATATCCACCACCAGCAGCTCCAGCACC[A/G]TATCCCCCATAAAACTCACCTGGGCCTCCATAGCCACTTCCCATGTCATA
Arm_013653_Class_II	N/A	N/A	Chr06	37233896	2_GaGl	Tm1_Mira454_Contig_5095	AGAAAGGGGAGTACCTTAGCCAAAGGGATTATATCATATAGCATTTTTGC[A/T]TTCTCAATAAACCCTGTTGTTAACGGTTTGATAAAGGGACCTCAGTTGTG
Arm_013690_Class_II	N/A	N/A	Chr10	5622334	Unique_Ga	Tm1_Mira454_Contig_5105	AGAAATGGAGAATGCCTTTTTTGACCCAGTACCAACACTGAAACCTCAAG[T/C]TTCTTCACTTGGCTCATCACTGTCCCCAGCTTTGGCCCCTGGATTACCAG
Arm_013753_Class_II	N/A	N/A	Chr07	17283946	Unique_Ga	Tm1_Mira454_Contig_5128	GTGGCACTTCGATTTTCCTGTATGTACACTTGTAGTTTAAAGTTTTAGGC[T/C]GTAGCAGGGATGCTGGAATTTCGGCGATCTCTGTTAAGGCAATCGAATCC
Arm_013773_Class_II	N/A	N/A	Chr08	38957184	Unique_Ga	Tm1_Mira454_Contig_5132	GTGATAAGGTTTTGGTGTTTGTGCAGATGAGGGCTTGGATGGTTATGGCT[A/G]GAGGTGTAAGTAATGATGAGCATTGAAGCATCTGTTTTGCATCTTTCTAC
Arm_013973_Class_II	N/A	N/A	Chr08	1330870	Unique_Ga	Tm1_Mira454_Contig_5198	CCTCGGATATATGAACTTCAATTCTATTTAAGGTAACTCTAGATATAAGA[A/G]GTTCAAATCTATTTAAGGTATAGGAACTTCGACTCTACAAAGTAACGAAC
Arm_014015_Class_II	N/A	N/A	*	0	Unique_Ga	Tm1_Mira454_Contig_5210	AACTGCCTGCATCTCATGTAATTCACACTGTTGGACCTATTTATGATTCT[C/G]ATAAAGACCCCAAAGCCTCCTTGACAAGTGCATACAAAAACTGCTTGAGT
Arm_014132_Class_II	N/A	N/A	Chr09	14835316	2_GaGl	Tm1_Mira454_Contig_5239	TCAAACACTCTACTCACAAATTTGGGTTGATTGTGCTGGGACTTCTATTC[T/C]AGCACCCAAAATTGTTCTCTTACTCCTTAATTCTAGCAGACTCTCCCACA
Arm_014161_Class_II	N/A	N/A	Chr02	58734248	Unique_Ga	Tm1_Mira454_Contig_5248	ACCCCATAATAAAACCATAGATAATCTAAACCAAAAGAATTCAAAAGTAA[A/G]AGCCCTTTAACATAAGGGAATGCAAAATATCCTCTAGAAGACAAGCTCAT
Arm_014163_Class_II	N/A	N/A	Chr02	58733889	Unique_Ga	Tm1_Mira454_Contig_5248	CCTCAGTCTTCTTCTTCCTCTTCTCTACTTCCTTGGCAAAGTACTTGTCA[T/C]CAAACTTGTCTACGTTAACCCCTGAGATGTCAACCTTGGTGGAAGTAGCA
Arm_014214_Class_II	N/A	N/A	*	0	Unique_Ga	Tm1_Mira454_Contig_5260	TCATGCTAAGCCAAGTCTCCAGGAATTCCAATGCCATCAGCAAGATCATT[T/C]ATTGATCTATGAGTTTCAAGAAGATGGGCTCCGTGAATCAGCAGGGCGGC
Arm_014284_Class_II	N/A	N/A	Chr07	3418473	Unique_Ga	Tm1_Mira454_Contig_5288	TGCAGGCTCCTGTATCTTCTTAGGTTCCTCCATTTTTATAGGATGCCCGT[T/G]CTCCACCCAAGCAAGATAACCTCCTCCCATGTCGTGCACATTCTTAAAAC
Arm_014309_Class_II	N/A	N/A	Chr04	53232869	Unique_Ga	Tm1_Mira454_Contig_5296	AAGCGCCTGGTCAAGGAGGAAGCTATCCAATCAGTGGTTTCAACAGTGGT[A/G]GTAGGTTTGGGGGGCTTTGGTTCTCGCACAGTTACCGGTGGTTGCTGCTC
Arm_014420_Class_II	N/A	N/A	Chr03	35241866	Unique_Ga	Tm1_Mira454_Contig_5340	CAAAGATCATCAACAGACTTCTCCAGATCATATTCATTCCTCCTCAAAAT[C/G]TCCTTGTTCAAATCAACCTGCTTGAACCCCATATCTTCAAGTTCCTTAAG
Arm_014425_Class_II	N/A	N/A	Chr01	39783162	Unique_Ga	Tm1_Mira454_Contig_5341	AAGGTTTCTCCAAAATTGTAACATAAATGCAACAAAGTAGTCACCATTCA[A/T]GAAATAAGCAGTTTTTTCTAGTGTACTTGTATATGAGCAACATGCGGGTC
Arm_014428_Class_II	N/A	N/A	Chr01	39778286	Unique_Ga	Tm1_Mira454_Contig_5341	GATTCAAAACAGGCTCTTGCTCGTGGTCATTGCCAGTGGAAGAATTTTCA[A/G]TGACAGAAGAAGCCTCCATTCCTGCTTTAGATTGAGATTTCAGATTTCGG
Arm_014433_Class_II	N/A	N/A	Chr11	32799821	Unique_Ga	Tm1_Mira454_Contig_5342	CACCAAACATGTTGTCTCGCAGGTCAAGCTTCTTTAAATTGGTGCAAGAC[A/T]CGAGTGCTTTCGCTAAGGCAACTCCTCCTCCTGAACCAACCCTTGTCGAG
Arm_014465_Class_II	N/A	N/A	Chr01	16055627	Unique_Ga	Tm1_Mira454_Contig_5351	ATTGTCATTTGCAGATGCACACTTTGATTACGTAAAAGGAAGTAGTCCTT[T/C]GAATCGACACTAGCGAAAGAATTACATTTATCCAACAAATCAACAAGCAA
Arm_014494_Class_II	N/A	N/A	Chr10	13492033	Unique_Ga	Tm1_Mira454_Contig_5361	GAGGAAAGAAGGGAGATGGAGGAGACCATGAGGAAGGCTACACCCAGTGA[A/T]GTTGGTGGCATTTTGAGGAGGATAATGGGAGCAAGAGAGGCTGCAGAGAG
Arm_014561_Class_II	N/A	N/A	Chr10	31417814	Unique_Ga	Tm1_Mira454_Contig_5383	CAAGATAGACATGCTACAAGACTCATGATGCTCCCAACATACTGTGGATC[T/G]TTAATGAACCCAAAAGGGAATTCCCTTACCCATGGAATATTCTTTCCAAA
Arm_014772_Class_II	N/A	N/A	Chr03	45706166	Unique_Ga	Tm1_Mira454_Contig_5459	GATGCCAGGGTAAGAACAAGTGAGCTTCCTTCCACATGGTATCCATGAGA[T/C]GGTTGAGCCTTCATCAAACAGGTAAACTGGACTGAAATGCTCCACCCCTT
Arm_014920_Class_II	N/A	N/A	Chr01	34632110	Unique_Ga	Tm1_Mira454_Contig_5526	ACAGAACCCATAATGTTATCTTTTAAGCTTTTCCCTTCAGTTAAAACTCT[T/C]CACACAACCTCACCATTAAAGCTCAACTGTTCTAATTATACATATGCACC
Arm_014956_Class_II	N/A	N/A	Chr13	54762662	Unique_Ga	Tm1_Mira454_Contig_5544	ATAGACCTTGAAGATCATGTCGATGAGTTGTTGCTTGAATTTGATCCTTC[A/G]ATAAGCAGTGAGAACGAACTCCGAGTTCCTACGAAGAAGAAACATTCTAC
Arm_014966_Class_II	N/A	N/A	Chr02	29202942	Unique_Ga	Tm1_Mira454_Contig_5547	CATATATATCCGTTACGTCCAAGTATCAAGCCAATTCCAAACTGTTCAAG[A/G]TGATGGAAATGCTGTTTGCTTTTCTTCACCAGGTAAGGATCAATTATGAG
Arm_014986_Class_II	N/A	N/A	*	0	Unique_Ga	Tm1_Mira454_Contig_5556	AAAAAGCTTATATTCAATATAGATCTTTAAATGGACCGCCGGCATTGCAG[A/G]GACATTGACATCATCGTAATACAAACTCTGTTCATCCAAAGCCAAACCCT
Arm_014998_Class_II	N/A	N/A	Chr09	2351905	Unique_Ga	Tm1_Mira454_Contig_5564	ACTCCTTTTCTGTTCCACCTTAAAGCTCTCCTCGATCAGCCCGATTATGG[A/G]AGGAATTCGGTCACTTGCGGCATAATGTAGCCGACTAGGTAGCTCTTCCT
Arm_015024_Class_II	N/A	N/A	*	0	2_GaGl	Tm1_Mira454_Contig_5584	ACCTATAATGTCCATACTACTCTCATTGCCTCTTTTCTTCTTTTTCTTGG[C/G]AGCAACTTCAACTGTAGAAGCAATGCAGTCTTGTCCATCACTCTTCGCCA
Arm_015103_Class_II	N/A	N/A	Chr01	30128505	Unique_Ga	Tm1_Mira454_Contig_5614	GTTGATGTTTTTCAAGTTGTGCCTTGGTATGTTAAGGTATATTTCCATTC[T/C]CTGCAAGTGTTTGTTGATCAACAACCTAAGGCTGTTTCAGATATTATTGA
Arm_015146_Class_II	N/A	N/A	*	0	Unique_Ga	Tm1_Mira454_Contig_5636	AACGATGCAATGCCAAGTGGGTCCATGTCTCTTATCGAATTCCTTCTTTA[T/C]ATGCTCGGCTACATCTTTTTCTACATTGTTCTTCTCAAATGCAGCGATGG
Arm_015164_Class_II	N/A	N/A	Chr11	1418286	Unique_Ga	Tm1_Mira454_Contig_5644	GATTAAGGAGTAAAGACAGTGCCTTTTCTTGTAAACTCGGATCATCTGAG[T/C]CAACACACTTGAGGACACCAGGGGCTGCACCCAGCTCAGTTAGTTTACGG
Arm_015185_Class_II	N/A	N/A	Chr11	10098241	Unique_Ga	Tm1_Mira454_Contig_5656	AGCAGCTGTCAAGGCCTCGATGGGTTCATAGCAAGAAGCATGTTCTGACC[A/G]CCAGGCAGGTATGCCACATTCGGTGACCTCGCAAGAGTTGCAGCGATTTC
Arm_015191_Class_II	N/A	N/A	Chr04	10767786	Unique_Ga	Tm1_Mira454_Contig_5661	GACTCCATTTACTGGGGGATGGTCTTTTAACCATATTCTTCTTCAGCTCC[A/G]TGTTCTCATCCTTGAGCGCTTGGACAGCATAACTGAGTTGTCTAATCACC
Arm_015193_Class_II	N/A	N/A	Chr04	10768136	Unique_Ga	Tm1_Mira454_Contig_5661	TCAGAATCAAAGGTCTCGGAGCTGCTATCATAGAGTTTATCCATCAAGTT[C/G]ATCGTCTTCTCTGAATGGCAGTACTTCATGGAAGAAAACGGGGATCCCAA
Arm_015215_Class_II	N/A	N/A	Chr01	5321213	Unique_Ga	Tm1_Mira454_Contig_5669	TCTCCTCAGACCTAAAAAAGAACCGTAGTCGGTGGCGGCGGAATGTTTTA[C/G]CATCGCTAGTCTCGACGCCATTTTCGGATTGGACAGTGGCAGTGACCTTC
Arm_015230_Class_II	N/A	N/A	*	0	Unique_Ga	Tm1_Mira454_Contig_5675	TCAAGTTTCAAGAGAATCTTTTTGCCAGACACAGCACTACGGCGTGCACC[A/T]TCATCCTTGTCACGCCCAAGAAACTTAGAAAGCTGCACAGGACTGCTACT
Arm_015246_Class_II	N/A	N/A	*	0	Unique_Ga	Tm1_Mira454_Contig_5680	TTCCTTGTACCCAACAAATGGGCGAAAAATATGAGAAACTTCTCGGCGTG[T/C]ACAATCAGGAGGCAAACCCTCAACAAAAAGAGTACTGGATGCATCAGGGG
Arm_015266_Class_II	N/A	N/A	Chr07	11250113	Unique_Ga	Tm1_Mira454_Contig_5687	GGCGACGTGACGAATACTGGCGTAGTTCGCAGCCGAGCTCCACGAGTGCG[A/C]ACTAACATTGATGAAATGACACTTCACGCGACCGAATCCCTCCTGGGCAC
Arm_015354_Class_II	N/A	N/A	Chr13	51962597	Unique_Ga	Tm1_Mira454_Contig_5729	CGGCGAACCAAGCACCTTCAAAACCATCTTCATCACTGGTTACCTCAACA[T/G]GTGCTCCCTTACAAAAAATTTTATCCATTGTTATTTTGCCAGACCCCAAT
Arm_015382_Class_II	N/A	N/A	Chr09	7621999	Unique_Ga	Tm1_Mira454_Contig_5738	TCTGAATTTCAGAATAAGTTTGTCTTTAACATCAACAATGTTTTTAGACA[T/C]CCAAAAATTGAAACTAAATCAGCACCTAGGAAGTTATCCCCCCATAGCTT
Arm_015699_Class_II	N/A	N/A	*	0	Unique_Ga	Tm1_Mira454_Contig_5844	GGTCTCTTCTTGCTTGGTCCAGCCTTCTCAGGAGTCTTTTGATCCTCATC[T/C]GAACTGTCTTCTTCACTATCATCCTCATCACTGTCAGCATCATCACTATC
Arm_015700_Class_II	N/A	N/A	*	0	Unique_Ga	Tm1_Mira454_Contig_5844	ATGCGAGGTTCCTGCTCCTCACTGGACTCTTCATCCTCAGCAGAACTATC[T/C]TCTTCATCCTCATCACTACTATCGTCGTCTTTTTTAGGTTCAACAATCTT
Arm_015809_Class_II	N/A	N/A	Chr07	49533352	Unique_Ga	Tm1_Mira454_Contig_5893	TCTCCTGCAACTGCATCACCCGAATCACAAACACTTGACTCCTTTATGGA[A/G]TATGATTCTTTGCTTGAGTCACCAATCTCGATGACTCAAATTTCTCGCAA
Arm_015912_Class_II	N/A	N/A	Chr01	5321213	Unique_Ga	Tm1_Mira454_Contig_5938	TCTCCTCAGACCTAAAAAAGAACCGTAGTCGGTGGCGGCGGAATGTTTTA[C/G]CATCGCTAGTCTCGACGCCATTTTCGGATTGGACAGTGGCAGTGACCTTC
Arm_015990_Class_II	N/A	N/A	Chr11	8384898	Unique_Ga	Tm1_Mira454_Contig_5964	TTGTCAGCAACCTGATTCACCTTCCTGACACACTCTTCACTTTCTGGTGC[C/G]AGGAATGTGTCATCAAGCATGCCAAGGTGCTCATACCACAGTGACAAACG
Arm_016081_Class_II	N/A	N/A	Chr11	46317655	Unique_Ga	Tm1_Mira454_Contig_5994	GTTAACATGAGTGTTGCATTCAATCCTAGGAACCCTAATATGAAACCTCT[T/C]GAAGGTCTCAGAGCTTTGTATGGTGATGACTACTACATATGCAGATTTCA
Arm_016163_Class_II	N/A	N/A	Chr07	8816447	Unique_Ga	Tm1_Mira454_Contig_6014	AACTCTGTCAGCTCAGTTGGGGTAACTTCGGTTGGAGCTTCACGCGTGGC[T/C]AAAGTCTCACCAGTGGCCATAGCCATCACATTTCGAGCAATCTTGCGACA
Arm_016164_Class_II	N/A	N/A	Chr07	8816231	Unique_Ga	Tm1_Mira454_Contig_6014	ACGGGTGGGGGAGGAAGAGTAGGAAGAGTGACACATTGTGGGGATGCAGC[A/C]GTTGGTTGACGAGGAGCTTTGGCATCCACGAGGGTGGATGAGGGTGAGAT
Arm_016176_Class_II	N/A	N/A	Chr13	1950890	Unique_Ga	Tm1_Mira454_Contig_6020	TTGATCTCTTTGACTTTGTATTCCTCGAACTTTTTAGGGTCCTTGGAGTA[T/C]CCCAAGGGGTCGAAAGCACCGCCGGGGTACTTCTTTTTCTCGGTATCTTT
Arm_016256_Class_II	N/A	N/A	Chr09	3084257	Unique_Ga	Tm1_Mira454_Contig_6057	ACCCCCAACTTATTTAAAGCCCCCATTGACAATTAACCGTAAATCTAAAG[A/C]TGCTTCAAGCTATTTTAACCTCGATGGTCTTGGGTTTCTTAGGCTCAGGG
Arm_016306_Class_II	N/A	N/A	Chr06	48471759	Unique_Ga	Tm1_Mira454_Contig_6078	CTTCCTTTCTTGAGTGGAAACAGAGGAGGCAATGCACTGCTTTTGACTTG[T/C]GTGCAAATAGGCACATTAATCATTGGCCTGATCCTAATACTTGCTGATCT
Arm_016536_Class_II	N/A	N/A	Chr05	568098	Unique_Ga	Tm1_Mira454_Contig_6156	GACTTGTCATGGCTCCTCTTATCAACATCTTGATCATCATATCCATATTT[T/C]TGCCTGCGGTGACTCTTCTCTTCCCTTTCTGTTTCCTTTAATTCATGTTC
Arm_016594_Class_II	N/A	N/A	Chr09	39772367	Unique_Ga	Tm1_Mira454_Contig_6183	ATTCCTACCTTGAATTCTCCACTTCACCATCTCACTTTGCAAAACTAGAT[A/C]AATTTCAGGCACCAATGGCCCTTTAGAACTAAAGCAGAGTCCGAATGGAG
Arm_016628_Class_II	N/A	N/A	Chr08	54929579	Unique_Ga	Tm1_Mira454_Contig_6195	ATGGGTTCAGTCCGGTCTTGGATGGCTAGCCCCTCCGAGATGTCCGCGAG[A/T]GATTTGAGATTGCACTTGATCAAAGCTTCAACAAAGTAGCATGTCTCGTC
Arm_016720_Class_II	N/A	N/A	Chr09	37318129	Unique_Ga	Tm1_Mira454_Contig_6232	TTCTTCTTCAAAAGCAATGCGAACACCATCCGGAGTGGGTTGGTGGTCAA[A/C]GGTCATTCTTCAACAATATTAATCAGCTCATATTCAATCAAAGACAGATT
Arm_016735_Class_II	N/A	N/A	Chr05	50976622	Unique_Ga	Tm1_Mira454_Contig_6237	TTACTCACTCTTCGATCAAACATGAAGGTGAATTATGACTACTACCGCTA[T/C]ACTGGCCGAATATATCAGGGATTCCATCCCATTTCCTTTTCTCTCTTGCT
Arm_016789_Class_II	N/A	N/A	Chr13	58137803	Unique_Ga	Tm1_Mira454_Contig_6267	TTAAGAAAGGCAGCTCGGGACTTGAACTTCAATGTCATCAGTGGAATATC[A/G]TCATTGGCCACATTTCAAGCATTTTATATGTTACACTAAATTACAACATT
Arm_016790_Class_II	N/A	N/A	Chr13	58137889	Unique_Ga	Tm1_Mira454_Contig_6267	CTAAATTACAACATTTCTCAGTCCCCAAATAAACACTGCTCCTACAACTA[C/G]CCTCTGCATTCTAAGACTGATTCTTAAATCAGAAGACAAGGCTGCCGACC
Arm_016791_Class_II	N/A	N/A	Chr13	58137975	Unique_Ga	Tm1_Mira454_Contig_6267	ACAAGGCTGCCGACCAATATTGAGGTTAATGTAACCGTGAGGTTGTCATC[A/G]AGCTCGGTACTAACTGGAAGTGACTCCACAAGTGCTGATGCGAGAGACAC
Arm_016807_Class_II	N/A	N/A	Chr09	9825694	Unique_Ga	Tm1_Mira454_Contig_6274	GAAGCGTTGGCAATTGTAGGAGGATTTCCTTGTAGATTTGGCCAACCCTT[C/G]AAATTGCTGCTCAGTCTTTAGAAGTTATAACAAGCAACCCCAATGCTCCA
Arm_016860_Class_II	N/A	N/A	Chr08	2826925	Unique_Ga	Tm1_Mira454_Contig_6295	GCATTACGAAGCTTGAAGGACCCATTTTTCAAAGGAAAGAAGAAGGTTGA[A/G]GAGTTGAGGTTAAAGGGGAAGTGAGAAGCAATGGGGAGGGGAGGAAGGCT
Arm_016907_Class_II	N/A	N/A	Chr11	3527791	Unique_Ga	Tm1_Mira454_Contig_6317	GGAGGACAAATCCATCTAGTGAACTCTTTGCAACAACCAATGACAACACC[A/G]CCATTCACCGTGTCAGGTGAAAACCATCAAGAGATGCAGCATTTCTCGTT
Arm_016944_Class_II	N/A	N/A	Chr08	54854224	Unique_Ga	Tm1_Mira454_Contig_6326	CGCTTCACGACCAATGTGGATGGAGTCTTTGCAGCTGGAGATTGTCGACG[T/C]GGTCAGTCATTAGTCGTGTGGGCAATCTCGGAAGGAAGGCAAGCTGCTGC
Arm_017017_Class_II	N/A	N/A	*	0	2_GaGl	Tm1_Mira454_Contig_6347	GACCCTGTTTCTAAGCTAGATGGATTGCTTGATGAACCCGAAGTCGAAAC[T/C]GAACCATATAACTTGGATATAACTTCTTTATCCAAATTACTCACCAACTT
Arm_017131_Class_II	N/A	N/A	*	0	Unique_Ga	Tm1_Mira454_Contig_6383	ACCTTGACCTCTACCTCTGCCCCTACCCCGTCCTCTGCTTGAGCTAGTAA[T/C]ATGGCAACTCTCATCCATTCTGCTCTTCTTTGACTCATCATCATCAGCTA
Arm_017249_Class_II	N/A	N/A	Chr06	38705559	Unique_Ga	Tm1_Mira454_Contig_6438	CGAATATAGTTATCGTCTTGCCACACTACTTCCTTCTCACTATCATAATC[A/G]TCATCGTCATCGTTTCCCTTCTTGGCATTCTTGATAGTGATCTTATCAAA
Arm_017391_Class_II	N/A	N/A	Chr09	7907990	Unique_Ga	Tm1_Mira454_Contig_6504	ACAACACAAAAAGGTTATTGGATATAGGAAATGATAGGTTGAGGATAATT[T/G]TCCAAGACTTCGCCAATGATTTACCTTGGCTGTGGACATGATGGGAATGG
Arm_017476_Class_II	N/A	N/A	Chr08	16788010	Unique_Ga	Tm1_Mira454_Contig_6548	TTTACTGATGATTTGGGTAAGAAGGTGGTCAAATCCCTGTTGGAGTTCTT[T/C]CAAAATACAAACTCCACTTACTCCATTATTGCTCCTCCAAATTTGTCTTC
Arm_017496_Class_II	N/A	N/A	Chr05	1903173	Unique_Ga	Tm1_Mira454_Contig_6557	CCACCTGTTTCTCAGCTCCCACCACTTGAGAGAAAACCAACGCCGTCGAC[T/G]GCCCACCATTGGCCAAACTGAAACGCAACCGCCCTTGGCTCCGCCTGTTA
Arm_017673_Class_II	N/A	N/A	Chr09	43771455	Unique_Ga	Tm1_Mira454_Contig_6612	CACCATCATCAAACACAGATTGATCAGCAATATCCCCTGTATTATGTGTC[T/C]GCGAGGCAGCCTCAAGCTTACAACATGCCTGTCCAGCAACCTAGCATTAA
Arm_017682_Class_II	N/A	N/A	Chr08	50267218	Unique_Ga	Tm1_Mira454_Contig_6615	AGGCTTGAGCTTAGTGGATGCGAAGGGAGTTTTGATGGGATTAAAGCGAT[A/T]GGGCAATGCTGTTTGATGCTTGAAGAATTGACTATTTGTGATCATAAAAT
Arm_017700_Class_II	N/A	N/A	Chr11	38475241	Unique_Ga	Tm1_Mira454_Contig_6621	CCCTGTATGAGCTGTCACAGTCTTTGAGAAGACATTGAATTTTGGTTTGA[A/G]TGCCTTAGCTGCAGGCCCTCCATCAACACCAAATTCATTGAACTCTTGCC
Arm_017870_Class_II	N/A	N/A	*	0	Unique_Ga	Tm1_Mira454_Contig_6693	TCCCCCATTCCATTTTCGTCATCATCACTGTCATAAGCTCCAACGTCGTA[T/C]AAAAACCTCTTATTTGCGTCAGAGAGAACGGAATAAGCTTGTTGAATAGT
Arm_017907_Class_II	N/A	N/A	Chr11	23995741	Unique_Ga	Tm1_Mira454_Contig_6710	GCACAGCTCACAATAGATATGATCATACCAAACACTTGAGACTTAATCAT[A/T]GCACTAATTATATCCCATGATCGAAGAGCCCTTTGCGCAGAATCTAAGAT
Arm_017940_Class_II	N/A	N/A	Chr11	9051630	Unique_Ga	Tm1_Mira454_Contig_6719	TGTTCCCAGTAACTGGCTCACAAACATAGACTTGGCTGATGATAGAGTAA[T/G]GTAACCCGTCTTGAAATCTTGCATTAGATCAGCTGCGGTGGAGACAATAG
Arm_018096_Class_II	N/A	N/A	Chr07	12968883	2_GaGl	Tm1_Mira454_Contig_6773	AAACAACAACTGGGTTATCAGCCACGGTCTTCGTAACACTATCATCCTGC[A/C]GGGAACCAAAAGAGGAAGCCATGCCTCGAATCGACATGGGTTTTGTTAGG
Arm_018106_Class_II	N/A	N/A	Chr04	2164231	Unique_Ga	Tm1_Mira454_Contig_6779	ATGTTTTTTATTATTTCCATCCTGCAGGGAGTGATTGGTAACCCAGCTTC[A/G]GAACAACCGACAAATGGTAAATGCTCGGTATCAGTCTCAACCAGGGTGTC
Arm_018123_Class_II	N/A	N/A	Chr07	11581042	Unique_Ga	Tm1_Mira454_Contig_6784	CTTTCTGTTACAAGCTGTACCTTCTCTGATTGGCAGGACACAAACTGGTA[T/C]GTAACGGGTCACCAGAGTGGGGCTATTAAGGTCTGGCATATGGTTCACTG
Arm_018147_Class_II	N/A	N/A	Chr04	58437833	Unique_Ga	Tm1_Mira454_Contig_6790	AAATTTGTGGTTTTAACACATAGCACATCTTGCTTTTCCTGACCATCCTC[A/G]ATGACCGAGTTTTCGGTTGTTCCTTTTTTGACAGTTAAGTTATTTGGCTC
Arm_018229_Class_II	N/A	N/A	Chr13	12034036	Unique_Ga	Tm1_Mira454_Contig_6836	CCATCTCCATCGCCATCTTCTCTATTTGGAATCCCCAGCTCATCATCAGA[C/G]GCTTCAAGCAAATGTCTTATGACTTGCTCTTTATCATCATCATCTTCTTT
Arm_018244_Class_II	N/A	N/A	Chr07	42711211	2_GaGl	Tm1_Mira454_Contig_6847	GCTCCATATCCTTTACCTTCGCTTTGAAATGCAGTTCTTCCTTCTTCACC[T/C]TTTTTCCTCCGCTAACAATTGATTCAAATGTACCTTGCAACTCAGAACCC
Arm_018282_Class_II	N/A	N/A	Chr04	17553873	Unique_Ga	Tm1_Mira454_Contig_6863	CACTGAAGGGTACTCCTGGCAAATTGAGGGTAAGGATGCCTTTGGATTCT[T/G]CTGACATTGATGAAGAACTAGAAGTTGTTGGTTATGTAAAATTTTCAGTG
Arm_018314_Class_II	N/A	N/A	Chr09	67551533	Unique_Ga	Tm1_Mira454_Contig_6879	ACTTTCCCTTTGTTCTCACCTGCTGGGCAGTCATTTACCAATCCGCTCTC[A/G]TACAATGCCACCATTATATTGACACCATTGTTGTCTACTTTAGACCTCAA
Arm_018325_Class_II	N/A	N/A	Chr06	48126816	Unique_Ga	Tm1_Mira454_Contig_6884	ACTCATTACCCTTCCCCAAACCGTCTCGTTGCCATTGGGGATCTCCATGG[A/C]GATCTCGAGAAATCCAAGCAAGCTTTCCGTCTCGCCGGCCTCATTGATGG
Arm_018330_Class_II	N/A	N/A	Chr08	54416106	Unique_Ga	Tm1_Mira454_Contig_6886	GAATCGGAGCGTCCCCGTTTATCCGAAGTCTCCGAATGTGAAGACGTCCC[T/C]GTTATCGATTTAGGGTGTGAGGACAGAACCCATATTATTCAACAAATTTG
Arm_018355_Class_II	N/A	N/A	Chr08	49773066	Unique_Ga	Tm1_Mira454_Contig_6900	ATTGGGCAATGATGGATGCATCGACACCAAAAGGATAAGCCTTGACATGC[T/C]GTTTGGTGGTTATCTCATATACGGTGTTGCACACCAACATTCAGGTGGCA
Arm_018400_Class_II	N/A	N/A	Chr06	43744800	Unique_Ga	Tm1_Mira454_Contig_6912	TCTCAGACATGCTTTATTCACTTGTGGAGCTTTAAGCTAAGGCAGGTTCC[A/G]AATTGGATGCATTCTCAACCACTTGATCCTGAGGCTATTTCAAAGAACCC
Arm_018458_Class_II	N/A	N/A	Chr08	17141638	Unique_Ga	Tm1_Mira454_Contig_6934	CAACATATAAACCAAGGCCAACCCCTTCTCTCCTCTTCAATAACACTATG[C/G]CTTTCTCATTTTGTTGCTCAACAATGCCTATTGAACCCATTTTTGGCTTC
Arm_018585_Class_II	N/A	N/A	Chr04	49601111	Unique_Ga	Tm1_Mira454_Contig_6991	AGTAGCATCAAGCTTCAAGCCTTCTTCTTCTTGGATTTGAGCAGCACGAA[A/C]CCAATAAAAATACAGAGGAGGCAAAGGAGCACCACACCGGCACACACAGG
Arm_018614_Class_II	N/A	N/A	*	0	Unique_Ga	Tm1_Mira454_Contig_7005	AATGATTGGATGCTTGACATTTGTCTCTGCCGTCGCAGGGGGCAGTGTGC[A/C]TTCAGAAGCAAAAGTGGAAATGCCTTGTCGTTGCTTATGCTTAGGGTTGG
Arm_018665_Class_II	N/A	N/A	Chr13	57913584	Unique_Ga	Tm1_Mira454_Contig_7024	GATTGTCACCTACACCATCTATTGGTACATTATCTGATACACCTATGACG[A/G]GGCAGAAACGAGATGTATTTGAGAAGAGTATTGAGAGTTTGCCACAGCAA
Arm_018749_Class_II	N/A	N/A	Chr09	10144720	Unique_Ga	Tm1_Mira454_Contig_7055	TCCCCTGCCTCCTCCTTCTCCTGCTTCCCATTCCTACTTGGTACAGCCAC[T/C]GCAATGAAAGTCTTGGTCTTGCTAATAGGCCGGCTCTTCTCAAGCTGCAC
Arm_018757_Class_II	N/A	N/A	Chr13	54762662	Unique_Ga	Tm1_Mira454_Contig_7060	GTAGAATGTTTCTTCTTCGTAGGAACTCGGAGTTCGTTCTCACTGCTTAT[T/C]GAAGGATCAAATTCAAGCAACAACTCATCGACATGATCTTCAAGGTCTAT
Arm_018760_Class_II	N/A	N/A	Chr13	30029261	Unique_Ga	Tm1_Mira454_Contig_7062	GAGATAAGGCTTTTAAGTGCTTCCCAAAGGGCTGAAGCTGTTCGATATAT[A/C]GTTGAAAATGGTTTGGATGCTAAAGGTGCACAAGATTTGGCTAGAGCTAT
Arm_018773_Class_II	N/A	N/A	Chr05	2742944	Unique_Ga	Tm1_Mira454_Contig_7065	AATAGCTTCCACTCTCTGTCTCATAATCCTATAATCCTTGGCCAATTTCT[C/G]AACAGTATAAACCTCAGGGTTCTCTTTATGCAAACGATACATTTCAGCCT
Arm_018805_Class_II	N/A	N/A	Chr07	32151973	Unique_Ga	Tm1_Mira454_Contig_7081	TTTAGCTCCCAATATCCTCAGTCCGAACCTTCCCAACCCTCTCATTCTCC[A/G]GTAAAACACACCAATTCGGCGACTGCACAGCTCGCAACCACTTAAAATCA
Arm_018831_Class_II	N/A	N/A	Chr07	504731	Unique_Ga	Tm1_Mira454_Contig_7097	ACCGCCGGTAAACTCGGTGGCAAACCCAGTTCATCATCCGAAGCTTCAAA[T/C]AGAAACCCTAACTCCGGCCTCGACTCGCCGGAATCCAATACCGTTTCCGG
Arm_018832_Class_II	N/A	N/A	Chr07	504623	2_GaGl	Tm1_Mira454_Contig_7097	ACCTGTTCCGGAATTAAGATCTCTTCTTCGAAACTCCTGATGACCGAATC[A/G]AGTCCCTGAATCGCCGGATCTGGTCCACTAACCGGATCTGAATCGTCGAG
Arm_018911_Class_II	N/A	N/A	*	0	Unique_Ga	Tm1_Mira454_Contig_7139	TCCTAAAGCAAGCAGACCCCTGTCAAAGAAGAGAGATACACCTAGAAATG[T/C]GAAGGAGATACCGAAGCCAATAAGACCCAAGCCAACCTTTTGTTGCTCAG
Arm_019036_Class_II	N/A	N/A	Chr11	61113031	Unique_Ga	Tm1_Mira454_Contig_7204	GAACCATTCTTCTTCACCTTAGCCTTGTAAATATAAGCCATACGCTTGCC[A/G]GCATACCAAGCTACTTCCTCTTTGGTGTTAACTCCCTCAATTTGGATTAA
Arm_019137_Class_II	N/A	N/A	Chr07	5329671	Unique_Ga	Tm1_Mira454_Contig_7245	CGAATGGGTACATTTCAGGAACAATTTATAATGGAACCAGGAAATGTCAT[T/C]GGTCGCTACTTTATAGCTAAACAAGAGCTTTACATTATTCAATAGACGAA
Arm_019156_Class_II	N/A	N/A	Chr09	34151240	Unique_Ga	Tm1_Mira454_Contig_7251	CCACTAGGCTAATAGGGGTTGTCAGACTTCCTGTGGTCTTGCATACGGTC[A/T]TTTCATCAGTACTAGTGGATCCACTCCTGGATTGAACACCAGTGTGAGAT
Arm_019219_Class_II	N/A	N/A	Chr11	22533796	Unique_Ga	Tm1_Mira454_Contig_7285	TCTCTAACAGTAACACCTCCATTTTCACCTGTTTCAGCCTCTTCTTCTTG[A/G]CCCTCAAAAGCTGGATGACTAAGAATACTGTTAAACAACTGCGTTCCTCT
Arm_019244_Class_II	N/A	N/A	Chr08	51197302	Unique_Ga	Tm1_Mira454_Contig_7291	TACACCTGTTTGTTTGGGCACACTACCATCCTTGTGTACTTTTGCCTTGG[T/C]CTTTCTAGCAGCAACAGCTGGTCTTTTGGTCAAGCGTTCTTTTGGCTTAT
Arm_019276_Class_II	N/A	N/A	Chr02	59800416	Unique_Ga	Tm1_Mira454_Contig_7308	ACAAGTAAATCAATGAAAGCACCAATGATGAACCCATGGTTACATTTCCC[A/G]TTAGCTTTTAAATACCAACACAAGAGTTGTTCAAGCTCTTCCCAATCATT
Arm_019313_Class_II	N/A	N/A	Chr06	29606676	Unique_Ga	Tm1_Mira454_Contig_7329	CTAAATAGAGACGAAACGATCTTATTCTGGATCCGAATATATCTACTCGG[A/G]TGAACATATTCAGATCTCAGATATCAAGTCGGAGTATACGCCTGAGATCT
Arm_019375_Class_II	N/A	N/A	*	0	Unique_Ga	Tm1_Mira454_Contig_7354	CTGTTGATCTAAGGGACAAATGGCGAAACCTTCTAAGATCTAGCTCTGCT[T/C]ATAAACACAACAGGAAAGAGTTGCAGGGTGAGACTAACGTGAAGCATTAT
Arm_019446_Class_II	N/A	N/A	Chr07	43703855	Unique_Ga	Tm1_Mira454_Contig_7387	CCATCCTTCTTCAGAAGCTCTCTCCAAACAAACTCCGCATAGTGAGGGCA[A/G]ACTGGAGTGATAAGCCTAGTCTGCACATCCATAAAACGCCATACAAGGTC
Arm_019514_Class_II	N/A	N/A	Chr12	5674654	Unique_Ga	Tm1_Mira454_Contig_7408	GTTTCAGCACTTTTCGTCCAACCCCATTCCCAAACGGTCACCGGTGCTGG[A/G]AGCTCCCTTCGTTGCGAATCATAAGTTGCCAATAACTCTTCCACACTTCC
Arm_019520_Class_II	N/A	N/A	Chr09	63104143	Unique_Ga	Tm1_Mira454_Contig_7413	ACAGCTGGGTTCATTGAGGCTCCATCGAAGGCACCTCCTGCCAAAATGTT[A/G]GCCCCCACGATGAAACCAATTGCCAATGGTGCGATTGTTCCCAAGCTTCC
Arm_019535_Class_II	N/A	N/A	Chr08	52013532	Unique_Ga	Tm1_Mira454_Contig_7423	ACTGTATCGTTCAAAGGATCCTTCCATGCTTCCTCATAGAGCCTTTGATA[T/G]ACGTTTCCATTATAGCAACCGAGGACCGAGCCAAGGTAGTGGTCGGTGTA
Arm_019621_Class_II	N/A	N/A	Chr07	3619942	Unique_Ga	Tm1_Mira454_Contig_7461	TTAGGAAAGCTAAAGTAAAACACAAATAGAATTTCAGCTGCTTGGTCTTG[T/C]AGAAAATATTTCCCTCAGGTTCACTGAGAAAATCAAAGGGGATGACAAAG
Arm_019678_Class_II	N/A	N/A	Chr08	48480564	Unique_Ga	Tm1_Mira454_Contig_7489	TCTAATGTTGCCAATATTAGAGTAAAAACAAGAACTGAAATTTTACAACA[T/C]AAATCATAAAAAGACAAATGACCAAAGATCAGAAAAGAACCTCAAATTCC
Arm_019719_Class_II	N/A	N/A	Chr06	46523558	Unique_Ga	Tm1_Mira454_Contig_7509	TTTACATATCTCCGGAGGATCCAAATACCCAATAATTGATGCCACACAGC[A/T]CTCTGGTAAATCTCCCAAACTGGGTGACGATGATGAAACAGATGATAAAC
Arm_019773_Class_II	N/A	N/A	Chr04	43825023	Unique_Ga	Tm1_Mira454_Contig_7535	ATTTCTTGTTCTCTTCAACCACCTTATTATCTTCTCCAATCTTCGCTACA[T/G]TTGGTTTCCAAGGAGCATCGGCTTGAAGCAGAATGTTCATTTCCTTTTCC
Arm_019777_Class_II	N/A	N/A	*	0	Unique_Ga	Tm1_Mira454_Contig_7536	TTTCCCCTTTCTATTAGAAGGGCGGGAAGCCAATTCCTTCTTGGTAACAA[T/C]ATGTCCTTTGTTTAAGCCCACAGAAAGGCCAGTTTTAGGTTGACTTGGAG
Arm_019832_Class_II	N/A	N/A	Chr11	11768956	Unique_Ga	Tm1_Mira454_Contig_7553	AGGGGACCTTTCTCTTCTTTTATCTATATGAGAACCAATTATGAGACTAG[A/T]TTTCTAAATGATCTGAACTTGGTAGCTAATTTAAATCTCATATTTATGGA
Arm_019834_Class_II	N/A	N/A	Chr09	3415900	Unique_Ga	Tm1_Mira454_Contig_7555	CTTCCAGCCACCACCAAACACATAATCTATAGGCTCATAACCCCTGCACT[T/C]AAAAAGCATCAGAGGTGCATAGTTCTCTGCTTCGCTCTCTTCCTGGGTCA
Arm_019929_Class_II	N/A	N/A	*	0	Unique_Ga	Tm1_Mira454_Contig_7594	TAATATGCAATCCTTGTATAATAGAAGCCTGGAATGAACAAAATGGATCC[C/G]AGTATTGCAAAGAAAAGCCCATGGGCGCGGTCACCGCCGACTTTGTTGAC
Arm_019958_Class_II	N/A	N/A	Chr13	48886291	Unique_Ga	Tm1_Mira454_Contig_7602	AGCATATTAATTATCCTATCCAGTTCAGATCGTGAATCGTATACTATGGT[T/C]GGACCCCATTCTCTCATGTAATTCAACCAACATGGTTCTGTAACGACTCC
Arm_020076_Class_II	N/A	N/A	Chr04	353070	2_GaGl	Tm1_Mira454_Contig_7650	AGCAGTTTTCGAAATGAAGCTAACAAGGGTAGCAGCATCGAGGAGAACAT[T/C]GATGAAATAGAAGCTACTCTTGCTAAATTGAAAAAGGAGCTAGGGTTATA
Arm_020196_Class_II	N/A	N/A	Chr02	19562847	Unique_Ga	Tm1_Mira454_Contig_7703	GCGCAAAACTTTTCGACTTCATCTTCATCTTGTTTATTGATTCTCCACCC[T/C]AATTTCTCCGCTAATTCCAACATCTTATCCTTCTGTTCCTGCGTAAATTT
Arm_020283_Class_II	N/A	N/A	Chr11	22245014	Unique_Ga	Tm1_Mira454_Contig_7742	TGGTATCCCGCATGCTTCAGCAAATTTCAACATATTTGGGAATATTTCCG[A/T]CTCGTTGGATGGGTCTCCCAAGTATGTATGAGCCCTGTTTGCCTTGTAAA
Arm_020315_Class_II	N/A	N/A	Chr06	42202539	Unique_Ga	Tm1_Mira454_Contig_7756	ATAATCTATCATTCGATCAATTTGAAAGTGAAAATGGGTACAGCCTATTT[T/C]GGTCAATCTGCAAACCAAAATGATTTCTCCCAAGTTTCTAGTCATAGAGG
Arm_020317_Class_II	N/A	N/A	*	0	Unique_Ga	Tm1_Mira454_Contig_7756	TCTTCTAACCTCATGCCAAGTCATTTGAGCCTGGTTAACAAAAACCTCCT[T/C]CTCAGTGGATTGACCTCTGTTAGCATTATTTGAACCCGTTGAAGGGCGAT
Arm_020318_Class_II	N/A	N/A	Chr06	42200729	Unique_Ga	Tm1_Mira454_Contig_7756	TGGATTGACCTCTGTTAGCATTATTTGAACCCGTTGAAGGGCGATTTTCA[C/G]GGGAATGGTGATTAGTACCATTGGTTTCCATTTGCTTTAGGTTGAGCAAC
Arm_020363_Class_II	N/A	N/A	*	0	Unique_Ga	Tm1_Mira454_Contig_7778	AAAGCTCCCAAAACTTAAAATAACCTATCTTCTTTTTTCTTTACTTCTAG[T/C]TTTCGCTGAAATTTTAAATAATGAATCCCGAAGAATTAGGCGAGAAATCT
Arm_020430_Class_II	N/A	N/A	Chr01	32718118	Unique_Ga	Tm1_Mira454_Contig_7810	GAGGGGCTCTGATCCGGTGGCTTGAAGGAGAGCAGGGTCTTGCATCCAGA[A/G]GTGGTACTTTGGGACATGTGCTTCCATGTATGGTACCATTATCACCTTCT
Arm_020486_Class_II	N/A	N/A	Chr04	41915261	Unique_Ga	Tm1_Mira454_Contig_7832	TTTCTTGGAACCAGGCTTGACAGGATTGTTTTTAAGGTTGTTGACATTAA[C/G]CGTTTGTGCTTGTCTGCTTTGCTCTATTTCTTCAAGCAGTTTTTCTTCAA
Arm_020659_Class_II	N/A	N/A	Chr05	8837981	Unique_Ga	Tm1_Mira454_Contig_7899	GAAATAAATATCTGCCTCATCATACTATAGATTATGTTATGAAGAATTCA[A/G]CGCTTCTTAGACACACCAACAGTCTTTCCTCGGCGACCAGTAGTCTTGGT
Arm_020661_Class_II	N/A	N/A	Chr05	8837482	Unique_Ga	Tm1_Mira454_Contig_7899	TCTCTCAACTTCATGTCGAGAGCATTGGACACAACTTGGGAATACTTTCC[A/G]TCCTTGTAATCCTTCTGCCTGTTCAAAAACCAATCTGGGATTTTAAACTG
Arm_020679_Class_II	N/A	N/A	Chr11	4163689	2_GaGl	Tm1_Mira454_Contig_7909	AGGGCGTGTTTAACCTTGTCGAGGGTACAAACACTTTGGTAAGGGCTTGG[A/G]GTTGAACAAGATTGGAGCTTTAAATCGAGGGAAGTTGTTGTCATTTCATC
Arm_020733_Class_II	N/A	N/A	Chr11	22807373	Unique_Ga	Tm1_Mira454_Contig_7927	TAAATGAAATGAGACTTTCATCAAACCACTTCTAAATGAATGAAACTCAA[A/T]TTTTAATCCAAAACTCAACTCATGATGCAACAGTGGCAGCAGATGCCTTC
Arm_020734_Class_II	N/A	N/A	Chr05	5196965	Unique_Ga	Tm1_Mira454_Contig_7930	AGCGGTGGTGGTTACATGGGAGGTGGATATGGTGATGTAAATGGAAGTTC[A/G]GGGTATGGAAATGCATCATGGAGGTCTGATTCATCCCAAGGTTCAGGAAA
Arm_020935_Class_II	N/A	N/A	Chr07	1866805	Unique_Ga	Tm1_Mira454_Contig_8025	GCACATTTGTAACCAGCAGGCATTTGCTTTTCGCAGGAATTGAGGAGCAA[A/T]GACAATGAAACAGGAACGTTTAGGTTAACCCCCAACACATTAGCTTTAAT
Arm_020936_Class_II	N/A	N/A	*	0	Unique_Ga	Tm1_Mira454_Contig_8025	CAGCATTTGGTCCTCGACGGTCCAACAACAACGCGCACTGAGCCCAACAA[A/T]TCAGCACAAACGCCTAGTTTCAGTGCATCTCTGGGGCAAGTGCCTGGCTG
Arm_021007_Class_II	N/A	N/A	Chr11	59158413	Unique_Ga	Tm1_Mira454_Contig_8053	ATTTGAGTTCTGTATCCGACAGACATGAGGGCAAGTTCCCAAAGCATGTT[T/C]GGTATGCTCAATAGGTTTACCTTGGATCCAGGAATTTCGGACCAGTTTAC
Arm_021211_Class_II	N/A	N/A	Chr05	33499422	Unique_Ga	Tm1_Mira454_Contig_8133	CAAACAACAAAACTCCATAGTTGCTACTTCATTTACTTCCTCCTTGGGCC[A/G]CACCTGCCTGCGTTTGTCGCCAAACCAACTCTTCTAAGGCTTCTATCATC
Arm_021212_Class_II	N/A	N/A	Chr02	13238498	2_GaGl	Tm1_Mira454_Contig_8135	TTAAGTTTGGCCATTTCAAATTGCTGCTGTCCCAGTGCAAGCAGACCTTC[A/G]TAGAAGTCCGGCTTGATTAAGAGTGCTTCGGAATACTTCTCCCGGGCCAA
Arm_021262_Class_II	N/A	N/A	Chr09	4198634	2_GaGl	Tm1_Mira454_Contig_8154	CCATCTGGTGCAGGAAGAGCTAAAACCGGTGTCTTCCCTGGCCCTGGCAA[T/C]GCCACACTACTGGCACTCCCCCCACTTAACTGACCAGTGCTGACATGCTG
Arm_021264_Class_II	N/A	N/A	Chr09	4198846	Unique_Ga	Tm1_Mira454_Contig_8154	CCAATCTGCCTTCCCTGGTTCAGCAGCTGGGGTTTGCCAAGCAGATGTCA[A/C]TTCGGGCTGCCCATTTGATGGGAAAGCTTCCCATGATCCATTACCATTAT
Arm_021307_Class_II	N/A	N/A	Chr07	23164096	Unique_Ga	Tm1_Mira454_Contig_8171	TCCGATATTGCTTGAACAGCACGACACGTCATCATCATGATCCAAGTTAG[A/G]GCTCAAACATCGATTTTCATTGAGCCGATGATGATCCACCAAAATTCTCC
Arm_021359_Class_II	N/A	N/A	Chr04	10654205	Unique_Ga	Tm1_Mira454_Contig_8181	TCTTCAAAAGAATCTCACCCACGTCGGTTTGTTTGTGTAACAAAGAGTGA[A/T]AATAGGAGCGGGCAGCCACATTGCTGATCTCCACATTTGTTTCCTCTGGG
Arm_021371_Class_II	N/A	N/A	Chr08	45565024	Unique_Ga	Tm1_Mira454_Contig_8187	AAGTAGCTATAAGCAGTTTTGTAATCCTTTTCCTCTGCATGGAGGATTCC[A/G]CTTTGCAAATCTATATTACCTTGTTGCGCTGGTGGCACATAAATTGCATT
Arm_021626_Class_II	N/A	N/A	Chr10	36707496	Unique_Ga	Tm1_Mira454_Contig_8324	TTGCCTTTTTGCGTTACTTACACTTCCAAGGTCATTTACGTACCAAAAAC[A/T]AATTCCAAAATCATCAGACTGTAAGTCACACATGGACAGAAGAAAGATCA
Arm_021719_Class_II	N/A	N/A	Chr05	27765820	Unique_Ga	Tm1_Mira454_Contig_8377	ACAATCCGACTTGTAGAGAAGATTAAAGGCAAAATACCAAAATCTCTTGT[A/C]AATTCATATAATTTATCAACCTATTGAAAATAAAAGAAGGAACCATTGAA
Arm_021723_Class_II	N/A	N/A	*	0	Unique_Ga	Tm1_Mira454_Contig_8377	CTTTGAGCCTTCGATTTTAAAGATGATCGTTTAAGAGTAACCCAAACAGA[C/G]CCTGTCTCAGTGCTTCGCTCAAACATGCTCGTAAGTTCATTAAGAAAGGG
Arm_021790_Class_II	N/A	N/A	Chr04	50972917	Unique_Ga	Tm1_Mira454_Contig_8410	GCTCCATTGTCTGGTAAAGACTTAGGAGTGGAAAGCGAAAGAAAGGGTTT[C/G]TTAAGAGGGAGAAAAAGAGTGGGTTTGTGGGTGAAATTGGGGTTGACAGA
Arm_022043_Class_II	N/A	N/A	Chr09	15304598	Unique_Ga	Tm1_Mira454_Contig_8536	GCGCTCCTCTCAGTAGAAAGAGATGGCCAAAAATGGGATTTCAAACTCAG[A/T]TATTAACAGGCTAGCTTGCCATCAGCCCCCATTTCTTTACAGAGCATTCT
Arm_022070_Class_II	N/A	N/A	Chr04	47683747	Unique_Ga	Tm1_Mira454_Contig_8551	TCCACTCAAGATGTGGCTTTGAGTTTTGTTTTCTGTTTTTTAGCATCCAA[T/C]GAAGCCAAGCCTTTGCCTAATCCAACAGGTGCTGCTTCTCCTTCCTTGGA
Arm_022074_Class_II	N/A	N/A	Chr03	18049664	Unique_Ga	Tm1_Mira454_Contig_8553	ATGTTTATCCATCTGAGCTCGCGTTTTCAGAGATTTGGTACACCTTCGTT[T/G]GGGTTGGATTCCGGTCTCAGCCTCCACCGCCGCTTCAGCGCCGCCAGTAC
Arm_022248_Class_II	N/A	N/A	Chr03	3598961	Unique_Ga	Tm1_Mira454_Contig_8633	AGATCTGCCAAATTTTGTGACTTGATGATGGCTTTTCCCTCTGGGAATTC[A/G]AGGCAGGAGTAATGCATTATCATCTCCTTTAACGTATGCTTTGTGCTTTT
Arm_022278_Class_II	N/A	N/A	Chr02	10242250	Unique_Ga	Tm1_Mira454_Contig_8645	AGAAAGAGCTCAAGGAAGGACTTGGTGTTTTTACAACTTCCACAAGTGGA[A/C]GAGCTTTCGAGTCCATTCAAATTCTCGAAGACGATCCATCTATAAGGAAA
Arm_022453_Class_II	N/A	N/A	Chr03	3564330	Unique_Ga	Tm1_Mira454_Contig_8723	GTCATTTCCTTGTTTGAGACTCTAAAGATGTACGTCGAAATCCATCCCAC[T/G]GTGAGGCCCAAAACCATTACCAATTGAACTACATTTCCTGCTTGTAAAGG
Arm_022454_Class_II	N/A	N/A	*	0	Unique_Ga	Tm1_Mira454_Contig_8723	ACATCCTTCCTTGTGTATCCAAAAGGTGTCTTAGTTTGATCTTTACTGTC[A/G]CTGGAGTTTGTGGACCCGCTACACCTGGGAGCAAAGGAGACCAGTTTCTT
Arm_022510_Class_II	N/A	N/A	Chr07	8816447	Unique_Ga	Tm1_Mira454_Contig_8751	AACTCTGTCAGCTCAGTTGGGGTAACTTCGGTTGGAGCTTCACGCGTGGC[T/C]AAAGTCTCACCAGTGGCCATAGCCATCACATTTCGAGCAATCTTGCGACA
Arm_022511_Class_II	N/A	N/A	Chr07	8816231	Unique_Ga	Tm1_Mira454_Contig_8751	ACGGGTGGGGGAGGAAGAGTAGGAAGAGTGACACATTGTGGGGATGCAGC[A/C]GTTGGTTGACGAGGAGCTTTGGCATCCACGAGGGTGGATGAGGGTGAGAT
Arm_022620_Class_II	N/A	N/A	Chr12	32489880	Unique_Ga	Tm1_Mira454_Contig_8795	ATGCTTTGCTGAGAAGTATCTAAGTGGGGTTTCGGGATTTATTAAACTTC[A/T]GCTTCCAGATGGGAGACAATGGCCCGTTCGATGTCGTTATAGAGGTGGCA
Arm_022722_Class_II	N/A	N/A	Chr10	54349254	Unique_Ga	Tm1_Mira454_Contig_8848	GGGATAAGCCATTGGTGGTGGAGGACAAGGTTCTGGAACCTTTGGTGCTG[A/G]TGCTGGTGGTTTCGGTGGTGGTTCTTTTGGTTTCTCAGGTTCCTTAGGCT
Arm_022723_Class_II	N/A	N/A	Chr10	54349524	Unique_Ga	Tm1_Mira454_Contig_8848	TTCTTTGGGTTTTTCAGGTTCTTTGGGCTTTTCGGGTTCTTTAGGCTTCT[T/C]AGGCTCCTTGGGTTTGGGAGGAGGAGGTGGAGGTTTGATCTCAATGCTCT
Arm_022871_Class_II	N/A	N/A	*	0	2_GaGl	Tm1_Mira454_Contig_8916	TTGTTTGCTCATACCCTCCCCTTCTCCAAACACCACTTTCAGCGAGCTTC[A/G]TACTGAACAATTCTTCGGGTTCGCTTCTTGTAAAGAATGCGATAACCACA
Arm_022917_Class_II	N/A	N/A	Chr01	6799901	Unique_Ga	Tm1_Mira454_Contig_8937	AGGGTGGTTGAATCAAGTTCATCCTCAGTTATAACCCTTGAACCCGCTAC[A/G]TCTGCCATTAGAAAAGCATTTTTGTGTTGATGCCCTTCTGCAACATTTGG
Arm_022975_Class_II	N/A	N/A	Chr10	56081428	Unique_Ga	Tm1_Mira454_Contig_8966	TTATGGCTCAGTTTAATCATCGATTTCAATCGTCTCCGCCTTTGATTTTG[T/C]CTCCTCTACCTTTTAAGTTCACTTCCCTCTTTAGGCTTGACATCGGGTCT
Arm_023210_Class_II	N/A	N/A	Chr07	26854524	Unique_Ga	Tm1_Mira454_Contig_9090	GGAAGTTCGACATTGCTGGGCACAGCCACCAGCTTTTTCACATCTTGGTC[A/G]TTGCAGGGGCATACACTCATTACCGTGCAGGACTGGTTTATCTCAAATGG
Arm_023274_Class_II	N/A	N/A	Chr11	61056462	Unique_Ga	Tm1_Mira454_Contig_9120	GTTCCAGAGAAGAAGAAGAACCGTGACGGTTGCTATCTTCTTGTTCCTCG[T/C]TACCTGTCAGGTTTCCTTCTTGTTGCTCTGTTCCTTCATCAACAACGTCA
Arm_023311_Class_II	N/A	N/A	Chr07	7775124	Unique_Ga	Tm1_Mira454_Contig_9140	AATGGTGAGACCCAATTCCAATTCATAGTCAATGTCCCAATCTGCACCAA[T/C]ATCCTTTGCCAAGCTTACTAAGATGTTATACGGCACCTTCACTGGCACGT
Arm_023328_Class_II	N/A	N/A	Chr13	57579035	Unique_Ga	Tm1_Mira454_Contig_9151	GGTTTCGCTGAGGCGGAGCATGGGGAAGTGACTTTCCCGGAGATAAGTGC[T/C]GTGATTCTTGAGAAGATTTGTCAGTATTTTTATTGGTCTCTTCAATATTC
Arm_023435_Class_II	N/A	N/A	Chr09	14565714	Unique_Ga	Tm1_Mira454_Contig_9180	ATGTGAACTTGAATCTCAAGCCTTTTCTTTTTCTTCATCTGATTTGGAGT[T/G]TTTACCAGGAAGCTTCTCCTTGATCTTCTCCAGAATTCCCTTCTTTTCCT
Arm_023452_Class_II	N/A	N/A	Chr11	8547109	Unique_Ga	Tm1_Mira454_Contig_9191	TACCATTCTCCTCTGCCTGAGTTTGTGGCACCTTTTCAGTAGGGGCTTCC[T/C]CTTCTTTTGCAGTTTGAGTCCCATCTGTGCAACTAGCTTCTGCAGGTTTC
Arm_023453_Class_II	N/A	N/A	Chr11	8547044	Unique_Ga	Tm1_Mira454_Contig_9191	TGAGTCCCATCTGTGCAACTAGCTTCTGCAGGTTTCTCTTGAACCTCCAT[T/C]GCAGTCGGGGTTTCTTCAGTACCAGCAGCCTCTTCTTTTTTGCCAGCCTC
Arm_023551_Class_II	N/A	N/A	Chr04	3629283	2_GaGl	Tm1_Mira454_Contig_9242	GGCAATGGCAAAGGGAAAGGTTATTTGAGCTTCTTACTAAAGTCTGAGAG[T/C]TGGAGTAGCTGAATTCTGGAAATGTTAGCTGCTTCTTCCCTCTCTTTTTG
Arm_023563_Class_II	N/A	N/A	Chr06	20236374	Unique_Ga	Tm1_Mira454_Contig_9248	AAGAAATTTCGATAACGCCACCTTAAATTTGGCCCTGACGTTGAATCATC[A/G]AATACTTCCTCTAAATAGAAATGTTTAGAGATAAGTCTCATCTTCCAAGT
Arm_023565_Class_II	N/A	N/A	Chr07	11351356	Unique_Ga	Tm1_Mira454_Contig_9252	GCAGGTGTCAAATGTGAATTCCTGGTCTTGATTCCAAAATCAGTGGGAGA[A/C]GTAGTTGGAGAGACTAAGGAAGGTGGGAGTATTGGTGGAATCTGAACTCT
Arm_023633_Class_II	N/A	N/A	Chr01	15900789	Unique_Ga	Tm1_Mira454_Contig_9276	GGATGCGTTTCTTGATGGATATGAAACCCAAAGTAGGAAACATCAATCAC[T/C]GCTTTGCCTCCAGAGATTGCTTGACCAGTAGAAGCTGAGATGGAAAAGGT
Arm_023714_Class_II	N/A	N/A	Chr05	58472714	Unique_Ga	Tm1_Mira454_Contig_9314	GAAGAGAGGGGAAGGTTGCTTGATTCTGTCAGAAGAGAACTTGGTTATTT[T/C]AAGCCTAATTCAGGCAGTATTCTATGGTCCGGAGGGTCTAAATCAGAGTC
Arm_023764_Class_II	N/A	N/A	Chr07	3488649	2_GaGl	Tm1_Mira454_Contig_9343	TAAATTGGGCTTTTCCGTTAACATTCCGGCGGGATACGCTGCCGCAGAGT[A/G]TTCCGAGAAGGAATCCTCAACGAAATGAGACAACCATTCAAGGTTAGCGA
Arm_023818_Class_II	N/A	N/A	Chr04	21153941	Unique_Ga	Tm1_Mira454_Contig_9368	TGAAAGTAATACCACACCACTAAAATGTAAATGAAGATGAAACAATCTGC[T/C]GAAAAAAGCAGGTTCATGAATTAAAACATCAGAGCATATTCCAGTTTTTT
Arm_023849_Class_II	N/A	N/A	Chr09	33714227	Unique_Ga	Tm1_Mira454_Contig_9389	GCAGACGCACATGTATGCTCATCAAAGAAAAATAAGACAAGCAGCAGCTT[T/C]AAACCAGAAAATGAAGGCGTCGCTGGAATTGGACAGAGCACGAACAAATA
Arm_023931_Class_II	N/A	N/A	Chr10	18476041	Unique_Ga	Tm1_Mira454_Contig_9421	GATATGTTGGAGGCTGTGAGTAACTACCACCATAAGAGGTGTTATAAGGT[C/G]CTCCATAACCAGCTCCATAGGTTGGGGCTCCATATCCAGGCTGGGCAGAT
Arm_023981_Class_II	N/A	N/A	Chr08	46065544	Unique_Ga	Tm1_Mira454_Contig_9452	ACACGCAAGGAGAGAGTACCGGCTGCCTGTTTCCCGAAACACCACGGCAA[A/G]CAATGACAACCAGGCTGAAGCACATCATCAAACTTCCCAAATGCTTCTGT
Arm_024068_Class_II	N/A	N/A	Chr04	5833719	Unique_Ga	Tm1_Mira454_Contig_9484	TTCCTTCTCCTTTTCTAATTTCAGTACCTCCCACCACAGTATGAAGATAG[T/C]GAGTGTCTAAGATGGACATCGGAAGATGTTTCTTGCAGAAGAAGTCATGG
Arm_024132_Class_II	N/A	N/A	Chr07	26854524	Unique_Ga	Tm1_Mira454_Contig_9520	CCATTTGAGATAAACCAGTCCTGCACGGTAATGAGTGTATGCCCCTGCAA[T/C]GACCAAGATGTGAAAAAGCTGGTGGCTGTGCCCAGCAATGTCGAACTTCC
Arm_024144_Class_II	N/A	N/A	Chr13	28703876	Unique_Ga	Tm1_Mira454_Contig_9528	CCCATTCTCATCAATTAAACTCACCGCTGATCCCCTTGTTGTGTAGTACC[A/G]ATCTTCCTTCTCCAGTGACGAAGTTTTCTGGTGCTCAGTCATAGTCGACT
Arm_024251_Class_II	N/A	N/A	*	0	Unique_Ga	Tm1_Mira454_Contig_9594	ACTAGTAGAGAAAAGGTCCAAATTGGTAGGATCCATTGTAGCACAACCAA[A/C]AGGATTGTTTTTCCGGAGGAACGGAAGGTTGCTTCAGTAGTGGTACCAAT
Arm_024362_Class_II	N/A	N/A	Chr05	54800870	Unique_Ga	Tm1_Mira454_Contig_9654	ACCTCTCAGCATTTTGAATGGTGTTCTTTGAGAACCCTGGATTATCTCTT[A/C]TGTCACTGCCAGCATCACCCACTGGGTTCATAGCAAATCCACTTCCACCT
Arm_024381_Class_II	N/A	N/A	Chr10	56082335	Unique_Ga	Tm1_Mira454_Contig_9666	ACCCTCACGGTCTTCGGGGTTATACTCTACAGTGAAGCCAAGAAACGAAG[T/C]AAATGAGACATCATCCTGGGATTACGGTATTGGTTGTGATTGTGATATAT
Arm_024431_Class_II	N/A	N/A	Chr04	21133722	2_GaGl	Tm1_Mira454_Contig_9677	TTCATTACCTCTCTGATGAAAAAGAAGAGCTCAAGATTGAGTTCTAGAGG[T/C]CATCTCTCATTCTTTTTCAGTTGATCGACAAGAAGAGAAAGGAATTGGAA
Arm_024452_Class_II	N/A	N/A	Chr09	19324354	2_GaGl	Tm1_Mira454_Contig_9690	TGAAGATCATGGGAACAATTCCAATGACCAAAATGGCAACTCCAACAAGG[A/G]AATTGGTGGTGGAGAGGCTGATGGAGCAGGGGAAGAAGAGAACGGAGAGG
Arm_024575_Class_II	N/A	N/A	Chr08	56383899	Unique_Ga	Tm1_Mira454_Contig_9741	CCGGCCAGTGTGTTGCGAATCTTACAGTTAGTCAAGTTCCAAACCTTCAC[A/G]GTCTTATCCCAAGAAGCTGAAACAATGGTAGGCTGGAGAGTATTTGGGCT
Arm_024592_Class_II	N/A	N/A	Chr09	27767239	Unique_Ga	Tm1_Mira454_Contig_9749	GGCTGTTCGTCATCGTCCGACGCTTCCTTCTTGGATCCCATCTCTTTCCT[T/C]TCGTTCCATCTTGCCCAAATCCATTTCAGTAAAAAGAAACCACCAATGGC
Arm_024620_Class_II	N/A	N/A	Chr11	56708843	Unique_Ga	Tm1_Mira454_Contig_9760	AGGAATTTGGTTTTATACTACCTGCGAATGCGCATGTCCCCCTTACCTCT[A/C]CACGACTCTTATTCCCTCATTATGCTCCCACTCTGTCCACCATACTGCTC
Arm_024621_Class_II	N/A	N/A	Chr11	56708624	Unique_Ga	Tm1_Mira454_Contig_9760	TGGTGCTGTAAATTTGAGATTGCATCAAACCCATTTCGCCTTTGCATCTC[C/G]GAGAACATCTCCCGTCGCTTCATATCCATGGCAAAAGGCACCACCTTGGT
Arm_024660_Class_II	N/A	N/A	*	0	Unique_Ga	Tm1_Mira454_Contig_9765	AATGCTCCCATGTGTACCGGCTACCTGGGTATCGAAACGGTAAACCCTCG[T/G]ATCGACATATCAATGCGTACACTGCTAATGTAAGTAGCGCGTTGTACACG
Arm_024814_Class_II	N/A	N/A	*	0	Unique_Ga	Tm1_Mira454_Contig_9821	TCTTCATCCCTTTCCTCCCATGCTTGGCTTTGGATTTGAGACGCCTCTTG[A/C]TTAGCGCAGAAGCCTGAAGACGGCTACGTAAAGAGAATGGAGCCATAGTT
Arm_024903_Class_II	N/A	N/A	*	0	Unique_Ga	Tm1_Mira454_Contig_9848	TGAACAACTTCGACACCCTCGTGTTGTTCACCGTAATCCTTCACAACTAC[A/G]CAAGAGCAACCAACTACTTTCCGTGCTTTCCCTTCAGAATCTATCTTACA
Arm_024932_Class_II	N/A	N/A	Chr07	10892666	2_GaGl	Tm1_Mira454_Contig_9866	TCGATCGTGTCCCTCAGTCTGTTAACTGCCCAGGAGAGCCAAACTAGCCC[A/G]AAACCAAGGCTAGTGCTAAAGAGGTTAGATGTACACAATGGGGCTCTCGC
Arm_025010_Class_II	N/A	N/A	Chr12	3373336	Unique_Ga	Tm1_Mira454_Contig_9896	TTGGCCTTCATTGGATGAGAATGAAGCGCTCTCACCCCAATGTCACAACC[A/G]TTTATCTCATCAACATCCCTTACGCAGCCATTAACCACTATTCCAGCCCA
Arm_025018_Class_II	N/A	N/A	Chr08	38957184	Unique_Ga	Tm1_Mira454_Contig_9901	GTGATAAGGTTTTGGTGTTTGTGCAGATGAGGGCTTGGATGGTTATGGCT[A/G]GAGGTGTAAGTAATGATGAGCATTGAAGCATCTGTTTTGCATCTTTCTAC
Arm_025157_Class_II	N/A	N/A	Chr10	46433031	Unique_Ga	Tm1_Mira454_Contig_9968	TGACCATCGATGCTCGGCCTTACTACGAAATCATACATTTTGGGAGGTGG[A/G]TCGGGGCTTGAATGCACCAGGGTCTCGTCTAGATCAAGGACGATGGTTTT
Arm_025305_Class_II	N/A	N/A	Chr03	21677434	Unique_Ga	Tm1_Mira454_Contig_10026	TCCAGCCAGCCATCACAGTTTCATTCAACAAAACACCATCATTAAGTAGA[T/G]ACAAGAACGACCCTATTGGTCTATTGGTCATCCAACATTGAACTTTACGG
Arm_025561_Class_II	N/A	N/A	*	0	2_GaGl	Tm1_Mira454_Contig_10152	TGAAGGCCCGGTATTGTTTGCTGGGGACATCATCTGATGGGGAAGTCTGA[A/C]ATTCCTCCAGGCTGAATCACTAATTCCAGAGTACAGAACTGGTCTTTCAG
Arm_025621_Class_II	N/A	N/A	Chr07	8096104	Unique_Ga	Tm1_Mira454_Contig_10174	TATAAATAAGAAGGTGAAAATTACAGGAGAGTTCCGCAGAGATAAGCTCT[A/C]TTTGGTTTGGCTTGGGTTATTGCAGGAGACTTGGCTTGGATTTACAAAAA
Arm_025858_Class_II	N/A	N/A	Chr01	50154883	Unique_Ga	Tm1_Mira454_Contig_10268	AAAGAGCCATCCTCCTTGCTGTCTTTGCATATGGGTTCAACTTCAGCATA[A/G]CATTCAAGTTCTTAAGAGGATTCTTCTTCAATGGTGCCCTCTTGATCTCC
Arm_025962_Class_II	N/A	N/A	Chr03	27113894	Unique_Ga	Tm1_Mira454_Contig_10312	CTTGAGTTATCTCCATTTGTCCCTGCAATTTGAGGTAAGCCAAAGCCAGC[A/C]TCTTTGCTTCTCTTCTTTACGAGTATTAATACTTTTTATTAAATTAGAAA
Arm_026001_Class_II	N/A	N/A	Chr07	53529623	Unique_Ga	Tm1_Mira454_Contig_10325	GTGCAGTGCATGACATACAATTCCTCAATGTGACGTGGAAGCATAATCTG[A/G]TTGGGATAGATATCACAATCCCATAATTCAATCCTTTTTGATGTATGAAT
Arm_026081_Class_II	N/A	N/A	Chr09	3953037	Unique_Ga	Tm1_Mira454_Contig_10363	GTCATCTCCTTCAGGTGGAGGATCGCTTTGTGGGTCTTGTGCAATTTACT[C/G]ACATCATAGCCCTCATCTTTAGCCTTCTGCACCAGCTGATTGTAGATTTC
Arm_026114_Class_II	N/A	N/A	Chr01	14839148	Unique_Ga	Tm1_Mira454_Contig_10382	AACCGGTTGGCAGATATACATAACCATAGGAACATTCCCTCCATAAGGGT[T/G]ACAAAAACATCCATCCCTCCTAGCACAAAGATGCAGTATATTGCTATTTA
Arm_026285_Class_II	N/A	N/A	Chr06	2181306	Unique_Ga	Tm1_Mira454_Contig_10463	CACCTTCATTTCTTCTATGTTTATCATCTTTATCATCGATTACATCCCTC[C/G]TAACTTCTTTCGATTTAGTCCTCCAAAATGCATCGGAAATCGGAAAGTTC
Arm_026306_Class_II	N/A	N/A	Chr08	51399030	Unique_Ga	Tm1_Mira454_Contig_10474	GGAATCAAACCGGATGATAGGCTTTGCGGATGCCTGTTGTCTGTTGTGTC[A/G]CGGTGTGAGAGCAGGGCAGATGTGGATAAAGTTTTAGCATGCCTGCATCG
Arm_026335_Class_II	N/A	N/A	Chr01	8080616	Unique_Ga	Tm1_Mira454_Contig_10480	CTTGTAGACAGCATAGTTCTCCAATTCTTGCACTGGTTGGTTCTCAATTC[T/C]TCCACAGTCACGGAAATCATTCTTATACTTGTTCTGCAATGCCGAAGTTT
Arm_026358_Class_II	N/A	N/A	Chr03	7953670	Unique_Ga	Tm1_Mira454_Contig_10489	AGACGACTCCACTGAGGGATAACACTGTAAATTGTTCGGCTGAACCCGAC[A/T]GCTATTGCTATTAAGTTGACCATCATGATCGTGATCGGTGGTATCATTAA
Arm_026363_Class_II	N/A	N/A	Chr10	57270271	Unique_Ga	Tm1_Mira454_Contig_10496	GACATTGGTCCCGAAGAGCTAGTTCTTCCCATCTGAAAGCTTGAAGCAGG[A/G]CTGTGGATCAATCCTCTCTTCGGTTGTTTTGAGGACATTAACATTAAGGA
Arm_026397_Class_II	N/A	N/A	Chr10	27713780	Unique_Ga	Tm1_Mira454_Contig_10509	CTAAAAAAGTAAGATCCTTCAAAAATGGCTACCCTTCCACAAATCGCGGT[T/C]CTGGGGGCTGGAATATTTGTAAAAACTCAATACATCCCGAGACTCGCCGA
Arm_026506_Class_II	N/A	N/A	Chr01	19578623	2_GaGl	Tm1_Mira454_Contig_10550	ACAGAAGAATCAACCTTAGGTGGAGGCCGGAAATTGTTCTTCCCAACTTT[C/G]AGGAGATGGGAAACCCGAGCATAAAATTGGGTATTGACGGAAAGCCGGCA
Arm_026549_Class_II	N/A	N/A	Chr09	17669568	Unique_Ga	Tm1_Mira454_Contig_10576	AGATCCTTGACATGCTCTTTCAGAAACAATGGGGTTTCTGATGCGGTACT[C/G]GTGAAGACCACATCAGCTTCAGCTGAACAAGCGAGCATGTCTGTCAAGGG
Arm_026604_Class_II	N/A	N/A	Chr09	16397605	Unique_Ga	Tm1_Mira454_Contig_10600	TTCCCCTTGATTTTCATCAGCCACACCTTTGATGCACCCGTGTTGTAATG[T/C]GTGGCTAATTTCCAAAGCATCCAAGTGGGAACTTATAGTTATAGATGGTA
Arm_026608_Class_II	N/A	N/A	Chr03	42672858	Unique_Ga	Tm1_Mira454_Contig_10604	AGAGTTCGACATACGAAACCTTGGGTTCCATCTGCATCCATGAAATCAAC[A/G]AATCGTAACGGTTACAGAGACGTCCGATCCATTATTCATGCGCCACAATC
Arm_026612_Class_II	N/A	N/A	Chr01	7500762	Unique_Ga	Tm1_Mira454_Contig_10605	TGGACTTGGTCAACAGTGAGTCGCCTTTTCTTCTCAGGTTGATGAAAATA[A/C]TCATCAAGATCTTCATCTCCATTCTCTTCTTCATCAAAACTTCTAAAGAA
Arm_026618_Class_II	N/A	N/A	*	0	Unique_Ga	Tm1_Mira454_Contig_10611	ACCATTGTCATCGTATCTAGCAACCAGTAGAGATACACCAAAAGGCCTTA[A/C]ACCACTTATACAATCTATGATACTGTTCTGCCTGCTTTCTACTTTTCCGA
Arm_026737_Class_II	N/A	N/A	Chr04	56728912	Unique_Ga	Tm1_Mira454_Contig_10674	AATGAGCTCAACTTTCTTCTTCGTTTTCTTGTCGAGTTTCTCTTTAATGG[A/C]AGTGGGATCCGCAGTTCCTATCACCGTCACTTTGTTTGAGCTCATCTCTG
Arm_026812_Class_II	N/A	N/A	Chr06	34498783	Unique_Ga	Tm1_Mira454_Contig_10700	GTAGATTCCATCAAGCAAGTCGTGTGATAAGCATGGCAGCAAAAGAACAC[A/G]ACGACTGATACGTTTTGTATCGAGAAAGGATCAAAACACATGCAACATCT
Arm_026855_Class_II	N/A	N/A	Chr05	1292217	Unique_Ga	Tm1_Mira454_Contig_10713	AGTACTTTCCGGCTGACGTTGTTGTAAATCTCTCGTATAACAAGCTCGAA[T/C]GCTTTCTTGACGTTCGTCGAGTCTAAAGCAGATGTCTCCATGAAGAACAA
Arm_026982_Class_II	N/A	N/A	Chr04	14911221	Unique_Ga	Tm1_Mira454_Contig_10762	TGTGATTGGGGGCATGTCAAGTCATACAGATTGTTTGACTTGTGGTGAAG[A/C]GTACAATATTGAGACAAGGTCATGGAGGAGGATAGAAAATATGTACCCTG
Arm_027254_Class_II	N/A	N/A	Chr07	11195304	Unique_Ga	Tm1_Mira454_Contig_10868	TCTAAAATCTAGACTAAGCAAAAATTTCATCTCCAACCTGTTCAATTCAG[T/C]TGTGCTTATTCCTCCCACTCGGGCATAATATGCATTGTTGAAATACGTGT
Arm_027256_Class_II	N/A	N/A	Chr07	11194753	Unique_Ga	Tm1_Mira454_Contig_10868	TGGTGGGAACTCTTAAGCCATGGAAGATTGCAATGTTGACTTTAGCGCTC[A/G]CTGTCTCTATTTGCATCTCATTCTTTTGGACAGATTTCTCAAGGAGTGAA
Arm_027282_Class_II	N/A	N/A	Chr05	8406758	Unique_Ga	Tm1_Mira454_Contig_10885	GGAGGAACATGAAATGAAAGATGAGGAAGATGCTGAGGAATTAGGGGAGA[A/G]TCTTTTCCCAGGCACCTATGAGATATTGCAGTTAGAAAAGGAAGAAATCC
Arm_027357_Class_II	N/A	N/A	Chr09	172404	Unique_Ga	Tm1_Mira454_Contig_10919	TGGGTACATATGTTCTGATGGGGTTCTCCTTGCATGCTTTGCTGGCCGAT[A/T]TGGTGAATCAGAAACTGATGCCTCAACACTAGGAGGTGGAAGTGCTAGCC
Arm_027457_Class_II	GOOD	N/A	Chr11	55623	Unique_Ga	Tm1_Mira454_Contig_10951	ACTTCGGTTATTTTCTTAAGATCTTCTCCGGTTCTACAGTATTCTTCATC[A/G]GGAACAGCTGCGGGTGAACTCTCTCCCTCATCAGACCCAGTCAGCAGATC
Arm_027505_Class_II	N/A	N/A	Chr10	29847498	Unique_Ga	Tm1_Mira454_Contig_10971	GCTGTGTCTGCATCTGTGCGCACATCAGGGAAAAAACCCACAATTGCAAA[A/G]TCGGTAAAATCTACTGCTCCAGCCAAACCTTCAAAGAAAATAGTTAAGGT
Arm_027523_Class_II	N/A	N/A	Chr07	10892666	2_GaGl	Tm1_Mira454_Contig_10976	TCGATCGTGTCCCTCAGTCTGTTAACTGCCCAGGAGAGCCAAACTAGCCC[A/G]AAACCAAGGCTAGTGCTAAAGAGGTTAGATGTACACAATGGGGCTCTCGC
Arm_027551_Class_II	N/A	N/A	*	0	Unique_Ga	Tm1_Mira454_Contig_10984	AAGCAGCAGCAAAAATGAAGGCAGAGGTTGAGCTGAAAAAGCAACGGGAA[A/C]GAGAAAGAGAAGCTGCTCGAATTGCATTACAAAAGATGGAGAAAACAGCG
Arm_027566_Class_II	N/A	N/A	Chr07	45053475	Unique_Ga	Tm1_Mira454_Contig_10990	AGCAAGATTACGAGAATGTTTCCTTGAATCAGCTGTTTCATACAAGTCAT[A/G]AGCAGCAACATAAGGGTTAGATTCTCCAGATGAAGAGCTGAAACGAATCA
Arm_027586_Class_II	N/A	N/A	Chr07	5511685	Unique_Ga	Tm1_Mira454_Contig_10999	GATTTTGGGAGCCCCAAGTTGGGTGCCCAAGCAACATCCCGCACCCAATC[A/G]GTGTGCATCTGGAGGGCAGGGCTGTAGTCCATCTTCCAACTCCCATTATA
Arm_027626_Class_II	N/A	N/A	Chr11	43775020	Unique_Ga	Tm1_Mira454_Contig_11020	GCTAGGAACTGTGCCACATGAGAACCAAAGCCCCCGATTGATCCTTCTTC[A/G]ACTGTGATCAGTACTTCGTGTGACTTTGCCAGTTTCCGGATCAAGGCGTG
Arm_027864_Class_II	N/A	N/A	*	0	Unique_Ga	Tm1_Mira454_Contig_11143	CCTTGTGTCTTCTGTTGCTTCGCTGCTACTTCTGCCTTCTTTGCCTTCTT[T/C]TCATCCTTAGTCTTCTTGATCCTTTCCTTGATTTCTCGGAGAGCAGCTTC
Arm_027914_Class_II	N/A	N/A	Chr12	32876834	Unique_Ga	Tm1_Mira454_Contig_11171	CATCTGCCCCGACCACTGCAAGATCACACACCGTACACAATTGTCCACCC[T/C]GACTAGGTACAAAGCGAGCGGTGCAATATGGGCATGATACATCCTTCTGT
Arm_027971_Class_II	N/A	N/A	Chr08	56735661	Unique_Ga	Tm1_Mira454_Contig_11205	TTTCCGAGGAATACGTAACTGGACCATTATGAGCCTTTGAAGATTCTATT[A/G]TGGTTGCTTCACCATCTTTTGGAACATAAGAAACTTTAATAGAACTTTTT
Arm_027986_Class_II	N/A	N/A	Chr03	45214769	Unique_Ga	Tm1_Mira454_Contig_11211	AACAGTAATTTCCACCATATTTTCATGTTTTCCACTGGTTTCTTCTTCTA[T/C]AATCTCTTCCATCTCCATATCATTAGCTGATCTGTGATGGGTATGAATAA
Arm_028103_Class_II	N/A	N/A	*	0	Unique_Ga	Tm1_Mira454_Contig_11262	CAGATACCTCATCCTACCGGTTCCAGTGGTCTTTCTTCTGATTGCCTTCA[C/G]ACTCCAGTTATATGTCCTCTTACGAGCAGCAGGGAAAGCACAGGCAGAGC
Arm_028263_Class_II	N/A	N/A	Chr04	47814100	Unique_Ga	Tm1_Mira454_Contig_11332	GATGTCTCCCCTGCTGAAGAAGAGCCATCTCTTTGAAGACGCTTCATCTC[T/C]TCATATGCCCATTCAAGGCCAGGGCAGTAATGGAGCGGTGGATTAAATCT
Arm_028306_Class_II	N/A	N/A	Chr01	8603640	Unique_Ga	Tm1_Mira454_Contig_11348	CCTCATGTGATAGCACTCTTCATTATACCAACTCATTTTACAACACATGT[T/C]GGACTGCTGTTCCTCGAGGCCGTCTGGACGGCAAACATTCACGATTGCAT
Arm_028432_Class_II	N/A	N/A	Chr10	2437044	Unique_Ga	Tm1_Mira454_Contig_11398	AAAAATGTCACCAAGTATAGTGGCTTGTTTTCTAAGTTGAATGCGCATAC[A/G]AAGCAGAGAGTACAAGTCAAAAGTGTCCAAACTCCAAATGTCCTCCCATG
Arm_028501_Class_II	N/A	N/A	*	0	Unique_Ga	Tm1_Mira454_Contig_11423	GATACGGCAGCATCGATTCCAAGCAGAAACTCGCTTCAACTGGACACCTG[T/C]AAATGCAGTTGGAAAGAGGAATCCTGGAGGAGACACGAAACTGCGATGGT
Arm_028522_Class_II	N/A	N/A	Chr11	12679492	Unique_Ga	Tm1_Mira454_Contig_11431	CTTGCGCACCGGCATAGACCGGACGTTGTACTTGGACTTCAGATCGGATG[A/T]GAGGGGTGCGCTCATTAAGACGCGGCGGACGGAAGAAGGTGCTGTGAAAT
Arm_028523_Class_II	N/A	N/A	Chr11	5081056	Unique_Ga	Tm1_Mira454_Contig_11431	GCGTCTGAAGTTCTTGAAGTGGTAGAAAATGTTGGTGCAGTGAGTGATCT[A/T]TCTGGAAAGGCAAGACTGTTTTTGGTTCTTCCCGTTGCAATCTTAGATGC
Arm_028642_Class_II	N/A	N/A	Chr10	15280869	Unique_Ga	Tm1_Mira454_Contig_11488	AAAAGCGCTGCCACCGTTTTCATCATCATCAATCGGCGGAGGATAGAGTT[C/G]ATCATCATCACCACCAGGCAAATGGCCCAAATTTGAATAAAAGCCATAAT
Arm_028722_Class_II	N/A	N/A	Chr07	49488611	Unique_Ga	Tm1_Mira454_Contig_11529	TGCCTCTAATATCACGAAGAACCCAAGTACTTGGAGACCATGGAACTTCA[T/G]TATCATCTTCATAGTTGAGGGCTAAAGACACCCCACCTTGTATGACAGCC
Arm_028838_Class_II	N/A	N/A	Chr04	35548574	Unique_Ga	Tm1_Mira454_Contig_11588	GAAAAAGGCGGAGACCACAGTGGCGCTGACCCAGGTTGCCACCTCTCCCA[A/G]CTTCTCACGAGAGATCAAGCTGGGGGAATTGTTGCCCTCGCTGTTATCCA
Arm_028893_Class_II	N/A	N/A	Chr08	25902327	Unique_Ga	Tm1_Mira454_Contig_11605	GATGCAGTAAATCGTGGAAGTGAGTTTTTGGCGAATCTGAGTGTGGGAAC[A/C]CCATGGGAGACTGTTGCCAAAGAAGTCAGCAATACATTAGGTGTAGACTC
Arm_028901_Class_II	N/A	N/A	Chr09	70465031	Unique_Ga	Tm1_Mira454_Contig_11608	AAAGCCAAGTACGAGCAGCTGATGTTTTATGGAAAAAACTTGAATCCACT[T/C]GATACACAGTTCAAAACTAAGGAGAACAAAGTTGAGGGCTGTGTTTCTCA
Arm_028905_Class_II	N/A	N/A	Chr09	70465369	Unique_Ga	Tm1_Mira454_Contig_11608	ACTTGAACTGCTTATTGAAGCTGAAAAAGGTAGTGAGTCTTCAGGTAATG[A/G]TCAGATTGTGAATGATAACAGTGAAAACACAAGTTTAGATTCAAAAGTTG
Arm_028915_Class_II	N/A	N/A	Chr02	53772079	Unique_Ga	Tm1_Mira454_Contig_11619	CTCCTAACCTCCTCTTCTTCCTCGGGGGTGAAATCGTTCTTGATGTTGAA[A/G]GTCTTGCGAATCTCCTCGGGTGTCTTTCCCTTTATCATATCAGCCACAGT
Arm_028979_Class_II	N/A	N/A	Chr13	56979938	Unique_Ga	Tm1_Mira454_Contig_11658	ACTACCATTGTTCAGAGGTCTTTGAGTTGGGGGTTGAAGTTGAGGATGGT[T/C]AACCGTTTCTGCTCTCCATCGTTTCCAAGCTTCAAACTTTGCGGTATCGA
Arm_028982_Class_II	N/A	N/A	*	0	Unique_Ga	Tm1_Mira454_Contig_11659	TGATCTAGCTAACGAAACTTCAATGACTAGTGTCCACCACCTGGACACTA[A/G]AAGCCATCCATGACTTTGATGCCGGCATTCTTGTCCCATTCCTCGGGGGA
Arm_029063_Class_II	N/A	N/A	Chr06	46799371	Unique_Ga	Tm1_Mira454_Contig_11707	GGAGCTAACACACTGCTAGCTGTATTGCCTCCATATCCACCTCTAGGACC[A/G]CGGCCACGGCCTCGACCACGCCCAGGTCCGTAGTACCTCTCCCCTTCAGC
Arm_029119_Class_II	N/A	N/A	Chr06	3983725	Unique_Ga	Tm1_Mira454_Contig_11727	ACCCCTCTATCAACCCCAACTTCACTGCAAAACTCTTGGATAGCTTGTTC[A/G]TCTCTTTTCTGAATCTTCCACCCAACTTTCTCAGCGAATTCCAACATCTT
Arm_029282_Class_II	N/A	N/A	Chr08	51743164	Unique_Ga	Tm1_Mira454_Contig_11808	TCTCTTCATCCATGCCCACCAAGGAATGATGGATGTATCAAACACTACAG[T/G]GTCTTCATTACTGGTGGTTTCTGGATTATCCTGGAGCCATTTTCTTCTCC
Arm_029326_Class_II	N/A	N/A	Chr09	6707433	Unique_Ga	Tm1_Mira454_Contig_11829	AAAGAAGACAACTGGACACCTGTTTGGGATGAAGAATTTACATTTCCATT[A/G]ACTGTTCCTGAATTGGCATTGCTGCGAGTTGAGGTCCACGAATATGACAT
Arm_029337_Class_II	N/A	N/A	Chr08	56776631	Unique_Ga	Tm1_Mira454_Contig_11833	ACGCTTGACATTTTCCTTGAGGGCAGGCAGAGGTCTGACGGCAGCACTAG[A/C]ACCAGGTCCTCTTGTGCTACGCCCACCAGCAGCTGCAGCTCCACCTCCAC
Arm_029463_Class_II	N/A	N/A	Chr04	57766142	Unique_Ga	Tm1_Mira454_Contig_11883	TCTTGGCAGCAGCCGCCACGTCCCGAGTAGATTCCATGCTCGACCTGAGG[A/G]CCTTCTCCTGTGAGCTTGCTGCTGAAGCCACAGTTGCAGTGGGAGAATGG
Arm_029534_Class_II	N/A	N/A	Chr07	18801786	Unique_Ga	Tm1_Mira454_Contig_11918	AAATAGCAAGATACAAGGATCCCCAACTAGCCATTCGTTACTTGTTGTTA[A/G]CTGAATCATCAGCAGCATTATCATGTTTCATTGTATCATCAGTATCAAGT
Arm_029628_Class_II	N/A	N/A	Chr07	46530721	Unique_Ga	Tm1_Mira454_Contig_11990	GTTATTAGCAGCAGCTCTTGTAAATTGTTTCTTCTTGGTCTTGCGTCTGG[C/G]TGCAGATTTCCAACTCTCACTTGTCCTTCCAGAAACTTTATCGAACACAA
Arm_029692_Class_II	N/A	N/A	Chr09	13867046	Unique_Ga	Tm1_Mira454_Contig_12017	TGGGATCGAGGAGGTGGACCATTGGAGGTGAAGCCAACTCGCCTGATTGA[T/C]GGCCCCTCTTCCAGTTGTTTAAGGATTACCTCAGCTCCTAGGAATCCACC
Arm_029693_Class_II	N/A	N/A	Chr09	13867115	Unique_Ga	Tm1_Mira454_Contig_12017	TTAAGGATTACCTCAGCTCCTAGGAATCCACCTTCTGCTCTCCTCCTCTT[A/C]CCTATGGCCCAGGTCAGTCCAGCCTCCACTGGTGTTATATGTTGCTCCAT
Arm_029865_Class_II	N/A	N/A	Chr05	568098	Unique_Ga	Tm1_Mira454_Contig_12099	GAACATGAATTAAAGGAAACAGAAAGGGAAGAGAAGAGTCACCGCAGGCA[A/G]AAATATGGATATGATGATCAAGATGTTGATAAGAGGAGCCATGACAAGTC
Arm_029951_Class_II	N/A	N/A	Chr09	39772367	Unique_Ga	Tm1_Mira454_Contig_12144	CTCCATTCGGACTCTGCTTTAGTTCTAAAGGGCCATTGGTGCCTGAAATT[T/G]ATCTAGTTTTGCAAAGTGAGATGGTGAAGTGGAGAATTCAAGGTAGGAAT
Arm_030171_Class_II	N/A	N/A	Chr05	56860397	Unique_Ga	Tm1_Mira454_Contig_12259	GAGTCGAGTGGAAAGCTTTTATTCAAAACACAGTTGCTTGTATAGACAAT[A/G]GTTTGTAGCAAATCAGAAGCAAATGGGTTTTAGTAGACTTGGTTATCATG
Arm_030190_Class_II	N/A	N/A	Chr09	5376313	Unique_Ga	Tm1_Mira454_Contig_12266	GCAGATTCAAGAAGCTAAATAAGCAACACCTGGCACAACGTACATCAAAC[A/G]TCAAGCTTTTTCAGCTTACCAACACAAATTATACAGATGAAAGGAGAAGA
Arm_030249_Class_II	N/A	N/A	Chr11	47319300	Unique_Ga	Tm1_Mira454_Contig_12303	CTGCATGATATGCAAAGGTGCTCATGCAGAATTTTGATTGTATTTGGTAG[T/C]GAAATCTGGCAGGAATCGACTAATTATCGCGTGCTTTCTCTAAAATTGTC
Arm_030416_Class_II	N/A	N/A	Chr04	57398811	Unique_Ga	Tm1_Mira454_Contig_12373	TATATCTCATGGTTGTCATGAGTTTGCAGGTTTTCAATTTTATCCAACCC[A/G]TCGCACTCATCTATCATTTGTGCATATAGATTGATTCCACCGTTCATTCC
Arm_030525_Class_II	GOOD	N/A	Chr04	718420	Unique_Ga	Tm1_Mira454_Contig_12431	GGCCTGCAACACCGTATCCTGGACCTAGAGCACCATAGGCACCCCCAACG[A/G]GACCATACCCGACCTGAGGTGGATAACTAGGAAGAAAACCAGAATTCTGA
Arm_030690_Class_II	N/A	N/A	Chr05	14066566	Unique_Ga	Tm1_Mira454_Contig_12521	GGGTCTCGGGCATGCTTGGCCATAGCACCGGTCCCCAACAATGTGAACGC[T/C]GCCATGAATGTGATAGCCAATTTGCAGCAGCAGAATCATAGGATTCTCTT
Arm_030761_Class_II	N/A	N/A	Chr02	58252854	Unique_Ga	Tm1_Mira454_Contig_12569	TCCAGGATTCTAGAGTGGGAAAGCAGGGAAAACTGTTGGGATCTAAGGTA[C/G]CTTCAGCAGAAGCTATACCGTCTGAAGACCGTAATGGAACTAAGCTGGAC
Arm_030824_Class_II	N/A	N/A	Chr13	57579035	Unique_Ga	Tm1_Mira454_Contig_12602	GAATATTGAAGAGACCAATAAAAATACTGACAAATCTTCTCAAGAATCAC[A/G]GCACTTATCTCCGGGAAAGTCACTTCCCCATGCTCCGCCTCAGCGAAACC
Arm_030899_Class_II	N/A	N/A	Chr01	7257784	Unique_Ga	Tm1_Mira454_Contig_12642	TGGTTGCCACACACGAGCTCTTACTTCTTCCTTCAGCTTTCCATGTGCAA[T/C]ATAATTATAAGCCATGACGTAATAAGTCGGTAAGTTCCCAACAATTTGAA
Arm_030901_Class_II	N/A	N/A	Chr10	51934032	Unique_Ga	Tm1_Mira454_Contig_12643	ATGGTTTTTGCGATTTGCGTTTCTTTTTGGGCGGTGCAGAAAGTGATTTT[C/G]TTGGACAATTGGAAGACTGGATATGGGATTCATGGATTCTGGCCTTCCAG
Arm_030960_Class_II	N/A	N/A	Chr08	55355828	Unique_Ga	Tm1_Mira454_Contig_12672	AAGAATTCAACTTTGACAACAGAAAAGGAGAAGCTTCCGAGAAGCCCACC[A/G]TCAGGTCCGAGTGGTGGGCTAACGAAAAGGTTGCCGGAAAGGAAGCTAGG
Arm_030977_Class_II	N/A	N/A	Chr07	5118119	Unique_Ga	Tm1_Mira454_Contig_12680	TTCAAACTGTCCCGTCTTCAAAGGACATTGATCTCCATTCTCCCTCACAC[A/G]GCAAAAACCTAAGGCTACAAGGAAGAAGAAAAAGCTAACAGCAGCAGCAT
Arm_030979_Class_II	N/A	N/A	Chr04	12099998	Unique_Ga	Tm1_Mira454_Contig_12681	TTGCACGGGCTCAAAACAACAGTCTCCATTCCAAGGAACAGGAAATATAG[A/G]AAAGATCCAACAAAAATACAACAATCTCCATGCATTATTTTTCTTGGAAA
Arm_031252_Class_II	N/A	N/A	Chr11	15347808	Unique_Ga	Tm1_Mira454_Contig_12831	CATGCTAGAAGGACGCAACAAGCGTCAATCCGTGACACCATCAAGTTCTG[T/G]TCGGCGGAAGAGAAGTCGTAAAGCTACCGGGGATGCCATAGTGGATGCTA
Arm_031313_Class_II	N/A	N/A	Chr11	47722495	Unique_Ga	Tm1_Mira454_Contig_12872	AACTTTCGGAGCTTCAACAGTAAAGGCCTTGAAAAGCCTGGCAGGGGCGA[T/C]TGGGGAGGTATTCTCATAGTCATAAGTGACAACACCCATGATTCTAATAT
Arm_031338_Class_II	N/A	N/A	*	0	Unique_Ga	Tm1_Mira454_Contig_12887	TCACCTCCTGGGCATCCAACTATTCTCTTGTCATAGTAGGACTTGACAAC[A/T]GCAGGAGCTTCCTTTGTGCCAAAAGGACCAACAGGGTTGTTTACATCTTC
Arm_031399_Class_II	N/A	N/A	Chr05	41908204	Unique_Ga	Tm1_Mira454_Contig_12920	GAACATCCCTTTGTTCATCACCTTCAACCAAGTCATCCAAGTTAAGTTGC[T/C]TGAGAGACAAAAGGTAATCACAGTTCCATGTTCCATGCCATCTCCCATCT
Arm_031614_Class_II	N/A	N/A	*	0	Unique_Ga	Tm1_Mira454_Contig_13024	CCTGTATCAGAACCTTTCCATCACGTTGGATCTCACATTTTAACTTACTT[T/G]GATCGCTCCTGATGCCCGGCAATGCAACTCGGAAAAGGAAGGCACTTTGA
Arm_031658_Class_II	N/A	N/A	Chr11	3036575	Unique_Ga	Tm1_Mira454_Contig_13048	GGGTGATTCTTCAGGTAGCCCCAAAAAGAAAGATGCTGGCGAGGAGCTTG[A/G]AACCTTCTAGCAGCTTAATATCAGGAGATTTTGCCCTTGTACCAAATTCA
Arm_031717_Class_II	N/A	N/A	Chr04	5833719	Unique_Ga	Tm1_Mira454_Contig_13069	TTCCTTCTCCTTTTCTAATTTCAGTACCTCCCACCACAGTATGAAGATAG[T/C]GAGTGTCTAAGATGGACATCGGAAGATGTTTCTTGCAGAAGAAGTCATGG
Arm_031734_Class_II	N/A	N/A	Chr01	19020024	Unique_Ga	Tm1_Mira454_Contig_13075	CACCTACTGAAAGTGAAAGCTCTTCAATATCGCCGTAGCCACCGGTCATT[A/G]CATTGCTTTCTTGCTCTGCATCATGGATGAGAGTCTCTTCCTGACCACTT
Arm_031782_Class_II	N/A	N/A	Chr02	62117299	Unique_Ga	Tm1_Mira454_Contig_13099	ACTTAACAATATTGATTATCTTAAGAAATACAAAAAGCTACCAAAATCAT[T/C]ATAGATATAAAATATAGCTCTAAATTGCAATCCAGTCCCGACTTGCACAA
Arm_031783_Class_II	N/A	N/A	Chr02	62116198	Unique_Ga	Tm1_Mira454_Contig_13099	ATGCAACGATAATGTGACCCATTTTTCTTCACTTTAGCCTTGTAAATGTA[T/C]GCCATTCGCTTCCCACAGTACCATCCCACTTCTTCCTTGGTGTTCACCCC
Arm_032102_Class_II	N/A	N/A	*	0	Unique_Ga	Tm1_Mira454_Contig_13242	GTAGACCTGTCAAGTGCTTACTCTCAAGGGATACGGAATTCTTTGACCCA[A/G]GTGCTACAGTCTTCAGGAGTGGATATATCACAGGCGAGCATCTCTGTGAA
Arm_032137_Class_II	N/A	N/A	Chr01	19607243	2_GaGl	Tm1_Mira454_Contig_13267	AGCTCTCAACACGTTGTTGGCACATTCCATCTCGGCGTAGCGCTGAGTTG[T/C]GACGTTGATCTTTTCGGAGAGCTGGCTGTTATCTTTCTGCAATGCGCTCA
Arm_032209_Class_II	N/A	N/A	Chr11	50532035	Unique_Ga	Tm1_Mira454_Contig_13306	TTCATAAATGAGAAGCTGCAGTGACGGTGTCCAGTAATAGCCTTCAAGAG[T/C]GACAAGATTTGAGTGCTGTATTTTCCCAAGTTTTTTCACTTCCCTTTCAA
Arm_032210_Class_II	N/A	N/A	Chr11	50532132	Unique_Ga	Tm1_Mira454_Contig_13306	TCAAATTCTTCTTGGGATTTGACGAGACTTGATACCGTGAGCTTCTTGAT[T/C]GCCACTGAGCGCCCGTCTCGCAAAACTGTTCTATACACAGCTCCAAAACC
Arm_032246_Class_II	N/A	N/A	Chr08	25902327	Unique_Ga	Tm1_Mira454_Contig_13334	GATGCAGTAAATCGTGGAAGTGAGTTTTTGGCGAATCTGAGTGTGGGAAC[A/C]CCATGGGAGACTGTTGCCAAAGAAGTCAGCAATACATTAGGTGTAGACTC
Arm_032259_Class_II	N/A	N/A	Chr12	27921160	Unique_Ga	Tm1_Mira454_Contig_13345	CCCCAAGGATATCAATCAAACAAAAAGTTGTAAAAGAAATACCTACTCGA[A/T]TTGGTTTCCAATCTAGAATCATATTCTTCATTCCTTGCCCAAATGAAAGA
Arm_032266_Class_II	N/A	N/A	Chr13	57090009	Unique_Ga	Tm1_Mira454_Contig_13349	AAGACATAGCCCCAAACCCGATAGATGATCTTATTAACACGTTTTTATCT[T/C]CATCCCAAGTAACCAATTAAGGCATTTTACTCCTTACAAGTTTCGCGTCT
Arm_032336_Class_II	N/A	N/A	Chr11	1399758	Unique_Ga	Tm1_Mira454_Contig_13384	CAAGGATTGGTTCCAATTATCCGATGATGAAAGACCAAAACCCAAAGTGG[A/G]ATCGATCAAAATACTGCTGTTGTTGTTGGTACCACTATTGTCTGAATTGT
Arm_032430_Class_II	N/A	N/A	Chr05	35067517	Unique_Ga	Tm1_Mira454_Contig_13438	TATATCCCTACCATGTCAAACTTATTCTTGAAGAAGCTGGTTCCAGACGC[A/T]ATGTGTCCCATTTGTGAGGGAGGAGCAGAAACAGTAGATCATGCCTTCTG
Arm_032435_Class_II	N/A	N/A	*	0	Unique_Ga	Tm1_Mira454_Contig_13438	ACTCAATGAAGGATTGTTTGCTGCTCTGTTTGGGTCATCTGGTCGTCCAG[T/G]GTGATAAAGTCATCTAGAATCCTCCTCCTACCGATTTTTATCAAAGTAAA
Arm_032464_Class_II	N/A	N/A	Chr13	54049597	Unique_Ga	Tm1_Mira454_Contig_13451	TGATAGCAAAGGAACACTAGAAGATGTTAAAACAAAGCTGCAAATGAAGC[A/G]AGAAGGAACCTTCAAGAGAGAAAGAGCTCTAGCCTATTCTCTTGCTCAGA
Arm_032556_Class_II	N/A	N/A	Chr03	37858665	Unique_Ga	Tm1_Mira454_Contig_13481	GGAAGCAAAGCAGCTCTTAAATGGTCAACCGACAATCTGGTAGACAAAGG[A/G]GATACCCTTTACCTCATCCACGTCAAACCCAATCAGAGCGACGAGTCTCG
Arm_032657_Class_II	N/A	N/A	Chr06	46523558	Unique_Ga	Tm1_Mira454_Contig_13526	GTTTATCATCTGTTTCATCATCGTCACCCAGTTTGGGAGATTTACCAGAG[A/T]GCTGTGTGGCATCAATTATTGGGTATTTGGATCCTCCGGAGATATGTAAA
Arm_032714_Class_II	N/A	N/A	Chr02	59800416	Unique_Ga	Tm1_Mira454_Contig_13555	ACAAGTAAATCAATGAAAGCACCAATGATGAACCCATGGTTACATTTCCC[A/G]TTAGCTTTTAAATACCAACACAAGAGTTGTTCAAGCTCTTCCCAATCATT
Arm_032860_Class_II	N/A	N/A	*	0	Unique_Ga	Tm1_Mira454_Contig_13614	CGTTCATGGTCCTTAGAGATAAGTGGAGGCTTCTTGGGCATAATCCCTCC[A/G]TATTTTTTCTTTACAACTGCCTCCTCCTGTTGAGATGACGGCATGGATTT
Arm_032881_Class_II	N/A	N/A	Chr07	59372768	Unique_Ga	Tm1_Mira454_Contig_13624	ACCTTTTACATCGCCACTATCTTCTTCTGTCTTCTCCACTTTGAGTTCCT[C/G]GATGATTTCATCGTCACCACTCTCGGGATCTTCATGAGACGAAACAACAA
Arm_032968_Class_II	N/A	N/A	Chr06	44070142	Unique_Ga	Tm1_Mira454_Contig_13666	TGATTCTTTGTCTTCCTAGTCACAACAGATACTTCCTTCTGATTTGCCAC[T/C]TTCAATGCTTTTGAATTTGTTCCATTAATGCAGCTACCAGCCTTGAAAGA
Arm_033053_Class_II	N/A	N/A	Chr04	35548574	Unique_Ga	Tm1_Mira454_Contig_13695	GAAAAAGGCGGAGACCACAGTGGCGCTGACCCAGGTTGCCACCTCTCCCA[A/G]CTTCTCACGAGAGATCAAGCTGGGGGAATTGTTGCCCTCGCTGTTATCCA
Arm_033065_Class_II	N/A	N/A	*	0	Unique_Ga	Tm1_Mira454_Contig_13698	TGCAAAGAATCCATCTGCTTTTGCATCACTGCAGCTTCCATTCCTCCAAC[A/G]CAATTTAAACTGGCATAGTTTTTAGAGTTTTGAATAATCTGTAATCTGGA
Arm_033454_Class_II	N/A	N/A	Chr02	62645737	2_GaGl	Tm1_Mira454_Contig_13873	GACTCATTGGATCATCGGTTAATCTCAAACCTGTAACATCTTCCTTTCCA[A/G]CTTCTTCCCATGCTCCTTGCAGCTGATCCATTTTTAAAATTTTGGCCTGG
Arm_033552_Class_II	N/A	N/A	Chr13	57126381	Unique_Ga	Tm1_Mira454_Contig_13920	GGAGAAGAGGCTCCTGATGAAGTGGTAGAACCCAAACCGGTGAATAGTCC[A/G]AGTGAAGATGCGGCTGCAAGCATTGGTGATGCACCTGTTCTACTCCATAA
Arm_033710_Class_II	N/A	N/A	Chr04	12099998	Unique_Ga	Tm1_Mira454_Contig_14004	TTGCACGGGCTCAAAACAACAGTCTCCATTCCAAGGAACAGGAAATATAG[A/G]AAAGATCCAACAAAAATACAACAATCTCCATGCATTATTTTTCTTGGAAA
Arm_033753_Class_II	N/A	N/A	Chr09	12969158	Unique_Ga	Tm1_Mira454_Contig_14028	ACTTCCTTAGCTTTCCCAACTCCAACCCCAACTTGCCCTTGCTTATCACC[A/G]ACCACAACAATGGCCCTGAAATGAAGTTGTTTCCCACCTTTAACCACTTT
Arm_033798_Class_II	N/A	N/A	Chr01	12788286	Unique_Ga	Tm1_Mira454_Contig_14058	GATCACACTACATAGCAATATGCAACGATATAAGGAAGTTGAGTTTGCTG[T/C]TTTCATGTGAGATAATTAAGGAGCACTGAGGCAGTTGCAACAGCACCTCC
Arm_033850_Class_II	N/A	N/A	Chr05	8837482	Unique_Ga	Tm1_Mira454_Contig_14082	TCTCTCAACTTCATGTCGAGAGCATTGGACACAACTTGGGAATACTTTCC[A/G]TCCTTGTAATCCTTCTGCCTGTTCAAAAACCAATCTGGGATTTTAAACTG
Arm_033898_Class_II	N/A	N/A	Chr07	18923507	Unique_Ga	Tm1_Mira454_Contig_14110	CTGGCATGTGCTGGCCTCAAAGCCGATGCTCGAGTCCTCATAAATAGGGC[T/C]CGGATTGAATGTCAAAGCCACAGGCTGACTGTTGAAGATCCAGTTACTGT
Arm_033899_Class_II	N/A	N/A	Chr07	18923405	2_GaGl	Tm1_Mira454_Contig_14110	GAGTATATTACTCGATACATTGCGGGTCTTCAGCAGAAGTACACTCAAAG[T/C]GGAGGTGTTAGGCCGTTTGGTCTCTCAACTCTGATTGTGGGCTTTGATCC
Arm_033997_Class_II	N/A	N/A	Chr13	29568354	Unique_Ga	Tm1_Mira454_Contig_14130	AACCTTCTTAAATGATCCAATGATAACTTAGGTCTACAACATATTAAGAA[A/T]GAGACATAAATTAAGTTATGGGAGTACCATTTTCATACAAAGGTACCAAG
Arm_034208_Class_II	N/A	N/A	Chr10	25069861	Unique_Ga	Tm1_Mira454_Contig_14230	ACCGAAGCATGGCATCCCTGCGTCACCACGCTCCCCAAAGGCCACTTGTC[T/C]ATTAAGTCTCTCCGAAGCACCACGTACTGCAGCAGCACATCGTCGTCGGT
Arm_034256_Class_II	N/A	N/A	Chr04	48765950	Unique_Ga	Tm1_Mira454_Contig_14260	GGGCTATTCAAGGTGGCATGTAGGGGTAGTAAGTACAATGGTCGGATTTG[T/G]TTTTGGGGGTTAACTGGGAATGGGGAAGATGATTTTGAGGGTTGGGCTGA
Arm_034320_Class_II	N/A	N/A	Chr13	57090009	Unique_Ga	Tm1_Mira454_Contig_14295	AAGACATAGCCCCAAACCCGATAGATGATCTTATTAACACGTTTTTATCT[T/C]CATCCCAAGTAACCAATTAAGGCATTTTACTCCTTACAAGTTTCGCGTCT
Arm_034511_Class_II	N/A	N/A	Chr10	61394707	Unique_Ga	Tm1_Mira454_Contig_14401	TGTTCCATTTGGATAATCTTTGACATCCTTTGTGACCCTTAATCCCATCA[T/C]TGACGCCCTAGATTTTGAGATATCACTAGACAGCTTTCCTAAACCAAGTC
Arm_034605_Class_II	N/A	N/A	Chr09	10087781	2_GaGl	Tm1_Mira454_Contig_14452	TATTACAGCGATCTTCTACCGCAAAACCTCAACTTAGAAAGACTTGTTCG[A/G]CGGGACTTGCTGGACCCAGAAAACTACTTGTTTCATTTTCTCATCAACCT
Arm_034664_Class_II	N/A	N/A	Chr05	7799571	Unique_Ga	Tm1_Mira454_Contig_14484	TTGCTCCTCTTGATAGCATCCGCAATCCCTTCCAAAGTAGCAACTTTCAA[A/G]CCATAAATCTTCCTCCAACACTGCTCTTTCAAAACATTAATGTACTCCTT
Arm_034686_Class_II	N/A	N/A	*	0	Unique_Ga	Tm1_Mira454_Contig_14488	TGAACAACTTCGACACCCTCGTGTTGTTCACCGTAATCCTTCACAACTAC[A/G]CAAGAGCAACCAACTACTTTCCGTGCTTTCCCTTCAGAATCTATCTTACA
Arm_034815_Class_II	N/A	N/A	Chr06	44084019	Unique_Ga	Tm1_Mira454_Contig_14565	CCTTGGTTTTCCAGAATGGCTATTACTCTCTGCGAGAATCCGCACATCGG[A/G]GCACTTCTTGACCCCTTAATAAAGGCCACCACCTTGTTCTGCTTCACCAA
Arm_034826_Class_II	N/A	N/A	Chr09	20138764	Unique_Ga	Tm1_Mira454_Contig_14572	ATCAAAGCAAATGTTGTCTTCCTCTAGTACCTCCTGTTGTCTTTCCGACA[C/G]CATTCTTTTCGGTTTTGAAATGTCGATACCAAAATAACGCCCACGAGCAG
Arm_034850_Class_II	N/A	N/A	*	0	Unique_Ga	Tm1_Mira454_Contig_14586	CAAGAATCAAGAAGTTTGTCAAAGCACACAACCGGTGCTCACAGATAGAA[T/G]ATGAACTGAGGAGATCTCAAGCTCGATTGCAGAAGGCAGGAGAACAGCTT
Arm_034880_Class_II	N/A	N/A	Chr04	8536829	Unique_Ga	Tm1_Mira454_Contig_14601	GGTGTTCCCCATGAAACCGTTTTCCATTCTCTGATGATGCAAGGGAACTG[A/G]TTGGTGAAAAAACTGATTAGTGTTTGGCTGCAATGGAACAGGAGCAGTTG
Arm_034963_Class_II	N/A	N/A	Chr04	54431744	Unique_Ga	Tm1_Mira454_Contig_14649	AAAAATGAAGTAAGACTATCAAGCTCAGCGCGCTTCTTCGCTGCTCTCCT[A/G]AAAGGCTTCCGATTTCGCCACCTCAAATGACCTATCCCACTCCCATTCTC
Arm_034964_Class_II	N/A	N/A	Chr04	54432030	Unique_Ga	Tm1_Mira454_Contig_14649	TCCATCAATGAGTCAAAAGAGGACACCAAATGTTGAGTCCCAGGCATACA[T/C]GCTGCACAGATATAAACCTTTGGTGGGAACGCTAAATTAACACATCTTAT
Arm_034984_Class_II	N/A	N/A	Chr08	53653200	Unique_Ga	Tm1_Mira454_Contig_14663	TTGCCATCTCGGTATTGACCGTTAGGCCTTTTCGAAGATTTGAGAGGATA[T/C]CTTGTGATTGCAGTTGTTGGTTATTGTTAGTATTAAGGTTGGTCAATTTA
Arm_035032_Class_II	N/A	N/A	Chr01	46763509	Unique_Ga	Tm1_Mira454_Contig_14692	CCTTTTGAAGTCAAGTTAGCCTCAAAGGTAGACCAAGGAATGTTGTGTGC[A/G]CAGTGGATGATTACATCGTATTTTCGACCAGAAGGGCTCTTGAGAGCCAC
Arm_035079_Class_II	N/A	N/A	Chr05	9634323	Unique_Ga	Tm1_Mira454_Contig_14723	CAAAGAATTCATTCGATTGCCCTATTTGGCTATCACTGCAATGACACTAG[C/G]TGCATATTTTCTGCATCCGGTAATGCAGGCAGCTAGTTTCCGGCTCCATT
Arm_035143_Class_II	N/A	N/A	Chr08	13759968	Unique_Ga	Tm1_Mira454_Contig_14765	TTCCTGGTATAATCATCAGAGAGGAAATGCGGTCTCACAAAAGAATGGAG[T/C]GGGTGAATGGACCCAACGTAGAACAGGTTTCCAAGGAAGGAACCAATCCA
Arm_035353_Class_II	N/A	N/A	*	0	Unique_Ga	Tm1_Mira454_Contig_14862	GGAATGAGAAAAAGAGAATGAGGCTGCGCCGTGCGTTTAAATTGGCAGAG[T/G]CAAAGAAGAGGAAAGCTCAATTGCAGGAAGCTAATAGGAAGAAGAAGATT
Arm_035379_Class_II	N/A	N/A	Chr04	44454599	2_GaGl	Tm1_Mira454_Contig_14872	TCTCTGGAACTGTAGTTTTCTACATTGGGATCGTGCATTCCTACCCTTTT[A/C]AAGAAACCCATAACTTGAGGCTCGTAGGGGTTAGCTCCGTCATCGGATTT
Arm_035499_Class_II	N/A	N/A	Chr02	13092714	Unique_Ga	Tm1_Mira454_Contig_14935	CCCGTTGAAGGGTATGGTGTGTTCTTCTAGTCTTTTTTCTTAGGTTCTTC[A/C]AGAACAAATTCCACATAGAGATCTTTCAAAGCGATCACAACCGTCGTAAT
Arm_035541_Class_II	N/A	N/A	Chr08	53450821	Unique_Ga	Tm1_Mira454_Contig_14973	TTATTGCGGGGCACCGGTTTTGGCTAAAGAGCTCAGCAAACTCTGCTACG[A/G]GTTAAACCAAAAAGGTTCCACTAAATTTGAATTCCACAAAGAGCATTTCT
Arm_035567_Class_II	N/A	N/A	Chr02	1513754	Unique_Ga	Tm1_Mira454_Contig_14981	TATCAGCATTCGCATGTTCTTGCAGTAGCAGCGCTTTGGCAAGGGTTAAT[A/G]AAGGCCCGGGAGATTGTTCGTACACTGCATTTATATCTGCTTCACAACTA
Arm_035568_Class_II	N/A	N/A	*	0	Unique_Ga	Tm1_Mira454_Contig_14982	GTCTCATCATGATTACATTCTAAAAAGAAGGAGAGAAGTTAGTTCATCTC[A/T]GGGTTACGACGAACTGAGTGCCGATATTTTGCAAGCTTCGAATTCGAGTG
Arm_035570_Class_II	N/A	N/A	*	0	2_GaGl	Tm1_Mira454_Contig_14982	TCCCATAAACAGTACTACTCACATAAACTCAAGCGACTGGTGAAATGCTG[T/C]AAGTCAACATGCGAGGTGACTAACATTAATGATCTTTTGATTTGCCACTA
Arm_035606_Class_II	N/A	N/A	Chr04	57705124	Unique_Ga	Tm1_Mira454_Contig_14999	GTCTCAGCAGCTTCTCTTCCATCACCATTGCTCGAATTCTTCCCTCTTCG[T/C]ATCGAAAACGACCTCGCCAACCCATTGAACATGGAGGAAAAATGCCTCAT
Arm_035635_Class_II	N/A	N/A	Chr02	60097610	Unique_Ga	Tm1_Mira454_Contig_15018	ATTGAGAAATCCAGTCAGAGATGATGTTGATTTCCATTTGCCGTACATCT[A/C]GAAGCCATTTCGGATCGTCTTTAGTTGCAAATCTTAGATCCACATGGTGA
Arm_035869_Class_II	N/A	N/A	Chr12	31554824	Unique_Ga	Tm1_Mira454_Contig_15156	TTAGCTAATGGCTCCCCCAATTCCTTTTGCCAATTGGGTACAGCCTTGGC[T/C]TCGAAAACAGGCCACACCATTGCCGTCGCCGTTGTAAGATCGACGGTCGC
Arm_036019_Class_II	N/A	N/A	*	0	Unique_Ga	Tm1_Mira454_Contig_15249	AACGATGCAATGCCAAGTGGGTCCATGTCTCTTATCGAATTCCTTCTTTA[T/C]ATGCTCGGCTACATCTTTTTCTACATTGTTCTTCTCAAATGCAGCGATGG
Arm_036138_Class_II	N/A	N/A	scaffold_14	397655	Unique_Ga	Tm1_Mira454_Contig_15311	TTAAGCTGGTCCAATTGCATCCCTTCTCCTTTTCTAATTTCAGTATCTCC[T/C]GCCACATTATGAAGATAATGTGTGTCTGCAATGGACAAAGGAAGAGGTCT
Arm_036149_Class_II	N/A	N/A	Chr10	8885432	2_GaGl	Tm1_Mira454_Contig_15313	CTTCATGCCCATTTCATTTGAACATCTTGTAGTGAGAAATCCAACCAGAA[A/C]AAATGTTAAACCAATGACACTCCCTGCTGCCAAAGCTGCTAAAAGTCCTG
Arm_036176_Class_II	N/A	N/A	Chr09	3103647	Unique_Ga	Tm1_Mira454_Contig_15327	ATTACATCCCATAGACCATCACTGGCCAAAATGAGGCATTCATCTTCTTT[T/C]GCTCTAGGAACAAACACTACTTCTGGATCCGGAATGATCCACGGCTTCAA
Arm_036210_Class_II	N/A	N/A	Chr01	11045821	Unique_Ga	Tm1_Mira454_Contig_15335	TCTCAAGACTCGAGCCTTAAGCCCTTACCGCAAAATCCCTTGTCATCATC[A/G]CTAATTCTAAATTTAATTCTCCAAAAGGGGTACTGCGGTTAGCTCTAGAT
Arm_036313_Class_II	N/A	N/A	Chr04	10654205	Unique_Ga	Tm1_Mira454_Contig_15391	TCTTCAAAAGAATCTCACCCACGTCGGTTTGTTTGTGTAACAAAGAGTGA[A/T]AATAGGAGCGGGCAGCCACATTGCTGATCTCCACATTTGTTTCCTCTGGG
Arm_036334_Class_II	N/A	N/A	Chr06	40663049	Unique_Ga	Tm1_Mira454_Contig_15407	ACATTTGGTAGCTTGTGAATTACAGTATTGCGGTCAAATTTCAAGATGTA[T/C]GCTTGATTGCATCCCTCATAAAGCCTCTCTCCTAACGTGTCAATAATATA
Arm_036499_Class_II	N/A	N/A	Chr02	13238498	2_GaGl	Tm1_Mira454_Contig_15492	TTAAGTTTGGCCATTTCAAATTGCTGCTGTCCCAGTGCAAGCAGACCTTC[A/G]TAGAAGTCCGGCTTGATTAAGAGTGCTTCGGAATACTTCTCCCGGGCCAA
Arm_036547_Class_II	N/A	N/A	Chr04	41915261	Unique_Ga	Tm1_Mira454_Contig_15518	TTGAAGAAAAACTGCTTGAAGAAATAGAGCAAAGCAGACAAGCACAAACG[C/G]TTAATGTCAACAACCTTAAAAACAATCCTGTCAAGCCTGGTTCCAAGAAA
Arm_036576_Class_II	N/A	N/A	Chr01	17154587	Unique_Ga	Tm1_Mira454_Contig_15532	TCTATCATTACCATTCACTGCCTTAGGAGGTACTGAAACTAGAGTCCATC[T/C]CCACAGCCTGATCTCAAAACTAGCTTTCTGTTTAGGCTCTATGGAAGCAC
Arm_036826_Class_II	N/A	N/A	Chr02	62583793	Unique_Ga	Tm1_Mira454_Contig_15651	CCATATACATTCCACAAATGTTAATATAAACTCTAATTCGTAAAAAGTAA[A/G]CTACAGCTATAAATTCCCCAATAGGAATTTTATTGTTCTTAAAGAAAAAA
Arm_036827_Class_II	N/A	N/A	Chr02	62583902	Unique_Ga	Tm1_Mira454_Contig_15651	TGAATCAATGACATGTGAACCATTACTGTAATCCAAGAGGAAAAGATTCA[A/T]AGAGGCGGAACCGTGGATCGGATTCAGACACGAGCGGCAACAGCAGGGGC
Arm_036866_Class_II	N/A	N/A	Chr13	14379313	Unique_Ga	Tm1_Mira454_Contig_15682	GGAAAGCGCTTCGTGCTTCCAGTTGAAGAGGTGCCAAACTACTTGATGTG[T/C]CTTTAGCAGAAATGGTCATTAAGGGATCCATGGGTAGGTCAGCTGGGAGA
Arm_036884_Class_II	N/A	N/A	Chr07	47012739	Unique_Ga	Tm1_Mira454_Contig_15695	CGGTGGCTATCACTATCACTTGACTGGCCACCACGACTCCCTCTCATCCA[T/C]GAAATCCATGATGTTGAACCCTCTGATTCTTTTGACTTGGCATCCTGGAA
Arm_036909_Class_II	N/A	N/A	Chr08	38530733	Unique_Ga	Tm1_Mira454_Contig_15714	TAAACAAAGATGGAAGCATCCCATTCGACTATATCCCACACCAAGAACCC[A/C]GCCATGACCGCGAATGAAACGAAACGAGTGAGCACTAGCCATCCAGGGTG
Arm_036941_Class_II	N/A	N/A	Chr08	2341796	Unique_Ga	Tm1_Mira454_Contig_15736	GAGCTGCTGCAGGGATCTTCTTCTCACTAAATGCAGGTCGTTTCCTGGAG[A/G]GTGGTGGCTGTGCCGGTGGATCAGCCTCCATTTCAAAGAATCTATCATGG
Arm_037169_Class_II	N/A	N/A	*	0	Unique_Ga	Tm1_Mira454_Contig_15868	TTGACATAGCATTTCATACCATGGAACAGATTCAAATTATCCACCAGCTT[A/G]TGGAAAACATTGCATCCACAACACTGAACAAATACGGTGCCATCGGTGTA
Arm_037189_Class_II	N/A	N/A	Chr09	53497566	Unique_Ga	Tm1_Mira454_Contig_15879	TCACTTACCCTTCATGGAACTCTAGCTTTACCGGTAGTACCAGTAGGTTT[T/C]ATGGGAACCATACCTCCTTTTCTCATCACCCACCCATCAATGGCAGCCCA
Arm_037237_Class_II	N/A	N/A	Chr13	11399240	Unique_Ga	Tm1_Mira454_Contig_15908	GGACTTATCAGAAACCTCCTTTGAAGAGTCAGAAAGCTTTCGTAAACTGC[A/G]CTTAACCCTCTCAAGCTCATTTTGTGGATGCTTCCGAACTGAATCTGCTG
Arm_037377_Class_II	N/A	N/A	Chr12	29625754	Unique_Ga	Tm1_Mira454_Contig_15964	ACAATAGCAATACACCGCATCGCATGTCTCGTTCGGTTTAGCCAACTCCA[A/C]GCCTCTCTGTTTCAGAGCTTTCCCTAAGTCATCCACACAGGTTTCCGAGT
Arm_037418_Class_II	N/A	N/A	Chr02	9028711	Unique_Ga	Tm1_Mira454_Contig_15998	CCAAGAGGGTCAAAGTATTGGCCACCAGGGTAAAGGTCATTGCCTTCCCC[A/G]ACTCCGGGGAGACCATTGATGCGGAATCCTTCGACTAGTCCCATGAGGAC
Arm_037542_Class_II	N/A	N/A	Chr05	19262943	Unique_Ga	Tm1_Mira454_Contig_16065	GACATGCTAAAAATGTTGTATGAAAAATCCACATATAAGCAAGATTTTCA[A/G]CCAAATAATTCAAAAGTATTTCACACTTCCATCACCATTGCCACCTCCCA
Arm_037557_Class_II	N/A	N/A	Chr09	3084257	Unique_Ga	Tm1_Mira454_Contig_16076	ACCCCCAACTTATTTAAAGCCCCCATTGACAATTAACCGTAAATCTAAAG[A/C]TGCTTCAAGCTATTTTAACCTCGATGGTCTTGGGTTTCTTAGGCTCAGGG
Arm_037612_Class_II	GOOD	N/A	Chr03	89263	Unique_Ga	Tm1_Mira454_Contig_16112	ATGGAAGTGGACAGGCTTCAGCTTAGAAGCTTTTGGGGCCTATTTCTCAT[A/G]TGTGGATTAGCTTGCTTGATAGCTCTCTTTCTGTATTTCTTGAAAATGGT
Arm_037628_Class_II	N/A	N/A	Chr10	7436030	Unique_Ga	Tm1_Mira454_Contig_16118	TGATGATGATCTTCCAGAATTTGATTTTGGGGCTGAGTGTGGCATATCTA[A/G]AACTCCAAGAAGCAAGGTTTTCGATACAGCAGTGTTTGACAAGAATGTTG
Arm_037748_Class_II	N/A	N/A	*	0	Unique_Ga	Tm1_Mira454_Contig_16197	CCGACAATCGCTCTGTTATCTGATCCGTTTGGCTCTTTCAACGCTGATAT[T/G]GCTTCAATAATCATTTCATTGTACCGGTTTGGAGCAAAGCTTTTCGAAGA
Arm_037749_Class_II	N/A	N/A	*	0	Unique_Ga	Tm1_Mira454_Contig_16197	TTCATTGTACCGGTTTGGAGCAAAGCTTTTCGAAGAATCATCAACAAGTG[T/G]TTTAGGCAATGCAGTTTGCTTAACAACAACAGCGCCCTGCGAACCGTCGG
Arm_037787_Class_II	N/A	N/A	Chr06	47604956	Unique_Ga	Tm1_Mira454_Contig_16218	GTCTCAAGACCGAGCATATCGATTTCATTGTCAAAGTGACCAATGTTGCA[A/G]ACAATGGCATTGTTCTTCATCTTCCTCATGTGATCAACCATGATGATGTC
Arm_037836_Class_II	N/A	N/A	Chr11	9051630	Unique_Ga	Tm1_Mira454_Contig_16233	TGTTCCCAGTAACTGGCTCACAAACATAGACTTGGCTGATGATAGAGTAA[T/G]GTAACCCGTCTTGAAATCTTGCATTAGATCAGCTGCGGTGGAGACAATAG
Arm_037850_Class_II	N/A	N/A	Chr09	10087781	2_GaGl	Tm1_Mira454_Contig_16240	AGGTTGATGAGAAAATGAAACAAGTAGTTTTCTGGGTCCAGCAAGTCCCG[T/C]CGAACAAGTCTTTCTAAGTTGAGGTTTTGCGGTAGAAGATCGCTGTAATA
Arm_037963_Class_II	N/A	N/A	*	0	2_GaGl	Tm1_Mira454_Contig_16308	GAATTGATTTTGCGATATAAGTTCTGAATTGGGTTTTCTCTTTTAAATTC[T/G]GCATTGTTGAACTTTGTGAGGGTGTGCCATGTGTTTGCTGAAATGTCTAA
Arm_038078_Class_II	N/A	N/A	Chr04	55828317	Unique_Ga	Tm1_Mira454_Contig_16376	AAAATTTACCCTCCGATTAACCAAAATACTAAACTTACAGAAACATCGAC[A/C]GCCGACCAGGCTCAGACAGCAGCAAACCTTGGACATAAATATATATTGGC
Arm_038079_Class_II	N/A	N/A	*	0	Unique_Ga	Tm1_Mira454_Contig_16376	GAGATAAGTTTTTGAAGATGTTCATCCTTCAAGGCTTCACGGATGTCATC[A/G]GAAGAAGCAATAGCCTGCATCTGCATAATTTGTAGCACTTCACTTGGGTC
Arm_038082_Class_II	N/A	N/A	*	0	Unique_Ga	Tm1_Mira454_Contig_16376	ACTGGGGGTTCCTTTGTGTGTCTTGAAACATGCCAGAGAACAGTAAGGAA[T/C]AAGACAAGATGGGCACTTGTATTTGGATTGAGTTTGGTTGCAAACTTGAC
Arm_038087_Class_II	N/A	N/A	Chr13	53508772	Unique_Ga	Tm1_Mira454_Contig_16378	CTTTCACATTGAATAAGTAAAATGTAAATACAACTCACTGCAGGGGAAGT[T/C]GAAACAGAAAGATCCCAGATATGCTACCCCCAAGCAGAGATTAAAAACCA
Arm_038173_Class_II	N/A	N/A	Chr10	25388456	Unique_Ga	Tm1_Mira454_Contig_16426	TGGGAGTGGGGGGCATAACGGTGCTTGTGCTTCTTCCTTTTCTTTTTGGA[A/G]ATGGGATCTGCTGCTTCGGCTTTAGCTTTAAAAACGTGGAGGGGTTTCCC
Arm_038174_Class_II	N/A	N/A	Chr07	57335901	2_GaGl	Tm1_Mira454_Contig_16428	CATTGTAACTGATATCATGTAATGCTCTATTCAGTAGCACGGTGAGACGA[A/T]TCGCACGTTACTGGATGTCAGTTTACAATTGGACCTTCCCACCGTACTCC
Arm_038192_Class_II	N/A	N/A	Chr12	33335104	Unique_Ga	Tm1_Mira454_Contig_16434	TCGAGAAGGGCAGCTTCCTTTTCTTTTTCAAGTTGAATTGCAACTTCATC[A/G]TTAAGTCTTCTCCGTCCCTCCTCTAATCGCTTCTGAATTTCCTGCTTGAT
Arm_038279_Class_II	N/A	N/A	Chr09	8822552	Unique_Ga	Tm1_Mira454_Contig_16491	TGCTCACTCATGTTTGCCAGATATTGGTTGAAATCCTGGATTCTATCACG[A/G]TGAGATTTATTAGCTTGCTTAGCCAACCTATGAACGTCGAGTTGCTCCCT
Arm_038282_Class_II	N/A	N/A	Chr08	48379816	Unique_Ga	Tm1_Mira454_Contig_16493	AGAGTCAGGCGATCAAGCATGTCGCCGGCGTTTCTGCTTGAGCTATCCAT[A/G]GCAGACATCCTTGCTCCTTGCTCACTACAAGCATTCTCCAAAACCGCATT
Arm_038332_Class_II	N/A	N/A	Chr11	41827903	Unique_Ga	Tm1_Mira454_Contig_16525	GACTGTGAAAGCAAGGTCTGAAACAAGGCAGACAAGGCCTGGGAGTATAT[A/C]CCAGCTGGATCTGTGAAAGACTGCTTAGCACAACCTTTGTAGACCAAAGT
Arm_038341_Class_II	N/A	N/A	Chr07	12968883	2_GaGl	Tm1_Mira454_Contig_16531	AAACAACAACTGGGTTATCAGCCACGGTCTTCGTAACACTATCATCCTGC[A/C]GGGAACCAAAAGAGGAAGCCATGCCTCGAATCGACATGGGTTTTGTTAGG
Arm_038350_Class_II	N/A	N/A	Chr07	42711211	2_GaGl	Tm1_Mira454_Contig_16533	GCTCCATATCCTTTACCTTCGCTTTGAAATGCAGTTCTTCCTTCTTCACC[T/C]TTTTTCCTCCGCTAACAATTGATTCAAATGTACCTTGCAACTCAGAACCC
Arm_038356_Class_II	N/A	N/A	Chr11	750208	Unique_Ga	Tm1_Mira454_Contig_16535	ATTCCTGGAAGTTGGCTCTACAGCACTAGGGTCAGCTTCGCTCAGTTTAG[A/C]TTCATCATCGGTGTTTTCATCAGCTTCCTTTCTCTGTTCCTCTAGCACAG
Arm_038415_Class_II	N/A	N/A	Chr08	47240425	Unique_Ga	Tm1_Mira454_Contig_16577	AGCTCATACTGTCTATAATTAATACGATTTCTGGTGGCTCTTTTACTACG[T/C]CTTAGACCTGATTGAAGCTCATCCACTGACCTTAGCTTAGTTTCCCTCCG
Arm_038479_Class_II	N/A	N/A	Chr07	8932112	Unique_Ga	Tm1_Mira454_Contig_16618	CTAGCGTCAGACCCATCTACCAGCTTCTTGCTAACTACAATAGCTTGACT[T/C]TTATTTGTTGCAACACTTGTGATGGCTTTTACTAAGTTTGGGATCCAAGC
Arm_038696_Class_II	N/A	N/A	Chr12	6660554	Unique_Ga	Tm1_Mira454_Contig_16734	TAAAACTGCTGGTCCCTGACCATTGTTTCCAAAATCCATTGCTTTAAGTA[A/G]AGAATGGTTCTGGTTCTCAGCTACAACCTTGTGCGGTTTTGTCTGCGACA
Arm_038751_Class_II	N/A	N/A	Chr11	41827903	Unique_Ga	Tm1_Mira454_Contig_16754	ACTTTGGTCTACAAAGGTTGTGCTAAGCAGTCTTTCACAGATCCAGCTGG[T/G]ATATACTCCCAGGCCTTGTCTGCCTTGTTTCAGACCTTGCTTTCACAGTC
Arm_038764_Class_II	N/A	N/A	Chr08	5673906	Unique_Ga	Tm1_Mira454_Contig_16768	TACAAGGCGTCATAAAAGCCGTTCTCCTACTCCAAAGCGTTATAAGAGGC[A/T]AAGAAGTAGGAGTTCTTCATTGTCTCCTGTTCATAAATCATCTAGCCCAA
Arm_038811_Class_II	N/A	N/A	*	0	Unique_Ga	Tm1_Mira454_Contig_16797	GTTTACGAGGTTTCGAGACCCTCTTTCATACCCTTTTGGGGCACAATAAC[A/G]ATTGAGAAGCATGTACCTCTTTCCAAGGTGATTGATATTATAATTGAACA
Arm_038850_Class_II	N/A	N/A	Chr02	54451809	Unique_Ga	Tm1_Mira454_Contig_16826	TATGTGTAATTGGCAACTAAGATCTCATCTCCAGTGGCTGTCATCACAAG[A/G]AGAGCAACCTTCTTTTGCAATGTCAGTGATTTGAACTCCAGAATCATAAA
Arm_038860_Class_II	N/A	N/A	Chr13	41749427	Unique_Ga	Tm1_Mira454_Contig_16827	TTAGATTTTGATTTGGATGCTTTTGGTGCATCCGCTGCCTCCTCTGGGGC[T/C]GGTGCCGGGGCAGGAGTAGGGGCTGCCTTGAACAATTCTCTAGGCATCAA
Arm_038924_Class_II	N/A	N/A	Chr07	51742125	Unique_Ga	Tm1_Mira454_Contig_16855	ATGGATGGAGAAGACGATATAAGAGAGGAGTTTCCATGCCCTTTTTGTTC[A/G]GAGTATTTCGATATCGTGGGCTTGTGCTGTCACATTGATGATGAACATCC
Arm_038993_Class_II	N/A	N/A	Chr01	55294079	Unique_Ga	Tm1_Mira454_Contig_16896	AAAGGAAAAGGGATGAAAATGATGAGGTCAGGATGATAGAGAAGGGAAAG[A/T]AAGATTCTTGAAGCTGGTGAAGCCTCCATCAACAACCAAGTTATGACCTG
Arm_039104_Class_II	N/A	N/A	Chr08	53472116	2_GaGl	Tm1_Mira454_Contig_16958	TTTCATCACCTTCAATATTACCATCTTCATCTTCTTCCTTTTTCTCTTCA[T/C]TCCCCTCTGTTTCGTCCTCATCAGGAACCGCAAACTCCAAGTCAAAGAAA
Arm_039172_Class_II	N/A	N/A	Chr06	10784037	Unique_Ga	Tm1_Mira454_Contig_16996	TTAGCTGCTAGTGCAAATGAGAGTTGGGCAGAGAAAGTGCTTTTGCCAAC[C/G]CCTCCCTTCCCCGATAAAACCAGTATCTTATGCTTAACAGTAGCCATTCT
Arm_039305_Class_II	N/A	N/A	Chr12	15866289	Unique_Ga	Tm1_Mira454_Contig_17078	CAAGGGGAAAAGCCCACCATCATCTCGTATGGAGCATTGCTCAGTGCCCT[A/C]GAAAAGGGTAAACTCTATGATGAAGCCCTCAGGGTGTGGGATCATATGAT
Arm_039651_Class_II	N/A	N/A	Chr09	39955096	Unique_Ga	Tm1_Mira454_Contig_17272	GCCGACGGAGTCTGTGGTTTCTTTTGACTATCTCATTGTCATCATCATCT[A/G]AGGAAACAAGAGATTCCGAATCTGATTTAGAATCATGATGCTTCCATCTT
Arm_039968_Class_II	N/A	N/A	Chr04	8511314	Unique_Ga	Tm1_Mira454_Contig_17420	AAATCCGCAATGATAGGACGACCAGAGTAGAACCTTCCTTGAAGAGCCTG[T/G]AGGGCGGCTGCGGCCTGGTCTTCCTCCCTGAACTGAACATACACGTTTCC
Arm_040016_Class_II	N/A	N/A	*	0	Unique_Ga	Tm1_Mira454_Contig_17445	ATCACTAGGAGGTCTCCTCAGACCAACGTTCTCAATTCTGAGTGAGTAAA[C/G]ACCAAATAAGGACTGCAAATATCCTTGTTCAATTACAACATCTGCAACTG
Arm_040074_Class_II	N/A	N/A	Chr01	25951692	Unique_Ga	Tm1_Mira454_Contig_17469	TTCTGTTCGATGATCTTCTGGTATAGAAGAGCTTGCTCCACAGCGGAATC[A/G]ATCCATGGAGTGACTTGTTCGGGAGCATTCGATTCGCTTTTAGAAGGGAA
Arm_040079_Class_II	N/A	N/A	Chr11	47319300	Unique_Ga	Tm1_Mira454_Contig_17473	GACAATTTTAGAGAAAGCACGCGATAATTAGTCGATTCCTGCCAGATTTC[A/G]CTACCAAATACAATCAAAATTCTGCATGAGCACCTTTGCATATCATGCAG
Arm_040096_Class_II	N/A	N/A	Chr07	3120798	Unique_Ga	Tm1_Mira454_Contig_17483	GCATTTGAGGTGTTCCCACCATTTTTAAGAGCTTCCTCAACTTTGTTATT[T/C]TCAGTGAACTCATCTGAATCATAATTCAAAGCTGACCCATCAATGCTTAC
Arm_040158_Class_II	N/A	N/A	Chr04	9562915	Unique_Ga	Tm1_Mira454_Contig_17525	TTGCTGAATATCAATGGAAATTTCATATCTGATGAAGGGATAGATGAGAT[A/T]AAAGAATTGTTTAAAAGTTCCCCTGACATGCTTGGTTCTTTGGAGGACAA
Arm_040302_Class_II	N/A	N/A	Chr07	8932112	Unique_Ga	Tm1_Mira454_Contig_17608	CTAGCGTCAGACCCATCTACCAGCTTCTTGCTAACTACAATAGCTTGACT[T/C]TTATTTGTTGCAACACTTGTGATGGCTTTTACTAAGTTTGGGATCCAAGC
Arm_040329_Class_II	N/A	N/A	Chr09	1287681	Unique_Ga	Tm1_Mira454_Contig_17639	ACATTGCTAGGGTCGTCGTCTTCATCATTTGGTTGGTTAGTCCAAAGCAA[A/T]AGATGCAGCGTTTTGGGAACATTTCTCTTCTCATCGAAGAATGGTGCTTC
Arm_040353_Class_II	N/A	N/A	Chr11	7155636	Unique_Ga	Tm1_Mira454_Contig_17657	TTCCTCTTACGGGCAGCAGGGAAAGCACAGGCAGAGCAACGGCTCTTCTG[A/G]AGATGGAAGCTACGGCGGCCGCATCTCACGCAAAGAGTGTGGGTCTTGTT
Arm_040385_Class_II	N/A	N/A	Chr06	35922464	Unique_Ga	Tm1_Mira454_Contig_17676	TCATTACAAATATTACTAGCAGTTCCAGAGCCAATACAATCAACAGACTT[T/C]GCTTCATTGCTGCATGGCGGTACAGAAAACATGACATCTTGCAATGCATG
Arm_040392_Class_II	N/A	N/A	*	0	2_GaGl	Tm1_Mira454_Contig_17680	TCTATTACAGTTTCAGCTTCCTGTTTGAGTTTTAATAATGGCCGCCAGTT[T/G]CCCCTCCAAAAGGGTAGGATTATACTCATCAGAAATCCCAGAATCCAAGG
Arm_040613_Class_II	N/A	N/A	*	0	Unique_Ga	Tm1_Mira454_Contig_17817	TATGCTTCATTAACTAAAAATGATAGCTTTTCTGCACCAAGTTCCATTGC[A/T]GCCTCAGTAATCTCAATGCGTATAGGCTGCTGGTTTCCAGATAATGTTGC
Arm_040694_Class_II	N/A	N/A	Chr04	17796678	Unique_Ga	Tm1_Mira454_Contig_17850	GAATTTCAAAGAACTATATTCCTATTTTTTCAAATTTGTATTATAAACGA[A/C]TTGTGTCAAATCTATTATGTCCAAGATGCAGTATTGATGTCGAGAATGTT
Arm_040704_Class_II	N/A	N/A	Chr07	60669449	Unique_Ga	Tm1_Mira454_Contig_17852	TTATCGCTTTCTATGTTTGTCCCTACAGTATCGGCTAGGGTGCTACTTCC[A/G]TGTGGCCCATTGCTTGCGTGGTTACTACCCGAGTTACTTCCATTGACACT
Arm_040713_Class_II	N/A	N/A	Chr02	54451809	Unique_Ga	Tm1_Mira454_Contig_17863	TATGTGTAATTGGCAACTAAGATCTCATCTCCAGTGGCTGTCATCACAAG[A/G]AGAGCAACCTTCTTTTGCAATGTCAGTGATTTGAACTCCAGAATCATAAA
Arm_040763_Class_II	N/A	N/A	Chr13	56087760	Unique_Ga	Tm1_Mira454_Contig_17894	GGGAGATACTCGTGCTTCATGGAGAGATCCATTGCACGCTTAAGGCGTTG[A/G]TTACGAGCATCGACAATCTCACGGGGCAGCCGATTCAACGCCTCCTTGAT
Arm_040848_Class_II	N/A	N/A	Chr11	14349104	Unique_Ga	Tm1_Mira454_Contig_17960	GTAAGCTAAACCATGGTCCATGCAGGCTAACAAGCAAAGACCCTAAGCCT[A/G]AGGTAAGAAGATATCAAATAATATATAGAATAGAAAATCATTCTTATATA
Arm_041176_Class_II	N/A	N/A	*	0	Unique_Ga	Tm1_Mira454_Contig_18156	GGGGAAATCGTCTCCATGGGAACATTGAGTTCGGTTGCAATAGTTGACAA[T/C]TGTTGAGACGATGAATTTGAGCCTGGTGGAGGCAAGAAAACTCCAGTGCC
Arm_041298_Class_II	N/A	N/A	Chr09	9847410	Unique_Ga	Tm1_Mira454_Contig_18255	TTAGCACTTGCAGCATTGCCATTTGGATCAAGTGTCTGGTGGCTTGTGCT[T/G]ATTGAGGAGATGCTTCCCTGTGACTGCACAGCACTGTTATCCATATCACA
Arm_041517_Class_II	N/A	N/A	Chr07	9148295	Unique_Ga	Tm1_Mira454_Contig_18381	ATGCTTTGAAACCTTCCCTAGAGTCAGAAACACCAATTGGCAATGCTTTG[A/G]AACGACCCGAAGAGATAGTTATAGAAGCTCCAACGGTGGCAGAGGAAGCA
Arm_041524_Class_II	N/A	N/A	Chr11	5044860	2_GaGl	Tm1_Mira454_Contig_18382	GCCGGGGTACACTCTTCGGTAAGTCCACAGCAATCGCATTTGGCGAACTG[T/G]ACATCAGATTGTGCAGCAAGTTTTGCTGATGTTGCTTGAGTTTCTGGTGA
Arm_041585_Class_II	N/A	N/A	Chr01	42736369	2_GaGl	Tm1_Mira454_Contig_18412	GCAATCAGAGATCGAATCCAAGAGCGGTTAAGGGGGCAGCTGCTGCAAAA[T/C]GGCAAGGGTGATGACGATGATGATGAAGAATATTATTACGATGAAGATTA
Arm_041820_Class_II	N/A	N/A	Chr03	45632981	Unique_Ga	Tm1_Mira454_Contig_18532	ATTGTACAGAAATTTGTCGACAACGAGATTTCAATGATTCCTAAGGTAAC[A/G]GAAACTTCAGACCCTACTGGACGAGTGGACTTTTGGCCAAACCAGGAACA
Arm_041875_Class_II	N/A	N/A	Chr07	27704528	Unique_Ga	Tm1_Mira454_Contig_18563	TTCATCTCTATCCCGATTTGGACTGCTCTACGGCAAGCGAGTGCCTCCGC[A/G]GCAAAAGCTGAGCCTATCTGGTGATGAATCTCTAAGCAAGATATTAGGGC
Arm_041949_Class_II	N/A	N/A	Chr10	15281428	Unique_Ga	Tm1_Mira454_Contig_18602	CTATTACTGCTGCAGCTGTTGGTGTTTATGTCGGAGGCATACTCTGTTTG[A/T]GATGCTGAAGAATGTGTTGTGCAGATTGGCTTCACCATCAATTGAAAGTC
Arm_042063_Class_II	N/A	N/A	Chr03	4812330	Unique_Ga	Tm1_Mira454_Contig_18671	CACACCAAAATCACCTATTAAACAATTTTCTTTTACATGCTAAAAGGCTT[C/G]ATCTTTTTCAAGGGTTGTAAAAATGATCATCACAGTGGCATTTCCAACCA
Arm_042134_Class_II	N/A	N/A	Chr03	42318711	Unique_Ga	Tm1_Mira454_Contig_18750	GTAGTGAAGCAAGGGAAATGCCATGTAAGCATAAGTTTCATAGTGGGTGT[A/T]TATTGCCATGGTTGGAGATCCATAGTTCTTGTCCAGTTTGCAGATATCAA
Arm_042216_Class_II	N/A	N/A	Chr08	4590590	Unique_Ga	Tm1_Mira454_Contig_18803	ACAGGACTCAGAGATTATGGATTTGTTATCTTCCTTATCACTCTCTTCTA[A/G]AGCTTGGGTGATCCCTGTGAAACTGAAGGCTGAGCTAGTCACATCTTCTC
Arm_042326_Class_II	N/A	N/A	Chr07	60166834	Unique_Ga	Tm1_Mira454_Contig_18878	ATAGGTCTGAGGTAGTCAGGAAGAAGTTCCAAGGCATTAGTTTTCTTCAA[T/C]GCCTCTTCTAATCCTTCGAAATCTTTGACAGACACATTATTGTTGTTTTC
Arm_042455_Class_II	N/A	N/A	Chr06	32326400	Unique_Ga	Tm1_Mira454_Contig_18954	GTAATTTCTTCAGCTTCTGATGCCGGGAAATTCATAATGAGTGAAGAAAG[A/G]AACGAATCGGTAGCGGCATTGGCATTGGACACGTTAACACCGCTTGATCT
Arm_042533_Class_II	N/A	N/A	Chr06	42523206	Unique_Ga	Tm1_Mira454_Contig_19006	GTAAAGTTCTATATCTAACAAACTGAAAATGCTCTAGGCCTGGTTTGCTT[A/C]AAACCTTGAAATTACCTGCTGTTAGCATGTTCTTATGAGCTTTGGAGTCC
Arm_042560_Class_II	N/A	N/A	*	0	Unique_Ga	Tm1_Mira454_Contig_19021	TTTCTCCAAGATTGCTGCAACCCTTATGTTGGTTTTAGGACCCTGAACAC[T/C]AGGTCTGGTCATCGCTGCAGGCTTCAAGTTGAATGACTTGGTTCGTATCT
Arm_042747_Class_II	N/A	N/A	Chr09	14549806	2_GaGl	Tm1_Mira454_Contig_19163	TTATTCTGTAGATCAAATATCAAGAAAACTTCAATTCGGCCAAAATCTAC[A/G]TTCAGCCAAACCAGAGGTGCACAATAAACCAAATGCATTCGGCCATAAAA
Arm_042748_Class_II	N/A	N/A	Chr09	14549910	Unique_Ga	Tm1_Mira454_Contig_19163	CACACTTTAACAGGAAAACCATAATGCATAAATGAAGTTTCAGTTTTCAT[T/C]TCATTATGCTTACAATCCCATTTCACCATCACTTTATTGACACCGAAGAA
Arm_042749_Class_II	N/A	N/A	*	0	Unique_Ga	Tm1_Mira454_Contig_19163	CCCTGTACAGGACCCAAAACCACATGACAGCGCACAAGCCCTTGCCGGTG[A/G]CGACGTGCCATCTCTTTGGGTGGTGCAAATTTACACCTTTGTAAGTTGTG
Arm_042830_Class_II	N/A	N/A	*	0	Unique_Ga	Tm1_Mira454_Contig_19207	TCCAGCAGGCAACAACAGCACAGAGCAGCCAAACAGCCTTCTAAGAAACC[A/G]GTACTTTGCTGTTGCTGAGGAGGAGGCTGAGCAGGATATTGAGGGGCGTA
Arm_042832_Class_II	N/A	N/A	Chr09	17556694	Unique_Ga	Tm1_Mira454_Contig_19208	AATGCACGCTTGGCATACATGAGATCAAATTTATGATCAATGCGGGAAAA[T/C]ACTTCCGCAACGCTGGTTGAGTTGGAGATCATGCAGACAGCTCTCTGAAC
Arm_043033_Class_II	GOOD	N/A	Chr13	207476	Unique_Ga	Tm1_Mira454_Contig_19316	TTACAGTTACAAACGACCAGAGAATTTCAGCTAAAACCTGGATGGCTAAT[A/G]CACACATTCAACGAGGTTGATGGATGCAACGACGACCACTTTTAGCATTC
Arm_043053_Class_II	N/A	N/A	Chr10	22786876	Unique_Ga	Tm1_Mira454_Contig_19328	TTCCATGTGTTCGACACCAATCGTGATGGGCATTTAAGCTCTGATGAGTT[T/C]GTTAGAGTTCTACTTAAACGAGAACGGGATATTGCTCAACCTGTGGAGTC
Arm_043169_Class_II	N/A	N/A	Chr01	4274531	Unique_Ga	Tm1_Mira454_Contig_19448	GTGAAGAGGAGAGGAGAAACTGTTAGGGTTGCGGACATGGATACCAAAGA[A/G]CTTGGATTGGAGGGAAGAGAGAAGTAAAGGTATGGTCTTGGTGGGTCGAG
Arm_043205_Class_II	N/A	N/A	Chr02	53228649	2_GaGl	Tm1_Mira454_Contig_19475	CTGTGAGTTGCTGGATCAATACCTCTGCTCAATAGCTTCCTTCTTATATG[T/C]GTGTTCCAGTAATTCTTTATCTCATTATCTGTTCTTCCTGGTAATCTCCC
Arm_043348_Class_II	N/A	N/A	Chr08	54416106	Unique_Ga	Tm1_Mira454_Contig_19554	CAAATTTGTTGAATAATATGGGTTCTGTCCTCACACCCTAAATCGATAAC[A/G]GGGACGTCTTCACATTCGGAGACTTCGGATAAACGGGGACGCTCCGATTC
Arm_043446_Class_II	N/A	N/A	Chr07	11581042	Unique_Ga	Tm1_Mira454_Contig_19614	CAGTGAACCATATGCCAGACCTTAATAGCCCCACTCTGGTGACCCGTTAC[A/G]TACCAGTTTGTGTCCTGCCAATCAGAGAAGGTACAGCTTGTAACAGAAAG
Arm_043547_Class_II	N/A	N/A	Chr09	10587764	Unique_Ga	Tm1_Mira454_Contig_19682	AGGAAGCTAGTTAATGCAGAAATATGCGAATGGAGCGACGGGGAGGAGTT[C/G]GAAAATGTATTATTCCACCTTATTAGCCGGATTATTTCCATTGACAGAAA
Arm_043586_Class_II	N/A	N/A	Chr09	45377246	Unique_Ga	Tm1_Mira454_Contig_19701	GTTGGATCATTTTCAGATGATTTATGGTTAAACTCTCAGTATCCTGTTTT[C/G]GGGCGCTTCATTCCACTGGAATTAAAAGGAGAAACACTACCACTTGGACC
Arm_043816_Class_II	N/A	N/A	*	0	Unique_Ga	Tm1_Mira454_Contig_19859	TCCGCAGCATGTGAGATGCCAAGGTCTCTCCGAATATCCTCAACAGTGAG[T/C]GTGTAGCCGATTTCTCGTCCCACAATACCTTTAGCACTAGTTTTAGATCT
Arm_043845_Class_II	N/A	N/A	Chr09	16308387	2_GaGl	Tm1_Mira454_Contig_19869	CAATTCATTAACTTAAAGAAGTTAATACAGATGCTAAGAGTCTAGAACAC[A/G]ACAGTGTCAAGCATAGTTCCCAAAGTCTGAACTATGTTTGAGGACATCAA
Arm_043852_Class_II	N/A	N/A	Chr10	20598043	Unique_Ga	Tm1_Mira454_Contig_19874	AGTGTCAGGACTGAGGATTGCCCTTCCGATGGCTTGCCGGAGTTTGCTCT[T/C]GTCGGCCGCTCGAATGTCGGGAAATCCTCGCTTCTTAATTCACTCGTAAG
Arm_043964_Class_II	N/A	N/A	Chr02	17601777	Unique_Ga	Tm1_Mira454_Contig_19940	CTTGATGATGTTCTAGATGCATATAAAGATGACCAATTGGAGAGAAGTGA[T/C]CTTACTGAAGAACATGAGCCGCCAGTTTGCTATATATCTGATGGCAGCCA
Arm_043966_Class_II	N/A	N/A	Chr02	17602022	Unique_Ga	Tm1_Mira454_Contig_19940	TGTACATGTATAGGAAACATTATAAAGATTAGATTTTCCTTGAAAAAGCC[C/G]CGGGCATCTGATGCATCAATCAGCAGCGAAGAACCAGCCTGCTCTAGTTC
Arm_043967_Class_II	N/A	N/A	Chr02	17602110	Unique_Ga	Tm1_Mira454_Contig_19940	CCTGCTCTAGTTCTGGTAGGACAGATTCAATTCAAGAGCCAAGTTGTACC[A/G]TCGCTTCTGTGCCTGAACAGAAACTGCGGCATGATGATAGAAGGAAGGAG
Arm_044041_Class_II	N/A	N/A	Chr10	61566208	Unique_Ga	Tm1_Mira454_Contig_19999	GCATTTATGCTCGAATCTAGTATCTGGTGTGGAAGTACCATCTCCGGTTT[A/T]GCAAATGCTCCAGCCATGCTCACCCGTTGCTTCTTCTTCAACATCTCCCC
Arm_044042_Class_II	N/A	N/A	Chr10	61566436	Unique_Ga	Tm1_Mira454_Contig_19999	TGCAAAGGAGATTCTGAAGTTGGGGCTGGAGTTGCAGGGTCAGTCTTCTT[C/G]TCAGATTCCAGGCCATTGTCACCCAACGCTGGGACTGAAGCTCCTGTGCC
Arm_044124_Class_II	N/A	N/A	Chr06	34227395	Unique_Ga	Tm1_Mira454_Contig_20047	ATGGATACAATCATGCAAGAAACTAAAAGTAATGACTGAATGGAAACAAC[A/C]CTATTTAAACAGAGATGCTAACCAGCCTTCCACCGTGCATTTCCAGCCAT
Arm_044136_Class_II	N/A	N/A	Chr06	43335589	Unique_Ga	Tm1_Mira454_Contig_20058	TGCAATACTGATGTCGGCGGAGGATCATACACATCTGGTGCCCATTTCAC[A/G]GTAAGCTTCTTTGGCGGCAATCCCTGTTTCTCACGGCTACCTTTAAGGGC
Arm_044260_Class_II	N/A	N/A	Chr07	2328210	Unique_Ga	Tm1_Mira454_Contig_20121	TGATCGGATTGCAAAGACAGCTTGAGTGACAGCGATAAAGGATCCGTCGC[A/C]GGATTTAAGTCTGTGTTGAGATCGGATCTCTGAAGAGCTGGGAAATTTGG
Arm_044350_Class_II	N/A	N/A	*	0	Unique_Ga	Tm1_Mira454_Contig_20212	CCAATCAAATTACAAATATCGGAACACTCCACCAAGCAGTAATTCCGACT[T/C]CGAAACCCTTCCTTAAAAACCACCAATGGTCTTCTTATATTAAAAGGACC
Arm_044390_Class_II	N/A	N/A	scaffold_14	837445	Unique_Ga	Tm1_Mira454_Contig_20235	CCCAAGCATAAATCTATGTTGTCTGAAATCCCATGATCAACCAATTCTTG[T/C]TCATCAAAGTTTTCGACTTGCAAACACCTTACACTTTCATCTGAATCTAT
Arm_044601_Class_II	N/A	N/A	Chr06	34498783	Unique_Ga	Tm1_Mira454_Contig_20370	GTAGATTCCATCAAGCAAGTCGTGTGATAAGCATGGCAGCAAAAGAACAC[A/G]ACGACTGATACGTTTTGTATCGAGAAAGGATCAAAACACATGCAACATCT
Arm_044667_Class_II	N/A	N/A	Chr12	500986	Unique_Ga	Tm1_Mira454_Contig_20405	AGCTGCACGGCGCCGATGCTGTTGAGGTGAGGTTGATGAATTGTCCACCG[T/C]TTGATTTGGCCGGACTTCCATCACGACGATCACGGAGAAAACAACCGATG
Arm_044686_Class_II	N/A	N/A	Chr08	39399116	Unique_Ga	Tm1_Mira454_Contig_20419	ACAGCTGCAGGATGAGCACTGGTTCCACCAATCAACCAAAACTGTTCGTT[T/G]CGCCACCAATCGTGAAGTGTGATACCTGACCATTTGATTTCGAGTATGGC
Arm_044720_Class_II	N/A	N/A	Chr03	42328943	2_GaGl	Tm1_Mira454_Contig_20439	CGAAATCAGGGTCTCGAGGATTGGCACCACTGTTTACATATGAAATTCCC[A/T]GTCTATATATTTGAATCCATAAGAGGGACGAGCAGAATCTTACGCAAAAC
Arm_044974_Class_II	N/A	N/A	Chr06	40732232	Unique_Ga	Tm1_Mira454_Contig_20581	GGCAAGCCCTGCCCCATGCTTTAGCAGCTCGGACCGGCCTTCCGCGCATC[T/C]GCATACTGCGTCCAGCACCGTTAGTATCATCTCGCAAGCCCTTCTCTCCG
Arm_045001_Class_II	N/A	N/A	Chr09	9893455	Unique_Ga	Tm1_Mira454_Contig_20600	TCTCGAATCTTCTAAAAGGTGTGCTATGGAGTGGGGTGTGCTCAATGAAG[T/C]AGCTGCTATTGAGAGGTACAGAAGTATCACAGGTCGTGAGGTTAGCTCTT
Arm_045210_Class_II	N/A	N/A	Chr02	8976055	Unique_Ga	Tm1_Mira454_Contig_20737	CCAATCCTCAACAAATACTTTTAAGCTATGAATGACAGTGCAAGCAGTTG[T/C]AATTGCAAAATTTGTAACTATTATACATGAACCTAAGCGCAGCTAAATTA
Arm_045268_Class_II	N/A	N/A	Chr04	56728266	Unique_Ga	Tm1_Mira454_Contig_20771	CCTTCCATCTTGCCACCATTAGCTTCGTTCCCACCATCTTCACCACCACC[T/C]TTGTTCTTCTTCTTCCCTCCGTCGCCGCCCTCCTTGTTGCCATCCTTCTC
Arm_045483_Class_II	N/A	N/A	*	0	2_GaGl	Tm1_Mira454_Contig_20925	GCCATAAGTGCTCAGTGCTCAGAGGCCTATTTCTGGTAGCCTCCCCCAAC[T/G]GCATTCTCATCCTCTTCAACTTTAGCAGTCAAGTAGACCTTTGGAAAATC
Arm_045498_Class_II	N/A	N/A	*	0	Unique_Ga	Tm1_Mira454_Contig_20937	AATCTTCTTCTTCCTATTAGCTTCCTGCAATTGAGCTTTCCTCTTCTTTG[A/C]CTCTGCCAATTTAAACGCACGGCGCAGCCTCATTCTCTTTTTCTCATTCC
Arm_045510_Class_II	N/A	N/A	Chr01	11091325	Unique_Ga	Tm1_Mira454_Contig_20951	ATAATCTCCATATCTACTGCCAAAACCTCCAAAAGACCTATAAGGACCAG[A/G]GCCAAAACCACCATAATCACCAAATCCACCATAACCATCATTGTATGAGC
Arm_045555_Class_II	N/A	N/A	Chr07	5291514	Unique_Ga	Tm1_Mira454_Contig_20981	CATATAGAATTGCATTGTTTACTACTATGTGAGTTGCCAAGACTTACACA[A/T]TTTCCGAGGCGGTTTCTTCGAGAGACTTGACAAGTGGCTCCTTGCCCTCT
Arm_045571_Class_II	N/A	N/A	*	0	Unique_Ga	Tm1_Mira454_Contig_20989	ATGGTTTCTGCTTCTCAAGCCGCGTTTGCTTGGACTGGTAAGTCTGACCT[A/G]GAATACAGACCACGCCCGCGCCCCCTTCTTCCCCGGGCACGACCAAGACC
Arm_045572_Class_II	N/A	N/A	Chr08	29525256	Unique_Ga	Tm1_Mira454_Contig_20989	TCACCATAGTCATAGTACCCTCCAACACCATAGCCTCGTCCTCGACCCCG[A/G]AAGGAATTACCTCTTCCACGTCCTCGAGCTCGGCTACCAACACTACGCCC
Arm_045599_Class_II	N/A	N/A	Chr08	1713263	Unique_Ga	Tm1_Mira454_Contig_21005	GCAGAGACTTTGCAAAGAGCAGGCAAAGTCATGGCCTTGGTGACATTCAG[A/T]GTAACACCCAGAGAAGCACTGCTCTTATAAGCCTCACACAAGCACTCAGC
Arm_045672_Class_II	N/A	N/A	Chr07	60180184	Unique_Ga	Tm1_Mira454_Contig_21048	AATGCATCTTCTAAGCCTTGAAAATCTTTGTACTCCACTTCGTTGTTGTC[A/G]TTGTCGTAAAGTTGGTTTATGAAATGAACAAATTTAGACTCAAAAGACTT
Arm_045673_Class_II	N/A	N/A	Chr07	60178705	Unique_Ga	Tm1_Mira454_Contig_21048	TCCTGTCCATGAGAGTTTCGATCCGTTCCGATACAGATCTGGAATAACTA[T/C]GCTCTTCTGGAAAGTGATGCTCTTCTTTCATTTCTGGTTCGGGTTGTTGC
Arm_045674_Class_II	N/A	N/A	Chr07	60178646	2_GaGl	Tm1_Mira454_Contig_21048	GGAAAGTGATGCTCTTCTTTCATTTCTGGTTCGGGTTGTTGCTGGGAAGT[T/G]GATGATTCACCAATATAACAGTTTTCCTGGTACCGGTTCTTTTCAGCATT
Arm_045675_Class_II	N/A	N/A	Chr10	59718320	Unique_Ga	Tm1_Mira454_Contig_21051	AGTTGGATTTTGATGGTCTCATTTCAAATGCTTATCTCACAAAGCAATAA[A/T]CATTTTAACTCAAAATGTCTGTCAAAAAGCATCAGTTAAAACTGAAGACC
Arm_045825_Class_II	N/A	N/A	Chr07	13914023	Unique_Ga	Tm1_Mira454_Contig_21154	CGAAACCCTAACTTCCCAATCTTCACCTTCAAACCCATCTTCCTTCCCCT[T/C]TCTCCTCCCATTAAACCCTCAAACTCCGTCTCCAAACCCCCCAAATTTAT
Arm_045918_Class_II	N/A	N/A	Chr01	13427437	Unique_Ga	Tm1_Mira454_Contig_21197	TTGGACACTGCCAAAGTCAGACTCCAGCTCCAAAAGAAAGCAGTTGGTGA[T/C]GAAGTTAATTTACCAAAATATAGGGGCTTGTTGGGTACTATGGCTACCAT
Arm_046121_Class_II	N/A	N/A	Chr07	20405736	Unique_Ga	Tm1_Mira454_Contig_21317	TCTATGTCTTCAATGAGCAGAATGGAGCGGTTTGTGGTGGATGTGAGTAC[A/G]CGTCTGAGATCAGAATCGTTTCTTACGCTTTGAAACTGAAGATCATATAC
Arm_046135_Class_II	N/A	N/A	Chr07	7615836	Unique_Ga	Tm1_Mira454_Contig_21324	GCACCACCAGCCTTCCTTAGATTACAAAGCAAAGCATCACGCCCCATCAA[A/C]ACTATTTTGAAAAAGCTATCTACCACCTTCAAAAGATTATCTAGCCCTTG
Arm_046141_Class_II	N/A	N/A	Chr07	7616448	Unique_Ga	Tm1_Mira454_Contig_21324	TGCAGACCATATTGAAGTAAGAGATGGCCTTGGTTAAGCCGTGTAAGCTC[A/G]GAGGTAAAAGCAATACTAATATCAAGCAACTTCACACTGATATCCAGGTA
Arm_046142_Class_II	N/A	N/A	Chr07	7616501	Unique_Ga	Tm1_Mira454_Contig_21324	GGTAAAAGCAATACTAATATCAAGCAACTTCACACTGATATCCAGGTACA[A/C]ATCCATCCATTTTTCATCCCACTCAGTCACAGGGAGGTCAAGTTCAGTTA
Arm_046187_Class_II	N/A	N/A	Chr04	61613491	Unique_Ga	Tm1_Mira454_Contig_21355	ATCACTTGTCCGCAGTAAAAGATCGTCATCGGCGCTGCCGCGTTTTGAGG[C/G]TCCACATCGACCCCGACCCGTCTCGAACCGTTATCGGCAGAAAAACCGGC
Arm_046218_Class_II	N/A	N/A	*	0	Unique_Ga	Tm1_Mira454_Contig_21377	CAGCTCCTAAGAAGGCTGCACCTAAACCAAAGCCAAAGGTTGAAGATGGA[A/G]TCTTTGGCACCTCTGGAGGGATTGGTTTTACCAAGCAAAATGAGCTCTTT
Arm_046220_Class_II	N/A	N/A	Chr02	57704315	Unique_Ga	Tm1_Mira454_Contig_21377	GGAAGATTGGCTCAGCTGGGGATTGCCTTCTCATTGATAGGAGAAATTAT[A/T]ACAGGGAAAGGAGCACTAGCACAGTTAAACATTGAGACAGGGATTCCTAT
Arm_046397_Class_II	N/A	N/A	Chr02	23020904	Unique_Ga	Tm1_Mira454_Contig_21485	AACAATTAGACCAAAGGGTATCATCAATTCTTGGTTTCTATATATAGAAT[A/G]TATGAAATCTGACAGACAGCTGAATACAAAAACTGTAACAATAGACAACT
Arm_046398_Class_II	N/A	N/A	Chr02	23020971	Unique_Ga	Tm1_Mira454_Contig_21485	CAGCTGAATACAAAAACTGTAACAATAGACAACTTCAATGCCTTGTTTCC[C/G]GCAACAAGTAGTTTGTCCAGCAGCAAATTCTCAGCTTTTTTCCAAGGAAA
Arm_046399_Class_II	N/A	N/A	Chr02	23021137	Unique_Ga	Tm1_Mira454_Contig_21485	TCTTATTTGGTTCCCAAAACTGCGCCATTGTTATTTTCAAGTGACATTTT[C/G]GAGAGAGTCGATGAAAATTATGGAGCTGATAACAACAAGACTGGTGTTCA
Arm_046430_Class_II	N/A	N/A	Chr11	1399758	Unique_Ga	Tm1_Mira454_Contig_21499	CAAGGATTGGTTCCAATTATCCGATGATGAAAGACCAAAACCCAAAGTGG[A/G]ATCGATCAAAATACTGCTGTTGTTGTTGGTACCACTATTGTCTGAATTGT
Arm_046595_Class_II	N/A	N/A	Chr12	14044348	Unique_Ga	Tm1_Mira454_Contig_21617	ATGAAGAAGGCGATACTGATGCAAGAACCATCGAGTGTTGGTGTGATTAG[A/G]AGGCTTCCTTCCACAGAAAATCAAAGCTCTTCTCATCCCTACCACCTCAT
Arm_046733_Class_II	N/A	N/A	Chr04	50972917	Unique_Ga	Tm1_Mira454_Contig_21735	TCTGTCAACCCCAATTTCACCCACAAACCCACTCTTTTTCTCCCTCTTAA[C/G]AAACCCTTTCTTTCGCTTTCCACTCCTAAGTCTTTACCAGACAATGGAGC
Arm_046810_Class_II	N/A	N/A	Chr07	52318136	2_GaGl	Tm1_Mira454_Contig_21797	AAAGTGCTTTGCATCTACAGAGCATATAGCGACAAAATCAGACAACTACC[A/G]GCAGGCAGATGCTCCACTACGAGAGCTACAAAGTGACCATAATTTACAGT
Arm_046813_Class_II	N/A	N/A	Chr07	52318715	Unique_Ga	Tm1_Mira454_Contig_21797	TTGTTTCTTCTAGCAGCATCCATCTCGGGCCCAGTTGGCACAAAAGTCCT[T/C]GACCGGTATTTCCTTGTTCCCTCATCACCATCATTATGGTTGTACAGTAC
Arm_046886_Class_II	N/A	N/A	Chr13	53717204	2_GaGl	Tm1_Mira454_Contig_21845	ATTGCGGAGAGAAGCAAGGTTAGGTTGATTCGTATGCCCAGGTTATCTTG[A/G]GTTGGCCAATGTCCATGTTGTGCAACAGTGGCAAGGAAGCAGTGAATTTC
Arm_047070_Class_II	N/A	N/A	*	0	Unique_Ga	Tm1_Mira454_Contig_22011	TTCTGAAGGGGCTCACATCCAGCTTCTAAGGCAAGTTTGAAAAATCCAAG[T/C]GAGACAGAGTGCTTAGAAGCTGATTCAGAGAGCTTAATCTGCGACAGCCA
Arm_047128_Class_II	N/A	N/A	Chr02	51893697	2_GaGl	Tm1_Mira454_Contig_22078	CCCATCTCTTGTAAATTAGTTTCTTGTTCCATTGATGAAGGCTGAAGCCT[A/G]GAATCGTATCCAACAATTGAGGGCTCCCTTCTAACATTGTTCTCCTTAAT
Arm_047191_Class_II	N/A	N/A	Chr01	24655468	Unique_Ga	Tm1_Mira454_Contig_22127	TGCTTCCTTAAGGAATAAACGAGTCAGTCCCTTCTGCCCTCTTCGATACA[C/G]TATGCTACACCACCTATTTCTACTCATCAACTTCTGCTGGACCAAGTTGT
Arm_047238_Class_II	N/A	N/A	Chr07	53529623	Unique_Ga	Tm1_Mira454_Contig_22159	GTGCAGTGCATGACATACAATTCCTCAATGTGACGTGGAAGCATAATCTG[A/G]TTGGGATAGATATCACAATCCCATAATTCAATCCTTTTTGATGTATGAAT
Arm_047264_Class_II	N/A	N/A	Chr13	48886291	Unique_Ga	Tm1_Mira454_Contig_22182	AGCATATTAATTATCCTATCCAGTTCAGATCGTGAATCGTATACTATGGT[T/C]GGACCCCATTCTCTCATGTAATTCAACCAACATGGTTCTGTAACGACTCC
Arm_047299_Class_II	N/A	N/A	Chr13	28703876	Unique_Ga	Tm1_Mira454_Contig_22215	CCCATTCTCATCAATTAAACTCACCGCTGATCCCCTTGTTGTGTAGTACC[A/G]ATCTTCCTTCTCCAGTGACGAAGTTTTCTGGTGCTCAGTCATAGTCGACT
Arm_047346_Class_II	N/A	N/A	Chr07	49008502	Unique_Ga	Tm1_Mira454_Contig_22248	TCTATGGGTTTGGATGATGTTGGGAGGAATTCTGGAGAGGAGTTTATGGG[A/G]GGGAAAGAGATTAGGTTTTTTGGGCTTGGGACAAGGTTGGGTTAAGTGGT
Arm_047350_Class_II	N/A	N/A	Chr07	19747722	Unique_Ga	Tm1_Mira454_Contig_22250	AGGCTTGCCCATGTATTCGGTGCGGCTTCATATTCAAGTCTATCATTTTA[T/G]TACCCGTTTCAAGATGACCATCAGCATTAGCATCCATCCTTAGAACAGGA
Arm_047453_Class_II	N/A	N/A	Chr05	33968659	Unique_Ga	Tm1_Mira454_Contig_22344	ATCCCACCAGACCATGATGAGACTTCAGGGTGTGATGAAGCAGCTTGATA[C/G]GAGTCCCCTAGACCAGAAGGTCTTGTGTCATCCCCCACAGTTTGCTCAAT
Arm_047719_Class_II	N/A	N/A	Chr12	29077070	Unique_Ga	Tm1_Mira454_Contig_22613	TTCTCTTGCAATGTGTCGAGAAGGCTGTCAAAGCTCTTCTTGAAAGACTC[A/C]ACTCCCTCGTCTTCCAGCTGTGAACCGACTTTGCCCCAGTCAATCCCCAA
Arm_047726_Class_II	N/A	N/A	Chr02	26792655	Unique_Ga	Tm1_Mira454_Contig_22616	TTCCTCCATTTGTGATTTTTCCTCCATAAGTTGGATGGTTTTATCCTCTC[T/C]ATTTTCGTCCTGCAGTTCTACAAGCGAGGTCAAGGCAGAATGCTCATTGT
Arm_047869_Class_II	N/A	N/A	Chr07	25360781	Unique_Ga	Tm1_Mira454_Contig_22725	CACTTGGGCTGGTGTTTGGAGTTCTTCTTGTCTCGATAGCAAGGGCATTC[A/T]GACTTGTTCCCATAGGTCCCTGAAGGAACACACTTACATTCTTGGCAGCA
Arm_048084_Class_II	N/A	N/A	Chr05	39061100	Unique_Ga	Tm1_Mira454_Contig_22892	TACACAGAAAGATACATATTGACAGCAAGGCTTAAGTAAATAAATACTAA[T/C]AAGTTTTAATTATAATTTTATTTGCCTAAGAAACCTTGAGCCATCTTCAT
Arm_048085_Class_II	N/A	N/A	Chr05	39061025	Unique_Ga	Tm1_Mira454_Contig_22892	CCTAAGAAACCTTGAGCCATCTTCATGTAATCCCCAACACCACCACCACC[A/T]GCTGCAGCAGTTTCAGAATCTTTGGCGGCGGCACCTGCTCCATGGGAGTC
Arm_048086_Class_II	N/A	N/A	Chr05	39060861	Unique_Ga	Tm1_Mira454_Contig_22892	GACATATTGGCCAACACCCTTGTCCTTATCCAGCTTCCCATAGTGTTGGG[T/C]GGCACCCAAAAGATCAGCACCTGCACCAGCAACCTTACCCTTGTCAACCT
Arm_048119_Class_II	N/A	N/A	*	0	2_GaGl	Tm1_Mira454_Contig_22926	AGACCAAGTGGATTTAGCAGTGGACCTCCAGGGTAGCCAGGTTCTAAACC[T/C]TCCAGTGCAGCTTCCAATCCAAAGAAAGATCCTTCTTTGGCTTGAGAACC
Arm_048353_Class_II	N/A	N/A	Chr04	41371467	Unique_Ga	Tm1_Mira454_Contig_23136	TTCACAATTTGGAGGATTTCTTTGTCAGGAATCTTTCCAGTTCCATAGCT[A/G]TCTACAAAGACAGACAAGGGCTCAGGCACACCAATAGCATAAGAGACCTG
Arm_048362_Class_II	N/A	N/A	Chr09	1232323	Unique_Ga	Tm1_Mira454_Contig_23142	AGGAGTTGAAGAGCCAGTGGCACATAAATTTTAAGGTTGAGAACCTTAAG[T/C]TTGAGGGTGGTGCACAAGCAGACCGCAGCTTCGAGCTCGGCAAGTCCTGA
Arm_048476_Class_II	N/A	N/A	Chr13	56979938	Unique_Ga	Tm1_Mira454_Contig_23207	ACTACCATTGTTCAGAGGTCTTTGAGTTGGGGGTTGAAGTTGAGGATGGT[T/C]AACCGTTTCTGCTCTCCATCGTTTCCAAGCTTCAAACTTTGCGGTATCGA
Arm_048524_Class_II	N/A	N/A	Chr10	10141588	Unique_Ga	Tm1_Mira454_Contig_23251	ATCAAGGCTGGGAGGAAGTCTCTCTTCACGTCTTCCTTCACTTGAGCAGT[T/G]CTTTTTCCGGCTGAAAACCCCATATATGTGAAAAACACAAACAAGTCAAA
Arm_048637_Class_II	N/A	N/A	Chr13	5682287	Unique_Ga	Tm1_Mira454_Contig_23325	GATGCCTTTCTCTATTTCGATAGGAGAGATCGAATCGGCACTTGTAAGAC[A/G]GCTGGCAGTTACATAAATATTTACAAGGTTGATATATCTCTGCCAATCAT
Arm_048668_Class_II	N/A	N/A	Chr02	59921667	Unique_Ga	Tm1_Mira454_Contig_23349	GAGTCAACTCTATTTCACCTCATGCAATTTCGACTCCAATGTTCCAAAAA[T/G]CAATTGGGATACCCGATAAGAAGAAGGGAGAGGAGATGATTGCGGCTTCA
Arm_048767_Class_II	N/A	N/A	Chr05	7827138	Unique_Ga	Tm1_Mira454_Contig_23423	ACCTTAGAAGCATCATTAGGCGGTAGAAAAAGGCCATCGATGAGTTGTTG[A/G]TTGGGTTTCCAGAGGGAAGTGCTTTGGGGCTCATTCCGGGATCTAGAAAC
Arm_048787_Class_II	N/A	N/A	Chr05	8881348	Unique_Ga	Tm1_Mira454_Contig_23434	GCAATCACATACTACTCAAGTTCCTCTTGAGGATGGTAATGACCGTGAGG[T/C]ATCAGGGGAAAAGGATGGTGATATCCCGAGTCATACAGTACGAAGAAAGG
Arm_048809_Class_II	N/A	N/A	*	0	Unique_Ga	Tm1_Mira454_Contig_23448	CGTTCATGGTCCTTAGAGATAAGTGGAGGCTTCTTGGGCATAATCCCTCC[A/G]TATTTTTTCTTTACAACTGCCTCCTCCTGTTGAGATGACGGCATGGATTT
Arm_048949_Class_II	N/A	N/A	Chr03	44240912	Unique_Ga	Tm1_Mira454_Contig_23553	CTTCCTCTTCTATCAACCCTTTTTAAATTCTCCGGTGCCGGAATATTCCT[A/T]TTTCCGACGGAGATTCCTTCTAACCCAACAGAATAAAAGTAAGGATGTTT
Arm_048954_Class_II	N/A	N/A	Chr12	12939475	Unique_Ga	Tm1_Mira454_Contig_23556	TAACGGAACAAACAATGGAGCGTTGGGATTCAAAGTTGAGAAAGAAGATG[T/G]TCGTTGAGAGAGAATCTCCATTTGCAATTCTAAAGCTTTTGTCGTACAAT
Arm_048979_Class_II	N/A	N/A	Chr08	56920950	Unique_Ga	Tm1_Mira454_Contig_23582	GCAACAACTCTGAGCTTGACCTCTTCCCTAACAAGTCCAATGCTCCATTT[T/G]CCCCAAAACTCAAACCACCGATTAGACTATTTGAACGTCTCATAGCCTCG
Arm_049030_Class_II	N/A	N/A	Chr09	5037352	Unique_Ga	Tm1_Mira454_Contig_23628	CATAATCAGAGACCCATTCTTTGAGAATATCCCAGAGAACCAGTCCATCA[T/C]TGGCAAAAGGGTAATCCTTGATCGTTAACCTTAGGCCATGAGGAGCATCT
Arm_049087_Class_II	N/A	N/A	Chr10	26845625	Unique_Ga	Tm1_Mira454_Contig_23656	AATTTATGATGAAAGCAGCATGTGGTTCAGTTCAAACTTTGTTTGTTGCC[T/G]ATAGAGCTCTCTAAAGCATTACTGAAGGATTATTTAGCAAACCGCAGCGT
Arm_049437_Class_II	N/A	N/A	*	0	Unique_Ga	Tm1_Mira454_Contig_23873	CCAATCAAATTACAAATATCGGAACACTCCACCAAGCAGTAATTCCGACT[T/C]CGAAACCCTTCCTTAAAAACCACCAATGGTCTTCTTATATTAAAAGGACC
Arm_049503_Class_II	N/A	N/A	Chr10	57270271	Unique_Ga	Tm1_Mira454_Contig_23924	GACATTGGTCCCGAAGAGCTAGTTCTTCCCATCTGAAAGCTTGAAGCAGG[A/G]CTGTGGATCAATCCTCTCTTCGGTTGTTTTGAGGACATTAACATTAAGGA
Arm_049547_Class_II	N/A	N/A	Chr07	8816447	Unique_Ga	Tm1_Mira454_Contig_23967	AACTCTGTCAGCTCAGTTGGGGTAACTTCGGTTGGAGCTTCACGCGTGGC[T/C]AAAGTCTCACCAGTGGCCATAGCCATCACATTTCGAGCAATCTTGCGACA
Arm_049674_Class_II	N/A	N/A	Chr12	15729067	Unique_Ga	Tm1_Mira454_Contig_24054	CAGGTCTTGAAAAGCTTCCAGTACAGAAACAAGCAGACCTGGGCAGCTCT[T/C]TTCTGAAAATATATTTATCAGAAAACCCTTTTCTAGGGTTTCCACTGTAA
Arm_049715_Class_II	N/A	N/A	Chr09	20823278	Unique_Ga	Tm1_Mira454_Contig_24086	ACCATTAATGGGACTGAGTTCTGGGGTTTGAATTGAGTGGAGGAGCTGTC[A/C]TGTTTGTTCTTTTCTCTATATAAAGCATCAAGTTGGTGAAAGTAGGGACA
Arm_049886_Class_II	N/A	N/A	Chr05	55145995	Unique_Ga	Tm1_Mira454_Contig_24204	TGGAAAAAGGGCACAAAAATAACTTTCCCTGAGAAAGGAAACCAGGAACC[C/G]GGTTTCACTCCATCCGATCTTATCTTTGTGGTAGATGAGAAACCCCATGC
Arm_049887_Class_II	N/A	N/A	Chr05	55146100	Unique_Ga	Tm1_Mira454_Contig_24204	TTCAAACGGGATGGGAATGATCTGATTGCCACTCTGAAAATCTCTCTACT[A/C]GAGGCCCTCACAGGGACCATCCTCAGTTTGACAACCTTGGATGGAAGGAC
Arm_050011_Class_II	N/A	N/A	Chr10	7436030	Unique_Ga	Tm1_Mira454_Contig_24332	TGATGATGATCTTCCAGAATTTGATTTTGGGGCTGAGTGTGGCATATCTA[A/G]AACTCCAAGAAGCAAGGTTTTCGATACAGCAGTGTTTGACAAGAATGTTG
Arm_050036_Class_II	N/A	N/A	*	0	Unique_Ga	Tm1_Mira454_Contig_24352	CAGCAACCAAATTGGCCTCTTACGATTTTGAAGAGTACAGTTGGGAAACT[T/G]GCGAGGAGAAATAATACTAGGAGGTTAGTCAGCATGTGCGATCTCTGTCC
Arm_050176_Class_II	N/A	N/A	Chr01	11045821	Unique_Ga	Tm1_Mira454_Contig_24474	TCTCAAGACTCGAGCCTTAAGCCCTTACCGCAAAATCCCTTGTCATCATC[A/G]CTAATTCTAAATTTAATTCTCCAAAAGGGGTACTGCGGTTAGCTCTAGAT
Arm_050308_Class_II	N/A	N/A	Chr05	57410726	Unique_Ga	Tm1_Mira454_Contig_24577	ACATCTGCCGCGATCACCACATCGAACGGAGGATTAACGCCCCTGATCTG[A/G]TCCTTGTTGTTCCAATAAAGAATCGAGGTCTTCATGTTCTTACCCAGAAC
Arm_050359_Class_II	N/A	N/A	Chr07	13939209	Unique_Ga	Tm1_Mira454_Contig_24631	CGCAGCATTGAGGTGTTGGGTCGACAGGATCCGGCTGGGTCACTGATGGC[T/C]TGCAGGCTTCCAGACCCTCATCGTTCATGTCACACAAGCTTATTGCTCTT
Arm_050427_Class_II	N/A	N/A	Chr02	59629111	Unique_Ga	Tm1_Mira454_Contig_24698	ACTTTCCATCTCACCCGTCCATCAATCTTGATCATCAAGAAAACCGACCC[A/G]GCACTCTGATCGGATCCTAAACTGGCGGAATATTCCGGTGCGATAGGCAC
Arm_050434_Class_II	N/A	N/A	Chr13	51719248	Unique_Ga	Tm1_Mira454_Contig_24703	CAGCGCAAGAGGAAATCACGTAAAGGTGGATCTCATTCCACGCTTTCTCT[T/C]CTGAGGAAAGAGCTGCGAGAAGGAAATCTACAGTCCTTCTTCGGGGGTTC
Arm_050435_Class_II	N/A	N/A	Chr13	51718073	Unique_Ga	Tm1_Mira454_Contig_24703	TTCAAGGGCTGCTGTTGTCCACAATGCCTGATGAAATTTTATAAAACAGC[A/G]TTCTCGGGTTCAAATCGGTTGCTGCAATGGAATCGTGAACCTGAATCCCA
Arm_050523_Class_II	N/A	N/A	Chr08	38995978	Unique_Ga	Tm1_Mira454_Contig_24770	AGCCGATGGTTGCTTTAATGAGACTGGTGTTTCTTCGCTCTACCTTGAGA[A/G]GCTGATGTTTCATCTCTTTTGGAACCCTCAGGTTTCCTAGCCCATGCAGG
Arm_050714_Class_II	N/A	N/A	Chr11	47722495	Unique_Ga	Tm1_Mira454_Contig_24931	AACTTTCGGAGCTTCAACAGTAAAGGCCTTGAAAAGCCTGGCAGGGGCGA[T/C]TGGGGAGGTATTCTCATAGTCATAAGTGACAACACCCATGATTCTAATAT
Arm_050887_Class_II	N/A	N/A	*	0	Unique_Ga	Tm1_Mira454_Contig_25063	TTTGAACTTAGTCCCTTTTTCTTCTCCAGCACCTCCTCCTCCGTTACTTT[T/C]TCCATCCTGCTATCAACAGCTTTCCTAGCAGAAGATTTTTTCCTTGTAGC
Arm_050949_Class_II	N/A	N/A	*	0	Unique_Ga	Tm1_Mira454_Contig_25107	TTAATTGCCAGTTAGTATTTACCGTAGCTAACAGGCTAAAACTACGTTTT[C/G]AACTAAACCAGGTGTCTTCAGCTGAGTTTTCAACAGGTTAATGGTGTAAC
Arm_050950_Class_II	N/A	N/A	Chr03	24163084	Unique_Ga	Tm1_Mira454_Contig_25107	TTCCTCTTAGTTTTGTGGATAACATAAACCAACAATAGTGGAATCCCAAG[A/G]GTATACACCGGAAAATGGAGCAATGGATTCATCTCATAAGCTTTCATCAG
Arm_050958_Class_II	N/A	N/A	*	0	Unique_Ga	Tm1_Mira454_Contig_25121	ACCATCGCAGTTTCGTGTCTCCTCCAGGATTCCTCTTTCCAACTGCATTT[A/G]CAGGTGTCCAGTTGAAGCGAGTTTCTGCTTGGAATCGATGCTGCCGTATC
Arm_051007_Class_II	N/A	N/A	Chr01	5720559	Unique_Ga	Tm1_Mira454_Contig_25170	AGGGACTTCTTGAGCTTCTCAACTTCCAAATATACTGTTGAGTATGGAAG[A/G]AACTCCGAGAAATGTTCTTTGCTCAGGTCATTGATTGCTACCGCGAGTTT
Arm_051008_Class_II	N/A	N/A	Chr01	5720712	Unique_Ga	Tm1_Mira454_Contig_25170	TTACCTGCCCAAAGTTCACCGGTTGGGATTCTCCTGCCTGGAGGTACTAC[A/G]GAACCAGCTTCAAGGATTGAGTGTGTTTCCACCAAGGAACCTTCCATGAG
Arm_051073_Class_II	N/A	N/A	Chr04	60401038	Unique_Ga	Tm1_Mira454_Contig_25207	TACGATATCCGGGTCAATGGTATTGCTCCTGGCCCTATTGCCGATACACC[A/C]GGCTTAAGTAAACTCGCACCCGACGAGATTACCATCAAGGCTCGAGAGCA
Arm_051090_Class_II	N/A	N/A	*	0	Unique_Ga	Tm1_Mira454_Contig_25222	TGCTGCCTAGTTCGATTCCAGAGAAGAAGACCATGATTTACGAATTCAGA[T/G]GGGCTATTGGCATTGCCATGGGGATCTAGAGACTGATTGATCACGCTGAT
Arm_051155_Class_II	N/A	N/A	Chr06	10579710	Unique_Ga	Tm1_Mira454_Contig_25270	CACCGCTTTGGTTATGTCTGCCGGTTTTCGGTTGTCAAATTGCTGCGGCC[A/G]CTGCTACTTCCAATAACTCGATTTGGTTCCCCCACTCTAGCTGCCAAAGC
Arm_051229_Class_II	N/A	N/A	*	0	Unique_Ga	Tm1_Mira454_Contig_25362	CATCCTTGAAGAAAAGCTTTAATGGGCCACTAAACAGTGACATCTAAGGA[T/C]GCTACTGCCATGAAGATTGCTTGTATCCATCCCATCCTCCCTCAGGTTCC
Arm_051252_Class_II	N/A	N/A	Chr04	55240156	Unique_Ga	Tm1_Mira454_Contig_25380	CAGTTTAGAGAAGGTTTCAGAAATGCCAAGAGTTTGAGAAGTAGCAACAG[A/C]AGCCATTGGAGTGAATCTCTTAGTTGAAACTAAGGGTTTGAATGAAGGAA
Arm_051446_Class_II	N/A	N/A	Chr09	34151240	Unique_Ga	Tm1_Mira454_Contig_25520	CCACTAGGCTAATAGGGGTTGTCAGACTTCCTGTGGTCTTGCATACGGTC[A/T]TTTCATCAGTACTAGTGGATCCACTCCTGGATTGAACACCAGTGTGAGAT
Arm_051536_Class_II	N/A	N/A	Chr07	3418473	Unique_Ga	Tm1_Mira454_Contig_25586	TGCAGGCTCCTGTATCTTCTTAGGTTCCTCCATTTTTATAGGATGCCCGT[T/G]CTCCACCCAAGCAAGATAACCTCCTCCCATGTCGTGCACATTCTTAAAAC
Arm_051622_Class_II	N/A	N/A	Chr01	27866068	2_GaGl	Tm1_Mira454_Contig_25654	ATGAACCTATCCCACTCTCGTGGTGTTCGCATTATGTACTTTGCTTCAAT[A/C]CCTGCAGGCTTCCCATTCACAAATTTGGCATTCACATCGACCGACTGAAG
Arm_051623_Class_II	N/A	N/A	Chr01	27865951	Unique_Ga	Tm1_Mira454_Contig_25654	ATCATGTAGAATCCAGTGATGTCACCAACTTCACTAGATGAATCAAACAC[A/G]GACGGTTGGTCGAATCTGAATATAGCCATACCATTTGTACCATCTCTGGA
Arm_051624_Class_II	N/A	N/A	Chr01	27865897	2_GaGl	Tm1_Mira454_Contig_25654	GGTTGGTCGAATCTGAATATAGCCATACCATTTGTACCATCTCTGGACTT[T/G]GTTAACCTTACATCTGGTATTGTCTGTTCATCAGTTCCTTGAATGAATTG
Arm_051625_Class_II	N/A	N/A	Chr01	27865836	Unique_Ga	Tm1_Mira454_Contig_25654	CATCTGGTATTGTCTGTTCATCAGTTCCTTGAATGAATTGAATTTTTGGT[T/C]TAACCATCATTACTATGGGGCTGCATCTCTTAGAGTTCCATCCTGTAGGT
Arm_051631_Class_II	N/A	N/A	Chr08	51572563	2_GaGl	Tm1_Mira454_Contig_25665	TCATGCACCGACAAGATCCCAGGTTTCAGTTCAGCAATTGTAGGGACATG[A/T]CCAGGCAAAACACCCATCTGTCCAGTTGTTGCTGGAACTATTACCATGTC
Arm_051715_Class_II	N/A	N/A	Chr07	7775124	Unique_Ga	Tm1_Mira454_Contig_25750	AATGGTGAGACCCAATTCCAATTCATAGTCAATGTCCCAATCTGCACCAA[T/C]ATCCTTTGCCAAGCTTACTAAGATGTTATACGGCACCTTCACTGGCACGT
Arm_051739_Class_II	N/A	N/A	Chr07	11194753	Unique_Ga	Tm1_Mira454_Contig_25781	TGGTGGGAACTCTTAAGCCATGGAAGATTGCAATGTTGACTTTAGCGCTC[A/G]CTGTCTCTATTTGCATCTCATTCTTTTGGACAGATTTCTCAAGGAGTGAA
Arm_051837_Class_II	N/A	N/A	Chr11	9390068	Unique_Ga	Tm1_Mira454_Contig_25848	GGTGGTGGCGGTGTGGGAAACATTGGTGGAACTGCAGAAAATATGGTATT[T/C]TTGTCAATTCCAGTTGACTTGTCACCAGACAATGCCACAAGTGCAGCAAC
Arm_051838_Class_II	N/A	N/A	Chr11	9389805	Unique_Ga	Tm1_Mira454_Contig_25848	TCTGATCTTATTCTTAGGGATAGATGCACCTCTATGGTGAACATGTTTTG[A/G]GTAATGGTTACCAAAACCCACAACATAGCTCATTTTCCGAGGATTTTTGC
Arm_051943_Class_II	N/A	N/A	*	0	Unique_Ga	Tm1_Mira454_Contig_25940	GAGCTCAGCTTTTGGGTGAAATCTGCAAGCCCTTTCTGGACAAGATTTGC[A/G]TCGATCTGATCGAGTGGCACTGCCTCGACAGCAATTATATCTGCAAATGA
Arm_051944_Class_II	N/A	N/A	Chr04	7153376	Unique_Ga	Tm1_Mira454_Contig_25940	ACAAAACCGCTGCTGACAAAATACTTTGTAGTTTCACTTCCTTCATGCAC[T/C]GACAGCACACCAGGCTTCAATTCTGCAATTGTTGCTACATGTCCTGGAAG
Arm_051974_Class_II	N/A	N/A	Chr10	31770548	2_GaGl	Tm1_Mira454_Contig_25957	CGGAATGGGAGCATCATCCCAGAACAGAATGGGGGTGTCATCCTCAAAAC[T/C]GAACCCCCTGAAGACGGATACCTACATGAAGAAGGATACCTTCAAGAGGA
Arm_052045_Class_II	N/A	N/A	Chr09	6133164	Unique_Ga	Tm1_Mira454_Contig_26029	CTGGCATCGGTATCAACAACTTTCAGAACCTCTCTCTGCCATAGCATGTC[T/C]GAAACTTTGGAGACAAAATCTCCATTTACTTCTCTATCCTTGAAGAACAT
Arm_052071_Class_II	N/A	N/A	Chr10	2026639	Unique_Ga	Tm1_Mira454_Contig_26059	TTTTTTATTCAACCAAATAGACTTGTTAGGCCTTTAGGCAAAGTTGTAGC[T/C]ATATATTGAAAACTCTAAAAAGTGCAACAAACAATGCCCATCTACCACCA
Arm_052096_Class_II	N/A	N/A	Chr12	33335104	Unique_Ga	Tm1_Mira454_Contig_26080	TCGAGAAGGGCAGCTTCCTTTTCTTTTTCAAGTTGAATTGCAACTTCATC[A/G]TTAAGTCTTCTCCGTCCCTCCTCTAATCGCTTCTGAATTTCCTGCTTGAT
Arm_052194_Class_II	N/A	N/A	Chr09	52947701	Unique_Ga	Tm1_Mira454_Contig_26151	CGGCCACCTCGACCGCGTATAAGCGGCTCCCGGATCACCGATCGGAACAA[C/G]GGAACCACCGACGCCGACGTCGATTTACTCTTGAGACCACGAAATCCCGG
Arm_052212_Class_II	N/A	N/A	Chr09	67551533	Unique_Ga	Tm1_Mira454_Contig_26167	ACTTTCCCTTTGTTCTCACCTGCTGGGCAGTCATTTACCAATCCGCTCTC[A/G]TACAATGCCACCATTATATTGACACCATTGTTGTCTACTTTAGACCTCAA
Arm_052213_Class_II	N/A	N/A	Chr08	54090220	Unique_Ga	Tm1_Mira454_Contig_26169	ACCCTTTTTGGGATCTTACCTTGTTTGGTCCTTCTTCAACCATGGATTCT[A/G]AACTGGATATTGCTCGAGCCCAGATCATTGATTTACAAGCTGAGCTAGAT
Arm_052216_Class_II	N/A	N/A	Chr01	11091325	Unique_Ga	Tm1_Mira454_Contig_26171	ATAATCTCCATATCTACTGCCAAAACCTCCAAAAGACCTATAAGGACCAG[A/G]GCCAAAACCACCATAATCACCAAATCCACCATAACCATCATTGTATGAGC
Arm_052296_Class_II	N/A	N/A	Chr04	57766142	Unique_Ga	Tm1_Mira454_Contig_26235	TCTTGGCAGCAGCCGCCACGTCCCGAGTAGATTCCATGCTCGACCTGAGG[A/G]CCTTCTCCTGTGAGCTTGCTGCTGAAGCCACAGTTGCAGTGGGAGAATGG
Arm_052396_Class_II	N/A	N/A	Chr09	23771252	Unique_Ga	Tm1_Mira454_Contig_26337	CAGTGGAATCCTCAGCATTTCTCAACCCAATCGGGAAGTTAAGTTGCAGG[T/C]TGCGTGCTGTTTCTGGAATCGCTTGGTTTAATGTGTCTCTCCGTTGTTCT
Arm_052516_Class_II	N/A	N/A	Chr12	28400799	Unique_Ga	Tm1_Mira454_Contig_26439	ACTTTTAAGGGGATATTATACCATTTCTTCTTGGTTCTATCCCTCGTAGA[A/T]GGTTTCCTGTCTCTTGCTTCACCATCTTCTTTGGCCTCTTTGGAGGCAGC
Arm_052607_Class_II	N/A	N/A	Chr04	47683747	Unique_Ga	Tm1_Mira454_Contig_26521	TCCACTCAAGATGTGGCTTTGAGTTTTGTTTTCTGTTTTTTAGCATCCAA[T/C]GAAGCCAAGCCTTTGCCTAATCCAACAGGTGCTGCTTCTCCTTCCTTGGA
Arm_052675_Class_II	N/A	N/A	Chr11	15347808	Unique_Ga	Tm1_Mira454_Contig_26577	TAGCATCCACTATGGCATCCCCGGTAGCTTTACGACTTCTCTTCCGCCGA[A/C]CAGAACTTGATGGTGTCACGGATTGACGCTTGTTGCGTCCTTCTAGCATG
Arm_052805_Class_II	N/A	N/A	Chr06	40663049	Unique_Ga	Tm1_Mira454_Contig_26717	ACATTTGGTAGCTTGTGAATTACAGTATTGCGGTCAAATTTCAAGATGTA[T/C]GCTTGATTGCATCCCTCATAAAGCCTCTCTCCTAACGTGTCAATAATATA
Arm_052877_Class_II	N/A	N/A	Chr02	24897451	Unique_Ga	Tm1_Mira454_Contig_26779	GAAGAAGAAGAAGAGTTTTCGAAAACTAGATTGATTGCCCAGAACGTACC[T/C]TGGAGTTGTACCGTTGAAGACATTCGTTCTTTGTTCGAGAAATACGGCAC
Arm_053031_Class_II	N/A	N/A	Chr03	45706166	Unique_Ga	Tm1_Mira454_Contig_26936	GATGCCAGGGTAAGAACAAGTGAGCTTCCTTCCACATGGTATCCATGAGA[T/C]GGTTGAGCCTTCATCAAACAGGTAAACTGGACTGAAATGCTCCACCCCTT
Arm_053148_Class_II	N/A	N/A	scaffold_14	837445	Unique_Ga	Tm1_Mira454_Contig_27007	CCCAAGCATAAATCTATGTTGTCTGAAATCCCATGATCAACCAATTCTTG[T/C]TCATCAAAGTTTTCGACTTGCAAACACCTTACACTTTCATCTGAATCTAT
Arm_053410_Class_II	N/A	N/A	*	0	Unique_Ga	Tm1_Mira454_Contig_27229	ACTCTGCTATGTATAATATAATTATGTGGTAGAAATAGATGTTTGTCAAG[T/G]TTTTGCTGCGTATGTAAGGGTGCCATAGCTCTTCCCATTTGTGGTAGTGG
Arm_053468_Class_II	N/A	N/A	Chr07	7615836	Unique_Ga	Tm1_Mira454_Contig_27298	GCACCACCAGCCTTCCTTAGATTACAAAGCAAAGCATCACGCCCCATCAA[A/C]ACTATTTTGAAAAAGCTATCTACCACCTTCAAAAGATTATCTAGCCCTTG
Arm_053513_Class_II	N/A	N/A	Chr08	53450821	Unique_Ga	Tm1_Mira454_Contig_27307	AGAAATGCTCTTTGTGGAATTCAAATTTAGTGGAACCTTTTTGGTTTAAC[T/C]CGTAGCAGAGTTTGCTGAGCTCTTTAGCCAAAACCGGTGCCCCGCAATAA
Arm_053602_Class_II	N/A	N/A	Chr13	1950890	Unique_Ga	Tm1_Mira454_Contig_27394	TTGATCTCTTTGACTTTGTATTCCTCGAACTTTTTAGGGTCCTTGGAGTA[T/C]CCCAAGGGGTCGAAAGCACCGCCGGGGTACTTCTTTTTCTCGGTATCTTT
Arm_053635_Class_II	N/A	N/A	Chr07	10090252	Unique_Ga	Tm1_Mira454_Contig_27438	TCAGCCTTGGATTTGTGGATGCTCTCCATGAGGACTCTCTTGTTCTTAAA[C/G]ACATTACCCTTGACTTTCATGTACATGTCATGGTACATGTGCTTGTCAAT
Arm_054039_Class_II	N/A	N/A	Chr08	11783671	Unique_Ga	Tm1_Mira454_Contig_27812	ATTAAGTAGTTGGTACATTCATAGCTGTTAATAATAACTAAGTTGGTGAG[A/T]CCCTTAATATTGATATTTGCTTAAGCACAAATTAAAGGTACGAGTGTCCT
Arm_054040_Class_II	N/A	N/A	Chr08	11783542	2_GaGl	Tm1_Mira454_Contig_27812	TCATGAAAATCAAGCACCCCATTACCATCAATATCATAAACCTGAATCAT[A/G]GCGACACATTCATCATAAGACTTTGCATCCCCAAGGCGATTCAACATCTT
Arm_054057_Class_II	N/A	N/A	Chr06	38693944	Unique_Ga	Tm1_Mira454_Contig_27829	CGAGCTTGCTCAGAATCTGTGATGAAGTCAGGGATGTAGAACAATGTTGG[A/C]AAATCCCCAACAATGAAGTTATTCAAATTTTCTTTTCTCGCCATTCTCCT
Arm_054110_Class_II	N/A	N/A	Chr03	8315144	Unique_Ga	Tm1_Mira454_Contig_27873	AAAAGATGAGATAAATAGGCAGATATCGCTTGTGCAGACTGACATAGAAG[A/G]GCTAAAGAAACAACTAGAGGAAAGTAAGATTGAAAGGCAACACAAGGAGG
Arm_054144_Class_II	N/A	N/A	Chr03	35241866	Unique_Ga	Tm1_Mira454_Contig_27904	CAAAGATCATCAACAGACTTCTCCAGATCATATTCATTCCTCCTCAAAAT[C/G]TCCTTGTTCAAATCAACCTGCTTGAACCCCATATCTTCAAGTTCCTTAAG
Arm_054273_Class_II	N/A	N/A	Chr05	62509274	Unique_Ga	Tm1_Mira454_Contig_28032	CAAACAATAGATAGCTACTATAACAAGGGTTCCGATCCACCTATAAGTCG[A/T]ATGAGGAGTCGACTTATCTAGATAATACTGATACATCCTCCAAGCATCAT
Arm_054293_Class_II	N/A	N/A	Chr05	1532275	Unique_Ga	Tm1_Mira454_Contig_28061	AATCATGCCTGCTCATATCCCCCATTTTCGAGCTTCCAACGGTATTTCCT[T/C]GACTGAGGTTGTCAAAACCAGCTTCCTCATCAAAATGCTTGCTTCTTTCA
Arm_054341_Class_II	N/A	N/A	Chr03	34219564	Unique_Ga	Tm1_Mira454_Contig_28102	CGGGAGTCCATGGAAAAACAACAGAAACTCTTGAACCGAAAGATTGTTTC[C/G]GAGATTCTGCCTGCCAAGAAGTTCTATCGAGCAGAGGAATATCACCAGCA
Arm_054381_Class_II	GOOD	N/A	Chr09	135549	Unique_Ga	Tm1_Mira454_Contig_28127	TCACACCATGTTCCCGCTGGCAATGCCATTCACCTTTGAGGTGGATCCAC[A/G]GTTCTAACATTTGCGCCACTCATTCCTTCAATGCGATCCTTTGTAATCTC
Arm_054433_Class_II	N/A	N/A	Chr10	12725054	Unique_Ga	Tm1_Mira454_Contig_28159	TATCTTGTCACTGATACTAGCTGATTCTTTGTCAAGTACATGTCCTTCAA[T/C]TGAACCCGCAGCTTTGGTCTTGAAACTTAACCTTTGACATCTTCCATTTC
Arm_054447_Class_II	N/A	N/A	Chr07	58988752	Unique_Ga	Tm1_Mira454_Contig_28168	ACGATGAGCTGCACAGAAGAGGTTTCCACACCTGCAGTTAAATCCTGTCA[A/G]ACCAACACGTTTACAGCATTTGGTACACCTGTTAGGACCCTCTTTCGTTT
Arm_054517_Class_II	N/A	N/A	Chr02	58733889	Unique_Ga	Tm1_Mira454_Contig_28230	CCTCAGTCTTCTTCTTCCTCTTCTCTACTTCCTTGGCAAAGTACTTGTCA[T/C]CAAACTTGTCTACGTTAACCCCTGAGATGTCAACCTTGGTGGAAGTAGCA
Arm_054524_Class_II	N/A	N/A	Chr11	23995741	Unique_Ga	Tm1_Mira454_Contig_28237	ATCTTAGATTCTGCGCAAAGGGCTCTTCGATCATGGGATATAATTAGTGC[A/T]ATGATTAAGTCTCAAGTGTTTGGTATGATCATATCTATTGTGAGCTGTGC
Arm_054617_Class_II	N/A	N/A	*	0	2_GaGl	Tm1_Mira454_Contig_28343	TTTTCAACCTCAGCAGCAGCCTTTTTCACAAGTACTTTCTCCTTCTTCTC[A/G]AGCATTTCAAGGGTCTCATTTAATTTGTCTAACGTGGTTAGAGCATTTGC
Arm_054681_Class_II	N/A	N/A	Chr09	17556694	Unique_Ga	Tm1_Mira454_Contig_28408	AATGCACGCTTGGCATACATGAGATCAAATTTATGATCAATGCGGGAAAA[T/C]ACTTCCGCAACGCTGGTTGAGTTGGAGATCATGCAGACAGCTCTCTGAAC
Arm_054715_Class_II	N/A	N/A	*	0	Unique_Ga	Tm1_Mira454_Contig_28441	GAATTCAAGGATCTACCACCTGAGAGAGCTTTTGCAGATTTTGTTCTTTG[T/C]AACTTGGTGCTCCATTTGGTGATCATGAATTTCCTTGGATAAAATCATAA
Arm_054786_Class_II	N/A	N/A	Chr03	42672858	Unique_Ga	Tm1_Mira454_Contig_28514	GATTGTGGCGCATGAATAATGGATCGGACGTCTCTGTAACCGTTACGATT[T/C]GTTGATTTCATGGATGCAGATGGAACCCAAGGTTTCGTATGTCGAACTCT
Arm_054815_Class_II	N/A	N/A	*	0	Unique_Ga	Tm1_Mira454_Contig_28536	CGCCCTTTTGGCCCTCTGGACGGATAGAAATAAAAGAAAGAAATGTTGAT[A/C]TAACGACCTGGGTACCCCCATCTGGCACAACCATAAAGATTAATTATGAT
Arm_054889_Class_II	N/A	N/A	Chr09	20138764	Unique_Ga	Tm1_Mira454_Contig_28620	ATCAAAGCAAATGTTGTCTTCCTCTAGTACCTCCTGTTGTCTTTCCGACA[C/G]CATTCTTTTCGGTTTTGAAATGTCGATACCAAAATAACGCCCACGAGCAG
Arm_054972_Class_II	N/A	N/A	Chr09	10144720	Unique_Ga	Tm1_Mira454_Contig_28730	TCCCCTGCCTCCTCCTTCTCCTGCTTCCCATTCCTACTTGGTACAGCCAC[T/C]GCAATGAAAGTCTTGGTCTTGCTAATAGGCCGGCTCTTCTCAAGCTGCAC
Arm_055057_Class_II	N/A	N/A	Chr08	42343915	2_GaGl	Tm1_Mira454_Contig_28837	AGAGTAATGGGTTCTTCTAGGGGTTTATCTCCCCCAAGAAATGCTGAAGA[T/G]TTTCAGAGAAGGCAGGTAAACAGGACATATGATGATGTCAGACCAGTTTC
Arm_055393_Class_II	N/A	N/A	Chr07	5118119	Unique_Ga	Tm1_Mira454_Contig_29130	ATGCTGCTGCTGTTAGCTTTTTCTTCTTCCTTGTAGCCTTAGGTTTTTGC[T/C]GTGTGAGGGAGAATGGAGATCAATGTCCTTTGAAGACGGGACAGTTTGAA
Arm_055398_Class_II	N/A	N/A	Chr09	720380	2_GaGl	Tm1_Mira454_Contig_29138	GCTGCCATCTCATCCACCATCTTCCATCACCAGAAGCTGAAGATGAAGAA[A/G]AAGAAGAGAGCTTGCAAAGATTGGACTTTGAGGAAACTTATAATATCCCT
Arm_055399_Class_II	N/A	N/A	Chr09	720431	Unique_Ga	Tm1_Mira454_Contig_29138	AAGAAGAGAGCTTGCAAAGATTGGACTTTGAGGAAACTTATAATATCCCT[A/T]CTATTATTGCTCCATGCTTCTTCATATGAGCATCCAAAACCCATTTGCTT
Arm_055642_Class_II	N/A	N/A	Chr09	37318129	Unique_Ga	Tm1_Mira454_Contig_29333	TTCTTCTTCAAAAGCAATGCGAACACCATCCGGAGTGGGTTGGTGGTCAA[A/C]GGTCATTCTTCAACAATATTAATCAGCTCATATTCAATCAAAGACAGATT
Arm_055906_Class_II	N/A	N/A	Chr09	5746535	Unique_Ga	Tm1_Mira454_Contig_29659	ATGTTTCGTGTCTCGAAGCTTGAGAATGTTGCCAGCATCGAAAGCAAACC[A/G]GAGGAATCTGCTGATAAAGTAGAAAGTGAAACTGCAACTGAGGGTCCTTC
Arm_056021_Class_II	N/A	N/A	Chr08	51399030	Unique_Ga	Tm1_Mira454_Contig_29771	CGATGCAGGCATGCTAAAACTTTATCCACATCTGCCCTGCTCTCACACCG[T/C]GACACAACAGACAACAGGCATCCGCAAAGCCTATCATCCGGTTTGATTCC
Arm_056045_Class_II	N/A	N/A	Chr11	21151485	2_GaGl	Tm1_Mira454_Contig_29813	ACGCAGGTTGAAGCTACTGAGTTGGAAAAAACTCCAGGGAAATCAACTTC[A/G]CTAGAACCCTCTGGTCAGTCCCAATTGAAGATGATGAAAAAGAAGCTCAT
Arm_056077_Class_II	N/A	N/A	*	0	Unique_Ga	Tm1_Mira454_Contig_29855	TCAAGCATCGAAGCCTTATCAGTCTTGTTAGAATTTGGAATAAGGTTTTG[T/C]AATGCTTTCATTTTCTCATTAATCCTACTTCTCCTCCTCTTTTCAGACAA
Arm_056201_Class_II	N/A	N/A	*	0	Unique_Ga	Tm1_Mira454_Contig_29970	TTTGAACTTAGTCCCTTTTTCTTCTCCAGCACCTCCTCCTCCGTTACTTT[T/C]TCCATCCTGCTATCAACAGCTTTCCTAGCAGAAGATTTTTTCCTTGTAGC
Arm_056226_Class_II	N/A	N/A	*	0	Unique_Ga	Tm1_Mira454_Contig_30004	ACCTATTCCAGAAATTTTGATTCTTGGCTGTGGAAGGTACATTGAACCTG[T/C]AGATCCGGAACTCAGACGCTTCATCCGATCTACTGGCATGAAATTGGAAG
Arm_056272_Class_II	N/A	N/A	Chr02	19562847	Unique_Ga	Tm1_Mira454_Contig_30060	GCGCAAAACTTTTCGACTTCATCTTCATCTTGTTTATTGATTCTCCACCC[T/C]AATTTCTCCGCTAATTCCAACATCTTATCCTTCTGTTCCTGCGTAAATTT
Arm_056280_Class_II	N/A	N/A	Chr04	10654205	Unique_Ga	Tm1_Mira454_Contig_30074	TCTTCAAAAGAATCTCACCCACGTCGGTTTGTTTGTGTAACAAAGAGTGA[A/T]AATAGGAGCGGGCAGCCACATTGCTGATCTCCACATTTGTTTCCTCTGGG
Arm_056342_Class_II	N/A	N/A	Chr07	18769774	Unique_Ga	Tm1_Mira454_Contig_30156	CTCTCCAATGCACAATTAGTTTATTATTAGTTACTCGCTGCAACACTTTG[A/T]GCACTCACAGCTGTTCCCTCACTGCTGAATACCTGTGACCGATTATTGAA
Arm_056343_Class_II	N/A	N/A	Chr07	18769627	Unique_Ga	Tm1_Mira454_Contig_30156	TGGTTCCTTGAACCACTCACGTCAGCAGTTCTCTGATCCAATGAAATATC[A/C]TGAACACGGGCAACCAGCATATCCTGACCAGACATGGCAGGGAACTTAAC
Arm_056541_Class_II	N/A	N/A	Chr08	2826925	Unique_Ga	Tm1_Mira454_Contig_30310	AGCCTTCCTCCCCTCCCCATTGCTTCTCACTTCCCCTTTAACCTCAACTC[T/C]TCAACCTTCTTCTTTCCTTTGAAAAATGGGTCCTTCAAGCTTCGTAATGC
Arm_056567_Class_II	N/A	N/A	Chr08	54877926	Unique_Ga	Tm1_Mira454_Contig_30356	ATTTGAAGCACCTATCATCAAGCAAACACATTGCTGCGTCACACAACCCA[T/C]AAGGCTAAGTCCTATACTACGTATTCCCTGAAATTAGAACTGTAAATACA
Arm_056579_Class_II	N/A	N/A	Chr08	46061926	Unique_Ga	Tm1_Mira454_Contig_30374	TTTGTAAAGTTACCACTGGCAGTGTCAAATGAGAGATCAGTCCCAACAGT[A/G]ACACTATTGTTTCCAACCACGCCAGAGAAGTTAACAAGGGGATTTGCAGT
Arm_056612_Class_II	N/A	N/A	Chr09	318857	Unique_Ga	Tm1_Mira454_Contig_30402	CTGCAGGAGCTTCAGCGGCAGCGGCAGCGCCTCCAGCCGGAGCAGCAGCA[C/G]CACCTCCACCCCCGATGAAGGCTCCGCCTACAGCACCTCCAATAACCACC
Arm_056647_Class_II	N/A	N/A	Chr09	41882898	Unique_Ga	Tm1_Mira454_Contig_30443	AGTACTGATAACTTCTCCTCGTTAACTGCAGGTATACAGCTCCTATAGGT[A/G]ATATAGGCTCGTGACCCACTCTCCGATGTTGATGAATCATCAAGTAAGCT
Arm_056757_Class_II	N/A	N/A	Chr05	35067517	Unique_Ga	Tm1_Mira454_Contig_30581	TATATCCCTACCATGTCAAACTTATTCTTGAAGAAGCTGGTTCCAGACGC[A/T]ATGTGTCCCATTTGTGAGGGAGGAGCAGAAACAGTAGATCATGCCTTCTG
Arm_056861_Class_II	N/A	N/A	*	0	Unique_Ga	Tm1_Mira454_Contig_30713	AGTTTTATTGGTGCTGACACTGACAGGAGGAGGACTTAAAATTGGAGGTG[T/G]AGGTTCACTTTTTCCAGCCAAGTTCCGCCACTATGTATAGCCAAAATCCA
Arm_056923_Class_II	N/A	N/A	*	0	2_GaGl	Tm1_Mira454_Contig_30798	GGATGCGACGTACCTCAGCCTTCCGCTGTAACCTCGCTTCTCCTTCAGCC[T/C]CGATCCCATCCAATTTCAGCAACTCTCTCATAAGTAACTCCGCCGGTACA
Arm_056976_Class_II	N/A	N/A	Chr09	3953037	Unique_Ga	Tm1_Mira454_Contig_30892	GTCATCTCCTTCAGGTGGAGGATCGCTTTGTGGGTCTTGTGCAATTTACT[C/G]ACATCATAGCCCTCATCTTTAGCCTTCTGCACCAGCTGATTGTAGATTTC
Arm_056983_Class_II	N/A	N/A	Chr12	31554824	Unique_Ga	Tm1_Mira454_Contig_30902	TTAGCTAATGGCTCCCCCAATTCCTTTTGCCAATTGGGTACAGCCTTGGC[T/C]TCGAAAACAGGCCACACCATTGCCGTCGCCGTTGTAAGATCGACGGTCGC
Arm_057017_Class_II	N/A	N/A	Chr08	17141638	Unique_Ga	Tm1_Mira454_Contig_30924	GAAGCCAAAAATGGGTTCAATAGGCATTGTTGAGCAACAAAATGAGAAAG[C/G]CATAGTGTTATTGAAGAGGAGAGAAGGGGTTGGCCTTGGTTTATATGTTG
Arm_057055_Class_II	N/A	N/A	Chr01	24241938	Unique_Ga	Tm1_Mira454_Contig_30969	CTCCAAGTCAACCTAAAACTGGCCTTTCTGTGGGCTTAAACAAAGGACAT[A/G]TTGTTACCAAGAAGGAATTGGCTTCCCGCCCTTCTAATAGAAAGGGGAAA
Arm_057077_Class_II	N/A	N/A	Chr12	14145717	Unique_Ga	Tm1_Mira454_Contig_30996	CAGGATAGCTAAGGATGAGGAGATTGGATTTATCTTCAAAAACAAAAGGC[T/C]TTTTTGTGTGTTTAAAAAGAGATAAATTGGAAAAGTTGCCAAAAGAAATA
Arm_057128_Class_II	GOOD	N/A	Chr01	53051141	Unique_Ga	Tm1_Mira454_Contig_31040	GAAGCAATGAGGTCTGCATTGGTGAAGCTGAATCCCGCGTTGCATTTGGT[A/G]AAATTCCCAGTCTTCGTGTCGAATGAGATATCGGTACCTAGTGCAAGAAC
Arm_057239_Class_II	N/A	N/A	*	0	Unique_Ga	Tm1_Mira454_Contig_31181	CACCACTCCCCACTACCTGACAACCAGAAATCTCCCTATATAATTAGTAA[A/T]TTGAAGCAATCATCACCATCATTCTGTGATCCTACGCTTTTTGGACATTT
Arm_057410_Class_II	GOOD	N/A	Chr11	55623	Unique_Ga	Tm1_Mira454_Contig_31357	ACTTCGGTTATTTTCTTAAGATCTTCTCCGGTTCTACAGTATTCTTCATC[A/G]GGAACAGCTGCGGGTGAACTCTCTCCCTCATCAGACCCAGTCAGCAGATC
Arm_057421_Class_II	N/A	N/A	Chr13	54133683	Unique_Ga	Tm1_Mira454_Contig_31363	GCCATTCATATGCTGAACTATGAACTATCAGTGCTCAGGAGAACAGCTCG[A/G]GCTGCAGATCAGCGCCTTCAGGTTTACATAAGTGTTGGAACTGGCAACCA
Arm_057428_Class_II	N/A	N/A	Chr06	44084019	Unique_Ga	Tm1_Mira454_Contig_31367	TTGGTGAAGCAGAACAAGGTGGTGGCCTTTATTAAGGGGTCAAGAAGTGC[T/C]CCGATGTGCGGATTCTCGCAGAGAGTAATAGCCATTCTGGAAAACCAAGG
Arm_057449_Class_II	N/A	N/A	*	0	Unique_Ga	Tm1_Mira454_Contig_31384	ATAATGCTTCACGTTAGTCTCACCCTGCAACTCTTTCCTGTTGTGTTTAT[A/G]AGCAGAGCTAGATCTTAGAAGGTTTCGCCATTTGTCCCTTAGATCAACAG
Arm_057820_Class_II	N/A	N/A	Chr10	44240189	Unique_Ga	Tm1_Mira454_Contig_31868	TTTTGAAACTGCATCCATCTCTGACAAACGTATCCTATGTAGTTCATCCT[T/C]CAAGTCTGTTTTCTGTCTCTCCAAGTTCTCAATTTGCCTCTCGGCCCTCT
Arm_057888_Class_II	N/A	N/A	Chr02	62645737	2_GaGl	Tm1_Mira454_Contig_31947	CCAGGCCAAAATTTTAAAAATGGATCAGCTGCAAGGAGCATGGGAAGAAG[T/C]TGGAAAGGAAGATGTTACAGGTTTGAGATTAACCGATGATCCAATGAGTC
Arm_057933_Class_II	N/A	N/A	Chr12	24469858	Unique_Ga	Tm1_Mira454_Contig_32016	TACCATATATCTTTAAGATTCAGTAAACAAACGTAAAACTGCGTAAGCTA[A/C]TTGGTAAAACATGATCAAGCAACATACACTCGTCCATCAAATTATTGTTT
Arm_057934_Class_II	N/A	N/A	Chr12	24469941	Unique_Ga	Tm1_Mira454_Contig_32016	TCCATCAAATTATTGTTTGGGAAATCAAACTAGAAAATATTATGTAAACT[A/T]CTCAGTGCTTGCTGGAGCTTGATTGTTCCTTGACGATGGTAACAGGGCAA
Arm_058001_Class_II	N/A	N/A	Chr06	42202539	Unique_Ga	Tm1_Mira454_Contig_32085	ATAATCTATCATTCGATCAATTTGAAAGTGAAAATGGGTACAGCCTATTT[T/C]GGTCAATCTGCAAACCAAAATGATTTCTCCCAAGTTTCTAGTCATAGAGG
Arm_058002_Class_II	N/A	N/A	*	0	Unique_Ga	Tm1_Mira454_Contig_32085	TCTAACCTCATGCCAAGTCATTTGAGCCTGGTTAACAAAAACCTCCTCCT[T/C]AGTGGATTGACCTCTGTTAGCATTATTTGAACCCGTTGAAGGGCGATTTT
Arm_058007_Class_II	N/A	N/A	*	0	Unique_Ga	Tm1_Mira454_Contig_32097	AAGCTGTCTGAAAACTAGTATAAAAAGCTAAAAGCTAGTCTAAGGAGATC[A/G]AAGCTAACGAGACAATCATCACCACCCTCTTCCGAGAAAAATCAGATTAT
Arm_058073_Class_II	N/A	N/A	Chr13	56525684	Unique_Ga	Tm1_Mira454_Contig_32162	GATGATTGTGGAGGACCAAGAGCCAGCCCAACAACATTGGTATCGTTTTT[T/C]GAGCTTTGTGGTTGCTGAGAATTGTCAATTAGCTGGTCTTGTGGCACAAA
Arm_058175_Class_II	N/A	N/A	Chr09	31975923	Unique_Ga	Tm1_Mira454_Contig_32286	TTCAGATAAAGAGCCCGGGAAGATGGAAAGCACCAAGTAGGACGACTGTT[A/C]AGATAAAATTTGATGCTGCATGAGAACAATACTGCATGAGAACATATCGT
Arm_058178_Class_II	N/A	N/A	Chr13	12034036	Unique_Ga	Tm1_Mira454_Contig_32290	CCATCTCCATCGCCATCTTCTCTATTTGGAATCCCCAGCTCATCATCAGA[C/G]GCTTCAAGCAAATGTCTTATGACTTGCTCTTTATCATCATCATCTTCTTT
Arm_058191_Class_II	N/A	N/A	Chr09	15479683	Unique_Ga	Tm1_Mira454_Contig_32310	CGACCGGGTAAAGGTCTAAACTCAAGTGGAATACTCTCCCAGGTTTTTCT[A/G]CCCATTACTACAGCATTCTTCTTCTCAGGATCTGATGTTGTCACTGTAAG
Arm_058202_Class_II	N/A	N/A	Chr10	6093803	Unique_Ga	Tm1_Mira454_Contig_32330	ATTTGAAGTCCTGAGAATTTAGATATGAAGAAAGCTTATTCCATTCAGGG[A/G]CCAGTTAGAGAGGAATTCACCTTTTCCACTACTTCTGCTCCCTTCAAAAG
Arm_058288_Class_II	N/A	N/A	*	0	Unique_Ga	Tm1_Mira454_Contig_32434	TTTGCTCGTTCTCTTGACGAAACATGCCGGACTTGGACCAAAGAGAGAAG[A/C]AGTGGGGAAGAAGAAAAGGAGTTGACGGCGAGAGGAGGTGATGCGACACT
Arm_058458_Class_II	N/A	N/A	Chr03	4812330	Unique_Ga	Tm1_Mira454_Contig_32665	CACACCAAAATCACCTATTAAACAATTTTCTTTTACATGCTAAAAGGCTT[C/G]ATCTTTTTCAAGGGTTGTAAAAATGATCATCACAGTGGCATTTCCAACCA
Arm_058521_Class_II	N/A	N/A	Chr05	521130	Unique_Ga	Tm1_Mira454_Contig_32740	GCATCCGGACCCGTTTCGGAATGATGTACATCAAGTTGTGCGTTGCTTCG[A/G]GTTTGTCATTGTTGTACTGTGAGATCATTCCGCATACAGCGATACGACCA
Arm_058716_Class_II	N/A	N/A	Chr11	12793496	Unique_Ga	Tm1_Mira454_Contig_33040	CTCGTTTCATGGCCCGAGTCTCTTCTTCCTCTGCCGCTGAATTCCCCACC[A/G]ACATCGGCGATATGCTCAGCGACGTTACCATTTTCACTGCTTCGGGTCAA
Arm_058798_Class_II	N/A	N/A	*	0	2_GaGl	Tm1_Mira454_Contig_33173	TTGTTTGCTCATACCCTCCCCTTCTCCAAACACCACTTTCAGCGAGCTTC[A/G]TACTGAACAATTCTTCGGGTTCGCTTCTTGTAAAGAATGCGATAACCACA
Arm_059105_Class_II	N/A	N/A	Chr04	56937709	Unique_Ga	Tm1_Mira454_Contig_33528	ACTCAACTTCTCAAGTAGACCAGCTGCAGCAGATGCCTCTTTATTTTCCT[T/C]TGTTGATTTTTGTGATTCAGCAACTTCTCGGAACGTTTCCATGAAGCTTT
Arm_059108_Class_II	N/A	N/A	Chr08	46560341	Unique_Ga	Tm1_Mira454_Contig_33531	CGCACCAGTTCTAGTGATTAAGATGGTATGTTCAAACTGTGCAGCAGGGC[T/C]GCCATCAGAAGTCACGGTTGTCCAGTTGTCGGGCCATGTGTTACACTCGA
Arm_059185_Class_II	N/A	N/A	*	0	2_GaGl	Tm1_Mira454_Contig_33631	AAGTCACCAAATCTTACCCGGAGAATGAGCTGTGGTGACTTAGTCCCTGC[A/C]ACTCAAGTTGAAAAGGCAAAAGCTTGCTCCCGAACTCACCGCCACAGCTT
Arm_059225_Class_II	N/A	N/A	Chr04	405168	Unique_Ga	Tm1_Mira454_Contig_33678	AAAGCCTCAATAAACTCTTTAGTCTTCGGTTTCTCAAATTTATCCCCAAA[A/T]TCTTCAACAACTATCGTGTTCTCAGCCGCACTGGATAACGCCGTCGAAAT
Arm_059363_Class_II	N/A	N/A	Chr08	6206826	Unique_Ga	Tm1_Mira454_Contig_33888	GCATGCAGTTGCAATTGCTGTAGGCTGTCTTGGTACCCATATGATCTTAT[A/C]GCAGAAGGTTGGGTGACCTACAGAGGTTGCAGATGGTATCACTGTAATTA
Arm_059456_Class_II	N/A	N/A	Chr01	17154587	Unique_Ga	Tm1_Mira454_Contig_34038	GTGCTTCCATAGAGCCTAAACAGAAAGCTAGTTTTGAGATCAGGCTGTGG[A/G]GATGGACTCTAGTTTCAGTACCTCCTAAGGCAGTGAATGGTAATGATAGA
Arm_059463_Class_II	N/A	N/A	Chr03	3574156	Unique_Ga	Tm1_Mira454_Contig_34046	TATAATTTACCAACAAACACACACTCTTATTCTATCAAATTCATTCACTT[T/C]TCTGCAAATCTGTGAAAAACCATAATAGTTTCTTCTTCTTCCCTTCGTTT
Arm_059472_Class_II	N/A	N/A	Chr07	30606787	Unique_Ga	Tm1_Mira454_Contig_34059	TATTAACATATTTCCGAACATCATCTTCCTTAGAGAGGTTGAACAACTTC[T/C]GGATTTTCGAAGCTCTCTTTGGACCCCTCATTCTTGGCTTCTCAGTGTCG
[truncated: 426 more rows]
