# Supplementary material for: Development and bin mapping of gene-associated interspecific SNPs for cotton (Gossypium hirsutum L.) introgression breeding efforts
Source: BMC Genomics. 2014 Oct 30;15(1):945. doi: 10.1186/1471-2164-15-945 (PMC4298081; doi:10.1186/1471-2164-15-945)
Supplement: Supplementary file 10 — Additional file 10: G. longicalyx SNPs relative to G. hirsutum line TM-1. SNPs and 50-bp flanking sequences for in silico-derived SNPs of G. longicalyx relative to G. hirsutum line TM-1. SNPs have been classified into two categories, Class I are SNPs from contigs with no other SNP residing within the contig. Class II are SNPs from contigs that contain one or more additional SNP outside of the 50-bp flanking sequences (none within). Alignment position and scaffold information to G. raimondii (D5) draft genome sequence using BWA. (XLSX 2 MB) [file 12864_2014_6928_MOESM10_ESM.xlsx]

## Sheet: Class_I
Marker	GL_ExperimentalResult	OtherSpecies_ExperimentalResult	D5_v2_Scaffold	D5_Cor_v221_Pos	Shared_Species	Contig	Sequence
Gl_000004_Class_I	N/A	N/A	Chr08	36806713	Unique_Gl	Tm1_Mira454_Contig_20208	TTCTCTAGTGAATCATTACTGTCACCTTCAGCACCTAGTACATGATCATG[A/G]TCATGATCATGATGAGACTGGCACTCGAAATCTGAGCTGTTGATAAGATC
Gl_000014_Class_I	N/A	N/A	Chr09	4017139	Unique_Gl	Tm1_Mira454_Contig_11885	TGCTGCTTCCGTTTCCAAGCCGTGATGACGGCGTTGACTGACTCAAAGCT[T/C]AAAAAAAAAGGATTTGTGGAGGGAATTCAAAGGCCAGCTTTAAGTCTAGG
Gl_000015_Class_I	N/A	N/A	*	0	Unique_Gl	Tm1_Mira454_Contig_10200	CAATACAAAGTAATTCCCTGAAGGGTCCAATTCCAGATGGGTTGTTGCAT[T/C]TTGCACTAGAGGCATTTACAGCAACAAGGATTTATGTGGTTCCATTCAAG
Gl_000017_Class_I	N/A	N/A	Chr07	53834279	Unique_Gl	Tm1_Mira454_Contig_2431	TTCATCGATTGTTCTAAGCATAGCATACCAAAGTCTGTTTAAGCAAACGA[T/C]ATTCAACCACGAAACTACTGCAACATCCGAGCATTTTAAAGCAACGGATT
Gl_000034_Class_I	N/A	N/A	Chr08	36436931	Unique_Gl	Tm1_Mira454_Contig_22810	TCAAAGTTCAGCGGCTTTTCAGGTATGGCCACGTTAGTGTTTGAAACTAC[T/C]GTTTCTCCATGAAATTCTGATTTCACATCAGAACAACCATCGACTCTATC
Gl_000039_Class_I	N/A	N/A	Chr02	2313314	Unique_Gl	Tm1_Mira454_Contig_9146	TATGACAAAAGCCATTCAGTGGTGTTCTTTTAGCCCTATCGCTTTGAAGG[T/C]CTCTCATCATCGTCTCCGCCGTCATCATCGTTGTCATCGGAATCATCTCT
Gl_000040_Class_I	N/A	N/A	*	0	Unique_Gl	Tm1_Mira454_Contig_9146	CTTCATCACTGTCGTCATCGTCGTCGTCGTCGTCATCGTCATCGTCATCG[T/C]CATCGCCGTCGCCTTCATCGTCGTCATCATCGTCTTTAACATCCTCGCCC
Gl_000049_Class_I	N/A	N/A	*	0	Unique_Gl	TM1_Sing_EST.DT556888	TTTTAAAAAAAAAACTTTAAAATCCTGTACTATTCTGTCAAAAACAAGGC[A/G]AGATCCGACGAAAAAGAAGAGAAAACAACCCTAGCCCGAATCACCATATT
Gl_000086_Class_I	N/A	N/A	Chr09	18590241	Unique_Gl	Tm1_Mira454_Contig_63	GTGGCGACCGAGGGCTGAGCTATTGTAGGCTTGGAAGACGCAACGGAAGT[A/G]ACGAAATCGGACACAACCGCACGTTGAGAAGGCTTGAACTTGCCGTACCA
Gl_000092_Class_I	N/A	N/A	Chr08	33834819	Unique_Gl	Tm1_Mira454_Contig_74	TCACAATCTTTCACATATATGGTAATAATAGTGGCTTAAAACCAATAATA[A/G]CGTGGATTGTACCCCAAGAAAGTTACGGTTTTAGTACACAGTATGCAGCA
Gl_000112_Class_I	N/A	N/A	Chr11	18371031	Unique_Gl	Tm1_Mira454_Contig_87	TTGATATAAAATGGGAAATGGAGACGAGTGATATTAATTTGTAGATAAAG[A/T]TAATATTACGTAGTCGCATAAAGCGGCATAGTACACAACCCACAACTCTG
Gl_000113_Class_I	N/A	N/A	Chr11	18371094	Unique_Gl	Tm1_Mira454_Contig_87	GTCGCATAAAGCGGCATAGTACACAACCCACAACTCTGGAATTTTAACAT[C/G]CATATTTATTCTGTAGCTATCGTTATTTTGGCTTCCACTAGCTGGTGAAC
Gl_000115_Class_I	N/A	N/A	Chr09	57142783	Unique_Gl	Tm1_Mira454_Contig_89	GGGTCTGCCTTGTTCCATTCTACCCTCAGCAATGGAGTTTCGGGGATCGG[A/G]TTTTCGTAAATTATTGTCGATCGTTCTTTGTCTCGCAAGTCGAAAACTCT
Gl_000123_Class_I	N/A	N/A	Chr13	37680322	Unique_Gl	Tm1_Mira454_Contig_92	AAGTACACACCTACAACAGATCCCATTGGTCATTTTGCATAAAATTCAAT[A/T]AGATCAAACACAAATTTGATGATTCACTATATATGGTTTGCAAGATACCA
Gl_000158_Class_I	N/A	N/A	Chr13	35021550	Unique_Gl	Tm1_Mira454_Contig_107	ATCTCAAGAGCTCAAAAGGAACTTTCCACCATACTACCTTCTTCTTCTCC[T/C]CCTCATTAACTGATTTCGCACTTAACTTCATTTCATCAATGGTAGAACCT
Gl_000161_Class_I	N/A	N/A	Chr13	35021838	Unique_Gl	Tm1_Mira454_Contig_107	ACTCGCCCAAATCCTTATTCTGATCTTGAATATCGCCAAACCCACCAAAA[T/C]CTAATTCCTTTATCCTATCCAATTCAGTAAATTCGGCACCATCAGGCTTA
Gl_000164_Class_I	N/A	N/A	Chr13	35021960	Unique_Gl	Tm1_Mira454_Contig_107	CTAGCTTCCGGTTTACCAATCCCTTGTAAACAAACCTCATTCTCAGCGGA[T/C]TCCAAGTCTTTTTTCACAGAGAAATCACTTAATTTACGATCATCTGACCG
Gl_000222_Class_I	N/A	N/A	Chr01	8862736	Unique_Gl	Tm1_Mira454_Contig_130	GCAGCTAAAATCTGCTGTCCATGGCAAATGGATGCAACCGGTTTCTCGGA[T/C]TCCATAAAATGCTTCGCTATATCAATCACTTTCCCATCTAACGCTAAATA
Gl_000224_Class_I	N/A	N/A	Chr01	8860893	Unique_Gl	Tm1_Mira454_Contig_130	ATAACGAGAATTCTAGATGCCGGCCCAATGATTCCTTATACTTGAGGGTT[T/C]TGAAACTTCCTCATCCCSATTTTTCGGGATGATTTGATCCGTGAAATTGG
Gl_000315_Class_I	N/A	N/A	Chr10	8885790	Unique_Gl	Tm1_Mira454_Contig_163	CATACACTGTCTAAACTGTCTGAAGAGTATTAAGGAATCAGAAAATGTAC[A/G]CACAGGCAAATGAAGTCAGCAGTGTGGTCAGTAGTATCGAGACGAGGTTC
Gl_000318_Class_I	N/A	N/A	Chr01	55286039	Unique_Gl	Tm1_Mira454_Contig_166	TTGAATGCTACAACATATATATATAGTGTAGTAGATGAAACACAAGTGAG[A/G]GCATGAGTTGCAGAATACCAACTTGGACGAATGAATCATAATTATGCAAT
Gl_000319_Class_I	N/A	N/A	Chr01	55286121	Unique_Gl	Tm1_Mira454_Contig_166	TGAATCATAATTATGCAATATTCTAGCCAACAACTAACAATTTCACTTTT[T/C]GTTCTGCCAATTTTGCTTTAGGATGATGTGCAAGTCTCAAATTCCAACTA
Gl_000339_Class_I	N/A	N/A	Chr05	47206222	Unique_Gl	Tm1_Mira454_Contig_176	CCTCTTAACTTAAAGCTAAATTATGGGTTCTTATTATCTCCTTCAAAGCG[A/C]CATCCATTCATTGCCTCCTCATTTTGCTTTCGTTTTTCCATAATCAGGAG
Gl_000342_Class_I	N/A	N/A	Chr02	62614584	Unique_Gl	Tm1_Mira454_Contig_178	TCTCTTTTTCCAACTTTTGAACTTGGAATCTAAATGGAGAAAAATAAATT[T/C]ATTTAATCGAAAATTTACAATTAGGGTTAATAATGGGGTTACAAGCCAAC
Gl_000403_Class_I	N/A	N/A	Chr13	56974703	Unique_Gl	Tm1_Mira454_Contig_210	GGAACATTTTGGCCATACACTCCTTCAATTCAACTCTTGTATGGACTAAG[A/G]GCAGCTTTGGACCTTATTTTTGAGGAAGGACTTGATAATATCATTGAAAG
Gl_000413_Class_I	N/A	N/A	Chr07	1069633	Unique_Gl	Tm1_Mira454_Contig_219	TAAAACCTCCATGAAAACACACCCTCACATTTTCTGAAACTCAGGGACTC[A/G]TGATCAAGGTTATTCCACAAACTTGTTTCTTAAATGCTAATTGACAAAGT
Gl_000415_Class_I	N/A	N/A	Chr07	1067395	Unique_Gl	Tm1_Mira454_Contig_219	AGGGATTTGAGAGAGAAAAGGAGACCAAACATGAGCTTGTGATCTTGTTG[A/G]GGGTTGAGAGTATGGAGAGGGCGGTTCCACTCCCTGTAAAGCAAGCACAC
Gl_000416_Class_I	N/A	N/A	Chr03	22732802	Unique_Gl	Tm1_Mira454_Contig_220	CATAGAAGATGCTTATCTAAAGAGCAGAGTATTTTCATCAACAAATATGG[T/G]ACTGGAAGAAAAGACCATGACAAAATCCAAGAAGAAAGTCATTTGGAAAC
Gl_000423_Class_I	N/A	N/A	Chr09	59157477	Unique_Gl	Tm1_Mira454_Contig_222	GATCAATTTCAAAGGTGATCTAATCTTGAGGACATCTTTTTAATTGTCAA[A/G]TGGGTATTTCCAGCTTTTTGTTTCATGGTTTCATCAACTGTTGTTTAATA
Gl_000428_Class_I	N/A	N/A	Chr01	22729795	Unique_Gl	Tm1_Mira454_Contig_227	CAGGAGGAAACTCTCATCTCCGGCCACCCTTGGCACCCTTGCCACCCTTC[T/C]TGTCAAAGTGGTGAGCCCTCAGCTTCTTCTTGCGTTGTTGGGCTGCAGGA
Gl_000429_Class_I	N/A	N/A	Chr01	22729676	Unique_Gl	Tm1_Mira454_Contig_227	TCTCTAAAAGGCATACCCATTAGGGCCAATAGCTTCTGGCCTTCCTTATC[T/G]GATTTGGCTGTTGTCGTGATGCAAATATCCATTCCTCTGGGTTTACCAAG
Gl_000444_Class_I	N/A	N/A	Chr10	56818224	Unique_Gl	Tm1_Mira454_Contig_235	ATTTAATTTTTAAAATATTTTTATGATAAACCTATAGTATTCTATTTCTT[T/C]TTCTTTTTTTTAATTCAAACTATTGAAAAATAATTCAACTCAATTTTTGA
Gl_000513_Class_I	N/A	N/A	Chr13	52383568	Unique_Gl	Tm1_Mira454_Contig_252	CACAAACAGAAAATGAAATAGATAATATGTTTTTAACAACAACTAAACAT[A/G]AAACTTCCAGCTTTAGAAAATAAACGCAGTAAGAACAAGCCCTTCAGCTG
Gl_000537_Class_I	N/A	N/A	Chr05	3845816	Unique_Gl	Tm1_Mira454_Contig_260	ATTATAGACAAACAGACCTACTACAAAGAATATTTTGATACCAATAACAG[T/G]CAGCATCTATATAATACTTGCAGTGTGCAACAAAATGGAAACTAGATCGA
Gl_000560_Class_I	N/A	N/A	Chr09	24429200	Unique_Gl	Tm1_Mira454_Contig_265	AGTGAAGCTCCACACTCTAGTAGTACACCTGCTTCATTTAGAACTGGATT[T/G]CGGAAGGCTGTAACAGTTTTCGGTAGCTCATAGTCAGCTGCCCACAAGAT
Gl_000561_Class_I	N/A	N/A	Chr09	24426669	Unique_Gl	Tm1_Mira454_Contig_265	CTTTGCGGGCTATCTCGGCACACCCAATGATTCCGAATCTGATCGGAATA[T/C]CAGCCATTGTTTTGCTGTCAGGAAGAGAGAGATGATCAGAAGGATAGCAA
Gl_000573_Class_I	N/A	N/A	Chr09	9629688	Unique_Gl	Tm1_Mira454_Contig_268	ATTACGTTGACCCCCAGACATATATCATAGCACTCCTGAAACATGGTTCC[A/G]TGTTACAACGTGGTGTTGCCGGCATCGGTAACCACTGCCACCTCTTACGA
Gl_000593_Class_I	N/A	N/A	Chr01	46035580	Unique_Gl	Tm1_Mira454_Contig_273	AAGAGGGGAAGAAATATTGCAGCCATTAACCATACAAGATAAAGCATATC[A/G]AGTTTACAACTTGATTATGTAAAAGGGGCTCAGATGATATAAGACAACAG
Gl_000630_Class_I	N/A	N/A	Chr07	21421429	Unique_Gl	Tm1_Mira454_Contig_278	ACACAATATGCAAGTGCATGAAATTCGGTCTATTGTCTCTATCCTAGTTC[A/C]ACATTGAGATTATATGCCACAGATTCTTACAACAGCATTGGGAAAAGCTA
Gl_000633_Class_I	N/A	N/A	Chr07	21421583	Unique_Gl	Tm1_Mira454_Contig_278	AAATCAAAGCAGACAATAGAGGGCAATTTGCAGGTAAATTATACAACCCA[T/C]GGAAGCTCAAGTGTTTATGACGTGCATTTGCGCATTCAGCGACCTTGCTA
Gl_000679_Class_I	N/A	N/A	Chr06	48414566	Unique_Gl	Tm1_Mira454_Contig_286	TTTTGTCATCCTTGTTGATCGTACCAGTTGCATGGAGGACGTCTTTGGGG[A/G]TTTTATCCATGAGATCATATAGGGGTAACTCTAGATTCGATCGGGTCATC
Gl_000739_Class_I	N/A	N/A	*	0	Unique_Gl	Tm1_Mira454_Contig_298	GTACAAAGCTATGCGCTTCTAATTTGCAATTATTTATTGGATGAATTGAA[C/G]AGCGTACCACAATCTTAAAAACCCCTTATAATTCGCAGTTATAATTTTCG
Gl_000740_Class_I	N/A	N/A	Chr03	23890270	Unique_Gl	Tm1_Mira454_Contig_298	ACTAGTAATGCAAGAGAAAACAAAGTCCTTGCATCATCACACTGTTGCAG[T/C]CTTGATAGAAAGAAAATCTGAGATCTTATTGGTGTAGAAATCAGGTTGTA
Gl_000773_Class_I	N/A	N/A	*	0	Unique_Gl	Tm1_Mira454_Contig_305	AACAATTATTGTTTCTAAAGTCTACAAACATTAATATTCCGAGGGTAAAA[A/T]GCATATTTGATTATATAAATTAGATGATAAACACAACATCATCGAATCGA
Gl_000774_Class_I	N/A	N/A	*	0	Unique_Gl	Tm1_Mira454_Contig_305	TGATTATATAAATTAGATGATAAACACAACATCATCGAATCGACTTAATG[C/G]TGGCCGAAATTTTTCTGGTTGTAGCAGTCAATACAGTCACCGTAACTAAC
Gl_000834_Class_I	N/A	N/A	Chr08	48490822	Unique_Gl	Tm1_Mira454_Contig_326	AGTGTGATAATATGAAACCAGATGCAAATTGCAGGATGTCGAACAAATAG[T/C]TTTAGCGGTTTCCGCAGACAGCATTCATCACATATTAGCCCATAAGAAAA
Gl_000835_Class_I	N/A	N/A	Chr08	48490744	Unique_Gl	Tm1_Mira454_Contig_326	TCACATATTAGCCCATAAGAAAACACATGATGCCAAGATCGTCATGACTG[A/G]CTGAAACAGAGAGATAACTGGCTTCAAACCAGTATTCGGCAACCAAGGGT
Gl_000843_Class_I	N/A	N/A	Chr07	50431723	Unique_Gl	Tm1_Mira454_Contig_328	CTTAACCTGGGGGCCACCAGGATCTGGCAGTCCATCAATGGCAGCAACTA[A/G]CCTTTTGGCACTGCTATAAACCGCTTCATTGTACTTTTCTTCCGTAGCCA
Gl_000847_Class_I	N/A	N/A	Chr07	1318677	Unique_Gl	Tm1_Mira454_Contig_329	ATTGTAACAGTATATGAAACTCTGTTGTTTTGATGCATATTGCTACATAT[A/G]TAAGTTAAAATATTCCTTTTTTACTACACAAAAAATGGGTACTTTAATTC
Gl_000870_Class_I	N/A	N/A	Chr06	38859728	Unique_Gl	Tm1_Mira454_Contig_331	AACCTTGAGTACCTTATTTTCAATTTTTAGCTTCGCATTCTCCTCCAAAA[T/G]CTGCGGTATGCGACTATTAAGATTGGCATCCTTCCTTAATATCGCATTTT
Gl_000912_Class_I	N/A	N/A	Chr02	59628804	Unique_Gl	Tm1_Mira454_Contig_339	AGAAGATAGAGTGACTTGGAAATTGGAGGTGAGGAGGTTAGGGGTGGAGG[A/C]GTTGAAAGCGTAGACGGTGGTGTCTTGGAGGATGAACCTGGGTTTGCTGG
Gl_000913_Class_I	N/A	N/A	Chr02	59628643	Unique_Gl	Tm1_Mira454_Contig_339	TGCCGGCGATGATTCGCCGGAAGATTTTCCGGCGGTATTTCCCGTGATTG[T/C]CGCACTCTTTTACCGACATCGTTGATATAAAGTATATATGAAGTGAGAAT
Gl_000942_Class_I	N/A	N/A	Chr06	44395840	Unique_Gl	Tm1_Mira454_Contig_349	AGTGCACAGGAATCCAACTACAACCACAGCATCTGGGTTAACAGGTGCAC[T/G]GTTTATCCACCAGCCAGTGCTCAATATCCAAGTATACATGGATGACTTAC
Gl_000943_Class_I	N/A	N/A	*	0	Unique_Gl	Tm1_Mira454_Contig_349	TTTATCCACCAGCCAGTGCTCAATATCCAAGTATACATGGATGACTTACC[A/G]TTTTCCTCAAATAAATGGTCAAGGAAAAAGTGGGAAAAAGAACCAGCTGA
Gl_000989_Class_I	N/A	N/A	Chr06	36656680	Unique_Gl	Tm1_Mira454_Contig_355	TGCTGCTGCTTCCTCCTCATCTCCTCTTCAATGTTCACATCATATAGCGT[A/G]GTCTCCTCACACTCGTCTAGCTCCATATCACTCAACTGAGAGGTTGGTTT
Gl_000990_Class_I	N/A	N/A	Chr06	36656299	Unique_Gl	Tm1_Mira454_Contig_355	AGATGGGTTATAACGAATTGAAAGCCACACAATGCCTCAGTAAGAGACAA[A/C]GTATGTTCCAAAAACAGGTCTTCTCCCTTCCTCTTGAACTTCGGATGGTC
Gl_000992_Class_I	N/A	N/A	Chr02	59351542	Unique_Gl	Tm1_Mira454_Contig_356	AATGAAGCTATTAACACAAGGCTTGAGAATCAGGATCTTCAACCTCCGAC[A/G]GTGACTTGACGGGGCATCGTATCGGAGTTGGCCAAACTTGGAATTGGTCC
Gl_000995_Class_I	N/A	N/A	Chr02	59351768	Unique_Gl	Tm1_Mira454_Contig_356	CCTTCTTTATTTTCGGTTTTGACTTTCCGAGCTTTTCTTCAGCTTTGGTG[T/G]TCTCCTTAGGTTGAACCTTAGGCTGGGGTTTCTTTACGGTCTTCTTGGAA
Gl_001057_Class_I	N/A	N/A	Chr09	7826993	Unique_Gl	Tm1_Mira454_Contig_367	CTCACATGAACTTTTACTCTCTTCTTTTCACTAAAATCCCTAAAAGTTCT[A/G]CAGATTCAAAGGAATCCCTATCCCTCCCTCCTTTCTCATTTTCCTCTGAT
Gl_001058_Class_I	N/A	N/A	Chr09	7824160	Unique_Gl	Tm1_Mira454_Contig_367	GTCGATCCCACCCAAAGTGTCATTCCGGTAACAGCTGCAGATGCATTGGT[T/C]ACTATTAGTTCAGAAAAAGCTTAGTAGAGTGAGCTTCTCCATTGTTGTGT
Gl_001060_Class_I	N/A	N/A	Chr10	24163903	Unique_Gl	Tm1_Mira454_Contig_368	GGCCAAAACAATCAAGGCCTTTTTGGTGGTGCTGCCGGTTTGCTAGGACT[A/C]GGCCGAAATAAACTATCTTTTCCATCACAAACAGCCATAAAATTCAAGAA
Gl_001096_Class_I	N/A	N/A	Chr06	48622408	Unique_Gl	Tm1_Mira454_Contig_372	CTAGAATTAGCAACTCCGGTGCCATCCAAGTTTATCTTAACCCACACATT[T/C]GTCTCTTTCGTTACCCTTTTCACTTCTCCAATCCGACCTGATGCGCTCCC
Gl_001098_Class_I	N/A	N/A	Chr06	42827854	Unique_Gl	Tm1_Mira454_Contig_373	AACTATCCCACTCAGCTTGTGTTGCTCAATGTGCTTCAATGCAACATTTC[T/G]TTGATGATTTAGCTCTGCTTCAGGATCTGTGAAATTCTCCTTGAACACCA
Gl_001099_Class_I	N/A	N/A	Chr06	42827954	Unique_Gl	Tm1_Mira454_Contig_373	AAATGCCTATACATAATGCCTGTTTTCCTAAGTATTTCGGATAGCTCGTT[A/C]GAATCCGATTGCCCTTCCACGACGATCCACAACAATGGTTGAGGAACCAG
Gl_001166_Class_I	N/A	N/A	*	0	Unique_Gl	Tm1_Mira454_Contig_383	AGAACGCTATCCCCGAAAGAACTTGCAGATGTGAGAGATGAAGACTGCGC[A/G]CATGTCGTATCAGTGCCATTACCAACTGGTGGATCGCCTTGACCATGAGG
Gl_001237_Class_I	N/A	N/A	Chr12	22554457	Unique_Gl	Tm1_Mira454_Contig_396	CTATTTTGTTCTCGAGTTATGCTTCAACTGCCCATGCTGAAAATCTTTTC[T/C]TCTATTATAGTACTTTTACTAATACAATAATGATGGGAAATGGGAGAGAA
Gl_001241_Class_I	N/A	N/A	Chr10	3747109	Unique_Gl	Tm1_Mira454_Contig_398	TGCAGTGCCGCTTATTGCAAAAGATGTAATCTAAAATCATATTAACAAAT[C/G]AAATTTAACAGCTACTGAGCCAAGATACAATAACATGATTCAAAGATTTA
Gl_001242_Class_I	N/A	N/A	Chr10	3746911	Unique_Gl	Tm1_Mira454_Contig_398	ACCTATCCATACCAGCTAATGAGTCAGCGGCATCCAGTTACTGGCACAGC[A/G]CGGCTTGTGTTGGCGTCACCGATTGAAACAGTTGCAAGGGATTTAGAGGC
Gl_001243_Class_I	N/A	N/A	Chr10	3746831	Unique_Gl	Tm1_Mira454_Contig_398	AGTTGCAAGGGATTTAGAGGCCCATGCTCTAGCATTCATTGCACCTTGCA[A/G]ATTGCTTCTCTTGCAAGGTTCCTTCAGGGAATTAAACAACTGAATTGCTC
Gl_001307_Class_I	N/A	N/A	Chr10	51933613	Unique_Gl	Tm1_Mira454_Contig_410	TGCAAGAGGGTTTCCCCGGCGAAGATCTTTTTAGCGATGAACGGAGAAGA[A/G]ATCAACAAAAGGGCAACGATCAGACCCATTTGAGTTTTCGAGAGAATAGG
Gl_001316_Class_I	N/A	N/A	Chr06	45306446	Unique_Gl	Tm1_Mira454_Contig_412	ATATCCTAGATTACACTTGCGGTAAGTAATTGAATAACCTAGAGTCCGTT[T/C]AAAAATAGGGGAAAAAGAAAGAAGATAAAGGAAACCTCTTTAAGAAGACA
Gl_001317_Class_I	N/A	N/A	Chr06	45306810	Unique_Gl	Tm1_Mira454_Contig_412	TCGTGGAAAACAGCAGGTCCGGGATGGTAACTACATGCAGACTCATGGTT[A/C]TCTATTTCTTTGAAAACTTTACCACATCCTTTATTTTTGCAAGTCTGAGG
Gl_001321_Class_I	N/A	N/A	Chr06	45309793	Unique_Gl	Tm1_Mira454_Contig_412	GCGGCTGGTTTCTTTCCTTTTACAACTCGGTTGACTAAGACGACGGCGAG[C/G]AATTGGAAAGTCAAGCGAGGGCGAATAACGATTTCCTCCGGTTATGGATY
Gl_001372_Class_I	N/A	N/A	Chr05	22846702	Unique_Gl	Tm1_Mira454_Contig_421	ACACTGAAATCAAAGAGTGGATTATCAAAATTTCAAACAATTTTCTCAGT[T/G]CATGAATCATTACACAAGTTGCAAATAAACCATCTTTGATCTAAGCAGTT
Gl_001377_Class_I	N/A	N/A	Chr05	55949055	Unique_Gl	Tm1_Mira454_Contig_423	CATATAGCTTCAAAGTCTTGTCCTTGCTTGAGGCGTTTTCATAAAGAAAC[A/T]GGCTCACCACTGGATCTGTAACCTTATCCGCAGCTCCATGAAGTATCAGC
Gl_001406_Class_I	N/A	N/A	Chr09	4074627	Unique_Gl	Tm1_Mira454_Contig_428	AAGCAGACATAAATATATGATTGATAACATCTTAACACGCAAATAGTAAA[A/G]CCAAGGAACATAAATCAGGTTCCTGTTTTTTTCCTTCTCCTAGATTCGAA
Gl_001407_Class_I	N/A	N/A	Chr09	4074759	Unique_Gl	Tm1_Mira454_Contig_428	CTCCAATGCCCATATCTCTCAGTGTGAAAAACTGACCTGGGTATATAGAA[A/G]TTTGGCTTCTTCACTTCCTTCAAATCCTTCAGATTTGATGTCGCGTTCAG
Gl_001411_Class_I	N/A	N/A	Chr09	4075500	Unique_Gl	Tm1_Mira454_Contig_428	ACCAGCGGGTTGACTCGGAGGAGGAATCGAAGCGAGTTTCGAGATCGAAG[A/G]CGGAGTTGAGAGAGGGATCCTTGCAGGCGTTGAGCCATGGTTTGCAGACA
Gl_001412_Class_I	N/A	N/A	Chr09	4075708	Unique_Gl	Tm1_Mira454_Contig_428	AGTTTCCCCGGTTCCTTCTTTGCACTCCATGTTAGAAAACGATCCTTTTG[A/G]GAAGCAGCAACTATTGTTTCCCTCTGCTGTAAAAACTATAATTCGCGAAC
Gl_001416_Class_I	N/A	N/A	*	0	Unique_Gl	Tm1_Mira454_Contig_430	TTCACAGGTCAATTGACATTTGACAACATGAAGCTTGTTCAACAAAACCG[T/C]ATGCCCTTGGAAATTCAACAAAAACAAATCGCTAAAGTTTGCCACTCACA
Gl_001417_Class_I	N/A	N/A	Chr09	31859291	Unique_Gl	Tm1_Mira454_Contig_430	GCCATGACCATCAATGTCAAATCCGTAAAAAGTACATTATTTCTCTCCAA[C/G]TCTCCACCAATCAAATTTATGGCCTTCCCTTCAACTGCACAACAATGATA
Gl_001418_Class_I	N/A	N/A	Chr09	31859350	Unique_Gl	Tm1_Mira454_Contig_430	AATCAAATTTATGGCCTTCCCTTCAACTGCACAACAATGATAATAAATTT[A/G]CCTATGGCTTGAGTGCCAAGGCCAACCCAACCTTAGCACTCTTTTCAATT
Gl_001419_Class_I	N/A	N/A	Chr09	31859594	Unique_Gl	Tm1_Mira454_Contig_430	GAGAGTGTTCTCGTTACTCGAGAAACTATGGGTCAGCTCTGCACCAACTG[T/C]TGTGTTAGTCAATGGACTAACAATGTGGTAGTAGGAAGCAGTAAGAGTAT
Gl_001510_Class_I	N/A	N/A	Chr06	48867505	Unique_Gl	Tm1_Mira454_Contig_440	ACAATCACTTTTTGGGGGTATTTGCAAACTTATAGGAATACTGAGCAAAA[A/G]CATCATATTCTCTTTCACCATTCACTTCTTCAATTGGCACTGCATCACAC
Gl_001511_Class_I	N/A	N/A	Chr06	48867889	Unique_Gl	Tm1_Mira454_Contig_440	ATTATGTCTTCCCCTTGATGGAACACCCATGCTAGAGCTAGCTGAGCAGG[C/G]GTGCATTTATGCTTCTTTGCCAAGTTTTCTAAACGAGCATAAACGAGCTT
Gl_001622_Class_I	N/A	N/A	Chr01	15373046	Unique_Gl	Tm1_Mira454_Contig_458	CCCTGAATGGGGAAGAATGAATTTGAAGGTGGTATTTTTATATGCTATTC[A/G]ACAAACCCAAATCTTAAGGCTTCAAGTTTCAAAAATAAGGAAATCAACAG
Gl_001623_Class_I	N/A	N/A	Chr01	15372963	Unique_Gl	Tm1_Mira454_Contig_458	AAATAAGGAAATCAACAGTGTGCTTACAACAACAACTATCGACACCTTCA[T/G]TTATGGCCGAACCCTCCATCCACGCTCAGCAAGTGCTTCACGCACCTGAC
Gl_001630_Class_I	N/A	N/A	Chr09	1562603	Unique_Gl	Tm1_Mira454_Contig_462	CATATACGATATAGGATTAACTCATGACCCTTGATCTCTTGGAACAGTGG[A/G]TTCTGGCAGAGGTTGAAAGATGATTGGTGCTCCATATTGTGGGTAAAGTA
Gl_001648_Class_I	N/A	N/A	Chr06	20373628	Unique_Gl	Tm1_Mira454_Contig_464	AACCAAAGCAGAAAATAGAAAAGAGATAAATAAATTAGAGTTGTACGTAC[A/G]TTCACAATCCACCAACAATCACAACCAGTTCCAAATTCATTTCATCTCCC
Gl_001654_Class_I	N/A	N/A	Chr01	19615618	Unique_Gl	Tm1_Mira454_Contig_466	AACAGTAAACACCAGGAGGCCTATTCATCACTATCAGCAGTAGCAGCTAG[T/C]GGCTGAAGAGCTTTGAGAGGATTCATAATGACACCATCGATAAGTCCATA
Gl_001669_Class_I	N/A	N/A	Chr04	41649358	Unique_Gl	Tm1_Mira454_Contig_470	GAGAAAGTAAATGATAAAATGGGAGATTTGTGGTAGTGGTTAAACGGATC[A/G]GATATTAGCCTTCTATAGGCAGCTCCCCACAATTGACAATTCTGCATGGT
Gl_001673_Class_I	N/A	N/A	*	0	Unique_Gl	Tm1_Mira454_Contig_470	GAGGGCAATGAACCATCTGCAATGAGAAGGTGGAGGCCATCTTTTTTCAG[T/C]GGTTGAAGGGTGGGAAAGGTCCTCTGTTATGTGAAAGGAGAAGAGGAGGG
Gl_001674_Class_I	N/A	N/A	Chr04	9563953	Unique_Gl	Tm1_Mira454_Contig_471	GTGGGTCTGAGTTTAAAATGACACTTGATAGTGGTCGATCAAACAGCTAC[T/C]GGAACTTTAAGGGACCCTAGTATCTTATCATCCATCTCAAACTGCATAGG
Gl_001675_Class_I	N/A	N/A	Chr04	9564008	Unique_Gl	Tm1_Mira454_Contig_471	CTTTAAGGGACCCTAGTATCTTATCATCCATCTCAAACTGCATAGGCTTC[T/G]TGTCACGCCCTATCTTTACATACTCCTCGAATCGCTCCTTCAAGTCTTCT
Gl_001685_Class_I	N/A	N/A	Chr08	33047876	Unique_Gl	Tm1_Mira454_Contig_473	TAATAAATGCCGAGAAAGTTTCTTTTATTGTGAATGGATGCATTCCATCA[T/G]ATAATGTCAAGAGTAGAAGAAAACAGAGGCAAAACAAAAAGACCATTAAT
Gl_001759_Class_I	N/A	N/A	Chr02	1780947	Unique_Gl	Tm1_Mira454_Contig_486	AAAAGCTCAGTTTTGATGAATGAAATGCAGCTGCTTTGAGATACGGAATT[A/G]AGGAGTGAATGGAACTATGGAAGAGTAAGAAAGGCAGATAAAGGACGAAA
Gl_001801_Class_I	N/A	N/A	Chr08	53923783	Unique_Gl	Tm1_Mira454_Contig_491	AAGTCAAATGAACGAAATTGAAGCAATCTCCCTAGATTACATCTTTAGAG[A/C]AGTTCTTGCCATCACTAGAGCACCCTCATAAGTTTGATTTCCACCGATAA
Gl_001804_Class_I	N/A	N/A	Chr07	18411259	Unique_Gl	Tm1_Mira454_Contig_491	ACTGCAGATAACACGGTTTTTGAAAAGAACGAGAAGCGAGAAGGGATGGC[A/C]AAGCGTGTGGGTATGAGTCGGGATAACGGCAGAGGCAGGAAAGGGTGGAC
Gl_001805_Class_I	N/A	N/A	Chr07	18410673	Unique_Gl	Tm1_Mira454_Contig_491	TTCCTCTTTCACTTCCAGATGGTTGCTTTTTTGTTGATTGTTGTTGAGGT[T/C]TATATTCTATAGAGGAACCCCCTCCTGGCTTCATGCTTGTAACCAAACTA
Gl_001863_Class_I	N/A	N/A	Chr09	22335144	Unique_Gl	Tm1_Mira454_Contig_504	AAAGTAACAAAGAATGCGACCTCGAGCTGAGGTCCATTAATTTTAGACTT[A/G]AATATTAGATGCTAAGCACAATATAATGAGCTATATTATATAATTAAAGA
Gl_001871_Class_I	N/A	N/A	Chr08	46063174	Unique_Gl	Tm1_Mira454_Contig_505	ATATTTAATAAGCCTAAATTATAAAGGAAATCTGAACCTTAAAACCTTGA[A/G]CTATTAAGACGTATAACAACCGTTTTGCCAAACTCGGATTATCACTCAAA
Gl_001878_Class_I	N/A	N/A	Chr08	46065588	Unique_Gl	Tm1_Mira454_Contig_505	TGCTGCACACGCAAGGAGAGAGTACCAGCTGCCTGTTTCCCGAAACACCA[A/C]GGCAAACAATGACAACCAGGCTGAAGCACATCATCAAACTTCCCAAATGC
Gl_001901_Class_I	N/A	N/A	Chr04	59243267	Unique_Gl	Tm1_Mira454_Contig_508	ATATCAGCTAAGTAAAGGAAATCACAGTCGATAAACAGCGCCCAACCATC[A/G]TAATTCGCCAAGTAGGGAGTCAGGAACCGGGAAAACGAGAACTCGGTACT
Gl_001907_Class_I	N/A	N/A	*	0	Unique_Gl	Tm1_Mira454_Contig_510	AACTGAAAGGTTGAATATAACCTTGTCAGCCATCATAAAAACTACATTAA[A/T]GGCTAATGAACGAAAAACATGTCTGTGCAAGCTAGGGCATTGACAAATGT
Gl_001937_Class_I	N/A	N/A	*	0	Unique_Gl	Tm1_Mira454_Contig_517	CATTTTATTTAGCATATCCAGTGATATTAAGATCCAGAATTATAATACAA[C/G]TAAAATCTGTGCACACTTATGGATGGTGTCCAGCAAAGCCTCAATCGGCT
Gl_001939_Class_I	N/A	N/A	Chr02	3555952	Unique_Gl	Tm1_Mira454_Contig_517	TCAATTCCGCTGAATGGGGTGGTTTGGGTTTGAGATTAATTTTAAAAATA[A/T]TAAATGAGATCGAGGAAACGATCAAATCAAAGCCTTAATAAGCAAAATCT
Gl_001970_Class_I	N/A	N/A	Chr02	59035528	Unique_Gl	Tm1_Mira454_Contig_520	TGAAAGTGATGAAGAAAAAGAGAAGGATCCCATTTGCTGATTTGCTTCTG[A/C]AGGAACTTCCCACTGGTTCTAAACCCGTGAAGGCATAGTATCTTCATATT
Gl_001979_Class_I	N/A	N/A	Chr13	47102201	Unique_Gl	Tm1_Mira454_Contig_523	ATTAGTTCATAATTTGAAAAATACGGAAAAATTTACATGTTGAAATTCCA[A/G]CATAAATGTATAAACTAACAGGGTCAAGTACCAATTCAACAAAATATAAT
Gl_001997_Class_I	N/A	N/A	Chr12	16214747	Unique_Gl	Tm1_Mira454_Contig_526	TTGGAATAGCCCACAAATCTATATTCATACTACGCTCATTCAAACAGTTC[A/T]ATTCGAAAGGAACTTCCAAAAGCAAGGGCTTTATCCTTAATCCGGCTAAA
Gl_002022_Class_I	N/A	N/A	Chr05	521256	Unique_Gl	Tm1_Mira454_Contig_533	GACTAACTGTTTCCCGACATTGCGACCGATGAAGAGGCCAATGAGAGCTG[T/C]TGGAGCACTCTCAATACCTTCGGCTACGTCTTCAATGTACGTTATCTTCC
Gl_002030_Class_I	N/A	N/A	Chr06	48661437	Unique_Gl	Tm1_Mira454_Contig_534	GCTTTGAGTTGTGCTATCTGGTTGTCGATATCTTGCACGGTCATTGTGTT[C/G]GAATCTACCTCAGACTCTAGGTTTGTTACCTGTTGTTTTAACTCGCTGTA
Gl_002032_Class_I	N/A	N/A	Chr09	1633686	Unique_Gl	Tm1_Mira454_Contig_535	ATCATTCTGGGTGGTGCTGTTGGGTATGTTGCCACTGATTCAGCATTTAC[T/C]TTGACTGCATATTCATGGGCGTTCGCATATTTGGTGACAATTACTACTGA
Gl_002033_Class_I	N/A	N/A	Chr09	1633989	Unique_Gl	Tm1_Mira454_Contig_535	TTGTTCGGTTTGCTCATTAGTTTCTTCGGATTTGCGGCTAGGAAGGCGAT[T/C]TCCGCCACAGCATTTACCGTGACTGGTGTAGTGAATAAGTTTCTTACAGT
Gl_002037_Class_I	N/A	N/A	Chr09	1634286	Unique_Gl	Tm1_Mira454_Contig_535	CATGCTTCTGTATGAGAAGTGTTATTTCTTAGTTTTCATGGTTTTAGCCT[T/C]TAAGAATACTGTTCGAATGTATGAATCTTTAGTACCCCTATTTTTGAAAG
Gl_002050_Class_I	N/A	N/A	*	0	Unique_Gl	Tm1_Mira454_Contig_541	TTGAAAGAATATTGAACACATTGAATGGGACTATTCCAAATACAAAGCTG[A/G]TACAGGTATCCCCCCTAATAAATATAAGGATAAATGGGAGAACCATAAAA
Gl_002051_Class_I	N/A	N/A	*	0	Unique_Gl	Tm1_Mira454_Contig_541	CCCCCTAATAAATATAAGGATAAATGGGAGAACCATAAAAAGTTAAAAAA[A/C]GCTTTGGAGGGGTAAGCTAAGAATTCTTGAAAGTTATTGCTTGTGCTTTT
Gl_002052_Class_I	N/A	N/A	Chr03	33978074	Unique_Gl	Tm1_Mira454_Contig_541	TTGGAGGGGTAAGCTAAGAATTCTTGAAAGTTATTGCTTGTGCTTTTCAA[A/T]GGAGACTATAAACTAAGAGAAATAAAAGCCGGAAGGGAGGCGTTTATGCT
Gl_002075_Class_I	N/A	N/A	Chr04	2038190	Unique_Gl	Tm1_Mira454_Contig_544	TCCTATCAACTCCGGCGGCGGATATGCGACGGCAACGCGATGGAGTTTGA[C/G]AGTGTGAGAAGGGCGGCTGGAGTTTTGAAGGGTTAAATACTATATCCTTT
Gl_002118_Class_I	N/A	N/A	*	0	Unique_Gl	Tm1_Mira454_Contig_556	CTATTATTAAGTTTCAATCTTTCTTTTTTAACACTATTGAGAGTAGGTGG[A/G]ATATGCAATTGTAGAAAAACTTCGGTCACATTCTTCAAATGAGGTCCACC
Gl_002121_Class_I	N/A	N/A	Chr07	14162715	Unique_Gl	Tm1_Mira454_Contig_556	CATTGTCCCATGCACCACTGGGAGCAGCCTTTGGCCCTTCAATGTAGTTT[T/C]GATTCCCATGAGGGTTATGGGGTCCTGGGAGTCCACCTGGTCCTGGTTGA
Gl_002203_Class_I	N/A	N/A	*	0	Unique_Gl	Tm1_Mira454_Contig_568	CTCAGAACTCCAAATTGCTTCCAGCGCATTACGGGCATAACTTGCGTCAT[T/C]AGTAACCACCAATGCAGTGCTCCGCTCCGATCTTAAATCCATGCAGATCA
Gl_002204_Class_I	N/A	N/A	*	0	Unique_Gl	Tm1_Mira454_Contig_568	TCCGCTCCGATCTTAAATCCATGCAGATCAGGGATCAGAATCGTATGAAA[A/C]GACTCCTAGAAAAGTTATTTCTTGAATTTTCGGGGATTGAGATCCCGGAA
Gl_002205_Class_I	N/A	N/A	*	0	Unique_Gl	Tm1_Mira454_Contig_568	TTCTTGAATTTTCGGGGATTGAGATCCCGGAATGTGCGATTTGACAGTGT[A/G]GTTTTACTTTGCCCAGCTGGTTTTAAATTACAGATTTAATCCTTTACAGT
Gl_002206_Class_I	N/A	N/A	Chr09	62352027	Unique_Gl	Tm1_Mira454_Contig_569	CAATTAAGAAACTAAAATAAGGCCAGCCAAAGAGGTTCTTATCATTATTA[A/G]TTATTAATAAAATACTTTTACTGAGTCTGTCAGGCAGTAATTCCGAGATC
Gl_002207_Class_I	N/A	N/A	Chr09	62352223	Unique_Gl	Tm1_Mira454_Contig_569	TCATCTTGTGTCCTATGCTTACCCTTGGCCCTGTAAATCGTCATCACAAA[A/T]ATGTCACCTTCCAGGAGTGCCCGAGTCCTATGACTATCATCTGATTCCTT
Gl_002226_Class_I	N/A	N/A	Chr13	4880094	Unique_Gl	Tm1_Mira454_Contig_572	CTCTGGATGAAACTAGGTTTGCTCCAACTCTGAATTTAGTGTGGGAAAAT[T/C]GTGATAAAAATGTTGCTATGAATGATAAGAAAGATGGGTCTTTTGTTTCG
Gl_002227_Class_I	N/A	N/A	Chr13	4880241	Unique_Gl	Tm1_Mira454_Contig_572	GGCTTGCATTGCCATTGTTAATAGATCTCTGTGATAAGACTGGTTTGGCC[A/C]TTCCGGTTTGTTTGATTCGTCTCCCAGCCGAGTTAAAGGTCAAGATCCTG
Gl_002231_Class_I	N/A	N/A	Chr13	4880441	Unique_Gl	Tm1_Mira454_Contig_572	GAAGAGTTTGGGTGTACGTCAGGAACTGTAGCAATGGGGAACTGGAAAAA[A/G]ATGTTTATTTCATGTTGGGAGAGTAGGAAGAAGCGAAATCGGGCGATTAC
Gl_002232_Class_I	N/A	N/A	Chr13	4880579	Unique_Gl	Tm1_Mira454_Contig_572	CTATACTTCCCGATTTGGAGAGATCCCAATCCATTCTTTCCTTCATTCGG[A/G]GTTCCTCACGTAATTGGAGGTGAGCACGATGCATCACCATTTGTTGCTCC
Gl_002249_Class_I	N/A	N/A	Chr12	5987333	Unique_Gl	Tm1_Mira454_Contig_575	CAAGAGAAGTTTCAAAGTGAACTGGTTGATATTTGTATCATTACAAACTT[A/G]TAAAAGGTTACACACGAATAAAAAAACAACTTGTCAGAGACTGTGGATCA
Gl_002250_Class_I	N/A	N/A	Chr12	5987181	Unique_Gl	Tm1_Mira454_Contig_575	GGTGCTTTAGAGTTTAGGCTCAAGGAAGCGAGCACCTAGTGAAAAGCAAT[A/G]TACCATTCTAAGCGAGAAAAGAAAAAATCCATATAATACTATAACCATAC
Gl_002266_Class_I	N/A	N/A	Chr02	434108	Unique_Gl	Tm1_Mira454_Contig_578	TACATATAATCACGTAGCCAAAACATACTAAAAGCATATAATCACGTAGC[T/C]GAAACATACTAAAAGCATATTTTTCTATATGATACAAACTATGTTCATTA
Gl_002270_Class_I	N/A	N/A	Chr02	433942	Unique_Gl	Tm1_Mira454_Contig_578	AGAGTGCAGCAATTATTCGGATTCTGGCGTCTTGAAATGGTCGATTTGAA[T/G]GTTTTCAGCCTCGAGTTTCTTGTAGTTGCTGCCGGTTCGATTAATGTAAT
Gl_002291_Class_I	N/A	N/A	Chr11	49858641	Unique_Gl	Tm1_Mira454_Contig_582	AATGCATGGATCTTACAAATTAATACCCAACAAAGCTAAATGCAAGTTCA[T/C]ATTTTCGAAAGACTTGTTAAATCAAAACACCCTTGGCTTTGCAACAATGG
Gl_002302_Class_I	N/A	N/A	Chr08	50858735	Unique_Gl	Tm1_Mira454_Contig_585	TTGATGGTACAACATGAGGATTGCCAACCACTGGCACCCCACTTGTAGCA[T/C]ACTCTTGCAACACCTGTACAAGAGCAAATGGGGGAAGGCACCCCAGAGAA
Gl_002303_Class_I	N/A	N/A	Chr08	50858633	Unique_Gl	Tm1_Mira454_Contig_585	TCAAACTTCGTTCCATCAAGATTGATGTTGGGATTTTTCTTCTCGCGTTT[A/G]GTTTCCGGAATGCTTGGTCCCTTTCCCTTCTTAGGAAGAGAGGGTTTCTT
Gl_002330_Class_I	N/A	N/A	Chr06	19291698	Unique_Gl	Tm1_Mira454_Contig_591	TATCTTGCACATAGAACATTAAGCAGCACATGACATAACATGAGATCGAC[A/G]AAGTACTGGTGGCCAATCTCACCATCTCTCCACTTCATCTTTAGGGGAGC
Gl_002398_Class_I	N/A	N/A	*	0	Unique_Gl	Tm1_Mira454_Contig_601	CTTCTGTGCTTCCATTTTCTTTCCCAATTCCATCAGTTTTCTCCATTTTC[T/G]GATTCCCTCAATTATTGCTCCGAAATCAAAACATTSMAAAGTGGTTGAAC
Gl_002422_Class_I	N/A	N/A	Chr01	54483960	Unique_Gl	Tm1_Mira454_Contig_606	GTAACACAAGGAGCAGAAACAGCAGTATAATCATCATCAGCGTAAATCAT[A/C]AAATTTAAGGCCAAACAAGTGAAACATTTCCGGAAATAATTGTTATAAGG
Gl_002469_Class_I	N/A	N/A	Chr05	53343873	Unique_Gl	Tm1_Mira454_Contig_611	AAGAATCTAGATTTTGCCCAAGCTGCTGGTCTCCCTCTTGCTATCGAAAC[T/C]GCCTACGAGGGTCTTGAGCGGACCGGCTTTTCATCCGGGAAATCCATCCT
Gl_002471_Class_I	N/A	N/A	Chr05	53342964	Unique_Gl	Tm1_Mira454_Contig_611	GTGAAACCGGTTGTTGATCCCCGGGGACCATTCCCATTTACTCAAGTTGA[T/C]GAGGCTTTCTCATACATTGAAACAAATCGAGCGACCGGAAAGGTAGTTAT
Gl_002472_Class_I	N/A	N/A	Chr05	53342892	Unique_Gl	Tm1_Mira454_Contig_611	ACAAATCGAGCGACCGGAAAGGTAGTTATACACCCAATTCCATAACTCAG[A/G]TAGAACAGAGAAAGGGAAACAGCCATTTTCTATTGCAAGCTGCAAAACCC
Gl_002482_Class_I	N/A	N/A	Chr07	6473479	Unique_Gl	Tm1_Mira454_Contig_616	TCCAGAACTGGTAACTCACAGGAGGTTTGCTCTTGGAAGCTTGTCCCAGG[T/C]TCTTTGACTTGGCACAGTAATCTGCCATGAGGAGAAAAAGGGTGCAACCC
Gl_002504_Class_I	N/A	N/A	Chr01	15493579	Unique_Gl	Tm1_Mira454_Contig_620	TGGTGGTTGTTTCTCTGAAGTGGTCTCTTGCACTGCGGTGTCTGGAACTG[T/C]ATCTTCAGTTATTGGCTTTGAATCTCGGGAATCAAATATTTCTTGAGAAC
Gl_002511_Class_I	N/A	N/A	Chr01	15491251	Unique_Gl	Tm1_Mira454_Contig_620	CTTGCTAGCTTGCCGGGAAATCTCTTTCTCCACGTCATCATCGTCGTCTT[C/G]CTGGAAGCCTCGAGGAGGAGGGAGCGGCGGTCTTGTCGCCGGCTTTTTCT
Gl_002520_Class_I	N/A	N/A	Chr08	7922081	Unique_Gl	Tm1_Mira454_Contig_623	TAAGCAGATTTCTTCTGCTTCATAATAATGATCATCAACTCCACTCCTTC[A/G]GCCTTAACGAACCTCTCCTTGTTCTCCAATGGCATCAATAAACAACACAA
Gl_002540_Class_I	N/A	N/A	Chr07	27383594	Unique_Gl	Tm1_Mira454_Contig_626	ATAGAAGAAATTAATGAAAATTTGATCTTGATGAAATTTCTCTTGTATCA[C/G]TGATATGGCTTTAGGTGGAACACTTGACAAGCTGGATGGTATGATCCCTT
Gl_002604_Class_I	N/A	N/A	Chr05	9061996	Unique_Gl	Tm1_Mira454_Contig_642	CTCTTTTTGTGTTGGTTGATTTACACCATTAGTGTCAAATGTGCAACTTG[C/G]AAATATGTCTGTTTTTGGCTTTGGGGAACTCATGGATCATGAAGATGAAG
Gl_002629_Class_I	N/A	N/A	Chr02	11189669	Unique_Gl	Tm1_Mira454_Contig_646	AGTAAAACAGTCAATATTTTCATCTCACACAACATCCATCCTACAACAAC[A/G]GTTCCCGAACCAACTGGAACCAACTCCATTTTGTTATCCGAGAATTCAAT
Gl_002630_Class_I	N/A	N/A	Chr02	11189814	Unique_Gl	Tm1_Mira454_Contig_646	AGGGTATGAAGGAGCTGAGCTTAAGAAAATGCCACTAACCTCTCAGATTT[A/C]TATCATCTATATTCTTGAAAGTTTACATGGCCCGTTGCTTGTGCATGCTC
Gl_002717_Class_I	N/A	N/A	*	0	Unique_Gl	Tm1_Mira454_Contig_665	TCAGGTGRAAACTAARAGAAAAATTGTTAGTCTCCRTGCCGAGGAATGGA[T/C]AATCCAAATCMAACAAACCAGAACCTTATAGCTCAAAAAAGAACCATCTC
Gl_002720_Class_I	N/A	N/A	Chr12	26682912	Unique_Gl	Tm1_Mira454_Contig_665	TCTCTTCAGAATTGGTTTTCGATGACGAAGACGATTTCTCTTGATTTTCG[T/G]TAGGAGTTGCGGTGGAATTAGATAAAAACCTTCCATAAATTCCCAAGGAT
Gl_002721_Class_I	N/A	N/A	*	0	Unique_Gl	Tm1_Mira454_Contig_665	TGAATTCAGCTCCAACAGGAATAACCGGAGGGAAGGAAGGGAGAGATGGA[T/G]CGCAAAGAGAGTGGGGGGTTATGGTTGAAGATGGAATGGAGGATCTGAAT
Gl_002736_Class_I	N/A	N/A	Chr03	45085504	Unique_Gl	Tm1_Mira454_Contig_668	AAAGTATCCCAAAAAGAAAACACAGCATGATAGGGTTAATACAAGCTTAT[A/T]TCACATTCTCATATAATGTGTTATATAACATTCACAATTAAAAAAACAAA
Gl_002755_Class_I	N/A	N/A	Chr06	48355309	Unique_Gl	Tm1_Mira454_Contig_672	TAAGTGGTCTTGCGTTGACCACAACGCCCACACTTAAATTGATCTGTCGT[A/G]GCCTTTGGTGCACCAGCACGTTCACAATCAAACAGAGCCTTGTCTTTAAT
Gl_002756_Class_I	N/A	N/A	Chr06	48355183	Unique_Gl	Tm1_Mira454_Contig_672	TCACTGGCCATTTCCTCTGGGGTCATAGTTATGAGCCTTTCAGGTTTCAC[A/T]TCGCCCAGAAGAACCTTCCTCCTTAAATCTGGATTCTTTGGATCCTTGAT
Gl_002814_Class_I	N/A	N/A	Chr01	3488083	Unique_Gl	Tm1_Mira454_Contig_680	TGGAGGATAAGAATCTGTAAATACGTATTCTGTGATTAGTACAATAATGC[A/G]TAATATGGATTTGGATATTGCGTACACATAATAAGCAAGTATATAGTGGC
Gl_002851_Class_I	N/A	N/A	Chr08	44415118	Unique_Gl	Tm1_Mira454_Contig_688	CCGGATAAGCGATGCAGAGATGGGATTTGAAGGGTTTTAGCAGAAAGTGC[A/G]GGTTTTGGTTGAAGCAGAGATGATTGGGTTATAATATTAGCTGCCATTTT
Gl_002883_Class_I	N/A	N/A	Chr02	55892240	Unique_Gl	Tm1_Mira454_Contig_693	AGAGCCATAAGACCAGATGCGAATCCATTATGAGTTCTGTTAAGAGGTAA[T/C]GGAAGATCAATTGGATGGCGCAGGCTAACTGATCTTGCACCCTTGACAGT
Gl_002884_Class_I	N/A	N/A	Chr05	10371746	Unique_Gl	Tm1_Mira454_Contig_694	CAAATACACTTCCAAGTGATCCGACAAGGCTGATTTGTCTATGTTTTCAT[T/G]GTGGTATGATTTGCACACAAAGTAAATCACCGTCTGAATAACTAATACAA
Gl_002900_Class_I	N/A	N/A	Chr13	29097500	Unique_Gl	Tm1_Mira454_Contig_697	TTCCATCTGATTCAACGAGAAAGCTCCCGCTTTCAGTCCCGACAACATCC[T/G]CAAAACAAAGGGACAGTGAGGAGAAAACCTTGGTTGGTGTCGGAAGATGA
Gl_003004_Class_I	N/A	N/A	Chr12	5776186	Unique_Gl	Tm1_Mira454_Contig_711	GCATTTTCACCAGCAGCACCCATGGCTACATGCAATGGATAGAAGTGGTC[T/C]GGCCATGGGTGAGCCATCTTCGCATGCGGTGCCTTCTCTTGATAGCAGTT
Gl_003011_Class_I	N/A	N/A	Chr12	5774468	Unique_Gl	Tm1_Mira454_Contig_711	CCATGACTGCAAGAAATGCCTGGCGGGAATCGACTTGTCTATGGCCAGCG[A/T]CGGTGCTCCGTGTGATATATAGAAAGTATCCTTCATCGTCAACGCCATCT
Gl_003052_Class_I	N/A	N/A	Chr05	33058643	Unique_Gl	Tm1_Mira454_Contig_717	ATGGTGTGCTGGTACTTGCTACCAGGTTGAACAACGACTGATGGGAAGTT[T/C]GGTTGGTTTATCGCATTTGGAAATCCCTGCGTTTCCAAGCATAACCCTGC
Gl_003057_Class_I	N/A	N/A	Chr11	59286131	Unique_Gl	Tm1_Mira454_Contig_719	GTTCGAGCTTTGTTGAGACTTTAAACTGAGCTTTGCTGAATTTTCGTGAT[A/C]GTCGAGAAAGAAAATTATGGGAAGGAAATTCTTCGTTGGCGGCAATTGGA
Gl_003117_Class_I	N/A	N/A	Chr11	13762325	Unique_Gl	Tm1_Mira454_Contig_731	AAAGGGGTTATCTAACTTGTGGATCCTTTGGTATCAAAGTTCAGCATAAT[T/C]TTGTGTTTAATAGTAATAAGAAAAGTACATTTTGTTTGCATTTGTATTTG
Gl_003141_Class_I	N/A	N/A	Chr04	8484423	Unique_Gl	Tm1_Mira454_Contig_739	AACTATTCTTTAATATCGTGCCTTTTTGGTTTTGTGCTATAAAACAAGTA[T/C]AGATATTTGACATGCATAGAGGAGGCTAAAAAGGCCAGCCATGTCGTCAA
Gl_003146_Class_I	N/A	N/A	Chr04	8483542	Unique_Gl	Tm1_Mira454_Contig_739	CAGGAGGGGGACTGTCTTGATCATCACTCCCAGACATTGTAATGCTAGAA[T/C]TGCTCTCAGAACTCGATACCTCAGAAATCTCAGGTGCAGTTCTTTTATTA
Gl_003242_Class_I	N/A	N/A	Chr07	3799138	Unique_Gl	Tm1_Mira454_Contig_755	TTGAACTACTTCTCGCTGTTTGGATTCTTTCCGATGCATATGAACGCCAT[A/T]TATGAGGTGATAAGAAGCTTCACAATGAAGGTTAAATATGGAGCAGATTA
Gl_003245_Class_I	N/A	N/A	Chr07	3798864	Unique_Gl	Tm1_Mira454_Contig_755	CTGCCTAATGCATCTTCCTCCATAATAAATATCTATCTGTGTAAACTTAT[C/G]GGGCTTGGGATTTGGGAGTTCATGATGAATTTCCATTTCCATGATATCTG
Gl_003318_Class_I	N/A	N/A	Chr08	35710275	Unique_Gl	Tm1_Mira454_Contig_768	CCCATGGTCGAAACTGCCTACGGATATCCATGAAATATCTCCAAAGCAAG[T/C]CAAACTACAACTATCAAACATTGTTACATAAACATTGTAAAGATCCAAAT
Gl_003319_Class_I	N/A	N/A	Chr08	35710348	Unique_Gl	Tm1_Mira454_Contig_768	GTTACATAAACATTGTAAAGATCCAAATCCACTGGCTTTATAATATACTA[T/G]TACAAGTAGCTAGTGGGGGCATACTGGGAACGTTTGAAGGTTTGTAGTTC
Gl_003321_Class_I	N/A	N/A	Chr07	2779495	Unique_Gl	Tm1_Mira454_Contig_771	GGATTGCCATACATTTGGCACAGCAAAGCAAGCAACCCATTCGTGAATCT[T/G]AGGAAAGAATACAAAGGGATCTACTGGCAAGAAGAGTTGATCCCATTCTT
Gl_003322_Class_I	N/A	N/A	Chr07	2779789	Unique_Gl	Tm1_Mira454_Contig_771	GGTGCCTCGAAATAAGCTTACTTCGCGTTAAGTTTAGCTGCTATTGGCTC[T/G]TATCGCTGATCATCCATTTTTGTTCAAGGTCTTGCATTAAAGCTTGGAAT
Gl_003345_Class_I	N/A	N/A	Chr11	59148968	Unique_Gl	Tm1_Mira454_Contig_775	AAGGTCCAGTAATAAGCACAGTTTCTGAAAACGTTTGATAGTGGGGACGT[T/C]GCATGGCTGAAACGGTGGATGAAGAATGTTTCCATGATTCGTTTGAAGTA
Gl_003346_Class_I	N/A	N/A	Chr01	25510659	Unique_Gl	Tm1_Mira454_Contig_777	AGATTTGCATATGAAACAAAATGAGATTTCCTGTGTAATGGCACCAAAAA[T/G]AAGGTACCACAAACTTAAACAGAATGTGATCTGTTCTACCAATTTATAAG
Gl_003350_Class_I	N/A	N/A	Chr01	25506643	Unique_Gl	Tm1_Mira454_Contig_777	ATCCCTGGCTCTAGTTTCGTTTCTTATGTGGATCCAACGATGGAGATTGG[T/C]TGAGTTATTTCAGGTTAGTAACCCTCATCCAATTACAGAATTCAAAAATG
Gl_003372_Class_I	N/A	N/A	Chr12	25068093	Unique_Gl	Tm1_Mira454_Contig_784	GGTACACCTCCCGGCTGTATCCAACTATGTAGAAGCTGAAAGATTGACGA[T/C]GATGACGCATGGTGACACGGGTCACTGGGACCACTGAGATTGTATGTCTC
Gl_003405_Class_I	N/A	N/A	Chr01	46965231	Unique_Gl	Tm1_Mira454_Contig_789	TCGTCTTTTTCTTTAAGCTGTATTCTCTCTTTCTCTATACGTTCAGCTTC[T/C]TCTTTAGAAGATCCCACCCTACTCCTCAACCCAATAAGTTTTTTAATATA
Gl_003435_Class_I	N/A	N/A	Chr12	9263341	Unique_Gl	Tm1_Mira454_Contig_795	CTCGAATATGCTTTTGGGTTACACCTTTAGGACAAGGTTCAGACATGTAC[A/T]TAATGCACAAAGAAAATTGGGACTTTAAAACAGGTTTTTCAAGGGGGAAT
Gl_003475_Class_I	N/A	N/A	Chr04	28511074	Unique_Gl	Tm1_Mira454_Contig_803	GGTTTTTCTCATTTTTTGGAGGCTAATAACTGGAGTGAGCTTGTTGGAGC[T/C]GGTCTTTGTACAGTCAGTAAAGGTTGGTTGCCTTTGAATTCTAGCTATAT
Gl_003490_Class_I	N/A	N/A	Chr10	17779983	Unique_Gl	Tm1_Mira454_Contig_806	CATCTTGTTTTTCAGGCTCTTGCACCTTTTCATCATGTCCCTCACCCTGA[A/G]CTACCTCTGGAGGATAATGGGGGTAACTCTCATGGCTTTTGGTCTGCTCT
Gl_003491_Class_I	N/A	N/A	Chr10	17780064	Unique_Gl	Tm1_Mira454_Contig_806	CATGGCTTTTGGTCTGCTCTGGGGAGAAGTAACCGTAGAGGTTAATGGAC[T/C]TTAGCCTTTGCAAAACAGAAGGGGATCTCTCAAAGGAAGGCTGGCGCTGT
Gl_003492_Class_I	N/A	N/A	Chr10	17780123	Unique_Gl	Tm1_Mira454_Contig_806	TGCAAAACAGAAGGGGATCTCTCAAAGGAAGGCTGGCGCTGTTGTTGAGG[C/G]GTTTGTTGTTGAAAAGAGAAATGGAAATCACCCACATCAGAGACACTTTC
Gl_003498_Class_I	N/A	N/A	Chr07	9106027	Unique_Gl	Tm1_Mira454_Contig_807	AAAACCCAGATCAAAGAACACAAACTTGTTCCAAGCATAAAACATTCAAC[A/C]GTAGTTTACAGTTGGTAATTGAGGGTGTTGTCCTGGGGGGCAGGTGTGAA
Gl_003500_Class_I	N/A	N/A	Chr07	9106298	Unique_Gl	Tm1_Mira454_Contig_807	CTTCTTATTGTGTCATTTCCCCCCAATCAATGGTGATAGTGGAAAAAACA[A/T]TAAGGTTCCTGGAAATGGTTGGAGAATCAAAATGCAAATTTCCATTACCA
Gl_003560_Class_I	N/A	N/A	Chr13	50772876	Unique_Gl	Tm1_Mira454_Contig_819	GGCTTACCAGGGACAGCACCTTTGATCATCACAACTCGAAGCTCATTGTC[A/G]ATTTTCACAATCTTGAGCTTTCGGATCTTTCTTTTGCTTCCTCCCATCCT
Gl_003561_Class_I	N/A	N/A	Chr13	50771817	Unique_Gl	Tm1_Mira454_Contig_819	GCAAAAGAAAACTGGGTTTTTGTGGGTTTTGAGAGAAAAGAAGATTTGAG[A/G]GAGAAAGGAGGAGACTTTTGGCAGCAATAGCCTAAAGAATGGAGAGATAA
Gl_003562_Class_I	N/A	N/A	Chr13	50771679	Unique_Gl	Tm1_Mira454_Contig_819	GAATAAAGATTAGGAAGATGAAATTTTGAGCCAAAACAGAACACAGAAAA[A/T]TTTTGAAGCTTCCATCCTTAGAGCCCTTGCTCTTTCTTATCTAGTTGCAG
Gl_003622_Class_I	N/A	N/A	Chr06	43492851	Unique_Gl	Tm1_Mira454_Contig_830	TCAATGGGGGCTCCTCCTCCTACTTTCCGTTATCGATAAAAGGTGGACGA[T/C]TTGCTGCTGGTGCCGGTGTCCCATAGCCATGCTTAAAGAAGCAGGGGGAA
Gl_003708_Class_I	N/A	N/A	Chr09	1971965	Unique_Gl	Tm1_Mira454_Contig_847	ATTCTCAACTCAATTGTTGTTGTTGTTTTGAAAGACGAGTGAAGATCAGC[T/G]GTGAAAGGGGCAGTTTGCTGTTTTTACAGTGAGGAAGAAGGGAAGGACCA
Gl_003713_Class_I	N/A	N/A	Chr11	45022417	Unique_Gl	Tm1_Mira454_Contig_848	GATAACAGCTCCGCAGCTTTGTCTTCATATCGGTTAACAAACCTCTCCAC[A/G]AAAACCTTTTCAGAAGTGTTGAACAATGCAGACAATCCAAAGCTCTTAAT
Gl_003716_Class_I	N/A	N/A	Chr11	45022957	Unique_Gl	Tm1_Mira454_Contig_848	AAACTTATATTAGGTAACATATAAACATCAAGTGGGCATGAGGTAAGAAA[T/C]GGGTAACGTTTTATAGCTTTAACAGCATTGTAATCAGATTGTAGCAGATT
Gl_003750_Class_I	N/A	N/A	Chr07	21856770	Unique_Gl	Tm1_Mira454_Contig_856	TTGTTCTCCTTGGCTAGCTCTTCCTCATCCCCTCTTCCTCCAGCAGGCAA[C/G]GCCACTGCATTATCGTACCCGGTTGAGCCACCCCTCCCCTTTGGGTCCAA
Gl_003795_Class_I	N/A	N/A	*	0	Unique_Gl	Tm1_Mira454_Contig_865	TACCCACCGGCTATACACCCATGAAAAGGAAGATAACACGTGTGAAAACA[A/G]GAAAAGAGATCATGGAAGATCAAAGAAGAGAGGTCAAGGACATGAAAGCT
Gl_003796_Class_I	N/A	N/A	*	0	Unique_Gl	Tm1_Mira454_Contig_865	AGTGGTAATTTAGCTTACCGTTCTTGTTCACGCTTCTTGTCATCGTCACT[A/G]ATAATCTTCCCACATAAAGCATCATTCTGCACCTTGAGTACTTTATTTTC
Gl_003799_Class_I	N/A	N/A	*	0	Unique_Gl	Tm1_Mira454_Contig_865	TACTGATCTGGTTTGGGACAACTCCTCCACTGCTTATTCCAGGCTGATTA[A/T]GGCTCTGAGCCCAGTTGGAGTACAGTAAAGATCCAGGATCCCATGGTTGT
Gl_003818_Class_I	N/A	N/A	Chr08	2543010	Unique_Gl	Tm1_Mira454_Contig_868	CGAGGATTTTGAATCAATTAAAGAAGCTAACATAAGAGCAGATTTCGAGC[A/G]ACGGGCTCTTGAATTAGGCAAGACACTTCTGAAGAGGAGGCGAGAGTTTG
Gl_003819_Class_I	N/A	N/A	Chr08	2562106	Unique_Gl	Tm1_Mira454_Contig_868	GGCGAGAGTTTGTGTCGATTAGTGAAGTTATTTCAGCCATGAAGCACGTC[T/C]AATCATGATGGAAATGCTGGAAACTGCTGTGCACGTATCCATAAAAGCTT
Gl_003832_Class_I	N/A	N/A	*	0	Unique_Gl	Tm1_Mira454_Contig_872	ACTTTCCTTGTCATGTAGTTCCACTTATTATCATTTCTCTCAAAGGGAGA[T/C]CATCCTATCTATATATAAACATCAATATATAATTTACCATTCCCTACTTT
Gl_003833_Class_I	N/A	N/A	Chr03	6308617	Unique_Gl	Tm1_Mira454_Contig_872	TCTATCACCGAATCAATAAACGAGTTGCAACCGACGGTGAAGATCCGACC[T/C]ACTTTGTTCCGAGCACTCGATAACCAAGCAAAAGCCGCAGCACAAGTCAT
Gl_003837_Class_I	N/A	N/A	Chr01	4810130	Unique_Gl	Tm1_Mira454_Contig_876	TTTCAAATATTTTCCCTCTTTCCCCACATCAGCTTCTTCCCATTTTCTAC[T/C]TTCTGACTGAATCAGCTGAGCTACTCTCCAATGGGGTGAACATGAAATTC
Gl_003844_Class_I	N/A	N/A	*	0	Unique_Gl	Tm1_Mira454_Contig_878	TATTCTTTTTTGGCAAATCAATATTGTTTACYTTCCATTATCTATTTCAG[C/G]AAGTATATAATATTTTTCTTAATATATGACAGCATTACCTTTTCAATTAT
Gl_003845_Class_I	N/A	N/A	Chr10	12848689	Unique_Gl	Tm1_Mira454_Contig_878	GTAACTCACGCTCAGAGTCCTCAGCCAAGAATATCTTTGATGGTTAACTT[T/C]CGGCATCTTCATCACAATAGCTACTCAACTCCCACACTGAAGTCGCAGCG
Gl_003890_Class_I	N/A	N/A	Chr13	4462553	Unique_Gl	Tm1_Mira454_Contig_887	CGTTTTCTTTTCCCTCTTCCAATGGCGTCTCTCAGCTTTGAAAGGGTTTT[C/G]GTGTGGTTTTTGATTTGCTTTTAAAGACAAAAGGGAAAAGAAAAATGTGT
Gl_003891_Class_I	N/A	N/A	Chr07	4088796	Unique_Gl	Tm1_Mira454_Contig_888	ACCAAATACAGACAAATAGGAATTGACTTTTTACTTCACAATTATATGCA[A/C]TGCACACTTATTTTTCCCTTTACAATTAAAACCCAATTTTTGCATGGCTC
Gl_003896_Class_I	N/A	N/A	Chr07	4089089	Unique_Gl	Tm1_Mira454_Contig_888	CTTGATAAGCAGTGCCCTCCCACCAGTTCCTACTGTTTGTGGCACAGTTT[A/G]CTGGCCCTGGAACCGGACATCCTTCAATGTCGAAGTCCTTGTAATAAGCT
Gl_003944_Class_I	N/A	N/A	Chr02	34584271	Unique_Gl	Tm1_Mira454_Contig_897	TGCTAAACACAAATATATTGAAGGGTAACTACCAATTGTTTAAGATCTCA[A/G]CTATTGAATAAGCCCTCCTCTTTAAAACTCAATGACTACAACCCCAGCAT
Gl_003988_Class_I	N/A	N/A	Chr12	33481100	Unique_Gl	Tm1_Mira454_Contig_904	TCGTTCCATGTATCTGTAACTCCCGGCAAGCACCAATGCATGCAGTCATC[A/G]TGTTTCTTTCCTCCGGCTGTGGAAGGGTGAGCATCAGCTCTGAACTCACT
Gl_003989_Class_I	N/A	N/A	Chr12	33481040	Unique_Gl	Tm1_Mira454_Contig_904	CCTCCGGCTGTGGAAGGGTGAGCATCAGCTCTGAACTCACTCATGCGGGT[A/G]ATATCTAAGATGTGGACGTTAGACCCCTTGAGGGCGTTGTATATGTGCTG
Gl_004042_Class_I	N/A	N/A	Chr07	13814651	Unique_Gl	Tm1_Mira454_Contig_919	TACAATCCATGTAATAGCTTCCAATAGCAACGAAATCCCGCCCATCGCAA[T/C]GATCACAATCATATATGCCGATTTCCACTTATGCTCAGGCTTCAAGATAT
Gl_004081_Class_I	N/A	N/A	Chr03	3637643	Unique_Gl	Tm1_Mira454_Contig_927	GCAGATTCCATCTTTGGAAGGGAGTAGAGGAAATAGTGGCTTCTCGTCAA[A/G]TTTTCCCAAGTTCAACAAGCAAAGCTCTGTTTCTCTCTCAGGGGATTGTG
Gl_004082_Class_I	N/A	N/A	Chr07	18146824	Unique_Gl	Tm1_Mira454_Contig_929	TCATCCATTTGTTGCATCATACATATCATAGGGGTGCAGATATGGTGTAC[T/G]ACGGAAATTTAACCAAAATCCAAATCCTTAAATATAATGTTACATTAAAA
Gl_004083_Class_I	N/A	N/A	*	0	Unique_Gl	Tm1_Mira454_Contig_929	GAAAACATAAAAATGAGATGAATCAAGTGAGAGAGTACTCGTCTCTGTAT[T/C]TCATAAAATGGTGATTAAATTCATCTATTGACAACATCCATCCCCACCGC
Gl_004107_Class_I	N/A	N/A	Chr06	39427024	Unique_Gl	Tm1_Mira454_Contig_934	TCATCTGTTTCATTCTATTCGAACCTTTGATCCATTCAATAGTCAACTTG[A/T]GATGCTTCTTTTTCTTGGATTGACACAGACAAACCCACCCATATCTTCCA
Gl_004108_Class_I	N/A	N/A	Chr06	39426857	Unique_Gl	Tm1_Mira454_Contig_934	TCTCATTGCCCCATGTAGGAATTGCTAATTGTTCAAATACTACATCCTGG[T/C]TCTTAAACAAGCAAAGAAAAAAGCTTTCTTATCATAGTTCCCCTTTTGTC
Gl_004109_Class_I	N/A	N/A	Chr06	39426770	Unique_Gl	Tm1_Mira454_Contig_934	GTTCCCCTTTTGTCAACTACAAAACCATGTTAAGGGTTGGTTGCAGTCGT[T/C]AGCTCAGTTTCTCATTTAAGCCATCTGAAAATGAATCAAGGGCATAGACA
Gl_004252_Class_I	N/A	N/A	Chr07	50432727	Unique_Gl	Tm1_Mira454_Contig_956	GAACTTGAGACTAAGAAGGAATGGCATTTTGTCTGAAAAGGGTGGATCGG[A/T]GTATTTTCCGGTGAGTATTTGAGATGAAACATACTGATTCGCAGCCTCTG
Gl_004257_Class_I	N/A	N/A	Chr07	50433270	Unique_Gl	Tm1_Mira454_Contig_956	AGGGCATGAAGCTGCAGATTGAAGATTTTGGCAGCTTGGTTATGCTTTCT[A/G]ACACACCCTTGCTCTTCAAGGCTAGATGCATCCGTTCCGAATTTGGCGAC
Gl_004328_Class_I	N/A	N/A	Chr05	25766387	Unique_Gl	Tm1_Mira454_Contig_973	CTACTAAATCATCTAGCCTTGTCAGCTGCCTTTGTTTGAGGAAGGGTTCC[A/G]AAAACTCTGTCCCAAAACGCTGAAGTGATCCCAAAGCCCTTATTTTGGAT
Gl_004329_Class_I	N/A	N/A	Chr09	10079114	Unique_Gl	Tm1_Mira454_Contig_975	CGCCTTTCGAATGGGTGAGCAGATGGAAGACAGCAATTCTAGCACCTCCT[T/C]CTGGAAAACAAGAATCCGAAGGCACAAGTAAAGCTCCAGGCTTACGAAGC
Gl_004350_Class_I	N/A	N/A	Chr07	17770297	Unique_Gl	Tm1_Mira454_Contig_979	TTGCTGGTGCAGAAAGTGGGAGAATGCAGCACAAGAATTGAGGTAGTTTC[A/G]GTTTTGTTTCGTTAAATTTCTTTTTCCATCACTTACCGAGCTGGTCTTTC
Gl_004373_Class_I	N/A	N/A	Chr10	61568843	Unique_Gl	Tm1_Mira454_Contig_982	CACCACAATCTAAATGCTGACCATGAACCAAAGAGTTGCTGCGAACTAAA[T/C]TTGAACCTGGAACAGTCTTTGGATGATACATTTGCTGTTCATCAGAAACA
Gl_004374_Class_I	N/A	N/A	*	0	Unique_Gl	Tm1_Mira454_Contig_983	GTGAAAATGAAAGCTTGTTAGAATGTGGCTTGATTGACAACGACGGAAAA[A/G]TATTTGATCTGGAGGTTCATCCATCCACTAATCTTCAAACAAAGTTATAC
Gl_004389_Class_I	N/A	N/A	Chr11	8755514	Unique_Gl	Tm1_Mira454_Contig_986	CTAGTCGGCTGCAAGGAGATGGGAGAGGAAGTACTGAAATCAGTTGACTC[A/G]CCAGTTCCAACTGCTATATGAATAAAAAACAGCTGAGTACCAAAACAGGA
Gl_004418_Class_I	N/A	N/A	Chr04	1217753	Unique_Gl	Tm1_Mira454_Contig_990	AGGTTGCAAACGAGTAACATGTACGGCTCGAGTTTGAGTAATATAAATGC[T/C]GGAATACTCTTGTGTTTGATTGATGAGAAAGGAGACTCAATATTAAAGAG
Gl_004419_Class_I	N/A	N/A	Chr04	1218363	Unique_Gl	Tm1_Mira454_Contig_990	AAGTTCTCTTTGTTACTTTATGATGCCGTTCTTATACTTTCCGGTACATC[A/G]TTTGCATCTTTCTCGATCGGGGAAAGTTCTGCTTTTGCATTCTTACTTGG
Gl_004420_Class_I	N/A	N/A	Chr04	1218436	Unique_Gl	Tm1_Mira454_Contig_990	AAAGTTCTGCTTTTGCATTCTTACTTGGTGGGATCATCGGTTTTCTATAT[T/C]TGTTGCTATTACAACGGTCCGTTGACGGTTTACCAGCTTCGGAATTAATA
Gl_004444_Class_I	N/A	N/A	Chr05	9062096	Unique_Gl	Tm1_Mira454_Contig_998	CTTCATCTTCATGATCCATGACTTCCCCAAAGCCAAAAACAGACATATTT[C/G]CAAGTTGCACATTTGACACTAATGGTGTAAATCAACCAACACAACAAGAG
Gl_004445_Class_I	N/A	N/A	Chr05	9062169	Unique_Gl	Tm1_Mira454_Contig_998	TGGTGTAAATCAACCAACACAACAAGAGAGGTTTCACTCAGGGTTGTGTC[C/G]CCTTGCAAAAGAATCAAGCCCTTCAGTCCGGCTTCGAACAATCCTATGGA
Gl_004446_Class_I	N/A	N/A	Chr05	9062448	Unique_Gl	Tm1_Mira454_Contig_998	CCTCAACAGGCCACAAGCATTTTTCCTATCCCTTTTCTTTGACTCCTCCA[A/G]AATCCTCTCGTGCAACCAAAGTATTGGAGCAGACCATGGGAACTGCCTGG
Gl_004503_Class_I	N/A	N/A	Chr02	9079596	Unique_Gl	Tm1_Mira454_Contig_1009	GCCTTGCATTTATTTTCATGACAAAACCAAACCCATTATCTACAAGTAAG[A/G]TGGCATTAGCCCAAGAGTTGGGTACCTGGCCATTACATTGTTCATAATGC
Gl_004504_Class_I	N/A	N/A	*	0	Unique_Gl	Tm1_Mira454_Contig_1009	CTCTCAAGAAGTCATAAATTGAGCGATTCAACCAAAGAAGAAAGAAAGCA[T/C]TCACAGCAAGATCAAACACCGCTTCATGTTGAATCTACCGCTTCAACTTG
Gl_004518_Class_I	N/A	N/A	*	0	Unique_Gl	Tm1_Mira454_Contig_1014	AGCAGCATTTGTGAATAAACAAATGAATTGTTCAAGAAGATGAAAAATAT[A/G]AAGATTTAATGCTTTGAACTTGGTTTGGTACACATTTATTTTTAATCAGA
Gl_004519_Class_I	N/A	N/A	Chr03	42358888	Unique_Gl	Tm1_Mira454_Contig_1014	ATTGACTTGAAATGTATTTCAAAATTTGCATGATTAGCCAGAACCAGCAA[A/T]AATCCAGGATTTTATTTGACGCAATCAATTAGTCCAGCATTACTCCACGT
Gl_004536_Class_I	N/A	N/A	*	0	Unique_Gl	Tm1_Mira454_Contig_1017	TGCTTCTTGCTTTTCAGTGCCTGACCTTGACAAAGAGCAGAGCACAACAC[T/C]GGCAGATTTTTTTGCTGCATTACCATATTTCCATTTGTCAAGCACCTTAG
Gl_004548_Class_I	N/A	N/A	Chr03	37010304	Unique_Gl	Tm1_Mira454_Contig_1020	GGCAATACGAAAATGGCCAGTAGCTCAAGTCCAAAAATGGGTATTTAGAC[T/C]TCTCCTCCATAACCAATTCATGCTTTTCATCTTTGTTCCTCATTCAATTA
Gl_004554_Class_I	N/A	N/A	*	0	Unique_Gl	Tm1_Mira454_Contig_1021	GCAAGGGCAACCATGACCTAATTACTAAGTGCAATGAAATGAGTGTATCC[T/C]ACTGGAGGGGACAAAACAAACACTTTGGCTCTTTCCTTTCTTTCTACCAT
Gl_004563_Class_I	N/A	N/A	Chr03	896023	Unique_Gl	Tm1_Mira454_Contig_1022	TTACAAGAGCTGACACTCCAAGCTGCTTTTTTGCCCATTTCTCTCAGGTC[A/G]TCTTCAACGATTAGGTGTTGGTTTCCTCCTGTGATCTTCCCTTCTTCTTC
Gl_004595_Class_I	N/A	N/A	scaffold_14	1302597	Unique_Gl	Tm1_Mira454_Contig_1029	GTTGCTGAAACTCCAATGGTTATTCCTCTTCTTATGGAAGCATTGAGATC[T/C]GGAACGATTGAAACAAGGAGCAATGCAGCTGCAACACTTTTCACTCTATC
Gl_004737_Class_I	N/A	N/A	*	0	Unique_Gl	Tm1_Mira454_Contig_1054	ATTCCCCAATAACTTACAGCCATAACCTCATTTTCCTTCGTCTCTTCCTT[T/C]ACCGAGTTCTCCGTTTTGTCTTCCTTCTCAGATGTCGCTTTTTCCACAGA
Gl_004738_Class_I	N/A	N/A	*	0	Unique_Gl	Tm1_Mira454_Contig_1054	ACCGTTACGTTGGCCGCTCAACTGCAAGCTTCTTCCAACTATGGCGGACC[T/C]GTAGACTTGCCCGTTGCCGATGCAGATGCTGCTACTGCAATAACTTCGGC
Gl_004742_Class_I	N/A	N/A	Chr04	59311482	Unique_Gl	Tm1_Mira454_Contig_1055	AAGAAAAACAAAACCCTAGATTAACAAAAGATATTGATGCATTTATAGAA[T/C]TGGTTTTTATCAGCGGCCTGTTTTATTATAAACCGAAGTCGGCATACCTG
Gl_004743_Class_I	N/A	N/A	Chr04	59311409	Unique_Gl	Tm1_Mira454_Contig_1055	TTTATTATAAACCGAAGTCGGCATACCTGGTCTTCATCGTTTAGGACTTA[A/G]GCACTTAGTGACATAGACGAGATTGAAGAAAGCTTGTATTTACGGACTTT
Gl_004747_Class_I	N/A	N/A	Chr04	59311071	Unique_Gl	Tm1_Mira454_Contig_1055	GGACAGCCATGTGGCCAACTTTCGATCTCTTGATATTCCTCAAAGCCAGG[T/G]TATCTTCCTGCTTCCCTTTAAATTCCAGGAATTCTCCTAGAACATGCTTG
Gl_004751_Class_I	N/A	N/A	*	0	Unique_Gl	Tm1_Mira454_Contig_1055	AATTCCGCAGATGATCTCCAACCACATTCTCAACCTTTTTTTATATACAA[T/C]TTAAAAATTAAGAAAAATTTAGACAGAGCTGAAGATAATTTTGGTAGTTT
Gl_004813_Class_I	N/A	N/A	Chr08	750462	Unique_Gl	Tm1_Mira454_Contig_1063	TCAAAAGTTGCAGTAACGTTGTCCCCCGGCAGAACCATCTTAACACTTTC[A/G]GGTAATTCCACTTTTCCAGTCACATCTGCTGTCCTCAGATAGAACTGAGG
Gl_004825_Class_I	N/A	N/A	Chr02	62217634	Unique_Gl	Tm1_Mira454_Contig_1065	TTTTACCACCAGGTGTATAATAATAATTTCTAAACCCATCAAACACTTGA[C/G]CATCATTAACCCATTCCAACGTAAAAGAATCACTACTATAACCAGGGATT
Gl_004861_Class_I	N/A	N/A	Chr10	52859460	Unique_Gl	Tm1_Mira454_Contig_1075	GTTATCATAAAAACAACAAAGTTGTTCTAGGAACACAAGGCCAAGAAAGA[A/G]ATTGGTTCAAAAAGCTCAAGTTGAGCTCTAATAATCCGCAATTAACAATC
Gl_004862_Class_I	N/A	N/A	Chr10	52859341	Unique_Gl	Tm1_Mira454_Contig_1075	TTCCAAGCTTGCGACATGTCACCCTTTCGTGACATTATTATTCTTGTTAG[A/C]TAATTCAGAAAGGCCTTGTATGGCGACCTCTAGCTCGGCCACAGAGAAGG
Gl_004870_Class_I	N/A	N/A	Chr12	32178736	Unique_Gl	Tm1_Mira454_Contig_1078	TATTTAGGACGCTGAACATCTTTAGCAATTTCTTCCTTGGTTTTCCCCGT[A/G]CCTTTTGCTACTAGCTCAATGTAGGACTCGGTATTTGCATCAAGTTCCTT
Gl_004893_Class_I	N/A	N/A	Chr07	3517444	Unique_Gl	Tm1_Mira454_Contig_1082	ATCTCCCTAATCATCTCTTCTCTCATGTTCTCGTCTATGTCGAGATCAAT[T/C]GGGACTTGGGCAGGTGGATTGCACCTCGGATCATATAGCCCTGACATGTA
Gl_004979_Class_I	N/A	N/A	Chr06	40108743	Unique_Gl	Tm1_Mira454_Contig_1102	TGATATAAATAAACAAAGGTGAATGGTGAAGTCTATAGCTGAAGCCCCCC[A/G]AAGTGAGCTTGGCTGATTGATTATTGAAGAAGGTTAAATGCTGTGCAAAG
Gl_005007_Class_I	N/A	N/A	Chr06	24021829	Unique_Gl	Tm1_Mira454_Contig_1107	TTTCAAAATAAAAATTACTGATCAAGTGCATTAGGCCCAGTACAGTAATT[A/G]AGGATATGATTCCAAACCCACTGAACCAAGTACCTCCGTCTGATCCCGTT
Gl_005010_Class_I	N/A	N/A	Chr09	10096787	Unique_Gl	Tm1_Mira454_Contig_1109	CAACCAAGATAAAATATACTTGGCATATGTAATCACTAAATAGCAAATAA[T/C]CGCCAAATCGATATCATCAACAACCAAGTAGTGAGAAAAGTAAGTAGTTA
Gl_005011_Class_I	N/A	N/A	Chr08	1827175	Unique_Gl	Tm1_Mira454_Contig_1110	TGCCAAATGCTTGAACTGTATCAACTTCCAAGTTTCTGCTATGGAGATTT[A/G]CTTTTTGTGTTATTAAATCGGATAAAAGTTCACATTACATATGTGTAAAT
Gl_005012_Class_I	N/A	N/A	*	0	Unique_Gl	Tm1_Mira454_Contig_1110	CATTACATATGTGTAAATCTAGAATACTAATGAAATAGCTTTTAAAACTG[T/C]GTAACAACTTCACCAATTAAGGTATAAAATTCACATAATCAATTTTAGAT
Gl_005013_Class_I	N/A	N/A	*	0	Unique_Gl	Tm1_Mira454_Contig_1110	CAACTTCACCAATTAAGGTATAAAATTCACATAATCAATTTTAGATCGAG[T/C]CCGGATTAAATGTTTGGTGGATAAGAAGTTGAGCCGCTTCAACCAGCTTC
Gl_005031_Class_I	N/A	N/A	Chr02	60274292	Unique_Gl	Tm1_Mira454_Contig_1113	CTGATGTGCTTAATCGTAAAAACCACACACAGGTCCGATGTTGGGGCATC[A/G]GAGAAGGCAACCATCTGATATGTCAACTCAAATCTGGGAAGCTTAATCAT
Gl_005072_Class_I	N/A	N/A	Chr04	12217077	Unique_Gl	Tm1_Mira454_Contig_1123	TCTGCATTCCTAAGTTTGGGAGTACATGAAATGAAAGCTATGTTGCACAC[A/G]AATATACATTGACGGTAGCTATAATCCGATACTACTACCATCAAGCTACA
Gl_005139_Class_I	N/A	N/A	Chr07	5466091	Unique_Gl	Tm1_Mira454_Contig_1135	TATTTGCCTTTTCAATCTCTTCCATTTGCAAGCTCCTCAGTTCCCATTCA[T/C]TACTTGTCAACTTAATCTCTCTTTCACTCAAAGGGCTTGTCCTATTGCAT
Gl_005216_Class_I	N/A	N/A	Chr11	54142773	Unique_Gl	Tm1_Mira454_Contig_1150	CTTCCTCGGCATATATTGTTCGGATAGCATGGACCATGCCCTTATACTTC[A/G]CCTCACCTCCATCTCGACTTTGAGCCATCAACCTAGTTTTGACGACATCG
Gl_005239_Class_I	N/A	N/A	Chr01	35514156	Unique_Gl	Tm1_Mira454_Contig_1156	GAAGTTGGTTGCTTTCATGAAGGATTTCCAGGCAAAGCATGCTTGATTCA[T/C]GTCTCTTCCTATATAAAGTGCGGTTGTTCTCTTCTGTTTGTGTTCACTCT
Gl_005240_Class_I	N/A	N/A	*	0	Unique_Gl	Tm1_Mira454_Contig_1156	AAGTGCGGTTGTTCTCTTCTGTTTGTGTTCACTCTTTTATGTTTTTGCTA[T/C]GGTTTTATGTCGGGTAGGTTTTAGGTACTATTGGTGATAAATTGCATGCT
Gl_005248_Class_I	N/A	N/A	*	0	Unique_Gl	Tm1_Mira454_Contig_1159	CTTGTTTAGTGTTATTTGACTCACCAGAGATACAATAACGCACATTATAA[T/C]GCTGACGAAGAGAACTGTTGAACTGCACTTGGTAGCCATTCTTTAAAGTA
Gl_005251_Class_I	N/A	N/A	scaffold_17	71826	Unique_Gl	Tm1_Mira454_Contig_1159	CACCGTCGGCCTTTCGTCGGAGCTATTATTATTCTCCATGTGCGTCGGCC[T/C]AAATAAAAACAAATAGATGAAAAGCAACGAAAATGAAGAGTTAGCTAAAT
Gl_005270_Class_I	N/A	N/A	Chr04	6874106	Unique_Gl	Tm1_Mira454_Contig_1167	CCAACAAATATATTCAAAATATTGAACATTCCGCTAGAGATTTCAACAAC[T/C]TAAAAACATGAAATAAGGATAAATTTATATGTTTCACATAATCCAGTAAC
Gl_005289_Class_I	N/A	N/A	Chr10	4314843	Unique_Gl	Tm1_Mira454_Contig_1168	TTCACAATCATTCGTCTCTATAGATATTGGCTTCACCTTAGATTTTACAA[T/G]ATGGAATACAAATACTGGTTATGTCGCCTGCGGTTGAACTCTAACAAGCT
Gl_005299_Class_I	N/A	N/A	Chr11	55711132	Unique_Gl	Tm1_Mira454_Contig_1169	GGCTTGGGTTTCAACATATTCTTAAATTTATCCATCTTTACCTTTTCTTT[A/C]TCTAAATTAGTCCCTTTTCCTTTCCCTCTCTTCGTAGCTTAAAAAAATGG
Gl_005363_Class_I	N/A	N/A	Chr05	59291715	Unique_Gl	Tm1_Mira454_Contig_1182	TTATGATAAAGATGCCTGCAGGGCATCCGCTTCGCTTGAATCCCTTCCTC[A/G]AAATCATCCATGCAAACTGCGCACTGGTTGGACTTTGAACTCAAGTGATC
Gl_005367_Class_I	N/A	N/A	Chr03	7937015	Unique_Gl	Tm1_Mira454_Contig_1185	ACAAAACGACGAAACAAATTGCATTACAACTTACAAGCATGACCACTTAA[A/T]ATGAGAAAAAGAGAACAAACTTAAATATGACATAGGATCATCGCCATACT
Gl_005371_Class_I	N/A	N/A	Chr03	7937220	Unique_Gl	Tm1_Mira454_Contig_1185	GAAATTTTCATGGAATGTGGGTATTAGGTGCTGCAGCAGCCAGCTTGGCT[T/C]TCAGATCTTTTCTCAAAATCTTTCCTGAAGGAGACTTGGGAATTGCATGA
Gl_005376_Class_I	N/A	N/A	Chr04	53340426	Unique_Gl	Tm1_Mira454_Contig_1187	CCACCAACTCCTACTGCTTGCTCTTCCCTTTCTGCCTTTTCTTGATATAC[A/C]AATGGCAATTCCTTTACCTTTAACTTTCCCAAACCTATCTTTTGTCTTAC
Gl_005380_Class_I	N/A	N/A	Chr11	2436258	Unique_Gl	Tm1_Mira454_Contig_1191	TACTCTTCTTTAACAAGATTAGACCAAGAATCTACTTTGTGCTGAATATC[A/T]CACAATGTTTGATTGTATGAAAAAAAGAACATAACAAAACATTTCTGAAG
Gl_005386_Class_I	N/A	N/A	Chr11	2436860	Unique_Gl	Tm1_Mira454_Contig_1191	TCTTCTGGATTACCTGAGCCGATGAGAATAAACCGAGCAGGATGTGAGAT[T/C]GAAATACCTTCCCTCTCAACAGTGTTCCATCCTGATGCAGCGGAATCCAA
Gl_005387_Class_I	N/A	N/A	Chr11	2437178	Unique_Gl	Tm1_Mira454_Contig_1191	ACAACCTTTTCTCTAACTTCTATGCCCATTGATTCCGGATCTTCCGGGTC[A/C]GAGTTATAAGGGTCACCGAAGACCACCCTGATTTCAGGCAATAAATCAAC
Gl_005389_Class_I	N/A	N/A	*	0	Unique_Gl	Tm1_Mira454_Contig_1194	CATTTTCATTTTTTGGGCTTCACTCAATCATGGGAGTGAAGGAAATGGAT[T/C]TGTAAATAAGCGAAAACTCCAATCATATCATAATTTATTGGTAGAGAAAG
Gl_005390_Class_I	N/A	N/A	Chr12	1624229	Unique_Gl	Tm1_Mira454_Contig_1194	AAGCACAACAAACAGGATGGTTCTTAGTAGGAAAGACTTGGTAACAAAAC[A/G]GCATGGGTTCATTTGCAAAGCTCAGCGGAGAGGGTATTAGCTAAGGAGGA
Gl_005391_Class_I	N/A	N/A	Chr12	1624326	Unique_Gl	Tm1_Mira454_Contig_1194	AGGAAATGGTAGTTGCAGACACTCCCCTTGTTCCTCCTAAGTACCATTTC[A/T]TGATCATCTCGACCACATTCGCATTCTCTACTTTGATTTTTGCTTCCTCC
Gl_005395_Class_I	N/A	N/A	Chr06	50054945	Unique_Gl	Tm1_Mira454_Contig_1195	ATTTCTCAGTTCCTTTTTTTTTTCATCCCTGCAATGGCTTCTTCAGATCT[A/G]CAAATCTTCTACATTTATTTTCACCATCTTTTCTCCTTTAATTACTTTTT
Gl_005415_Class_I	N/A	N/A	Chr04	50306061	Unique_Gl	Tm1_Mira454_Contig_1198	TACATGCCTTTCAGCAACTCAAGTTCATCATCATTCCTTGCCATGCTCTT[A/G]TTTTTCTCTACCTTGGCTTCCTTAGCTTCTTCAATCTTCTCAACCCCAAT
Gl_005416_Class_I	N/A	N/A	Chr04	50305788	Unique_Gl	Tm1_Mira454_Contig_1198	ATACCAAACCCATCGGTTGAATATAAACCATTACCATACCCAAACTTAAG[A/G]GTGTCAAGCCCATCATCACTTGCGTTCCGAGGTTCCAATTTCACATCTTG
Gl_005429_Class_I	N/A	N/A	*	0	Unique_Gl	Tm1_Mira454_Contig_1202	AGTAGGATTGGCGAAAAACGCTTGCCATAGTTCCATAGCAGAACCCACAT[A/T]ATTCTCACCATTATAGCCAACTTTCCTATTACTTGACATCCCACTAAAGC
Gl_005440_Class_I	N/A	N/A	Chr07	4391104	Unique_Gl	Tm1_Mira454_Contig_1205	TCGATGTTTGTTTTCATACAACCAACCAAATCATAACAATAAAGAGCCGA[A/G]ATTTCATCCCAAAAACTTGAGAATAATAAACACAAACAAAAACAACAATT
Gl_005453_Class_I	N/A	N/A	Chr02	56582041	Unique_Gl	Tm1_Mira454_Contig_1207	CCATGTGGTTGGCATCAGGGAGGGCAAACTTAAACAACAGCATCTTCCTG[A/T]GCAGACCAGGATGTTGATCTGAAAAATGCATCGAAATGAAATTCTTTCCG
Gl_005489_Class_I	N/A	N/A	Chr09	70416930	Unique_Gl	Tm1_Mira454_Contig_1213	TCGATATCTTCGGTTAAGCTCTCGTGGCATGCTTCTTTCAAGTCCAAGAT[A/G]TCGTATTTATCGGCCGCTCGAAGAAGTGCTAACCGGTGAGTTAGGAATTC
Gl_005508_Class_I	N/A	N/A	*	0	Unique_Gl	Tm1_Mira454_Contig_1217	GAGATGCAGAGGATGCAAAAAATTGGGGTCTGGGTGAAGGTTGAGAGAAA[A/G]AAGAAGAAGAAGGTGAAGATGAGAGTGAAGGAAGTGGGAAGTGTGGGAAA
Gl_005514_Class_I	N/A	N/A	Chr01	8863728	Unique_Gl	Tm1_Mira454_Contig_1219	ATAACCATAACCATCTCTTCGGCACACAGAAAAACCTGTTACAAACGAGG[A/G]AAGATACCAGTTGCACACATTCATATAGATTTTACAGTATTTGCCACATT
Gl_005533_Class_I	N/A	N/A	Chr03	4129249	Unique_Gl	Tm1_Mira454_Contig_1222	CGTAGGGTAAGGGTTGGTGCCAACAGTTTTTGTGCTACTCAAGCATTAAC[T/C]TGGTGTTTCTTCAATTCCTTCAATATTTCCTTTGATAGTTGTTCAGCATT
Gl_005539_Class_I	N/A	N/A	Chr03	4132101	Unique_Gl	Tm1_Mira454_Contig_1222	AAATGGGCATATTAATGAATTTTAGGCAAGTATTTAAGAGAAATTACTAT[T/C]CGGAGCAAAAGCCCATTTGTGATTCCTTCGTATTTATGCTTGTGCAGGCA
Gl_005545_Class_I	N/A	N/A	Chr05	61807604	Unique_Gl	Tm1_Mira454_Contig_1225	TTTTAATTAATGCATAATGCAAGAGAAATACAACATAGGATTATAGATTA[C/G]ATTCCGAAATCAATGTTGTTGCTTGATGTTGTATATAATATCTAAAAGCA
Gl_005546_Class_I	N/A	N/A	Chr05	61807551	Unique_Gl	Tm1_Mira454_Contig_1225	TCCGAAATCAATGTTGTTGCTTGATGTTGTATATAATATCTAAAAGCATG[A/G]AAGTCACAAGCGGTGCGGGATAAGGGTGCTGTAAGTTCTCACAGATGGTG
Gl_005606_Class_I	N/A	N/A	Chr08	45463098	Unique_Gl	Tm1_Mira454_Contig_1241	TCCTACCCGTTAAAGACAGATTCAGACACTACTGTGTCATGTAATAACTC[A/G]ATACAAGTCGAAGCAGGATCTTAAAACTAGAAGAAATAAAATGTAATGCA
Gl_005607_Class_I	N/A	N/A	Chr08	45463021	Unique_Gl	Tm1_Mira454_Contig_1241	CTAGAAGAAATAAAATGTAATGCAATGAAAACTGTGTAATCGGATTATAC[T/G]TCTCTCAAAATGATGCTCTTATGCCACAGCTGGCATGTCCTTGAGCCATT
Gl_005608_Class_I	N/A	N/A	Chr08	45462891	Unique_Gl	Tm1_Mira454_Contig_1241	ATAAACCCGATTGCCCTCAGCTTGGCTTCATCTACAACGTTACGGCCATC[A/G]AAGATGAACGCAGGCTTCCGCATATTATCGTAAATCCTCTGGTAATCGAG
Gl_005609_Class_I	N/A	N/A	Chr08	45462789	Unique_Gl	Tm1_Mira454_Contig_1241	GTTTTGAACTCATCCCACTCTGTCAGAATGCAAACCCCATGAGCATCCTT[T/C]GTTGCTGCATAGGCATCCCAGACAACATTAACTTGCTTGATCGAAGTAGG
Gl_005613_Class_I	N/A	N/A	Chr08	45462429	Unique_Gl	Tm1_Mira454_Contig_1241	TTCTGGTAGTCATTAATCTTAATGACTTGTTTCCAGTAGTTTGCAACCTC[T/C]GGGAGGCCATTGCACTCACAGATGTAGACCAGGTTCAAAATATCCTTTTG
Gl_005626_Class_I	N/A	N/A	Chr13	56800215	Unique_Gl	Tm1_Mira454_Contig_1244	TGGCATGGCCATGGAGAAATTCTTCATGGTTTTCATCTAAACTATTATTA[T/G]CTTTTGGTATTTTAATTTAATTAGTAGTTGTAATTAGTGATTTGCTGTTT
Gl_005627_Class_I	N/A	N/A	Chr13	56800121	Unique_Gl	Tm1_Mira454_Contig_1244	GCTGTTTGCCCATAGTAGTACAGGATAGACTTAAGCCTAAGGACTAAGTT[C/G]AAGGATCTCAGTGTTGTTTTATACATTTATTTAGCTAGTTTTTAAATGCA
Gl_005642_Class_I	N/A	N/A	Chr10	53478355	Unique_Gl	Tm1_Mira454_Contig_1249	AGACCTTCACAAGTAAAACAAACTATATTAAGTTTGCCTTGCTATCTCTA[C/G]ACATTGAAGCTTCTATGAAAGCAGTTTTTTTAATCGATACCTCTAAGCTT
Gl_005679_Class_I	N/A	N/A	Chr10	2728079	Unique_Gl	Tm1_Mira454_Contig_1255	AGCCTGTTTTTGTTCTACTGAAAAAAGTCGTATCCAGTGCGTAAGGCTAC[T/C]GCTATAAGCAAGAACTAGAAATTCCCATTGTAGGCACAACCATTTGTCGG
Gl_005681_Class_I	N/A	N/A	*	0	Unique_Gl	Tm1_Mira454_Contig_1256	ATAAATAATTAATCTAGACATAAAGCTTAATGAGGTCTATTAACGAACAC[A/C]TAATGCCTCTTTTCATTGTTCACATGCGTGCACAAAGGCAGGGCAGTCCC
Gl_005682_Class_I	N/A	N/A	*	0	Unique_Gl	Tm1_Mira454_Contig_1256	CAGTCCCTAATTGGTGCATGCTAAAACTTGCCACCCATGTCAAGGCAAAT[T/C]CATCCCTAATATTTCACTGAAACCACTAAATCCCAAGTTCCCATCATCGT
Gl_005688_Class_I	N/A	N/A	Chr06	45277456	Unique_Gl	Tm1_Mira454_Contig_1256	TTCACTAATTTTTTGTCCTCCTCAGCTGTCCAAGGACCCTTCTTCACCCC[T/G]AGCTTGTCACAACAAGGCTGCCTCCCCGTCCCTCTCATCTTACACCAATC
Gl_005708_Class_I	N/A	N/A	Chr07	48580793	Unique_Gl	Tm1_Mira454_Contig_1260	ATTCACTTAGTCATAACCTCTATACCAGTTTTCCCTGCAATGATGACAGA[A/G]GTAGCCATTCCTAAAAACAGCCCATGTTCCACTACACCTTCCAAGGCAGA
Gl_005709_Class_I	N/A	N/A	Chr07	48580582	Unique_Gl	Tm1_Mira454_Contig_1260	ACCTCAACTTTGCTTCACAACCCAACTCTTTAAACAGCCCTTGCAGTCTA[A/T]CTAGATTGTATTTCCAGCAAAACTGCACAACTTCAACAGGCATAGCTAGA
Gl_005710_Class_I	N/A	N/A	Chr07	48580220	Unique_Gl	Tm1_Mira454_Contig_1260	TGGCCCGTGGAAAGGAGTTGGCCTATTTTGTCGACCACAAAAGCTGCTGT[A/T]GATCCTGTTCCTAGGCCTAGGATCATGCCTGATTTGACTGACTCAACTGC
Gl_005754_Class_I	N/A	N/A	Chr09	3276250	Unique_Gl	Tm1_Mira454_Contig_1268	AACCCATATAATGATGAGCAATATAAAGTTGAGATCAACTCTGCAATACG[A/T]GACCATTAACTGGCTTGGGTCAATAGTGAGCAAGTGTAACATCATATCCC
Gl_005828_Class_I	N/A	N/A	*	0	Unique_Gl	Tm1_Mira454_Contig_1277	TGGAGGGCTTCGGCTTCGGCTTCGACTATGGCTTCGTTTAGGACTTCCAT[T/G]TTTTCTCCGACCACCGGCGTCACGGTCAGTCCTATCAGGTCTTCGACCAT
Gl_005829_Class_I	N/A	N/A	Chr04	55234469	Unique_Gl	Tm1_Mira454_Contig_1277	CGGTCACGGTGACGGTCGCGATCCCTATCACGGCGGGGGCGAGGACTTCC[A/G]CTTCTGCTCCTACTCCGATGTCCTCTGTATTTCCGGTAACTTCCGAACAG
Gl_005885_Class_I	N/A	N/A	*	0	Unique_Gl	Tm1_Mira454_Contig_1286	TAATATTACAAAAACATCAGATTGCATAAAAAGATTCTGAGAATGAAGAT[A/G]ATGAATTTCAGGTGTCCTGAGAATCTGATTGAAGGTTAACAATTTGAGAA
Gl_005903_Class_I	N/A	N/A	Chr08	55054617	Unique_Gl	Tm1_Mira454_Contig_1289	CTCGCCGTTGCAGGTTGTGGTGATTCTTTTTCGGTCAGGGCGAGTCCAAA[A/T]CCGGAGCAATGTTTGGCTTTTGGGAAAGGGAGAGAAGTGGTGGCGGTCCT
Gl_005908_Class_I	N/A	N/A	*	0	Unique_Gl	Tm1_Mira454_Contig_1291	CAGTCAAGTAAAATTCGGAATTTAAGATGAATAGAATCAAGAGGCTCACT[T/G]ATATCGCTTTAGTAGTTTGCGGACCAATCTGCGGCACTTCCGACCTTTTT
Gl_005910_Class_I	N/A	N/A	*	0	Unique_Gl	Tm1_Mira454_Contig_1291	GGGGCTCTTGGCAATCGATTTCTCAAAAACTGCTAACATATTCTTTCCAA[A/T]ACTTTCAGAGAAACAAAACAACAAAAAATAGGTAATTTAGGTTTGATCTT
Gl_005911_Class_I	N/A	N/A	*	0	Unique_Gl	Tm1_Mira454_Contig_1292	CTTTACCCACAAATCAATAAATTCTATCCTAATTGTTTCTTCTTCTTCTT[T/C]TTTTTCCAAAAGTACCCTCCACAAGATTGCTCAAATGACCAATTCTATCC
Gl_006035_Class_I	N/A	N/A	Chr12	9075199	Unique_Gl	Tm1_Mira454_Contig_1314	TTACCAGTAATTGCTTTCTTCACCTTGGAAATTGAGTTCTTGACTTTGGA[T/C]CCAACACCTGATAGTATGTTTTGAGATTTCTTGGGTGGTTTAGTTTCAGC
Gl_006036_Class_I	N/A	N/A	Chr12	9075406	Unique_Gl	Tm1_Mira454_Contig_1314	GTTCCTGCAGCTTCCACCGGTGCTGCTTCCTTGCTTACTGTAAGTTCCCT[C/G]TCTTCAATCACACGTTCAGCCACCTCCACTTTCTTTTCTGTAGATTGTTG
Gl_006039_Class_I	N/A	N/A	*	0	Unique_Gl	Tm1_Mira454_Contig_1314	TTCTCAATTGCTTCCCCTGGAACAGTTATGGCTTCTTTCACGGCAACTGG[T/C]GCTTGTTCTTGATCCTTCACAGTTCGATCTTCTTCAACAATCTCTTTCTT
Gl_006040_Class_I	N/A	N/A	*	0	Unique_Gl	Tm1_Mira454_Contig_1314	GGTTTCTGAGGTTTCATTTGTCTTGTCTCCCGCATGTTCATCTTTTAGCT[T/C]CTTAATCTCAGTTGAATCCTCCACCGATGTAGACTTCTTGGTTATTTCTT
Gl_006102_Class_I	N/A	N/A	Chr10	5514917	Unique_Gl	Tm1_Mira454_Contig_1329	ACATAAACAATGGAAATTAAGGAAATGTTATTATGTTCCTTAAGTGCTAA[A/T]GGGTCTGTTTGAAGCTGGAATCTTAACAATTTTGGCATCTCCATCAATGC
Gl_006104_Class_I	N/A	N/A	Chr12	9168511	Unique_Gl	Tm1_Mira454_Contig_1330	CTCCAACCACCGCTGCTGCTGTAAGAACATCACGTTGTTCCCATGATCCT[A/G]CCCAGCTTGTCAAACCGCACAGCCCCTTTTTTCCATGAGCTTCTGTTGTT
Gl_006115_Class_I	N/A	N/A	*	0	Unique_Gl	Tm1_Mira454_Contig_1333	CGAAACGTCCAAAGGTGGCGAGTTAAAATAAGAAGGCTTGACACTTCTGC[T/C]AGTTTCATCTTGAATCTGGGAGTGAACAGTCATGGTGCTGAAATGAGAGC
Gl_006133_Class_I	N/A	N/A	Chr08	56170493	Unique_Gl	Tm1_Mira454_Contig_1339	GGTTGCAAGCGGAGGCTTACAACGCACTCCGCGACGCGTTCGTGAAATTA[A/T]CGCCGGACTTGCCGACCACCGGTGGGGTTGCGTTGTTCGACACGTGCTAC
Gl_006136_Class_I	N/A	N/A	Chr08	56170226	Unique_Gl	Tm1_Mira454_Contig_1339	ACGTACAACAGCAAGGGACACGTGTGAGCTTCGATTTGGCTAATAATAAG[A/G]TCGGGTTCTCTCCTCATAAATGTTAAGACAGTAAATAAATAGCTTATTGG
Gl_006166_Class_I	N/A	N/A	Chr09	17769846	Unique_Gl	Tm1_Mira454_Contig_1343	TACAATACTCAAGATTATTCAAAAATGTTGGATAAAATTGCCACTTCACC[T/G]GTACCAGTATCAACTCCGCTGCAAATGCCAATTCAAACGGCGTATTTAAC
Gl_006167_Class_I	N/A	N/A	*	0	Unique_Gl	Tm1_Mira454_Contig_1344	ATTTAAATTTTTACCATAGCTTACTCATTAACAAATAATGCATACAATTT[A/G]AAGCATATCATAATCGTAACAAATTCTAATGTGACACTAAATAAAATAAA
Gl_006220_Class_I	N/A	N/A	Chr03	6276347	Unique_Gl	Tm1_Mira454_Contig_1357	AGTGGCGCTGAAATCAGGTGGCTGCAATTTCAGTCTATTCAACATGGATT[T/C]CCGATTTACGTCTGCAACTTGAATTTTCTTCCGATGTCCTTGGCTTTTAC
Gl_006237_Class_I	N/A	N/A	Chr10	27210104	Unique_Gl	Tm1_Mira454_Contig_1362	AACTTTAGCTGCCAGCAGGTTCCACTACTCTCACACACCAATGTTTCTGT[A/G]TATGCTATAGAAAATCAACAGTGAAATTCCGGTAGCCATCTCAACTCCCA
Gl_006296_Class_I	N/A	N/A	Chr10	21901936	Unique_Gl	Tm1_Mira454_Contig_1370	TAAGAAATGGCCATAATAAGTAAACCTAAAAAATAGAAAGAAACAACATA[C/G]CAAAACCCACAATGCATTATCCCCTCAATGTTTTTTGTCCATTGAATACA
Gl_006297_Class_I	N/A	N/A	*	0	Unique_Gl	Tm1_Mira454_Contig_1370	CCCTCAATGTTTTTTGTCCATTGAATACAAGCTCTTTTTGGATCATATCA[T/C]CAAAATATCTCCCTTTAGCCCTTATTTGCAACATCCCTTCCATATTTCAT
Gl_006298_Class_I	N/A	N/A	Chr10	21902131	Unique_Gl	Tm1_Mira454_Contig_1370	GAACTGATCTAATCCTGAGATTCACTGCTCTTACCACTTCCTTCACCTTC[T/C]CTCTCTTCCAACAATCTCCCACCTTCTTCATCTGCTTGTGCAGTCTTCTT
Gl_006332_Class_I	N/A	N/A	Chr02	57736509	Unique_Gl	Tm1_Mira454_Contig_1378	TGTTGGATGGGAAATACAAATCATGTATCAATCTGATAAAGAAAAAAATT[T/C]GAGTTCGAGCATAGAAGACCGACCAGATGAAACGCCGTAGGTGTATAAGA
Gl_006333_Class_I	N/A	N/A	Chr02	57736382	Unique_Gl	Tm1_Mira454_Contig_1378	ATTTGTGCATATGGAGATTGTTGTTTTCATGAGAATTCATCAGCCATACC[A/G]AATCAAACAATGGTTTCCATATGCAGATGGGATAAGGCCTAGAATGCTCA
Gl_006337_Class_I	N/A	N/A	Chr02	57736050	Unique_Gl	Tm1_Mira454_Contig_1378	AAATTAATCACAACTGTCAATAGCTTGTTAACTATACCAAGAACAGTGAA[T/C]CCTGTAGCAGAAATTGCCCTTCGGCAAGAGAACCCAAAGAAAGATATGGC
Gl_006380_Class_I	N/A	N/A	Chr06	45815493	Unique_Gl	Tm1_Mira454_Contig_1394	AATCATGTTTATTACACATTTCATAACGCTAAAAACTTCCCGTCCGTTAC[A/G]ACACATCCCAAAGCGTTCCAACAAATCAAGAATAAGTTATCAAGAATAAA
Gl_006381_Class_I	N/A	N/A	Chr06	45815582	Unique_Gl	Tm1_Mira454_Contig_1394	ATCAAGAATAAATTCTTTCAACTACACAAATTTTGAATGCACGGTCCGGC[A/G]TCGGGATTTTGTTGTTCCTTCCATACCCTTCCGGTGACCCTCAGCTTTAG
Gl_006399_Class_I	N/A	N/A	Chr11	29184955	Unique_Gl	Tm1_Mira454_Contig_1403	GACTAAGCTGGAACATTAGAGCTATTGGAAGCGGACAATGATTTTTAATA[A/T]TTTTATGTGGGAAATAATTCAAGGATATCATGTATTTTGTTGTTTATTCA
Gl_006487_Class_I	N/A	N/A	Chr11	4357220	Unique_Gl	Tm1_Mira454_Contig_1421	TGTTGCTGTTGGGCTGAAGCTCTCCATTCTTCGGCTTTTCGATGAACAAC[T/C]GCCATTCGTTTCATTAATTTCTCTTCTAATTTTGATCTCATTTTTTGTAT
Gl_006488_Class_I	N/A	N/A	Chr06	48622173	Unique_Gl	Tm1_Mira454_Contig_1422	GGAACAAGAAAGCGTTGACTGGGAATTGTTACTCATTTGTTTCAAAGTGA[T/G]AGGGGAGAATGGGTGTTTGAGAGGAAGAAGAGGGATTGAGGTATGTCTAT
Gl_006595_Class_I	N/A	N/A	Chr01	6608296	Unique_Gl	Tm1_Mira454_Contig_1437	AAGAAAAGAGCAAAGAAAGGGAGGTAAACGAAATCAGTGAGCTGTGGGTA[A/G]AACTCAGAGTCCCAGTTGATGGAACTAAGCAAACCAAAAAGACCCATCTG
Gl_006615_Class_I	N/A	N/A	Chr06	49571211	Unique_Gl	Tm1_Mira454_Contig_1444	GCTTCTATTTGTAGTTTCTTCGTAATGTTTTTGTTAAATGTTGTTGCAAT[A/T]ACGCCCGTACACTTCATCTTTCTCGTACTGATCATTGTCGTGTTTTGTTC
Gl_006617_Class_I	N/A	N/A	Chr03	326690	Unique_Gl	Tm1_Mira454_Contig_1446	AAAGTAGTTAACCAAAAAAGCAGATAACAGTACAAAATACTTCTTAGAAC[A/G]GACATTTAGATCTGATAATAATATACACAAATATGGATTATTAGCATATC
Gl_006621_Class_I	N/A	N/A	*	0	Unique_Gl	Tm1_Mira454_Contig_1446	TTGGTATATAAGTGGATGCTCGTCGCCTTGGTTTGTCTGTAGACTCAATG[A/G]CTGGTTGGTTTAGGTATGCATACTTGCTCTTTGTCCACCAGTCCTTTATA
Gl_006622_Class_I	N/A	N/A	*	0	Unique_Gl	Tm1_Mira454_Contig_1446	CCAGTCCTTTATACCCACACGAATTTCATTGCCATTGCTATGATTTGTTG[A/G]GGCTGTGATATTCTGCTTAGTTTCATAATCTTCATCACTTAGTGACTCCA
Gl_006637_Class_I	N/A	N/A	Chr02	12164557	Unique_Gl	Tm1_Mira454_Contig_1449	GCTGAGTCATGTAAGGTACCCTTTGAGTTCCATGCTGCTGCTATTTCTGG[T/C]ACTGAGGTTCAACTTGAAAACCTTGGTATTCAACCTGGTGAAGCCATTGC
Gl_006638_Class_I	N/A	N/A	*	0	Unique_Gl	Tm1_Mira454_Contig_1450	AGAAGAGTGCTGGTTCCATAAGGCAACATCTTTGCATCCTTCTAAATCAA[T/C]AATGATATTCCATGAAACAACAAGCAATATAAAGAACAGTAGAAATTAAC
Gl_006639_Class_I	N/A	N/A	Chr04	31268972	Unique_Gl	Tm1_Mira454_Contig_1450	AGAGCTGTCAATCTCTGCTCTGGATCAAGAGTTGAGCCGAACTGACTAGC[A/G]GCCCATATCAACGAAGCAGACTTTTCACCTAAAAGTCGCCTTACCTCTTC
Gl_006703_Class_I	N/A	N/A	Chr08	48915626	Unique_Gl	Tm1_Mira454_Contig_1464	AGAGTTATATATCTATATATTCTGATATAAATAAGAGAACAACTGGTATT[A/T]GATGTTATAACCCGGATTAGATAAGGCATAATCTAAAGGAAACGTCGGGT
Gl_006704_Class_I	N/A	N/A	Chr08	48915557	Unique_Gl	Tm1_Mira454_Contig_1464	AGATAAGGCATAATCTAAAGGAAACGTCGGGTTGGCCATCCACCTTCACC[A/G]TTTGCTGCCCCAACAACAACTGGTTTCATCACACAGTAGCCTGTGTTGGA
Gl_006832_Class_I	N/A	N/A	Chr05	57316070	Unique_Gl	Tm1_Mira454_Contig_1490	TGGTTGAAATTAATGGAGGTATATTTGTTGGTTCTTGCCATCCACCACTA[T/C]TTCTCCGCCAACTTCACCTCTTTGGTTTCGTTTATAAATTGATATTCTAT
Gl_006833_Class_I	N/A	N/A	Chr02	8553546	Unique_Gl	Tm1_Mira454_Contig_1491	TTTTTGTTATTGGTATGTATAATGTATACAAGAAACTTCAATTGGAATGG[A/G]AAAAAAAGGGAAATAAAATGAAGTCATAAATCTGATACAAAATACAACCT
Gl_006834_Class_I	N/A	N/A	Chr02	8553659	Unique_Gl	Tm1_Mira454_Contig_1491	TGAACCCTTAGCACTTGAAAATGCAACTAAAAATAAAAACAGACAATGGA[A/G]TCTATGTGGCCATATCTACTGTAAGAAGATAGAAACCCCAAATTTGCAGG
Gl_006847_Class_I	N/A	N/A	Chr10	865090	Unique_Gl	Tm1_Mira454_Contig_1495	ATTACGGGTTTTAACTTCTTGAGTTTAGCATCTTTCCTTACTGTTTTAAA[T/G]AGGACCTTGCTGTTCATGAACATGTAGAAATCCATGGTTCTCTTAGCAGC
Gl_006849_Class_I	N/A	N/A	Chr02	2063729	Unique_Gl	Tm1_Mira454_Contig_1496	GAAATTGGGTGCTTTGTTTACAAAACGGTCAACAAACATCCTAATGAACA[T/C]CTTTTCCGATGTGTCAAACAATACGGACAATTTTAAGTCCTTAACCAAAC
Gl_006859_Class_I	N/A	N/A	*	0	Unique_Gl	Tm1_Mira454_Contig_1500	ATTTGAAGTTGTAAAGGAATTCCTGCTTCCATTTATGCAGCATCAGCCAC[A/G]ATCTCCATGCAGCACCTGGAGAATCTCAAGCTAAAACAAAGATCGAATTA
Gl_006860_Class_I	N/A	N/A	Chr04	59328167	Unique_Gl	Tm1_Mira454_Contig_1500	AAAGGGTTTAAAAGAAAGGTTTTATTTGTTGATCAGTGAAGGGGGGAAAA[A/G]GAAACGGCAGAGAAACATACGACTTGAGACCAGACACGGGCTTTTGTCTT
Gl_006868_Class_I	N/A	N/A	Chr09	24657502	Unique_Gl	Tm1_Mira454_Contig_1503	CGATGGCGAATTCAGCTCTTGGAGAAGAGTATAAGGAAGCTTGATTTCAG[T/C]CCTGGTGGTGTTTCCACCATTTTCCAGGTTAGTGATCTCAAAAACTCGCC
Gl_006870_Class_I	N/A	N/A	Chr09	24658527	Unique_Gl	Tm1_Mira454_Contig_1503	AACTGTTGACAACCCAACTTCAAAAAAGAAGAAGCTTCTCTACAGGTTTA[A/C]GGTTAAACCCTTCTGCGACTGAGGGTATTACTCGTACTATGATTTAATTT
Gl_006879_Class_I	N/A	N/A	Chr02	8049085	Unique_Gl	Tm1_Mira454_Contig_1509	CTAACATATGTTTAAGAAGAGCCTGAAACTCTTGGTGAAGTAACAGGAAA[A/G]AGTGGTAAAAGCTGAGGCTCAGTATCTCTAGGTGTTGACATAGGTGATGG
Gl_006882_Class_I	N/A	N/A	Chr04	13708722	Unique_Gl	Tm1_Mira454_Contig_1510	AGCTTTCAAAGAAAGCTGTTTGATTACTACTAAACCTATTCACAATTTCA[A/G]TTGTATCAGCACCCTCAGTCGAAAATAAATTCTGATCACTTCGAAGCAAG
Gl_006887_Class_I	N/A	N/A	Chr01	6444570	Unique_Gl	Tm1_Mira454_Contig_1511	TTTGGTGAAAGATTTCCTGTCAGACTGTTGTCATTTAGCCCCAAATATCT[T/C]AACTTTTTCATCCCTGCCATGGATTCTGGTACTAAACCTGTTAACCCCAT
Gl_006888_Class_I	N/A	N/A	Chr01	6444271	Unique_Gl	Tm1_Mira454_Contig_1511	TATCTTTCCTTCCAACTTGTTGTTGCTTAAGTCCAACTTCAGCAATGAAG[T/C]GAGATTACACCCGAAAGTCAACATCAAGGTCCCTGTTAGACTGTTTCTAC
Gl_006916_Class_I	N/A	N/A	Chr08	50033923	Unique_Gl	Tm1_Mira454_Contig_1516	AGAACAATGGCTTAAACTGCAAGTTGGTGGTGATGAGAGGATTCATCTTC[A/C]TTGAAACAGCAATGGATCTTCAAGGGCCTCCCAATGTTGAAAGAAGGTTG
Gl_006917_Class_I	N/A	N/A	Chr08	50034010	Unique_Gl	Tm1_Mira454_Contig_1516	TTGAAAGAAGGTTGAGGCAGCAACTGTTGTAAAGGGGATTGAATTTGCAT[A/G]CACATTTCTCTTTGGAGAAAAGTGCAGTAAGTGTGGAAAGTTGTAGGTGC
Gl_006929_Class_I	N/A	N/A	Chr11	51616692	Unique_Gl	Tm1_Mira454_Contig_1519	CAACCTGAAGTATCCATATGGCAAAGAACAACAGCATCCACCTTATCTCC[T/C]GTAACATCACCAACTAAACGGAGTTTGAAAGCTTTAGTCTCAGTGGCATC
Gl_006961_Class_I	N/A	N/A	*	0	Unique_Gl	Tm1_Mira454_Contig_1526	ATTTTCTTGTCCACATGTTTGGCATACCTAAAGCTCTCTGATATCCCATC[T/G]CTGCAAAAACATGAAAATGTTCTGAAGCAACACAATAAAAAATAGCAGGG
Gl_007027_Class_I	N/A	N/A	Chr06	43499600	Unique_Gl	Tm1_Mira454_Contig_1537	TGGAGTAGCCATTGCTGCTGGGGAATTCCGATTTATTGTTGATGTTTATT[A/G]GTTTTGCTTAACAATTGTGCCTACATTCAGGAAGGAAATTCTTCGCTTTA
Gl_007057_Class_I	N/A	N/A	Chr09	34967801	Unique_Gl	Tm1_Mira454_Contig_1544	TGAGATCCTCTCACCTGAGCTGCTCTCTTATCCTTTCGTTTAGGCCTGTA[A/G]CTTGACCTTTCCCTCTTGGGGAGCCATCTTTCTGGGTCTGGTGGAGGACC
Gl_007079_Class_I	N/A	N/A	Chr03	39234548	Unique_Gl	Tm1_Mira454_Contig_1550	CTTATATAAAACTTCATATGGACAACGATATAGAGCTCCAAYGATCAMAA[T/G]AACCTAGTTTTCCTAATACAGCATCAAATTTCAGGCAGAAAATATATAAA
Gl_007080_Class_I	N/A	N/A	Chr03	39234301	Unique_Gl	Tm1_Mira454_Contig_1550	TATAAGAACCCAAAACATGAGCAGACCTATTATGGCAGTTCTCAATACCT[T/G]GTCATAGCTCCAACTCGGGTCAATATCATCCTGACAAATCAGATCAAGTT
Gl_007081_Class_I	N/A	N/A	Chr03	39234190	Unique_Gl	Tm1_Mira454_Contig_1550	CTCACTGTCACTAACACCTTCATTTGTCTGTAACTTGTTCAACTGGTCCA[T/C]GCGTGGACGCTTCACATCCATACCAATATTTAAACATTTTGTGCATCTAC
Gl_007090_Class_I	N/A	N/A	Chr05	47436338	Unique_Gl	Tm1_Mira454_Contig_1552	TATTGAAGAAGATGATGAAAGACCCCTTTGCTTCAATGTCAATTTGACTA[T/C]GGGTCAAAAATTCCTAATCAAATGCAATAATAAACCGATTTTATGATTAA
Gl_007116_Class_I	N/A	N/A	*	0	Unique_Gl	Tm1_Mira454_Contig_1559	ATTGAAAATCACCTTATTTCATTGTAATCATATAAAAATTCAACACATAC[A/T]CTCTCTATTTTCCCCTTGTATAAGCATGCATTTGGTAAGCTACACAAACA
Gl_007126_Class_I	N/A	N/A	Chr04	40648166	Unique_Gl	Tm1_Mira454_Contig_1567	AGCTCAAACAGTTTAAAAGAATACATTTTTTTATACCTGAAATTGGGGCT[A/T]GGAAGTCTAAGATCGTCTTAATGCATCTTTCTAGCCATTACCCTACTTGA
Gl_007127_Class_I	N/A	N/A	Chr04	40648353	Unique_Gl	Tm1_Mira454_Contig_1567	GAGTCTGCTAGGTTCACCTTCCCCTCGCCTGTGGTAAAGTTTGTGAGGCC[A/C]AGATGGTAACGTAATTCATCCTCCGAGGCAGCGTATGGTATATCGATCTT
Gl_007128_Class_I	N/A	N/A	Chr04	40648455	Unique_Gl	Tm1_Mira454_Contig_1567	TTTCCTAGGATAAGAAACGGGACATTGGCAAGGGCCTCGTCTGAAAGCAG[T/C]GCATCGAGTTCCTTCTTCGATTCTGCAAACCTCTCTTTATCATAGGCATC
Gl_007132_Class_I	N/A	N/A	Chr04	40650006	Unique_Gl	Tm1_Mira454_Contig_1567	GGACGGTGAGATATCGTTGCAATTCAAGGCATCATCCACTTCATATCATA[C/G]AAGAAAAGGATCAAATTTTTACCCCAAAATCAAGAAAAAGAGAGGGAGGC
Gl_007167_Class_I	N/A	N/A	Chr03	38397782	Unique_Gl	Tm1_Mira454_Contig_1574	ATCCGGGAAGCATTGCCTGAGCTCTGGGAAGCTACAGATGAGAAGACTAA[A/G]AACATTCGGTATTCCGGCAAGATCTCCATTGAGACAACTGTTAGAGCTTA
Gl_007177_Class_I	N/A	N/A	Chr05	109567	Unique_Gl	Tm1_Mira454_Contig_1578	ACTTGCATTTTGCTGCTGGATTTCATGCATCCTCATCCTACTATTCATAT[T/G]TTGTTTCCCTTCTTCATAATCTTTGTCATCAGTAGGAAGCTCATAGCGGC
Gl_007234_Class_I	N/A	N/A	Chr01	7841959	Unique_Gl	Tm1_Mira454_Contig_1590	AGCTAACTCTCAAAGTCTAATACAATACATAAAACCATAAATTTCTTATT[C/G]TTCATCTAAGCTCAGTAAATATGATAAAATATAACTATGAGATATGTAGT
Gl_007239_Class_I	N/A	N/A	*	0	Unique_Gl	Tm1_Mira454_Contig_1591	TTTATTCAAATCAACGGTGAATTTGTGTGCAACCATCTTCGCAACAAAGA[A/C]AATGTGGATTGAAGCTAAGCAAACACACCAAAAAGCTAGCTTCTCAATGT
Gl_007244_Class_I	N/A	N/A	Chr05	6924536	Unique_Gl	Tm1_Mira454_Contig_1595	CACCTTTATGTTAGAATCTGTTTATTATCTTACATGAATCGTCAACTTAT[A/C]AAAATTTATATGAAAATAGTTTTCAGAGTTATAACTTACTCAGCTTGACA
Gl_007265_Class_I	N/A	N/A	Chr12	7399144	Unique_Gl	Tm1_Mira454_Contig_1603	AATTGCAATCTCTAGAAAGTATAATCTCTCCATTTATAGGAAAGTATACA[A/G]AGTTTCCTTTTAGAAAGGGAACATAATAATAAGTATACACCCATTTGATA
Gl_007284_Class_I	N/A	N/A	Chr08	52685334	Unique_Gl	Tm1_Mira454_Contig_1611	AATACAACACTTTATGCAAAAACGTGCACATAAATTTGAGAAACATAATA[T/C]TATTACAGCTATATCAAGCCATTTTGTTATGGGAAATAATAAACACTAAC
Gl_007285_Class_I	N/A	N/A	Chr08	52685234	Unique_Gl	Tm1_Mira454_Contig_1611	CCAAGGCCTGTTCCTGCATCCTTACGAGGTGCATCGGCCTTGATACGAGG[T/C]GGTCTGACTATACGATCAATAAGCCCATATTCAAGAGCTTCTTGTGCATT
Gl_007314_Class_I	N/A	N/A	*	0	Unique_Gl	Tm1_Mira454_Contig_1617	GTACATGTCCTGCAATGCATGCCAGTTCTATAGATTTATAAACAAATAAT[T/G]TATTGAATCCTACATAAACATTGTAATAAGTTGAAGTTCGGGACACTTTA
Gl_007317_Class_I	N/A	N/A	Chr05	28744931	Unique_Gl	Tm1_Mira454_Contig_1620	CGTAGAACCATGAAATGCATCAGATTGACCAAGACTTGAAGTGTGAGAAT[A/C]TCCCTTATTTTCATCAATAGCCACCATAGGTTCTCTGCATTCCTTAGGAA
Gl_007318_Class_I	N/A	N/A	Chr05	28744991	Unique_Gl	Tm1_Mira454_Contig_1620	TTCATCAATAGCCACCATAGGTTCTCTGCATTCCTTAGGAATCCTTGTTA[A/T]GTCATTCTCTTCTGCAGTTCCATTACTTGCAGGCAAATATTCCAGAAAGA
Gl_007320_Class_I	N/A	N/A	Chr04	4432348	Unique_Gl	Tm1_Mira454_Contig_1621	TGCAACTGCAACTAGAAGGGAAGTACATGCATGCTCAAAAGCTATAAAAA[A/G]TTTGAAACAGCTGTTGTGATAATATGCTTAAAAAATAAAACCCATGTTCT
Gl_007324_Class_I	N/A	N/A	Chr04	4432629	Unique_Gl	Tm1_Mira454_Contig_1621	TTTTGTTGATGGAAGTTGCCGATTATATTGCTTGCGATTCCAAGCATGTT[T/C]GAGCGTCCGATCCCTAAGCAGTGGACCCCACCTCCGACGTCGGCTAACAT
Gl_007325_Class_I	N/A	N/A	Chr04	4432974	Unique_Gl	Tm1_Mira454_Contig_1621	GCGTCGGGTCGGAAAACGTGCATGGGGATTGCCAGTTTTTTGGCTCCTAT[T/C]CTTATCCCTAGCATGGGGAGAGTATAAGCCAAAGGATCCATATTAGGCAT
Gl_007376_Class_I	N/A	N/A	Chr09	3912098	Unique_Gl	Tm1_Mira454_Contig_1630	AATTGGCACATGGGAATGGTCTTCGTAAAATGATTGTAGTCGGGACTGAC[A/G]ACATCATATACCTGAATGGGGCCATAGTTCCCAGGGTTAAGAGATCCACA
Gl_007377_Class_I	N/A	N/A	Chr09	3912217	Unique_Gl	Tm1_Mira454_Contig_1630	GCATCCAATTCTGATGGCACCTACCGAGCCTTCACTTTAGTTGAGATATT[T/G]AATGGACAAGTGAATAAAATCTCCGAAAGTTGGGTGTCTGTTGTTGGAAA
Gl_007381_Class_I	N/A	N/A	Chr12	8227113	Unique_Gl	Tm1_Mira454_Contig_1632	AAAAGACAGAGCAAAGAAAAAGGAAAAAGAAAATAAAAGAGAGCCGCCTC[A/G]AAGATCTTGAATTCTTCAAAGAGAAAGCAAAAAAGAAAAATTGTCACAGA
Gl_007382_Class_I	N/A	N/A	Chr12	8226878	Unique_Gl	Tm1_Mira454_Contig_1632	TTCTGGGAATTCATCAACTCCTTAAACCCAACCCTAAACCCGAATCCAAC[A/T]CCATCTTCTTCTTCACTTTCAACCCAGATCAAATCTGCCTCTATTTCTAA
Gl_007383_Class_I	N/A	N/A	Chr12	8226701	Unique_Gl	Tm1_Mira454_Contig_1632	TCTGTGGTTTCAATCTTTGATGCTTTCAGTTCAAAAGATCGGGTGGGGAC[T/G]GTGCTCCAGTTACAAGTGCTCTCACTTGCTCTGCTCTTCTTGCTTTACTC
Gl_007396_Class_I	N/A	N/A	Chr09	19818090	Unique_Gl	Tm1_Mira454_Contig_1633	GGGCTGGTGCCGACATTATCCTTACATATTTTGCTCTACAAGCTGCAAGG[T/G]CTTTATGTGGTGAGAAGAGGTGAACTTGGTCTAATTTTCCTTCTATGAAG
Gl_007397_Class_I	N/A	N/A	Chr09	19818206	Unique_Gl	Tm1_Mira454_Contig_1633	CAAAAAAGGCTTGAGACACTAAATCTTCCATTCGAGAGTGCTAGTTGTTA[A/G]AACGATGAGGAGTCCTTTAGAATGCTTTGAGTTAGCTGTTCGTATTCCGC
Gl_007398_Class_I	N/A	N/A	Chr09	19818275	Unique_Gl	Tm1_Mira454_Contig_1633	AGAATGCTTTGAGTTAGCTGTTCGTATTCCGCATCTTCATAAGCCTCAAG[A/T]ACATAAAAATAAAACTAAAATGCTGTCAATGTATGCCAGATCTGAATGAA
Gl_007422_Class_I	N/A	N/A	Chr01	53717466	Unique_Gl	Tm1_Mira454_Contig_1640	TTCAATTGAAAACAAAGCTTAACTTTCTGTACAAAATTCAATGCATGGCA[T/C]GCACTATTCTATAAACCCACAATCCCAGCTATCAGGTTCAAATTCTTTTT
Gl_007423_Class_I	N/A	N/A	Chr01	53717252	Unique_Gl	Tm1_Mira454_Contig_1640	AATGCTACCAGAGACAATGCCATGGACGCCCTTGCCATCTCCGGGAACTT[A/G]TCGTTTCCCCAGTTGGATTCCCAATCATCGACTCGAACGGCAGCCGAAGA
Gl_007424_Class_I	N/A	N/A	Chr01	53715322	Unique_Gl	Tm1_Mira454_Contig_1640	AACCGGAGATGACTCCGAGGTTTTTGTTTGCCGGAGGTCAATTGATAGGC[A/G]ACATCATATGCTTGAAATCCAGAGTATACAAATCCAATCACGTTCACTGC
Gl_007425_Class_I	N/A	N/A	Chr01	53714984	Unique_Gl	Tm1_Mira454_Contig_1640	TCATCTTATCTCTTTTGGTTCTTCTTAATATAGATAAATCAGGCCTCAAT[T/C]TTTTACCACTACCAGAACCCAGTTTTTGTGTCTGTTCTTCAAGTTCAACG
Gl_007426_Class_I	N/A	N/A	Chr01	53714633	Unique_Gl	Tm1_Mira454_Contig_1640	GCTCAGGTTCTTCCACTTGTGCTGCATGTTTCTGTGGTTGTTGATCTTTT[T/C]CTTCATGATTCTGATCTTGATGTTGTCTATGCTGTGCTTCTTCTTCTTGT
Gl_007427_Class_I	N/A	N/A	Chr03	8863347	Unique_Gl	Tm1_Mira454_Contig_1641	TTTTCATTTTCAAGTTTTATATTTTACGGCGGAAAAATTAGAATAAAGGA[C/G]TCCACCATGTGGGTGGAGATCATCTGTGGACTTGTCTTTTACCGCTTGTT
Gl_007508_Class_I	N/A	N/A	Chr02	7193021	Unique_Gl	Tm1_Mira454_Contig_1656	ATATAATTTCCAATTACGGTTTAACAAATTTCACACAATAAGTTTCTCAA[T/C]AAATGAGAGGAAATTATTAGAAGCATAATATCACCGACGACTTGTGAGAA
Gl_007509_Class_I	N/A	N/A	Chr02	7192958	Unique_Gl	Tm1_Mira454_Contig_1656	ATTATTAGAAGCATAATATCACCGACGACTTGTGAGAAGAGAATGGAATT[A/G]GCTTATTTGCTCTTCCCCATTAATGTTCATCAAACACAAAAAATGTGAGA
Gl_007510_Class_I	N/A	N/A	Chr02	7192891	Unique_Gl	Tm1_Mira454_Contig_1656	CCATTAATGTTCATCAAACACAAAAAATGTGAGATATTTGTAACAATCCA[C/G]TACTCCCACACCAACAATTAAATATCATCTTCAAGTTTTGTCACCCGAAG
Gl_007511_Class_I	N/A	N/A	*	0	Unique_Gl	Tm1_Mira454_Contig_1656	GCTAGCATTTATTTGGAGTATCCATATGCACGAATCTTGATTATCTAATT[T/C]GAGAACTCCAAATAAAGCAAGTCAAGAATCAAAGGAGTCAAAATACTAGT
Gl_007512_Class_I	N/A	N/A	Chr02	7191733	Unique_Gl	Tm1_Mira454_Contig_1656	AATGGTGTAGTTTGAGCTGCTTATGTTTCTAGAGTAGCAAAATTTACTAC[T/C]ATCGTAATTGTATGATTGTTGGGTACTTCCCACTCCACTCACAACCAGGT
Gl_007513_Class_I	N/A	N/A	Chr02	7191669	Unique_Gl	Tm1_Mira454_Contig_1656	GATTGTTGGGTACTTCCCACTCCACTCACAACCAGGTTGTCTTTTATAAC[T/C]ATAACACCCTTTCCTTTCTGCAAATTTCTGAGTGAACTGCTAGGCGACCT
Gl_007522_Class_I	N/A	N/A	Chr08	50039924	Unique_Gl	Tm1_Mira454_Contig_1657	ATCAACAGAAGGGTTTTTCAAATGTATTATTATATGCCACTGACAGGCAA[A/G]AGCATATAGCTATAAACAATCACAAACCTGGAAATGCATATGCAACAGTG
Gl_007523_Class_I	N/A	N/A	Chr08	50041120	Unique_Gl	Tm1_Mira454_Contig_1657	CCGACCTCCGTCTTGGTGACACCCGGAACTCTCTGGAACGCCAATTCAAC[T/G]CCCCAAAAACACCCCGCACCAAACTGAGCAAACTGCTGAGCAGGAGCAGG
Gl_007549_Class_I	N/A	N/A	*	0	Unique_Gl	Tm1_Mira454_Contig_1662	TATCTCTTTTTACAATATTGATGTAAGGGCCTATTATTAAAGGCAAATAG[A/G]TTCTAGAAATAAATGGCATCACTATTTACAGCACACCTTATTCCTACACA
Gl_007550_Class_I	N/A	N/A	Chr01	29638891	Unique_Gl	Tm1_Mira454_Contig_1662	ATAAAACAACCCCATTTGAACAACCAAAAGACCAAATATAATTGATATTA[A/G]CAGGCCAACTGATCTCTAAATGAGGAGATCTCTTCAAAAATAGGTAGTCT
Gl_007553_Class_I	N/A	N/A	Chr09	39824278	Unique_Gl	Tm1_Mira454_Contig_1664	ACATATACAAGACAAATTTCATGACTTTTCTGATCAATCATTTAGTTTGA[T/C]GGAAACAAACATACAAATTTATGTACCACAAATATAGTAAGGGACTTTCA
Gl_007554_Class_I	N/A	N/A	*	0	Unique_Gl	Tm1_Mira454_Contig_1664	TCTTAAATGGGGGCATGAAATAAAACAGGCAAGTAAGGTTGCCGCCACCA[A/G]CAATGGAACAAGGAACCAGTCCCGAATTCACATAGAAGCAAACAGGTCAG
Gl_007579_Class_I	N/A	N/A	Chr06	48637612	Unique_Gl	Tm1_Mira454_Contig_1669	GGCTTACTACCGATAGGCAATGATGACACTACTCTGGCGATGGTAACCAC[T/C]GATACGCTGACTACCGACCCATCTAAGTTTTTATTTCTAAATGGTTTGTT
Gl_007602_Class_I	N/A	N/A	Chr06	47283530	Unique_Gl	Tm1_Mira454_Contig_1673	GACGGTCTTCTTTAGGCAAATAGTGGCAATCTCATCTCCCCCGACGCATA[T/C]GAGATGATGCTCTTTTTAAGTGGTGAAATATGGTGAGCCCCATGAAATGC
Gl_007604_Class_I	N/A	N/A	Chr06	47283105	Unique_Gl	Tm1_Mira454_Contig_1673	GCATCGCCAATTAGAGCAACGCGCTTTGACGCATAGTCGTTGGCATGCCT[T/C]AAGGATAATGGGAAAGCCATTCTTTCAGAGGCCAATTTGATTACTTTTGG
Gl_007605_Class_I	N/A	N/A	Chr06	47282984	Unique_Gl	Tm1_Mira454_Contig_1673	TAGCAGACTTGGAGATACCTCCTTTGAGCCAAGAAAATAAGTCTGAACTA[C/G]CCAATATGCTTGGTGTAGGATGAGGACCATAACCATAATCCAGAGCACGA
Gl_007657_Class_I	N/A	N/A	Chr03	2914406	Unique_Gl	Tm1_Mira454_Contig_1684	ACGTCTTTTACTGAGTCCATAGAGCTCCTGCTGAGTTGAACCCACTCTCT[T/C]GAGTCTTTTGCTGAAGAATCAGAACCAGATGTGACTTTCTTGTAGTTTAT
Gl_007659_Class_I	N/A	N/A	Chr03	2914268	Unique_Gl	Tm1_Mira454_Contig_1684	GAAACATCCTCATCATTTCCAAGAGGGATGGTGGTAGCACTTGTGCCAAC[T/C]GCCTCCGAAGTTTCCTCTTTTAACCAGTCATCAGCATCATCTTCAAATTT
Gl_007669_Class_I	N/A	N/A	Chr08	51935483	Unique_Gl	Tm1_Mira454_Contig_1687	CCCACGTGTAGATGATCTTTAATGACCACCATTGAATTTATAATTCAATT[C/G]GAATATACACTGTAAATAAACAAATAAAAAGATATGGCTAAGCTTCAGCG
Gl_007670_Class_I	N/A	N/A	Chr08	51935326	Unique_Gl	Tm1_Mira454_Contig_1687	TGATCCATCAAGTATGAGTTGGGATGATTCTTTTTCCTGCAACAAAGGCA[A/G]TTCTTGATTTCTCTTGCGGTTTAGCTTCACCTTGCGATGAGATCCATGGG
Gl_007671_Class_I	N/A	N/A	Chr08	51935262	Unique_Gl	Tm1_Mira454_Contig_1687	TTGCGGTTTAGCTTCACCTTGCGATGAGATCCATGGGTTTCGATGCTATC[T/C]GCCATTGGTGCTTCATCCTTCAAGAAAGGTACAACATGCTTTTTCATGTC
Gl_007675_Class_I	N/A	N/A	Chr05	31430453	Unique_Gl	Tm1_Mira454_Contig_1689	TTACATTCACGACCGACAATCCATATGCAACAGGGATTTAAATTCCCTGC[T/G]AGAAACTCTTAACAACCCAAGCACGCTAGAACAAATGAAATCAAAGTGAA
Gl_007676_Class_I	N/A	N/A	Chr05	31430605	Unique_Gl	Tm1_Mira454_Contig_1689	ACCTGGGTGTTAAGGATCACGACACATGAAGTAGGCATTTGGGTTGCTGC[C/G]TATCTACATGATTTCAATGGAAAAGAGCCATCACATTCATTCTCTAAAGC
Gl_007757_Class_I	N/A	N/A	*	0	Unique_Gl	Tm1_Mira454_Contig_1704	ATTTATAAAAAGTAAATGATAGAACACTTCATTAAAAACTACAAAATTCA[A/T]TCATTATAAGCTCAAAACAAGACATTGATCTGGTTATTTCCTTGCTGTTG
Gl_007762_Class_I	N/A	N/A	Chr09	67873309	Unique_Gl	Tm1_Mira454_Contig_1705	ATGTCTCCAAAAGTATAATTTTTGTACATACAAACAAAAGACGGCATTTA[T/C]GTAGCATACGCATGTAATTTCCCGTTGTTTTTGCGATATTTTCCGGTGAC
Gl_007763_Class_I	N/A	N/A	*	0	Unique_Gl	Tm1_Mira454_Contig_1705	CGTCACGTCTCAAATCCCAGATATCCTAAATCTCATTATTTACTCCTCGG[T/G]TGGACCAACGGGTGGCAAAATTGAACTTGCTTCTGCTGGTGCTGCCTCGG
Gl_007767_Class_I	N/A	N/A	Chr09	67871264	Unique_Gl	Tm1_Mira454_Contig_1705	ACTTGGTGATGGCATAAGTACCAGCAGCAAGAACAATAGTAGCATTAATA[A/G]TTCTATCCATAAGCCTATCCAGTTCCTCTTGACTTCCTTGTCCATCACCA
Gl_007773_Class_I	N/A	N/A	Chr09	67870826	Unique_Gl	Tm1_Mira454_Contig_1705	GGAGGCTTTGAGGAGATATCGTGGGGTGAAGGGACGCCATGGATCGGACT[T/G]AGTGGAGTTGAGTCGACCGAGATATGCCTCGGCAACTAACAAAGACTTCA
Gl_007774_Class_I	N/A	N/A	Chr09	8928131	Unique_Gl	Tm1_Mira454_Contig_1706	TTTACAATAACCAAAACATRTATTATACAATATAAAACTGGGGTTTCACA[A/T]CTTTAACAATGCTATTTCTCCGACTCTGTAGTTAAACTTCAACTAAGTTC
Gl_007775_Class_I	N/A	N/A	*	0	Unique_Gl	Tm1_Mira454_Contig_1706	TGCTATTTCTCCGACTCTGTAGTTAAACTTCAACTAAGTTCAATAAGTCT[A/T]TGTAACAAAGAGCCTCTTTAAAAAAACCATCAAAATTAGTTGCAGAGATR
Gl_007776_Class_I	N/A	N/A	*	0	Unique_Gl	Tm1_Mira454_Contig_1706	AGCCTCTTTAAAAAAACCATCAAAATTAGTTGCAGAGATRAAATAAGGTC[A/G]GGTGCCTTAAGTTTGCATGCTTTGGCTTGATCTATCACCACGCTTTCTCA
Gl_007786_Class_I	N/A	N/A	*	0	Unique_Gl	Tm1_Mira454_Contig_1708	CTTAACCATTTTATTTTCCTACCTCAAAGAGCCCCCGTACCTCTTGGGAG[T/C]GGAATAAACAAAAGATACCATACCCTCTTTATATCTGCTCCAAAATAACC
Gl_007789_Class_I	N/A	N/A	Chr11	28116461	Unique_Gl	Tm1_Mira454_Contig_1708	AACGCCTTCATCCCAGCTTCGAGCTTTCTGGAGACTAACTTGGGATGCGG[T/C]AGACAGAATGTCAGTCCCCACAGCAACCGAGGCATAGCTTCTCCTTGACG
Gl_007790_Class_I	N/A	N/A	Chr11	28116549	Unique_Gl	Tm1_Mira454_Contig_1708	CTTCTCCTTGACGCTTCCGTTAGAAGACTTGACTTGATAACGGATGAGGT[T/C]GCTCGCCTTAGAATTGTTGACGCCATTGGCTCAGGATGCAGCTGTTGGTA
Gl_007805_Class_I	N/A	N/A	Chr01	4471888	Unique_Gl	Tm1_Mira454_Contig_1710	TACGTAGCCTCCTTCGTCTCATCCACAAGTCGGAATTTGAACAAGTAAAG[A/G]AGCACAGCAGCCATGATTTTCATTTGCCTGTATGCAAATTCCTTCCCTAG
Gl_007844_Class_I	N/A	N/A	*	0	Unique_Gl	Tm1_Mira454_Contig_1718	AACAACAAAACAAAAGAACAAAAAAAAGAAAGTAAAACCTCCTTTGGTTC[T/C]TACCCTATAGTACAATTTAACCAGAATTACGAGAACTCTTGAGGAAAGAA
Gl_007845_Class_I	N/A	N/A	Chr11	2696458	Unique_Gl	Tm1_Mira454_Contig_1718	ACCATGTTATAAACCCATGCACCTGACACTGCCCCAAGTGTTGGTGACAT[A/C]AGATATATCCATATCCCCTTGTAATGATTCGACACAATTGCAGGTCCCAA
Gl_007858_Class_I	N/A	N/A	Chr05	10592819	Unique_Gl	Tm1_Mira454_Contig_1725	AGAAAGATGTACTTGAAAAGGCCTGGGTTCTCTGTTCTTGGCACCAAAGC[T/C]TCTCAATGTTACTGAAGGTGAAAAGGAAGCATAGTAAGCATAATGGCAGG
Gl_007861_Class_I	N/A	N/A	Chr04	20841139	Unique_Gl	Tm1_Mira454_Contig_1726	TCTTGTTTGTTTCATGACAATTTATGATAAGGAACATTGCTGGTTTACAT[A/G]CTTGACACTGGCCTTAAACCATGCTTGAGAGCAGCTTTCCAGACAATATC
Gl_007867_Class_I	N/A	N/A	Chr12	1091379	Unique_Gl	Tm1_Mira454_Contig_1728	CGCTGTCAATTCACAAATTCAAGCAGAAGCTTTTGGAATTAGAAGCTATT[T/C]CAAAATAACACTTTCAAATGCATAATAAGAAAGAAGCTTGCAGAAACTTT
Gl_007872_Class_I	N/A	N/A	*	0	Unique_Gl	Tm1_Mira454_Contig_1730	AAATGAAAATCCATCAATTGAAATAATAACCAACAGCAATAGTTTAAACC[A/G]GCAATGATTTTACATAAGCAAAAAAGCATCCTAATGCATGCCCACATACT
Gl_007878_Class_I	N/A	N/A	Chr11	59149116	Unique_Gl	Tm1_Mira454_Contig_1730	ATCAGGACTGCGTAGATTCTTCAGTATAATATGACAATAGAAGTTTGCAA[A/G]TTGACAAACTATACCAAACCCGAACCCAATCTTCATCTGAAGATCACTAA
Gl_007929_Class_I	N/A	N/A	Chr04	50035472	Unique_Gl	Tm1_Mira454_Contig_1739	GATTCTCCACCATTCTTTCCCAGTTTGACAGCTAAGGGTGTTGCATATTC[A/G]ATGCAAGAACAGTCACTAAGTTGATGCCCGGGCCCCAAGAGCTCGACTGT
Gl_007941_Class_I	N/A	N/A	Chr03	42209297	Unique_Gl	Tm1_Mira454_Contig_1745	GTCGAGAGAGAATCACCAGGTGAAAGTGAGAAAGAAGTGTGACATTCATA[T/C]TCAAGATCCTCAAAGCCCCAGAATTCTTCTTGTTCCTCTTCTTCTGGCAT
Gl_007961_Class_I	N/A	N/A	Chr12	22393215	Unique_Gl	Tm1_Mira454_Contig_1751	AATATTCATACGAGAGGGCAGAAAAAAGGGATTATTTATCTACAGGAACC[A/G]GTAAAAGCAAGAGCCTTAGTCATAAAGCCTCCGCCACAGAGTAGTGCATT
Gl_007963_Class_I	N/A	N/A	Chr12	22391670	Unique_Gl	Tm1_Mira454_Contig_1751	ACGATGGGAACATAAACATAAACCAACATGAGAATGAGTGGAAGAAGGGA[T/G]CAAAGGGAGCAAAATCGATTCAAAGGGTAACGAAGGCATATTCTCTTCCT
Gl_007981_Class_I	N/A	N/A	Chr13	37936271	Unique_Gl	Tm1_Mira454_Contig_1754	GGGTGTTAAATTGTTTGAACCAACCTTTAGTCACTTGTCCAAAATTCATA[A/T]CCAAACATGCAGCAACCTCACAAAATCATCTGTCTTTTGATTTGATAGGA
Gl_007982_Class_I	N/A	N/A	Chr13	37936173	Unique_Gl	Tm1_Mira454_Contig_1754	GGAACTCCTTTGTACATTTCTACACGATCCTTCAATGCGTCTCGCCTTGG[A/G]CGTGCTATCTTATTATTAGGATCGAAAAGCAATACTTCTTCAAATGCTTT
Gl_007983_Class_I	N/A	N/A	Chr13	37934779	Unique_Gl	Tm1_Mira454_Contig_1754	TCATCTCCATCCCATTTTTCGATTGCCTGAAGCAAAAATTTATTTGCAGC[T/C]GGGTAAAATTTCCTTCTCAACATAACGGCACCTAGCTCAAAAAGCTCTGT
Gl_008003_Class_I	N/A	N/A	Chr09	15690950	Unique_Gl	Tm1_Mira454_Contig_1757	GTAAAGTAGCAGATCCCGACCTTCGGAATATTCGGTACTTGCCATTCCAA[T/C]CCTGTACCGGATTATCATTACTTTGGTTTGATGTGAGAGTCTTCTATGTT
Gl_008006_Class_I	N/A	N/A	Chr09	15691432	Unique_Gl	Tm1_Mira454_Contig_1757	TCTTCTCCCAAATTATCACCACCAACCATTGAGGTTTATGTTGCGGGTTG[T/C]TTTTCTGGGAAACCAATCATCTTGACCAAAACATTGCAACTTAATTACCG
Gl_008015_Class_I	N/A	N/A	Chr04	10014185	Unique_Gl	Tm1_Mira454_Contig_1759	TTTGCTTCAATGTCCTCTGCTTCCCTTTCTCAAAAACACCAACATCAAAT[T/C]CACATAAATAGTACCTCATTAAACCAAAACCTCATAAGTCCATAATAATT
Gl_008028_Class_I	N/A	N/A	Chr10	10275848	Unique_Gl	Tm1_Mira454_Contig_1760	ATACAAAATCTGGTTCCAATCCAGACCCAACAATTATTATGGAAAATAAT[A/T]TGTGCTTGAAAAGTTAAGAAGACAACAGTCATGACATGGATGGGGCTAAA
Gl_008029_Class_I	N/A	N/A	Chr10	10275919	Unique_Gl	Tm1_Mira454_Contig_1760	GACAACAGTCATGACATGGATGGGGCTAAAACCCAAAAGTACTTGCTACA[T/G]AACTTTGAAATTTGCTTTCTAACAGCAACGGGTCACTGCAGCATGTATAG
Gl_008049_Class_I	N/A	N/A	Chr07	58208940	Unique_Gl	Tm1_Mira454_Contig_1763	TCATTACATACAAATCCACTCGAATCACATACCTGTATATGCTGCATTAC[A/C]GACAACTTCGTTTGGTTTTCGCTTTCATCACATGTGTTCTTCATCCAAAT
Gl_008100_Class_I	N/A	N/A	*	0	Unique_Gl	Tm1_Mira454_Contig_1772	TTTTAAAGAGAATAAACCTGTTGGAATCAGATGACCCCAGGATTGGATTT[A/C]TTATATAGTACAATAATTGTGTCACATTCACGGGAGCTTCTTATTGACAA
Gl_008101_Class_I	N/A	N/A	Chr07	16449792	Unique_Gl	Tm1_Mira454_Contig_1772	CTGAAAGGGGTTCGGAGGAAACAGGGGAGGAGGGAAAAAGAATGATTCAG[A/G]GTGGCCAAGGACAGCCTTTTCTCCATTTGCTTCTTTTGGTTTTGTTCTAC
Gl_008107_Class_I	N/A	N/A	Chr05	56292767	Unique_Gl	Tm1_Mira454_Contig_1775	AGCTGCTACAGTCCACAGCTTCTCCTTATTTCAGTTGAGGATATATCCAT[A/G]CGGAACCTTTCAGCTGGTATTGGGACAAACATGTCTTTCAACACTTCGGG
Gl_008133_Class_I	N/A	N/A	*	0	Unique_Gl	Tm1_Mira454_Contig_1781	TGACAGAGATTACTCTGTTTCGAAGGAGCCTTCGATGTATTTACAGTATT[T/C]GACTGGACTCATTTTCGGCACCATGGAAGGCAGCAACTCTTAGCATTGCT
Gl_008153_Class_I	N/A	N/A	Chr07	58151372	Unique_Gl	Tm1_Mira454_Contig_1786	ATGGTTGCCATGTTAATCAACATATTTACAGCACAGAAAACAGCATATAT[T/C]CCCCCCACTCGAAACACGAGACCAACACCCTTCGGCATTGCTCTCGCTCT
Gl_008156_Class_I	N/A	N/A	*	0	Unique_Gl	Tm1_Mira454_Contig_1787	AATATTGCCTCCTACTTAAACCGTATGCTTGAACCCCAACGGTATCCATT[T/G]CTACTCCTACGACACTACACTATTATTGTGGTTTGAATAGTAGCCATTAA
Gl_008171_Class_I	N/A	N/A	Chr11	30074624	Unique_Gl	Tm1_Mira454_Contig_1790	GATAATTTTATGAAAGATAATAGCCAGAACGTATGAATACTACTCTTTTC[A/T]GGGGTAACATGATCTGTGACTTATTACATTGCTTTATTAAATTTTCCAAC
Gl_008192_Class_I	N/A	N/A	Chr09	3410954	Unique_Gl	Tm1_Mira454_Contig_1796	TTGGAACTCCCAAAACTAATCTGTATGTACAGTACAGATAATTCATAAAA[T/C]CAAGAAATAAAATTTTCGTTAATAGAATATCCATTATTATTTCATAATTT
Gl_008194_Class_I	N/A	N/A	Chr09	34162261	Unique_Gl	Tm1_Mira454_Contig_1798	GGATTTGATGGGCTCATCACCAAATGCTGCTGCGGATAGGTGGGTTGGTA[T/G]GAACCAAAAGGATTGTTCTGCTGCTGACCCATTGCTGCCATTTGAACTAC
Gl_008225_Class_I	N/A	N/A	Chr08	28310356	Unique_Gl	Tm1_Mira454_Contig_1804	GTTCAGGACCATCATTTCYCGATATTGTTTGAGAGGTCTATGGCGGGAAC[T/C]ATCCAATCCCTAATTTTGACGCCTCCGTCCATCGTCACCAGCCCGTTTCC
Gl_008241_Class_I	N/A	N/A	Chr11	22459703	Unique_Gl	Tm1_Mira454_Contig_1808	AGCGATTCCAAAACGGACCTCAACTCCTCTACGGAAATGTATCCGTCACC[A/G]TTTTGATCGAAAACATTGAAAGCCTCCTTCATATCTTCTTCTTCATCCTT
Gl_008278_Class_I	N/A	N/A	*	0	Unique_Gl	Tm1_Mira454_Contig_1815	TTATATTTTTTATGACATAAAATGACTAACTGCCCTTTCCATTCATGACA[A/C]CAACTTCTGTATTAGTAAGTGCTGCCTTGGCCTAGCTGGTGAAGGTGGAT
Gl_008303_Class_I	N/A	N/A	Chr05	63293084	Unique_Gl	Tm1_Mira454_Contig_1821	CAGTCTCTCTCCGGCGCATTTTCTGAAACCCTTCTCGCGCTCAGGCTAYC[T/C]GTATACGACCACACCTTCTCAAATTCACTCGCGAACGGTTTTTCAAATTT
Gl_008304_Class_I	N/A	N/A	Chr05	63293225	Unique_Gl	Tm1_Mira454_Contig_1821	GAAGCTGCTCGTCGTGGACTTCCGGTGAGTGGGGTTGGAGAACAAAAGGT[A/G]GGTGTTGCGAAAGGAGAGGCATAAGGAGTCTGTTGAATTGAGAAGGGACT
Gl_008308_Class_I	N/A	N/A	Chr05	63293950	Unique_Gl	Tm1_Mira454_Contig_1821	AGGCCCTTGACCTTTCCTCCCCATGACAAGCGCTTCCCTTTGGTGTGATT[T/C]GTGTGTTTCCTCTGATCTTTCTGCTTCCAAACATGTACTGCTGCCTCAAT
Gl_008325_Class_I	N/A	N/A	Chr09	3185665	Unique_Gl	Tm1_Mira454_Contig_1828	CGCCTAAAATTCTAAAACAAATGAAAGAACAAAGAAATGTTTGGTCAGAT[C/G]CCTTCACCTATTTTACATTTTTATTAGTGCTATGTACAATTTTGCTGTAA
Gl_008328_Class_I	N/A	N/A	Chr09	3185526	Unique_Gl	Tm1_Mira454_Contig_1828	TTTTATGAATTCTATTACAGTAAAAGATATATTTAATAACCTTAAAAGAG[A/T]GTTTGCAAAATTATTTTATCACTTGGTGAATGCAGCCAGAAGTGACACCC
Gl_008329_Class_I	N/A	N/A	Chr09	3185398	Unique_Gl	Tm1_Mira454_Contig_1828	GTGTGGGTGAGACTCGAATTTTGTGGCTCGGTCGTGGTGAAGGTATTGGA[A/T]CAGAGGTTCCAAAGCGACCAGGGGTGACTCTGGGAGACAGGTTAACTTGT
Gl_008349_Class_I	N/A	N/A	Chr03	642778	Unique_Gl	Tm1_Mira454_Contig_1836	AAGTATTCCGTTACAAATTCGGCTATGTAGAGCACAACTTGTCTCACCTT[A/T]CAGTTCTCTGGCTGATTGTTGAGTCAGCAGGGTGGTACAGTCCGATAGGT
Gl_008362_Class_I	N/A	N/A	Chr03	107693	Unique_Gl	Tm1_Mira454_Contig_1842	TTTGACAGGCATGGGGATCTGAAGAGGATTCGGAGACTGAAGTTCCTGCC[A/C]CTGGATCGATTGTTGGTGACTAAATATAAATTCTCTGAGACTGATGCACG
Gl_008379_Class_I	N/A	N/A	Chr04	54986712	Unique_Gl	Tm1_Mira454_Contig_1848	CTGCTTAAACGTGGCGACCATGGACTTGCCTTTCGCCGTCCTTTTCTCAG[T/C]CTCACCCATCTCATCCAGCTCTTGATTCCACTCATTCAACAATCTCTTGA
Gl_008432_Class_I	N/A	N/A	Chr01	12884534	Unique_Gl	Tm1_Mira454_Contig_1862	CAAACTCTGAAATTTTTGCCCGTGAATGTTTGACCAAATTGCCAATGGGC[A/G]GGGACGATGTTCCAAGAGGTGGAAGTGCGTCTGTCACTGCCTGTGACCCT
Gl_008444_Class_I	N/A	N/A	Chr04	5827856	Unique_Gl	Tm1_Mira454_Contig_1865	AATTGTATTTATTTGACATAATATAACCTAAAATTGAGAATGTTTCTTTA[A/G]GAAACATAGAACTTAAATTATATGGGTAATTACAAAAATGAAAAGTATGC
Gl_008445_Class_I	N/A	N/A	Chr04	5828404	Unique_Gl	Tm1_Mira454_Contig_1865	GAGTGGGAACCAACTTTTGCATGTGGCATAGATTCAGTAAGTTCATGATC[T/C]ATGGTTTGACTTTCTAATATGGGAGCATTTGTAGAAGAGGAACCCTCTTT
Gl_008450_Class_I	N/A	N/A	Chr08	38865441	Unique_Gl	Tm1_Mira454_Contig_1866	TTAACAAAGTGGGAATTGTTCAAAGGACTCTAGCAGACCTTTTTATTACT[A/G]TCTAAAGATTTTCTACTGGTGCAAATTTGACAGTGTTGGGTCTAGAAACG
Gl_008455_Class_I	N/A	N/A	Chr09	14249259	Unique_Gl	Tm1_Mira454_Contig_1867	GAAGAAACAAAGGAAGTTACATGAACAAGCTATATTTCATTTTAGAAAAC[C/G]AGAAATCGAATTTCAATTGCAGCAGCCACCGCCTTGAGAAGAAGAACCAT
Gl_008521_Class_I	N/A	N/A	Chr04	57743381	Unique_Gl	Tm1_Mira454_Contig_1880	TGATTTCACAATGGAACTGCAAAATTAGGCTTATACTAATGTATAACTTT[T/C]GATATATTTGTCTGGTACAAATGGAGGAGGGTTCACAAAAATATTGATCA
Gl_008526_Class_I	N/A	N/A	Chr04	57744664	Unique_Gl	Tm1_Mira454_Contig_1880	TCTTTGCATCCATTGAGAAGTAAGCATTAGAGCAGGCCTGAAATACTCTA[T/C]CACAGAAGGATGTGCATATAAGTGGGGGTCCAGGCTGAACTCCGACTCGT
Gl_008541_Class_I	N/A	N/A	Chr07	25051291	Unique_Gl	Tm1_Mira454_Contig_1882	TACTATCTATAATCACATATTTATTAAATGGTTAAAACAAAACAATGCAC[A/G]GATGGCAAACAGCATTTCCTTAACAAGCTGAAGCTGACTTCTCTGAACAA
Gl_008543_Class_I	N/A	N/A	Chr07	25050854	Unique_Gl	Tm1_Mira454_Contig_1882	CCCACTTTAATACCCTTTTCACGAGCCCATCTCAGGAAGGGTTGTGAGTC[T/C]GAAAATACCGTATAGGGTGCGGATGAGCCAAAGGAAGCATATATGCGTCT
Gl_008544_Class_I	N/A	N/A	Chr07	25050249	Unique_Gl	Tm1_Mira454_Contig_1882	TTCTCGCAAAACTCGGATCTCAGCCAACGACTCTCTCTCAAATGCCAAAC[C/G]CAACACGAATACTGTAATTTCTTTTTTCCCTCTTTATTATTTATATAAAT
Gl_008584_Class_I	N/A	N/A	Chr12	11725196	Unique_Gl	Tm1_Mira454_Contig_1889	GGATTGAGCAATAAATAAGTGGAAAATGTGAAGCCGTGTTAATGGTGCAA[T/C]CTCAGGCATCACCAAAACCAACTGTAGCGGCTATCCACAGCCTTCATAAC
Gl_008585_Class_I	N/A	N/A	Chr12	11725111	Unique_Gl	Tm1_Mira454_Contig_1889	CCACAGCCTTCATAACAGTCGGAACTAAGGGCATTCGTCCAAACTCATCC[A/G]CAAACTTGTTGACACATTCTGTTCTTCTTTCACTATGACCTCCCAGGCTG
Gl_008597_Class_I	N/A	N/A	Chr08	45565644	Unique_Gl	Tm1_Mira454_Contig_1892	GACGATCCCAAGACCGATGCCATTTTCCCTGCAACATTGGAGACCATCTC[T/C]AACATTGGCAAGGTTGTAGATAGCCTCTATGTGAGGTCTGCTAAGATAAT
Gl_008598_Class_I	N/A	N/A	Chr08	45565720	Unique_Gl	Tm1_Mira454_Contig_1892	TCTATGTGAGGTCTGCTAAGATAATGGCATAAGAGTCAAGATTTACCGAT[T/G]CTTATATACAGCTTGCAACTCGGTTCTAGCGAAAAACAAGTGTTCAGTTA
Gl_008599_Class_I	N/A	N/A	*	0	Unique_Gl	Tm1_Mira454_Contig_1892	GTTTCAGCTTTTAATTTAATGGTATTGCGGCACAACATTTGGTTCAAAAT[A/G]TGGAGTTGATTCAGACAATCTTGTGTTTGCTCACCATATGCTTGTCTACT
Gl_008601_Class_I	N/A	N/A	Chr06	34094193	Unique_Gl	Tm1_Mira454_Contig_1894	AAAACTGGTGCTTGATGTTGTCAATTGATTCCCTTCTGTTTATTTGAGAA[A/G]AGATAGATTGGTAATAATTAATTCATTAAACTGCTAATACAGTTGGACAG
Gl_008611_Class_I	N/A	N/A	Chr12	10772453	Unique_Gl	Tm1_Mira454_Contig_1897	CTACTTACCTAGTAACTTTAAACCCAAAGATAGTTTAGGGTTTAAAGAGA[A/G]CCTATTTTTTAATACAAAAGTCTGCTTTTAGATGTGAAGTAACAATTACA
Gl_008625_Class_I	N/A	N/A	*	0	Unique_Gl	Tm1_Mira454_Contig_1899	CTCACTTGTAGCCATCTTGTCACCCCTAACTCACTGAGTCACTCACTCGG[A/T]AACAGTTCTCTCTCTGATCTGTTAAGCTTTATGAAGTCTCTAGCTTCCCC
Gl_008642_Class_I	N/A	N/A	Chr05	33968762	Unique_Gl	Tm1_Mira454_Contig_1903	ACATCTGTAGCACAGATAAGTAAACTCAGGGTTGGGCAGGTCTATGCTGC[A/G]TCGGTGATGTATGGATACTTCCTGAGGCGGGTTGACCAGCGATTTCAGCT
Gl_008643_Class_I	N/A	N/A	Chr05	33968706	Unique_Gl	Tm1_Mira454_Contig_1903	GATGTATGGATACTTCCTGAGGCGGGTTGACCAGCGATTTCAGCTTGAGA[A/G]GACAATGAAAGTCCTTCCAAGTGCTTCAGATGATGACAAAAGTAGCATTG
Gl_008661_Class_I	N/A	N/A	Chr11	52857345	Unique_Gl	Tm1_Mira454_Contig_1910	GAAGGGTTTAAGATGCCATCAAGAAAGATGGACAAGCCCTTTTGTGATTT[T/C]TCGAGTTAGGGAGAAGCCCACTCGAAGTAGTGGCAGCGAGCACCTCTGGT
Gl_008662_Class_I	N/A	N/A	Chr11	52857264	Unique_Gl	Tm1_Mira454_Contig_1910	TGGCAGCGAGCACCTCTGGTGACAGTCCAGTTCCCACAGCCGAAGAAGAC[A/G]CTTCCTTGCTTTGGCCCAGGCTTCCGAACCATTCCTTTGCTGCTCTTAAC
Gl_008663_Class_I	N/A	N/A	Chr11	52857213	Unique_Gl	Tm1_Mira454_Contig_1910	CTTCCTTGCTTTGGCCCAGGCTTCCGAACCATTCCTTTGCTGCTCTTAAC[A/G]CCACAGAAACAATAAGGGTGGTACTGGAATAGGGGCATTTGCTGATCTTT
Gl_008664_Class_I	N/A	N/A	Chr11	52857120	Unique_Gl	Tm1_Mira454_Contig_1910	TGATCTTTTAGCTTGTGGGGGTGATGCAGAGAGAAACCCGTGTTCTCAGG[C/G]ATCGGGTTCCATGTCACTGGACCATCGCTAGCCTGCCACATCAGTGAGTT
Gl_008665_Class_I	N/A	N/A	Chr11	52857003	Unique_Gl	Tm1_Mira454_Contig_1910	AAACCCTGGCGCATCAAGAGGGCAAGCAAGCGAGCTGTGTTTTTGGCATC[A/G]TCAAGACCACAATGTGCACGTCCCTGCCACACCAGGCCTGCCATCTCGAC
Gl_008686_Class_I	N/A	N/A	*	0	Unique_Gl	Tm1_Mira454_Contig_1915	CATTGATGCACTACTRGTCAAAAGCAAAAGAACTAGAAGTTTATAAAAAG[A/C]AGTGTCATGGACCAGTTTTTACTGCAAGAAATCAACAATTATATGCAAAT
Gl_008687_Class_I	N/A	N/A	Chr06	50117225	Unique_Gl	Tm1_Mira454_Contig_1915	CAAGATATATGTCAACCAATAGCATTTTACTCTAAAAGTTTCCTAAATCA[A/C]GGAAAAGGCCAGACCAACACGGTGAACCTAAAAAAGGGAAGAAGATGTAG
Gl_008694_Class_I	N/A	N/A	Chr09	5968252	Unique_Gl	Tm1_Mira454_Contig_1916	CTCCTTGAATATGCCACGGAGTAACTACTCCCACCACGGCAAAGCCAATC[T/C]TTGATTATATGACAGGAGAACAAACAATGCCTTTATAACATGTCGAACCA
Gl_008702_Class_I	N/A	N/A	Chr08	37908930	Unique_Gl	Tm1_Mira454_Contig_1918	ATTTTTAAAGCAATGTTTCATATGTAWACAATCACAATTCGTAGGATTAT[T/G]AGAAACCAGCACAGCACCATTGACTGCAAATCCTTCAAGTCCGTAAACCA
Gl_008712_Class_I	N/A	N/A	Chr12	11902818	Unique_Gl	Tm1_Mira454_Contig_1920	CGACAAAGGGTTGATGAAAACAAGCTATGGAAATTGAATCGAAGTCAATC[A/G]CTGTCGCAATGGAAGGCACAAATGAAAAGACGATAACTCTCAAGGGATGT
Gl_008722_Class_I	N/A	N/A	Chr10	61159295	Unique_Gl	Tm1_Mira454_Contig_1923	GGTGTTGGTTTATAAAGCCGAAGCCTTTGAACTAAGTTTTCAACATCATC[A/T]TCAGATCCATGATTTGGATCCTTGTAAGAACCCATGATGTTTTTTTTTTG
Gl_008725_Class_I	N/A	N/A	Chr10	15564333	Unique_Gl	Tm1_Mira454_Contig_1924	ACACATACATGTATTCACCACCACGAACAGCATTTGCAGCACCTTTTCTC[A/T]CTTCTTCGGCCTCCTTTTCCCGCTCCTTCCAGCTCTCATAATCATGGTCA
Gl_008739_Class_I	N/A	N/A	Chr07	58098792	Unique_Gl	Tm1_Mira454_Contig_1928	GGCTGCGACTGATGGTCTGGATTGTTGCCTCCTTTTGTCGATGACGGAGC[A/G]AGTGGGGATGGCAATGATAACCCGGCACCACTTGCTGCATTTTTCTGCTC
Gl_008813_Class_I	N/A	N/A	Chr02	76867	Unique_Gl	Tm1_Mira454_Contig_1946	TGTAGTTTTACTGGTATTATACAAAGAAATCCTCAGATTACAACGCAATG[A/G]AGAACATGAGATGGATAAGAATGAATGGATTTTGACATCATCCCAGAGTA
Gl_008814_Class_I	N/A	N/A	Chr02	76747	Unique_Gl	Tm1_Mira454_Contig_1946	TAAATTCTACATTTCAATTCCTTTCTTCCTCACTTACTATACCTATGACA[T/C]CTCATGGTCGTCTGACAATTTCATACCATATAAACTTTATATAATATTGG
Gl_008875_Class_I	N/A	N/A	Chr12	1005088	Unique_Gl	Tm1_Mira454_Contig_1959	AAAGACCAAAGAAATGGAAACTCACATTCCTCCAGGGCTTCACATAATGC[A/T]TGTAGCTCATGGGGTGGTGGGGTTATCAAGCTTCCAAAGCTGATGTATAC
Gl_008926_Class_I	N/A	N/A	Chr03	34219505	Unique_Gl	Tm1_Mira454_Contig_1975	TATTCCTCTGCTCGATAGAACTTCTTGGCAGGCAGAATCTCCGAAACAAT[T/C]TTTCGGTTCAAGAGTTTCTGTTGTTTTTCCATGGACTCCCGTGCTGCCAT
Gl_008927_Class_I	N/A	N/A	Chr13	50965785	Unique_Gl	Tm1_Mira454_Contig_1976	GGATCCCCATCTTGTCTGATTTCCAACACCGCCATGTCGGAAACATCGTC[A/T]TCACCTGCTGTTGTTTTCCCAAAATCTTCATTAACAACAAGGCTAACCAC
Gl_008962_Class_I	N/A	N/A	Chr06	37109820	Unique_Gl	Tm1_Mira454_Contig_1987	GTTGGCACCCGAAACAATTTCTTTGCAGTTTGCAGTTTGGATTGTTTAAA[A/T]GAGATGAGGTCACCTCGTCAAATGGTGCTATTGGAAAGAGATGATGATAT
Gl_008995_Class_I	N/A	N/A	Chr08	2595953	Unique_Gl	Tm1_Mira454_Contig_1996	CAATATTTCAAGGCTCATAATAAACCATCTTTCTTAGATCTTATTGATCA[T/C]GAAGTAATATGAGAGGAAATAGGGGTGAACTTTACAATATACATGCACAC
Gl_009066_Class_I	N/A	N/A	Chr01	5395668	Unique_Gl	Tm1_Mira454_Contig_2007	AATGGTCTTTTGGATGTCTTCCTGAGTATGTGCCAAGCTTGTAAATCCAG[A/C]TTCGAACTGTGAAGGTGCCAAGTATACACCTTCCTCCAGCATTCCCCTAT
Gl_009069_Class_I	N/A	N/A	Chr01	5395896	Unique_Gl	Tm1_Mira454_Contig_2007	TCCAGCATCTAAAATGCCTTGAACAAGTTGTCCGGTGATCTTATCCAAGT[A/G]TTCATATGTTCCTGGCTCTTTCAACCGCTTAAGGGTCTGTATCCCGGCTG
Gl_009070_Class_I	N/A	N/A	Chr01	5396123	Unique_Gl	Tm1_Mira454_Contig_2007	CTAGGGTTGTTAAATCAGGAGTAATCCCAAAATATTCCTGTGCGCCACCA[A/T]AGGACAAGCGAAATCCGGTCATCACTTCATCAAATATGAGGAGAGTGCCA
Gl_009086_Class_I	N/A	N/A	Chr07	52181050	Unique_Gl	Tm1_Mira454_Contig_2013	TCGTCTACTACTGCATTTTCTTCCGTTTTCGTTCTTGTATATTACTATCG[A/G]CTATTTCAAACAACACTAAATGCTGATTGTAAGGTGGAAGAAAATCTTGA
Gl_009093_Class_I	N/A	N/A	*	0	Unique_Gl	Tm1_Mira454_Contig_2015	CTTCGTCTCGTTCCTTCCTCAACCAGCTCTCCACTGTTCTCATTAGCGAC[A/G]AATTGCTAATCTCCTTAACCTTATCCATCGGCATTGCTAATTGCAATTTC
Gl_009103_Class_I	N/A	N/A	Chr06	50879962	Unique_Gl	Tm1_Mira454_Contig_2020	TTCTTTGTTGTTACCCTCTTGTTTCTTGTCTTTGCCGTCGTCTTTTTCTT[T/C]TCCACCGGCTTCTTTCTTGTCTTTTTCGCCACATTCTTCACTTTTTTTCT
Gl_009104_Class_I	N/A	N/A	Chr06	50879829	Unique_Gl	Tm1_Mira454_Contig_2020	TCCGTCTTCGGTGTCTCCGCTTCTTGTTTCACTATCACCGCCGTCTTCCC[A/G]GTTCTTTTGTAGACGTACTCCACCAGTTTTGGCGGTTCAAACACTCCTTT
Gl_009126_Class_I	N/A	N/A	Chr03	40723871	Unique_Gl	Tm1_Mira454_Contig_2029	TTGGAGTGCAATGCTGGAACAAATGTGGGACTTGCAGCAGGGCGATACTC[A/G]GGGAGGAGACGGCCGGACCTGAAACGAACGCCGCATGCGTTACAAAGGGT
Gl_009184_Class_I	N/A	N/A	Chr07	2473175	Unique_Gl	Tm1_Mira454_Contig_2039	GTAGCAGGTGTCTTCTTAAAATCGATTTTGTCGACTTTAACCTCTCCGTC[A/G]ATGAGTTCATAGACATAGACCACAACACGTAGTCCATCGATATCCATCAA
Gl_009185_Class_I	N/A	N/A	Chr07	2473301	Unique_Gl	Tm1_Mira454_Contig_2039	GTGATGCTGCTATATGCACCAGTAGCAGACCCCGGGTTTATAACAACTCC[A/G]CCTTCATGTTTGTAAGCAGTGAACTGGTGGGTGTGACCTGTTACAAGTAT
Gl_009187_Class_I	N/A	N/A	Chr07	2474956	Unique_Gl	Tm1_Mira454_Contig_2039	GCAAATGATGTGTTGGATCTTTCCAGGAACCAGCATGGACTTGAATTTGG[A/G]AGGGAGATCAGCCGCCCGATGGGGTATATGCAAATCCCCCAAAGCCAAAA
Gl_009199_Class_I	N/A	N/A	Chr09	10446099	Unique_Gl	Tm1_Mira454_Contig_2043	CTTAAAAATGCGACAACAACATCTCTAAGAAAACCCTGAAGCTGAGGCAT[T/G]AAACTGACGAGACGGAGAGAACCCCGGATTCACCATCTTAACTTCGCCGG
Gl_009231_Class_I	N/A	N/A	Chr04	58725456	Unique_Gl	Tm1_Mira454_Contig_2053	ACACAATAGAAATGCATGGCTAAGCAAATACCCGACAAGATGTTTTTTTT[T/C]CCCTTTATTATCCTTATTAGAACATGTAAGTAATTTAAACTAAGTCCTTG
Gl_009243_Class_I	N/A	N/A	Chr10	52524416	Unique_Gl	Tm1_Mira454_Contig_2055	GTTACTACTGGCTTATAAAGTATATTCATAACAAGTACAATTCTGCTTTC[A/G]GAATGGATACCGTCATCATAAATTCAGCTTCTTTACGGCTTCTTCGAATG
Gl_009244_Class_I	N/A	N/A	Chr10	52524364	Unique_Gl	Tm1_Mira454_Contig_2055	AATGGATACCGTCATCATAAATTCAGCTTCTTTACGGCTTCTTCGAATGT[T/G]GCTCTTAAATCGGTCTTTACTCCATCATCAGCAAATATAAAATCGATAGC
Gl_009248_Class_I	N/A	N/A	Chr02	60249411	Unique_Gl	Tm1_Mira454_Contig_2056	TGTGAAGGAGAGAAATCATTTGTTCCAACTACCGAAAGAAACTCTCAAAG[T/C]TTAGCTTCGATAGAGAACATTAGTGCTGGAAATCGATCTCTAGTTGATAA
Gl_009251_Class_I	N/A	N/A	*	0	Unique_Gl	Tm1_Mira454_Contig_2056	TGAATGGCCTAAATGCTTGGTCATAGTCAGGAGGGGGGTCGGGAAATGCC[T/G]ACCGATAAATGTCGGTAATGGTGTGTTTTGGTTTCATTTACATTTGGAAT
Gl_009255_Class_I	N/A	N/A	Chr06	40967716	Unique_Gl	Tm1_Mira454_Contig_2060	GCAAAAGAAAAAGATGACTTTCATATTCATGGCCAAAACACAAAATAACA[A/G]AGTGCAGCTCACGCACAGCTTCGTTCAGCCCATCCAAACCTATTGTTTGC
Gl_009267_Class_I	N/A	N/A	Chr01	27670206	Unique_Gl	Tm1_Mira454_Contig_2063	CTCTCTGGCAGTCAGCATCGTACTGTGATGAAGTCATGTACTTCTTGATG[A/T]GAGCAACGCATTCTTGGGGCACTACATCGAACTCCCTTATGTTGTTCAGC
Gl_009278_Class_I	N/A	N/A	*	0	Unique_Gl	Tm1_Mira454_Contig_2067	AAAACCAAAAAGATTTTACAACAATTGGACGGGCAAAGTCAAAAAACCAT[C/G]CTGAAAGATTACAACAGGATTTGATCATGAAATGGTTCAAAAATACACAT
Gl_009320_Class_I	N/A	N/A	Chr01	24647701	Unique_Gl	Tm1_Mira454_Contig_2072	CGTCCTCGTCTGATTCCACTTCCCATTCATATCCATATTCCACCTCACCT[T/C]CATTTCCCTGCAGTAAATTCAGAATCTGCTCCAAGTCTCTCACACGCATC
Gl_009323_Class_I	N/A	N/A	Chr01	24644742	Unique_Gl	Tm1_Mira454_Contig_2072	GAAATTCAAGAAATCATCACCATTTTTCATCTTTTTCGTCTAAGTTCCTA[A/C]AAAGGAGTCAAGCAGCTATGCAGCCAAGAATTCCATCCTCTGCTTTAGCA
Gl_009328_Class_I	N/A	N/A	*	0	Unique_Gl	Tm1_Mira454_Contig_2074	CTTGAGAGAACTGAAAAAGTAGTCAAGTTCTGCAAATTACATATTATGAA[A/C]GGTTATATATGAAAAACAAGCTAAGAAAAATCTCTAAAACGCTACCTTTG
Gl_009329_Class_I	N/A	N/A	Chr08	56440665	Unique_Gl	Tm1_Mira454_Contig_2074	AAATCGAAGGCCTCGCGCAACTCCGAAGCGGCTTTAACGGCGTCGGAAGA[A/T]GTGGACCAGAAAGTGGAGAATTCGGAGAAGTTGATGTAACCGTCTTGATC
Gl_009343_Class_I	N/A	N/A	Chr06	48701099	Unique_Gl	Tm1_Mira454_Contig_2076	TTTGTTGCTTAAAAATGGAGTCCACAGAGTTGTAACATACTACATAGGGA[T/C]AAAGTGGTTTTCATTTTGCCTTTGGCTTTTATTTTTCTGGGTTTTTTTTT
Gl_009350_Class_I	N/A	N/A	Chr06	48699735	Unique_Gl	Tm1_Mira454_Contig_2076	GTTTTTAATTGCTTTTAGCTGTTTAAAAGATGAAACTTTGGGTTTACTCT[T/G]TTGTATCTTCTTCAACAGGCTCTATGGTATTTGTAGAATTGATCTTTCTT
Gl_009404_Class_I	N/A	N/A	Chr11	62122990	Unique_Gl	Tm1_Mira454_Contig_2088	TTGAAAAAACCTGTTGTTCACACACGTGAGGCAACAGCAGGGGCCGCCGC[A/G]ATGGCAGCGGAAGAGGCTGCGTTGCCGAGGAAGGAGAGGAATCCAGAGTT
Gl_009456_Class_I	N/A	N/A	Chr06	41857919	Unique_Gl	Tm1_Mira454_Contig_2105	AACTAAATTACAAAAATTTTAACAGAAAGCTTCTGGTGAAAAACAAGATC[A/T]TAACCAACCAYAATCTCTTAATTTTATGTGCAGAGGTGTAAAAGAGGAAA
Gl_009457_Class_I	N/A	N/A	Chr06	41857807	Unique_Gl	Tm1_Mira454_Contig_2105	CAAATACATGGTAGTGAAACTTGCGTAATCATAGAGGACACATGCCTACT[T/C]TGAAAATCAATTAAGATGAAATCCTCTAAAACAACAAATGCCTTTAGAAG
Gl_009458_Class_I	N/A	N/A	Chr06	41857721	Unique_Gl	Tm1_Mira454_Contig_2105	AAATGCCTTTAGAAGTATAACCTGTACGTGAAACCCCACATGGGAATTCC[A/G]GGGATCGCTGATGTCAACAGTAACTCTGATATGCTTCTGGCTATTTCAAC
Gl_009459_Class_I	N/A	N/A	Chr06	41857669	Unique_Gl	Tm1_Mira454_Contig_2105	GGATCGCTGATGTCAACAGTAACTCTGATATGCTTCTGGCTATTTCAACA[T/C]CCCTTTTCTTTTACGCTCTTTTAGGTCAGTGGGGATGATAAATACAGAAT
Gl_009472_Class_I	N/A	N/A	Chr03	3610806	Unique_Gl	Tm1_Mira454_Contig_2109	CAGAACTGTCGAGTGAGCTCTTCAGCCACTATATCCCAATTGGTTGGTGA[T/C]AATAAATGAGCATATGGGGACTCACTAAGTCTATCGGAATACAAGAGACA
Gl_009473_Class_I	N/A	N/A	Chr03	3610716	Unique_Gl	Tm1_Mira454_Contig_2109	TACAAGAGACACCCCATGAGTTTCTGGATCTCGGCCATATGGTTTCCGGC[A/G]AAAGGAACGAAGTTAGTTCTTGCATACTTGAGTGCTTCTTCTCTGCTTCC
Gl_009478_Class_I	N/A	N/A	Chr13	34622500	Unique_Gl	Tm1_Mira454_Contig_2110	GTGTTTCAAGTGGTCGTATATTGAAGAAGGGGGTGAGTGTGCAGTGAGAA[A/T]GAAAGTCAGAAAAAGTGCGGGAAAGAGAGAGAGAAATGGAATTCTCATGT
Gl_009576_Class_I	N/A	N/A	Chr09	14025683	Unique_Gl	Tm1_Mira454_Contig_2134	TGGTCACTTCCGACAGCCAAAACATCTCATTTAAAGCACAGCCACTGGCG[A/G]CCAGGCACCATATATAACTGAGGAATTCTTAGTACAAGCTTTTTCAGCTT
Gl_009577_Class_I	N/A	N/A	Chr09	14025762	Unique_Gl	Tm1_Mira454_Contig_2134	TTAGTACAAGCTTTTTCAGCTTATTTTAAACTACTAAGCTCCACACCTGC[A/T]GGCACTCTCTAATTCCAGAACTATAATTAACAGAATTTATCCATCAGCCG
Gl_009578_Class_I	N/A	N/A	Chr09	14025813	Unique_Gl	Tm1_Mira454_Contig_2134	GGCACTCTCTAATTCCAGAACTATAATTAACAGAATTTATCCATCAGCCG[A/T]CTAAACTTATTAACAGAAACACACTGCTAATTAAAACCCATCGCTCTTCA
Gl_009643_Class_I	N/A	N/A	Chr05	59582346	Unique_Gl	Tm1_Mira454_Contig_2150	CAGTATCTTTATCATCGGAATCAGAACCGATTAGGTCATCATCATCTTCA[T/C]CAGAGGCAGGAGAAGGGTCAAGGCGAGCAGCATCCTTGGCCCATTGGACC
Gl_009644_Class_I	N/A	N/A	Chr05	59582448	Unique_Gl	Tm1_Mira454_Contig_2150	CTCTTTCAACTTCATCTTCCTCATCATCTTCGCCGTCGGATTTTTCGAGA[C/G]CGATACGAACTTCGTTAGTGGAAATACTAGTAGCAGCAGTAGGATTAGAA
Gl_009645_Class_I	N/A	N/A	*	0	Unique_Gl	Tm1_Mira454_Contig_2151	AACTTCAATCCAATTGTTTGTTGGAAACACACAACGATTATACCCCAATA[T/C]GCCAATGGATAAACCACAAATACTAATTAACAATATTCAGAAGCACAATA
Gl_009647_Class_I	N/A	N/A	*	0	Unique_Gl	Tm1_Mira454_Contig_2151	TCACTCACTGCAGCTTTTCTTCTATCTTCTCTTTTCAGGAAAAATTATGG[T/G]GCCAAGAGGAAACGTTTTCAGTAACCGAGCTGCAAACGGCAATCTAATCC
Gl_009649_Class_I	N/A	N/A	Chr09	11757225	Unique_Gl	Tm1_Mira454_Contig_2151	GGAAGAGTTTTGAGAAATGGGGTTCACATTTTGTTGATGTGCAATGTCAG[A/T]CTCTTGCTCTTTCCCCTTTTCTTTTGCTACTCTTCCCCTTGCCCGTTCCC
Gl_009650_Class_I	N/A	N/A	Chr09	11757134	Unique_Gl	Tm1_Mira454_Contig_2151	GCCCGTTCCCGGGCCTTTACACGGTTCTCAGACCTGGAAAGGGATAAACC[C/G]GAGTTCTTGCTAGTCTCCGACGTGCTACTGCAAGCTGATTTGGACAAGGA
Gl_009659_Class_I	N/A	N/A	Chr09	22340669	Unique_Gl	Tm1_Mira454_Contig_2154	TCAGGCTATGTTGACCTCCATCGATTAGCAGCTTCACTATAAATCAACTA[T/G]AAATCAACTTGATATATATCCGACTTGTGTTATAACTGCTGCTTCAGAGT
Gl_009660_Class_I	N/A	N/A	Chr13	48932184	Unique_Gl	Tm1_Mira454_Contig_2155	CCCAAAATATTGCTACTCCCATGCCTGTTTATGCAATTTGCCTTTAGTCT[T/G]TCTTTCACTAATAATACACATTTCCTTCCTCACCAAATCAAGGCTAACCA
Gl_009661_Class_I	N/A	N/A	Chr13	48932264	Unique_Gl	Tm1_Mira454_Contig_2155	TCACCAAATCAAGGCTAACCAAAATTAGCAAAATTCCAAGACTGGGAATA[A/G]CATAATTCATACTTACACAAATAAAGAATATTTTGACAATAATTTTTTTT
Gl_009662_Class_I	N/A	N/A	Chr13	48932325	Unique_Gl	Tm1_Mira454_Contig_2155	ACTTACACAAATAAAGAATATTTTGACAATAATTTTTTTTACGTTATCTT[A/T]AAAATCATATCTTGCCGTAAAGTCGATCGGACGGTGATGCTCAAGGGCAC
Gl_009663_Class_I	N/A	N/A	Chr13	48932509	Unique_Gl	Tm1_Mira454_Contig_2155	GTATTCTCAGCTAGGGTTGATATGTCATGGACCGAACTCAAGCTATTATC[A/G]GCATCAACAAGCTCCAAGTTCCGGAAATAGCTCGATTTTCCAAACCCATC
Gl_009664_Class_I	N/A	N/A	Chr13	48932590	Unique_Gl	Tm1_Mira454_Contig_2155	CTCGATTTTCCAAACCCATCTTCAGCAAAGTGACCGGAGCCCATTTCCGT[A/C]GACGTGTGCTTGCCGTTGGCCCTTGAGTTCACTACTTCACCACCCCATTC
Gl_009668_Class_I	N/A	N/A	Chr09	27215743	Unique_Gl	Tm1_Mira454_Contig_2158	AAACCTCCACACGCAAAAACCCACAAAAGGATGATCAACACAAGAATAGC[T/C]CCCCCCACCATCAGTTTCATTTGCAGATTCTGCAGCCACATCCTCCGCCG
Gl_009697_Class_I	N/A	N/A	*	0	Unique_Gl	Tm1_Mira454_Contig_2166	AAAGCCATTTCATTTCCTTTTCCTCCCCCACTCTTCTCTGCACCATTGCC[T/C]GTGGACTTCCCGGTGGTAGATGGGGTGGTAGTGGCCATTATGGGGTTCCT
Gl_009698_Class_I	N/A	N/A	*	0	Unique_Gl	Tm1_Mira454_Contig_2166	TGATATCCTTCAAATAACTTCGCTTCCTGGGAATTTGGTGCCAAATGGAG[A/G]AGGGAAATGCAATCAGTCATGTTAACTTTGGCACGGCAAGCGGAGGGAAG
Gl_009707_Class_I	N/A	N/A	Chr04	57994024	Unique_Gl	Tm1_Mira454_Contig_2167	TACTTAACGGCAAGACTAGCAACAGTCTCCCCTCTCAAAATCCGATGGGA[A/G]ATAGCGAACTTCCCAATCCCATTATCTCTCCAGAAACTTCTCGAACTGGG
Gl_009794_Class_I	GOOD	N/A	Chr07	56849619	Unique_Gl	Tm1_Mira454_Contig_2187	GGAGGACAAAGGATATCTGCAAGGTTAGCGACCAATTCTCGGTTGTCATA[A/G]TTGAGCATTCTCAATCGAGTTCGATTGCCTGCCAACATCGTATTCCTTTC
Gl_009795_Class_I	BAD	N/A	Chr07	56849450	Unique_Gl	Tm1_Mira454_Contig_2187	CAACTCCATTGTTTTACTGGAAATTACGGATTGAGGTCATTGGATTTATT[A/C]CYTGYATTCTGGATATTTATGAATGAACACCACTCGTGTCTCAGTTTGAA
Gl_009853_Class_I	N/A	N/A	Chr07	9821893	Unique_Gl	Tm1_Mira454_Contig_2197	GTTCATCCAAGGGGAAACATAAAATACAGGTAATCACTTCAATCTATATA[T/G]CCAGAAGGCAAATTTAGAACTTGGACTTTCTATGTCTAAATTAACTGCAA
Gl_009857_Class_I	N/A	N/A	Chr07	9820762	Unique_Gl	Tm1_Mira454_Contig_2197	AATGAGGAGAGATTTGGAGATTTTGTACCATCCGATTTTGATCCGAAAGT[A/C]TCCGGCGAGAATATTATGCCGACAGCCAAGAAAGCTACCGCCGTTAAGAA
Gl_009858_Class_I	N/A	N/A	Chr13	58048609	Unique_Gl	Tm1_Mira454_Contig_2198	CATTGCTCATTCAATCCCTGAAATTTCTTAAAATCCTAGTGATTAAATGG[T/C]AAGACCTTCAGGAGCAGCAGCTGCAGGAGCCTTTGGCTTGGCTTTCTCAA
Gl_009880_Class_I	N/A	N/A	Chr09	24948675	Unique_Gl	Tm1_Mira454_Contig_2201	TGTCACACTCGAGTCCTAAGATTCCTTGTGGAGGATTGGATGATAAGGAG[T/C]CTTAACTTATGAATATATCATGGAGTTCCTTTCCTCCACTTCATTTTGTA
Gl_009949_Class_I	N/A	N/A	*	0	Unique_Gl	Tm1_Mira454_Contig_2216	AACACTGCGTCTTTTGGGACTCTTGCTCCTTCCTTTTTGACGAGAAGGCA[A/G]AGGAGACCTGGACCTTGAAGGAGATCTTGACAAAGAGCGAGACCTTGATG
Gl_009961_Class_I	N/A	N/A	Chr02	45199635	Unique_Gl	Tm1_Mira454_Contig_2218	TCAGTTTCTGCATCGGTGGCATCAAAAAGTGGGAGAAGTCTCTTTGCCTT[T/G]GTAGCCATGGGAATTATTTTGTCTTGGTGATGCTTCCCATTCACTCCCTT
Gl_010022_Class_I	N/A	N/A	Chr02	13092696	Unique_Gl	Tm1_Mira454_Contig_2233	TATACATKAGCTCYCTCCACCATGGAAGCAAACCCGTTGAAGGGTATGGT[A/G]TGTTCTTCTAGTCTTTTTTCTTAGGTTCTTCCAGAACAAATTCCACATAG
Gl_010040_Class_I	N/A	N/A	Chr09	66660433	Unique_Gl	Tm1_Mira454_Contig_2239	GTACTTGATCTCTTGCATTACCAAGGATCCCACAGTGCCTTTGGTGCCTA[T/C]TTCAATAGGATGATGTGCAGCCATATCAACTGCAACATTTTGACCACTGG
Gl_010086_Class_I	N/A	N/A	Chr09	13827847	Unique_Gl	Tm1_Mira454_Contig_2254	AAAGAAGATCATCTTGAATTCAATGCAAAACAATGATACATTTTCAAACA[T/G]ATATATTTTTATTATCCTCCTCATCGAGTGGTAACAAAAGGAATGAGTAA
Gl_010132_Class_I	N/A	N/A	*	0	Unique_Gl	Tm1_Mira454_Contig_2261	AGTAGAATACCTCAGTTAAGAATTTATCAGTCTCAAGTTGCAGTTGCAAA[T/C]TATGGTGTAAAATGTGTTTCTATTGGGACTCAATTTAGGTACTCAGCATC
Gl_010133_Class_I	N/A	N/A	*	0	Unique_Gl	Tm1_Mira454_Contig_2261	TAAAATGACCCTAAAACAATTATGAATTTTAAAACATAAGAACAGCCCAT[A/G]AATATATGAATGTTGTCATCACCAAAATAGCTTAATCAAAAAGGACATTC
Gl_010134_Class_I	N/A	N/A	Chr13	1775343	Unique_Gl	Tm1_Mira454_Contig_2261	GCTTTCTAGTTAATCCGGTGAATAATGGCGGCAGCTTCAATGTGTGAAAA[A/T]ATTCATCATAAAGGGCATGAAGTAGCATGAGAAATTGCCACAAACAGTCC
Gl_010194_Class_I	N/A	N/A	Chr13	15666476	Unique_Gl	Tm1_Mira454_Contig_2270	ATAAGCTTGCAAAGGTTCTATGTGGAAGATACCGAAATTACCAAAACTGT[T/C]GTTTTACATATAGAAACCTTACTAAGAAGACTGCCAAGGAAGTCTTCATA
Gl_010198_Class_I	N/A	N/A	*	0	Unique_Gl	Tm1_Mira454_Contig_2270	CCTCTTCTTCCCACTCATCTGTGAATTCTCCATCATCTTCAGCAGTTCCA[A/T]AGAAATGCAGTTCTTCTTCTTCCTGTTGGTGGTTCTCGTTTTTGTTGTGA
Gl_010284_Class_I	N/A	N/A	Chr07	50410197	Unique_Gl	Tm1_Mira454_Contig_2290	TACTTATGGAGAAAATTTGATGATAGATTCATGAGACCAGTTTTTGGAGG[A/C]AGAGGGTTTGTTCCTTTTGTGCCTGGTTCACCCACTGGTGCCTCTGATGA
Gl_010345_Class_I	N/A	N/A	*	0	Unique_Gl	Tm1_Mira454_Contig_2301	GACACGATTTGAAGCTCCCATAGGAGGACCACCCCTTGCTCCCATTGAAG[A/G]ACCACCTCTTGCTCCCCTAGGAGAAAATTCTTCCCTACGAGGAGGAGGAG
Gl_010357_Class_I	N/A	N/A	Chr04	40187270	Unique_Gl	Tm1_Mira454_Contig_2302	GAGGGTAATGAAAAGGAAGACGGTGAGAATGACGGCCAAATGGAGGATAG[T/C]GATGAAGATGATGAAGCTGATAACGAGGAAGATATGGAAGAAGGTGAAGA
Gl_010358_Class_I	N/A	N/A	Chr06	37403220	Unique_Gl	Tm1_Mira454_Contig_2302	GTGGAAGGTGCAATACAACTTCCATTTTCTGATTAAATGACATGGCACTT[A/G]ACATTAGCCATGTTCTTTACATGGGGAAGATGCTTATCTGGAGTGAGGAT
Gl_010382_Class_I	N/A	N/A	*	0	Unique_Gl	Tm1_Mira454_Contig_2306	TGATTTCGTTACCATGAGAACAACATCCATAGATATAACCAGACATCAAG[T/C]ATTAGGAATCGAGTATTATTATTTATGACAACCCAAGTCTCGTATCCTAG
Gl_010448_Class_I	N/A	N/A	Chr09	6613340	Unique_Gl	Tm1_Mira454_Contig_2318	ATAATTACACATAACAAAGCCATCAAATTAGAATTCATTACATATGTTTT[A/T]CGCAATGGAAGAACGGACATTACATTTAAAATATTCCATCAATCTATCAT
Gl_010476_Class_I	N/A	N/A	Chr08	26159076	Unique_Gl	Tm1_Mira454_Contig_2324	TTTGGATCTGGTCCACAGTGACCTGTGGATCGAATATGCTCAACCGAGCT[T/G]TATCTCCCAATAGCCCCTTGCATACATCAATGGCTGGGGTCTCCCTAGTA
Gl_010533_Class_I	N/A	N/A	Chr07	18189718	Unique_Gl	Tm1_Mira454_Contig_2340	TCCGGGTTTAATAAATTGTTTGCTACCCAAGAAAAGGGTATCTCTAACTT[T/C]GGTTCGATACCCTGAATTCGGATAAGCTTGATTTCGGCACTACTGGAAAT
Gl_010534_Class_I	N/A	N/A	Chr07	18189604	Unique_Gl	Tm1_Mira454_Contig_2340	GGTCGTTTACATGCATTTTGTCCCTGGTCTTCCACTACCTTATCACTGGT[C/G]ACATCTTCATTCGAATTTCTAACTGCATCCTCAAGATCTACTCCGCCTAA
Gl_010553_Class_I	N/A	N/A	Chr13	53709923	Unique_Gl	Tm1_Mira454_Contig_2343	CAAAGAAAAATACCAACAGATCACCTTTAACAAGCCGGAATTGATCTACC[A/G]ACTTCTTCAAAGTAAATATGGAAACAGAAACTTCCTTAGCATCCTTAGCT
Gl_010556_Class_I	N/A	N/A	Chr13	53710325	Unique_Gl	Tm1_Mira454_Contig_2343	ACTATTTTCGATTTCTCTTCCTCCATCCTCTCCCTCAAGGCTGCCATCTC[T/C]TCCTCACTTCCATTAATCACCATCTTATCAGACTCCACAAACTCCTTATG
Gl_010566_Class_I	N/A	N/A	Chr13	1813050	Unique_Gl	Tm1_Mira454_Contig_2346	CTAACTAGAGAAAGTAAATGTACATCAACAATCACCTTTGCTCGGAAACC[A/G]CTTTCTCACTAATGCCTCTTTATGAATTGCAATGTCTACAAATATCGATG
Gl_010567_Class_I	N/A	N/A	Chr13	1812894	Unique_Gl	Tm1_Mira454_Contig_2346	TAAAGGGATATAACGATTTCGGCGCTTATCAACACGATGATGAGCCACTC[A/C]AGAAAATCTGATTTCCTGTTTTGAAGAATTTCTTGAAGAAACCGAATGTT
Gl_010575_Class_I	N/A	N/A	Chr02	61286562	Unique_Gl	Tm1_Mira454_Contig_2348	AACAATGCCCCATATCTGGATGAAGAAATACACAAAACAATGCACTATAT[A/G]ATCTTTCCAGAGTATGATAACAATGTCCATATCTGGATGAAGAGCAATGA
Gl_010576_Class_I	N/A	N/A	Chr02	61286786	Unique_Gl	Tm1_Mira454_Contig_2348	TGATTCCCACAAAAGAAACAAATCAAATACGAGATCGACCACCTTAGCAA[T/G]CCCTCAAGATGGAAGACAATGCAAGAAAAGATGACAGAACATAAGGGAAC
Gl_010579_Class_I	N/A	N/A	*	0	Unique_Gl	Tm1_Mira454_Contig_2348	TTCTTCTTCTTCTTTTGTCTAATTAGCTTCGATGAGTCTACCGATAAATG[A/T]AGCTGTTTGGATGAAAAGAAAAGAAAAGAAAAGAAAAGAATTTGATTTCT
Gl_010641_Class_I	N/A	N/A	Chr09	4382819	Unique_Gl	Tm1_Mira454_Contig_2355	GAACTCGCAGAAATTGAATTGCCAAATGCAAGAGCTGTCAGTTCCACAAG[A/T]GGGAAGGTTGCCATTCTCATCCGAGAAAGTGAGCCCTAATTGGATCAACT
Gl_010649_Class_I	N/A	N/A	Chr09	49649760	Unique_Gl	Tm1_Mira454_Contig_2358	AAGAAGGGAAAACATGCAGCCTCCTCCAAACCAGGGTATGCAGAATGCTG[C/G]TCCTAATACAGCTGGAAATCCACCTCCTAACAACATGGGAGGAATGCCTT
Gl_010656_Class_I	N/A	N/A	Chr02	62614521	Unique_Gl	Tm1_Mira454_Contig_2361	ATTTACAATTAGGGTTAATAATGGGGTTACAAGCCAACACAATTTCTTGA[T/C]GTTGTGACTCCACCATCCACTACAAGATTATGCCCACTTACATATTTAGA
Gl_010657_Class_I	N/A	N/A	Chr02	62614380	Unique_Gl	Tm1_Mira454_Contig_2361	TTAGCCCTGAGTATTGGACCTTTCAAATTGGCAAGCCCTCTCACAAACTC[T/C]TCCGTCTTCTCCGTTTCTTGTTGGCATGGAATCCCAAAGTTAAAGCCGGT
Gl_010687_Class_I	N/A	N/A	Chr05	3599934	Unique_Gl	Tm1_Mira454_Contig_2365	ATGAACGAGCACTGGGATCTTTTTATGAACTGGGTTGTACTGCAACAACA[A/G]ATCACTCTTATTATAAGGCAGATCTTCTTCAATGTATTCATATTCCACGC
Gl_010704_Class_I	N/A	N/A	Chr06	5602210	Unique_Gl	Tm1_Mira454_Contig_2368	TACTTCTCATCCACTGATTTTACAGTTTCCATGCTAGTGTTAATCTTATC[A/G]GTGAGGCCGATTCTATTGCTAAGCTCAGCAACTTTGGCTGCTGCAGTAGC
Gl_010705_Class_I	N/A	N/A	Chr05	224449	Unique_Gl	Tm1_Mira454_Contig_2369	ATTCTGCTTTCTTCGGAGCCTAGAATAATGCAGYATTTATATGTTCTTTC[A/T]TCACTCCCTGGGCCAGTTTAAGATTAAACTTCTCAGAAAAATGTAAACGA
Gl_010708_Class_I	N/A	N/A	*	0	Unique_Gl	Tm1_Mira454_Contig_2369	AATGCTTCTCGAGTAGACCTGTCAATTCTCAAAAGAGCACATCAATTTCC[A/T]GTCCCAGGTTCCAAGCGAGGCTTGTCCTTCGATAGAAGCTTATACATATA
Gl_010756_Class_I	N/A	N/A	Chr09	66976424	Unique_Gl	Tm1_Mira454_Contig_2384	CCATCTTTCTCCACCAATGTGTAATGTTTAGAGTAACACTTTAGCAGGCC[T/C]CGCATCACTGAATTGACGTAAGAGCTTAAAGGGTATGGTCGGAATCCAGC
Gl_010758_Class_I	N/A	N/A	*	0	Unique_Gl	Tm1_Mira454_Contig_2385	YATATCCAAATCCGAATTTGTATCCAAATTTATTATCAACAAAAGTTCTT[T/C]GATTCATATCAGTAGGTAATGTTCTTTTCAAGGTAAAAACAACAACAACA
Gl_010887_Class_I	N/A	N/A	Chr08	46560130	Unique_Gl	Tm1_Mira454_Contig_2405	AAATAAACCCCAGGAGGAGCAATTTCTAATAGGAATAACACCCGTTTAAC[A/C]TGCTTAAGTAGTTGAACTATGGGTGATGGTTAATGCTGAGGCAAACGATA
Gl_010888_Class_I	N/A	N/A	*	0	Unique_Gl	Tm1_Mira454_Contig_2405	GCGTCTGAATTGCTTTCCATCGAGCTTACATTATGTCACTTTACAGGGAG[T/C]CAATCTTCACCTTTTGCTGTATATGCATGATACTGAATGTGCCAAATACA
Gl_010901_Class_I	N/A	N/A	Chr08	25871113	Unique_Gl	Tm1_Mira454_Contig_2410	CTAAGATTGACATCTACAAAGCATTTTACAGAAATTGTACAAGAATAAGT[A/G]YTACAGTCATCTTCAAAGCATTTTCCAATGAACTATGATAAAGAATGCTA
Gl_010909_Class_I	N/A	N/A	Chr07	6640578	Unique_Gl	Tm1_Mira454_Contig_2412	TAGCTGGATATTAATCCTACCTCATCATCCTACATTAATATTCAACAACA[C/G]ATAACACTCCGTACTCTTTGATGAACGAAAAACATCAGGGATTTTAGTCT
Gl_010964_Class_I	N/A	N/A	Chr05	123341	Unique_Gl	Tm1_Mira454_Contig_2424	AAGAATGAATCCAATGGATGTATCGAGTTTTACACCAAAACTGACCTCAC[T/C]AAACCTAAAATGCAAGAACCAACTTTCTATCTCTCTCTTCTGTTCAAAAC
Gl_010966_Class_I	N/A	N/A	Chr05	123116	Unique_Gl	Tm1_Mira454_Contig_2424	GGGGGCAGGCAGTGTAGAAACAAACAACTCAGATGATTTTATTGTTTAAA[T/C]CCTCAGCGTCCTGTTTTGGGACGTTTCATTCCACTGCAATTAAAAGGAGA
Gl_011067_Class_I	N/A	N/A	Chr10	26574676	Unique_Gl	Tm1_Mira454_Contig_2446	AGGTTTCTACACGCGTCTTCGCCCGGTAAAGTACCTCAGTGTCCACAGCA[A/G]CTCTCATGTATCCATCAAACTCAACTGGTTTCCCATCATTCAGCAATGTT
Gl_011068_Class_I	N/A	N/A	Chr10	26574766	Unique_Gl	Tm1_Mira454_Contig_2446	TCAGCAATGTTGTCTCATTGTACCACTCGCTCTTGTTACTCCATAATTCC[A/T]TGTAGTCATCAAGCAGATGGACCTTATATTGAGACCTCAATTTATCAAAG
Gl_011071_Class_I	N/A	N/A	Chr06	49946758	Unique_Gl	Tm1_Mira454_Contig_2449	TTTTTTAATCATTTTACAGATGTGAATTCTCTCCCTATAATCAGTATACG[A/T]GCCGGAGCATCRGGGAATGGTCGTCTGTTGGTACAGTTTCATGTGTATGT
Gl_011079_Class_I	N/A	N/A	Chr06	34723181	Unique_Gl	Tm1_Mira454_Contig_2453	TGCTATTGCCGCAGCTTTGCAGTTTGTGAGGGAGTGAAAGTGAGGATTTT[C/G]AGGGGGATAATGTGAGCCAAGGATGTGGTGGCTGCTTTTGCTCGTGAGAT
Gl_011098_Class_I	N/A	N/A	Chr11	6846279	Unique_Gl	Tm1_Mira454_Contig_2458	AACAGTTGTGTTCTGTGAGACAAATAGAAATAAAGGTTAAAGAATATGGT[T/C]CCTTTTCTTTTCTCTTCTTTATTGAAATTAAGCTAAGGAATCTGAACAAT
Gl_011099_Class_I	N/A	N/A	Chr11	6846343	Unique_Gl	Tm1_Mira454_Contig_2458	CTTCTTTATTGAAATTAAGCTAAGGAATCTGAACAATTTCTACTAAAATT[T/C]TGTGAAGCGACTGAGGCTTTGAGAAGAATGGGCAGTGATCACTCCCTTTA
Gl_011103_Class_I	N/A	N/A	Chr11	6848687	Unique_Gl	Tm1_Mira454_Contig_2458	TGTTTTTAACACAACCCAGAAAGCTAAAGGATCATTTCTGCTAGGAAAGT[T/C]GAAGAAAGTCAAGAGATTTCCCAGGAAAGATGGGTTTTTTTTCAGTGAGC
Gl_011109_Class_I	N/A	N/A	Chr01	7974933	Unique_Gl	Tm1_Mira454_Contig_2459	TAATTGTTTTTTACAGGAACAACCGTATCTTTCCAAGGTCCAATGCCGAC[A/G]ACATATTCCTTAATGTAGTCAAGATAAGGATCTGATGTAATTTCCCAATA
Gl_011141_Class_I	N/A	N/A	Chr09	20387935	Unique_Gl	Tm1_Mira454_Contig_2464	CCAGGGTGCTGGCGGCAGCAACTCAGAATCAGCAGATTTGCTCAAGGAAG[T/C]CGGTTTGTCGTATATAGGCTGCCCACTGAGCATAGGTGAGGAACCAGAGT
Gl_011142_Class_I	N/A	N/A	Chr09	20388076	Unique_Gl	Tm1_Mira454_Contig_2464	AGAATGAGCTGCAGGTTCTCTTGTTTCAGGGGAATTCTCAGATTTGTAGG[T/C]ATCACCACTAAGGTAATCAACCATGCCGGCATTTGTAGCAACCGGACTTT
Gl_011159_Class_I	N/A	N/A	Chr09	2379160	Unique_Gl	Tm1_Mira454_Contig_2468	CCAGAAGAGGAGGTTTTAGCTGAGCTGGAGAAATTCAAGTCCCATGTCAT[A/T]TCGTGCGCGACAAAGGCATGAGAGAGATTGAGTAGCCCTAATGTTATGCC
Gl_011170_Class_I	N/A	N/A	*	0	Unique_Gl	Tm1_Mira454_Contig_2472	AAATGACAAATTGATTCTAATAAGAAGGGAAGTGTAGGAAAAAGATCAAT[A/G]AACATAGCTTGCTATGCTTTGCTACAAAGAACAAGCTTAGCTTTCTCATA
Gl_011171_Class_I	N/A	N/A	Chr06	652027	Unique_Gl	Tm1_Mira454_Contig_2472	TTGCTATGCTTTGCTACAAAGAACAAGCTTAGCTTTCTCATATCAAACTT[C/G]ACACAGTTCCACAGCATGAAGCATATAGAAGCAGAGTTTCAAGAAGATTG
Gl_011174_Class_I	N/A	N/A	Chr06	652162	Unique_Gl	Tm1_Mira454_Contig_2472	TTATTCATTGAAGACTGAAAATGTCATCTTTTTCTAACTGGAATGCCTAA[A/T]TTATTTCAAGATGGTCCACAAGTGCTAAACAAAGATATCCTTTTGCAGTC
Gl_011175_Class_I	N/A	N/A	Chr06	652405	Unique_Gl	Tm1_Mira454_Contig_2472	GCTTGCAGAAAAGTTATCACCCTCCAAGTAAGCTGTTATGAAATATACAA[A/T]TGTACCATATAACTGTCCCAGAGAGATGGCAAATTGGAGTATGTAGCTAT
Gl_011177_Class_I	N/A	N/A	Chr06	653521	Unique_Gl	Tm1_Mira454_Contig_2472	CAAACAAGGGAGACGACGAGCAGGGAAGAGAGACCATAGACGGTAAGAAT[A/G]GTGGACTGAGAAAGGGAGACGGGAACATATCCAGGCAGTTGCAGATCCCT
Gl_011204_Class_I	N/A	N/A	Chr10	48618576	Unique_Gl	Tm1_Mira454_Contig_2478	GGACAAGGGGTGCTTCGTATGAACAGGGAACAGCTTGAGGAGTTGAGAGT[C/G]AAGCCATTATCGGCTTCTTCAGCTTCAAAAAGGACGCAGGTGCCGGCATT
Gl_011205_Class_I	N/A	N/A	Chr10	48619280	Unique_Gl	Tm1_Mira454_Contig_2478	TCAAGGGGAAGAAGATAGCATGCTTTTTGAAAGCTGATGACCAAACAACA[A/G]TTTTGTTACATGTTGTAGCTTAATCTCGGTGCTGTGTCCTATGGAAGCAA
Gl_011206_Class_I	N/A	N/A	Chr13	2279230	Unique_Gl	Tm1_Mira454_Contig_2479	CTCTGACAAACTATAACTGATGAGAGCAAAGATTGTAATGGGAAATGAAG[A/G]AGTAGAAGGAATGAACAAACCCAAACATCTTGGAACAATCGATTTGACAC
Gl_011207_Class_I	N/A	N/A	Chr13	2279495	Unique_Gl	Tm1_Mira454_Contig_2479	TTTTTCAATGCTTGGGGTAAAGTTAATTCAAGGTCAATGCCATAGATGTC[A/G]TCGGAATCGGGTTCTGCTGGTTTCCAGAGCTCTGCTAGTGATGACAGCAC
Gl_011236_Class_I	N/A	N/A	Chr09	1423934	Unique_Gl	Tm1_Mira454_Contig_2484	TTCGTTTTTATCTAAATTATGATCTACAACATGTGATGGCAGTCGGCGCC[A/G]TTCACAATAATAACCATAAACAGAGCAAGCAGAGAAAAGAAACTAAAATA
Gl_011237_Class_I	N/A	N/A	Chr09	1423715	Unique_Gl	Tm1_Mira454_Contig_2484	CTTTGATCCAACAATCTGCCACTTTCTTCATCATCACCCTCTTCATCTTT[T/C]CTCTCTGCTGCTTCCTTCTCTCTAAGCGCTTTCAACTTTGAATGATTATA
Gl_011280_Class_I	N/A	N/A	Chr06	29032624	Unique_Gl	Tm1_Mira454_Contig_2498	AGTCGGGTCGGTTGCCTGGATTTCGTAATGGATGCCCTCCAATTCCCTTC[T/G]GAACCTGTCCTTTGATGTTGCATAAAGCATCTTGGAACGGATCCTCGAAA
Gl_011281_Class_I	N/A	N/A	Chr06	29033059	Unique_Gl	Tm1_Mira454_Contig_2498	TTCTTCTCATCAATCTTGAAGATAACATATCGGAACACCTTCTTTCTCTG[A/C]AGTTCCAGGTACGTGCTTTTGCTGTGTTCAGCCACTCCCATGCCCGATGA
Gl_011286_Class_I	N/A	N/A	Chr12	676778	Unique_Gl	Tm1_Mira454_Contig_2499	GCCAACACCCCCACGTTTCGTAAGCCCACAAATGTGTCCTTTTCGGTTAA[T/C]AGAAATCGAAACAGCCGAGCTCATTTGTGATTCCTCTTCCGATGTAGCAT
Gl_011302_Class_I	N/A	N/A	Chr11	23857946	Unique_Gl	Tm1_Mira454_Contig_2501	ATTGATCGTATGGCACCCAAGTTTCCTTTGAGAGTCGCAACTGGCCTTGA[A/G]AGGTTTCGAACGTCCCACACACGGCATGTCTTATCCTGATTTCCAGTGGC
Gl_011332_Class_I	N/A	N/A	Chr12	9890973	Unique_Gl	Tm1_Mira454_Contig_2508	CAAAAACATTACGGATTTGCAGTAAACAGCAAGAAACAATGGCTGAAGAA[A/T]AAAACCCTAATCATAATAAATAATGGTAAGAAAATATTGAATCAGGAAAG
Gl_011333_Class_I	N/A	N/A	Chr12	9891206	Unique_Gl	Tm1_Mira454_Contig_2508	CCATTTCCAAGATCTTTCATCACCTCCCAAACACAGTTATTGCACATAAA[T/C]CCAGCTCCCAGGCTTATCATTAGGATTTTGTCGCCTTTCTTAAGCCTCTT
Gl_011339_Class_I	N/A	N/A	Chr10	6159074	Unique_Gl	Tm1_Mira454_Contig_2512	CAAAGAACCATGAGCAGGATGGCTTTTCACTGCAGAACCTTCTGCAACCT[C/G]GTGCTTTTCAGTACCATAGGCTGAAGAGCCAAGAGAAGCATTGCTACTGT
Gl_011397_Class_I	N/A	N/A	Chr02	2100990	Unique_Gl	Tm1_Mira454_Contig_2518	CTTACTTCTCTGCAATGCTCGAGGACATAACTTAGTTGGTGCAATCAAAT[T/C]CGTGACAAACCGAAAGCCAGATTACAAGGATTAGAAGAACCAAGATTCCG
Gl_011401_Class_I	N/A	N/A	Chr02	2103514	Unique_Gl	Tm1_Mira454_Contig_2518	AAATTCCCAGTGAACTCAGTGTACTCGGCCAAGATCATTGTTCCTCGAGC[T/C]ACGAAGCTGTAAATAAACGGTTCCAGACTCATTTTCCCTTCCCCTTTCTC
Gl_011404_Class_I	N/A	N/A	Chr01	54090968	Unique_Gl	Tm1_Mira454_Contig_2519	ACAAACTTAGAAATATAAAATGATTTCCAAAGAGAAAATGAACTCAATAG[A/G]AATTAATTAAACAAGCTAACAACTAAATATTACCCATTCCAAAAACCTTC
Gl_011405_Class_I	N/A	N/A	Chr01	54090840	Unique_Gl	Tm1_Mira454_Contig_2519	AATTTTCAGTAGCATTAGACATAACTAAAATGGTTCCAACAAAAACACAA[A/G]ATCCCAAAAGAAAACATATCAAACTTAAAATTAAGAACCCATCATATCCA
Gl_011406_Class_I	N/A	N/A	Chr01	54090756	Unique_Gl	Tm1_Mira454_Contig_2519	AGAACCCATCATATCCATGGAAAACCCACCACTTAAAACCTCCTTCCGGG[T/C]CCACCACCACGTCCGAACCCGACTTGAGGAACCTGAACAGCAACCGGATC
Gl_011445_Class_I	N/A	N/A	*	0	Unique_Gl	Tm1_Mira454_Contig_2525	GCCATAGCCATAGCCACATCCGGCTCCCATATGGCTCTGCCATTGTGTGA[A/G]GTAAGGAAAATAACATACTTTGCAAACCGAAATCATCTTCTTCAGCTTCA
Gl_011446_Class_I	N/A	N/A	Chr08	55016209	Unique_Gl	Tm1_Mira454_Contig_2525	TTAACAATAAATCTACTACCTCAACAACCAATACCAGCAACAGCAATCAC[A/C]ATTTTCACAACAGCTCAAACTATAGGACAATAGATTAGAAGCAAAAAATT
Gl_011451_Class_I	N/A	N/A	Chr08	55015627	Unique_Gl	Tm1_Mira454_Contig_2525	GGTGAACAGTAAAGGTTTTTAGGTGAGATGTAACGGCTGGCATCGTGTAC[A/G]TCTCCCACGAAAGCTAGAGCTTCATCAATTACTTTGTATTTCTTACCATG
Gl_011454_Class_I	N/A	N/A	Chr08	55013925	Unique_Gl	Tm1_Mira454_Contig_2525	GAGTGAATGGCGTCGCTGAGCTTGTCGTGTAAGTCCCAGATTTTCTCGAG[A/C]ACTGCTTCGATTTCCTCGATCTCCATATCCCATTTCATTTCGACCACTTC
Gl_011470_Class_I	N/A	N/A	Chr01	44722814	Unique_Gl	Tm1_Mira454_Contig_2530	AGCTGTAATAAATAACAAATGAGGGTCACATCTAAAACATCCTAAGCACA[T/C]ATGGTGCAATAGACTAAGACTGACCAAAATTGAATTTTGCTACACGCCCT
Gl_011471_Class_I	N/A	N/A	Chr01	44722750	Unique_Gl	Tm1_Mira454_Contig_2530	CTAAGACTGACCAAAATTGAATTTTGCTACACGCCCTGTCCATGTCCATT[A/G]GCTCCATTCATGGCGAGAGGGTGCTTGTTAGTCCTTTTCCTCCTGATAAC
Gl_011472_Class_I	N/A	N/A	Chr01	44722059	Unique_Gl	Tm1_Mira454_Contig_2530	CGAGCTTAATACCCGTCGCCCACCCTGCCACACCAACAACATAGGCCGAT[A/G]ATTGGCAAGCAACGTGGAGATAAAACCATGCCGGGTCTGCAGATTTGAAC
Gl_011482_Class_I	N/A	N/A	Chr11	2018901	Unique_Gl	Tm1_Mira454_Contig_2533	TCGTGTTCGTGGTAAGCATGGGGGTTGTAGTTTTGGTTTTGGTAAGGGTT[A/G]CGATAAGGAAGCTGCTGACTGTTCGGGGATGTAGGTGATAAGAGAGGATG
Gl_011483_Class_I	N/A	N/A	Chr11	2019084	Unique_Gl	Tm1_Mira454_Contig_2533	CGACCGTAAAGGGGAACCATGGTGGTGTGAGATATATCTGCTTTGCAAAC[A/C]GGGCACTGCGGATGCTCGTCTGAAGCAAGGGAGGCACTCTGGACATGAAG
Gl_011485_Class_I	N/A	N/A	*	0	Unique_Gl	Tm1_Mira454_Contig_2533	ATCCATGGATCAGTTCGAACAAACTCAGATTTAACCACTAGGACACTCTT[T/G]ATCTCTATAACAAGAGCCAAAAAACCGACAAATTCTTGAGTTTGTATTTT
Gl_011491_Class_I	N/A	N/A	Chr02	61005948	Unique_Gl	Tm1_Mira454_Contig_2536	TCATAGACGAGACCAGCGAGCCCACCACCAATAAGTGGTCCAGCCCAATA[T/C]ACCCAGTGGTTTTCCCAGGACCAGCTAACCAAGGCTGGTCCAAATGAAAC
Gl_011514_Class_I	N/A	N/A	*	0	Unique_Gl	Tm1_Mira454_Contig_2539	CTTTCCCCAATTTATAGTCAGCCAACCCCGCACGGCACGACTTCAACAAC[A/T]CAACTCAACTCAAATCAATTCTAGACTATTATTATTATATTTGAAAAAGC
Gl_011529_Class_I	N/A	N/A	Chr06	28401454	Unique_Gl	Tm1_Mira454_Contig_2542	GACAAGGAACTGTCGGTTTTCCTCGCATTCTGGTATGCCCTCATGCCTGA[A/G]TGCAATTTCTTTACAGTTCCCCACATCCCATGACGAACGCCCAATTTTGC
Gl_011536_Class_I	N/A	N/A	Chr07	58430143	Unique_Gl	Tm1_Mira454_Contig_2544	AGTCACAAACTTACATTAAACTCCACAAAACAACATAAAACATTAAATAT[A/G]ATTCCACAATGCATTAGTTATAAATAGCAAACAAAATGTAGCAATCCCTA
Gl_011588_Class_I	N/A	N/A	*	0	Unique_Gl	Tm1_Mira454_Contig_2551	TATCTATTACACCATGTTTTTTTACTACTCAAGACACTATATTTAATGAT[A/T]TGATGATATTTAAACGTTTGTTGGAGCTCTGTGTTTTTAGATGAAATACA
Gl_011589_Class_I	N/A	N/A	Chr07	58151372	Unique_Gl	Tm1_Mira454_Contig_2552	AATGGTTGCCGTGTTAATCAACATATTACAGCACAGAAAACAGCATATAT[T/C]CCCCCCACTCGAAACACGAGACCAACACCCTTCGGCATTGCTCTCGCTCT
Gl_011738_Class_I	N/A	N/A	Chr08	41657692	Unique_Gl	Tm1_Mira454_Contig_2590	ATCTGCTGTGATTGAGGAGCAGAAGCAAATAATGCAAAAGCATGGAAGCA[A/G]GGTTGATCATGATATCTTATCTGAGATGGACACCTTGTATCGGTGCATTA
Gl_011769_Class_I	N/A	N/A	Chr11	12441625	Unique_Gl	Tm1_Mira454_Contig_2596	TCAACCTTCATCGCTGCATTTTGAGACAACAAGAGTATGAAAAGTTTTGC[T/C]CCAAAATTCAAACYCCAACTCCTATGTTACGAAGTTCGTTTGAACTTTGC
Gl_011773_Class_I	N/A	N/A	Chr11	12437674	Unique_Gl	Tm1_Mira454_Contig_2596	GATGATTGGGATGGATTTGAAATCGGTGGCCATGGCGTTGAGGAACTTCT[T/C]TTTGCTGCTTCACCTTTCTCTATAAGATGGACAAAGATTCGATGAATTAT
Gl_011824_Class_I	N/A	N/A	Chr09	7130216	Unique_Gl	Tm1_Mira454_Contig_2607	TTTCAAATTTCCCCAGGGGTGATTATGATGGGATTATGGAATGCGGTACA[A/C]TGCACGCATGCCAACAACATATTGCTTCTAGCATATAACACCAAACGGTT
Gl_011825_Class_I	N/A	N/A	Chr09	7130317	Unique_Gl	Tm1_Mira454_Contig_2607	ACTAACTGCGAAGTTTTAGAAGTATACATTAAAACACCAATACCTATTCA[A/G]TTGACAAGTTACCATACTGCCATGGGTTGAACTCGATTGAAGCCATGTCA
Gl_011900_Class_I	N/A	N/A	Chr11	2328780	Unique_Gl	Tm1_Mira454_Contig_2618	TATTTAACCATAGAAAATTTCAGAAGAATACACTGCATTGAAATAGAGAA[A/G]CAAACAGTAATAGTACATATATCCTAATCAAGTTCCACAATTCTTGAAAA
Gl_011949_Class_I	N/A	N/A	Chr03	45516573	Unique_Gl	Tm1_Mira454_Contig_2627	CAAAGAACAAACATATGATGATAATGGATGATAGAGCTACACGCAATATA[T/G]TATACTAAGACTAGGAGTGAACTCCTGTTGGCCATCATATCTCATAGAAC
Gl_011950_Class_I	N/A	N/A	*	0	Unique_Gl	Tm1_Mira454_Contig_2627	GAAGAGATCAGCGTCTCGCTGCTGAGATGATCTTTAGTTTGGGATTAGAC[T/C]ACTAGTAGTATGACCACAATCAGAATCACGATTCCGAATATCACCATAAG
Gl_011955_Class_I	N/A	N/A	Chr03	45520128	Unique_Gl	Tm1_Mira454_Contig_2627	GCCTCGACACCAATGGCCGTCCGGCTTCCAGATCTCGAAAGCTCATGATT[A/T]CTGCTCCACTATATAGCTGTGTTTGTAATAAACCCTCGCTTTCCCTAGAA
Gl_011975_Class_I	N/A	N/A	Chr01	10983564	Unique_Gl	Tm1_Mira454_Contig_2633	CTGTGGTAAGACCCAAGTTTGTAATGACAAGGTTAAGAGAGTGTTTATTG[T/C]TCTTTCTATGGGGACTTAGTTGATAAAAATGTAAATTTTGAAGGTCATAT
Gl_012019_Class_I	N/A	N/A	*	0	Unique_Gl	Tm1_Mira454_Contig_2640	CATATATATATTTCAAAAAGAGGGAAGGAGGTTTGGGGGGAGGAGGAAAA[A/T]AGTAACCAGGTGCATCTCAATCTCAAAAGCACCATACATCTTTAAAGTAA
Gl_012031_Class_I	N/A	N/A	Chr07	12807250	Unique_Gl	Tm1_Mira454_Contig_2641	AGTTCAAGAGCAGTTGATTCTTTGAGGGCAGAAATGGCTTCAAGATCAGC[A/G]ATCTCTGTTCCAGTTTTGGGTTCAGAGCCAGTTTCCATCCATAGCGCCAT
Gl_012032_Class_I	N/A	N/A	Chr01	55286036	Unique_Gl	Tm1_Mira454_Contig_2642	AATTTGAATGCTACAACATATATATATAGTGTAGTAGATGAAACACAAGT[A/G]AGAGCATGAGTTGCAGAATACCAACTTGGACGAATGAATCATAATAATGC
Gl_012035_Class_I	N/A	N/A	Chr01	55286250	Unique_Gl	Tm1_Mira454_Contig_2642	AACCGTTTTATCTGCCAACCTGTTTTCCAGGAATGCTGTAATACAGTGAC[A/G]GAAGAGTCTTCTATGCACACCTTATGTGACATTACGGGGCTGCACTCAAG
Gl_012042_Class_I	N/A	N/A	Chr08	41331282	Unique_Gl	Tm1_Mira454_Contig_2646	CAAACTTGGGACGCTAGATCATTCTTTAAGGCAGCAGAATCACCTTCCAC[A/G]TTAGCCGCCACCAGATCCATATTTCTTCCCAAGGAAAAGGACTTGCAGCT
Gl_012043_Class_I	N/A	N/A	Chr08	41332873	Unique_Gl	Tm1_Mira454_Contig_2646	AGAACATTGGCAGTGTTGCCTCTCCAAAGAGCAATGACACCTTCATCCTT[A/G]ATAGTCCTGGCAAAGCAGTCAGTAATTCCCTTGTATGGTTCAGACAACCG
Gl_012044_Class_I	N/A	N/A	*	0	Unique_Gl	Tm1_Mira454_Contig_2646	TGGAACACTGATGGACGCTTTGATCCATCTGCCATGCTTACAACTTAAAA[T/C]AGTGACCTGAGAGGTCGCCTAGGAAGCTGTTTGACTACAACTACTCCTTC
Gl_012057_Class_I	N/A	N/A	Chr12	35406605	Unique_Gl	Tm1_Mira454_Contig_2652	TTGAAGAAGCAAAAAGGAAGCAGTTTTGAGGGAGTAAGAGAAGGTAAGGT[A/G]GTACAAGTGTTTGGGAACTTTAATAAAAGAGTGTTTGGCCTGTTATAAAG
Gl_012062_Class_I	N/A	N/A	Chr07	36358241	Unique_Gl	Tm1_Mira454_Contig_2653	TTTGAAAAAGCTTAAATATGGTGATTTGATTTGGTTTTATTTGTAGCATA[A/G]CATGTCAAAATTGCCTCATTTTTGTTTTGTTTTTCTTTTTATCTCTGCCA
Gl_012082_Class_I	N/A	N/A	*	0	Unique_Gl	Tm1_Mira454_Contig_2658	GTTCGGCAAAATTCCAGTCAAGAACACCCAGTACCGAATTGTCACTAACA[A/C]TTAAAAGGGCAGCAGAATTCCAGTCAAGAATTTTATTGCTTTTATAACTC
Gl_012094_Class_I	N/A	N/A	Chr01	24436583	Unique_Gl	Tm1_Mira454_Contig_2660	GGCCAGTATCCTAGTGTAGGCATTCATAGCTGCTTTGGAGACAATATAAG[T/C]AGATGGTCCAATATAAGTTGGCCACCCATTGGTTTTCAACGCTCCGTCTC
Gl_012110_Class_I	N/A	N/A	Chr09	42331105	Unique_Gl	Tm1_Mira454_Contig_2661	ATTGGCTACGACCATTTTGGTAGGCTCCGCCACCCCTTCCACTGCCTCGA[A/C]CTCCACGGCCATTGGAGTAACCCCTACGACCACCCCCAGTACCACGACTC
Gl_012117_Class_I	N/A	N/A	Chr11	26502072	Unique_Gl	Tm1_Mira454_Contig_2662	GATCACGTCTTCAGTGAAATGGTCGTCCCAATCCAAACTGAAACTATTGT[A/T]GTCTTTGAATTCCATTTCTACATCTGAAATGGAAGTGAGGGGCGGAATTG
Gl_012148_Class_I	N/A	N/A	Chr08	33822877	Unique_Gl	Tm1_Mira454_Contig_2669	AGGGAGAGGGACTGGAAGGTGGTGATAAGATTCTATACCTAAACACCTCC[A/T]ATTACCCCAAGTAGAAAAGCCAGATAGGAGACTATATAACCCATGTGATC
Gl_012156_Class_I	N/A	N/A	*	0	Unique_Gl	Tm1_Mira454_Contig_2670	ACGGGGAAAGAAAAACAGCACTAGTTTTATTCTCGGTCTTCCTCATCCTC[A/G]TCCTCCTCATCTGATTCTTCATCCTCTATTTCCCATTCATATCCATATTC
Gl_012157_Class_I	N/A	N/A	Chr07	6994615	Unique_Gl	Tm1_Mira454_Contig_2670	TCTGATTCTTCATCCTCTATTTCCCATTCATATCCATATTCCACTACGTC[A/G]ACAACATTTCCCCGCAGTAAATTCAAAATCTGCTCCAAGTCTCTCACACG
Gl_012162_Class_I	N/A	N/A	Chr07	11073543	Unique_Gl	Tm1_Mira454_Contig_2672	TAAAGGCCTCTGCTCTCCAACAGCTGAGTTGCTGCTGATGGATTTATCTC[T/C]AGCAACTTCGCCATCATCTCTTCAAGAGGTTCATTTATCATCTGTTCATG
Gl_012163_Class_I	N/A	N/A	*	0	Unique_Gl	Tm1_Mira454_Contig_2673	GAAACAGAAGCTTTGGACTAACAGAGATTAGCCATAACCCGTTACAGACT[T/C]AGTAACAGTGTTGGAAATGAAAACTAATTTGTTACAGACTTTGTAACAGT
Gl_012206_Class_I	N/A	N/A	Chr05	62419877	Unique_Gl	Tm1_Mira454_Contig_2679	GGTATATGCCATTGCAAGAACATGCATGTATCATTTTATTTTCAGCAACT[A/G]AGCAAGAAAAAAAGTAGAGGAACAACATCAGCGATAAAGGCTTTCGGATC
Gl_012209_Class_I	N/A	N/A	Chr05	62417679	Unique_Gl	Tm1_Mira454_Contig_2679	TTGTTGGTTAATCTAACGGTACTTGAAGACGATTAAGGTCTTCGCCGATC[A/G]GACTGTAAAACCAAGCTACAGGAGAACCTGCTCGTTAATTGGGGGTTTAT
Gl_012244_Class_I	N/A	N/A	Chr06	37014189	Unique_Gl	Tm1_Mira454_Contig_2687	CTCAAAGGATTGCTAATGGTTTGGAACTGAGACGAGGTGAGGTATGTTGG[A/G]ACGATGTGGAATTGCACCAGCTCCACTTTTTGTTCATCGGTGAGTGAATT
Gl_012298_Class_I	N/A	N/A	Chr01	1380829	Unique_Gl	Tm1_Mira454_Contig_2702	GGAAGTTCAATCTCGGTCGGCACAGGTGCTTCCACCTTGATAACTTCATC[A/C]TCCTTGGGAGGGTGGATGGTGACAAGATCCGGGAGTGGAGTTGTTGGGCC
Gl_012303_Class_I	N/A	N/A	Chr02	4713069	Unique_Gl	Tm1_Mira454_Contig_2704	AATGATTCCCATCATCTCTCCACCTGGAAACCGCCCAAGACAGCCCCTCG[T/C]AGCTGCAATCTCGTTAAACTCAAAAACTGAATCACCACAAAATGCTTGAA
Gl_012350_Class_I	N/A	N/A	Chr03	3415666	Unique_Gl	Tm1_Mira454_Contig_2712	AGGTAGATTTGGGGGTATTGGAGTACCTATTCATTTCTTGACAAAGGCAA[A/C]CCCCTTCTCAATGCTAGTTTCTAGTTCTTTCTTTGCCTTCTCCAAGCCAA
Gl_012358_Class_I	N/A	N/A	Chr10	50271301	Unique_Gl	Tm1_Mira454_Contig_2715	ACCCTCAAGTATGTTCCTAATCAAGAAGAAAAGGGCGACCAAACCCTGCA[T/G]CAATTACTGATGGATGGTCAACTGATTTACAAACACAACAAAAGAATTCA
Gl_012378_Class_I	N/A	N/A	Chr08	37725792	Unique_Gl	Tm1_Mira454_Contig_2717	AAAGACGAGGATCACCACCACGACGTTCACAAAGAACAGTCAAAGCCACT[T/G]CTTGATAAGCCAAAGAAACGAAGGAACATAAATGTCCAAGGAGCTTATCT
Gl_012379_Class_I	N/A	N/A	Chr07	13913894	Unique_Gl	Tm1_Mira454_Contig_2718	AGATTGGAAAGTTATGGTTTCGGGGAGGAAGGTGGAGTAAAGGTCGGGGA[A/G]GGATGGTATGGCTGCTGAGTAACGACATGTTTGGGAAAATTTTCTTTCTT
Gl_012397_Class_I	N/A	N/A	Chr02	1629317	Unique_Gl	Tm1_Mira454_Contig_2722	AAGGAACTCGATGAAGATGAAATCTTGGGGGAAAGTGAGAGTGTTCGAGG[A/G]AATTTCAAGGAATTACTGGATGTGGAAATGGGTTGGTTCTTGGGTGGGGT
Gl_012417_Class_I	N/A	N/A	*	0	Unique_Gl	Tm1_Mira454_Contig_2728	TGCCAATAACATGTATAGACTTAGAAAACATTCTTGTGTTTTTCTTCATA[A/G]TGAAAACGATGGCTAAGAGAAGATTTGCCACATTCATAAAACACCATTGC
Gl_012418_Class_I	N/A	N/A	Chr06	36691925	Unique_Gl	Tm1_Mira454_Contig_2728	AAACGATGGCTAAGAGAAGATTTGCCACATTCATAAAACACCATTGCTAA[C/G]TCTTTATTTTTCCTTCTGCCTCCCAACTCAAGCCAAGTTGTAAACTGCCA
Gl_012419_Class_I	N/A	N/A	Chr06	36692115	Unique_Gl	Tm1_Mira454_Contig_2728	TCCAAAACCTGCAACAGCTTTCCATCTGGACTGTATTTCACAACAATTCC[A/G]TGCAGCTTACCGCCAATCTGAAGCAGGTATTGAATTTTTGCAGATATAGG
Gl_012422_Class_I	N/A	N/A	Chr06	36692794	Unique_Gl	Tm1_Mira454_Contig_2728	GCTTAAGGATACACCGTTCGGAAATTGGAGATTCCTGACAAGGACAGCAG[T/C]TTCCTTTGTGTAAAGATTATACTTCAGAAGCCTCCCACTATTCTCCGAAG
Gl_012425_Class_I	N/A	N/A	Chr06	36694479	Unique_Gl	Tm1_Mira454_Contig_2728	CAAGAACTTAATCTCTGACTTCTGAAGCAAATTATCCTTGTCCCTGTCTG[T/C]CGGAACTAGTTCCCATGGAGGCAAATCCACCTTGTAAGACTCAAAGTCAG
Gl_012426_Class_I	N/A	N/A	Chr05	7803606	Unique_Gl	Tm1_Mira454_Contig_2729	AAAACAGTCACATCCCTCAAACACCAACTTCCCAATACTCCCCACTCCTG[A/T]CTCTATTCAAGCATAAGCAGAACAAACCACTCACTTATTTGAAATGATCA
Gl_012438_Class_I	N/A	N/A	Chr11	20286428	Unique_Gl	Tm1_Mira454_Contig_2731	GTGACCTTGCTTCCATCTGGTGACCAGCCACATTTCAACAAGTTCTTTTC[A/G]AAATTGTGTTGGTGACCTTCGAAAATCTTTACACAACGATTCTGTGGTGC
Gl_012444_Class_I	N/A	N/A	Chr10	40518613	Unique_Gl	Tm1_Mira454_Contig_2734	CCTACCAGGAGAATGAATGGCCCTTCCTTCGGACGAGCTCCGACCCATTA[C/G]AGCTCTATTCACCGCAGGTGATCTTGACCTCCTCCCTGAACTCTCATCCG
Gl_012481_Class_I	N/A	N/A	Chr03	9939823	Unique_Gl	Tm1_Mira454_Contig_2743	AACCATTTTGGGATTTTGACTTAACTCACATTTGATTTCTTTTTCATGTA[A/C]TCTTCCATCTCTTTCAGCCAAAGATCAGCAAACTCGCAAGTCTTCCATGC
Gl_012533_Class_I	N/A	N/A	Chr06	38705538	Unique_Gl	Tm1_Mira454_Contig_2751	GAATGATTAAAGGACTAATGTCCTTGAATACAGTCTCTTCCCACTGAGCA[A/G]TCTTAATATATTTGATTGGACGAATATAGTTATCGTCTTGCCACACTACT
Gl_012535_Class_I	N/A	N/A	Chr06	38705916	Unique_Gl	Tm1_Mira454_Contig_2751	GATACGAATCGTCCATCCGACCCTTTTTAGTTGATGACTCATCGTCATCA[A/T]CATCACTGTCACTTAATTCCTGTCCCATAAACTTTTTTCCAAATTTTTCT
Gl_012574_Class_I	N/A	N/A	Chr09	21834682	Unique_Gl	Tm1_Mira454_Contig_2755	TTCAAATTTCTGGGTATGTTGCCAACGTAAAGCCTCCTGGCGGCCTCGGA[A/T]GAAGGGGAGGCCACCGTTGCGGTTTGCTCTTCTGCCGCGACAAACAACCT
Gl_012575_Class_I	N/A	N/A	Chr09	21834593	Unique_Gl	Tm1_Mira454_Contig_2755	GACAAACAACCTTAATTTTCTGGGACGTGAACTCAAGGTGAGATTTTTAG[C/G]CAAATTGGGTTGGAGGAATTGGAGCAAGTGTTGGTTTGATTGGGGTTTGA
Gl_012606_Class_I	N/A	N/A	Chr04	19631439	Unique_Gl	Tm1_Mira454_Contig_2760	TACAAGATCATCTAAGTTCTCTAGGAAAAGAATGTAAAAGGAAAAAACAA[A/G]CTAGAGTTTTGGTGTAAAGGATGAGTGAACAACCTTGTTTTGTCTCCCAG
Gl_012607_Class_I	N/A	N/A	Chr04	19631289	Unique_Gl	Tm1_Mira454_Contig_2760	ATCTAAGCTATAGGAGCTTTGGTTTTCCTCGTCGAAACCTAATTCACTGA[T/C]ACCATTTCCCCACCTGCCAGAGTCTATCTCAGAAATAGTATCCTTGGCAT
Gl_012610_Class_I	N/A	N/A	Chr04	19631121	Unique_Gl	Tm1_Mira454_Contig_2760	GAATGAGAAGGCCCTCCTCGACGAATCCTCTGTAAAATTCTGCTTCTCCT[T/G]CTTCCCCCGAAGCCAGATTTTGGATATTGAGAAGCTTTCTTTCTTGTTCT
Gl_012652_Class_I	N/A	N/A	Chr01	4971453	Unique_Gl	Tm1_Mira454_Contig_2766	GGCGGTGATTCAATTTTAGCTACGGTTGATCAGTCGATCAGTGCCATATA[A/G]TGAAGTTCAATGAATCTCTCAATGATTTCAAAACCCCAACCCTAGATATA
Gl_012670_Class_I	N/A	N/A	Chr06	44828587	Unique_Gl	Tm1_Mira454_Contig_2769	TGAAAGAGACTGAGAGCATGGTTTCCAATTAATTGCAGTACCAAAGTAAG[C/G]CTTCTCCAGCGAATACTGAAAAACAGATGGTTTTTAGTTATGTTTGGTTG
Gl_012690_Class_I	N/A	N/A	*	0	Unique_Gl	Tm1_Mira454_Contig_2774	GCCTTGGAAAAAGCTGGTCTCACTGCATCTAATATTGACTGGTTATTGCT[C/G]CATCAGGCAAACCAGAGGATTATTGATGCAGTCGCAACACGTTTAGAATT
Gl_012691_Class_I	N/A	N/A	Chr07	1925826	Unique_Gl	Tm1_Mira454_Contig_2774	AGGCAAACCAGAGGATTATTGATGCAGTCGCAACACGTTTAGAATTCCCA[T/C]CAGAAAAGGTCATATCGAATCTGGCAAATTACGGCAACACAAGCGCAGCA
Gl_012706_Class_I	N/A	N/A	Chr07	50408455	Unique_Gl	Tm1_Mira454_Contig_2776	GTACAATGATCATTCCAGTCAGCTTTGTTGCCATCAATTCGCCATTTCTG[A/G]TCTTTTATCATTTCCGGAGAGAGTCCCCATTCCAGCAATTCTTCATCCGA
Gl_012757_Class_I	N/A	N/A	Chr12	12960481	Unique_Gl	Tm1_Mira454_Contig_2788	GTGTGAATTTTGAATTCTATAATCAGCAAAATGATACAGTCAAGTTTTCA[A/T]TTGTTCTTATAAAAATAGAGTTTCCCTTCAATGCTAAGGCTTCTTTTGCC
Gl_012758_Class_I	N/A	N/A	Chr12	12960558	Unique_Gl	Tm1_Mira454_Contig_2788	TTCAATGCTAAGGCTTCTTTTGCCTAACTGCTCTTCAATTCCAAATTCAA[A/G]GAGTTAAAAACTTCTCAAGAGGAAATATCATATCTCAAATCTTGAAATCT
Gl_012759_Class_I	N/A	N/A	Chr12	12960621	Unique_Gl	Tm1_Mira454_Contig_2788	TCTCAAGAGGAAATATCATATCTCAAATCTTGAAATCTCTTCAGTAAGTT[A/T]GATTTGTATGCACCAATTTCGGCATCTTCGAAGGTGTCTGGAGTAGACTT
Gl_012809_Class_I	N/A	N/A	*	0	Unique_Gl	Tm1_Mira454_Contig_2797	GTCCTACTTACAAAAATATATAGTTTCCATTAACTCGAATGCCTAATGCA[A/T]TTCGCATACAACCAGCATGTGTCTACAATAAGCTCTAACAAACCAAATTC
Gl_012845_Class_I	N/A	N/A	Chr10	20596135	Unique_Gl	Tm1_Mira454_Contig_2807	TGGTTCTGACCAAGCCAACTAGCATATTCCAGGTCGATTTTCTTTGCGGG[A/G]ATGCTAGCATCTATAAGCAGGAAAACTGATACTAACGTTGAACGGTTGAT
Gl_012860_Class_I	N/A	N/A	Chr03	12306414	Unique_Gl	Tm1_Mira454_Contig_2810	CAAACAATAACAAAACAAAACCAAACCCAAAGCTAAAAGAGGAAAGAACA[A/G]CAAGAAGTGCCATTTTATTACAGTAAGCAATGGATTAAAAGATCAAATTA
Gl_012875_Class_I	N/A	N/A	*	0	Unique_Gl	Tm1_Mira454_Contig_2814	GTTTCTCCATGTCGCACCACCACAATCTCAGCATAAGATCCACCCATGCA[C/G]CTGGAGCTGGAGAAAGACATTGAAAGCGAATGGGGCGGGTTGAGAAGGCG
Gl_012984_Class_I	N/A	N/A	Chr09	2414787	Unique_Gl	Tm1_Mira454_Contig_2831	ATCTTCTCTGATGATTGACCTGTAGTGAGCAGGGAAGCTGGCATCTTCCA[T/C]GGGTTTGCATTGGAGTTGAATTGTTTGTCAGACAACTGTTGACTTCCATG
Gl_012985_Class_I	N/A	N/A	Chr09	2414653	Unique_Gl	Tm1_Mira454_Contig_2831	TGCCACTGCTAGAGTAGAAATGAGTGCTTCCCGAGCATTTGGAGTGCTTT[T/C]ATGTGCTAACCACTCTGAGGATTGACCTGAAGTTTGTGGAGAAACCGGCA
Gl_013041_Class_I	N/A	N/A	Chr11	22459530	Unique_Gl	Tm1_Mira454_Contig_2838	TACAAGCTTATCTACAAATCCAATATAGACGGAATGTTTTATGCCATGGC[A/T]GTAAAGCCACCTCCTTTCATCATTTGCTTGAATTCCATAAAATTAACCCT
Gl_013109_Class_I	N/A	N/A	Chr03	38403802	Unique_Gl	Tm1_Mira454_Contig_2846	TCAACCCTCTCAATTCCCTCACATGCAACAACATTCATTATGTCCCTCCC[A/G]ATTACTTCCCTCTCAAACATCATCCTTTGTGGATCATCCCGAGGCACATT
Gl_013111_Class_I	N/A	N/A	Chr03	38404083	Unique_Gl	Tm1_Mira454_Contig_2846	GAGGTTCTTTAGCCGATACATGCAGTTCACGATGACAACTTCATCTTTCT[T/G]GATCTTTAGTTCTTCCAGTTGGATGGTTTCCCATTTCTTTGCTATCACGT
Gl_013137_Class_I	N/A	N/A	Chr12	27385751	Unique_Gl	Tm1_Mira454_Contig_2850	ATAAATTTCGATTTGTACCTACATTCCCATTTAAATGAATGAACTGAACA[A/T]CAAATGTAACAAGCTAAAACCCAGAATGAACGTAAGAACCTATATAGTTG
Gl_013138_Class_I	N/A	N/A	Chr12	27385867	Unique_Gl	Tm1_Mira454_Contig_2850	AGGCTAATGAAACTCACTCACCACCATTGATGGACGAGAACCCCGCTTTC[A/G]CGGAGTGAAGTAAAGAGTTGCAAGCATTGGCCGTATGTCTTCTCATATTT
Gl_013148_Class_I	N/A	N/A	Chr03	880686	Unique_Gl	Tm1_Mira454_Contig_2853	ACATCCTATCCAGAAAGTTTCTAAACTTTAACACATGCATGTTCTGTTTT[T/G]CTTTTGGGATAACTAAAAGCAACCAAAAACAAGTTAGCTAACCAAGTTTC
Gl_013153_Class_I	N/A	N/A	Chr03	31076779	Unique_Gl	Tm1_Mira454_Contig_2854	GTTTCAACATTGGGGGAATCATACAGTAGCTCGACAACACATTCAAAAAA[C/G]AAAAGGGTCCACTGAGATTTTATTTCGTCATCGTCAGAAAAATCGAGCAC
Gl_013177_Class_I	N/A	N/A	Chr01	4810008	Unique_Gl	Tm1_Mira454_Contig_2859	TTCCATCAATTCTATTGCTGTATGAAATAAACAAATGCTAGCAAACAGTT[A/T]TACTTTTAACTGTGATATAATGAAGCCTTTACAAGCATATTAGATTAGCA
Gl_013198_Class_I	N/A	N/A	Chr04	47569527	Unique_Gl	Tm1_Mira454_Contig_2861	TCCTCTCTATCCTCCCCTTCAAATTTGTTGTTTTCCTTTTCCTCCTTCGA[A/G]ATCAGCTCAAGGAGATATGGCTCAAAGAACCGAAAAAGAAGAGACTGAAT
Gl_013199_Class_I	N/A	N/A	Chr04	47569630	Unique_Gl	Tm1_Mira454_Contig_2861	AAAGTCCCTGAAACCCTGACGCTATGCGTTAACAACTGCGGGGTTACGGG[T/G]AATCCAGCCACCAACAACATGTGCCAGAAGTGTTTTAGTGCCACCACGGC
Gl_013204_Class_I	N/A	N/A	Chr04	47570263	Unique_Gl	Tm1_Mira454_Contig_2861	TTTCAGAGAGGGAGAAATGAGTCGGTCGAAATCTTGATTACAAAAATTCC[A/T]GGAGATGAACAAGATATTCTCTCCTCTGATTCTTCTGGTTGGATCAAATC
Gl_013214_Class_I	N/A	N/A	Chr08	55410714	Unique_Gl	Tm1_Mira454_Contig_2865	GATTTCTCAGCTAATAATTTTCATTAGAGAAGTAGTGCAACTTTGTTCTC[C/G]AGATTCATCTTGTGTTGTATTCGGTTTAGGCACGTAAAAGACGTGCTTCA
Gl_013215_Class_I	N/A	N/A	Chr08	55410622	Unique_Gl	Tm1_Mira454_Contig_2865	CGTGCTTCAGATAATTGATCCAAGAGAGTTGTGCGCTTAGTCATGGATTC[A/T]TTGTGGAAGCTTTTGTATTTGCTTGAGCCTGCCCCACTTACTCTCATACT
Gl_013218_Class_I	N/A	N/A	Chr08	55410394	Unique_Gl	Tm1_Mira454_Contig_2865	ATAATGAGCTCCTGCAGCTTGCTTTTGATGTTTTACCTTTTTTCTTCTGT[T/C]TCACAACTCTTGACTGCATTCACAGCTATTGCCTCTGTTTCATCCTTATT
Gl_013219_Class_I	N/A	N/A	Chr08	55410040	Unique_Gl	Tm1_Mira454_Contig_2865	TGCTTGTTCGTGTATGACATATTCTGGGTTTTCTTCTCTGAAAGATTTTT[T/C]GGGGCTAATGTCATGGTGTCAGTAGCAACACAACAAGCTTCAAACCCGGT
Gl_013239_Class_I	N/A	N/A	Chr06	33428657	Unique_Gl	Tm1_Mira454_Contig_2867	AGGTTGGCCGGAGGCAAATGATTGTATTCCCTAATGTATGTTCGAATTCC[A/G]GAGGGATTAAATCGGGTCTTACCACGCCAGCCTTTAGCGCACATGAAACC
Gl_013263_Class_I	N/A	N/A	Chr01	54873030	Unique_Gl	Tm1_Mira454_Contig_2873	TGATTGGAGAACGCCATATGTCAACCCGAGGACAACAGGATAAGTGCTYC[T/C]ATTGCAAAATATTCCTCATATTCAACAAGAKTGAAATTCAATGAAACTAC
Gl_013266_Class_I	N/A	N/A	*	0	Unique_Gl	Tm1_Mira454_Contig_2873	TTCTTTCCTACTTGAACTCAAAAAATTGACTCTGAAGTGCTTCCATTACC[A/T]GTTGCAGGAATCTTCATGTAGAAAAAGACATACCTGTTTGCCCCTTTTGT
Gl_013356_Class_I	N/A	N/A	Chr04	1358915	Unique_Gl	Tm1_Mira454_Contig_2891	ACCAGGCCGATAAGCCCATGCTGGAGGCAAACGAGCATATTTTTCCATTC[T/C]CGGTTGTTCATCATATGGTCGCTCCATTACTTTAAGGAGCCTTCGGACTT
Gl_013363_Class_I	N/A	N/A	Chr04	1358130	Unique_Gl	Tm1_Mira454_Contig_2891	ACTTTATCAACAGCCAAATTACTAAGAAGTTTATTGACAAGCTGTTTATT[A/G]TATTTTTGGAGGCCAACCTTTTGGCTCAGTATTGCTTGATAATCGTCCAT
Gl_013371_Class_I	N/A	N/A	*	0	Unique_Gl	Tm1_Mira454_Contig_2894	AGTAACCTCTCATGCGATAAAGAACTAGGATATTCTGTACAGTACTGGGT[T/C]CAAGAATTATCGGCTTTCACAACTGGACTTTCAAACAAGCTAAAGTAATT
Gl_013372_Class_I	N/A	N/A	Chr01	6298958	Unique_Gl	Tm1_Mira454_Contig_2894	TTCCAATCTCAGTAACCTCTCAACTGAGCATCACGACTGGTTAAAGGAAC[A/G]TACCGGACGGAAGTCTCACTTCGAATGCTAATTGAACCGTCCATATTCTT
Gl_013385_Class_I	N/A	N/A	Chr05	3913374	Unique_Gl	Tm1_Mira454_Contig_2898	GAATCCGGAGGCGGTTGCTGCTGCTGCTGTGGCGGCCATACTGGCTGACC[A/G]GCATAAGGGCCAGACTTTTGGCCATAAAAGTTGGGATCCATCACCGGCTT
Gl_013386_Class_I	N/A	N/A	Chr05	3913318	Unique_Gl	Tm1_Mira454_Contig_2898	AGGGCCAGACTTTTGGCCATAAAAGTTGGGATCCATCACCGGCTTACCTA[C/G]AGTCATACCCGGAGCACCAGCCTGGGGAGCAAGCTGAGGCGGCATGTAGT
Gl_013442_Class_I	N/A	N/A	Chr03	7065421	Unique_Gl	Tm1_Mira454_Contig_2910	ATATTTTGTCACCCACTCACTGGTTTTACTKGTACTCATCAAGCAAAACA[T/C]AGCAAAAAAGAAAAATGGCAAAATCAGCAGAGGAAGAGAACCAACAAAAA
Gl_013483_Class_I	N/A	N/A	Chr05	58419447	Unique_Gl	Tm1_Mira454_Contig_2915	TTGCCAAACTTGCATCGACTTCACTAGGAACGCCAAAGCTTGAGTCCTTG[T/G]AGAGGATGGGTTCTTTATTTGCTACTTTTGTTTGAGCCCATACCCACTGA
Gl_013484_Class_I	N/A	N/A	Chr05	58419383	Unique_Gl	Tm1_Mira454_Contig_2915	TTATTTGCTACTTTTGTTTGAGCCCATACCCACTGAAGAAGCAAAAGCCT[T/C]CATTCCTAAAGACATAAAATCTTGTTTCATGTTGTTAAGACTCCTTAAAA
Gl_013485_Class_I	N/A	N/A	*	0	Unique_Gl	Tm1_Mira454_Contig_2915	TAAAATCTTGTTTCATGTTGTTAAGACTCCTTAAAATTTGCCAGTCCCTG[T/C]CTTCAGCCTTCATGCTGCTTATTGACTGGTTTCAAAACTTTAAATTAATT
Gl_013502_Class_I	N/A	N/A	Chr09	8163692	Unique_Gl	Tm1_Mira454_Contig_2924	CTAAAATGCACCTGGATCCCAACATTCCAAGCGCATCATCTTGGCGCTAG[T/C]ATTTGTGAGCAAAACTATCATATTCTGTCTAAAATGCAACTTCTGTTTTC
Gl_013509_Class_I	N/A	N/A	Chr09	8163084	Unique_Gl	Tm1_Mira454_Contig_2924	TTAATGCAATCACTTCTCTCAGCAATCTCCAACCTCAAATGCTCAATTTC[A/G]CTATGAAGCCTCTCCTCTGATTCTCTTTTTTCATTCACAGCTTTTCTGAT
Gl_013513_Class_I	N/A	N/A	Chr09	3031791	Unique_Gl	Tm1_Mira454_Contig_2929	TGATTGAAACCATCTGCTTCCGATTTAATCAGCGTGGACGATAAGCTAAG[C/G]AAACAGATAAGCTTAATAATATTCCTTTAAAATATACCAAGTACACTAAA
Gl_013514_Class_I	N/A	N/A	Chr09	3031539	Unique_Gl	Tm1_Mira454_Contig_2929	TTGGCATGGGGAGCAAGCGGTTCAAAGTCTTTCTTTTCTGTATACTCTTC[C/G]TCTTCCTTGGGAGGGTGGATGGTGACGAGATCAGGCAATGGGGTCATTGG
Gl_013538_Class_I	N/A	N/A	Chr12	5423049	Unique_Gl	Tm1_Mira454_Contig_2931	AACTAACCTCTTCATTAGAAAATAATATCTTCATCCTTCTCCCTGGCTGC[A/G]GATAGCATATTGTGAGCTGAATTTATAGAGACCCCTTTTCTCAAGGAAAC
Gl_013541_Class_I	N/A	N/A	Chr12	5422554	Unique_Gl	Tm1_Mira454_Contig_2931	TTCTCTTGTCGGGACCGAACTTTAAGAGAAGCATTTTGAACATTCTCAAG[T/G]ACAACATGCTTGATGTTCTCACCAGCAACATACTTGGCCTCAGTTAGGGA
Gl_013545_Class_I	N/A	N/A	Chr09	70465036	Unique_Gl	Tm1_Mira454_Contig_2932	AAGCTCCAGGAAATAATCAAGCTTTTCCAATCTGTTGAAGAACCCAAAGC[C/G]AAGTACGAGCAGCTGATGTTTTATGGCAAAAACTTGAATTCACTTGATAC
Gl_013546_Class_I	N/A	N/A	*	0	Unique_Gl	Tm1_Mira454_Contig_2932	AATACGAATGTCGTTTACCAAGCTGATTCTGATTCTGTTTTAACTAAAGG[A/C]CTCGCTGCTTTGCTTGTTAATGGATTGTCTGGAAGGCCTGTCCAAGAAGT
Gl_013547_Class_I	N/A	N/A	Chr09	70465428	Unique_Gl	Tm1_Mira454_Contig_2932	GCTTATTGAAGCTGAAAAAGGTAGTGAGTCTTCAGGTAATGGTCAGATTG[T/C]GAATGATAACAGTGAAAACACAAGTTTAGATTCAAAAGTTGATGAGAATT
Gl_013554_Class_I	N/A	N/A	*	0	Unique_Gl	Tm1_Mira454_Contig_2932	AAGCAAAATGAAGGGATGTGTTTGTCATTGTTGTGTGACTCCAAAGCCTT[A/G]CTTGTTAATCATGATAAATTAAGTGAAGATTATGTCTTGAGCCTTGTGGT
Gl_013562_Class_I	N/A	N/A	*	0	Unique_Gl	Tm1_Mira454_Contig_2934	AAAAACCTACAGACACACCAAAAAGAAACCCTAATTAAAACTTTGATGCG[T/C]TATATTAATTTAGTTTTTCAAAACAAAGCAGCACTATCTTGTAAAGACAT
Gl_013564_Class_I	N/A	N/A	Chr08	47678545	Unique_Gl	Tm1_Mira454_Contig_2934	GCATCAGAAAGGGCCTGTTTAGCCATCCTGATATCCGTTTGAAGCCTCCT[T/C]TCCCACTGCCCTTTGGACACTGATTGTGCAGAAGAAAACCCCTCTTGATT
Gl_013565_Class_I	N/A	N/A	Chr06	36095708	Unique_Gl	Tm1_Mira454_Contig_2935	AGGGTTCTCCCCACGCCTTCGAGCACTGAACAAGCCAACATAGGGGACTG[A/G]GCTAAGCTCTTGGCCACAATCTCATGCGGTGGCAACATTTCCCCTTCTTC
Gl_013581_Class_I	N/A	N/A	Chr06	29538871	Unique_Gl	Tm1_Mira454_Contig_2939	ATAAGGCTGGTGAACAAAATCGGTCCGAGATAGCTGAAGTCCTTGCCCTT[T/C]TTCGATGCCCAGAAACTGTAGCCAGTAAGAGATGCAACCACAGCAGCTGT
Gl_013589_Class_I	N/A	N/A	Chr04	51993228	Unique_Gl	Tm1_Mira454_Contig_2942	TGGGCACCAAATGATGAGTTCTGCAGAGGACTGGCATCTTTCATTACTAT[T/G]AGTTTTCCACCAAAACCAAAAGTAACTAGTGCATGTGGAGGACGTCCGGC
Gl_013611_Class_I	N/A	N/A	Chr01	22729804	Unique_Gl	Tm1_Mira454_Contig_2948	GCCCTTTAGCAGGAGGAAACTCTCATCTCCGGCCACCCTTGGCACCCTTG[C/G]CACCCTTCTTGTCAAAGTGGTGAGCCCTCAGCTTCTTCTTGCGCTGTTGG
Gl_013614_Class_I	N/A	N/A	Chr01	22728309	Unique_Gl	Tm1_Mira454_Contig_2948	CGGAGAATGGTGGTGCAAGGAAAGGGGAGGGGCCGTGGAAGGAGGAGGAT[C/G]TGGATTGTAAGAGCGAAGGAGACGCCATGAAGAAACAAGTTGGGATTGGG
Gl_013630_Class_I	N/A	N/A	Chr05	60629775	Unique_Gl	Tm1_Mira454_Contig_2953	CGAATCTTATCCTTCATTGACTGTTCAGTATGTAAAATCTCCCCTCGGTA[C/G]CTTGATTCTGCATCGCTATCATACTCGTGAGAGCCTTCCAATTTCACTGA
Gl_013631_Class_I	N/A	N/A	*	0	Unique_Gl	Tm1_Mira454_Contig_2953	TCAATTACATCATTATCATGGTCTTGATTCTGAAAGCTTCGCTTAATTCC[A/T]ATTGGAGAGTGAGCTGTGCTCATTACTTCATCATCGTCACAATCATCATC
Gl_013632_Class_I	N/A	N/A	Chr05	60630082	Unique_Gl	Tm1_Mira454_Contig_2953	CCTCCTCTTCATCAGAGTAAAGCAAAGCATTAAGTTCTTCAGTGTCTTCA[T/C]GCATCTCACTCCCTTCAACCCCCAAACGGTTCTCATCATATTCCTCCTGT
Gl_013633_Class_I	N/A	N/A	Chr06	39599787	Unique_Gl	Tm1_Mira454_Contig_2954	CAAAGAAGCATTACCATGGTGTTCAATCGTATCGTTGTCCATCAAACCAG[A/C]ACATACAAAGTCTTACAAACATGAGCCATTGTAATGCCAACCGATTGACA
Gl_013634_Class_I	N/A	N/A	Chr06	39599659	Unique_Gl	Tm1_Mira454_Contig_2954	TGTCTTCCCTATCATGGGGAGACAAGCACCCAACTTATAAACCTTCACTA[T/C]AATGGGCCCAATACACAAGGAATAGAGGGAGAATCATCATATTTGACTAC
Gl_013637_Class_I	N/A	N/A	Chr06	42741462	Unique_Gl	Tm1_Mira454_Contig_2955	AATACTTCCTACCTTACAAGCCACCCGGTTGAATGTTCTAGCTCAGTGGA[T/C]ATCACTGGTCAGAGCTCTAATGCTATGTCAAGGGACTGGAGCCATTTGAG
Gl_013638_Class_I	N/A	N/A	Chr06	42743083	Unique_Gl	Tm1_Mira454_Contig_2955	ATCAAGAAGTGGTTGTCGATGAAGAATACATGTCCRATCTGCAAAGCTTC[T/G]GCTGTGGCCGATGATATAAAATAGTGACTTCTATAATGGCTTATCATTTA
Gl_013647_Class_I	N/A	N/A	Chr09	11396829	Unique_Gl	Tm1_Mira454_Contig_2958	GGAGGCGTTGACGAACAAGAACAAGAAAAGAGTGGCTGACAAAAGCCAAA[C/G]GATAAAAGTAAAAGGAAGGATCCTCCTTAAGCCTCCACCCTAAAAACCAA
Gl_013648_Class_I	N/A	N/A	Chr09	11396735	Unique_Gl	Tm1_Mira454_Contig_2958	AAACCAAATCAAACTCTCTTTAATTTCTAAAGACACCCTGATCCCGATTA[A/C]CAAACTCGAAATTGATTGCAATTTTAATTTATCTTCCCTCTTAGATTTCC
Gl_013659_Class_I	N/A	N/A	Chr02	2986139	Unique_Gl	Tm1_Mira454_Contig_2963	AAGTTACTCTCTATGCAAGAGATAAATATTATCCCAAAGTTACCAATATT[A/T]TGAGCTACAGATACCCCCCATGATTGGCAACATATAGGCAGCTTACTTAT
Gl_013660_Class_I	N/A	N/A	Chr02	2986526	Unique_Gl	Tm1_Mira454_Contig_2963	CCAGAACTCTTAGACACCACCTTATCGGCCTCTATTGGCACTGCATCGTA[A/T]GTTTTCTTATCGGGTGAAGAAAACTCTGCTTTCAATGCAACCACTGCCTT
Gl_013661_Class_I	N/A	N/A	Chr02	2986787	Unique_Gl	Tm1_Mira454_Contig_2963	TTTTCGAATTTTTTCTTTAACCTTCTAATCTTATCCATCATTTGTGCTTT[C/G]GTAACATCAGTATGAATCGATTTCTTGACAAAATTATAAAATGCATTCAT
Gl_013710_Class_I	N/A	N/A	Chr13	1993560	Unique_Gl	Tm1_Mira454_Contig_2974	TCTGTTGATGAAGAAGGTGTTGCCACCTGAAGAGAAACTGGATTCCATTC[A/G]TCTTTCCTGCAATAACCATCCTTAAAACTGACGACATCCAACTGATTTGC
Gl_013711_Class_I	N/A	N/A	Chr13	1993709	Unique_Gl	Tm1_Mira454_Contig_2974	TACTGCTTTCAATCGATACCGTTCAGCCCTAGAGCCAATAACCTGTCCTA[A/G]TATGGATGCTGCAATTGTGAAAGCCATAGCTGTCTTTGGCATCAAAACAG
Gl_013712_Class_I	N/A	N/A	Chr13	1993857	Unique_Gl	Tm1_Mira454_Contig_2974	AACCAAGATGGTGAGAACTTTTTGGTATGCTCTCTCCATATCCCCAACGG[A/T]ACGTTTGCCGCCATGCCTAACATCCCTATCACCAGTACTTTGGTGGGCAA
Gl_013713_Class_I	N/A	N/A	Chr13	1993950	Unique_Gl	Tm1_Mira454_Contig_2974	GTGGGCAAGGATTGAGGGCGGAGGCTCTTGGCAAAAGCAGTTTTTGCCAG[T/C]GCTGCCCGGGCTGCTATCACTGCAGGTGGGCACTTGAATTTCATCCCTGG
Gl_013733_Class_I	N/A	N/A	Chr01	2432871	Unique_Gl	Tm1_Mira454_Contig_2977	AGCTAAGCCCTTCGCTTTTCGGAAAGTCATTACCTCGTGAACATAGCCGT[A/G]TGAGTTAACATAAGCACCCATAGGACCATCAGTAGACATCACCAACATAT
Gl_013770_Class_I	N/A	N/A	Chr01	37698490	Unique_Gl	Tm1_Mira454_Contig_2988	AATGTGTTTTTTTTCTTGGTTACAACATTTAAATTGTTAATACACACTAC[A/T]AGATCAAGGTGTTCCTACCAGCAAACCTAAAACAGCTGATACAATCAAAG
Gl_013771_Class_I	N/A	N/A	Chr01	37698432	Unique_Gl	Tm1_Mira454_Contig_2988	GGTGTTCCTACCAGCAAACCTAAAACAGCTGATACAATCAAAGACGTGAA[A/T]GATATTGCCAACCTAGGAATAAGATCCACATCTTTACGTGGTGAAAAAAT
Gl_013775_Class_I	N/A	N/A	Chr08	52253636	Unique_Gl	Tm1_Mira454_Contig_2991	AATGGTGACTTTTGGATTAACTTCTATTGGGTCCTATTGGGACTCCTTAT[T/C]GTTTGGATAAGGTCGAATGAAAGCAGAGTTCATTTGCCAGATCCTAAGTG
Gl_013814_Class_I	N/A	N/A	Chr05	45671351	Unique_Gl	Tm1_Mira454_Contig_2996	GTGATCCCATCATTTCCTGCAGCAGGGGAGAAAGGCAGGACGCTGGAGGA[T/G]GAAGATTTGGTTCCCTCAGCACTTATTAAGTTCAAGCCTGTTGAAACTGA
Gl_013827_Class_I	N/A	N/A	Chr06	31309171	Unique_Gl	Tm1_Mira454_Contig_3000	GCTTTAATGGAGTGAAAGCATAAAACATGGAGTGAAAGATAAGTGTGTGC[A/G]TGTTTATTCATTTAGAATTCATGTTTATAGATATTTACGTATCACATCAA
Gl_013830_Class_I	N/A	N/A	Chr06	31306710	Unique_Gl	Tm1_Mira454_Contig_3000	AAGGCTTTGAAGTGGACTGAAGATGTTTTGGAGTTGTTAAGAAAGTCTTG[T/C]ATGGAAAGTTATTGAGTTGAAAAATCGTAGCCATGGTTGTTCTGGTTTTG
Gl_013831_Class_I	N/A	N/A	Chr03	9078641	Unique_Gl	Tm1_Mira454_Contig_3001	CCACTCCTGCGCGCTTCTTCACATGCTCGTATAATAGTTTTGATCGTATC[A/G]GGAAGTTCAAATAAATAACCCTCAACAACAAATATATTAGTCTTGGATAC
Gl_013895_Class_I	N/A	N/A	Chr03	18217541	Unique_Gl	Tm1_Mira454_Contig_3013	TAAAATGCCAAATGGAATGGTTTGACAATTTGACAGTAGAGATCGAGTAA[A/C]TATGTCCCCTTCTTCATATCATGGCATTGATTATTCCCCATGTGGCTGAT
Gl_013933_Class_I	N/A	N/A	Chr05	125945	Unique_Gl	Tm1_Mira454_Contig_3029	AATTACGTTATTTAAGCATCTCAGGACCACCACTGATGACTTAAATGCAA[A/G]GGGGGGAAGTCCCTTTTCCAACACAAACTCGATCCCATTCAAGGTTTGAT
Gl_013972_Class_I	N/A	N/A	Chr09	716391	Unique_Gl	Tm1_Mira454_Contig_3040	ATCAAAAAATTCATCAGGGAAGAAACCAACAATATCACCTGCTCTGCCAT[T/C]ATTGCTTGACGTTCTCCAAGTACCATTTATAAGTATCAATAAGCCCATCT
Gl_013977_Class_I	N/A	N/A	Chr09	57753641	Unique_Gl	Tm1_Mira454_Contig_3043	GACAAGACAAACATAGCAACAATTAAGAAACCAAACTGCTTATTTCCTAG[A/G]GGGTCAATGGCAGCTCTCGACTTAAAATGAAGCTAGGGAGGAGAATTGGG
Gl_014025_Class_I	N/A	N/A	*	0	Unique_Gl	Tm1_Mira454_Contig_3052	GACATGGTTGCCACCTCCGCTTCAGCTGCTGCCAGCCATGAAAGATTGCC[A/C]TCGTCATATGCATGAAAAGGACTCAGATAATAATCAGGGTATTGAAGAGA
Gl_014026_Class_I	N/A	N/A	Chr11	17577991	Unique_Gl	Tm1_Mira454_Contig_3052	ACCAAGCTTAAGCAGGGAGTAAAAGGGCTTAAATGAAATGAGAGCTTCAA[C/G]AAGGCGAGAGAAAGGGGTCTCATCTGCCCATTTAGGCCTTTCACGATCTC
Gl_014027_Class_I	N/A	N/A	Chr11	17578082	Unique_Gl	Tm1_Mira454_Contig_3052	TCACGATCTCCCTCCTTGTAGGCTATTGATATAGTCTCCGTCTCAGCCTG[A/G]TCTGTCATCCCAACATGAACTAAATCTCTTCTTCTGCTTCCCATCCTTCT
Gl_014035_Class_I	N/A	N/A	*	0	Unique_Gl	Tm1_Mira454_Contig_3054	CCATTTTCTTTTAACATTGTGGGGTTTAACTAGTCCCACCAACTGGTTCG[C/G]TTTGTCAACACAGTGAAGGGCATTGATACACAGACAAGAACTCAACAACA
Gl_014116_Class_I	N/A	N/A	Chr03	39616623	Unique_Gl	Tm1_Mira454_Contig_3064	CACAACAAACAGAAAATGGATCTTCGAGTCCTTTGAAAGGGATCCCTTAA[C/G]GAGGTCAATTTGGCACCAGTAACCGCAACTGATTCTGGTCGGGTAAGAGT
Gl_014148_Class_I	N/A	N/A	Chr13	52374467	Unique_Gl	Tm1_Mira454_Contig_3072	CAACCGGAAGAGCATGTTTCTAGATCTAGCCCCATCATGGACCCCTTGCA[A/T]TCAGGAGTTGGCGATGCAGTAAAAAGTTCAAGTGGTAGCATGGCTGAGGA
Gl_014149_Class_I	N/A	N/A	Chr13	52374550	Unique_Gl	Tm1_Mira454_Contig_3072	TGGTAGCATGGCTGAGGATATACTCAGGAGCTCCAGCCCTGTGATATCTG[T/G]ATCTGAGATTGAGAAAGTGACGGAAAAGTAGAGTCAAGTGGTGTGGTTGG
Gl_014160_Class_I	N/A	N/A	Chr05	4954613	Unique_Gl	Tm1_Mira454_Contig_3077	GGAAACCTATGTCATTGATGTAGAATGAAAATACATGGTGTATCGCACAA[A/G]CAAAACAAAAGAACATATGATTTTCATCACAACTCAATGACGATATCATA
Gl_014166_Class_I	N/A	N/A	*	0	Unique_Gl	Tm1_Mira454_Contig_3078	CATGAAACCTCAGGATGAACCATCAGCCAAAGCTCCAGGAACATAAGGGA[T/G]TTCAACTCTTGGCTTTGATGTGCTGTGTTTACCATAAGAGCTGGCAAGTT
Gl_014167_Class_I	N/A	N/A	*	0	Unique_Gl	Tm1_Mira454_Contig_3078	TCTTGGCTTTGATGTGCTGTGTTTACCATAAGAGCTGGCAAGTTTTTTTT[T/G]TTTAATTTTCTCGAGTTGCCTATTATGGAATAGGTATTCATGGTATATGA
Gl_014233_Class_I	N/A	N/A	Chr08	11783061	Unique_Gl	Tm1_Mira454_Contig_3092	TGATGAAGCAGGAGAGGTGAGGGTGGAGGAGCTAGAAGACTTGGATCGAC[A/G]GCGGTGAAGGCTTAACCTAAGGGTCTTGCTTGAGAACCATTTGGAAGCTT
Gl_014234_Class_I	N/A	N/A	Chr06	49047817	Unique_Gl	Tm1_Mira454_Contig_3093	TTGTGAAAATTTCGCAAGTCATCATCGTTAAAATTCGGATACACGATCTA[A/C]CATTATTTGCCGAATGAAATACGAATCCAACATTACAAATTCATATTTCC
Gl_014258_Class_I	N/A	N/A	Chr05	37341910	Unique_Gl	Tm1_Mira454_Contig_3096	TGTTCTGGTGTAGGTATCTGTGAAGAAAATATTGGTAAGTATCGAATACG[A/G]ACATTGCTACAATAAACTGTCTTGCTATAACAAAGAAGGAAGTTGACTGC
Gl_014269_Class_I	N/A	N/A	Chr10	8090898	Unique_Gl	Tm1_Mira454_Contig_3098	GAGCCAGTGCTTCTGCTTAAAATTGATGTACAGGGATGGGAATACCATGT[A/G]TTGAAGGGAGCCAAAAAGTTGTTATCGAGGAAAAAAGGTGAAGCCCCTTA
Gl_014270_Class_I	N/A	N/A	Chr10	8090771	Unique_Gl	Tm1_Mira454_Contig_3098	TGTTGCAAGCAAGTAACACTACCGCCAAAGAGATACGGGATTTTCTAAGT[A/G]GTTTGGGTTATACTCATTGCACCCAGCATGGTACAGATGCTCATTGCACC
Gl_014271_Class_I	N/A	N/A	Chr10	8090642	Unique_Gl	Tm1_Mira454_Contig_3098	CCATGGATGACAACCTTACTGCAAATCTGTTGTTTTGCATGCCATTTTTC[A/T]TGGCTCTCAGACAGTGGAATGCAGTTCATCCCAATACAAATTTCTTCATT
Gl_014293_Class_I	N/A	N/A	Chr10	1224427	Unique_Gl	Tm1_Mira454_Contig_3102	TCGCCATCTTTCAGTTGCCACTCAAATTCCTGCACCAATCTACCTATTGC[A/C]CCACAAGCTAGCAACATTGCTTGAAGTGAACCGGCACACGCCCTTTTCCC
Gl_014294_Class_I	N/A	N/A	Chr10	1224080	Unique_Gl	Tm1_Mira454_Contig_3102	TGATACCCTCCAATTTGTGTGTCTTCATGCACGTATCGTAACGGAACTAA[T/C]GGCGCCGGACTATGTTTCCGAAGAGTTTCATGAAAAACGGCATCCAAGTA
Gl_014310_Class_I	N/A	N/A	Chr02	10880332	Unique_Gl	Tm1_Mira454_Contig_3104	TGATATAACTTTACTGATTTACCCTGTCATCTGTATAATTTCATTCTGAA[A/C]TACAGAAAATAAAATGGTGTTTATGGAAGTTTGAACATCTATTTGAAGTA
Gl_014315_Class_I	N/A	N/A	Chr09	13701724	Unique_Gl	Tm1_Mira454_Contig_3105	CTTAGTGGACTCATTGATCTCGTCCCACCAGTCGGACACCAGAGCTGGAA[A/G]CTCCATAGAAGTTAAGTTCAGTGGCATTTTCGTCATTCTAACCATTTTCT
Gl_014358_Class_I	N/A	N/A	Chr01	2108822	Unique_Gl	Tm1_Mira454_Contig_3112	TGAAGGTAACCGCTCACCCAATGCGAGCATACCAGCCAGTACACCAGTCA[A/C]AATTGATGCCACAGCAGCACATGTGGATATCACAATTGCTCTACCATGCT
Gl_014394_Class_I	N/A	N/A	Chr07	12586141	Unique_Gl	Tm1_Mira454_Contig_3124	CAAGGGAAATTGCCGGGATTACTTCTCAATATTTAAGCAGAACTGCTAAG[A/G]AGGCATGCAAATAGAGTCCAATTCATAATCCCCAGTCCCACAAGAATGTA
Gl_014427_Class_I	N/A	N/A	*	0	Unique_Gl	Tm1_Mira454_Contig_3128	CTTTTTGCCCATGAATGTAATTGCTGTTGCTACATATGTAATTTGATCAA[T/G]GAAGAATTATGTACACAATAATTATGGGTATAAATACTAGGGGGAAAAAA
Gl_014428_Class_I	N/A	N/A	Chr06	40732020	Unique_Gl	Tm1_Mira454_Contig_3128	GATAAGAAGAGACGAGATTGGTTGGTATGCAAGGAGAGTTCTTCCAGACT[C/G]TAGCATGCAATTTGAGCACCTCTCTCGCCTTCTCTTTAGTCTTGGATCCA
Gl_014469_Class_I	N/A	N/A	Chr01	4305592	Unique_Gl	Tm1_Mira454_Contig_3137	AGGGGCCTATGCTGTAAGGCTAGGAAACGAGGCATCCATCAAGCAGAAGA[T/C]AAAGGTGATCAAAGGGATGTATTACTCCATCACATTCAGTGCAGCTCGGA
Gl_014470_Class_I	N/A	N/A	Chr01	4305505	Unique_Gl	Tm1_Mira454_Contig_3137	CAGTGCAGCTCGGACTTGTGCTCAAGAGGAGCGTTTGAATGTAACGGTGG[T/C]GCCTGATTCCGGCGTTCTGCCCATCCAGACTGTGTACAGTAGCAGTGGTT
Gl_014471_Class_I	N/A	N/A	Chr01	4304234	Unique_Gl	Tm1_Mira454_Contig_3137	CTGCCTGCCTGGATTGTTGAATCCCTCAAGGCTGTCAAGTACATCGACTC[A/G]GCACATTACTTTGTGCCTCAAGGGCGAAGAGCAGTGGAGCTAGTTGCTGG
Gl_014475_Class_I	N/A	N/A	Chr01	4303789	Unique_Gl	Tm1_Mira454_Contig_3137	GATTTACAGCCGTCGATGAAGCAAGCCACATATGCCCTAGAATCTGGCTA[T/C]ATTGAATGTTTTGCTATACTACGATGTTTTCCCCCTATTTTAGCATGTTT
Gl_014476_Class_I	N/A	N/A	Chr09	18592642	Unique_Gl	Tm1_Mira454_Contig_3138	GGCTAACACTGATTTTGTTGATGGCTGCTTCAAATGGTTAGACCAAAGTT[A/G]AGCAAGATGATGTAGAAGGATCATATAAAGCAGGAAGCAAGTATTTCCTT
Gl_014477_Class_I	N/A	N/A	Chr09	18592881	Unique_Gl	Tm1_Mira454_Contig_3138	TGGAAGTAACCATTTCCGAAAGGGTTCGTGACGGTCCCGGCAAAGAGGCT[A/T]GCCAAGTTTATAACCATGCCATCAAGACCCACGTTGTTGTTTGGTGCAAT
Gl_014478_Class_I	N/A	N/A	Chr09	18593274	Unique_Gl	Tm1_Mira454_Contig_3138	TACTTGTCGTCAAGAATCTGCTTTCCCAAAGACAGGGAAAGGGAAGATTT[T/C]TTGGAGGTGAGGTGGTAGTATTTCTCAGTGGTTTTCCACCATTGGGCAAC
Gl_014479_Class_I	N/A	N/A	Chr09	18593332	Unique_Gl	Tm1_Mira454_Contig_3138	TGAGGTGGTAGTATTTCTCAGTGGTTTTCCACCATTGGGCAACCGAAGGC[T/C]GGTTGCTTTGCGATGGAGCCGTGGAGGAAAGGGAGGTGACAAAATCAGAG
Gl_014499_Class_I	N/A	N/A	Chr10	9139640	Unique_Gl	Tm1_Mira454_Contig_3143	TTAGCCCAATCCGAAAGTAAATAAATTACATCATGAACAACCTCAAACCC[A/G]TCCAAATCGAGTGTGGCGTTCACGTACGAGCTCCCTCTGGCTCGGACGCG
Gl_014506_Class_I	N/A	N/A	Chr04	7125639	Unique_Gl	Tm1_Mira454_Contig_3144	CCCATTATGAAGAGTAAAATTCATACAAAATGCCTAAAATGTCGAACAAG[A/G]ACAGAGCAGAATATCATCCTTCTTTCCAAATGAAATTCAAACAAGAAAAC
Gl_014562_Class_I	N/A	N/A	*	0	Unique_Gl	Tm1_Mira454_Contig_3153	AGCGATGGTCGGAGGGGACCCACCGCCACCGCACATATACCGGAGCGAGT[A/C]GCCGGGAGCAGTAGCGTTTGCATGACGAGTAGATAGTGTCCGTGGGTATT
Gl_014631_Class_I	N/A	N/A	Chr05	13202806	Unique_Gl	Tm1_Mira454_Contig_3163	GGGCCTGGGTCTGGTGGTGGGTGCCTGAATTTGCAATTAGGGCAAGCAGG[T/C]GATGATTTGATTAGCATCACCAACATATGGCACTGCCTGCACACTGTTGC
Gl_014633_Class_I	N/A	N/A	*	0	Unique_Gl	Tm1_Mira454_Contig_3163	CCTGACTGAAGATCAAGACATCTTTGCCACTCTATAGGCAATGGAGTGTC[T/G]AGGTGAAGCTCCATATCAAACCCTGGTTTTGTTCTTTCGGTTTTCAATCG
Gl_014634_Class_I	N/A	N/A	Chr05	13202254	Unique_Gl	Tm1_Mira454_Contig_3163	CAAACCCTGGTTTTGTTCTTTCGGTTTTCAATCGCTTTATGAGAGTTTCT[T/C]CGTCACCATCTAAAGGCTCTTCCAAGTTTCTCTTCTTCCATAAATTCTCA
Gl_014660_Class_I	N/A	N/A	Chr01	15491251	Unique_Gl	Tm1_Mira454_Contig_3167	CTTGCTAGCTTGCCGGGAAATCTCTTTCTCCACGTCATCATCGTCGTCTT[C/G]CTGGAAGCCTCGAGGAGGAGGGAGCGGCGGTCTTGTCACCGGCTTTTTCT
Gl_014708_Class_I	N/A	N/A	Chr10	62126844	Unique_Gl	Tm1_Mira454_Contig_3177	ACCAAAGCCTCATGTACTGTATCTACATTGCAGAGGAGAATTGAGGGTAA[T/C]GGTGAAGTTATTTCCACAACCATCACTTCCATAGCTCTTCCATGGGAATT
Gl_014711_Class_I	N/A	N/A	Chr10	62128878	Unique_Gl	Tm1_Mira454_Contig_3177	TTCACAGCTGATTTCTGAACAGCACCAATAACCTCCTTAGCTTTCCCAAC[C/G]CCAACACCAACTTGACCTTGTTTATCACCCACCACAACAATAGCTCTAAA
Gl_014712_Class_I	N/A	N/A	Chr10	62129017	Unique_Gl	Tm1_Mira454_Contig_3177	TCCTAACTTGAACCACTCTTTCTTCAAACCCATCCCTTACTTTCTCTTTC[A/T]TAACTTTCCCAAAAGCGCTAGACTTCTTCACTTTCGAATCCATTACGTAC
Gl_014713_Class_I	N/A	N/A	*	0	Unique_Gl	Tm1_Mira454_Contig_3178	AAGTAAAAAACTAATAACCTTGTAATGGCAATTTAAACAAAAGAAAAAGG[C/G]ACATAAAGAGTAGGCAAAAGCAGAGTAATTTATTTACACAAAAATCCCTG
Gl_014777_Class_I	N/A	N/A	Chr01	46667813	Unique_Gl	Tm1_Mira454_Contig_3188	CGAGTGCCTATCATCAGTTATTATAGCTCATCTTCACTTGTATTATCCCC[A/T]CCGCTGGATGGCTTCCCATTGACTGCAACAAGCTCCGTGTCAAATACTAG
Gl_014782_Class_I	N/A	N/A	Chr05	57794487	Unique_Gl	Tm1_Mira454_Contig_3190	TATTCTGGACTTCCTCAACCCGTGTCTAGCCGTGCTGATACCATTACTTA[T/C]GGGTACGGAGTACCTGGCAGAACAGCTCCCCAACAACCTCCTCAACAAAT
Gl_014783_Class_I	N/A	N/A	Chr05	57794378	Unique_Gl	Tm1_Mira454_Contig_3190	CTTTTGGAGCACAACCGACTGATAGGTACACAGGACCTGGCTCCAATCCC[A/C]CCTTTCCTCCAGGAAGTGCATACATGGTATATGATAGTGAAGGGGGTAGA
Gl_014855_Class_I	N/A	N/A	Chr06	48000377	Unique_Gl	Tm1_Mira454_Contig_3205	ATGTATGTAAATCGYGATCATCAACCAAGAACTAACAAATCAATCTGCTG[A/C]TACATCCCAGTAAAAATCAGTCTCATGAAGTTAATGTTAGTGCACAATCA
Gl_014856_Class_I	N/A	N/A	Chr06	48000185	Unique_Gl	Tm1_Mira454_Contig_3205	GAGAAGCAGATAAGCATGATCACTGCTTCGAAAAGGAAAGGATACTTATT[T/C]GGAGGATGCATGGTTAGGTAAATAACATGCAGAATCAGAGAGCACAAACC
Gl_014859_Class_I	N/A	N/A	Chr06	47999993	Unique_Gl	Tm1_Mira454_Contig_3205	CCGTGGCATCTTCCACTTGGCCCACAGGGTGCAAAATACACAAGGATAAA[A/G]AGAGCATAAAGAGCCATATACGCTAGAACCAGTTTGTCCCGGTGTAGAAG
Gl_014860_Class_I	N/A	N/A	Chr06	47999899	Unique_Gl	Tm1_Mira454_Contig_3205	GTAGAAGAGGAAACATAGAGAACATGGCGAAGTGTGTTAACCACAATATC[A/G]AGCGACTTTCTTCCAGGGCTAATAGGGTAAGAGGCAGAAGCGGAAGTAGA
Gl_014909_Class_I	N/A	N/A	*	0	Unique_Gl	Tm1_Mira454_Contig_3218	TCTTAACTCGACTCAGATCCAACCCTACAAAAGCAGGACAAGTGTGAATA[C/G]AAAATAATGGACAAGAAACGAAGTAATCCAATGGAGTGGTTGAATCAAAT
Gl_014910_Class_I	N/A	N/A	Chr09	3581984	Unique_Gl	Tm1_Mira454_Contig_3218	AGTGGTTGAATCAAATGGTAGGAGAGCCGTATTATTTCTTCCATTTCCTA[T/G]CTTTCTTCTCTTATTTCATCGTTCGGAGCTCTGCTTCTAATGTCCTCTCC
Gl_014954_Class_I	N/A	N/A	Chr03	18638298	Unique_Gl	Tm1_Mira454_Contig_3224	TGAAAACAAATGCAAATGAGAAAAAAGAAAGAATGCAAGCTCAACATATA[A/C]GAAATGGTTAGGTGGCGATGATACCCGCTAGAACATCAATTTTTCCTCGT
Gl_015004_Class_I	N/A	N/A	Chr12	508571	Unique_Gl	Tm1_Mira454_Contig_3228	TGTGGTCATCGACGTTGAATGGTAGCGTTTCTGAGAGATCAAACATTATC[A/C]GATTCATCTATCTGTGGTTCTTCTGAATTCTTTCCTGCAGCCAACCTCTC
Gl_015005_Class_I	N/A	N/A	Chr12	509541	Unique_Gl	Tm1_Mira454_Contig_3228	ATGCCTCAATGGGGTCAGAACCGATTAATGGTGCACCTCCCACGGTATAA[C/G]CCTGAGCATTGGTGGAAGCTTCAGATTTTCCACAAAGCATCCGATGAAAC
Gl_015058_Class_I	N/A	N/A	Chr09	3367917	Unique_Gl	Tm1_Mira454_Contig_3235	ATATAAAAGAAACAGTTTGACAAACACAAAAGAAAAGGTTTGTTTGATAT[T/G]TACAGAATGTTTGCAGATACATCTTAATTTCAGTACACATCCAGAAACCA
Gl_015079_Class_I	N/A	N/A	Chr04	711528	Unique_Gl	Tm1_Mira454_Contig_3241	ATCTAAAATGTATTGATCGTCAGGGGCTTGAAACTCGCTCACCTCACCAT[T/C]CGGTCCTACAAGCTTAATCTTATAAGCTGCCATTAATGTTTTGTGATTGG
Gl_015084_Class_I	N/A	N/A	*	0	Unique_Gl	Tm1_Mira454_Contig_3241	TTGAACAGAAGGGGTATGGGGATTTGGGGTATGAGCGGAGAATACGAAGG[A/G]GTCTAAGTTTCTTTGAGACTTATACAAAAAAGAAAAAGAAAAAATAAGGA
Gl_015155_Class_I	N/A	N/A	Chr03	1478792	Unique_Gl	Tm1_Mira454_Contig_3258	ACAATCCATTAAAATCAAGCATTAGTATGGTATGGGTTCAAAGAGCATAA[T/C]ATCCTCAATGGCTAATTTTCACTAGCAATTACTAAGCATGCATTATCAGA
Gl_015158_Class_I	N/A	N/A	Chr03	1478972	Unique_Gl	Tm1_Mira454_Contig_3258	GGTCCCGATTCTACCGGACTCATCAAAACACGCTTCACACCTCGTCCTAC[A/G]ACACCAAGATGCGTGACCGCTGCAGGCCCATTTGTATGAGCAGTGGAAAC
Gl_015159_Class_I	N/A	N/A	Chr03	1479055	Unique_Gl	Tm1_Mira454_Contig_3258	TGTATGAGCAGTGGAAACAGTTGGAGAATCAAAACCTCCATTACTGTTAA[T/C]AGTACCCATCCGCGATGAACTCCCCACAGCGGGAGATGCACTCTTCTCAT
Gl_015165_Class_I	N/A	N/A	*	0	Unique_Gl	Tm1_Mira454_Contig_3260	AAGAAAAGTACTGATGTCACTTTATTTTTACCTTACGAGATGCAGTAAAT[A/C]TGGGAAAGTTTATGGAAAGAGATTCTTTTTTTCAGTTAAATTTCGTTACT
Gl_015181_Class_I	N/A	N/A	Chr07	4854676	Unique_Gl	Tm1_Mira454_Contig_3262	CAAGATCATTGGGACACAGCCAATGACCGTAGGAAGCAGAAAATCCACTA[T/C]GAATCTAACATTTGTGGCAGCTAGAGCATAATTGATGACGTAGGAAGGGA
Gl_015182_Class_I	N/A	N/A	*	0	Unique_Gl	Tm1_Mira454_Contig_3262	CAACGTCCCTAGCTTCATTTTTCCCCTTGCTTTAGCTAATGCTCTCTCAG[A/T]ATACAAGTCGTCAGTCGGCATTACTCGTCTCCTAGTATATATGTATATAA
Gl_015184_Class_I	N/A	N/A	Chr02	16381965	Unique_Gl	Tm1_Mira454_Contig_3263	TTTCTTTAGTGAAAATATGGTTATTGCATTGTGTGGGAAGCAACATCAAC[A/G]GTTGTCAGCTTTGTTTTGAACACTCTCATTGAATGGAAAAGTTTTCTCTG
Gl_015212_Class_I	N/A	N/A	Chr02	20259671	Unique_Gl	Tm1_Mira454_Contig_3270	TTAAATAGAAACGCGGGTATGGCTGCCGATACTGTTCCACTTCTCAACGA[A/C]CGTGATGGCAATGATATCAACAAAGGAGAAAAGCTTGTTAGCTGGGTTAA
Gl_015240_Class_I	N/A	N/A	*	0	Unique_Gl	Tm1_Mira454_Contig_3276	TAGTACATTATAMTWATAMYAATAAACAATACCACWWMCATCTTCCATTT[C/G]TTATAACAGCTCAGTGGTTTCTTCAAAATTCTATAATTATATAAAACTAA
Gl_015241_Class_I	N/A	N/A	*	0	Unique_Gl	Tm1_Mira454_Contig_3276	AAGATTTAAAACACAAAATGGAAACCGAGTTTTGCATTCAAACTCCTACA[A/G]AGAAAAACAAAAGATTACTTCATTCACTTCTTTGACTTCCTAACTCCCTC
Gl_015245_Class_I	N/A	N/A	*	0	Unique_Gl	Tm1_Mira454_Contig_3276	AGCCGCTTCTGTAACTTCAAAGACACCATCGTTGTCTTCCTTTTCTCGTC[T/C]CCCTCCCGTCCGTGTGAGTTGAAAACTCTAAGTGTTTTTGCCACGGAGGT
Gl_015294_Class_I	N/A	N/A	Chr09	14021779	Unique_Gl	Tm1_Mira454_Contig_3283	ATGCCTTCACAATCTGCTTCAGGAATCATGCAATCAGGCGTGTCTTCAAA[T/G]CCATCTTCTTCATATGAATGAGGAGACCGAAGGTTTCCATGAGTCTGACA
Gl_015301_Class_I	N/A	N/A	Chr08	847926	Unique_Gl	Tm1_Mira454_Contig_3286	AATGGATTACAAGCTGGATGGTCTCTATCTTCCCCTTCCGGTAGATATGC[T/C]CTCCAATACCAGTCGCGGTCGTGCAGCGTGACAAAATACTTCCCATCCAA
Gl_015379_Class_I	N/A	N/A	*	0	Unique_Gl	Tm1_Mira454_Contig_3301	AAAATAAAAAAGTAAAGAGCATTTCATAAACATTCAAAAGGGACCTGTTT[T/C]CAAAACACAACAATCACAGGTGCTACTGATAGAGTATCCCAAAAAAGGAA
Gl_015380_Class_I	N/A	N/A	Chr07	60716823	Unique_Gl	Tm1_Mira454_Contig_3301	CAAAAAACATACGAGAACACAATAGAGAAACCAGATGAAGAAAATCAATG[A/T]TTTAGTCAACTTCCTCAATCTTAGGACCAGCACCACTTCCACCAGCCGGA
Gl_015432_Class_I	N/A	N/A	Chr08	10302498	Unique_Gl	Tm1_Mira454_Contig_3310	ATTCTATCATCCTCCATTTGACCTCATGAACTTTATGAAGATCTCCAACA[T/C]CCTTTTATGAATTTTCCATATCTATCCTCTCAGCCCGATTCTGCAATCTG
Gl_015454_Class_I	N/A	N/A	*	0	Unique_Gl	Tm1_Mira454_Contig_3314	TTGTCGACGCAATTGAGATCCTTATAATATTCAGTCTCCATAAATTCTTC[T/G]CTCACTTCACTTCCATTGTAAACTATTTTCTGGGGATCATTCTCTAGACG
Gl_015455_Class_I	N/A	N/A	*	0	Unique_Gl	Tm1_Mira454_Contig_3314	TTCCATTGTAAACTATTTTCTGGGGATCATTCTCTAGACGTTGAAACTCG[A/T]GGTATTCAGGGATACCGGAATCAGCGGCGGCAAGAGCGTCGACGTAGTTA
Gl_015469_Class_I	N/A	N/A	Chr08	3141403	Unique_Gl	Tm1_Mira454_Contig_3319	TTTCAAGCAGCTGGCATTGAGTTTGAAAGGACCACATACGACAAATTTTG[A/G]AGTCCATCCTGGATTTTGCTCACTGCAATGTTCTGATCACTACGGAGATG
Gl_015478_Class_I	N/A	N/A	Chr05	378356	Unique_Gl	Tm1_Mira454_Contig_3324	TGTTTAGCTAAAAGGAGTGAAAACCGAGCGAACCCGAACTTCTTCCTTTT[T/C]CCTGAGAACTGTTTGTGACCGGTTTCTCTCTCGGTTTTCTGAGAGTTGAT
Gl_015491_Class_I	N/A	N/A	Chr09	13416297	Unique_Gl	Tm1_Mira454_Contig_3327	ACAACGCATGGTCAGTGTCGGCTCATGGTGGGGTGACTGCCCTTTTGAAA[A/T]TATGTTCAAGCGGTGAGTTTGGAGGGGAACTGATTGGTCTTGCTTGTGCG
Gl_015494_Class_I	N/A	N/A	Chr09	13416671	Unique_Gl	Tm1_Mira454_Contig_3327	TGTTTCTCTTCACAGAGTTGCATAAACATGTTGATGAATTTCGGGTTTAT[T/C]AATCAACTGTTCTTCTTGCTACGCAACGGTGAGGCTTCGGTTCAAGAATT
Gl_015495_Class_I	N/A	N/A	Chr09	13417064	Unique_Gl	Tm1_Mira454_Contig_3327	AACAGTGGGAGAAGAAAAATTGCCAGTTCCGGATATCTAAAGAACATAGA[A/G]AAGCTCGCTGAAGCTGAAGTTTATGATGCCAAAAAACTTGTCAGGAAGTT
Gl_015496_Class_I	N/A	N/A	Chr09	13417145	Unique_Gl	Tm1_Mira454_Contig_3327	AAAAAACTTGTCAGGAAGTTGTCTACCAACAGATTTCGTAGTATTCTAAG[T/C]GGATTTTGGCATTCTTGAATGTAATATTTTTGTTTTTGTTTTTGCTTACT
Gl_015518_Class_I	N/A	N/A	Chr13	29925407	Unique_Gl	Tm1_Mira454_Contig_3333	ACTTTTGGGTGAAAAAGTGATTCTCAAACGGGATAAAGAACGGGCCCGTA[A/G]TCTGAAGCATGAGTCTTCAACCAGGAGCTACTACATGTCAACCACCCAGC
Gl_015580_Class_I	N/A	N/A	Chr06	43295554	Unique_Gl	Tm1_Mira454_Contig_3340	TGATAGTCACGTTTTCAGTATCTCCCTTCGTATTATTGTCTTTTGTACCA[T/C]AGTTATCCCAATAACTTGAGCTATAAGAACTATGATTCCCATTAGAAAAG
Gl_015587_Class_I	N/A	N/A	Chr01	52483681	Unique_Gl	Tm1_Mira454_Contig_3342	TACAAGTTCGTAATATAATTTATAAATCAATAAAAGGCAGATATCCAAGT[T/G]TGTTTAGGGACAAAAATATTGAAGTAACATTCGGACGCAGACACACTACC
Gl_015645_Class_I	N/A	N/A	*	0	Unique_Gl	Tm1_Mira454_Contig_3350	TTCCCTCTCTCAAACAGCATAGGCAAATAAATAGGTAACCGAAACAATTC[T/C]AAAACTTCCAAATCATCCAGAAGCATTGATATCCTGAATAGCGGATCTCA
Gl_015646_Class_I	N/A	N/A	*	0	Unique_Gl	Tm1_Mira454_Contig_3350	TAATTTTTCAAGGGAATACTTAACACCCGCAACTGCCCTCAGTGGAGCTT[C/G]ACCTTGCATGTTACTAGGTCTGAAACTCACAACAGACTCGGGAAGAATAT
Gl_015648_Class_I	N/A	N/A	*	0	Unique_Gl	Tm1_Mira454_Contig_3350	TAAGCATCAGCCGCGGGAAGCTTACTAGGTAACCCAAACCCATGGGCCAG[A/C]ACACTCTCCACACGCTTGGCGGAAGCCCCAAACCATGCATAAACCATATT
Gl_015652_Class_I	N/A	N/A	Chr09	17505713	Unique_Gl	Tm1_Mira454_Contig_3350	CCTCCTCCAAACGCTGACATTTGACCGCATCATTCCCCGCGGCTTTGTAA[A/G]AGGAGCTCACTTCAGGCTCCTCCTCCCTCTTTCTCTTCGATGAAGGTGGA
Gl_015700_Class_I	N/A	N/A	Chr05	12224946	Unique_Gl	Tm1_Mira454_Contig_3358	CAACATCCTTCAAACCCTGCACCAAAATTGCCTTCTTTGCCATATAATCT[C/G]TCTTTAGCTCAGCAAAGTAGGAATCAGGGGCTTGGAGAGCAACTGTAGCC
Gl_015701_Class_I	N/A	N/A	Chr05	12225038	Unique_Gl	Tm1_Mira454_Contig_3358	ACTGTAGCCGCATATTGCATGGGAGTGGAAGTAGCAAAAGTAAGGAATGA[A/G]TGCGCTTGCCGCACTCCCCAAGTCAAGTGTGGTGGAGCTATAGCCCACCC
Gl_015732_Class_I	N/A	N/A	*	0	Unique_Gl	Tm1_Mira454_Contig_3362	GAAATTTAAGTACAAAAATTGAGCTTCTTCATCACCTTTGCATATGCGGC[A/G]GGTACTATAGCTGGTTGCCGCAGTCTTCGTCTTGATTTCTTGGACTTCAA
Gl_015747_Class_I	N/A	N/A	Chr06	45519018	Unique_Gl	Tm1_Mira454_Contig_3366	TTGCCATACATCAAATTTTCGGTCAATCAAATTAGGAAACGTAAATAACA[A/C]AAGTCTCTCATTATATACCGTTGCGTACAGGCAACAGCTCTTGGAACCAA
Gl_015748_Class_I	N/A	N/A	Chr06	45518947	Unique_Gl	Tm1_Mira454_Contig_3366	TTGCGTACAGGCAACAGCTCTTGGAACCAAAGCGATACTCTCATGATGTA[C/G]CTGTCAGAAAGCGAGCAGAAAGATTCACAATCTTGGCATCCCGTGCCAAA
Gl_015749_Class_I	N/A	N/A	Chr06	45515864	Unique_Gl	Tm1_Mira454_Contig_3366	ACGGACGTGTCCTTCTCCATCTTCGGCTCTTTGGTGCCGAAGGTGTAGCT[A/G]GACAGTGGATACGTGTTCACGACCGGTGACGATACCATCTTTCTCCTCTC
Gl_015750_Class_I	N/A	N/A	Chr06	45515805	Unique_Gl	Tm1_Mira454_Contig_3366	ATACGTGTTCACGACCGGTGACGATACCATCTTTCTCCTCTCCCAGGATT[A/T]TCCTAAATCGTAACTCTCTATAAAATTATCGAAACCTTTCTCTTTCCGGC
Gl_015809_Class_I	N/A	N/A	Chr09	19788366	Unique_Gl	Tm1_Mira454_Contig_3378	GATTTAAAGATAGCTAAAGTGGTGAAAGCTTTGGATGAAGTATGGACACC[A/G]TTAGACAATGGATTGAAGAAGAGATGAGAGACAGGTTTAGGCTTGAGCCC
Gl_015810_Class_I	N/A	N/A	Chr05	12081390	Unique_Gl	Tm1_Mira454_Contig_3379	AAGCAACAAATCATATTTTATTGAGCAAACGTTGTGTGAAACTAAGCCAA[A/G]AGCCAAAAGTTGTTGAGCCACCTGGTGGTGATAAGGTAGCCACCGAGGCC
Gl_015825_Class_I	N/A	N/A	Chr12	554482	Unique_Gl	Tm1_Mira454_Contig_3382	CCGGCAAACCAATCTAATTTCTCCATATTACTTTCTTCACTAATCCTTTT[A/G]CCTCCAAACAGAATTGATTCAACGTTTTTTTGCTTCAGCATTTCCTCACC
Gl_015859_Class_I	N/A	N/A	Chr08	56869458	Unique_Gl	Tm1_Mira454_Contig_3389	TTGCATTTTTGGGTGTCTTAGCCTCTCGGTGAGAGTAGGACCGATTTGTC[T/G]GCGTTCTTCTGGTGGTAGGGCTGCAATTCGCTCTGCCAGTTCAACAACCT
Gl_015860_Class_I	N/A	N/A	Chr08	56869720	Unique_Gl	Tm1_Mira454_Contig_3389	TTCACAAGTCTGACCAACTTCATTGTTCTGCACCAGATAACACAATGACG[T/C]GTGGACAATATGGATAGAGAATTTATCTGCTTCAACTAAGTAAAGAAAAG
Gl_016000_Class_I	N/A	N/A	Chr09	16719335	Unique_Gl	Tm1_Mira454_Contig_3410	GGAAGAAGGGGTGGAATTGACCAAAAGGGTGGTCCTATAATGCCATTTTG[T/C]GGGCTGTTCCAACCTAAGTTGATGGACTTGATTGGAGAATCCTCGGGTCT
Gl_016001_Class_I	N/A	N/A	*	0	Unique_Gl	Tm1_Mira454_Contig_3410	TTCGATCAATCTTTTTGTTCCGCCAAACTGGCGTTTGTCATCATGACAGA[A/T]GGTTGTTGTTTCATGGTGTTCAGGCATCTGGTTATTTGGTTTAAGGGCGT
Gl_016013_Class_I	N/A	N/A	Chr04	53897896	Unique_Gl	Tm1_Mira454_Contig_3413	CACAAATTTTCCTAATATTGTTCTCTTGAGAAAAGAGAAAAATGGGAGTA[A/C]AAATAAATCCAATAATACAGCTCAAATTTTCTTCGACAAGGTGGCTTTAG
Gl_016015_Class_I	N/A	N/A	Chr04	53898563	Unique_Gl	Tm1_Mira454_Contig_3413	ACCTTCAAAGATTTGACCCCAAAATCTTTAAACCCCATGTCATGTCGTTC[C/G]CCTTTATCTTCCACAATGAATGTCTCCCAAAAGAAATCTAACAATAGATT
Gl_016069_Class_I	N/A	N/A	Chr12	7272965	Unique_Gl	Tm1_Mira454_Contig_3426	GGCAGAAATTACTTATTCTCGACCAAAGGTATCTGCCAACACACTAATAT[A/T]GTGAAAATTTACACTTCTGTGGTACCACTAAAGGGGGTGACTGAAAAAAT
Gl_016071_Class_I	N/A	N/A	Chr12	7273619	Unique_Gl	Tm1_Mira454_Contig_3426	ATGCATCTGATAAAGCCTGTTTAGCCATATTTATATCAGTCTGCAACTTT[T/C]TCTCCCATTGACCTCGTGAAATCTGGTCTGATGCAGCTGATGATGTGAAC
Gl_016089_Class_I	N/A	N/A	Chr09	28415282	Unique_Gl	Tm1_Mira454_Contig_3430	AATAAAAAGACTTGAAAATTAAAAGAAGAGCTGATACAACCGACAACGGA[A/C]AGTACAATTTTAACAACTTCAGATTCTATAGCTTCGAGAAAATTTTAATG
Gl_016090_Class_I	N/A	N/A	Chr09	28415189	Unique_Gl	Tm1_Mira454_Contig_3430	TTTTAATGGTCAAACTCGAAAGCTCACAAACACTTATTAAGAAAAGTAAC[C/G]AAACAAATGTAAACCGCATGTACAATCTAAGTGATATTCGAGTAGATTGC
Gl_016098_Class_I	N/A	N/A	*	0	Unique_Gl	Tm1_Mira454_Contig_3431	TCGAGATTTTTAAGTCTTTTTTTATTAGTATAAACAATTATGCATATATT[A/T]AGGGCTAATTACCATGAACAACAAGCAGGGCACCTTATTAACCCATTTTC
Gl_016102_Class_I	N/A	N/A	Chr07	58601686	Unique_Gl	Tm1_Mira454_Contig_3431	GGGGAAGCTCTTGAAGATAAAGCTCTTCTGTAACTTGAAACCACATTTGG[A/G]TCAAGTTTTGAAAGCAATGATTCTTCAGATAAATGTTTCCATAACGGTTT
Gl_016103_Class_I	N/A	N/A	*	0	Unique_Gl	Tm1_Mira454_Contig_3431	CCCAAGTGTTAATAACCGAGTCAGGTGATAACGACTCAGTTTGACCACCA[T/G]GAACCGGCGAATCTTCGTCGGAGAAACTTTGGGTATCGTCGATAACAGGC
Gl_016146_Class_I	N/A	N/A	Chr01	3019320	Unique_Gl	Tm1_Mira454_Contig_3440	AGCTTTCATTCTTTTCAGGTCCTTCTTGAGAGGGGAAAAATTGCCAAACT[T/C]TAGATGAACACAATGCAGATCCTACCAGCTACAGCTAAAATCCCCCATTT
Gl_016161_Class_I	N/A	N/A	Chr12	35342601	Unique_Gl	Tm1_Mira454_Contig_3445	ACAAACCATTAAATCCAAACAACTCTTGAAACCATGTACCCTCTGAAGAA[T/C]AGTCCATTTCATGCAATTCCATTGGATGATCCAATCTTTCCTTTAACTCT
Gl_016167_Class_I	N/A	N/A	Chr06	39374757	Unique_Gl	Tm1_Mira454_Contig_3447	ATCTTAAAAACTCGAGATTGGTTGTTCCTTTCATGTACCTTCTCCACATG[A/G]TCCACCAATGTTGTAACTGAGGCAAACTTCGCTCCACATTGTGGGCACTC
Gl_016168_Class_I	N/A	N/A	*	0	Unique_Gl	Tm1_Mira454_Contig_3447	GGGCACTCCTCTACTTGCCCTGCATTCCCATTGCTGCTGCCGCTGCCGCT[A/G]CTGCTGCTCAGCCCAACTCCGTCCCTTGCAATTTGCAACTTTTGGCTTAT
Gl_016169_Class_I	N/A	N/A	Chr06	39374946	Unique_Gl	Tm1_Mira454_Contig_3447	TCACTGCCCAATTTGGTCATACCTGCTTCAGCTGAGGCTCGAACAGTAGA[A/C]GCTGCATTAAGAAAACTTGTAGCCCACTTGGAAGAAGATGTTGCAGGAGC
Gl_016170_Class_I	N/A	N/A	Chr06	39375009	Unique_Gl	Tm1_Mira454_Contig_3447	AAACTTGTAGCCCACTTGGAAGAAGATGTTGCAGGAGCTTGGTTGGTTTT[T/C]GATTCTTTTCTACTCCTGCTTAAAAGACCCATAAATGGAAAACCTGGGTC
Gl_016217_Class_I	N/A	N/A	*	0	Unique_Gl	Tm1_Mira454_Contig_3460	GTTCAAAATCAAGGGTTATTAGAGAACTAGGGATTGCTTCTCTTGGGAAA[A/C]TTCGACAGAACGGTTCTACGGAGAGCTTCCCCTCGGCTCACCTTTAGAAT
Gl_016218_Class_I	N/A	N/A	Chr09	7699885	Unique_Gl	Tm1_Mira454_Contig_3461	ACATCGAGCACAAGAAGAAAGCTGGTTACGTGCAGATAAATACTTGATCA[C/G]TCCCCCCTTCCTTGCCTTGAATACTCTATAAGGACTAATTGTCCAGTCGT
Gl_016222_Class_I	N/A	N/A	Chr06	50089498	Unique_Gl	Tm1_Mira454_Contig_3462	CAGAAGCTCTAAATACAATAGGAATATAAAGTTCCGGGGATCTAACCGGT[T/G]TACTGTTTTCCTGAGGTAGGGTGAAGGTCTTCTTTATGCTTTACTCTCTC
Gl_016226_Class_I	N/A	N/A	*	0	Unique_Gl	Tm1_Mira454_Contig_3462	TCATATCCTCCTCCTAGAAACAGATCAGATCGTGATTGACGACGCCTTGA[T/C]GAAGACGAAGAAGAAGAAGAAGAATTGGAGAATCGAAAGCTCCATGAATT
Gl_016228_Class_I	N/A	N/A	Chr01	50095468	Unique_Gl	Tm1_Mira454_Contig_3463	ATTTGGATAAACAATCCCTGAAGGCCAGTCAAAAGCCAAGCCGAACTTCG[A/G]GTCTGCAATCCCCTTCTACTCCTAAGCCAGTCTCCATGCCTACCCGAAAA
Gl_016231_Class_I	N/A	N/A	Chr01	50095842	Unique_Gl	Tm1_Mira454_Contig_3463	TATCCACCCTCACCCGCCAGGCCGAGGCGGCATTCTGGTCCTCCAAAGGT[A/G]GACAGTGGCAGCGATACTAACACAGAGGTTGCTGCAGTAAATGGAGACGG
Gl_016254_Class_I	N/A	N/A	Chr07	2741739	Unique_Gl	Tm1_Mira454_Contig_3471	MAAATGTTTGGAGCATAAATTATTATTCCAAGCAATATTGASCTTTCTCC[A/C]TGATAAACACTGAAAAGTATCAAGGTTTACAGAGATAACGATTCACACAA
Gl_016256_Class_I	N/A	N/A	Chr07	2741887	Unique_Gl	Tm1_Mira454_Contig_3471	CTAAAGCCAAAAGAAATCYGCCATTAAATTATACCTCAAAGCTCAAACAC[C/G]TTTATTTCATGCCCTTTTGACAAAGTCACCACTTTCATCTTCATCTCTTG
Gl_016259_Class_I	N/A	N/A	*	0	Unique_Gl	Tm1_Mira454_Contig_3471	ATTTTACTTAAGAAAGCCATTGCTATAACCCCTTGCCTATGGAACTGAAT[C/G]CAGAGAACGGACAGTGACTGATATATTTCTTTGCAGGTTCGTCGCTAAGT
Gl_016297_Class_I	N/A	N/A	*	0	Unique_Gl	Tm1_Mira454_Contig_3477	TTGCCACCATGCTTGGCCTTCTTGTGAGACTCTAAACCGCCCTCAGACCC[A/G]AACGACTTTGGAGACTTTGCAGAATTTTTCCCTAGATTGCTTTGCTGGAT
Gl_016317_Class_I	N/A	N/A	Chr05	49123781	Unique_Gl	Tm1_Mira454_Contig_3481	ATGTGAACTGAAACAAGGCTTGAAGAAAATGCAAATCTAGGGAGAAGAAG[A/C]GGTGGTATCAAATGATCTTTTCCTAACAAGCAGGCAGGTAATCTTGGAAG
Gl_016342_Class_I	N/A	N/A	Chr07	16028376	Unique_Gl	Tm1_Mira454_Contig_3485	AAGGCTACAGAGGAGAGGGTGAAGGAACTCAAGTCTCAGCAGAAGAAACA[C/G]TGAATAGGTTATATTGATGATGGTGAAAATTATGTATGCTGCTTCGTGTG
Gl_016343_Class_I	N/A	N/A	Chr07	16028446	Unique_Gl	Tm1_Mira454_Contig_3485	ATGGTGAAAATTATGTATGCTGCTTCGTGTGAACTGAAAGCTATTCGCAG[A/G]GTTCGTACTTGGGACATGTTTTCTGTAAGATATATCTGGTGCCTTAATAA
Gl_016368_Class_I	N/A	N/A	Chr06	6303343	Unique_Gl	Tm1_Mira454_Contig_3492	TCCATATCGAGGGACTTAAGCTTCCATGGACGAGGCTTCCCACGCTTCTT[C/G]TGGCGTTTTTCTTCATAGCTCTTCTTTATCAGAATTGCCTCAGGAAGGAC
Gl_016413_Class_I	N/A	N/A	Chr11	44436573	Unique_Gl	Tm1_Mira454_Contig_3500	CAGTGAGGAAGTATGGGAGGGGCGATTGTGCGTGTGTTATATGATTTACA[A/G]TGACTGCATTTCTGCCCTATTATGTGGAAGTAAACTTCTGTAGTGTCATT
Gl_016434_Class_I	N/A	N/A	Chr03	43012047	Unique_Gl	Tm1_Mira454_Contig_3506	TGGTATTCATGAGGAAAATGGCATCTAAACCGAAAATGATCAAAAGATTC[A/G]CCATCGCCATTCACTACCATTACACACAGGAGGCCATGAAGGAGAAACCA
Gl_016435_Class_I	N/A	N/A	Chr03	43011983	Unique_Gl	Tm1_Mira454_Contig_3506	CTACCATTACACACAGGAGGCCATGAAGGAGAAACCAATTAAAAGGCAAT[A/T]AGCTCAGGAATGGGTAGCAACTAGCAAGTGCCCATATAAAAGCAACTTCA
Gl_016441_Class_I	N/A	N/A	Chr02	61280883	Unique_Gl	Tm1_Mira454_Contig_3508	TTACATACTTGCTGAAAGATTGTCAGTCTTCTAGTCATATTGATGTTTAC[A/G]GCTCAAGAACGAGCGAAAAATGTGCTCTTATAACCGATTCCCGAAGGTAT
Gl_016491_Class_I	N/A	N/A	Chr10	53778805	Unique_Gl	Tm1_Mira454_Contig_3523	AGACATCATCAGCTTTCTTCTTTTCCAAATCATACCAGAAAAGATTTATC[T/C]TATCATGTTCCAACAAAACTTGATTACCACACCTAGAGTAAGCCAGAGGT
Gl_016566_Class_I	N/A	N/A	Chr08	10985950	Unique_Gl	Tm1_Mira454_Contig_3537	TCACCTGAAGAGCAAGAGAAGGTAATCTTACAGTTTGGTAAAATCGGCAA[A/G]GACATCTTCACMATGGATTATCGATACCCTCTATCTGCTTTCCAAGCCTT
Gl_016582_Class_I	N/A	N/A	Chr02	62584171	Unique_Gl	Tm1_Mira454_Contig_3540	ACGAGTCCGACTCCAACCATGAGAGCAGAAATAAGAAGAGATCCAACGGT[A/G]GTGAGAAAGACAACGAAGACGCTGAAGATGATGAGAAAGCCGAGGGTCTC
Gl_016604_Class_I	N/A	N/A	Chr09	2205668	Unique_Gl	Tm1_Mira454_Contig_3548	AGGGGATTAAGCTACTTCTATATAGGGTAAACCGTGCTACAAAGTGAAGC[A/G]TATGCTTTTCACAATTGAGTCAAAGACAGATACATGGATATATGAAATAG
Gl_016607_Class_I	N/A	N/A	Chr09	2205360	Unique_Gl	Tm1_Mira454_Contig_3548	CAAACTCAGCAGGCACGTGTTTCACTTAACCTCCCATTCACAGGTCCAGA[A/G]ACACCGGAAACTTTCAACGATGCAAAAAGGCATGATAGTTTGGATAGTCT
Gl_016608_Class_I	N/A	N/A	Chr09	2205250	Unique_Gl	Tm1_Mira454_Contig_3548	GGGCCTGGCTCTCACCATTCTGGGCATAACCACAAGCTCCTTGCCAGTAA[T/G]ATTATCAAAAGTATTATGATAGCCTTCAAGATCTGCTTTTGTAATCATAA
Gl_016621_Class_I	N/A	N/A	Chr06	38345467	Unique_Gl	Tm1_Mira454_Contig_3551	AAATTGCTGCTCCTACTTTGACCCCTGGGGTTATAACTCTGGCTGCTACC[T/C]GATCCTTGTGGTGGCAATTCTTGACGGCAAACAGGGCACGAGTTGTGCTG
Gl_016622_Class_I	N/A	N/A	Chr06	38344998	Unique_Gl	Tm1_Mira454_Contig_3551	GATTATGCTCAAGAATTGAATCTGTTCCTCCCCTGATATTATGGTTAAAA[T/C]TTCTATCAGCCAATCTCTGCCTCATGAAGGCTGAAAAAGCATCCATGAGA
Gl_016638_Class_I	N/A	N/A	Chr02	12575034	Unique_Gl	Tm1_Mira454_Contig_3557	AGTAATATTGCTATTCCCGCCATCGTTAATCTTCAATATGCAGCTCGAAA[A/C]AACAAATGAAACAGACCCACTTTGGCTTATATCATCATCATAGCAATGAT
Gl_016639_Class_I	N/A	N/A	Chr04	2926786	Unique_Gl	Tm1_Mira454_Contig_3558	CAAAAACAATGCAATGATGAAATCCAATTTATGCACTAATGATAAAATCA[A/T]AAGAGCGTATTATATTTTAAATTGAATTTGCAAGAATGAATAAAAGAATA
Gl_016693_Class_I	N/A	N/A	Chr05	41888511	Unique_Gl	Tm1_Mira454_Contig_3568	TGCATCAATCATCGTTGACCAAATCCAATAAGAGTAAACATCAGAGAAAT[T/C]TGCTCAGAAAAGCCTTTGGTGAGTGGTGTGACATAGTCACACAACTGGGA
Gl_016698_Class_I	N/A	N/A	Chr05	41889251	Unique_Gl	Tm1_Mira454_Contig_3568	CTGCAATTTTCTCCTTCAAACTGCCAACTGTTTCAGATAAGGCCTGCACA[A/G]TGATCTCAAGAAGTTGTCCTTTGAGATTCCCTTCATCAAGGTTGGGAACA
Gl_016699_Class_I	N/A	N/A	Chr05	41889672	Unique_Gl	Tm1_Mira454_Contig_3568	GGAAGTGAGGCAAAGGGTCGAGGAACTGAGACAGCAGTAAATTGAGAACC[A/T]GGTGGAGGGGGCACAGGCATATTAACTGGGTTCATGGACATTGTTGGAGA
Gl_016712_Class_I	N/A	N/A	*	0	Unique_Gl	Tm1_Mira454_Contig_3571	TTTCCTGCCACTATGCATTTTATATATAATGCACAAATAAACAGCCTAAA[T/G]ATCTCTGCACTATAAGGTGGGATCCACCGGATGGATACTCAAAATGGAGG
Gl_016713_Class_I	N/A	N/A	Chr13	3135139	Unique_Gl	Tm1_Mira454_Contig_3571	CTCAAAATGGAGGGAAAATGGAGCAGATAAAATTCCAGAACCACAATAAC[A/C]ACTGATGAACAGATAGGAAGGGGAACCTGTTCTTCATGTTTACCACCTCA
Gl_016714_Class_I	N/A	N/A	Chr13	3135068	Unique_Gl	Tm1_Mira454_Contig_3571	GGGAACCTGTTCTTCATGTTTACCACCTCAGGTGAATCATGGGCCAGAAA[T/C]TGAATTTTCGGCAATGACTACCAGGTGCACAAGAAGATTTAATTGGCTGA
Gl_016715_Class_I	N/A	N/A	Chr13	3134926	Unique_Gl	Tm1_Mira454_Contig_3571	GAGATCAGGCAGAGGGAGGGCACCAAGACCAGATGAACTTGGCTTTATCC[A/C]GCACAAATGGAAACAACAAATTTGGTCAGCATGGCAGCGACGGTTGAAGT
Gl_016716_Class_I	N/A	N/A	Chr13	3134779	Unique_Gl	Tm1_Mira454_Contig_3571	GGACCGGTGACGGTGTCATGGCCGGAACTAGTATCTTTCTCCTTCACAGA[T/G]AGGTTTGCGAATTGGGAATCAAGATCTCTACTGCTAGAGCGTCGATGGCT
Gl_016717_Class_I	N/A	N/A	*	0	Unique_Gl	Tm1_Mira454_Contig_3571	AATTGGGAATCAAGATCTCTACTGCTAGAGCGTCGATGGCTAGATGATGG[T/C]TGCTTTTGTTGCGGTTGCTGTTGCTGTTGATTTTGTTGCTGCTGGTACAA
Gl_016750_Class_I	N/A	N/A	Chr10	61403741	Unique_Gl	Tm1_Mira454_Contig_3576	TTTACCTTCGAACAACCCATTACACGCGCCGCCGCCGGTTGAATCTGTGG[A/G]GTCAGTGCGTCAACCACAGTCGCAGAGGACATCTCCATCTGGCAAACCCT
Gl_016805_Class_I	N/A	N/A	Chr06	49542050	Unique_Gl	Tm1_Mira454_Contig_3587	TCCAAAATTAATGTCAAACACGAGTATATCCAATACATGTCCGGATATAT[A/G]CCGGAGCATGTTCGGAGACAGAAAAATAAATAGTTCGAGTAACATAATAA
Gl_016806_Class_I	N/A	N/A	*	0	Unique_Gl	Tm1_Mira454_Contig_3587	GCATCACTGCCTCATTCAACCTGTAAACAGTGGGTTCTTGGATAAGGTTC[T/G]GATCATAGGACCGTAACGGTGGTTTCATCATCTCATGGAGAAGCTCCTCA
Gl_016826_Class_I	N/A	N/A	*	0	Unique_Gl	Tm1_Mira454_Contig_3593	ATGAATTGACACTCTTTCAATTTACTCAAAACAGACCAACGATAATCCAG[A/G]AAAATTAAGCAACAAATAATTCAGGTTAGCAATGAAGTGCGTAACATGGG
Gl_016832_Class_I	N/A	N/A	*	0	Unique_Gl	Tm1_Mira454_Contig_3593	AGTTCCATTATATAGCGCCAGCTCTTCAACAGTGAACAATTTCTGTGAAG[A/G]GTTAAATTTTAGGAGAAAAGCCACTAGAGCGACCAGAAGTGTAAACCCAA
Gl_016924_Class_I	N/A	N/A	Chr10	58772760	Unique_Gl	Tm1_Mira454_Contig_3613	GTTCCACTGCTTTCACTGGTGGAAATCGAGGGTCCTTCGGATTTCACTGA[C/G]TGGGAACCACCGCTACTGATATCAAGCCCCTGCAATTGGCCTAGAGGATC
Gl_016925_Class_I	N/A	N/A	Chr10	58772658	Unique_Gl	Tm1_Mira454_Contig_3613	TGTTGCATCATATCGGCAAAGGCATATGAATTGGTGGCACCTACCACGGA[T/C]GGATTAGTTGTCAATGTGTTAGATTGTAAGGGCTGAAATGGTGGCATTTG
Gl_016932_Class_I	N/A	N/A	Chr01	23618488	Unique_Gl	Tm1_Mira454_Contig_3614	CGGGGTCGATAGTTGGCAAGGAACTTGATCCCCCCCAAAAAAGGGGCAGC[A/T]GCGGTCGAACTCTAATTCTGGAAATAAGTCGGGGCCCTTTTACCAAGTTT
Gl_016939_Class_I	N/A	N/A	Chr04	26857342	Unique_Gl	Tm1_Mira454_Contig_3616	ATCTTGACGAGAGCGGTGGACCAGGAGCTTGAATCTCCTACCATTGACGT[T/G]CTTGACATTTTCCTGTTTATTTGCTTTACTCCTTTTTCTGATCMYYTTTC
Gl_016950_Class_I	N/A	N/A	Chr08	50034447	Unique_Gl	Tm1_Mira454_Contig_3623	ATTCAGTATATTTTGGCTTGTTTACAACAAATTGCATGGTCATGATTGAG[T/C]TGTCATTAGCTCTAATGACTAATAATAATGACAGTTCTTGTCATTCTTAC
Gl_016957_Class_I	N/A	N/A	*	0	Unique_Gl	Tm1_Mira454_Contig_3625	AGAGCCTTTGCTAATACCACTATTACTCTTTGCTTGTGGTTAGGACCCAA[A/T]GCAACAGAGTTGAGGGAGTAGTAGTTGCAGCTACTTCTTGTTTTCTTCTT
Gl_016958_Class_I	N/A	N/A	Chr06	35333854	Unique_Gl	Tm1_Mira454_Contig_3625	GGCTTCTGCTCCGACCTCTCCGATGACCAGGACTTGTGCTTCTGCGTCTT[A/C]TGCTCCGGCTTTCGTGATAATTATCCCTATCATTGTACCGTCTACTATGG
Gl_016959_Class_I	N/A	N/A	*	0	Unique_Gl	Tm1_Mira454_Contig_3625	TCAGCCAAGTTATCACATATGTTCAAACTCTCAATTTGACCGTACTTGCT[T/C]AACTCCTCAAACAAATCCTCATAAAAAGCCTCAAAATGTTGTTGGATCTT
Gl_016992_Class_I	N/A	N/A	*	0	Unique_Gl	Tm1_Mira454_Contig_3633	CTAAACTGCAAAAATCAAATCCATTACAGAACTCCTGAAGACCTTTATTG[A/G]AAAAACGCTAATGAAACTGCAAAAACACATTCGCAAGAGGTGCTCAAATT
Gl_017003_Class_I	N/A	N/A	Chr09	15147409	Unique_Gl	Tm1_Mira454_Contig_3635	TCTCCACATGTTGTATGGCGCATTACACCGAGTTTCATTGGCCAGAAGAT[A/T]ATTTGGGTAAAGAAAAAAACATTATTTGCCTGTAGCTTGTATCATAATAT
Gl_017012_Class_I	N/A	N/A	Chr11	39878093	Unique_Gl	Tm1_Mira454_Contig_3636	GAGTTGATTTGCTGTTGAATTGGGAGTGCAGCAGCTCCCCTGGTTCTCTG[T/C]GTTCCTTTTGGCCTTGGGATCTCTCTCGCCGGTGAGTGACCACGCCCTCT
Gl_017029_Class_I	N/A	N/A	Chr13	54131984	Unique_Gl	Tm1_Mira454_Contig_3642	CCAATCTAAGTACGCTAGGCTTCCCAGTTACTGTGTCAGATGATCAGAGC[A/G]GTGCTACAAAATATGCAGGGGATGATCTTCAACTTAATGTTGATCCTTAT
Gl_017030_Class_I	N/A	N/A	Chr13	54132183	Unique_Gl	Tm1_Mira454_Contig_3642	ATGTCAAGATTCTGGAGTATGGAAGTATGATAGAAATGGTTCTGCCAATT[T/C]GACTGTTGGGTCTAGTAGAAGTTCTCATGGGTTGGCTAATACCTTCAGTC
Gl_017031_Class_I	N/A	N/A	Chr13	54132266	Unique_Gl	Tm1_Mira454_Contig_3642	TGGCTAATACCTTCAGTCTTGCACCTGGAAGAGGGGTTTACGCTAATAGG[T/C]TGCAGACACGTGTTCATTCAGATCCTGCTTGGCTTGAAACTGGAGATGCA
Gl_017086_Class_I	N/A	N/A	*	0	Unique_Gl	Tm1_Mira454_Contig_3652	ACAGTCATTTTAACTGTCTATTACAGAAAATACCCTAATTTACCACCAAA[A/G]AAAGGCAAAGAATTGATAATGCATACGACCTTGTCTTTTCATGAACCAAA
Gl_017091_Class_I	N/A	N/A	Chr12	13357871	Unique_Gl	Tm1_Mira454_Contig_3654	TAAATGAGTAGGGACCCTTAGAGGCTGAAATCCATGCTTGACAGTTGCTT[T/C]CCAGACTTTTTCAATGTTTGACGTGGTGTAACCACATTCATGTTCCTCCC
Gl_017105_Class_I	N/A	N/A	Chr10	58127890	Unique_Gl	Tm1_Mira454_Contig_3655	CACCGTTATTAGGCAGTAAGCTCCATTATAGCACTAACAATGTCACCATC[A/G]GCAGCCTTGAGTGCCTTGACAGCCTTTGACCTGGATACTCCTGCTTGTGT
Gl_017140_Class_I	N/A	N/A	Chr12	33042350	Unique_Gl	Tm1_Mira454_Contig_3664	CCAGTAGTTTCGGTCGGTGTAGTACAAGGAGCTAATGTATTAGAAGGGAA[A/G]TTAATTCCGCCCCTCTAACCGATATGTTTGGACCCTTCACGGAGCTAGCC
Gl_017141_Class_I	N/A	N/A	Chr12	33042285	Unique_Gl	Tm1_Mira454_Contig_3664	CTAACCGATATGTTTGGACCCTTCACGGAGCTAGCCTTGCTGATGAGGTT[T/C]GAGTCAAGGAACAGCACGATTACTGTGATGTCATCGTGGAAATGCCGACG
Gl_017167_Class_I	N/A	N/A	Chr03	6328090	Unique_Gl	Tm1_Mira454_Contig_3667	TTGAGTAGCAAACATGGCAATAGGCATATGCATATATTTAGAAAGTAAGA[A/T]ATTAACGAGAAAGAAATGAAAGGGTATCAAGCTTTTTAAAAGAACTTATT
Gl_017168_Class_I	N/A	N/A	Chr03	6327472	Unique_Gl	Tm1_Mira454_Contig_3667	ATGTTCATCCTGGCAGAACTGTCCAACCCAAGAACATCCTGCATGGTTAT[T/G]ATAGTAGTTTGAGCTATTGAAGAAACTGCAGCTTGGATCAGTGCCCATGA
Gl_017179_Class_I	N/A	N/A	Chr05	25728754	Unique_Gl	Tm1_Mira454_Contig_3669	RTGGAGTAGCACACAAATTAACCAAAACTGTGGACGATGAGCTACTTCTA[A/G]AAATATCAAAGTTATCTAAGCCTACAAAGTTAAATTGGCATAACAAATGC
Gl_017180_Class_I	N/A	N/A	Chr05	25728508	Unique_Gl	Tm1_Mira454_Contig_3669	AGAATGTAGCAGTTGTATTTGTTGGAGCACAGAAAACAGAGAAGATCCCC[A/G]TGATCTACTGGTAAGTCAGAGCTGGTGGAGGCCCATTGGCACTAGGGGAA
Gl_017181_Class_I	N/A	N/A	Chr05	59673065	Unique_Gl	Tm1_Mira454_Contig_3670	CATGTATAAAAATGGATCCGACATGAAACATGATTACTTAATTTAAACCC[A/G]AAGAGTTGGGAGCAAGAAATCCAGCATTAACGATTAACTAGCAAGTCATC
Gl_017216_Class_I	N/A	N/A	scaffold_78	15958	Unique_Gl	Tm1_Mira454_Contig_3676	ATCCAACCTTGACCCTTTTCAGTTGGGTAGCCATATTCACCCCATATAGG[A/G]TGAGGCAACAATTGAACAATCTCTTGTGCTTGAGGATTGCTGTATGGATC
Gl_017237_Class_I	N/A	N/A	Chr04	859388	Unique_Gl	Tm1_Mira454_Contig_3678	ATAGACATTAGTGAACGGAAATCGATCGGCCCAGAATTCTTTGTATTCAT[C/G]CCATTGCTTTCTCAAGAACGACTTTGATGATGAATCTTCCTATTTTTTTT
Gl_017269_Class_I	N/A	N/A	*	0	Unique_Gl	Tm1_Mira454_Contig_3688	AAACCATAKSHCTTGCTCAAATCCAAGAACCAACATGTTACTAAATCTCC[A/G]GAGTACAAATTAGGCAAACATTTCAATCAGTAATAATTTCCCAGTGTCAC
Gl_017270_Class_I	N/A	N/A	*	0	Unique_Gl	Tm1_Mira454_Contig_3688	AAGACTGCTTCCACCCTCCAAAAGATTCTTCAACTTCAAAATCCCTGCTT[A/T]CACGTTCCTCGGGGGTGAAAGTGAGACCAAGTTTAATCTCCCCACGATAT
Gl_017271_Class_I	N/A	N/A	*	0	Unique_Gl	Tm1_Mira454_Contig_3688	GTTTCTTTCGATAAATACAGGCTCCAGTGGTATAGCTACTTCTCCCACGA[A/T]ATCATCCTGAGAACCAGTATCACTGTCCATTATTTTCAGTGCGAGTTCCG
Gl_017278_Class_I	N/A	N/A	*	0	Unique_Gl	Tm1_Mira454_Contig_3690	ATTTTTAAAAGGTTAAGAAATTCCCAAGTTCCACAAGGTCCTAAATGGCT[A/T]AAACTAAACAAACCCTCTATTTCTCTAATGAAGGAAATTAGACCTTATTA
Gl_017301_Class_I	N/A	N/A	Chr08	55391526	Unique_Gl	Tm1_Mira454_Contig_3696	ACAAAAGAACACAAGCAAGAGTACAAAGCTGCACTCCAAAGGGCTGTTTC[A/G]TTATCAGTGCCCCATGCTTACTCGCCACCGTCTGAATACGGAACTTTCGA
Gl_017302_Class_I	N/A	N/A	Chr08	55391445	Unique_Gl	Tm1_Mira454_Contig_3696	TCTGAATACGGAACTTTCGACGAGTCTGAGGACGTAGAGAAGTACAACTC[T/C]TGTAAATTGAGTAGCGAGTCATCCGTTGGATCGTCGGGGAAAAGCAAGAG
Gl_017346_Class_I	N/A	N/A	Chr06	3048501	Unique_Gl	Tm1_Mira454_Contig_3701	GCAGAATATGGTATTTTCAGTGCCATTCTTTGAGCAAGCCATGGTCGGTT[T/C]GGATCAGGGTCTATGAATCCGTGCATAAGGAACTCTTCTGCTTCTTCCTC
Gl_017349_Class_I	N/A	N/A	Chr05	58242399	Unique_Gl	Tm1_Mira454_Contig_3702	GAATTACCCGAGACCCACACGTTTCCTTGCATCTTGTAAGTGGCCAAGCC[A/G]AATGGTGGAAGAGAGATGCCTTCTCCTTCCTTTCGCTTCCTTTCAGGATT
Gl_017366_Class_I	N/A	N/A	*	0	Unique_Gl	Tm1_Mira454_Contig_3707	CAGTGTAGAAGAGAAAGGAATGCTGTAATTGGGCAACAAGAGAACATTAG[T/C]AGGAGACTGAGATTGGACATAATGTAAAGTTACCCCGAGTAAATTAGGTT
Gl_017380_Class_I	N/A	N/A	Chr03	33172978	Unique_Gl	Tm1_Mira454_Contig_3711	ACCCAAGCTTGAAGCCTTGGCATAGCTCGACGAGGCGCCAGCACCCGACG[A/C]GATAAAGAATGCACCGTTCACCATTAGGTCACCTTCCGATCTCCAATTCC
Gl_017412_Class_I	N/A	N/A	Chr03	3266541	Unique_Gl	Tm1_Mira454_Contig_3721	GGGTTCTCCGGGACAGGATGAATCAGCTTAGGATCATAGATTATGACTTA[T/C]AAGATCTTTAATTCTTTGTGGCATTGATTTTCACTGCAATTGGCTCTGAG
Gl_017426_Class_I	N/A	N/A	Chr12	32717112	Unique_Gl	Tm1_Mira454_Contig_3724	TGAAAACCGAAAAAGTTCAAATGCTACAACAGCAAAGGTATATATGTCTA[A/T]TTTCCTGGCCTAATTCTCAGAACTACCTSCGCCCTCACTTACAATTTTTC
Gl_017445_Class_I	N/A	N/A	Chr07	37423477	Unique_Gl	Tm1_Mira454_Contig_3726	CAAACTCTAAGCAAAGGTTTAGCTCCATGCAGCTAGTAGCTCTAGGCATC[T/C]GCAACTCTTCTCTACCCCAAACTGTGTGGCCTTTCTGAACCAAAAATGAA
Gl_017448_Class_I	N/A	N/A	Chr07	37423688	Unique_Gl	Tm1_Mira454_Contig_3726	GAGAACTCAGCCTTAAAATCCTTTTGGAGCCATTTCCGAGATTTGGTTTT[T/C]GCTTCCAGTACAACATCATCAAGGAACCCTCTCTGCGGAAATTCTTCAGG
Gl_017449_Class_I	N/A	N/A	Chr07	37423748	Unique_Gl	Tm1_Mira454_Contig_3726	ACAACATCATCAAGGAACCCTCTCTGCGGAAATTCTTCAGGTACAAGACT[C/G]TGATATATCTCAAACTGTTCAGCTGCTTCCTTCTTCTTGTCAAGTAAACT
Gl_017453_Class_I	N/A	N/A	Chr07	37425990	Unique_Gl	Tm1_Mira454_Contig_3726	CTAATCTTCCCATACAAAAGCACTTTCAAAGCATCAACATTTCGAGGCTC[T/C]TTCTCCAAAATCTTCTCATAACTTTCCTCTTCCTCACTTTTTCTCTTCTG
Gl_017456_Class_I	N/A	N/A	Chr07	37426314	Unique_Gl	Tm1_Mira454_Contig_3726	GTTTGGAAAGAGAGATTATTTGGTTTGAGTGAAGGGGTGAACAATGGGGA[A/G]AGGGTTTTGGAGGGTTTAAGGTTGGGAAATTTGGAAGTATGAAATTCTGT
Gl_017464_Class_I	N/A	N/A	*	0	Unique_Gl	Tm1_Mira454_Contig_3732	GGATCATTTACAAATCATAAACCGCAAATCACTTACATAATAAGAAAGTG[T/G]AATATTCATTACGTGTTTGCTTGGGAGAAGAGACTAATGCTTCTTAAGGT
Gl_017489_Class_I	N/A	N/A	Chr08	9945521	Unique_Gl	Tm1_Mira454_Contig_3734	TAAGGCTTATCCTTCTGAAAGGTCCTCTGGGAAATTGTGTTTTCACCGGC[A/G]AGTATGATAGAAAGGCCCTGGATGATACACTTTCTGCATTTTGCAAGTCT
Gl_017504_Class_I	N/A	N/A	Chr07	51651439	Unique_Gl	Tm1_Mira454_Contig_3737	GAACGAAGAAGCGATTCGGATAGTATCTTCGACACCGGACAAGGCAAAAG[T/C]CGCAAAGCATCTGGTCGAGAGTGCAGCCCGGGCTTGGAAAAAGAAGAGGA
Gl_017580_Class_I	N/A	N/A	*	0	Unique_Gl	Tm1_Mira454_Contig_3746	TTTTAATTAGAGAAGTTGTAATACAACTCCAAAAAAAATGTATTTTGGAG[A/G]TTAAATCTCCCCATCCCATAGTTCTTCAAGGGACTTGAATGGTCCACTAG
Gl_017610_Class_I	N/A	N/A	Chr10	438362	Unique_Gl	Tm1_Mira454_Contig_3756	AATCTCCHATAAGCTTAAGTGCAAATTAACCATATCATTCAAGATTCTAA[T/C]GACTAGTTGTAAAAGAACAAGCATACATACAAACATAAATATCAAAATTT
Gl_017611_Class_I	N/A	N/A	Chr10	438558	Unique_Gl	Tm1_Mira454_Contig_3756	CTTGAAGAGGGAAACACATCTTTCAAAGCCGATGCTGCGGACAAGTAATT[A/C]AGAGTGTTCCTTAAAGTTTCCTTCTCCCTTTTTAGCCTGGCGGCCGTACA
Gl_017663_Class_I	N/A	N/A	Chr03	932917	Unique_Gl	Tm1_Mira454_Contig_3763	AAACACTGCAGCCCTTTCCTTACACCAAGGTCACCGACCGGCAAAACATC[A/T]GGCCTGTGCAACGAGAATATCATGAACATGTGGACTGACCAAGGACCGAT
Gl_017708_Class_I	N/A	N/A	Chr10	6250459	Unique_Gl	Tm1_Mira454_Contig_3771	TTCTGTGGAGAAAACATTGGTTCTGGAAGAAGATTATACCTGAATATCCC[C/G]AAGTTGATGACAATCACAATGTTTAGAAAAACTCAAGAAAGAGTTACACG
Gl_017740_Class_I	N/A	N/A	Chr08	7720128	Unique_Gl	Tm1_Mira454_Contig_3779	AAAATGTTTTAATATAATCCAACTCAATCCTACACAATCAATAAAGGCTT[C/G]TTGTACAAGTGTGTGATTAGTACCATGGATTGATATAAAATTTAGAATTA
Gl_017743_Class_I	N/A	N/A	Chr08	7720416	Unique_Gl	Tm1_Mira454_Contig_3779	GATGTTCCACATGTTAAGTTGATAGAGTCGCATCATCCTAATGAAAAGCC[A/T]CAGTTTCAGCCTGGAAGTGATTGAGTAGATCTTCTATGCTCATTCCACTG
Gl_017776_Class_I	N/A	N/A	*	0	Unique_Gl	Tm1_Mira454_Contig_3790	TCAAAATTTCATTCAATCCTTTTGTCTAGTTCGGTTCTAACAACCATTAG[T/C]AACATGTTTAAAGCTCAAAATTTGTTCTCGAACCCATCTCTCCCTATAAA
Gl_017777_Class_I	N/A	N/A	*	0	Unique_Gl	Tm1_Mira454_Contig_3790	ATAGTTCGCCTGAGTACAATGCTTTCGAGCAAGTAACTCGTACACTTTCA[A/G]ATAATTTTCCGGGGTACTTGGAAAAAATACTATAAGGGCTAACCTGAAAT
Gl_017778_Class_I	N/A	N/A	Chr10	3170013	Unique_Gl	Tm1_Mira454_Contig_3790	GTTCCCAATCTCTCGTAATGGCTGCTTTCTAGATCCGCAGTCTTCATTTG[T/C]ATCAGGAATGTTTTTAACAGTTTTATTTTGAATCAGGATAGTATCATGAA
Gl_017780_Class_I	N/A	N/A	Chr10	3170202	Unique_Gl	Tm1_Mira454_Contig_3790	GCACTTGGCCAATGCGCAGCCACAAGACGCCCCGCAGCTGCTCCCTGCTG[A/C]TCGACATCTGCATTTGAGGGTCTTACACAAAGACTTTTTGGAACAGGAGC
Gl_017791_Class_I	N/A	N/A	Chr08	49496729	Unique_Gl	Tm1_Mira454_Contig_3794	CCAGGGATGATGCCAGTCAAGCGAGCAAGATTGTCTGATTTTGGAGAGAC[C/G]CTAATGCCCGAAGAGTCTTTTTCTCTGCTACATTCTTGTAGCTCCTTTTG
Gl_017802_Class_I	N/A	N/A	Chr05	8983660	Unique_Gl	Tm1_Mira454_Contig_3798	ATGAACTCAAATCTCAACCGCTTTAATCGCCATGCTGCGAAGAACTACCG[A/T]TACTGCTGCTCCCCAACAAAGATGGTCCATCTTTCTACTTTACCTCAGGA
Gl_017816_Class_I	N/A	N/A	Chr11	4591544	Unique_Gl	Tm1_Mira454_Contig_3801	TAAAAGTACAAATAGACAGAGAGAGAGAGTACATTTTTACAACATCATCA[A/G]GGGCGAGCTCTCTTGTTGCTGCACGACGGGCATTTGTACTGCTTAATGTG
Gl_017820_Class_I	N/A	N/A	*	0	Unique_Gl	Tm1_Mira454_Contig_3801	CTTCTTCAACTGTGCGAGGATTATACTGAGCTCCTCCTCCTTCCATTTCT[A/C]TCTTTCTCTGTTCGAAGACCCAAAAGGAAAAAAAGTTTACTTTCTTTTGT
Gl_017870_Class_I	N/A	N/A	Chr11	3116935	Unique_Gl	Tm1_Mira454_Contig_3817	GTTTATGATGTGGGAGAAGAAACATCCTCTTTTCTGAAAGAGGATTCGGA[T/G]GATATTGATGCACTGCTCAGCTCGGAAGAGGAAGAACAAGTTGAGTACGA
Gl_017873_Class_I	N/A	N/A	Chr11	3117190	Unique_Gl	Tm1_Mira454_Contig_3817	AAGCGACTGAAAATGAAGGAAATGGTGAAGGTTTTAAGGGGAATCGTTCC[A/G]GGTGCTGATGAGATGGATACTGTTGCTGTTCTCGATGGAGCTGTTAGGTA
Gl_017874_Class_I	N/A	N/A	Chr11	3117506	Unique_Gl	Tm1_Mira454_Contig_3817	ACCACCAAGTACCAAGTTTCTAGCTGCCTTTAATATCATTATGGCACAAG[T/C]AGTTGCTTTGAATGTTATTGTACTAGTAGTTTCTACTTCAACTCTGTCTT
Gl_017878_Class_I	N/A	N/A	Chr10	25602587	Unique_Gl	Tm1_Mira454_Contig_3820	TATAGAGTTCCATCATCAACTCTAGAGGCTTTACCATGCTGCATCTCCTG[A/C]ACCAACTGTACCAGTCTATCTGTCCCATCGGAACCGAGACCACATGCACT
Gl_017889_Class_I	N/A	N/A	Chr06	38951416	Unique_Gl	Tm1_Mira454_Contig_3823	TTTGGTGGAAGACAAAGTTTGAGAATATTAGATATGGGGAAACCAAAGCC[A/T]CAAATACTGTATTTTTGTTTGCGTTAGGAGGTCCGTGTTTAAAACTGTAC
Gl_017899_Class_I	N/A	N/A	Chr09	26210834	Unique_Gl	Tm1_Mira454_Contig_3825	CAAATATATGTTTTGGACTGGTCCACACCTCAAAAACACTCCATGTTTTA[A/G]TATCTTATGTACAACCCCTTGCAGAATCTCTCCTCTGTACATCTTGAATG
Gl_017911_Class_I	N/A	N/A	Chr05	4124308	Unique_Gl	Tm1_Mira454_Contig_3829	ACTCAACATTAGAAATACAGCTTCTCACCATGTCAAATGCAAGAAGCACA[A/C]AACAATTATAATAATTAACACACAGGCATTGCTACCATTAAAATGGTTGG
Gl_017987_Class_I	N/A	N/A	Chr08	43290809	Unique_Gl	Tm1_Mira454_Contig_3850	AAGTGCTACCTCCAAGTTGTAAATTTCTTCCACCTTTCCACGTTTTTATG[A/G]TTCCAAAATTGCTAAATCTTGTCGTTTATCTATTTTATATAATTGAAGAA
Gl_018022_Class_I	N/A	N/A	Chr03	43683792	Unique_Gl	Tm1_Mira454_Contig_3862	TAATTTTATATTATTTTAATGTCGAATCTTGCATTTTTCCAGGTTATAAT[A/G]ACCATTTTTTTCAAGGAATGGCATTGTTGGTGGGCAACAACTATATCCAT
Gl_018026_Class_I	N/A	N/A	*	0	Unique_Gl	Tm1_Mira454_Contig_3862	TCTTTCTTCATCATCATTGCCATTATTGTTCTCCTCATTTATCAGCTCAC[A/G]TGCTTGGCTGATTTAGAGTTCGATTACATCAATCCGTACGACTCTTCATC
Gl_018027_Class_I	N/A	N/A	Chr03	43685436	Unique_Gl	Tm1_Mira454_Contig_3862	TACATCAATCCGTACGACTCTTCATCTCGGATAAACAAAGTCGTCTTGCC[A/G]GAATTCTTCGTGCAAGGATTTTTATGCTTATTCTATCTAGTAACAGGACA
Gl_018036_Class_I	N/A	N/A	Chr08	16787397	Unique_Gl	Tm1_Mira454_Contig_3863	GAGTGTCCCTACGGAGACACTGCAAGAAGCAATGGACTACGCTTGTGGTG[A/G]AGGCGGTGCTGATTGTAAAGAACTTATGCCAGATGGGAGCTGTTTCTACC
Gl_018049_Class_I	N/A	N/A	Chr09	13734539	Unique_Gl	Tm1_Mira454_Contig_3866	TGAACAAGCCCCCTATAACAGTTTCTTGAATGTCCAACAGAAATACCCTT[T/C]GAGATAATCCTACTTCTTGTATTCTTCCCTTTGTGTATCATTTTTGTACC
Gl_018067_Class_I	N/A	N/A	Chr05	46899092	Unique_Gl	Tm1_Mira454_Contig_3870	CCACCCCTTTGATTCCTTTGTCTTTTACTTCACCATTTCTTTCTGCAACT[A/G]AAAACACATCCAAAACTCACCTTTCTTCTTCTGATTACTCTCATTAAACA
Gl_018091_Class_I	N/A	N/A	Chr07	340980	Unique_Gl	Tm1_Mira454_Contig_3874	AAAAAGTAACAAATACAAAGTTCAAAACATAGCAACAATGGGACCATTAC[T/C]ACAACTGCTTTACCTTTAAGATCCTATTTGCCTCCATCAGAAATGTGCCA
Gl_018097_Class_I	N/A	N/A	Chr07	344961	Unique_Gl	Tm1_Mira454_Contig_3874	TTTGCTTGATGAATCAACAAGAGATAAGAAAAGGGTGGATTCTTTTGGAT[T/C]ATCTAAAAATCTCTTAGGGTTCGATTAATATTTTTATGTTTATATAATAC
Gl_018149_Class_I	N/A	N/A	*	0	Unique_Gl	Tm1_Mira454_Contig_3883	TCCACTGGGTATGAATAGGTATAAGCATTTATTTCATCAACTAATGAAGT[T/C]ATTCTTACATCTTCCGCAGCAAGACATCCTGAAGATGGAAAATGTGTGGA
Gl_018155_Class_I	N/A	N/A	*	0	Unique_Gl	Tm1_Mira454_Contig_3885	TGAGCATTTTTAATATCTTTGGCCAGACCAAGTGGATTTAGCAGTGGACC[T/C]CCAGGGTAGCCAGGTTCTAAACCTTCCAGTGCAGCTTCCAATCCAAAGAA
Gl_018186_Class_I	N/A	N/A	Chr13	44402877	Unique_Gl	Tm1_Mira454_Contig_3890	ATTTTATATGTAAAGGGGCTACATTTAGACTTGTGTTCCCTTGGAAAACT[T/C]TTCACTAATTAGAACTCTACAGAATAACAAGTTCCTTTTTGCCTGCCTAT
Gl_018190_Class_I	N/A	N/A	Chr08	16784943	Unique_Gl	Tm1_Mira454_Contig_3892	ATTCTCCAACTTCAGCACCTCCACTGCTCCACCATGATGATACAGTTGAC[T/C]ACCACTGTGTTGAGCCGTGGACAAGGAGGAAAAGAACAAAAAGATCCAGA
Gl_018192_Class_I	N/A	N/A	Chr08	16784484	Unique_Gl	Tm1_Mira454_Contig_3892	GAGGACATAAAAGATGCCACTACGAAGCTGGCAGCAACAATAATAACAGC[A/G]GTAACGATGGTGTTAAATCCTGGAGCCAAAGTCAACGTGACTTCGACTTG
Gl_018193_Class_I	N/A	N/A	Chr08	16784239	Unique_Gl	Tm1_Mira454_Contig_3892	GATTTAGAATAGGTGAATGATTGGAGTGGACTTTGTTGTTGTTTATTTTA[T/G]TCTTTTTCTTTTTCAATTTAATTGGCATGTTTTAACGTTATTTATTTAAT
Gl_018233_Class_I	N/A	N/A	Chr10	61628493	Unique_Gl	Tm1_Mira454_Contig_3901	CGGATTACTGACAACCATTGAGATGTTCATAATAATTCTTCCTGTTAAAA[A/T]GAAACAAATTCGGTTCTGCGATTTAATACCAACAACCGCTAAAAGAAATC
Gl_018234_Class_I	N/A	N/A	Chr10	61628391	Unique_Gl	Tm1_Mira454_Contig_3901	AACTCGAGATAATTGTCTGAACCTTTCTGATTATAAGCAGCTGCATTGAC[A/G]GCAACCTTTTCACTTGTTGATGCCGGTGAAGCTGGAACTCGTTCAAGCTC
Gl_018235_Class_I	N/A	N/A	Chr10	61628136	Unique_Gl	Tm1_Mira454_Contig_3901	GCTGCGAAACTCACAATGGGTGATTCTGGAAACCGAAGAGGTTGTCCTAC[C/G]ACATTGAACAATGTTGCTCGGTTCCCGGATCCCTTGAAAGGAGTTTTACC
Gl_018244_Class_I	N/A	N/A	*	0	Unique_Gl	Tm1_Mira454_Contig_3904	AATAAAGTCAAGTTGGTTTTTWAWTATAATTTTCAGGGAGTAGTAGTTGC[T/G]TCACTGGAGAATCTGGAATGTTAATTCACTTGTACTGTCATCTACTTCTC
Gl_018252_Class_I	N/A	N/A	Chr06	33313276	Unique_Gl	Tm1_Mira454_Contig_3905	ACCAAAATCTCTGCACCTTCGGGTGACTTTGGTTCATTGGCTCCGGGTGG[A/G]ATGTTCTTAGCTGTTGCAGTCAAGTTACCAAAGCCCACACCTAGACATCC
Gl_018267_Class_I	N/A	N/A	*	0	Unique_Gl	Tm1_Mira454_Contig_3909	MWTWWTWTCAATAAGACAAAGTATATTAGACTTARCTACAAGAAACCAGG[A/G]AAATTTATGGAATGCTAACATTAAGCTCTCCTACATCAAACCCAATGATC
Gl_018268_Class_I	N/A	N/A	*	0	Unique_Gl	Tm1_Mira454_Contig_3909	TGGAATGCTAACATTAAGCTCTCCTACATCAAACCCAATGATCTTTTTGT[A/T]CTGATGTGCAACACCTGGTCTCGCAAAGTTGGTTCAAGATACAACCGATC
Gl_018269_Class_I	N/A	N/A	Chr06	26685066	Unique_Gl	Tm1_Mira454_Contig_3909	CAACACCTGGTCTCGCAAAGTTGGTTCAAGATACAACCGATCATGACAAC[A/T]AATTGCAAAAGACCAAACATGTTGGTCATCATGTGACCTAACTGCAAAGA
Gl_018272_Class_I	N/A	N/A	*	0	Unique_Gl	Tm1_Mira454_Contig_3909	ATGAATGAGCTGGGACTTTATTATTATTTCCCAATATAATATGGGTACCC[A/G]CTCATTCCCATGGGGGTAGTTGGTGGGATTCCTTGTGGATCCTTCTTTGC
Gl_018356_Class_I	N/A	N/A	*	0	Unique_Gl	Tm1_Mira454_Contig_3930	ACAACTGTGAACTCTTGGTGCTCGATATGTCGTATGTGTAGCTGTTCCAA[A/G]AGATTCTAGTCGCCAAATAAGAGTAGCTTAGCAACTACAAGATTTGTGTA
Gl_018381_Class_I	N/A	N/A	Chr08	48272320	Unique_Gl	Tm1_Mira454_Contig_3934	GCCTCTTCATAGCGCTCTTCCTCTTCCTCTTCCTCCGATTCTTCATATTC[T/G]GGCTCCTCGTCCTCAATCCTATTGTGTGCAGACCTCTCATCTTCTTCCCC
Gl_018387_Class_I	N/A	N/A	Chr02	57134994	Unique_Gl	Tm1_Mira454_Contig_3935	AAGACTGTTTTAGGATCGAATGATGATGTTGTTAAGTTATTGAAAACTTC[A/T]GCTTGGTTTCTCAAATCTGATTTGCAAAAGACTATGATGCCTAATATAGA
Gl_018388_Class_I	N/A	N/A	Chr02	24632613	Unique_Gl	Tm1_Mira454_Contig_3935	AGATTTTTCTTGCTTAAACCTGAGAGCATTAAGCAGTTTGTTGAAAGGGC[A/G]GATGCCTTGGGGTTCGATAGGAAGTCAAATATGTTTCTTGCTGCTATTAG
Gl_018391_Class_I	N/A	N/A	Chr02	57135514	Unique_Gl	Tm1_Mira454_Contig_3935	CTTAAAAGAGCTCGAGGAAGTATCCATGTCTATTGTGGGCACTTAATTGT[T/C]AAATTTTGTATAGTTGAGGGCACATATCAAATCTTTGATGTACTTTGGGT
Gl_018474_Class_I	N/A	N/A	Chr04	60145777	Unique_Gl	Tm1_Mira454_Contig_3957	TAGCAAACTAAGTCAAAGCAGTGCTAAGAAACTTTTATATAGTTTTATAC[T/G]TACACTTTCATCTATCCCACTCCAAATCGAAATGCTGCTTTGGGTTTACC
Gl_018494_Class_I	N/A	N/A	Chr07	7670023	Unique_Gl	Tm1_Mira454_Contig_3959	ACTCCAACCCCAAGGCACACTCCGAGGCCAATTCCAACACCAACTCTAAC[A/G]CCGGCGTTAAACCATGAAAGTTGGCCATCTTCGCCAGCATACATTTCTTC
Gl_018524_Class_I	N/A	N/A	Chr13	14667128	Unique_Gl	Tm1_Mira454_Contig_3968	GTCTTCATCATATACTTGCTTCCCCACTATTGATGAAAATGAGGCCTTAT[T/C]TGTTCATGCAGCACCACCACCACCTTCGTCACCTTCGGGATCGAGGGGAA
Gl_018591_Class_I	N/A	N/A	Chr03	3014252	Unique_Gl	Tm1_Mira454_Contig_3980	CTCGATGTCTATTCCTATGGTAACATCAGAGTTCTCATCAACCTTGTCCT[T/C]ACCAGTGAAAGAGAAACTCGACCTTTCATCTCTTAGGTTAGTTCAGGAGT
Gl_018592_Class_I	N/A	N/A	Chr03	3013984	Unique_Gl	Tm1_Mira454_Contig_3980	CTTACCTTCTTATCGGAAGGGTYGGATGGCAACCGCATACAATTGCAGAA[T/C]ACGCCTTTCAGTTCACTTTCGAATAGCAGCTCAGGGAGCAGTCCAATAGC
Gl_018621_Class_I	N/A	N/A	Chr09	8838553	Unique_Gl	Tm1_Mira454_Contig_3989	TGTCCACCAAATATGGTAGCAGCACTTGCTGAAGTAATCCGGGATGAGGG[A/C]CTCATGGGTCTGTACAGAGGGTGGGGTGCTAGCTGTTTAAAAGTAATGCC
Gl_018622_Class_I	N/A	N/A	Chr09	8838273	Unique_Gl	Tm1_Mira454_Contig_3989	AAGCTYTGGGATGGCTGATGATATTTATTAGTATCAGTGCCCRTATATAT[A/T]TTTTAATCTGAATAACCCTAGCAATTTCTACAAAATTCTTTTTTAATTTT
Gl_018623_Class_I	N/A	N/A	Chr09	8897446	Unique_Gl	Tm1_Mira454_Contig_3990	TCTTTGAAAGTTAAGGAACTTGATACCGTAGGCAAATACCAAGAAAAACA[A/G]CAGACACCAACCGATGTGTACGACAGCAACTACAGGAAGGAACTCATACT
Gl_018690_Class_I	N/A	N/A	*	0	Unique_Gl	Tm1_Mira454_Contig_4004	TTGTTGATTTGTTATTWTWGYGATAGGTTTGAGGAAGTCAATATGTGGTG[T/C]CTATGACCAAAAGATGAGATGAAAAAAAATCTTCCTTTTGGATTTCTGAT
Gl_018733_Class_I	N/A	N/A	Chr06	33095683	Unique_Gl	Tm1_Mira454_Contig_4009	ACTGGGAAAAGGGTCGTTGAACAGCTACTTTCTAAGGGATTTTCAGTCAA[A/G]GCTGGGGTTCGTGATTTGGGGAAAGCTAAAACTTTGCTTTCTAACGACAA
Gl_018828_Class_I	N/A	N/A	Chr01	47471071	Unique_Gl	Tm1_Mira454_Contig_4029	TGGTTCTCTTTTAACATCATAAACCAAACATTTTTCACAAGGTTAAACTA[T/C]TAGGCTTCATAGAAAAAGTTTGTTCCAACAGACTCTACTTTATACTCATA
Gl_018840_Class_I	N/A	N/A	Chr05	57944759	Unique_Gl	Tm1_Mira454_Contig_4035	AAACAATGGTAAGCAAAACGAGGCAACAAAACAAGTAGACGCTATATGCT[A/T]AAAACATCATAGTTGAAGATAAAGTCTCACCATAATTGTCCAAAAACCAA
Gl_018841_Class_I	N/A	N/A	Chr05	57944690	Unique_Gl	Tm1_Mira454_Contig_4035	ATAAAGTCTCACCATAATTGTCCAAAAACCAAAGAAAACATGCTTCAGAA[T/C]TGATTCAGCTGGCACTACCCCCAAGTACACGAGTAACTATTAGTTAAAAG
Gl_018842_Class_I	N/A	N/A	Chr05	57944567	Unique_Gl	Tm1_Mira454_Contig_4035	TCCGCAGCACTCTCTTCCTTGCCCAACACAACCACTACTTTCTTTAAAAT[T/G]GCTTCAGTAGGCTGGTGAGAGTTCTCTACAGCCTTTGAAATAGCTTGCCA
Gl_018843_Class_I	N/A	N/A	Chr05	57944483	Unique_Gl	Tm1_Mira454_Contig_4035	TTTGAAATAGCTTGCCATTTCTCACCATGCTTCGGTTCTGCAGCAACACA[T/C]CTTTTCATCACATCTTTCTGGTTCTCCTCACTACCATGCTGAAGTTCAAA
Gl_018851_Class_I	N/A	N/A	Chr09	23867734	Unique_Gl	Tm1_Mira454_Contig_4038	CCCGGACGCACATACAGATTCTATAAAGGAGACACGGTTTTTGAATTCGG[T/C]TATGGCCTTAGTTACTCAAAGTATTCGTATTCGTTTACCCGTGTGTCCCA
Gl_018877_Class_I	N/A	N/A	Chr04	43139311	Unique_Gl	Tm1_Mira454_Contig_4044	AGATCTCTATCACGAAGTTGATGGCTTTCGAGCTACAAATTTGGGATCAG[A/T]ACCACGTTTTGCGTATAAAGAGCCCACAGCTGGAACTTCAGTAGCTGAAG
Gl_018922_Class_I	N/A	N/A	Chr08	231078	Unique_Gl	Tm1_Mira454_Contig_4050	CCAGGAACAAAACCCGCAAGGCGGATCTGGTCTTCAATCAACATTGGCAC[A/G]GAAATATATGTGAGCCACACAAGAGAGACTGCAGAGTGGAGTGTAAGTGA
Gl_018956_Class_I	N/A	N/A	*	0	Unique_Gl	Tm1_Mira454_Contig_4059	AACAACAAAGGATTCCAAAAAGTGAACATGAACATATATAATTTATGTAA[A/G]CCCATCCATTACAATTGATCAATGTGATCAGAGTACATCAGCCAACATCC
Gl_018961_Class_I	N/A	N/A	Chr09	32063858	Unique_Gl	Tm1_Mira454_Contig_4059	TTCTTTACCTCCATGTCGGCATGGTCAGCAGCATACAGTTCATTGTTTAC[A/T]ACTGCAACCAGTGGGGGTGCCCCAGGTGCCACAGGCTTCTCAGCCTCACC
Gl_018968_Class_I	N/A	N/A	Chr04	52707317	Unique_Gl	Tm1_Mira454_Contig_4062	AAATTCCAATTTTAAACTCATGGTATTGTTGATGACAAGTTTTTTAACTT[T/C]TATCCAAGAAACATCATATGACAACACAAAAGCATATGTTTTGTTCCCCG
Gl_018969_Class_I	N/A	N/A	*	0	Unique_Gl	Tm1_Mira454_Contig_4062	AACATCATATGACAACACAAAAGCATATGTTTTGTTCCCCGCACCACCAA[T/G]AGTGTGCCTATGAGATATCCTTGCGTATGGTTAAGAGGTAAGACTATTTG
Gl_019008_Class_I	N/A	N/A	Chr06	47584911	Unique_Gl	Tm1_Mira454_Contig_4071	GATGAAAAGGAATTGCAATTTTTCACTAGTGCATCTAATTTATCCAGTGA[A/G]CAGAAAAACTCGAGGTAAGCCTTCTGGTAAACGTACCCTCCTGGGCCACC
Gl_019017_Class_I	N/A	N/A	*	0	Unique_Gl	Tm1_Mira454_Contig_4073	AACGTTTCCACAATAACAATAACAAAAATGTTTACCAGTGCTCAGATTAG[A/C]GACGCAGCAGGCATCATCTCATGTCTAAGGTACAAGGATACCAATAGTTT
Gl_019049_Class_I	N/A	N/A	Chr13	50181697	Unique_Gl	Tm1_Mira454_Contig_4078	TCTCATCCAAAAGCCACTTCTACAAGAAACGATAATGGAGGATTACTGTT[A/G]TTATTATTATTATCATCAATATTATTGTTATTGTTATCAGCTTTTTGTCT
Gl_019093_Class_I	N/A	N/A	Chr08	47060487	Unique_Gl	Tm1_Mira454_Contig_4085	ATCATATCGGAAAGTTCACGGAAGGTCAAGGGATGGCCCATCTTAGCCAT[A/G]GAGCCAGCAAGCTCCGCGGGCGTAATAAACCCATTGCCATCCCGATCAAA
Gl_019141_Class_I	N/A	N/A	Chr08	56892063	Unique_Gl	Tm1_Mira454_Contig_4100	TTCCCATCAATTTCGGAGTGGTGAGGAAAATCATATGGCATTTCGGAGGC[A/G]TCAAGCCATGCTTCCTTGAAAACCTTCACAACTTCCTCGAACACTACTGC
Gl_019203_Class_I	N/A	N/A	Chr04	1142031	Unique_Gl	Tm1_Mira454_Contig_4109	GAGGAGCAATTCTAACACAATATACAGGGAATCCGGTGTAAAATTTCAAC[A/G]GTCCGCCGGACTTGAGGGTTTTCATAGCGCAGTCTAGAGAACCGTTGTAT
Gl_019213_Class_I	N/A	N/A	*	0	Unique_Gl	Tm1_Mira454_Contig_4111	CTCCCATATTAGCTACTGCTTCTACCACATTATGCACGCCCAACATTTCC[A/C]CTGCAACCTTTCTGAAATGCTCATGCAACTCTTTGTTGTTGAAGCACACA
Gl_019223_Class_I	N/A	N/A	Chr02	27719848	Unique_Gl	Tm1_Mira454_Contig_4112	TCACTTCAACTATGACTCAGCCACCGGATTGGTGACACTTACATTGCCAG[A/T]GCCATCGGAGGAGATGTACAGATGGCACGTAGAAATTCAAGTCTAAGTTT
Gl_019224_Class_I	N/A	N/A	Chr02	27719778	Unique_Gl	Tm1_Mira454_Contig_4112	AGATGGCACGTAGAAATTCAAGTCTAAGTTTAGCTTCAGGTTATTTTATT[A/T]GGCCATCATATTAAAAGTCATTATTGTATTGAGGGAGATTTCATGGCTTT
Gl_019231_Class_I	N/A	N/A	Chr02	45812755	Unique_Gl	Tm1_Mira454_Contig_4115	TATTCTTAGATCAGTACTGATAGTAATAGTAATAGCAGACGATTCGACAT[C/G]GGATTTTCTTGCCATGGTCTATCCATTAATTAAGTTTCCTTGCGGAGATG
Gl_019271_Class_I	N/A	N/A	Chr01	1869311	Unique_Gl	Tm1_Mira454_Contig_4122	ATTGCTTCAGATCCGGGTCTAACTCCTCAGGTTGCTTCATTTCTTCATCA[T/C]CAGGGGCTCTATAAGCATCAGCAATTTCCTTGCCTTGATTTAATACATCG
Gl_019285_Class_I	N/A	N/A	Chr08	50860203	Unique_Gl	Tm1_Mira454_Contig_4123	CTGGAAGTAATTTGCTCATAGAGATCTCTTATCTTCAATCCGACAATGGT[T/C]TGGAAGAGGCCAGTTCCGTTGTTACTTCCTGGGAAATCCGCATGCTTCAA
Gl_019286_Class_I	N/A	N/A	Chr08	50860282	Unique_Gl	Tm1_Mira454_Contig_4123	CTGGGAAATCCGCATGCTTCAACATTTGCTGGGTGACTTCTCCATAGAAC[T/C]TGGTGGAGATGTTGCTCAAATGGCTTTCAACATAAATAAGTTCATCTAAT
Gl_019287_Class_I	N/A	N/A	Chr08	50860639	Unique_Gl	Tm1_Mira454_Contig_4123	TCTTTCATTATCAACCTAACTCTCAAAACCTTCCCTTCATTGTCGTCTGG[A/G]ATGAGCTGAGTTGGCAGCACTTCGATCACTGCATCAGCATATTTCTTTTG
Gl_019402_Class_I	N/A	N/A	*	0	Unique_Gl	Tm1_Mira454_Contig_4141	CTTTTCCCACTGTCAAAACTCTTCCCMACTCGGCTAGCTATAAATATCAC[T/C]GGAACCCGAGGATCGTTTGCCACGCTTGATCTTTTCGAGCTGCACCTGTG
Gl_019403_Class_I	N/A	N/A	Chr11	2960032	Unique_Gl	Tm1_Mira454_Contig_4141	TGACCAAACCTTTCTAGAGCTCTTGCCAATCTCTTCATCCCTTCCCTCTC[C/G]TCTCCCTCTCCTTCACTTTCCTCTCCCTCGCTTTCCTCACCCTCCTCCTC
Gl_019404_Class_I	N/A	N/A	*	0	Unique_Gl	Tm1_Mira454_Contig_4143	CCAATTCTGACAAACCATCACCATATAAACAACTTCATATATAGGCGGAA[A/G]AGAAACAGAGTCCATAACTTCTAGGTACGTTTATGTATATAGCAAACCGT
Gl_019405_Class_I	N/A	N/A	Chr06	50006833	Unique_Gl	Tm1_Mira454_Contig_4143	GCAACCTTGTAATGTTGGTGCTTATGATATATCAAGTTCTGCGAAAGGTA[A/G]ACCATGCAGCTCAGTCTCGTAGATTCAGGTTCTTCCATGGCTCATGTTCC
Gl_019454_Class_I	N/A	N/A	Chr02	51726284	Unique_Gl	Tm1_Mira454_Contig_4157	ACGGCGAAGTAGCTCAGTCATGATATCAACGGAAGCAACATCCTCCAAAG[A/C]CACAGCAGAATCCGCCATTTTCTTTCTGAAAAAATATTACTATSMATGTT
Gl_019471_Class_I	N/A	N/A	Chr13	51417404	Unique_Gl	Tm1_Mira454_Contig_4163	TGCAATTACGTAACCGATCTTATAGCCAGCATCCAGCTTTTTATCGAGTA[A/G]AGCCATTAGGCTGCTGAAGGTGAGAGAAAACTGAGACCCAAATGTCTGCA
Gl_019560_Class_I	N/A	N/A	Chr05	43714991	Unique_Gl	Tm1_Mira454_Contig_4183	CAAACCAGTGGCTTAATGCAGAGTCTTGGCTTAGTACTAACCAGGTTTTG[A/G]GGTAAAACTGACACACCAACCAATAGCGATCCATTAGGCACTCCAGAAAG
Gl_019575_Class_I	N/A	N/A	Chr10	1364017	Unique_Gl	Tm1_Mira454_Contig_4185	TCCATGTGTTTGTGTTGATATATATCTGGGGAATAGCAACCGTTCTCCGA[T/C]GGACAATAAACCCATATGTTGCATTTCTTTTCACCTGGCTTTGCATTTTT
Gl_019615_Class_I	N/A	N/A	Chr11	26059472	Unique_Gl	Tm1_Mira454_Contig_4194	AGATAATGGTTGCTGGCGGCAGTATGGTCCGAAAGCCCTGCTGGATGACC[A/G]GTCCATTGAGAAACAATCCCAAGCAACTGGCTAGTAAGATTTTGTTGCTC
Gl_019616_Class_I	N/A	N/A	Chr11	26059592	Unique_Gl	Tm1_Mira454_Contig_4194	ATCTGGTTCATTTCTGCTCTGTGCTGATTTAGCATTTCATCCATCCTCGT[T/C]TTCCATTCTGATTTCTTTCTATTCATCCTCTCCTCCCATTCGCTCTCTTG
Gl_019617_Class_I	N/A	N/A	Chr11	26059706	Unique_Gl	Tm1_Mira454_Contig_4194	TCTTTTCTTTTTCTTTCTTTCTCTTCACTTTGCTTTTCCATAGCTTCCCA[C/G]TCATGAATTCTCTGCATTCTCAGCTTCTCCCTAGCCTTCTCTCTTTCTTC
Gl_019618_Class_I	N/A	N/A	Chr11	26059760	Unique_Gl	Tm1_Mira454_Contig_4194	TGAATTCTCTGCATTCTCAGCTTCTCCCTAGCCTTCTCTCTTTCTTCCCT[T/C]CCCTTTTCTCTTTCTTCCAACCTTCTTTCCCATTCTTTCTCAAGCTCCAA
Gl_019619_Class_I	N/A	N/A	Chr11	26059916	Unique_Gl	Tm1_Mira454_Contig_4194	AACCGAGCCTCCAATTCCCTTAACTGCCCCAACTGGTTCACTAGAAACCC[A/G]AATGCCTTCTTCTCCAATCCCTTCAACACTTTCCTTTTCTTTTTCAAATT
Gl_019620_Class_I	N/A	N/A	*	0	Unique_Gl	Tm1_Mira454_Contig_4194	ATCATACTCGAATCCCAAACCTAACACCCCATTCTCTCCCCCGTCAATTC[C/G]CACAAAATCCCCATCCCCGGATTGACCCATTTTCCCAAACTCCACAATCT
Gl_019636_Class_I	N/A	N/A	Chr09	1601699	Unique_Gl	Tm1_Mira454_Contig_4198	AAATTATGGATCTCATCCATCCATGGGTTTTTCTCCTTTGCCGGATTTAT[T/C]GTCCTCAAAGCTTTCCAAACTGCACTGTTACACTTGAATCCTGAACCAAA
Gl_019673_Class_I	N/A	N/A	Chr02	8325865	Unique_Gl	Tm1_Mira454_Contig_4208	ACGTACAAAAGCATATACATCCCAAGGCAAAACCCTTAATAAGAGTTTGA[A/G]ACTTGATTTGCTGCTAAACAGTTTCTATGGAGGATTCAGACTCCCAGTTC
Gl_019689_Class_I	N/A	N/A	Chr06	37109723	Unique_Gl	Tm1_Mira454_Contig_4211	ATATGATCTAGCCAAATGGGGTGAAGACACGAGTGTCAACCCGCAGACAC[A/G]GCATTCAGTAGGAAGCTCACATGCACGGGCTTTGCATCTTGGACAAGTGT
Gl_019845_Class_I	N/A	N/A	Chr07	60719679	Unique_Gl	Tm1_Mira454_Contig_4249	GATAATCTTCCACGTACACTCCTTATGTACTACACGAACTTCATATCGTC[A/C]CCGGAAGGTTACTTCCACACCGTAATTTGCAATCATAAAGATTACCAGAA
Gl_019846_Class_I	N/A	N/A	Chr07	60719778	Unique_Gl	Tm1_Mira454_Contig_4249	AACACGACCGTGAACCATGACTTGCATTATATACGATGGGATAACCCTCC[A/G]AAGCAGCATCCAATGACTTTGACGTTGGAACATTTCGACGACATGGTTCG
Gl_019868_Class_I	N/A	N/A	Chr03	14893646	Unique_Gl	Tm1_Mira454_Contig_4253	CATTCTTGTCATACAGCCTTCCTTAACATGCTCCTGAGATCGAATATATT[A/G]TATTTCAGTATCACGGCCAAGGCTTGCTGGATATAAGACTATTGATTAAT
Gl_019869_Class_I	N/A	N/A	Chr03	14893471	Unique_Gl	Tm1_Mira454_Contig_4253	TCCATTCAGTTTCATTGTCCTCAGTGGCACCTTTGGCAATTTTATTTAAA[T/C]TTGCTTCTGCTTCCTGATGCTCTAAACTCGAATTCTCTTCAGTTTCCTTG
Gl_019944_Class_I	N/A	N/A	Chr10	33836562	Unique_Gl	Tm1_Mira454_Contig_4265	CTAACTAGCCAATCCAAACTGGGGAAAGCAAAGTACAAAATGAGAAAAGA[A/C]GGGACAGCGAACACCACAGTGATAAGAATGTACAGAGCAAAAACGGCTGC
Gl_020016_Class_I	N/A	N/A	Chr02	13048483	Unique_Gl	Tm1_Mira454_Contig_4273	CCTTGGATTAATAGAGAATCCATTGCTCCTCTCATCCTTACTAACCATAT[T/C]AAAAGCATCATGAGAGCTCCGTTATCACGCGTTCACACTTGTCTTCTAAA
Gl_020019_Class_I	N/A	N/A	Chr04	11164167	Unique_Gl	Tm1_Mira454_Contig_4273	TGTTAGGAATTTAGGGTTTAAATGGGAACTGAAAAGAAAGGGGTTTTAGC[T/C]ATCTACACGGTTGAGGAGAAACGCTTATGTTTAGGGATTTTGTTCYTTTC
Gl_020025_Class_I	N/A	N/A	Chr07	5211587	Unique_Gl	Tm1_Mira454_Contig_4275	AACCCACAGCTTGCGCTCTATGGAAAATCTGTGAAAAGCAGGCAGCCTTA[A/T]GCCCTTAACCCTAGCACATTTGCACTCAGATAACTTTTGGCTTATGGAGA
Gl_020033_Class_I	N/A	N/A	Chr07	5209993	Unique_Gl	Tm1_Mira454_Contig_4275	TTTGTTGTCTTCCCGGAAACCAAATTTATCCCTTGTCCTTATTTCGGCTG[A/G]ACCCTTCGAAAGATCAAGATTGCTCAGGCGTTCACCCTTTGTCCTCGTCT
Gl_020049_Class_I	N/A	N/A	*	0	Unique_Gl	Tm1_Mira454_Contig_4278	TAAGTAATTATTTTGCATGAAATTTTTTAACTTCACAAACATTTTATTTT[T/C]AAAAATTTTAAATTATATGGCAAAATATCAATCAATTTATAAAGTTAAAA
Gl_020087_Class_I	N/A	N/A	*	0	Unique_Gl	Tm1_Mira454_Contig_4284	CAAGGTGACAACCATTCCATTTGATCTTGCCGGATTACGAGGAGCTTGAA[A/T]GTTCTTAGTAGAGAACCTTCCACTCATCGTTTCCAGCATTTTCTATAGGC
Gl_020133_Class_I	N/A	N/A	Chr09	23442895	Unique_Gl	Tm1_Mira454_Contig_4296	GCATAATCCTTATACTTGATCATCCCAGAATCGACATGCTAAGACTCATT[T/C]GATGTGGCTGCATCATCCTTATGCTTGATCATCCCGGAATCGACGAGAAT
Gl_020134_Class_I	N/A	N/A	Chr09	23441807	Unique_Gl	Tm1_Mira454_Contig_4296	TCAAGTTCGGGCAACTCGAGCTCGGGAGCAGTGGCCGGATAAGTAACGGG[A/G]ATATCAAACTGGAGATCGAATTCGTACTTGAGAAGGTTATGGACGTACCA
Gl_020135_Class_I	N/A	N/A	Chr09	23441738	Unique_Gl	Tm1_Mira454_Contig_4296	AATTCGTACTTGAGAAGGTTATGGACGTACCAACACTTGCCGGTCCAACG[A/C]GTCCCTTCCGGATTGGCGGCGGATATCCGGAACCAATCGTTGTCGTTGGA
Gl_020164_Class_I	N/A	N/A	*	0	Unique_Gl	Tm1_Mira454_Contig_4303	GGTAATTGCTTCATATATTCCTGATAAATTTCAGCCTTTCTGATCAACAA[A/G]CCATCAGAGGATAATTCTTTAGGAGGTTGATCAACTGCGACATTTTTGGT
Gl_020176_Class_I	N/A	N/A	Chr07	8213386	Unique_Gl	Tm1_Mira454_Contig_4306	TCAGGCGCCCGCTTCAGATTCGAGGCCCTGATACGGAACGCATCCCTCAT[T/C]GCGATGTAAGCGGGTCGGGTCAAGCGGGTGACAGACGTGCCTGAGTCAAT
Gl_020177_Class_I	N/A	N/A	Chr09	6292512	Unique_Gl	Tm1_Mira454_Contig_4307	TAAGAAAATGCATGGCGAAGTTTCTTCTGCTGCTTTTGAAGATGGAAATG[A/G]AGACTAATCCTTGTTTTGCGTTCAATGATGTTGAATTCAGCTTGCTCCCA
Gl_020243_Class_I	N/A	N/A	Chr11	57233757	Unique_Gl	Tm1_Mira454_Contig_4321	CTTAAACATTTGTGAAATGACTGGAACACCCAGTTTTCATCTAGTTTTCA[T/C]AGCCTCTACACACTTTCATAGTTTATATGCTCTAGAAAGAGTTTGAAAAA
Gl_020244_Class_I	N/A	N/A	Chr11	57233656	Unique_Gl	Tm1_Mira454_Contig_4321	CCTAAAGCTTTTGAAGTAAAATTCATGCATTGACCTTCGGTGCCCATCCC[T/G]CGATCACATGTTCCTTCGCAGCCTTAGTTTTCACGAAAGATTCCCGACCG
Gl_020257_Class_I	N/A	N/A	Chr03	34632519	Unique_Gl	Tm1_Mira454_Contig_4323	GTGTCCGCATCACTTTCAAACATTCGAACCACCTCTGCCACCCCCTCGGC[A/G]ATTTCCTTCTGGATGACACTATCTGGCATGTCAAATGTCCTCCTCATTGA
Gl_020261_Class_I	N/A	N/A	Chr03	34630815	Unique_Gl	Tm1_Mira454_Contig_4323	TTCCTTCAATCTCAGTCGTCCATTTATACTTTTTCTCTTTCACCTCTTCT[T/G]TCTTCTTCCCATCCTTGATCTCCGCTACCCATTTGTACTTCCTCTCAACC
Gl_020307_Class_I	N/A	N/A	Chr07	7846469	Unique_Gl	Tm1_Mira454_Contig_4336	TTCGGCTCTTTCCCTTTGGCTTTTATTTTGAGTTATTATGAATTATATCA[C/G]TGTCCAAAAGAAAATCACACAGCGGGTAAAGGTGGTCATTTATGAAAATT
Gl_020324_Class_I	N/A	N/A	*	0	Unique_Gl	Tm1_Mira454_Contig_4340	AAATATTTGAGAATCTCTACCTTTGTTGAGAATAGAAGAGCATTGACCCC[A/T]TTTTCATGGGTTCAACTTCAATCGTTGCTGTAGTTCACCAACAAGATTAC
Gl_020330_Class_I	N/A	N/A	Chr04	59791916	Unique_Gl	Tm1_Mira454_Contig_4340	TCCTTTTCCACCACTCTTCTCATTCAAAAACTCAACACCTTCAAGCACGA[A/G]AAACGCGGTGACAGCCTCCCACGAAACAATTTTCCATACAATCCCCAAAA
Gl_020331_Class_I	N/A	N/A	Chr04	59791658	Unique_Gl	Tm1_Mira454_Contig_4340	TCTTTCCAAACTGCCCTCCCCTAAATTCCTCAATTCAAAGCACAAATGCA[C/G]TACTTTTCCCCCTAACTTCTCGCCCGAATTTGAAACCACGCGAATAACAG
Gl_020342_Class_I	N/A	N/A	Chr06	42644703	Unique_Gl	Tm1_Mira454_Contig_4342	ATCTCTAAAACCTAAACCCCAACTCAATCATCATTTTTAACATTTATCAA[A/G]AACTTACAAAAAGGAAAACAATCATTAAACACAAACTTCAAAAATAATAT
Gl_020379_Class_I	N/A	N/A	Chr13	39864144	Unique_Gl	Tm1_Mira454_Contig_4346	GGGACCAATCATGTTCTTCCCACATATGGCTATGCGCGGATGTATGGTGG[T/C]GTGTCTCTTGACTCTTTCCTGAAGTACATGACTGTTCAATCTTTGACAGA
Gl_020383_Class_I	N/A	N/A	*	0	Unique_Gl	Tm1_Mira454_Contig_4346	AGTCTATTTTTCCATCTCATTGGATAATACCAAATAAACTCGTGAATGGA[T/C]ACCATTGCTTTTGGAGATATCAGCTTTGAACGAGAAAAGTTGTGGAACAA
Gl_020424_Class_I	N/A	N/A	Chr07	18486490	Unique_Gl	Tm1_Mira454_Contig_4357	TTCTGGTAATGGAAGATGACATGGGTAACAAGCCTTATCAAATAATAGTT[A/G]GAATATAAATCTAACACAGTTTAAAACATCAGAAGTATAAATCTAAACCC
Gl_020425_Class_I	N/A	N/A	Chr07	18486588	Unique_Gl	Tm1_Mira454_Contig_4357	CCCGACAAGCAACTCTGCCTTCAGCCAACCATATCTAAATAAATGATACA[A/T]AACACCACCTCACATTAAAATTTTGCGGGTAAAGAATCAGTTCATAGATA
Gl_020426_Class_I	N/A	N/A	Chr07	18486778	Unique_Gl	Tm1_Mira454_Contig_4357	CTTGAGCTGAGGGCAGAGGTTCCAAACTGTATATGTTGCTTCCACCACAA[T/C]AGAAGTCGTATAAATTGTGGCAAACTCCTTTACTAAAAGGATATACTCGC
Gl_020429_Class_I	N/A	N/A	Chr07	18490177	Unique_Gl	Tm1_Mira454_Contig_4357	ACGGCATATACCAATGACCATGGTCACCAAACAAATCCTCCCAACAACAA[A/C]AAAATTTCAAATCAAATCAAAACATTAAATGACACCACTCGTTGCATCAC
Gl_020436_Class_I	N/A	N/A	Chr11	12363273	Unique_Gl	Tm1_Mira454_Contig_4360	TCTTCTCAATTGCCCATATCTTTGCATTTCATTGGACTTAACTGAGAGTG[T/G]AGATTGTATATGTTTATCCGATCTTCGATGAGGATCATCACCTCTACAAG
Gl_020491_Class_I	N/A	N/A	Chr01	39717369	Unique_Gl	Tm1_Mira454_Contig_4375	ATTCACATACTGTCACTGTTCAAGAAGTTAAGCCAGTACACTGCTTAAGG[T/C]ATGACAGAAATGAACCAAAAAACAAGTGAATCTCAAATGTTTATTAATAC
Gl_020581_Class_I	N/A	N/A	Chr09	7057355	Unique_Gl	Tm1_Mira454_Contig_4396	AATTATCAGTCCCAGATCATAACAACTGCTATAACAGCAACTCCAAGAAG[T/C]ACAGCAAGAAACTTGAAGGAAGGAGTGTCAAAGTAACATTTAGCTTGTGG
Gl_020586_Class_I	N/A	N/A	Chr09	7056587	Unique_Gl	Tm1_Mira454_Contig_4396	GTGAGATCACCGAAAGTTTCATTAGAATCGCTCAAGAAATGGATCAAGGC[A/G]GTGGCCAGGAAAACCCCACCGGCAAACTGTGTGCCTAAGAGGAGGAAACT
Gl_020587_Class_I	N/A	N/A	Chr09	7056356	Unique_Gl	Tm1_Mira454_Contig_4396	TCGTGATCGTCTCCACCATGACCTTTCGTTATGGAGAACTGCAAGAGAAG[A/G]AGAATAATAAACAAGGATGTTGACTTAAATTTTGCGGTGGTGGAAATTAT
Gl_020623_Class_I	N/A	N/A	Chr01	7975173	Unique_Gl	Tm1_Mira454_Contig_4405	GTAAATAGACCATCAACTCCGATCTTGTTTAACCAATAATCATATTCCAC[A/G]TACGGGTCTTGATGGAAATCCAAGTGTAAAAACATGTTTTCATTGCGGTA
Gl_020638_Class_I	N/A	N/A	*	0	Unique_Gl	Tm1_Mira454_Contig_4408	AAGTGTTTGACAGTTTCCGGCAAAAATAAAGAGCCATTTCATACAAATTT[A/C]ACGGTTCAGTCAAATTTAGTTTGCTGAGTTCTCTGATACCTCATTACAAG
Gl_020639_Class_I	N/A	N/A	Chr05	63948168	Unique_Gl	Tm1_Mira454_Contig_4408	TTCGAGAACTTCATTAAAGCCTGAAATGCACAAGGCAGGCTAGTTTTTAG[A/G]TTGTTTAAAGTCATGGTCTTGTTTACTTGGACTAAGTTGAGATGTTTGCC
Gl_020643_Class_I	N/A	N/A	Chr05	63947982	Unique_Gl	Tm1_Mira454_Contig_4408	ACACTTCCCTCAACCTTTTTCTTTAACTCACTCAGTGACGTCAACTCCTT[A/C]TGCAACCTTTCCTGAAGCTTATCAGATTTCCTTTGCTGGCTGTGTTCTGC
Gl_020659_Class_I	N/A	N/A	Chr06	24675908	Unique_Gl	Tm1_Mira454_Contig_4413	GACCGAAGCAGCTATCACCGAGCTGCTTGTGGGGTTGAATTATATTTGGA[A/G]ATTCGAAAGGGAAATGACTGCAAAAGCCTTTTTCCACTGCACGAACTTTA
Gl_020673_Class_I	N/A	N/A	Chr13	43361078	Unique_Gl	Tm1_Mira454_Contig_4418	CTTTCTTTTACTTTTAGTAATTATTGGAACTCGGCTAGGGTAGTTTTGAC[T/C]ACATAATCAGCCAAAATGGCATTTGTTTTCTCTGTCGGGTGAAAGGCATC
Gl_020684_Class_I	N/A	N/A	Chr09	64037753	Unique_Gl	Tm1_Mira454_Contig_4419	CGTAAGCTGCCAGAATCTTCAAGCTGGACTCGGAACTTCTCGAACTGTTT[T/C]TCCAGAGAAGGAGAGGTTTGCGGCGAGTCGGAATCACCGCCGGTCATGAG
Gl_020701_Class_I	N/A	N/A	*	0	Unique_Gl	Tm1_Mira454_Contig_4424	AACTTATCCAAAAACTCAGCAACCAGAAACCAGAATGGAAAAAAATCAAA[A/C]TCAAAATGAATACAAAATAACTAATATTATAGGAGAGAGCATGTGGGACA
Gl_020754_Class_I	N/A	N/A	*	0	Unique_Gl	Tm1_Mira454_Contig_4431	GCGAGAGGTGGTCGGAATCGGAGACGGGAAGCTGTCGGAGGAGAAATTGA[C/G]GAAAGGGAGACAGAATTTGAGATGGGGAGGGAAGAGAGCATGGTACGAGC
Gl_020765_Class_I	N/A	N/A	*	0	Unique_Gl	Tm1_Mira454_Contig_4433	ACTCCGACGCCGTCGTCAAGAGGATGAGCATCGTAACTAACGCTTTGGTG[A/G]TTATTGGCCGGTGCGGAGGCAGAAACATCGTTGTCGGCGATCGAGGCAGG
Gl_020871_Class_I	N/A	N/A	Chr07	49492129	Unique_Gl	Tm1_Mira454_Contig_4445	ATAATGGCAAAACCAGCTGGAGGTCCTGGAAGGAGAGAGCAGCCTGCAGG[A/G]ATGGATGAGGACTAAGTCTTCTGATCTGCAACATTATATGCCATTCCTTT
Gl_020878_Class_I	N/A	N/A	Chr08	8053418	Unique_Gl	Tm1_Mira454_Contig_4449	AGACAGACATAGACATGATTTACCGAAGTACCGAACAATCAAACCGAGAA[T/C]TTATTTAAATAATTAATAACAACTATGGCATTTGATCAAAGGGCTTCCTT
Gl_020879_Class_I	N/A	N/A	Chr08	8053538	Unique_Gl	Tm1_Mira454_Contig_4449	GCAGGAATGTTAACATACCCCACTTTTTTAGGGCTAAATTCTTCGTCAGA[T/C]TCATCATCCTCATGGTACTCGCAACGGGCCGTGAAGATAATCCAGACCAA
Gl_020880_Class_I	N/A	N/A	Chr08	8053705	Unique_Gl	Tm1_Mira454_Contig_4449	AATGTCCCTACTACGATCACGGAGGGAGCTGAAGACGTAGGAGGGCTTGG[T/G]ATCGGCGGGCATGGATAAGGGGTTCAATTGACCGATCTCAGTGAAGACGG
Gl_020881_Class_I	N/A	N/A	Chr09	65842750	Unique_Gl	Tm1_Mira454_Contig_4451	TAGAAAAACTGAAACACGACAGTACTGAAGTTTGTTACTTATTATATAAT[T/G]GAGAAAACAATTAATTAAAGAGAAAAGAATGTAATAAGGTGAAGGCAGGA
Gl_020903_Class_I	N/A	N/A	Chr09	15693265	Unique_Gl	Tm1_Mira454_Contig_4458	GGCTTTAACATGTAATACCTAAACAATCATTTACTTCCCAATAGCAGTAA[T/C]AAAACTATCTAACAAACTAATTGCAAAGCAGCGCGGGGAACTACTCAGTC
Gl_020904_Class_I	N/A	N/A	Chr09	15693176	Unique_Gl	Tm1_Mira454_Contig_4458	AACTACTCAGTCAAAATCTGTACTGAATGATGCATCCTTGTATACAAGAT[A/G]GCGTTAATGCTTTTGGATCTCAACAGAGCGGGCTGTAATACCGATTTAGA
Gl_020905_Class_I	N/A	N/A	Chr09	15691329	Unique_Gl	Tm1_Mira454_Contig_4458	TAATTAAGTTGCAATGTTTTGGTCAAGATGATTGGTTTCCCAGAAAAACA[A/C]CCCGCAACATAAACCTCAATGGTTGGTGGTGATAATTTGGGAGAAGAAAT
Gl_020906_Class_I	N/A	N/A	Chr09	15691257	Unique_Gl	Tm1_Mira454_Contig_4458	GTTGGTGGTGATAATTTGGGAGAAGAAATGAGCTTTCCCTTCAGGAAACC[C/G]CTGCCAGATGTGATATTTGATTCACAATTCATACTCCATTGCTTCATGTT
Gl_020907_Class_I	N/A	N/A	*	0	Unique_Gl	Tm1_Mira454_Contig_4458	CAAAGAACCATAGAAAATGGTATTTGAAATGCCTGTAAAAACCACCACCA[A/G]CAGCTTCCCCAGGGGATCCTACAGATAAGCAAACCAGGGGTCAGCTTTCT
Gl_020929_Class_I	N/A	N/A	Chr10	11546432	Unique_Gl	Tm1_Mira454_Contig_4463	CATTGCTTAACATCAAGCAAATCCAAACATGGGAATTCCATATGATAACC[T/C]GCAAGACCGAACCTCTCGAGCCTTGGCAAATTTTCAAGTATTATTTGCTT
Gl_020930_Class_I	N/A	N/A	Chr10	11546685	Unique_Gl	Tm1_Mira454_Contig_4463	AGATGTATGTCAAACAATTGGAGTCATAAACTGCTAGTTCTCTAAGATTG[C/G]TTTCAAAATGGATGGGACCTTTCCAAATATCTCGTAGCCAAATCATATTA
Gl_020966_Class_I	N/A	N/A	Chr01	7381865	Unique_Gl	Tm1_Mira454_Contig_4468	ACTTCATGTCTACATTAATATAGAACATAAAACTCATCTTCACTGCCTGA[T/C]TGTATCTTGGCTCGCTTCAATTCTTCCTCCCTTCACATAGGATGATATGG
Gl_020977_Class_I	N/A	N/A	Chr01	3019395	Unique_Gl	Tm1_Mira454_Contig_4470	CCAGCTACAGCCAAAATCCCCCATTTAATTAGTTTTATGTGTGGTTTCTG[A/G]AGTTAGGAATGATTCATTTGAATTAGGATTGATTGTAATTCACTTAAAGA
Gl_021029_Class_I	N/A	N/A	Chr07	4672449	Unique_Gl	Tm1_Mira454_Contig_4481	AGCACGTTGTTCAGAAGAAAGTAAATTCTATTGTAAGCCAATCAATCTGA[A/T]GTAGCAAGGGCTGATTGCAACACATCTTCCAGGTATTTTTCAGCAGCAGC
Gl_021031_Class_I	N/A	N/A	Chr04	40354434	Unique_Gl	Tm1_Mira454_Contig_4482	CTTGTTTATTTTCTACTTCCAATTTTGCGTTTCCCTTCAGCAGGAACTGG[T/C]TGCCTCCCATTTCGATGCAAAGGCTGGCCAACTCCATTTCCTAATTTCCT
Gl_021044_Class_I	N/A	N/A	Chr08	51051435	Unique_Gl	Tm1_Mira454_Contig_4487	CAAATTAACAAAAATGAATGTTGATCACTTTGATGGCCTTCCCATTACTT[T/C]TAACAGTACAARCAACACATAATAAGCTGTGCAATCCAAAGTATCTAACA
Gl_021048_Class_I	N/A	N/A	*	0	Unique_Gl	Tm1_Mira454_Contig_4487	TGATATCTGGGATCTCGCCCTGTAGCAGTCCACATTGCAYAATAAGAATT[A/G]CTTATCACTGCCTTCTCTTAGCAATACTCTGCTCCACAAGGTACTTTCCT
Gl_021049_Class_I	N/A	N/A	*	0	Unique_Gl	Tm1_Mira454_Contig_4487	GTACAGTGAGATCAGTTTCACAACTAGTACTTTGATTCATTTCCTCTTCA[C/G]CATCTTTCTTCTCCTTGCTCTCTTCATTTACATTAGGATTAATAGAAGCT
Gl_021050_Class_I	N/A	N/A	Chr08	51052987	Unique_Gl	Tm1_Mira454_Contig_4487	TACCCCACCGTGCAGCTGTGCTAGAACCCTCACCCGAGTATTGATAATTC[A/C]AACTACCAAATTGCTGAAGCTGCTGCAGAATCATTTGCCTCTTGTCTTCA
Gl_021065_Class_I	N/A	N/A	Chr13	4343260	Unique_Gl	Tm1_Mira454_Contig_4490	AAGAAGTTAGTCGATATGCCAATTTACACACATGTAGCACTGGAATCAGA[T/G]AGCAACTCTAAACAACCTGCTCATCACCACAACTATTATTGCCGGGACTG
Gl_021069_Class_I	N/A	N/A	*	0	Unique_Gl	Tm1_Mira454_Contig_4490	GGTTCAATCTCCTGTATCAGATTGGTAAGGACAGATTTCTTAGATGGGGT[A/G]GGATTGGGACCGAAGCCATCATTGAAATGAGAGGCATCAAAATCAGAGGA
Gl_021089_Class_I	N/A	N/A	*	0	Unique_Gl	Tm1_Mira454_Contig_4498	CCACAACCTGTGCAGGACTAGTAGATTTAATCAAATACAAATATCCCAAA[A/G]TTAACACTCCATTGTAGCATTAGTTAGAAAGAAATTGAGAGAGAATAATA
Gl_021096_Class_I	N/A	N/A	Chr09	1287343	Unique_Gl	Tm1_Mira454_Contig_4498	ATGGGAATTAAAGGAGGAGGTGGAAGAGCGAGTCCCAGTTGCAGCTCCAT[A/G]CACTGCACGTCAATAACAACTGAAAACCCAAATTTGGTTTCTTTGGTACC
Gl_021132_Class_I	N/A	N/A	Chr10	23470895	Unique_Gl	Tm1_Mira454_Contig_4504	TTTAAGTACATATGAGATGGGATCGAATATGAATAAAAACAAAATGTAGA[A/C]AAATGATAGATACATTTCCGGCCATCGACAGCTTTGAAAAGTAGTTCTTG
Gl_021137_Class_I	N/A	N/A	Chr10	23471084	Unique_Gl	Tm1_Mira454_Contig_4504	CTCTTCTCCCATTGAACCTACAAAAAAGACTGAAATTTTCACCACTTTTC[A/T]ATCCTATTTTCCGGTCTACACAGCTCTTCCTGAAATGGCTGCAGCAAGGG
Gl_021155_Class_I	N/A	N/A	Chr11	21509664	Unique_Gl	Tm1_Mira454_Contig_4508	TCTCTAGCACAACCCCCCGCTCGTTTATCGGAAACTAAGCAGGAGGCAGA[T/G]CATCATGAAAGCATGGGATGGGATGACGGGGGAAGTATGGTGCTAGCTAG
Gl_021217_Class_I	N/A	N/A	Chr02	59645416	Unique_Gl	Tm1_Mira454_Contig_4521	ACCCCATTAACCCTGTCTTCATTAAACTCCGATGTCTCATCAGCACCAAG[T/C]CTAACAAATTGCTGCCCTACGAAAACAGGGTTTAAGTAACTAGTGTTCTT
Gl_021218_Class_I	N/A	N/A	Chr02	59645308	Unique_Gl	Tm1_Mira454_Contig_4521	TGATAAAACGGGGTCAACGTTTCGGTATCAAGTCTTTGATCCTCGTAGTA[A/G]GCTCGAGCCTCGATACGATCGTAGTATATGCCGATCCTACGGTTGGGATT
Gl_021219_Class_I	N/A	N/A	Chr02	59645257	Unique_Gl	Tm1_Mira454_Contig_4521	GCTCGAGCCTCGATACGATCGTAGTATATGCCGATCCTACGGTTGGGATT[A/G]CGTATTGTCATGTTAAGAGCAAGGTTGTAATGCAAAGTGTTGTTGGAAGT
Gl_021288_Class_I	N/A	N/A	Chr03	29582775	Unique_Gl	Tm1_Mira454_Contig_4535	AAACGCTCCCTCTCATTACATTTTCCACTATTCCTTCGGAATACCATTCC[A/C]CCACCTTACACCGTGTACGCTTGCTGGATTGTGTCTATGTCCAGGTTCTT
Gl_021305_Class_I	N/A	N/A	Chr10	52906222	Unique_Gl	Tm1_Mira454_Contig_4538	TTGTTCCCTTTCTCGTCCTGAATCTCACTGTGAGATCTTGGAGGTGGGCC[A/G]GTGGAGGTGAAGCCGACTCTCCTGATCGACGGACCCTCTGCCAGTTGTTT
Gl_021409_Class_I	N/A	N/A	Chr03	3197749	Unique_Gl	Tm1_Mira454_Contig_4555	AGAAACATGGCCAGAAGCATACCTTAGAACCTATATTTACACAAATTATA[T/C]CTATATCTCAAAGGTTGCTTTCATTTTCTTACGATAGTTATCAATCCAAC
Gl_021434_Class_I	N/A	N/A	Chr09	1768592	Unique_Gl	Tm1_Mira454_Contig_4558	GATCAGCTCCAGATGATAGAGCGTTTAGTGGATGTTCCTCAACCGACAGC[T/C]GTCCAATCATGATGATAAGTTTCCTCTTTTCATTTGTGGCCTATTCAGAT
Gl_021435_Class_I	N/A	N/A	Chr09	1768516	Unique_Gl	Tm1_Mira454_Contig_4558	CTTTTCATTTGTGGCCTATTCAGATCGATACCATGATTCCACCGAACAAG[A/G]AATATCATGCATTTCTACTACAAAGCCTGTTGGAGTCAAATGAAACGAAA
Gl_021445_Class_I	N/A	N/A	*	0	Unique_Gl	Tm1_Mira454_Contig_4560	ATAATATCAACTATAAAGCTGTTGTTCCAACAACCCATTTTGYAAYCCAT[A/T]ATRTAWGCTAGAAAATAAAAAATAATAATTGACTATTGAATTACCATTAG
Gl_021446_Class_I	N/A	N/A	Chr05	56033710	Unique_Gl	Tm1_Mira454_Contig_4560	GGAACCTCTGAACAGAAAATTCCTACAGGATTCAATTGAGCACACTAGGT[T/C]GGATAACGAAACATTCTATCCCAATAGCCAATTTATGATAAAATGCAAAA
Gl_021501_Class_I	N/A	N/A	Chr12	25931743	Unique_Gl	Tm1_Mira454_Contig_4569	AAATGCTCCATTAACCATCAGCTTCTTTAAGAAACAGGTTGTTTCTTCAT[A/C]ATCATGCTGACTGAGCCTCCCCCCACATATATTAATTTGGATGGAAGTGT
Gl_021518_Class_I	N/A	N/A	Chr01	40473198	Unique_Gl	Tm1_Mira454_Contig_4573	TTTTACTTTTACATGGCAACCTTGACTTATTAGTTCCAAAAAGTCAAACT[T/G]AAGTGGTAACCGAATACAAGCATCAAAAGGAAACTCACATTTTTCCTGCA
Gl_021519_Class_I	N/A	N/A	Chr01	40473476	Unique_Gl	Tm1_Mira454_Contig_4573	TTCATCACCACCTCCCAACCTTCCAACCCTTCTCCTTCGGTTCCGGTTGA[A/G]GTTCCTTCAGATTTGCCTTTGGTGGCTGCCAAACTTGATGATTTCTTAAC
Gl_021522_Class_I	N/A	N/A	Chr01	40473896	Unique_Gl	Tm1_Mira454_Contig_4573	GAAGAGGATATGTATGTTGCTACTGTCTTGGCCATGTTACGTCTCTGAGA[A/G]GGGCCTCCCTGTTCCAGAAGGTGACGAGCCATTTGGATCATGAAAGGCAA
Gl_021552_Class_I	N/A	N/A	Chr03	43454033	Unique_Gl	Tm1_Mira454_Contig_4580	TATTAGAAGAATGTGAAGCGGAAGAGAATAATTCTTTGTTAAAAGAGCCA[A/G]GTTTTTCTTCTCAATCGAGAAGGTCTATTTGGTACTGGATCAAGTTGGGA
Gl_021560_Class_I	N/A	N/A	Chr03	43452235	Unique_Gl	Tm1_Mira454_Contig_4580	GTCAGCTAAGAAAATTGCAGAGAGAAGAAGAATTGGTATAGCAGTAAGGT[A/G]TGGTATTGGTTTACAGATAAAATTGTCCATGAGGAACATGTTTATAGGGA
Gl_021561_Class_I	N/A	N/A	Chr03	43452126	Unique_Gl	Tm1_Mira454_Contig_4580	GTTTTATATTTGCTGAACAACTTCATCCGTATGTGACACAAGGGGGGAAC[T/C]AAAGACAAATCTAACATCATGGAGAAAGATCATTTTCTTTCTTACATCAC
Gl_021577_Class_I	N/A	N/A	Chr06	38241982	Unique_Gl	Tm1_Mira454_Contig_4582	AGGTTGGAGAGGAATGATAGAACAAGGGCTCCCAAATACGATGGAGTGCC[T/C]AAAGCACTAGCCACAGACAAGAAGGCTGTAAACATGGCACCAATATGAGC
Gl_021584_Class_I	N/A	N/A	*	0	Unique_Gl	Tm1_Mira454_Contig_4583	CCTGGATAACCAAAGAAAGGAACCAACTTGTTCCCAGGAGCTTGACCTTG[T/G]GCAGCAGCAGCAAATGCAGCAGGGATTGCTGGCGCAGGAGGCATGAAGCT
Gl_021585_Class_I	N/A	N/A	Chr13	44522063	Unique_Gl	Tm1_Mira454_Contig_4583	TGCAGCAGGGATTGCTGGCGCAGGAGGCATGAAGCTAGGTTGTGCATTCA[A/T]GGTTTTGAGTTGCTGCTCCAGCTTTTCCTTCTCGGCTTTCAGCCTCTGCT
Gl_021587_Class_I	N/A	N/A	Chr13	44524420	Unique_Gl	Tm1_Mira454_Contig_4583	AGAAAAACCGGTGTAAGGTCCGTCGGGAACAGGGATATCGTCGATCAAGG[T/C]TGAGTAATCGAAGTGAGACCAGTAACTGGGGTTTTCAGGGGGCACCATTC
Gl_021588_Class_I	N/A	N/A	Chr13	44524491	Unique_Gl	Tm1_Mira454_Contig_4583	AGTAACTGGGGTTTTCAGGGGGCACCATTCTCCGCTGACTTCGAAATTTT[A/T]GCCGGAAAGTTTTAAAATGGTTTTGTTTGATTTTCCGGCTTTCAAAAAGA
Gl_021589_Class_I	N/A	N/A	*	0	Unique_Gl	Tm1_Mira454_Contig_4583	GGAAAGTTTTAAAATGGTTTTGTTTGATTTTCCGGCTTTCAAAAAGAGGA[A/G]GGGGCTCTGCCTCTGTGTGGGAAGAGAGAAAATAACAGGTGCGTCTATCT
Gl_021600_Class_I	N/A	N/A	Chr07	21378756	Unique_Gl	Tm1_Mira454_Contig_4585	AATTCATCTCATCTTTATCCACCAGAGACAGACAAATGAAATTTCTTTTA[T/C]TAAATCAAAGCTTGTGGTGAATTACACAATGGAAATTATACAAACCAAAA
Gl_021601_Class_I	N/A	N/A	Chr07	21378507	Unique_Gl	Tm1_Mira454_Contig_4585	TGGCAAGACCAAGGACAAATTCAAACACAATTCACCTAATGAACAATCAA[T/C]AAAGTATGCGACCCTCAAGTGTGGGGAATGTCAAGCTTGACAAAGCCTCT
Gl_021602_Class_I	N/A	N/A	Chr07	21378455	Unique_Gl	Tm1_Mira454_Contig_4585	AAGTATGCGACCCTCAAGTGTGGGGAATGTCAAGCTTGACAAAGCCTCTT[C/G]ACCACACCAGCCATGTACTTTCCCTGATGCTCTGCAAGCCCAAGCTCAGT
Gl_021624_Class_I	N/A	N/A	*	0	Unique_Gl	Tm1_Mira454_Contig_4591	TTCTTTTAAGTGATGTTTAGCCGTCCAGGCAACAGGGATTGCCTGCATGT[A/T]CCCAGACAATAAACAAGGTGGAGGTTTAACACCATCATCKAATKWTATMT
Gl_021638_Class_I	N/A	N/A	*	0	Unique_Gl	Tm1_Mira454_Contig_4596	AATCAGTTCGGTAACGAACTCGTTGAATTCGTTTATACCGATATGCTTTC[A/T]AATCCTAAACATCCTTACTTTTATTCCGTTGGATTAGAAGGAATCTCCGT
Gl_021639_Class_I	N/A	N/A	Chr03	44240802	Unique_Gl	Tm1_Mira454_Contig_4596	CCGGCACCGGAGAATTTAAAAAGGGTTGATAGAAGAGGAAGTGGAGGAAT[A/G]GTTGTGGATTCAGGTACAACTTTCACTATGTTACCAGCGAGTTTATACGA
Gl_021640_Class_I	N/A	N/A	*	0	Unique_Gl	Tm1_Mira454_Contig_4596	TTTATAACAAGGTAGTAGCCGCCAAAGTACCTGCGATTAAGTTGCATTTC[T/G]CGGGGAACAGATCCAGTGTGGTACTGCCTAGGAAGAATTACTTTTACGGG
Gl_021641_Class_I	N/A	N/A	*	0	Unique_Gl	Tm1_Mira454_Contig_4596	TACGGGTTCGTCGACGGTAGTGATGGAGGAAGGAAAAAGAGGAATGTAGG[A/G]TGTTTGATGTTGATGAACGGTGGTGATGAAGAGGAATTGAGTGGTGGGCC
Gl_021642_Class_I	N/A	N/A	*	0	Unique_Gl	Tm1_Mira454_Contig_4596	TGATTTTGGGCAAAAAGTGAAACTTTTCGAGTTTTGCGAGTTGTTCCTTT[T/C]AACAATATCGTAAATTTCGTTTTTTAGTATGTGCACTTCAATTCTTACTT
Gl_021711_Class_I	N/A	N/A	Chr11	923976	Unique_Gl	Tm1_Mira454_Contig_4609	TTACCCAATTTTCATCACAATCCCAATTAGGCATTTTCAAAGAGAAAACC[A/G]GATCGTCTTCAACCAATAGCTGAATCCTTTTCATCAAACACTTGCTGGGA
Gl_021714_Class_I	N/A	N/A	Chr07	14329743	Unique_Gl	Tm1_Mira454_Contig_4610	GCAAAACAAGAAGAAAAGAATTTGCAGCTTTGTACAATACTAGTATATCA[T/C]TATATATATAAACACTCACTCAAATTTGAGAGGTTTGTTTGTTGCAAAAA
Gl_021717_Class_I	N/A	N/A	Chr07	14329478	Unique_Gl	Tm1_Mira454_Contig_4610	AATTAAACTACAGCAGGCAACTAGGGGCAGATATAAATAGACAGATTCTT[A/G]CTGTATACTTCAAACTTCGCTCCCTTAAATTCTGCTCGAGCACACTAAAA
Gl_021720_Class_I	N/A	N/A	*	0	Unique_Gl	Tm1_Mira454_Contig_4610	TCAGATGGTCAAGAGTAACGGGGTTTTTTCCCTTGAGCGTTAGTTTCACC[A/G]TCTTCAAATGTGTATTCATGCTAACATCAACCCCTGTGATGGTGCCATGG
Gl_021740_Class_I	N/A	N/A	Chr10	53604961	Unique_Gl	Tm1_Mira454_Contig_4616	TTCATGGCTTCGAACCTCGGCTCCTTGTCTTCGAACTTCAGGGCGGGGTA[A/G]ACCTTCATGTAGTCCTCGAACACGAATTTCGGGTACGCAATGGGTTTCTC
Gl_021791_Class_I	N/A	N/A	*	0	Unique_Gl	Tm1_Mira454_Contig_4623	AAAATCCACAAACCAGACCCAATAACCCCACAGCGACATTCCGGTTTGCA[T/C]CGCCGAAATTTTGGTCAATTGAGTACACATTCCCTGGTGAATCGGGTATG
Gl_021809_Class_I	N/A	N/A	Chr09	3277168	Unique_Gl	Tm1_Mira454_Contig_4627	ATAATAGCACCAAGCAAAGCATTCAAGAATTCCACATCATTGCCACTATT[A/T]GCATTCAAGTTCTCCCCAGACCCAATATGCAAAATCACTAAATCAAACTG
Gl_021810_Class_I	N/A	N/A	*	0	Unique_Gl	Tm1_Mira454_Contig_4627	AGAATTGTTACTCAATATAGCAGCTTTCATTCCCATAAACCTCTCAGACA[T/G]GGTTGGAATCAAAGATGACTTTTGAGACTTTACCTCACTAGAAAATTGGC
Gl_021832_Class_I	N/A	N/A	Chr12	32710147	Unique_Gl	Tm1_Mira454_Contig_4633	GGCACCGGATGAGGCTTATAAACCGGTGGTGGAAGAGGTTTCTTGTAGAT[A/G]GGAGGGTGAGGGTAATGATGGTGGAAGCTTTTCAATGGCGGAAGTGGTGG
Gl_021833_Class_I	N/A	N/A	Chr03	32924329	Unique_Gl	Tm1_Mira454_Contig_4634	TGGCCAAGACATACTCAGCTCCTGCAACTGCAAATGTAATTCCGGGACAA[A/C]CTCTTCTTCCAGCACCGAATGGAGTGTACTGAATATGTTGGCCCCTAAAA
Gl_021952_Class_I	N/A	N/A	Chr01	31145563	Unique_Gl	Tm1_Mira454_Contig_4660	TCATTATTTCATCACAAAGTTAGTGCAATGATATTTATACACAAACTTAC[T/C]AAATGTTGCACAAAGAATTGATATCAGAATGAATCTTGTAATAGCTGCAA
Gl_021953_Class_I	N/A	N/A	*	0	Unique_Gl	Tm1_Mira454_Contig_4660	ATGAATCTTGTAATAGCTGCAACAACAGAGTTACTAAACCCAAAATACAT[A/G]AATCCCATATCACCTTCCAAAGCATCTCAAGACCGATGAGGCAATTATAG
Gl_021954_Class_I	N/A	N/A	Chr01	31145697	Unique_Gl	Tm1_Mira454_Contig_4660	CCATATCACCTTCCAAAGCATCTCAAGACCGATGAGGCAATTATAGAAGA[A/T]ATAAACTTCAAGCCAGAAGATCCTCCTGGGAAGTAAGATATTGCATAGTA
Gl_022061_Class_I	N/A	N/A	Chr03	3574260	Unique_Gl	Tm1_Mira454_Contig_4675	GCAAATCTGTGAAAAACCATAATAGTTTCTTCTTCTTCCCTTTGTTTTTT[T/C]ATTGCTCCAAAAATTAGAAGTTTGGACCAGCTGCCAGGATTTCCTCTGTC
Gl_022062_Class_I	N/A	N/A	Chr03	3574311	Unique_Gl	Tm1_Mira454_Contig_4675	TTGCTCCAAAAATTAGAAGTTTGGACCAGCTGCCAGGATTTCCTCTGTCA[A/G]CTTGTTGTCTTTCCCAATCTTGTAATTAGTGAAGGTCTCAAAGTTCTTCT
Gl_022098_Class_I	N/A	N/A	Chr12	240384	Unique_Gl	Tm1_Mira454_Contig_4685	CTCCCACCTATAAGGCTTTGTGGTCCAAAGATCATTGGCTGGTGTTTGTG[T/G]TCATGTGCTTGCGATACATTTGCCCTTCCTTCAATAACATCTTGAGCAAA
Gl_022102_Class_I	N/A	N/A	Chr09	24948775	Unique_Gl	Tm1_Mira454_Contig_4687	TACAAAATGAAGAGGAGGAAAGGAACTCCATGATACATTCATAAGTTAAG[A/G]CTCCTTATCATCCAATCCTCCACAAGGAATCTTAGGACTCGAGTGTGACA
Gl_022108_Class_I	N/A	N/A	Chr09	24952096	Unique_Gl	Tm1_Mira454_Contig_4687	TATCAGGTTCAACATCGACAACGGCAGCGTCGGATTCAGAAGATTTGGGG[A/G]TTGTAAAAAATGTGGGTGTTTTGGAGAGGAGAGAAGTGAGCTTCAAAGAA
Gl_022145_Class_I	N/A	N/A	Chr07	59366287	Unique_Gl	Tm1_Mira454_Contig_4696	GGTTTGGGATTGGGTTCGTGGCAGGGGAAAACGCCGCCGTTTTTGGCCTT[A/G]ATTGCCCAAAGGCCACGCTTGTGGTACATTTTAGACCTTGAGTACTTACC
Gl_022215_Class_I	N/A	N/A	Chr06	652162	Unique_Gl	Tm1_Mira454_Contig_4712	TTATTCATTGAAGACTGAAAATGTCATCTTTTTCTAACTGGAATGCCTAA[A/T]TTATTTCAAGATGGTCCACCAGTGCTAAACAAAGATATCCTTTTGCAGTC
Gl_022216_Class_I	N/A	N/A	Chr06	652405	Unique_Gl	Tm1_Mira454_Contig_4712	GCTTGCAGAAAAGTTATCACCCTCCAAGTAAGCTGTTATGAAATATACAA[A/T]TGTACCATATAACTGTCCCAGAGAGATGGCAAATTGAAGTATGTAGCTAT
Gl_022230_Class_I	N/A	N/A	Chr05	15767695	Unique_Gl	Tm1_Mira454_Contig_4714	TCTCTTTCTTTTTGGGCTCCTCGGTTGAACCAACCTGTTCATTATTCTTT[A/G]AAGTGTGACCCTGGAGAACACCAATCTGATACTTGAGGAGCAAATTCTGA
Gl_022231_Class_I	N/A	N/A	*	0	Unique_Gl	Tm1_Mira454_Contig_4714	TCCTGGATGTTCTTCCATGAACTTTGTCACGTTCAGAACTCGGCCATCGA[T/C]GACAAGCCAACAGTCGTTCTTGGATTTGTGTCGAGACACTTCTGAGAGGG
Gl_022241_Class_I	N/A	N/A	*	0	Unique_Gl	Tm1_Mira454_Contig_4715	AGAAGAGAATATCAAAGCCCTTTGCAACATTTTTTAGCCGCCAACGACTA[T/C]AAATAAAACAGCAGAAGAAACACACACACACACACACAACAAAAGGAGGG
Gl_022255_Class_I	N/A	N/A	Chr09	47008015	Unique_Gl	Tm1_Mira454_Contig_4720	AGTGTGTGAGATCACTAGGAAAACTGACAAGTTGAGTGCAAAGGTGCAGA[T/G]AGAGTTCAGCGTTAGCACAACAGGGTGAAGGTTCCACATCCCATGGGCAT
Gl_022265_Class_I	N/A	N/A	Chr10	50273920	Unique_Gl	Tm1_Mira454_Contig_4724	ATAAGTGTAAGACTTTGATCGAACCAAGTAAGCTTATCTTATTGACTGCT[C/G]AACGGTTTATTCAGACGTTCCTGGGAAGTAATTTTATCGCTCTTCATTTC
Gl_022277_Class_I	N/A	N/A	*	0	Unique_Gl	Tm1_Mira454_Contig_4727	AAGATTAGCTCAAACAGTAACAGTTCAATTGAAGTTGATAAAGAAAATTT[T/G]AAGAAAACACATTCTAGCACCACAAATCAGATTTCAAAATGTTCATATAG
Gl_022282_Class_I	N/A	N/A	Chr09	17569538	Unique_Gl	Tm1_Mira454_Contig_4727	TCAAGCATCTGACCTTTCTCGAGGATCATGGTCCTAATGGTTTGAGCAGG[A/G]GTGGAAGTGGCATCAAAAGATTCTTCCACTCCGTTGACGAAAGTAACGGT
Gl_022293_Class_I	N/A	N/A	Chr06	39398487	Unique_Gl	Tm1_Mira454_Contig_4729	CAACCAATGACAGTGGTTAGATAAATTAAACTAATGGTAACCATGGCAAC[C/G]ATGAGCAAACAGTGACAATGGAAGCTTAATTTCTAATAGCTTATCAATCT
Gl_022376_Class_I	N/A	N/A	*	0	Unique_Gl	Tm1_Mira454_Contig_4743	TCTTAGGGTGATGCTGGAACTGGATCAGTTCCCGATACATGGGAGGCAGC[A/G]TCCTCTTTTGATATCGCTACGAAATTGGCAGGAGCTGCGAGTTTCATGCT
Gl_022393_Class_I	N/A	N/A	Chr06	50959867	Unique_Gl	Tm1_Mira454_Contig_4746	TTGAAATTCATACATTTTCATCATACCCCACTCATTTGCTCAATCATTGA[C/G]CTTTGAATTTTTAACACGAAAAAAAAACAATAGCAGAACATACAGCAAGC
Gl_022397_Class_I	N/A	N/A	Chr06	50959608	Unique_Gl	Tm1_Mira454_Contig_4746	GCCCAAACTCAAACTGTTAGTCGCCACCAGCTACCTTTGTTTTAAGATTT[C/G]CTCAATTGTCACGGCGCCTTCGGCGAGGAGCGGCAGCAGCTTCTTCCTTC
Gl_022412_Class_I	N/A	N/A	Chr12	35209213	Unique_Gl	Tm1_Mira454_Contig_4750	GAAATTTTTCTCTAACACTCTCGATATTCTCGTCAAGCAAAATGACTCAG[A/C]CCAAATAATTCCATTTTGGGATACAATGGTGGGTGGTGGGCTGTTGCCCA
Gl_022413_Class_I	N/A	N/A	Chr12	35209311	Unique_Gl	Tm1_Mira454_Contig_4750	CCAATTTGATTATGTACAATGCATTGATCAGTGTGTTATGCAACAACGAT[A/G]ACGTGCATGATGCTTTCCGGTTCCTCGATGAGATGGCATTCCACGGAGCT
Gl_022433_Class_I	N/A	N/A	Chr01	16479781	Unique_Gl	Tm1_Mira454_Contig_4754	TTTTATTCAACTTTTCTAATCACAAGTGATAGAATAAACCTATGCTATAT[A/G]TACAACCAACCTTACATTACATGTCAAAACTCAAACCTAATTGTAGAAAA
Gl_022434_Class_I	N/A	N/A	Chr01	16479622	Unique_Gl	Tm1_Mira454_Contig_4754	TATATCATCCAATGGTGTTTGTTCCACTTCTATGGTATTGTTGACAGGGA[A/G]AGGGCCTTGTGGGGTTCCAAAAAGTGTGGTAAATATCTGTCTATGGCATT
Gl_022436_Class_I	N/A	N/A	Chr01	16478345	Unique_Gl	Tm1_Mira454_Contig_4754	AGAGCCACTAAGAAAAAACTTGATCAAATTTAGGATTCCTTTTCCTCTCT[T/G]TTTCTTCTGTAATTTGAGGTCTGCAAGGCTGAATCCCCAATTAGAAACTT
Gl_022491_Class_I	N/A	N/A	Chr06	43753959	Unique_Gl	Tm1_Mira454_Contig_4766	TCACCAGAACCAGTTCGATCACAAGTGAACGGTGTTATTAGCACATCTTC[A/T]GTTCCAACAACCACACCATCAAACAAAGGCGTATAATAATGTATTCTGAG
Gl_022494_Class_I	N/A	N/A	Chr06	43753770	Unique_Gl	Tm1_Mira454_Contig_4766	TTCTTGGTTTGATCAAAACTTTCGGCGTAATATTGAGGCCTGTAATTTCT[T/C]TTCCTTTCATAATACTCTTCATCCAGTAGAAACTCCAGCTCCTGCCTTGA
Gl_022496_Class_I	N/A	N/A	Chr04	23361828	Unique_Gl	Tm1_Mira454_Contig_4767	TCTCTTGGGCTGTTGCATTGTCCACACAGGGAAGAATGTCATCCAATGCG[C/G]TATGGGCAGTGGGATTCTGGACCCATTGATCCATGGCAACACATGCATCT
Gl_022537_Class_I	N/A	N/A	*	0	Unique_Gl	Tm1_Mira454_Contig_4773	TAGAGTGAGGTATAAACATCACAACCATAGCCACGTGTGAGGATAGCAGA[T/G]GAATCCGTAACATCCAAGAAAAGATTCATGAACAAATATGGTTTTAGTGC
Gl_022544_Class_I	N/A	N/A	*	0	Unique_Gl	Tm1_Mira454_Contig_4776	TCATCTGGGGTTGGTTCTACTGTCTTTTTTCTATTCACATTAAGCCACAG[T/C]ATCTTTATATCAGTACACCTTTTTGCAGAGAAATGGATTTGGCATTGAAT
Gl_022579_Class_I	N/A	N/A	Chr03	35044430	Unique_Gl	Tm1_Mira454_Contig_4787	CATAGAACTGGTCACCCTTCATTCAAAAATTGAAACAATATGAGAAAGCA[A/T]GCATGCAAAGGAGATTTGATTCAGTCCATCAAGCCACAGTTGTTGATTAC
Gl_022581_Class_I	N/A	N/A	Chr03	35043995	Unique_Gl	Tm1_Mira454_Contig_4787	GAAATCACAAACTCTGTGCCATTAGGTTCGGTTCCAATCTCCTCTTCATC[A/G]ATCTCCAGCTTCCCCTTTCGTGCAACCAACTTTAGCTTGGGAGGCGGCTT
Gl_022586_Class_I	N/A	N/A	*	0	Unique_Gl	Tm1_Mira454_Contig_4789	TAGCTGACCAAAATCCATTGTTTGGCAGCCAACGCGAAACTATTTTAGTG[A/G]ATAATGATTGATTTAACTTGTAGAAACAAGAATCTTGTGATATCATTCCC
Gl_022598_Class_I	N/A	N/A	Chr02	62586174	Unique_Gl	Tm1_Mira454_Contig_4791	ACCAGTTCATCATACGAGTAAGATTGTTTTGAATAGACATCACTGATGTT[T/C]CGAGAAATTCAGAACATGCCAGGCTCAGAAGGTGGATCCGTTCCATCCAA
Gl_022700_Class_I	N/A	N/A	Chr06	48873398	Unique_Gl	Tm1_Mira454_Contig_4809	CAAAATACATAATAAAAGTAATAATCAGACATCAAGTGGTTCAAACTCGG[T/C]TGTACGCAACTGATTTGCTGAAGAGTTGGCGGATATAGATAACTTGAAGT
Gl_022721_Class_I	N/A	N/A	Chr07	50573351	Unique_Gl	Tm1_Mira454_Contig_4813	CTGGCTCAGCAATTTTGCAAAGACATGACTAATACTTCAGACCGGAGCTT[T/G]GACGATGAAATCTTAAGAAACCCGGGGAATTAACGGAATTGAAGTTTTTA
Gl_022777_Class_I	N/A	N/A	Chr13	40488158	Unique_Gl	Tm1_Mira454_Contig_4821	CATACGTATATATATGTATGTATGTATATTTTTTGTTCGGTAAATTACAT[T/C]AAAAGGATCCACAGCAAAAGCTTCTGTAATATCCCCACTCAGTGCCAGAT
Gl_022778_Class_I	N/A	N/A	Chr13	40488221	Unique_Gl	Tm1_Mira454_Contig_4821	AGCAAAAGCTTCTGTAATATCCCCACTCAGTGCCAGATTTGGAGACCCAA[A/T]TCTAATTATGATTCTAAAGACAGCATAAACAATTTGCTTCTAAGTCGTTC
Gl_022791_Class_I	N/A	N/A	Chr03	35286677	Unique_Gl	Tm1_Mira454_Contig_4824	CGATTTTAAGTGTCAGAAATACACCTTCAATGCCAACCGGCAAGCTAGCG[A/G]TGACTTTCAAATCAACGGCCAAGTAGTCCTTTCAATGAAAACGGAAAGGT
Gl_022872_Class_I	N/A	N/A	*	0	Unique_Gl	Tm1_Mira454_Contig_4843	AAGAGCATAATCCTCGTGGTTATGTCTCATTTCAACGCATTGTATAAATA[T/G]GCAGCGATTCCAAGAATTATACATAAGAGGATGATATCAATGCAGAAGTT
Gl_022957_Class_I	N/A	N/A	Chr09	4988696	Unique_Gl	Tm1_Mira454_Contig_4858	AATAATATTATATATTATCACATAAATTTGGCATCTTTTTCTACAAACAA[T/C]AACAGAGCTTAAGGAAGCAAATTTAATAGCAATTCATCAAGCACTAATCT
Gl_023034_Class_I	N/A	N/A	Chr13	48780644	Unique_Gl	Tm1_Mira454_Contig_4874	ACAAGAACACTAATGAGGTTACCCATGGTGCCTGATGCAACAAATAAACC[A/G]GCTTCCTTGCCCATGATCTTAGCGACTTCGGATTCCAACCGGGCCGCGGT
Gl_023176_Class_I	N/A	N/A	Chr05	1205713	Unique_Gl	Tm1_Mira454_Contig_4910	CCAAATGCCATAAATGGGATGTATAAATCTGGTGCATTTATGTCATAAAT[C/G]GGGGGTTTATAGGAAAGCCTACCACCTACTGGCTCGGTTATTCTTGTCCA
Gl_023192_Class_I	N/A	N/A	Chr09	17217652	Unique_Gl	Tm1_Mira454_Contig_4915	ATTGAACCCTGCTTTCCCATATAACAAAGTCTCTGGGGTATTCACCCCTG[A/T]CCCAAATATGCACGTCAAACCAACATTGGGAGCTGCTAATGCTTCAGTCA
Gl_023195_Class_I	N/A	N/A	Chr07	60341133	Unique_Gl	Tm1_Mira454_Contig_4916	GCTGTAGACTTGTATGAGTTCGCAATGGCTGGTTCCAATAAGCCTTCTAC[A/G]AGCTCTTGTACCTTTTTGCTGAAGAAATTAGCGGTGTCTAAACAATTAGA
Gl_023196_Class_I	N/A	N/A	Chr07	60341184	Unique_Gl	Tm1_Mira454_Contig_4916	AGCTCTTGTACCTTTTTGCTGAAGAAATTAGCGGTGTCTAAACAATTAGA[C/G]ATGCGTCTGTTTTCAAGAGTCGTGAAGACTTTTGTTGAGAATGGGAATGT
Gl_023197_Class_I	N/A	N/A	Chr07	60342008	Unique_Gl	Tm1_Mira454_Contig_4916	TCCCGATGTTTTGAATCTCTTTTGCTCGATGAAATCAGGTAAAGTTGTCG[T/C]TGCACCTTCTATGGTTGCTTAGACTTCATTAGCTATAATTTATTGCATTT
Gl_023262_Class_I	N/A	N/A	Chr10	57823231	Unique_Gl	Tm1_Mira454_Contig_4925	TATACAACATATCTAATATTCGACACTCACTCCCTAATACAAAGCTACTA[A/G]CATTTAACATAGGATTACACAGAGAAAGTTGCATGATTACACAAAGATAA
Gl_023271_Class_I	N/A	N/A	Chr06	48342848	Unique_Gl	Tm1_Mira454_Contig_4927	ATCCACTAGGGTAGGGCTTGGTGCAAATTCCTCAAATAAAATTTTTAGGG[T/C]ACAACAATCTGGCATTGTCTAATCTTAATTTACATAAAGAAATACACTAA
Gl_023272_Class_I	N/A	N/A	Chr06	48342769	Unique_Gl	Tm1_Mira454_Contig_4927	ATTTACATAAAGAAATACACTAAAGGAAAAAGGCAATTATAGGAATTCTC[A/G]AAGCCAAAAACTTATGCACGGCTCATATATTGCCCAGTTCTTGTATCCAC
Gl_023294_Class_I	N/A	N/A	Chr09	12391150	Unique_Gl	Tm1_Mira454_Contig_4932	GTACAACCTTACTTGGCCCGTGATGCTTCTCCTTCTTATTACTTGTATCA[A/G]CTGCATCATCATCACCATAATCACTCTCACTATCTGCAGAAGACTCCTTC
Gl_023345_Class_I	N/A	N/A	Chr05	1532067	Unique_Gl	Tm1_Mira454_Contig_4942	TGCAAGGCAAGAAATCATGATGAATTTATTACTTTAGATAAAAGAAACTA[T/C]CTACTATAGTACTTGTAAAAAGGATTATGAAGATGATAAAGAAACATCAA
Gl_023369_Class_I	N/A	N/A	Chr08	53748080	Unique_Gl	Tm1_Mira454_Contig_4947	AGATAGCACAACTTCAGCTAATACAGAAGTCTAGTTAACACAGAGTCATT[A/G]AAACACAAGTGCAACATAGTTCATAATATTAGAAGCAGTAGTGTCCAAGT
Gl_023371_Class_I	N/A	N/A	Chr08	53747430	Unique_Gl	Tm1_Mira454_Contig_4947	CACTTGTCACATCTGCAGAGGACATCTCTCCAATTCTTAGAAAGAAAAAG[C/G]GGTCTACTTTCTGAATCAATTGATGCAGCCATCCAGTCTACTCCAAGAAT
Gl_023372_Class_I	N/A	N/A	Chr08	53747339	Unique_Gl	Tm1_Mira454_Contig_4947	CTCCAAGAATACAAGTACCATTTGAATTGGCAATACTTTGGGACAGACTT[A/G]AGCTATCATTGTTCTGGGAGCTTTCACCAACAACAAACTTCTTGTCATCA
Gl_023373_Class_I	N/A	N/A	Chr08	53747191	Unique_Gl	Tm1_Mira454_Contig_4947	GTCAGAGCACACATCATTGTCAAGTTTCCCAGGTTCATCTTTAGGAGGGA[T/C]GTCTTCCAGCACACTTTTATCCTTGCCAGTTGCAACAGAAGCAACAGGTT
Gl_023377_Class_I	N/A	N/A	Chr10	9136865	Unique_Gl	Tm1_Mira454_Contig_4948	CTAAATATACCATTTTCATCCAATCATGCTTTTACAACTGCTAGTTATAT[A/G]TACTTACTAGTGGAATGCACATAAGTGTACTTTGTGGCCTGAACTAAACT
Gl_023499_Class_I	N/A	N/A	*	0	Unique_Gl	Tm1_Mira454_Contig_4969	TGAATCATTTTCCATACTCCTTTTCTGCTTTCCAATGGCTTTTCTTCTTC[A/G]GGTTCTCTGCTAACTCCCACCATATTCGCATTCAGTGGAAGATCCCAATC
Gl_023500_Class_I	N/A	N/A	Chr10	14497941	Unique_Gl	Tm1_Mira454_Contig_4969	ATGTAACCTCTCTGTCCGTATCGGAATGTGACTGTTATCTTACGTTTGGT[T/C]AGTAATAAGATACTTCCGTCGATGCCGAGATGGGTAGATGCTTCTATGAC
Gl_023504_Class_I	N/A	N/A	Chr11	5605039	Unique_Gl	Tm1_Mira454_Contig_4971	AGTTTAACATTGTTAAGTGCCAAATCAAAGATGATGTGGTTTTATCCTCT[A/G]AATCATGGATTGAATGGGATTTCTGCAAGTGGTTGATCCAACGTTGTTTT
Gl_023531_Class_I	N/A	N/A	Chr05	9180708	Unique_Gl	Tm1_Mira454_Contig_4975	CCTAAACCTCCTAAAGTATCACCGTTATCATCTTGGTTGGATGTTTCAGA[A/G]CTCGCTACTTTCCTTCTCTCTGGCTTCATCAAATTCATGCATTTCCTCTT
Gl_023541_Class_I	N/A	N/A	Chr11	5044592	Unique_Gl	Tm1_Mira454_Contig_4976	AGGGAAACAACATTCAGACCGAGTTGGACTCGAATTTTGCTGACCTTTCC[C/G]GTAGGACTAATCGGAGGGGTCGATCTTAAACCCCTCGAGGATTCCAAACT
Gl_023543_Class_I	N/A	N/A	Chr11	5045411	Unique_Gl	Tm1_Mira454_Contig_4976	TTGTTCTTTGCTTAAAAAGGAATTACCCCCTTTTTCCACTTCTGCTACTA[T/C]GGCTTTTTAGGCAAATTTGATCTTTTTCTTCTTCTTTTTTTATTATCTCT
Gl_023584_Class_I	N/A	N/A	Chr02	18488041	Unique_Gl	Tm1_Mira454_Contig_4983	GCTAATAAACTGAAACTTGATTCAAGTACAACAAGACGTTTGAGGTACAG[T/C]ACTTTTACAATTAAGTAGAGAGCTACAGTCAACATAGTGCCAAGTTGACA
Gl_023585_Class_I	N/A	N/A	*	0	Unique_Gl	Tm1_Mira454_Contig_4983	ATTAAGTAGAGAGCTACAGTCAACATAGTGCCAAGTTGACAACCCCATCA[A/T]CTTTCCAAGCTTGGATGTGCCAATGGTAATGGATACTTTCTCCTCTCTTC
Gl_023589_Class_I	N/A	N/A	Chr02	18488375	Unique_Gl	Tm1_Mira454_Contig_4983	ATGACTCTTCTCTACTTCTCCATACCATTCCATTTGCATTTGGTATCTTG[A/C]GCAACCTACTTGATGGTGATGTAGCGGTTTGTCCCATGCTTGGCCCAGTG
Gl_023612_Class_I	N/A	N/A	Chr09	63104457	Unique_Gl	Tm1_Mira454_Contig_4986	ACTCATATACTATTTTTTCAGGGCATGCAATTGTAAACAACATCTGCCAT[T/G]CATGATGATCATGATAGAGGATGGGGAATGAAAAAAAAGTAAACAAGATC
Gl_023655_Class_I	N/A	N/A	Chr13	54820693	Unique_Gl	Tm1_Mira454_Contig_4994	AAGAGTTGGATCTTAGTGGCAATTATTTCTCTGGTTCTTTTCCTATGGTT[A/G]CTTTATACATACCAAATCTTGTTTATTTGGACCTTAGGTTCAATAATTTC
Gl_023658_Class_I	N/A	N/A	Chr13	54820144	Unique_Gl	Tm1_Mira454_Contig_4994	GTTCCAAGTCTTTTTATAGGGATGTGGGGTTTGATTTCTCATTGAATTGT[A/T]TACCCGGGAGAGATATGCAGAGACCCCAACCTCAGTGCAATGTTATCCCT
Gl_023659_Class_I	N/A	N/A	Chr13	54820004	Unique_Gl	Tm1_Mira454_Contig_4994	CTAGTTTGTGGAGCATTGTTTGAGAACTTGAACCCTAATGTAACCCCATC[A/G]TCATCATCATCATCACCATCTCCATGATCTCATCATACATGAATTAACTG
Gl_023660_Class_I	N/A	N/A	Chr13	54819923	Unique_Gl	Tm1_Mira454_Contig_4994	CATCATACATGAATTAACTGGTATTGGTGCCTGTCATTCATTAATAGCTC[A/C]TGTCCAGGGTTCAAATGCACTTGCTTAATGGGCCAATAATCTGGTTTAGT
Gl_023661_Class_I	N/A	N/A	Chr08	5702412	Unique_Gl	Tm1_Mira454_Contig_4996	AGCTGGCCACCCACAACCTGAATTAAATTTTGTAGTGGACTTGTAAAGAG[A/G]AGTCCCACATCCTGCACATTTATAGATACCTTCTTCGAAGAACTTATCAT
Gl_023662_Class_I	N/A	N/A	Chr08	5702025	Unique_Gl	Tm1_Mira454_Contig_4996	CGAAACCCACGCTTCCTCAGATGAAGGAAACTCCCATACCCAGATGAAGT[A/G]ATGGCCTTTGGCGAAGAAAATGGAAATCTCAAGCGGGGATTACAAGGAAG
Gl_023709_Class_I	N/A	N/A	Chr13	237238	Unique_Gl	Tm1_Mira454_Contig_5004	CAGAACCATCGTCAGCATATAAGCCATTTCCAGAATCCTGATCAACAACG[A/G]ATTTATTTTTTGTTTTCGATAACCTACCAGTAGATTTCAAGGGTTTCATG
Gl_023712_Class_I	N/A	N/A	Chr13	57562952	Unique_Gl	Tm1_Mira454_Contig_5005	CATACACATCAAAATAACTAATTTCTTTCGCAATAATTAATTAAAAAAAA[A/C]AGAAACTGGAAATTATATTTAATAAGTTCAAATATTAATTTTCTCATTCA
Gl_023713_Class_I	N/A	N/A	Chr02	16152178	Unique_Gl	Tm1_Mira454_Contig_5006	TGTGGAAATTCCAAGAAATAAATAAGAAAATTCACAGGTAGGAATGCATG[A/C]GCGAAATCCCCTAAATGAGCAGCTCTCATCTCATGTTCTATAATTTTCTG
Gl_023714_Class_I	N/A	N/A	Chr02	16152057	Unique_Gl	Tm1_Mira454_Contig_5006	AGCAGAAGACATTATAGATGTAGCACCGCCATTGTCTTAGTCATGCAAGA[A/G]GAAGCATCTAATTCATGAGCCATGTGATTCCTAGAAATATGGCTCCAATT
Gl_023715_Class_I	N/A	N/A	Chr02	16151868	Unique_Gl	Tm1_Mira454_Contig_5006	CTGTCAGCAACAAAAACAGGGTTCCAGTCCATTGGAGCATCAGGGTGTAC[T/C]GAGACCTCGGTCCATGTAAGATACATCAGATCTAGCTCCCACAATTTTCT
Gl_023719_Class_I	N/A	N/A	*	0	Unique_Gl	Tm1_Mira454_Contig_5007	TGCATTGTCTATAAAATCACTTTCTTTTGCCTTTTTCTTCTTGGGTTTTT[A/T]TGTTTATCTTTCTTTCTGTTTAAAGGCATGTTTTCTAACCAAATTTCCTA
Gl_023741_Class_I	N/A	N/A	Chr05	59246273	Unique_Gl	Tm1_Mira454_Contig_5013	TGGGAGGCTGGGAGCTATTTGCATGATGATGACGATGATGATGATTTTGG[A/G]GATCCCCATGATCATGATATTACTGACGGCGATGATGAGGATGAGGATGA
Gl_023744_Class_I	N/A	N/A	Chr05	59243958	Unique_Gl	Tm1_Mira454_Contig_5013	AGCCACAAGGTAGCAGCGTCTTGTTTTAATACACGCAGAATGTACCAGTT[C/G]TTTATGGTAAAAGACATGTATCTACAACATCCATTCCTCTATTAACTTGT
Gl_023757_Class_I	N/A	N/A	Chr03	8884809	Unique_Gl	Tm1_Mira454_Contig_5016	CATTTTGAATTCAAATTCAACTGAATCATCGCCTTTTCCTTTCTTCTCAT[T/C]TTCCTTCAATTCTCCGTTCACATTCTCCACTTTGGCACCCTCATCTCGAA
Gl_023761_Class_I	N/A	N/A	Chr03	8885794	Unique_Gl	Tm1_Mira454_Contig_5016	GTTTGAACACTGGAAGCTGCAAGCTTCTCATTATTTAAAGCTTGGGTCTT[T/C]TCTTCCTTCACTGTTTCTAACTCGGACTTCAGAGACTCAACCAGTTTTTC
Gl_023772_Class_I	N/A	N/A	Chr06	41305667	Unique_Gl	Tm1_Mira454_Contig_5024	CACAAAGAAATTGGCCTAGTGGACTATGTGGGGTGTTCTTCGGTTCATGG[A/C]ATCGGTCCAACCATTGCCATATTTGACACCATACGAAATGGATGTTTGGA
Gl_023773_Class_I	N/A	N/A	Chr06	41305861	Unique_Gl	Tm1_Mira454_Contig_5024	CAATCTGCAGACTAATAGCTAGTTTTTCTTGTTTCATTCTCTAAAAAATG[T/C]TTGCTCCATGAACAATTTCTGTACTAGTTTTGTTATCGTAAATGACAAAT
Gl_023886_Class_I	N/A	N/A	Chr10	7887907	Unique_Gl	Tm1_Mira454_Contig_5046	GATTATTTCACTTTTACATAACATGGATTCAAGAATGAGAAGAGCAAAAC[A/G]GAGCTCTCAAATAACTACAAATTTCACTCTTTTTACTACAATATCTCACT
Gl_023888_Class_I	N/A	N/A	*	0	Unique_Gl	Tm1_Mira454_Contig_5046	TCGCCAGCCTTTTCCTCTTCATCGTCTTCCTCCTCAGCATCCCAAAGAAA[T/C]CGTGCATATGATGCTAGTACAAAACAGTCGTCAGGGGCAGATTTAACGGC
Gl_023929_Class_I	N/A	N/A	Chr12	4176721	Unique_Gl	Tm1_Mira454_Contig_5055	AGAAAATTGATGTTATCCACCTGTTTGGAGATGCGTGCAATCAGAGGCTT[A/G]CCCATCTCCTTTTTGGTCATTCTTTCATGGGGAATAGCATCAGAAGCCTC
Gl_023930_Class_I	N/A	N/A	Chr12	4176427	Unique_Gl	Tm1_Mira454_Contig_5055	TGGAGGGTATCAGTTGACTGCTGAGAATGTAATCTAGCCAACATATCTCT[A/G]CTTGTTGCTTCATCAAACTTGAACCTTGTAAACAAGCTCCTTAATTTCTC
Gl_024015_Class_I	N/A	N/A	Chr07	60600978	Unique_Gl	Tm1_Mira454_Contig_5072	WCACAGTTGTCAAGCTGTTCGGTTTTCTAGAGGCAATTCGAGCACCAAAT[C/G]ACGTCTCATGAGACTGCCAAAACCGACCCCTCTTCCCCTTTCTCATGTGT
Gl_024016_Class_I	N/A	N/A	Chr07	60600924	Unique_Gl	Tm1_Mira454_Contig_5072	TCTCATGAGACTGCCAAAACCGACCCCTCTTCCCCTTTCTCATGTGTATT[A/T]AAAGTTAGACCTGATAATGTTATTTCCATGTATGTTTATATATATACATA
Gl_024020_Class_I	N/A	N/A	Chr12	7349141	Unique_Gl	Tm1_Mira454_Contig_5075	ATCTTAAAACAGCACACTTAATTAACTTCAAATCCGACCAAAACAGCAAT[A/T]GTAAATGCAAAACATATATCAAGATCCACTACAACAAAGTTCTGGAAACA
Gl_024071_Class_I	N/A	N/A	*	0	Unique_Gl	Tm1_Mira454_Contig_5084	GGAGATATCTGGGTGGTGGGAGAAAGACGGTTTTGGTTCTTGTGGAAATG[A/G]ATTGAGTTGCAGGGAGAGTAAATCTTGTTGTGGTGATGGTAATGGAATGA
Gl_024072_Class_I	N/A	N/A	Chr05	63495787	Unique_Gl	Tm1_Mira454_Contig_5084	ACCTTACATTGCCAATCAAAAGATACCGATCTCGGAGAGCAAAATGTTGC[T/C]GATGGGAGCGAATACGGATGGGATTTCACCCCCAATGTATGGGGAACTAC
Gl_024073_Class_I	N/A	N/A	Chr05	63495736	Unique_Gl	Tm1_Mira454_Contig_5084	GATGGGAGCGAATACGGATGGGATTTCACCCCCAATGTATGGGGAACTAC[A/T]TTGTATTACTGTGGTATGGGATGGGAAGAGGTGCAGCAGTATAATTATGA
Gl_024107_Class_I	N/A	N/A	Chr03	11357179	Unique_Gl	Tm1_Mira454_Contig_5091	CTACTATACGAAGCCCAAGAATATCCAATAAAAGTATTGCTGTTGCTGCT[A/G]CACACAATCCTGATGTGGTTCAGTTTTAGTGCACAATACTCGGGCAGTTT
Gl_024154_Class_I	N/A	N/A	Chr05	47477261	Unique_Gl	Tm1_Mira454_Contig_5099	TCGTCTGGGGAAAGATCTATATTTGCAATGGAGTAGATATATGTATTGAC[A/G]ACATCTACTATACTAGTGATGACTTGTTTGCTTTGAGTGAGTGTATGGTT
Gl_024155_Class_I	N/A	N/A	*	0	Unique_Gl	Tm1_Mira454_Contig_5100	CCGGGAGCCAGAGAAAAATAATGATGAAACTGAGCCTGATAATGCAAAGA[T/G]TGAAAGTGAGAATATTAAGCAGTCTGAAAGTAAGAAGGATGAGCCAGTTT
Gl_024157_Class_I	N/A	N/A	Chr02	6549303	Unique_Gl	Tm1_Mira454_Contig_5100	TCATTGAGTTCATTCCAGCAGCTTTCAAGTAGCCAGAATGCCTTCACAGG[A/G]CTCGCTGGCACTGGATTTTCTACTTCTTCATTCTCCTTTGGATCTACCAC
Gl_024158_Class_I	N/A	N/A	Chr02	6549219	Unique_Gl	Tm1_Mira454_Contig_5100	TCCTTTGGATCTACCACAAAGGATGGTCCTACAGGTGCTTTTGGTTTTGG[T/C]CTTTCAACAAATGGAAATTCATCCCTCTTCAACACATCAGGGACTTCAAT
Gl_024160_Class_I	N/A	N/A	Chr02	6548805	Unique_Gl	Tm1_Mira454_Contig_5100	GACAAAGAGGGTCTGTCTACATTCGCTTTGAAGTTCAAGGACTCTTCCAT[A/T]GTTGAAGAGTTCCGTGTTGCTGTAATGGCACACAAAGGTAACACAGCTAC
Gl_024161_Class_I	N/A	N/A	Chr02	6548719	Unique_Gl	Tm1_Mira454_Contig_5100	AGGTAACACAGCTACTGTTCTGAAGACTCCTGAAAATTCCCCTTAAGCTG[A/C]AGAAGCTTGAAAAGGTATCTCCTCTAGATCTGATCTATCCTGAACTTGCC
Gl_024162_Class_I	N/A	N/A	*	0	Unique_Gl	Tm1_Mira454_Contig_5101	AGGTCGAATTGTTTAAGTACATTGCTTCGTCTTTCAACTGTCATTTTTCC[A/G]GTATGCTGTTAATTTGAATCTCCGGTTAATGGTGAAGCACTGTCACTGGT
Gl_024163_Class_I	N/A	N/A	*	0	Unique_Gl	Tm1_Mira454_Contig_5101	TTTGAATCTCCGGTTAATGGTGAAGCACTGTCACTGGTGYTGCCAACCTC[T/G]GTTTTACAAAGGGGACAACATGCATTGATTCTCAACCATTTATCTACACA
Gl_024209_Class_I	N/A	N/A	Chr02	576806	Unique_Gl	Tm1_Mira454_Contig_5111	GTGATGAAATCTCTAGCATAAGAACAGTGAAGGAGTTGGGATCATTTGAT[A/G]AGAATGCATCTAATGGGCGATCCTTCAGAACCAAGCAACCTTAAAGGCAA
Gl_024231_Class_I	N/A	N/A	Chr07	6581274	Unique_Gl	Tm1_Mira454_Contig_5115	TTCTTGTGAGCTCTCTTCGCATAAACAACATTGGGCTCAATTGAGTCAGC[A/G]GCAGCATCAAGGTCCCAACCAGCAGCTTTCATCATGTTGATTAATGGTTT
Gl_024232_Class_I	N/A	N/A	Chr07	6581890	Unique_Gl	Tm1_Mira454_Contig_5115	GGTTCTGGTTCATGCTCTCTTCCATGGGTTGAGGGTGGACTTTTTGATTG[T/C]TGCTATCACGGAGATGAGTATCTTTTGCCCCAGTCGGTAGCATAGTTGTT
Gl_024261_Class_I	N/A	N/A	Chr05	53362284	Unique_Gl	Tm1_Mira454_Contig_5124	TCTAAAAGCTAGCTGTTTTTAACTCTAAAATTTACAGCCACCACCATCTG[T/C]TTGGAGGTGCAACCAAAAGGTTCTGCTGGATTTGCTGCAAGGCAAGAAGC
Gl_024268_Class_I	N/A	N/A	Chr02	12108081	Unique_Gl	Tm1_Mira454_Contig_5125	GTCGGTCCACTGTCGATGTCCAGAGGCAGTTTCATCTTAGCCAATGACTC[A/G]GTAAATTGCTGCATGCTTTTCATGTACATGTCTACTATGTCTTGTTGCAC
Gl_024296_Class_I	N/A	N/A	Chr07	842639	Unique_Gl	Tm1_Mira454_Contig_5130	AAAAGCACAACAGGGTTCAAAACGAGTCTACTACCACGGTTCCAAAGACA[T/C]CCTTCTAGATTGTCTTTTTTACATTTACTGACTGAATCTAAGCATCACGA
Gl_024301_Class_I	N/A	N/A	*	0	Unique_Gl	Tm1_Mira454_Contig_5130	AAATCCTCCTCAGCTCCTTCTTCAATCTCAGGCTCTGGTGGCTCATCCTC[A/G]TATCCCATGTCCATATCATTATAGTCGTCGTCCGCCATCGTAGGTTTTGC
Gl_024464_Class_I	N/A	N/A	Chr03	45617663	Unique_Gl	Tm1_Mira454_Contig_5164	GAATTCTTACTACAATTCCTGATCATATACGCTATATGCATAAACTCATA[T/G]TAATGACCTAAGAATTTCATTTCATGCTTTAAATATGAATCACAGCCAGA
Gl_024501_Class_I	N/A	N/A	Chr09	39898325	Unique_Gl	Tm1_Mira454_Contig_5167	GAATTCTATCTGCTGAAAATATATTAGCAAATAGAACGAAACAAGAAAAG[A/G]AAGAGTTATCTTTGTATTAACTGACCCAAGAAATGGTCTAATATTCACCT
Gl_024502_Class_I	N/A	N/A	Chr09	39898380	Unique_Gl	Tm1_Mira454_Contig_5167	GTTATCTTTGTATTAACTGACCCAAGAAATGGTCTAATATTCACCTTGAG[T/C]AAACAGGTTCTTCTTTGATTGTTTCCAATGAAGGTTTTCTTGACCTACAA
Gl_024503_Class_I	N/A	N/A	Chr09	39898505	Unique_Gl	Tm1_Mira454_Contig_5167	TCAACCCCTTCTAAGCTCAACCTTGTTCCTCCCATCGACTTTTCTTGCTC[T/G]TCTTCAACGTTTCCGGTCTCCGGCAAAACCCTCACTTTTCCACTTGATAT
Gl_024504_Class_I	N/A	N/A	Chr09	39898763	Unique_Gl	Tm1_Mira454_Contig_5167	GACTGGGAATTGGTGAGGAAAAAATTGGGACACTCCAACATAAGCTCGGC[A/G]GCCTTTACGGGTTCCCGGAATTGCCGGATTTCGCCGCCGGGAAGGATCAC
Gl_024507_Class_I	N/A	N/A	Chr09	39898958	Unique_Gl	Tm1_Mira454_Contig_5167	GTATTGGAAATTAAGAGAAGAGGTGCGTGTGTTTTGAAAGGAAAACAGTT[A/G]TGTAGTTGGTTCCAAGAGATTGAGAGGGGATCCTAAGATATTTATATGAA
Gl_024567_Class_I	N/A	N/A	Chr11	6121990	Unique_Gl	Tm1_Mira454_Contig_5177	ACAGCAGCTTAAAAGGTTACAAATATGGATTTGGGATTTTAATAACAAGT[T/G]AGAGGTCAATTTCAAGGCTGGGTGTAGGCAAAAGCAGCATTTTGGTCCTC
Gl_024607_Class_I	N/A	N/A	Chr06	46977452	Unique_Gl	Tm1_Mira454_Contig_5183	AGCAGGATATCTCAAACCTCAAGAACATTGCTGGAGAGACGGGAAAGAAA[A/C]TAAGTTCGTTGGCATCCACTCTTATTACAGATTTCCAAGACAGAATCCTC
Gl_024608_Class_I	N/A	N/A	*	0	Unique_Gl	Tm1_Mira454_Contig_5183	TTTATTGGCAAGCTAGCTTTTTACTTTCTTTTTTTCAGCGCACAGGTGCT[A/G]TTTTGGGACTTGATATGGTAGCATTGTTTGTGTGTTGGGCATTTAGTGTA
Gl_024622_Class_I	N/A	N/A	Chr01	35514308	Unique_Gl	Tm1_Mira454_Contig_5186	ATGAATGTTCCATTCACATTGGAGAAGTCAGAGTTGGAGGCTGAGTTTTT[A/G]AAGGAAGCCGAGAAGGAGAAGATGGTGCAGCTCAAGGGACATAGGTCGGT
Gl_024633_Class_I	N/A	N/A	Chr01	31390113	Unique_Gl	Tm1_Mira454_Contig_5190	GCAAAGAGGGCATGTGACATTCCAATAGTTCAACCACTTTTCCAAGCATA[C/G]CTTGTGAAACAGATGACCGCAGGACAAGCGGTTAATCTCTGATTCTGGCT
Gl_024665_Class_I	N/A	N/A	Chr12	4613984	Unique_Gl	Tm1_Mira454_Contig_5195	ACTGGAATGGGATGGACCCTTTACAGTACAAGGAAAAACCCTTCTCTGGA[T/C]TCCCTTAATACCGCTACCAAATCGGTTCACTTGTTCAGAAAAGTGGATTC
Gl_024671_Class_I	N/A	N/A	Chr07	20280041	Unique_Gl	Tm1_Mira454_Contig_5196	TAAAGCCCATAGAATGAGCCATATTGGTCCTAATAGCTTCCTAGTTTGTT[T/G]TTGGCCTTTTAACTTGATATTTTCTAGACCAAAGTTGAAACAGCTGAAGA
Gl_024702_Class_I	N/A	N/A	Chr11	56959943	Unique_Gl	Tm1_Mira454_Contig_5203	ATGGTGTAGTTTTATGAGATATAGGCCTTAACCAGGTCAGAATAATTGCA[A/G]ACCAGACCAGTCCTCGGACATGTAATTTTACCATTGTTTTTCTCGGCCAT
Gl_024731_Class_I	N/A	N/A	Chr03	35589528	Unique_Gl	Tm1_Mira454_Contig_5208	AGGAAACCGTACTTCAAAATACGTAAAAAGAAAAGTGTTAAAAGTCATCT[A/T]CCAGTATATATTGGATACATATGTTGACACAATATAATTTTTTCAAGCCA
Gl_024750_Class_I	N/A	N/A	Chr06	40836882	Unique_Gl	Tm1_Mira454_Contig_5212	CGACCATCGGCAGAATTGAATGACTCTGCAAAACCAGTAGGCCGAGCCGG[A/G]ATACTACCTTTGCTGTCTTCTAGGTCCAAATAACTAAAATCTTTTCCTTC
Gl_024765_Class_I	N/A	N/A	Chr10	11779974	Unique_Gl	Tm1_Mira454_Contig_5215	TGGCTGCGGATAGACCAATTGGCAGTTCAGCTAACACCCTGCTATACCAC[A/C]AATCAGTGGCATGAAATAATTGGAATAATCAAAGAAAGAAGAAGAATGGG
Gl_024766_Class_I	N/A	N/A	Chr10	11780297	Unique_Gl	Tm1_Mira454_Contig_5215	CTAGCTGATTTTCCTTAGGGATAGTAACCAGTAAAAGTAAAACCCCTTCC[A/C]ACTATCTCACCAGCACAAAACCATGCAAAGCATTCCAGTCCAAACAATGC
Gl_024767_Class_I	N/A	N/A	Chr10	11781845	Unique_Gl	Tm1_Mira454_Contig_5215	ATATATTGCTTATTCTGCTCCAACAATTGCTTGTAGTAAGCAGTTCCGTT[T/C]TTTGCCACAAACTTCGACGCTTGACACGCCTTAGATTGCAACTGCTGCAA
Gl_024783_Class_I	N/A	N/A	*	0	Unique_Gl	Tm1_Mira454_Contig_5222	TGGTTTTGGTTTTGGTTTGTATTGGAGGGTCATTTTAGAATTCAACCAAA[A/G]GACACTCTTTTTTGTTCAGCTCTGGATTTTACATGTCTTGGCATGGAACA
Gl_024815_Class_I	N/A	N/A	Chr04	61073595	Unique_Gl	Tm1_Mira454_Contig_5228	TAATACACAAACATTGTAGAATTCCCAACTCTTTTCTAAGATCATGACAT[C/G]GAAGTATTAATAATGGTGATAAACTGAGGGAACCTTGAACCCCGAATGTC
Gl_024825_Class_I	N/A	N/A	Chr11	26512738	Unique_Gl	Tm1_Mira454_Contig_5231	ACATAAAATTAGTACATACGTTTTATGCAAACTCTTATAAAGACAGAACA[T/G]CAAAAACTTGAAAAATATCATATCAAATTGACCAGTAAATGAAGACACTT
Gl_024826_Class_I	N/A	N/A	Chr11	26512798	Unique_Gl	Tm1_Mira454_Contig_5231	GAAAAATATCATATCAAATTGACCAGTAAATGAAGACACTTAAAACCGTA[A/C]GTGGAAGGCATTTGCATCCTTCTCTTTTCCCTTTCTTTTTCCTTTCACTC
Gl_024829_Class_I	N/A	N/A	Chr11	26512979	Unique_Gl	Tm1_Mira454_Contig_5231	TAATCCTTGTACTTCATTTCGGACATCTTGAAGCCAGGCATATCGAATGA[T/G]GATGCGAACTTCTCAACATCAACCTTCAGCTCTTGGATCTCCTTGTTGTT
Gl_024861_Class_I	N/A	N/A	*	0	Unique_Gl	Tm1_Mira454_Contig_5236	TGTACCTGCCATTAAATAACATTAGACAAAAGCTTGCGCCAACATTTTCC[T/C]TTTTACATCGGGTAAAGAAAACCACAACATTTGACGAAAGGAAACCTAAA
Gl_024862_Class_I	N/A	N/A	*	0	Unique_Gl	Tm1_Mira454_Contig_5236	CTGAAAGCATATACATCAAGCTACGTGTACACTAAAACAACAGATTATTG[T/C]CAAAGTCCCTTTCTCAAGAGTTGGTTTTCATTATGAAATGAAGCGCAGTG
Gl_024926_Class_I	N/A	N/A	Chr13	19833665	Unique_Gl	Tm1_Mira454_Contig_5248	ATAGCACCCCATAATAAAACCATAGATAATCTAAACCAAAAGAATTCAAA[A/G]GTAAAAGCCCTTTAACATAAGGGAATGCAAAATATCCTCTAGAAGACAAG
Gl_024939_Class_I	N/A	N/A	Chr02	55504354	Unique_Gl	Tm1_Mira454_Contig_5252	ATGGAAACGTAAAACTCACAATGCAGCCAATTCAGCCTTTTTACCCTCCA[A/G]AAGCTTTAGCTCCTCACGCCAACCTTCCACTTTTGCCAACTTTTCCAACT
Gl_024943_Class_I	N/A	N/A	Chr02	55507069	Unique_Gl	Tm1_Mira454_Contig_5252	TACATTATTGCTAGCCATTGATGTAATGTTTTTGAAATTAATCGATTGGT[A/T]TCGCTCTGATCTTTGTGACTCTGATTACTGCTTCAGTTCGTGAAATCAAT
Gl_024975_Class_I	N/A	N/A	Chr05	4180239	Unique_Gl	Tm1_Mira454_Contig_5258	AATTAAAACATCCAGAACGGGAGAGCAAGTACGTGATAAAATCTCAGGCC[A/G]AAGGAACTGCAGCATCCTTGACGGATTCACGCCAGGCATATTCTCTTGCT
Gl_024980_Class_I	N/A	N/A	Chr10	12394590	Unique_Gl	Tm1_Mira454_Contig_5259	CTTGCTCTAAGGCTGACTTTATAAATTTCACAACAGTAGATGCCAACTCA[T/G]TTTGGTGCGAGGTGTACCCATGATTTGCTCCTTCTATAATGTGTAATTGG
Gl_024982_Class_I	N/A	N/A	Chr09	9069546	Unique_Gl	Tm1_Mira454_Contig_5261	AAATAAACAACTCCCTTCCTGCAAACTTAATTATGCATTGCCACTAAATC[A/C]TTAACTTGTTTTTTCTTCTTCAAATCTAACCATCAAGCTCGCAATGAAAC
Gl_025015_Class_I	N/A	N/A	Chr09	33070827	Unique_Gl	Tm1_Mira454_Contig_5267	GAAGATTACAAGAATACTGGATTGATTGGATTTGATAGGAAGATGAAGAA[A/G]GGTCTAAATGGTGGCAATGGCGTCTTTACCCCGCGTCAAATGCGCGGGCT
Gl_025018_Class_I	N/A	N/A	Chr04	1996277	Unique_Gl	Tm1_Mira454_Contig_5268	CGCCAGTGTCCCATAGCCACCACTGGTATAGTTACCTTGTGCCCTCTGCT[A/G]CCTTTCATTGTGATCTCTCCAAAGCAGTAGCTTCCGGTTACTGATCGAAC
Gl_025019_Class_I	N/A	N/A	Chr04	1995998	Unique_Gl	Tm1_Mira454_Contig_5268	GATGGGGTGTTGAGATTCGAAGGGCGGCCAATGGTGCTATTGCAGGGGGA[A/G]TTTGTGTACTTCTTTATCTCGTGAATGTCAATACCAGGTGTGGTGCACAA
Gl_025026_Class_I	N/A	N/A	*	0	Unique_Gl	Tm1_Mira454_Contig_5270	AATAAATACCAAGGCAACATCTCTTCGCACAAAATAAAGCTAATGAGAAA[T/C]AGACTYCTGTTAGCTTTTTCTATAAGATGAATTCTCAAATGAGAGGTTAT
Gl_025048_Class_I	N/A	N/A	Chr05	60083199	Unique_Gl	Tm1_Mira454_Contig_5275	GAAACTTTCTCAAATCCCAACAAATGCTTTTGGGGCGAGTTGTGCACTGA[T/C]GGGGGACTCGAAAACAAGAACACCGTGTGGCTTCCGCCGTATTTCCCTCT
Gl_025090_Class_I	N/A	N/A	Chr11	3841804	Unique_Gl	Tm1_Mira454_Contig_5286	GATCCTTTCTACAACCCTATAAATGATTACGTAATATTACCAACGGCATT[T/C]GAAATGGAAAGCCTCCATGAGAAAGGCATGCAAGTTACATCGCTCAAAGA
Gl_025099_Class_I	N/A	N/A	Chr07	3418459	Unique_Gl	Tm1_Mira454_Contig_5288	CATTCACAGCTCTTCATTTGGCTTGTCTTCTACTATTGCAGGCTCCTGTA[T/C]CTTCTTAGGTTCCTCCATTTTTATAGGATGCCCGTTCTCCACCCAAGCAA
Gl_025100_Class_I	N/A	N/A	*	0	Unique_Gl	Tm1_Mira454_Contig_5288	GATCTCGCCCCACTTTGGCAGCCCACTATGAGACGATCTTCCTCCTTGCA[A/G]AGAGATGAAACCTCCTTCAAGAACTCAGGATTCTTCACCCTACCTTCTGG
Gl_025101_Class_I	N/A	N/A	*	0	Unique_Gl	Tm1_Mira454_Contig_5288	ATCCTGAGCTTAGGTCCAGAGATCCCATGGAGACTCTTTATATGTTAGTA[A/T]TTGCCGACTTTCAGCCGTTGTATCTCAGATCCTGCGGCTGTTCCCTCCTA
Gl_025132_Class_I	N/A	N/A	Chr09	9722172	Unique_Gl	Tm1_Mira454_Contig_5295	GAACTTGAGAAGGAGATGGAAAGAGCAGCTGTTAAGATACCAATCGTGTC[T/C]GAAAGTGGAAGTGTCTCTCCAAGTGGTTCATCAGTAGACTCAGTAGCGGG
Gl_025133_Class_I	N/A	N/A	Chr09	9722097	Unique_Gl	Tm1_Mira454_Contig_5295	GGTTCATCAGTAGACTCAGTAGCGGGTGACTCGCCCGGAAGTTCATCTGA[A/G]ACATCAACTCCGAGCAATATCTAGGAAGTAATTCTTCCATTTGTTATGGA
Gl_025134_Class_I	N/A	N/A	Chr09	9722031	Unique_Gl	Tm1_Mira454_Contig_5295	AATATCTAGGAAGTAATTCTTCCATTTGTTATGGAACAGAAAGAATAAGC[A/G]GCGGTGCTAGGTGACAACTGGCTCTAGAATTCACTTTATATTTATAGAAA
Gl_025138_Class_I	N/A	N/A	Chr04	53233546	Unique_Gl	Tm1_Mira454_Contig_5296	GGTGGAATCTGGACACCCGTTCCCAAATCTGCACCCTTTTCTCCGAACCC[T/C]AAATTGGGAGGAACTATGACTCTCCTTTTGCCTCCTGCTTTCATTGATCT
Gl_025141_Class_I	N/A	N/A	Chr04	53232716	Unique_Gl	Tm1_Mira454_Contig_5296	ATGAAGTTGTGGTTAATTTAGGAGATGGTGGTGGATTGGGTGGTTGTGAG[T/C]TAGGAGGAGGTGTTTGCGAGGAAGAAGAGAAGCGAGGAGTTCTTGTTAGT
Gl_025155_Class_I	N/A	N/A	Chr04	53898547	Unique_Gl	Tm1_Mira454_Contig_5301	AACAACAATGGCATGTCTGAAGAGAAACTGCTTAAGTTACTGAAAGCGAA[A/C]TTCCCATCAGAGATTTTCAAGTTTAGGGCTGATAATCTATTGTTAGATTT
Gl_025156_Class_I	N/A	N/A	Chr04	53898374	Unique_Gl	Tm1_Mira454_Contig_5301	ATCTTTGAAGGTGGTAGAAGATTGGGTTAATGGGAATTCTCAGGAATTTG[A/T]TCTAGGATGGGAGCTGCATGAAGGCAGAAAAGCATACCTGAAAGATATGG
Gl_025157_Class_I	N/A	N/A	Chr04	53897993	Unique_Gl	Tm1_Mira454_Contig_5301	CAAAAGTTATGAGGTTGAGTTCAACCGTGCTCAAACTTTTTTAATTTTCA[A/C]GATTTGTCTATTCAAGCATTCTGAGATTGAAAGGCGGAATCCCCACCCAA
Gl_025178_Class_I	N/A	N/A	Chr04	46320975	Unique_Gl	Tm1_Mira454_Contig_5304	TTACCCTCCCAAATCATAGCAACAACAGGACCAGAGATAATGTACTCTAC[A/G]AGCCCATTAAAGAAGGGTTTTGCAGAGAGGTCTGCATAGTGCTTCTCAGC
Gl_025183_Class_I	N/A	N/A	*	0	Unique_Gl	Tm1_Mira454_Contig_5305	GTTGAACAACTGTTATGATGTTCTATTCCTGCCAGGTCTGCCATTTGTTT[A/G]AAGATACTATGTTCTAATTAAAATGAATTCAACGGAGTCAGCTCAGTTAA
Gl_025228_Class_I	N/A	N/A	Chr01	11179922	Unique_Gl	Tm1_Mira454_Contig_5313	AAGGCCAAAGAAGTAGCAGAACTGAAGCTGGTGAGACAGAAAAAGAAGCT[A/G]CAGATAGAAGAACTAGAGAAAATCGTTAGGCTTAAACATGCTGAAGCTGA
Gl_025300_Class_I	N/A	N/A	Chr12	1405366	Unique_Gl	Tm1_Mira454_Contig_5327	ATCAATCAAACTAGAAGTAGAAGGAAAGCACAAACAACAGTGTTCAACTC[T/C]GACCCACTTCTGCTACACTTGTAATTGTTTCAGCTATCCGCAAGTGCAAT
Gl_025308_Class_I	N/A	N/A	*	0	Unique_Gl	Tm1_Mira454_Contig_5329	GTTCCTGCTACAGAGGAAGAAGCACGTCGAATTTTAGAGCGCATGGATGC[A/G]GAGATGCTGACACGGAAAAGTCAGTGAAGCAGGAGCAGATCAACACATCC
Gl_025376_Class_I	N/A	N/A	Chr02	3859721	Unique_Gl	Tm1_Mira454_Contig_5347	AATATGCTTCTATAAATCTGCTAAAGATATCCAATCATTCATTAGCTACA[A/G]TTAAATCCCAAGCAAATCCATTTGAACCATTTCCCAATAGGTAGATATGC
Gl_025382_Class_I	N/A	N/A	*	0	Unique_Gl	Tm1_Mira454_Contig_5347	TTTTGACTAACCCTATTCATGTTACTCATTAACCTTCTGCCAGTAAAAGC[T/C]ACCTGGCAAAGCTTATGAACTGATCGTGAAGTTATGAAATCAACTTGCCC
Gl_025399_Class_I	N/A	N/A	Chr01	16055803	Unique_Gl	Tm1_Mira454_Contig_5351	AACTTGTTGCCTCACATTGTCATTTGCTTTTAGTTCATGTAGAGTGCCAC[A/T]CTTTTGTGCAATGTCACCAAAGGGAGGTAAAATCTAAAATAGTCCCTAAT
Gl_025456_Class_I	N/A	N/A	Chr10	32918761	Unique_Gl	Tm1_Mira454_Contig_5363	ACAATGACGCTGAAGAACCCTTCCATCCCAATGGCTCGAATGGCAGTCTC[A/G]AGAACTTTTCTTGGCCGGGTAGATACCAATGCCATTGGTATCTTGTAACG
Gl_025457_Class_I	N/A	N/A	Chr10	32919016	Unique_Gl	Tm1_Mira454_Contig_5363	TTCATCCCTTCTATTCTTCTGAGGATAAAGGCAGGGGGAGGAGATTTTCC[T/C]TCTTCCTCAGCAAGAGCCAGCCAGGCTTGCTTCTCAAGCTGAGGATTATC
Gl_025460_Class_I	N/A	N/A	Chr10	32919350	Unique_Gl	Tm1_Mira454_Contig_5363	AATTAACTAACCTTTCCACTCTCAATCTTGGCGAAGGAGGAACAACAATC[A/G]TTTTGCCAATAAATTCTTTGAAAGGAGACAGGAAGTTACTCAAAGATTTC
Gl_025466_Class_I	N/A	N/A	Chr12	452323	Unique_Gl	Tm1_Mira454_Contig_5367	AACAAATGGATGGAATGCAGTGTGAATGTATCTAGAAGATGGAAGACCAA[A/C]AATTGCCAGTCCATCTCTCAAGCCTCCGAAGATACGAAAGCCCCGAAGCT
Gl_025475_Class_I	N/A	N/A	Chr13	1723067	Unique_Gl	Tm1_Mira454_Contig_5369	CTTCATTGCTATATAAAAAGACCACACAAGATTTAAGAAAACAATAACAT[T/C]AGCTGGTCTGAAACAGACACTGAAACTCAACTAAGACTGAGGTTTTTCAC
Gl_025478_Class_I	N/A	N/A	Chr13	1719953	Unique_Gl	Tm1_Mira454_Contig_5369	TTCACCGTCGGAGGGAACGTAAAGTTCTCCACCTGGAGTTCGGTGACGGA[T/C]GGTGACGTAGACATTTTCCGGTAGCTGATCTTCTTTATTTTTGTTTTTAA
Gl_025514_Class_I	N/A	N/A	Chr01	17360342	Unique_Gl	Tm1_Mira454_Contig_5379	CAAAGAACTATAAGAGCATCAAGTATTTAGGCATAGTTGAAAGGCACCCA[T/C]TGATGGACCAATATGACAATCAACAAAAAATTGTACTATCAGGGACCAGG
Gl_025515_Class_I	N/A	N/A	Chr01	17360242	Unique_Gl	Tm1_Mira454_Contig_5379	GAGGGGATGACAATTATATTGATAAGCTAACTCGTAAGTTTGTATAAGAA[A/C]AGGCACATACTTTTCAGGTTATAAACCAATGCTTCCATTAGGAGGCCCGA
Gl_025518_Class_I	N/A	N/A	*	0	Unique_Gl	Tm1_Mira454_Contig_5379	AGAAGGCTTACATTTGCTCCTGCTGAAACTAATTTCTTAACTACCTCAAC[A/G]TGCCCATTGAGACAAGCCCAATGAAGAGGGGTATTGTTCTCCACATTAGA
Gl_025519_Class_I	N/A	N/A	*	0	Unique_Gl	Tm1_Mira454_Contig_5379	ATGAAGAGGGGTATTGTTCTCCACATTAGAAGCATTAACATCCACTCCTC[T/C]ACCAATGAGATACTCCACAATATCAAGATGTCCATTAGCCGCAGCCATGT
Gl_025526_Class_I	N/A	N/A	*	0	Unique_Gl	Tm1_Mira454_Contig_5381	TTACTCGCATGCAATGTGGAGACTCAGCTCCGTCCCACCCTATATTTCCT[A/T]CAAAGCATCGGAATCTCTGAGGTATAGCATGGTGGAACCGCCTCCCAGCC
Gl_025618_Class_I	N/A	N/A	Chr04	1430655	Unique_Gl	Tm1_Mira454_Contig_5400	ATATTAGAGGAAAAATACCCAAACCCAAGCGAAAATTTAATGAAGAAACC[A/G]TGATTAGTTCGTCATCAATGTTTTGAAGCATCGCCGAACACCTCGGTGTA
Gl_025619_Class_I	N/A	N/A	Chr04	1429284	Unique_Gl	Tm1_Mira454_Contig_5400	CACTTGTATTTTGAAACCGGAAGCAAAGAAATAAGTTCTTGGGAGAGGCC[A/T]CGACTTTGAGTTCCAACAGTCTCCCCTAATTCAAGTAATTCCTCATAAGT
Gl_025662_Class_I	N/A	N/A	Chr10	53745038	Unique_Gl	Tm1_Mira454_Contig_5411	CACAGATATAAACCTCACTTTTCTCTCAACACGACGTAGTTATTAGGCCC[A/G]TTCGTCTTTTGTATCTTAGAAATTCGCCTAAGAATATCTGCAAAAGCCTT
Gl_025664_Class_I	N/A	N/A	*	0	Unique_Gl	Tm1_Mira454_Contig_5411	GCTGGTGTAGGATTAAAGTTCATATCATCATCCACATCCTCATCATCATC[A/G]TCTTCGTCTGCATCTGAATCATTAAGCCCACTAGCTTTCCCTAATAGCTT
Gl_025665_Class_I	N/A	N/A	*	0	Unique_Gl	Tm1_Mira454_Contig_5411	AGTCCTCCTTCTTGCTCCTCATCCTCCTCGTCTTCATCCTCCTTGATTTC[T/C]GGTGGAGCAGGAACTTCAGGGGCCAAATCCCTTTCCTCAGGATCGTTACC
Gl_025695_Class_I	N/A	N/A	Chr08	51164041	Unique_Gl	Tm1_Mira454_Contig_5418	CAGCAGGTATTTTCCATGCTACAGTTGCGCTTGTGGATTTAGCCTTCTCA[T/C]TGGGTGGTGACATAAACAAACAACTCTGCTTATGTTGCTTTCCTTCCACA
Gl_025696_Class_I	N/A	N/A	*	0	Unique_Gl	Tm1_Mira454_Contig_5418	TCTGCTTATGTTGCTTTCCTTCCACACTGCATCTCATCAACATATCAGGT[A/T]CACCAATTTCAACAACAGAATAGCCACTTTCATCAAGGGGCTGATATCGA
Gl_025697_Class_I	N/A	N/A	Chr08	51164432	Unique_Gl	Tm1_Mira454_Contig_5418	AGATGTTGGATCCAGCATCAATGTGGAATTCAACAGCAGATCGATTGGAC[T/C]GAAATGAAGGCAATTCCAAGTTGGTGTCTCCAAAAACAGCTATATCTCTA
Gl_025711_Class_I	N/A	N/A	*	0	Unique_Gl	Tm1_Mira454_Contig_5422	AGGCGTGCTTTATCTGCATGTGAACGCCTTATTCTTCTAAGAACCGATCC[A/G]AAGGAAATGAGAGATTATAGCATTCTCCTCTATCATTGTGGATTGTACGA
Gl_025713_Class_I	N/A	N/A	Chr11	51788828	Unique_Gl	Tm1_Mira454_Contig_5422	CAGTTAGCAACCTAGAAGAAGATACTGTGAAGAAATTGATTGTTCGTCTC[A/G]ATCTCATTGCAATGGAGGGAGGTTGGACCCGGCCATGGTATGTCAGAAAT
Gl_025714_Class_I	N/A	N/A	Chr11	51788917	Unique_Gl	Tm1_Mira454_Contig_5422	TATGTCAGAAATTATCTTGGCAATAACTCTGAGCCATGGTAAGACCTTCA[T/C]ACATTTTCCTGTGGCGTTTTAAATTTCAACATTACCTTCTCCGAGATGGA
Gl_025722_Class_I	N/A	N/A	Chr04	60687125	Unique_Gl	Tm1_Mira454_Contig_5424	TTACATAATAATTAAAAAGCATATAATATAATAAGTTTTGGTGCAACAAT[A/G]AACACTGTAACTAGGAATTTAAATAGCATCATCCACATCTTTTAACCCGT
Gl_025726_Class_I	N/A	N/A	Chr04	60686529	Unique_Gl	Tm1_Mira454_Contig_5424	CCGAATGACCATAGTTCTTGAGAAACAAGGAGATTATCATATAAGGCGGC[A/G]ATCCCGGGATCTCCTTTTGCGAAGACCATTTCAACCAAATCGATTGTTAC
Gl_025727_Class_I	N/A	N/A	Chr04	60686460	Unique_Gl	Tm1_Mira454_Contig_5424	GCGAAGACCATTTCAACCAAATCGATTGTTACCCGGAAGAAAGGCCATTC[A/G]TTGTACATCTGCCGCAGCATATGGAGATTCTTAATGTCCTTTTGAATGGC
Gl_025770_Class_I	N/A	N/A	Chr09	16908911	Unique_Gl	Tm1_Mira454_Contig_5433	TATCGTATAACTTGATCTCAGGAAATCAAAGAGATTTCCTTTTTGTTTCC[T/G]TTTTTCTAATAAAAATGGATGATAAACTATCATTTACAACAGAGGCACTG
Gl_025785_Class_I	N/A	N/A	Chr06	45991508	Unique_Gl	Tm1_Mira454_Contig_5437	ATCAAAATTGTTGCATTCAAGCTCTTGAATATATCATCCTATGTTTAGCA[A/T]GAAGATATATCAAAACAATGACAAAAACAATTTCATTTCAATGAAAACAA
Gl_025833_Class_I	N/A	N/A	Chr10	41795942	Unique_Gl	Tm1_Mira454_Contig_5445	AACACATGAGGCAGCTCAGCATTTGAACCTCGAACAGATCAAAACAGGCA[T/C]ATGTTAGGGAGGACAGCCATCCACTCTTTGCAACAATTGCAATTTGAACA
Gl_025847_Class_I	N/A	N/A	Chr06	24851944	Unique_Gl	Tm1_Mira454_Contig_5447	GGGTAGTTCAAATCTCCTGGAGTGGCAAGGGTATTGTGATGGCAAGACAT[A/G]TTGGAATGCTTGCTAAAAGCTTTTAGCTGCATTGCAGTCAATTTCTGTGT
Gl_025898_Class_I	N/A	N/A	Chr01	27866760	Unique_Gl	Tm1_Mira454_Contig_5456	GCTAATATTCAAGCATATCAATCAAAGTTTGAGTTACAGAATATGGGTAA[A/T]ATCAAGGAAGAAAACTCAAACAAAGAAGATAAGCTATGCAGAAGGGCAGT
Gl_025904_Class_I	N/A	N/A	Chr01	27865769	Unique_Gl	Tm1_Mira454_Contig_5456	TCATCAGTTCCTTGAATGAATTGAATTTTTGGTTTAACCATCATTACTAT[A/G]GGGCTGCATCTCTTAGAGTTCCATCTTGTAGGTGATATTCGCGATTGAGC
Gl_025918_Class_I	N/A	N/A	Chr07	27128528	Unique_Gl	Tm1_Mira454_Contig_5457	ACCAGATGTCACTTGCTTATAACTTATTGGCACACTATCGTCATCATCAT[T/C]CTCAAGGTCACTGAATGAAACATCCTCATCATTTCCAAGTGGGATTGTGG
Gl_025919_Class_I	N/A	N/A	Chr07	27128344	Unique_Gl	Tm1_Mira454_Contig_5457	GATGAACCAGATGTTGAATGTTGATGTTTAATCACTTTCATCGGCTCTTC[T/C]TCAATGACAGACTTGTCAACAACCTGCATCTCACCACTCTGAACTGGATG
Gl_025926_Class_I	N/A	N/A	Chr03	45706638	Unique_Gl	Tm1_Mira454_Contig_5459	AATTTGATCTCTGATTCGTTTTTCTAAATTACAACAGGAGAAAATAAATA[T/C]ATAGGAGGTGGAAATTGTGGAAAGCTGAAAAGAGTGAAGCCAAAGCCAAA
Gl_025928_Class_I	N/A	N/A	Chr03	45705252	Unique_Gl	Tm1_Mira454_Contig_5459	ACTTGTTCATACATGAGGTCAAAGTCGTTGGCTCTTGGGTCAAGTGCTGT[T/C]ACTCCCTTCTCTTTCCTTCCAGTTCTGTCAAGTGAATGATAATCATCTAA
Gl_025942_Class_I	N/A	N/A	Chr02	10754615	Unique_Gl	Tm1_Mira454_Contig_5462	ATTTTTGTGCCTCCATCATTCCAGTTGACGGTGCCTGGATTGTGTGGGTG[A/C]CCATGTGAAGGCTGGGAAGGTCCCAAGACAGACAGACAGATAGCGGGGTC
Gl_025946_Class_I	N/A	N/A	*	0	Unique_Gl	Tm1_Mira454_Contig_5463	AACATTGCTCTATCTTCTTGACAAAATAGGAACGCGCGTCTCTCCTGACA[A/G]ATATCACAAAGTGGGAATTCATTGGAAGAAGGGTGAAGGAGAGAGAAACG
Gl_025991_Class_I	N/A	N/A	Chr07	17037617	Unique_Gl	Tm1_Mira454_Contig_5474	GTTTACCAAGATAAGCTTCCAGAGATTCCAGCAGCCCCTTCTTTATGCTA[T/C]TTTCTCCACTTCTATCAACCAACACCATGGAAGAACCCTTATTTGAATCT
Gl_026024_Class_I	N/A	N/A	Chr01	54584063	Unique_Gl	Tm1_Mira454_Contig_5478	TGTAGAGCTCTGTAGTTACCTCAACACTTCGTTTCACAATCTTTTCCATC[T/C]TATCGGAGCTACTCAATGCCTTTTGAAACTCTTCCTCCCAATACTTTTCA
Gl_026027_Class_I	N/A	N/A	Chr01	54583617	Unique_Gl	Tm1_Mira454_Contig_5478	TTCACCACATCATCCACAAAAGCCTTTTGATTCACCTTCACAATCTTACA[T/C]AATCCTTCAAAATAACTACACATTTCCACACTCCCATCCTCTTTTTTAAC
Gl_026056_Class_I	N/A	N/A	Chr04	58614297	Unique_Gl	Tm1_Mira454_Contig_5484	ATATCATCACAGTGGCATCCATAAGTTACCTAAATGAAAAGGGGGGTACC[T/C]GCAAAGTATGACCTAAATTATGGTTGTGGAACTCCACAGACATGGCACAT
Gl_026059_Class_I	N/A	N/A	Chr04	58614504	Unique_Gl	Tm1_Mira454_Contig_5484	CCACGACCTTGGTACTGGATCACTTCCATCCTTCCACTCCCGATGTGATA[C/G]AGATATATGCTTGATCCAGATCTAATGAAGACTGATTTGGAATCTTGTGG
Gl_026061_Class_I	N/A	N/A	Chr08	5809706	Unique_Gl	Tm1_Mira454_Contig_5485	TGCTTCTCGCTCACTCCTCATTGCCAAATAACTCTTCTTTCCCACCATTA[A/T]TTTCCTCTCCTCTCTTCAGCTTCTTGATTACTAATTGTTTAGCAAAATGC
Gl_026062_Class_I	N/A	N/A	Chr01	2746968	Unique_Gl	Tm1_Mira454_Contig_5486	CTTAATTGCTCAGCCCAATTATACTCATCTGTGGAAGTGGCTTTGTGCTC[T/C]TCTCCAATGGTTCTCTGTGAACTTCCATGATCACCGTAAAGAAGCCGCCC
Gl_026066_Class_I	N/A	N/A	Chr01	2747176	Unique_Gl	Tm1_Mira454_Contig_5486	CAACTAAAACACCCACAATTACTGAACATAAAAGGCGTGCTTTCTCAGAT[C/G]CATCAATGGCAGAACTTATTTGTTTAGGGGTGAAGAAGTTATGTTTCCGA
Gl_026067_Class_I	N/A	N/A	Chr01	2747229	Unique_Gl	Tm1_Mira454_Contig_5486	TCAATGGCAGAACTTATTTGTTTAGGGGTGAAGAAGTTATGTTTCCGAGC[A/T]GATGTTTCTGAACCCTGTACTGTCCCTGACGTGGAAATTGGTGAACTTCG
Gl_026079_Class_I	N/A	N/A	Chr04	47851480	Unique_Gl	Tm1_Mira454_Contig_5490	ACCGTATTGGGGGCCGTGTCAGAGGTCCATCTCCGCTAATGCATCAATGG[A/G]TGGAATTCTGTTTACAGGCAGCGAGTGGCCTCCCTTTCAGGCAAGGGATA
Gl_026122_Class_I	N/A	N/A	Chr11	3180564	Unique_Gl	Tm1_Mira454_Contig_5496	ATAATCTTGCCTAACGTGTTGGTTATTGTGATTGTGGAATTGTACAGATG[T/G]GGAAAGCTGGAAGCGGGTTTTCTATTATATGGTTTCAAAGGCTAAGTTTT
Gl_026143_Class_I	N/A	N/A	Chr07	20411012	Unique_Gl	Tm1_Mira454_Contig_5502	AGCTGGTGACTAGATTTGCAAATTCCTATAGATGTGCTAAGGGTGTGTGT[T/C]TTTTAAACTTTACGACCATTCTTCTTTTCAAGGATGACCTCGTGGCATTT
Gl_026144_Class_I	N/A	N/A	Chr07	20410633	Unique_Gl	Tm1_Mira454_Contig_5502	AAATCATTTTGACGAAGGTAGCCAACACAGTGTTCCCGTAACTTGTCCAG[T/C]GGACCAAAACACTTCACAGCTTTTGGCTAATCAGAAACTGTTTCTTAATG
Gl_026145_Class_I	N/A	N/A	Chr07	20410455	Unique_Gl	Tm1_Mira454_Contig_5502	AACTGTTTATCGCTTCTTGGAGCTTATCCTTTTTATAATGGTGCTGCACC[A/C]ATTGATGGTGGAGTTCGACTCTTTAAATGCTACGTTTCCACTTCTTCATC
Gl_026148_Class_I	N/A	N/A	Chr07	20409152	Unique_Gl	Tm1_Mira454_Contig_5502	AGATGATTGGTTGTGTAATAKCTTTGATCRGCAAGATCCTAAACTTGACA[A/C]CTGATTTAAAAGAAATTCAACCATGAAGCTGTGATGATATACAGTCAAGT
Gl_026152_Class_I	N/A	N/A	Chr05	61827407	Unique_Gl	Tm1_Mira454_Contig_5503	GTTCTTACAAAACCCAGAATTTTTACCATCGTTGGCTTCTCGTTTTTCCA[C/G]GACGAAATGACCCAAAGAATCCACAGTTTCCACCAAGTTCTCGTCGCATA
Gl_026153_Class_I	N/A	N/A	Chr05	61827735	Unique_Gl	Tm1_Mira454_Contig_5503	GAAAACAAGAGGTTTTGAACCGGTCTACATTCGTCACCGACATGGGATTT[T/C]GCCGTTGACAACAAACCCGACATTTGACTCACTTTGGTACCGTACTGTAT
Gl_026154_Class_I	N/A	N/A	Chr05	61828261	Unique_Gl	Tm1_Mira454_Contig_5503	AAGGGTGGAGAAGAATGAGTTTAGTATTAGGGTTGCCGGCGTTCTTCATA[T/G]TTTTGCTCGCCGTGGGTTGTTCTTTTTTCAGTTGGGGGTGTTATTTTTGA
Gl_026162_Class_I	N/A	N/A	Chr10	61704377	Unique_Gl	Tm1_Mira454_Contig_5506	TAACACGAACCAAGCAATGAAAACTCGAAAGTAGGCCATTTTAATGCTGC[A/G]AACAATCAATTGCATCAAAAGGTTGGTGCCTTCTAACAGTTATTCAAAGA
Gl_026242_Class_I	N/A	N/A	Chr09	5095990	Unique_Gl	Tm1_Mira454_Contig_5523	CAACTGTTGAGGCCATGGTCTAGTCCAATTCAACGTTGAAATGATCAAAC[A/T]CATCTTCTGATCACAAAACTTGCTGAACTCTTCACTGTAGCATTTAGTCC
Gl_026246_Class_I	N/A	N/A	Chr09	5096615	Unique_Gl	Tm1_Mira454_Contig_5523	AGTGAAGATCTCACCTCAGCAACTTCCATCAAGGCTGCATCTCTACTCTC[A/G]TTCGCTTCTAACAACTCTTTCTTCAATGTTTCAATCGACAATATGCCAGA
Gl_026247_Class_I	N/A	N/A	Chr09	15484638	Unique_Gl	Tm1_Mira454_Contig_5524	ACAAAAAGGATATCAACTCAAATAAATCTTTAAGCAAAAGATACAYACAA[A/G]AGATTATTTTCTCCAAGGGAAATCCAAAAGCCCCAAAAAGTGGTGAAAGG
Gl_026248_Class_I	N/A	N/A	Chr09	15485585	Unique_Gl	Tm1_Mira454_Contig_5524	CACAATTCTCTACAGACCATACAAGGTTGAGAAATTATGTTGTAATAAGC[A/G]TGAATCGCCCCCTCAATGTCATAAGTATCAAGCTTCTGAACTTCAAGAAG
Gl_026249_Class_I	N/A	N/A	Chr09	15485724	Unique_Gl	Tm1_Mira454_Contig_5524	CAAGCTGTAGAAAACTAGTTGTGCGCTGGCCATTATCTGCCTGAATGACA[T/C]TCTTAAGTATATCTTCAAAGGCCTCACCAACCTGAACAGTAGTGCTGTTC
Gl_026267_Class_I	N/A	N/A	Chr09	15826830	Unique_Gl	Tm1_Mira454_Contig_5531	AGCAAGAGACTGATGATGACTTAGATGTTCCGAAATATTTGGTTAGTATT[A/T]CCCTCACTGTATTGTATCGTGTTTCTTCATCCTCTTCTGTGTCATCTACC
Gl_026306_Class_I	N/A	N/A	*	0	Unique_Gl	Tm1_Mira454_Contig_5540	AAGATGAGTACAAGCCCGATGAAGGTGGCACCGGTGACAATGGGCTCATA[A/T]TCTTCTGCTCCCCAAATCGAGCATCCTGTATTAACGGGTTAGATACTCTG
Gl_026307_Class_I	N/A	N/A	*	0	Unique_Gl	Tm1_Mira454_Contig_5540	TTAACGGGTTAGATACTCTGCTCGGCGGCGACCCACAAAAAAATGGGGGC[A/G]ACAACGCTACTTGTGTACAACTTTGTTCCACTCCACATCCACCCTTTGTA
Gl_026326_Class_I	N/A	N/A	*	0	Unique_Gl	Tm1_Mira454_Contig_5545	TTTCGACACGTGCCTCACTTGACAACCCCAAATATTCCCACTTCCCTCTC[T/C]CGCACGTGCCACTACTCCACACCATTTCTTTACCTACTCATACTCATTTT
Gl_026327_Class_I	N/A	N/A	*	0	Unique_Gl	Tm1_Mira454_Contig_5545	CTCATACTCATTTTGTTCAAAAGAAAAAACCAATTCATCATACAACACAC[A/G]GTAAAATCTACTTCTATTTCATTCAATTTATAGTATAAACATCACGTTTT
Gl_026328_Class_I	N/A	N/A	Chr04	49861301	Unique_Gl	Tm1_Mira454_Contig_5545	AAGGACTACAGTGCATTCCAATATCACATGATGGCTTCACTACTCCTAAT[C/G]CCCTATTTACATCTTTCATTGGCCATTACTATTTGACAAACTTGTGTATA
Gl_026334_Class_I	N/A	N/A	Chr04	49861612	Unique_Gl	Tm1_Mira454_Contig_5545	GCACATTCTCACACGTTGCCTTTTGTATCTGTGGGGTAACATAGTAGGGT[A/G]AATATATATCTTTTGTATATGGGCTATGGTTAATATTCTATGATTAGACC
Gl_026354_Class_I	N/A	N/A	Chr13	57193612	Unique_Gl	Tm1_Mira454_Contig_5548	AGTTTTATTTCGAACCTTTTGGATTCAATGGTAGCAATATGGTTAGGCTT[A/T]GGTCGATGCCCCTGCTTTGGCAAGGTCTTCTAGTGCTTTCAAAATCTGTG
Gl_026355_Class_I	N/A	N/A	*	0	Unique_Gl	Tm1_Mira454_Contig_5548	CCTGCTTTGGCAAGGTCTTCTAGTGCTTTCAAAATCTGTGGCTCGCTCAA[A/C]CCTTCCAAGCGAATGCCCTTCTCGACACCCATATCATATCTAGCCCACAT
Gl_026356_Class_I	N/A	N/A	*	0	Unique_Gl	Tm1_Mira454_Contig_5548	CGGCATTCACGGATGAGGATTGGAAGCTTAGGGTTTAAAGTCTTGAGATC[T/C]TTGTAATTCTTCTCCACGAACGATCTAGCGGGGGCACTGGCAGGAGATGT
Gl_026368_Class_I	N/A	N/A	Chr11	23857931	Unique_Gl	Tm1_Mira454_Contig_5551	TCGGATGAAAAGCGGATTGATCGTATGGCACCCAAGTTTCCTTTGAGAGT[T/C]GCAACTGGCCTTGAGAGGTTTCGAACGTCCCACACACGGCAAGTCTTATC
Gl_026392_Class_I	N/A	N/A	Chr11	17596581	Unique_Gl	Tm1_Mira454_Contig_5558	ACCTTTCGGTTGCAAAGCTCTTTGAGAAGTTTAACTTCATTCTCTGCGTT[A/G]GTCAATTTGTCACTCAGAAGAGAAACTGCATCCCTGTGTGCATCGAATTT
Gl_026431_Class_I	N/A	N/A	Chr06	32292967	Unique_Gl	Tm1_Mira454_Contig_5568	ACCTTTTAGGTGCGACTCTATCGGCTTTTACCGGTTTGCTGGTCAAGAGA[A/T]TAGGCAGAGGGCATCATGAACTAAAATCAACTCGGTTGTTTCTGCAATTC
Gl_026432_Class_I	N/A	N/A	Chr06	32292848	Unique_Gl	Tm1_Mira454_Contig_5568	AAACACAACAAAGAGATGGAAAACTGATTGGATCACGATAGCAAGCTCGG[T/C]CCATTCTCGGAAGCTGTCCGGCCACGACTAGGATTCCTTGACATCTGAAT
Gl_026464_Class_I	N/A	N/A	Chr09	16608420	Unique_Gl	Tm1_Mira454_Contig_5579	GCGAACCTACAATTTAAAACAGTTTCATCCTAATTTATTTAGATTCAATC[A/G]TCTAATTTATCTACCACAGCAAGGTCGTTTCAAAGTGGATTACAGACAGT
Gl_026481_Class_I	N/A	N/A	Chr07	6105095	Unique_Gl	Tm1_Mira454_Contig_5581	TTGTAGTTGGAGTTGTTAGCGTATCGGAGCTTCCCATCTGGCCTGAACTC[A/G]AACTCCAAAAACTCGTGCCCGAATTTCCCTTTGTGGCCCACGTAGTAGCG
Gl_026497_Class_I	N/A	N/A	Chr05	63687304	Unique_Gl	Tm1_Mira454_Contig_5585	AAGAGGAGCAGGAAGAAGGAAGTAAACACGAAGAAGAGGAGGAAGAAGAA[A/G]CAAACAAACATGAAGAAGAAGAAGAGGCTGAAGAAGTGCGGAGCAAGCAT
Gl_026498_Class_I	N/A	N/A	Chr05	63687477	Unique_Gl	Tm1_Mira454_Contig_5585	GAGGTCGATGAAAACGAGCAAGAAAGAGCAGATGCTGAAGTTGGTAATGA[A/T]GAAGAATTAATGGACGAGGAGAAAGAGAGAGAAGCCGAGGGTGATGATAA
Gl_026501_Class_I	N/A	N/A	Chr05	63687732	Unique_Gl	Tm1_Mira454_Contig_5585	ACCTCAGAAACTGACAAATTAGAAATGGAAAATCCTAATGACAACTTAAC[A/G]ACGAATGTTTTGGAGCAGGAGAGCAAAGCCAATGCTACTGAGAAAACCGA
Gl_026502_Class_I	N/A	N/A	Chr05	63687863	Unique_Gl	Tm1_Mira454_Contig_5585	ATCTGAAGGTGGTAGCTCGTCTACTGGTGATGAAAACAAGTCAGATTTGA[A/T]GGCCGATGAAGGTAAACATTCCGAAACTGGTAGTTCCTTGAACATGACGG
Gl_026503_Class_I	N/A	N/A	Chr05	63687923	Unique_Gl	Tm1_Mira454_Contig_5585	AGGTAAACATTCCGAAACTGGTAGTTCCTTGAACATGACGGACAGTAAAG[A/C]AAATGATCACGACACTGGATCATCAAACTCTGAGCATATCTCTCCTCAAA
Gl_026504_Class_I	N/A	N/A	*	0	Unique_Gl	Tm1_Mira454_Contig_5585	TGATCACGACACTGGATCATCAAACTCTGAGCATATCTCTCCTCAAAACA[A/C]AACAGACACAACCGAGCTCATTGTCCAAGCAAKMAMTMTACGGAAGAGAG
Gl_026609_Class_I	N/A	N/A	Chr02	3237445	Unique_Gl	Tm1_Mira454_Contig_5609	AATTCTTCGCCCTCATTTTCTCATCTTAGACAAAGTTCAGAGATCCAAAA[T/C]TTACATTGTAATTTTCAGTACACTGTAACTTGTAGTTCAAGGAAGCTAGC
Gl_026610_Class_I	N/A	N/A	Chr02	3237541	Unique_Gl	Tm1_Mira454_Contig_5609	CTAGCTGAGTTATTTCACCTTAAACTGGCAATAACTCATCTTCCAAATCA[A/G]CCAACATCCAAATCTCATTAACTCTACCACTAAATTCAAATGGAGAGTTA
Gl_026642_Class_I	N/A	N/A	Chr04	4617425	Unique_Gl	Tm1_Mira454_Contig_5613	AAAATACCCGTATTGGACATTTGACAATCACACCCAAATCCAAGTAATAT[A/G]GAAATCGATTACATGCTCCAACAATAGGTCCAATTCTTGCATTGCAAATA
Gl_026643_Class_I	N/A	N/A	Chr04	4617580	Unique_Gl	Tm1_Mira454_Contig_5613	AATCATCCCCTTTCAAAGTCATGCTTAGCACTCTGCAAGATTTCTCTTGA[A/C]TGAACTCAGGATCTGAGGTACCCAACAAAGAACACTCCTCAATCTGATAT
Gl_026644_Class_I	N/A	N/A	Chr04	4617801	Unique_Gl	Tm1_Mira454_Contig_5613	GTTCTCATCTGTACAGACCGCAAGAGTGCTGCCCTCCTTAAGTCAGCCGA[A/G]TGGCAAATATCACTTGGTGAAGATGGGAACCGACCCTCTGTATCTGAGCC
Gl_026645_Class_I	N/A	N/A	Chr04	4617994	Unique_Gl	Tm1_Mira454_Contig_5613	GTCTTTGATACCTATAAGGGGAAACAGGACTTGTAGGCATGCTATCAGAA[A/T]GGGATAAGCATGTGCTCATAGGTGCCTCACCAAATCTTGAATCATCCGAA
Gl_026658_Class_I	N/A	N/A	Chr04	3016424	Unique_Gl	Tm1_Mira454_Contig_5616	AACAAGATCTTTTGGATGATGGTGATGTTTTGCAGCCTAGGAGTGCTAAT[A/C]TAGTCGAACGTCCTATTTGCTCATTTGCTGCAGCTGGTAATTGCCCCCGT
Gl_026670_Class_I	N/A	N/A	Chr13	6853288	Unique_Gl	Tm1_Mira454_Contig_5619	CAACTTGAACATAGTTTTTTTTCTTCTCGCCAGTACGCTTTAGGTAGTGT[A/T]TCTCTTCCTCAGTTAAAATTTCAGGATCATATGCTTCAGCTGGGGCCTTG
Gl_026686_Class_I	N/A	N/A	Chr03	31041562	Unique_Gl	Tm1_Mira454_Contig_5622	ACAGCTGCTTAAATACCAATTAAATACACAAAATGGATCAATATCACACA[T/G]AATAGCAGGAGATTACCCTATCATCTATTGTCAATTGTTGGGACCAGAAT
Gl_026687_Class_I	N/A	N/A	*	0	Unique_Gl	Tm1_Mira454_Contig_5622	CCTATCATCTATTGTCAATTGTTGGGACCAGAATGGCTTAGCTCTGTACC[A/G]TTAATGGCTAATTACTTCAGAAATTTGCATCTAAAATATGGCAACAAAGA
Gl_026698_Class_I	N/A	N/A	*	0	Unique_Gl	Tm1_Mira454_Contig_5624	GCTTCTTCCTCCTTGGCCTTTCGAGCTTGAGCTTCTTCTTCCAGCCTACG[T/C]TCCTCTGCCTCACGCTCCTCATCCTTTTTCCTCCGCATTTCAGCATATTG
Gl_026769_Class_I	N/A	N/A	Chr08	7922150	Unique_Gl	Tm1_Mira454_Contig_5638	TCCACAAATCGCTCGCAAGCAGGGGGATACTTGGTCATGGAAAAATCAAG[A/T]GCCCTGATGGCAGAGGCATAGGCAGATTTCTTCTGCTTCATAATAATGAT
Gl_026770_Class_I	N/A	N/A	Chr08	7921920	Unique_Gl	Tm1_Mira454_Contig_5638	GTACATAGCCACGGCCTGCAAAACCACATCCACGCCGTTCATTTGTCCCA[A/G]TCTCTTCTGATTGGCAGTGCTGTTCTGAAGCAATATGGCCAATATCTCCG
Gl_026777_Class_I	N/A	N/A	Chr09	10238078	Unique_Gl	Tm1_Mira454_Contig_5640	ACAAGAAAAATACTCTCAGCTTGCTACAGGGAAATGAAATATATTGACAC[A/G]AGTTTCATCTACTGAAGTTGAAACATACCCCATCCTGGATAGTTTCAAGT
Gl_026788_Class_I	N/A	N/A	Chr13	45834388	Unique_Gl	Tm1_Mira454_Contig_5642	GCGGAAACGGCTCATACCCTTTACCTCCAACAAGCTTGTGCTCCATCATT[T/G]TAGTCTTTGATCCGCCGCTGCCAGCTCCATTGACAGCTTCTGCACCCGCC
Gl_026823_Class_I	N/A	N/A	Chr02	51824230	Unique_Gl	Tm1_Mira454_Contig_5652	AATTCTTAATGGAACGAAAGATAGCTGGAATGCTTGAAGAGTGGCTTTAT[A/G]TTCTAACTATGGATTCTGAAGGAAAGGAAAGCCACTGGGAGGTTTTGGAT
Gl_026825_Class_I	N/A	N/A	Chr02	51824664	Unique_Gl	Tm1_Mira454_Contig_5652	GTTGGAGGCTATGCGGTTGAAGGCGAGAGCCTCTCCACTGCAGAGGTGTA[T/C]GACCCTGACACAGATAAGTGGACACTCATTGAAAGTCTACGTCGACCTCG
Gl_026827_Class_I	N/A	N/A	Chr02	51825048	Unique_Gl	Tm1_Mira454_Contig_5652	TTCCGTTTTGGGATATTGGATGGAAAACTGCTACTATTGTCAGTGGAAGG[A/G]GACCCTGGTTACCACACACTTTTGTATGATCCAAATGCAGCCCCGGGTTC
Gl_026832_Class_I	N/A	N/A	Chr02	51825263	Unique_Gl	Tm1_Mira454_Contig_5652	ATGTATTCTCATTTAAGTTAAATTTGATTGTGTTAAGCTGATTTGGACTG[A/G]GAACATGTCAGAACCCAAAACCTATGTTGTTGAGGTTGAACTTGTTAATT
Gl_026833_Class_I	N/A	N/A	Chr07	47573297	Unique_Gl	Tm1_Mira454_Contig_5653	TCATTGGTTGAAGCTCGAAAGTGGTGAGATCTTGCAGCATAATTGTTCAC[A/G]TAATCTGGCAATATAGGAGAAAATGTGGCTGCTAGTTTGATGATAATGTT
Gl_026834_Class_I	N/A	N/A	Chr10	21475216	Unique_Gl	Tm1_Mira454_Contig_5654	AAACGAGAAAATGAAGGAAAGTTGCAGACAAAGATGGCAACTTAAAGCAG[T/C]CCACTACCACAACATTAACAACACAACATCTGAAAACATCAGCAACATAC
Gl_026896_Class_I	N/A	N/A	Chr02	49364571	Unique_Gl	Tm1_Mira454_Contig_5671	TTGCGATTCACAGTCTCTAGTTCTACGTCTTTCTCCCTAAGCTTTTTGCT[A/G]ACACCTTTCTCAATAGCAGCAAGAAAAGAAGCCGTGTGTCTTTGTTTCAT
Gl_026897_Class_I	N/A	N/A	Chr02	49365081	Unique_Gl	Tm1_Mira454_Contig_5671	GATATATTGATCAAATTCTTCTTTCTGACGATCAAGTTCGGTTGTAACAT[A/T]GTCACCGAGAGCCAAGATCATTAACGGTCCATGTGTCATGCTTCCGCTAG
Gl_026927_Class_I	N/A	N/A	Chr03	13307483	Unique_Gl	Tm1_Mira454_Contig_5678	TTTATACATCCGTAAAATGGCACAGGAAGATTCTCACCGTGAAGTTTTGT[T/C]GAATAAAAGAGCATTCGAGGGCGAGGAGACATCGATTGAATCCAAAAAGC
Gl_026928_Class_I	N/A	N/A	Chr03	13307355	Unique_Gl	Tm1_Mira454_Contig_5678	AAGTTATGGAAGATAACAGTCAACTTGATGATCACTTAAAAGAGATAGAA[A/C]GATTGAAGCAAGAACTGCAGGAGAAAGATGCTAAAATTGTGTTGCAGGAT
Gl_026929_Class_I	N/A	N/A	Chr03	13307192	Unique_Gl	Tm1_Mira454_Contig_5678	ATAGGTCATGCAGTAGTGTTTTTACAGTCACTTTTTGGTACACGATTTTA[A/C]AATCTATTAACCCCAACCTGGTTCAAGTGTCATGTTCAGTGTTGTTTTGG
Gl_026971_Class_I	N/A	N/A	*	0	Unique_Gl	Tm1_Mira454_Contig_5690	TAATGAAGTTGTTTCTATGCAGTTAACGGTTGCCAATACCAAAAAGTTTG[A/G]CCAATCAATCTGTTCTAGGAGGGGGATGCAAAAAGTAAGGACGCATTTGT
Gl_027004_Class_I	N/A	N/A	Chr06	38761792	Unique_Gl	Tm1_Mira454_Contig_5693	GAGCTTCCCCGTTTGACCCATCTCCTTCCAATCCAATCCCTTCCATTTTC[A/G]CTTTTACTTCAACCAGTCTACGAGTTCAGTATTTACACGACTTAACTACG
Gl_027022_Class_I	N/A	N/A	*	0	Unique_Gl	Tm1_Mira454_Contig_5697	TCAAGATTTGCACCAATTCTTCCTTAAACCCTAACAAATTCTTTAGGAAT[A/G]TTGAAATCGAATTTGGAGAAGGCCTTAACGTAGAGTAAGAGGAAACCCAG
Gl_027023_Class_I	N/A	N/A	*	0	Unique_Gl	Tm1_Mira454_Contig_5698	CTACAATCATTTATCGACTTTAGTGAAGTGAGCACAAATAAAAGAAAATT[T/G]AATAACATATTTCTCAAAAGCTTAGTACGGTTTGAAGTTTGAACAGAACA
Gl_027024_Class_I	N/A	N/A	Chr02	58183389	Unique_Gl	Tm1_Mira454_Contig_5698	CAGATAAGAACTGTGCATAGAAATAGAGGTTGCCATTAAAATGGAGACCT[A/G]AAGTAACCATTGAAATCCTTAGTCGAGCAAATCAGACACTGAAGTCCTCC
Gl_027029_Class_I	N/A	N/A	Chr02	58184255	Unique_Gl	Tm1_Mira454_Contig_5698	CTGGTTCAATACCTTCAGCCTTCATTGTCTCAACAATTTGATCCATCCCA[T/G]ATATGTCATTACATAAACCTTTCGTGTCAATTAAGATTCTATAAGTAAAG
Gl_027053_Class_I	N/A	N/A	*	0	Unique_Gl	Tm1_Mira454_Contig_5704	ATATTATTCGCGATTTATTTATGTACGTACAAGAGAAGGTAAAAAGGGAC[A/G]ATGTTACCTACAACATCTCCTGCAGGTTTTCAGTAGACATGGATGTCCAC
Gl_027054_Class_I	N/A	N/A	*	0	Unique_Gl	Tm1_Mira454_Contig_5704	TGTTACCTACAACATCTCCTGCAGGTTTTCAGTAGACATGGATGTCCACA[T/C]TGATGGTACTTCCAAGGCAGCTGCTTTCTGTAGCGAGTTTCTTTGCTGAA
Gl_027063_Class_I	N/A	N/A	Chr09	29796932	Unique_Gl	Tm1_Mira454_Contig_5707	TAAATTACACTTACAGCGAGCAATCTTCAAAAAAGAAGCCATTAATTTCC[A/G]CCACTTTCCTCTTCAAGCTTCTTCACATAAGCCTTCAAAACCATAACAAC
Gl_027064_Class_I	N/A	N/A	Chr09	29796503	Unique_Gl	Tm1_Mira454_Contig_5707	AGCAGTTTCGACGTTTCGGGAAGCGATCGGCGCAAGTCCTGGAATTGCTT[C/G]ACGGTGAAGCCCTTGTATTCGACGGCTGCCAAGAGGTAACAGTTCTCCAA
Gl_027094_Class_I	N/A	N/A	Chr04	48613313	Unique_Gl	Tm1_Mira454_Contig_5720	AATAATATTAGCCAGACCACAAGGCATCATCATCCACTCGGACTAAGTCG[A/G]TGCTTAGCAGCCATGGTACAAAATACAAATACAAGAATAATAAAAAGCTA
Gl_027097_Class_I	N/A	N/A	Chr04	48615238	Unique_Gl	Tm1_Mira454_Contig_5720	TTAGCACTGTTATTGGGCCACTCATCGGAGTAATATTTAACAGCAACACG[A/G]TTCCCCTCGGAATCCAGGAGAAGGATATTTTTTATAGAAGGACAAGACTC
Gl_027117_Class_I	N/A	N/A	Chr05	43373345	Unique_Gl	Tm1_Mira454_Contig_5726	TACCTGATAATGACAAACTTGTTGGTGCCGTGTCTAGCCCAATGAGTCCT[T/C]AAATCAATGGGGTTACTGAAATCATAATTTTCAGCAGCAAGTTTCTCCAG
Gl_027130_Class_I	N/A	N/A	Chr13	51958969	Unique_Gl	Tm1_Mira454_Contig_5729	GGATAAAAGTAATGCATCATTATTAATCCTTCATAGAAAAGACTAGGCAT[T/G]TGGTATGCCATTCATACAAATTGACGTTTAAGTAAGCTCTACTAAGTTCA
Gl_027133_Class_I	N/A	N/A	Chr13	51962719	Unique_Gl	Tm1_Mira454_Contig_5729	TATCCATTGTTATTTTGCCAGACCCCAATTTCTCTCCGCTCCCAGCTAAA[A/C]CAGACTTTGACTTTTTTTTGCTTGCTGCATTATCACGCTTCAACTTCTCT
Gl_027155_Class_I	N/A	N/A	Chr04	10609553	Unique_Gl	Tm1_Mira454_Contig_5734	GAGAACTTCGATTTCAAACACAAACACAAGTTCAGCCCCATTACTGAACC[A/T]TTGATTCAAACAACACTAACTTTATCGATTTACAGAAGCAAATCATGATC
Gl_027162_Class_I	N/A	N/A	Chr11	13189674	Unique_Gl	Tm1_Mira454_Contig_5735	CCCATGTTATTTTCTCCCCTGATATGGGGCAGAAAACCAACCTATAATGC[A/G]GACTTTAGTCCTAAGCCAGTCTCTAATTCTTGTGGAAACATTTCCTTGAT
Gl_027172_Class_I	N/A	N/A	Chr02	15018183	Unique_Gl	Tm1_Mira454_Contig_5737	TTTCCAATACTTCCATAGCAGCAACACCACTGGTGAAATCCTTCTGCGAA[T/G]AACTTTCCTCATTTTCAGATCCACTGTTCCGGTACTTCTTCCTTAGCCTT
Gl_027208_Class_I	N/A	N/A	Chr05	47476351	Unique_Gl	Tm1_Mira454_Contig_5742	ATCTTCACAAACACTTCCTCCCTTCGGGGGCGGTTTGCATAGAATATCCA[T/C]AGAACCAGACACAGCAAAACTCCTACTGAGATTAACCCCAATCCTGCATT
Gl_027250_Class_I	N/A	N/A	Chr13	51246575	Unique_Gl	Tm1_Mira454_Contig_5754	CTCTGTCCAGCCTTCCTAAGCTTCTTAGCTCCATGGCTAGGATTCGACAC[T/C]GTACCAACCGTTGCTCGACATCGAGTATCAATCAACTTTTCAGCACCTGA
Gl_027284_Class_I	N/A	N/A	Chr08	45355747	Unique_Gl	Tm1_Mira454_Contig_5761	AGTGCGTGAATATACGACTTCAAGATATCTTCAGCTGTCGAATCTTTGTG[T/C]ACGACAACACTGACCGTTCCCTTTCTCTCCACCAGTAAATACTTTGCTTC
Gl_027285_Class_I	N/A	N/A	Chr08	45351982	Unique_Gl	Tm1_Mira454_Contig_5761	CCTCAACTTCTCAAACATAAATAAATAAAAGTAGAAGTGAAGTTAGTGAT[A/C]CTATTCCTATTCCGGCTCAGATTCTTCTGTCTTCCAAAAACTAATGTACT
Gl_027297_Class_I	N/A	N/A	Chr07	41468703	Unique_Gl	Tm1_Mira454_Contig_5764	GCTCATGCGGATGAAATTTATCGATCCTCGGGTGACTCGTTGGCTTAATT[C/G]CACCATGAATGCAGGAAACAATGTGGAATATATGTCGGAACCAATGGTTG
Gl_027298_Class_I	N/A	N/A	Chr07	41468652	Unique_Gl	Tm1_Mira454_Contig_5764	CACCATGAATGCAGGAAACAATGTGGAATATATGTCGGAACCAATGGTTG[T/G]TGGTCTTTGGTATTTGCAGAAGAATCTCAACGTTGAATGTTTGTAATTTT
Gl_027302_Class_I	N/A	N/A	Chr04	43624180	Unique_Gl	Tm1_Mira454_Contig_5766	GAATTCATACAAGGAATCCCTACAATTACAGAATAAAGATGTCTCTTTTA[T/G]AGGATACAAGAAGGCCAGATTAGCATGCCATTGCCAATCCTGTACATCTA
Gl_027390_Class_I	N/A	N/A	Chr06	48637514	Unique_Gl	Tm1_Mira454_Contig_5779	CAAACAAACCATTTAGAAATAAAAACTTAGATGGGTCGGTAGTCAGCGTA[A/T]CGGTGGTTACCATCGCCAGAGTAGTGTCATCGTTGTCTATCGGTAGTAAG
Gl_027391_Class_I	N/A	N/A	Chr06	48637414	Unique_Gl	Tm1_Mira454_Contig_5779	GCCTGCTGATATGCTGGTGCCAAACCATTACCGTAGCCCCCGTATGCGGG[A/G]TAATTCATGGGAGCTCCAGGGTATGAACCAGCAAGGGGAGGAGGGACTGC
Gl_027462_Class_I	N/A	N/A	*	0	Unique_Gl	Tm1_Mira454_Contig_5796	TCGGCTCCATCGTTTAATTCGAGTTACTGACTAAGTCGTCGAGGCGGGTA[T/C]ACCTATTGAAAGAAAAACGCTAAACGAGTCGAGCGAGTCGTGATCCGAGT
Gl_027501_Class_I	N/A	N/A	Chr04	61737958	Unique_Gl	Tm1_Mira454_Contig_5806	TATCGAGCTGCAGCACCAAAAGCAAAACCATCAACATTGACAAAATTCGA[T/C]ACCGAAAAGTCAAGAACCGCTCCATCCTCTCGGCAAATCCCTACGTGTCC
Gl_027502_Class_I	N/A	N/A	Chr04	61737715	Unique_Gl	Tm1_Mira454_Contig_5806	TAACCTTGTTTGCGATCCATTATGGGAACACAGGGGTCGGGTCTATGTAG[T/C]TCTTGGTGGTGAACTATCACCATTTCATAAAGCAATCATGCAGTCACAAA
Gl_027508_Class_I	N/A	N/A	Chr05	33862149	Unique_Gl	Tm1_Mira454_Contig_5807	AGCGAAGGAGATTGCGAGAGAGAGGGCGCAACCATCGTATTTTGTGTTCC[A/G]TTCTTTTGTTGCATCCTTCTCCTGGCTACCAAACCTCTGATCCAAGGGGT
Gl_027552_Class_I	N/A	N/A	*	0	Unique_Gl	Tm1_Mira454_Contig_5815	GAAACATCGGAAATTATCAAATGAACTCCTTTCAGCCAAGAGCTTACTCT[A/G]TTCATTTCACTGTTAAACTCACCTATTCCGTGTCTTGACCAACTTTGGCC
Gl_027639_Class_I	N/A	N/A	Chr11	13232954	Unique_Gl	Tm1_Mira454_Contig_5826	ATTGGCTCGTCGTATTAGGGGCGAGAGAGCTTAGTGGCTTTTATGATCTA[T/C]TGTATTATTTAGATTTCCATGGGTTTTAATATTGAAAATGCGGAGGTTAA
Gl_027643_Class_I	N/A	N/A	Chr06	44705022	Unique_Gl	Tm1_Mira454_Contig_5827	GTATCATTTGTGGTTATAGACACATCAATGTGCGTAGACGCAAAAACAAA[A/T]AAAAGGAACCCTGACCTGCTTCAATTTCTTTAACTTGAGAACGGTCCGTT
Gl_027653_Class_I	N/A	N/A	Chr04	38270785	Unique_Gl	Tm1_Mira454_Contig_5828	GGAGTGCAATACTGGTAAGTTCAGTTGCCTTTGCTCTGGCACATTTTAAT[C/G]TACAGAGAATGTTGCCGCTTATTTTCCTAGGAATGGTGATGGGTGTTGTT
Gl_027654_Class_I	N/A	N/A	Chr04	38270959	Unique_Gl	Tm1_Mira454_Contig_5828	TAATGAGATAATCAATCTTGTCTTCTCATGTTAGCTTTGGCTGATCCAGT[T/G]CTAGTGAAGCATATGCGTCAGGCCAATTTTCTGGGGTATGCTTGTTACAG
Gl_027666_Class_I	N/A	N/A	Chr13	13343941	Unique_Gl	Tm1_Mira454_Contig_5830	GTACTCATGGCATTCTTCAAATCCTGAGAAAGATAAGCTTGCTTTAGTCG[A/G]ATATAAAACATGACATACCTCCATGACATGGTGTCCAACATGTCTCTCAT
Gl_027670_Class_I	N/A	N/A	Chr13	13344294	Unique_Gl	Tm1_Mira454_Contig_5830	GCTGCAATGGTGACTTTGGGGTGTAGGGAATTTCTGGTTGACATGGATGA[A/C]GAATGTTGAATTAGTGAAGGAGGTCATGATTTTTGGATAAAAAGTATAAG
Gl_027672_Class_I	N/A	N/A	Chr09	63898407	Unique_Gl	Tm1_Mira454_Contig_5831	TGCTTGAGCTTGTATAATGCTCGGCTCTCTAACTGCCGCACCCTTTCCTT[T/C]GATAATCTGAACATCTTTCCTATCTCCGACAGAGAATTCTGTTTACTTTC
Gl_027675_Class_I	N/A	N/A	Chr09	63898803	Unique_Gl	Tm1_Mira454_Contig_5831	GGTATCCTGGTCCGCCCATACAGGCTGTTGCATAGAAAGTGGCATCCTTG[A/T]TGAGAGCAGCAACTTATCCAACTTCTCAACTGTAATCCCGACACGTCTTG
Gl_027680_Class_I	N/A	N/A	Chr10	56077117	Unique_Gl	Tm1_Mira454_Contig_5832	CAAGCTTCAGGAACGGATGCAGCGGTACGCTTGATTGATGCAGATTTGAT[A/G]AGATGATTGTAGCTTCCTTTCTCCTTGAAGAGCTGGGAAAAGTGATGTTT
Gl_027691_Class_I	N/A	N/A	Chr02	2398282	Unique_Gl	Tm1_Mira454_Contig_5834	CGGGCAATTCTAATAGGAAGCTCCTTATGGAGAAACTGACCCGAAATCAA[T/C]AAGTTTCGTTGAGTAGGCTTAGACCCAAACTCCATCATGTACCTCAAGCT
Gl_027695_Class_I	N/A	N/A	Chr05	63656016	Unique_Gl	Tm1_Mira454_Contig_5835	TTTAGCCAATTTGAGCCTTACTAGGCCTTTGATTTCTTCCCTTTAGCTTC[A/G]GGTGCCGGCTTGGTCTTGAAAGGCAGGAAAGACTTCCCACCCATGTACGG
Gl_027707_Class_I	N/A	N/A	Chr08	54249114	Unique_Gl	Tm1_Mira454_Contig_5837	ACTTTGATATTGACCCCATCGGGGATATCCATGGTCTCTGATGAGAGTAT[A/G]GTCTTCATTTTCTCTTGCTCTCTGTTTCCCTTTCTCGACTCTCTCTTCGG
Gl_027719_Class_I	N/A	N/A	*	0	Unique_Gl	Tm1_Mira454_Contig_5841	TTCTAATTCCAGTATCATCCTTGTTCTCTAAGTAATTCAAAGACAACCTT[A/T]ATTTTTCACTTGTTTTTCAAGCAGTTGTCAGGACCATAAAAAGAAACCCG
Gl_027732_Class_I	N/A	N/A	Chr06	41769520	Unique_Gl	Tm1_Mira454_Contig_5845	AAAGTGGGACGCAAAGATGTCAATTCAACCAGTTGTTGACCAAAGTTCAA[T/C]TGTTAATGGGTATGGGCACTCTGAAGAAAAAGAGGTTCTCAACAGCAAAG
Gl_027751_Class_I	N/A	N/A	*	0	Unique_Gl	Tm1_Mira454_Contig_5850	ATTTGGTTTAGCAAAAAATAAAGAATTAAGTGATGAAGAGGAAATTGAGA[T/G]GCGGCAGGGAAATATAATCTGATAGCCTTTTTATTTTATTTTGTTATAAT
Gl_027799_Class_I	N/A	N/A	Chr01	118963	Unique_Gl	Tm1_Mira454_Contig_5861	TAGCTACATGAGATGTTAATGCATTTGTTGTGTATTTATGAATAACTTCC[T/C]TAAGCTGTTACCTAAATAGCTACAACTTCTGAATTACCCTTAGCTTAGCA
Gl_027807_Class_I	N/A	N/A	Chr01	118673	Unique_Gl	Tm1_Mira454_Contig_5861	ATTCTGTCCTCTAAACTATGGAAAGAAATGACAGCAAGCCTACCCCCAGG[A/T]GCAAGACAATCAAAACAAGCGTGCAGGGAATCCTCCAGCGTCTTGAGTTC
Gl_027824_Class_I	N/A	N/A	Chr06	33159681	Unique_Gl	Tm1_Mira454_Contig_5863	GCAAACAATGCCAACAGTGGCAATAATTGAACCTTGGTCAAATGCTCTCT[T/G]CAAGCTGCCAGCACCTGAGAAATGCTGGTAAGCCAAATACGCTGCAATCA
Gl_027889_Class_I	N/A	N/A	*	0	Unique_Gl	Tm1_Mira454_Contig_5875	TCTCCCTTCACCCACCTCAATTAATCCTCGGCGAAGTTTGTTTAGTAAGA[C/G]TGCAAGTGAATCAACTTCAAGACAACGTCTCAAACAGAGTGAGCACTTCA
Gl_027892_Class_I	N/A	N/A	Chr08	1010001	Unique_Gl	Tm1_Mira454_Contig_5875	GCGAGATAGAGAGAGAATCGAATCGAGCAAAAGACTTTTTCTGGCCACAC[T/G]GTCGGTGTTTGATCGAGAAAAAGAAGGGTGAGAAGTAGAAGTCTCCGTTC
Gl_027904_Class_I	N/A	N/A	Chr03	3336316	Unique_Gl	Tm1_Mira454_Contig_5879	GCACAACCATATAGAAAACCTGATGAACTTGCAATTCAAAGTCCAGAAAC[T/C]GGAAATCGAGTGCTAAAATTACAAAAGATCCACAGAATTATCTGATTGAT
Gl_027905_Class_I	N/A	N/A	Chr03	3336390	Unique_Gl	Tm1_Mira454_Contig_5879	AAAGATCCACAGAATTATCTGATTGATTTCTCAGAGAAATGATAAAAATG[T/C]GCCGAACTCGGAAAGATATGCATCTGTCTGGCCATCCCTAGTGATGCTCC
Gl_027906_Class_I	N/A	N/A	*	0	Unique_Gl	Tm1_Mira454_Contig_5879	TGATGCTCCTTTGTCTCAAACAGACCATCCGGACCCCATGGGAACTCCTT[A/G]TTGCGAATGTGCAAATATGGGTATGCAGGAGGCTCTTCATGGTGGGGATG
Gl_027907_Class_I	N/A	N/A	*	0	Unique_Gl	Tm1_Mira454_Contig_5879	GGGGATGACCTTTTGATAGATTATAAATCGCTAAAACAGTGCAGGTAGCA[A/G]CACCTAAATATGTTATCTTTTCCCATTTTGCCGTTTCATAAGCATCATCG
Gl_027988_Class_I	N/A	N/A	Chr10	47711475	Unique_Gl	Tm1_Mira454_Contig_5897	ATCTACCAGTCATCGGCTGCAACTTTGATGATCAGTGTGGGTCTTTTCGC[T/C]AGTGGGGAATGGAAGAGTCTGGGCGAAGAAATGGAAGGGTTTAAACTGGG
Gl_027989_Class_I	N/A	N/A	Chr10	47711568	Unique_Gl	Tm1_Mira454_Contig_5897	AAACTGGGTAAGTCGGCATACGTTAACGTTTTGGTTTGGATTGCTGTAGG[A/G]TGGCAAGTTTTCTCGATTGGTGCGGTGGGTTTGATCTTCGAAGCGTCATC
Gl_027993_Class_I	N/A	N/A	Chr04	42492624	Unique_Gl	Tm1_Mira454_Contig_5898	TTGTCACAATTAAAAGCAAAATGAGATTAAAAATGGGAATTAAGCAAAGA[T/C]AGAATGATTACTAGTAATAGTTATATGCCAAATCTAAAACCCGTTGTGTT
Gl_028023_Class_I	N/A	N/A	*	0	Unique_Gl	Tm1_Mira454_Contig_5903	ATTATTACGAAGGAAAAGTAAAGTAAAAAAAAATTTGGCCATTACTTCAG[A/C]GTTTCTAATGCTCTTTGTAAGATTTGAGACAGGTTAACACTACAGGTGGT
Gl_028024_Class_I	N/A	N/A	*	0	Unique_Gl	Tm1_Mira454_Contig_5903	CAGGTTAACACTACAGGTGGTTGCTAATTCCTCTAGGTCTCACCAAGTGA[A/T]TAGAAACCAAAGCTGTGCCAAACTGCCAAAAGAAGCCTCTTCACTGCAGT
Gl_028030_Class_I	N/A	N/A	Chr04	58193225	Unique_Gl	Tm1_Mira454_Contig_5904	AACAAACCTAGATCTAATTTTTCACAAATCTTACCGATCCAACCCTTCTA[A/C]TAAAAACAATTAGGGGTAGGATAAATCAGCAAACTTCGAAAACCCGGAAC
Gl_028044_Class_I	N/A	N/A	*	0	Unique_Gl	Tm1_Mira454_Contig_5909	AAAAGCAACATTGATTCATTTGCCTTTACGGTAACGGGTATTGAGTTTCT[C/G]TTGAAGTCCTTATAATTCTGAAGTTATCAAAAGTTATTTTTAGATGATCA
Gl_028045_Class_I	N/A	N/A	*	0	Unique_Gl	Tm1_Mira454_Contig_5909	TCCTTATAATTCTGAAGTTATCAAAAGTTATTTTTAGATGATCAAAATGA[C/G]AACTCATTTCTGTTACTTTGGACTTCAACCKTATTTTGTATAATATCTTT
Gl_028050_Class_I	N/A	N/A	Chr07	882075	Unique_Gl	Tm1_Mira454_Contig_5911	CAAATTGAAATTGGGTCTCATAAAATTTACTAACCTTAGAACAGGGGCAA[A/G]CTTGGTGGGAACCGCACATGCATCCATTGTCTTTCATACGTTGATAAATG
Gl_028056_Class_I	N/A	N/A	Chr07	5422592	Unique_Gl	Tm1_Mira454_Contig_5914	TATATTTWGGACAAAAAAGGAGTAACAAGGAGAAACAATCAACACCATGC[A/G]GCCTTAAAAGCGCCGTTTCTTCTTCTCAGGTGTAGCATGCACTTGAGCTT
Gl_028063_Class_I	N/A	N/A	Chr09	15755217	Unique_Gl	Tm1_Mira454_Contig_5915	GAAAACAGAGGGACGATTCCAACAGACTGGTTTGAAGACTAARGATCGTG[A/T]AGCACAGCGATTATTGTTATATAAGAATAAAGCCGGGATTATRGGTACCC
Gl_028093_Class_I	N/A	N/A	Chr10	50622920	Unique_Gl	Tm1_Mira454_Contig_5922	AACTAACCCGTGTCAAAATCACAGATACCATCACAATAACAAATTTTTTT[A/C]AATAGGAAAAACAATTTAGCAAAAATAAGAAAACCTCACTCCCAGCCAGT
Gl_028095_Class_I	N/A	N/A	Chr09	15822335	Unique_Gl	Tm1_Mira454_Contig_5925	ACGCTTTGAGGAACTCCCATTTGGATTCCAAGGAAGAGATTCTCCTCTCG[T/G]TTATCGCCTACGGCGGCGAGGGTTTATACTATTTCGTCGAACAGTTTATT
Gl_028096_Class_I	N/A	N/A	Chr09	15822237	Unique_Gl	Tm1_Mira454_Contig_5925	ATTTGGTTGGCGAAATCAGGATTAATCGACGCCAAACATTCCCGCAATTT[A/G]CAAAAGATCAGTGCTTGGGCTGAGTTGATTGGGTACATCGGAAGTATTAG
Gl_028118_Class_I	N/A	N/A	Chr01	23993625	Unique_Gl	Tm1_Mira454_Contig_5927	TTAACGAAGCCAAAAGCAGGGCCGGTATGGCGCTTCATGATTTCCTCCTG[A/G]ATCTGGGAAAGCTCCATCTTATCGAAATCGGAAGGGGGGGGATCGAATTC
Gl_028119_Class_I	N/A	N/A	Chr01	23993684	Unique_Gl	Tm1_Mira454_Contig_5927	AAGCTCCATCTTATCGAAATCGGAAGGGGGGGGATCGAATTCTTGAGAAG[A/T]TTTCTTCTTACCCCATTCTTTCCAGGCTTCGTCTTCTTCATCGTCAACGA
Gl_028120_Class_I	N/A	N/A	Chr01	23993778	Unique_Gl	Tm1_Mira454_Contig_5927	TCAACGACGTCGTCCAGATCGTCGGTAATGTGAATCTTTCGCTTGCCTCC[A/C]TCCACTGCATTTGGGGATAAAAGAAGCGGCAATATCATCAGCAGCAAAAT
Gl_028121_Class_I	N/A	N/A	Chr04	61694061	Unique_Gl	Tm1_Mira454_Contig_5928	GGTTTAACATGATTGAAATTTGGTTACATCAACATGTCCATACCATAAAG[A/G]AATCCAARGTCTCACCGATATTTACCATGATAGCAWCCATTACATCCTCA
Gl_028140_Class_I	N/A	N/A	Chr07	49461243	Unique_Gl	Tm1_Mira454_Contig_5932	AAATTGGATATCTTTAAATTAAAATATAAATAAATTGCAAACTAGTTATA[A/C]TAGTGTGATTATTTCATTTTTCTCGACCTATTAACAGAAGGAACCATTAA
Gl_028141_Class_I	N/A	N/A	*	0	Unique_Gl	Tm1_Mira454_Contig_5932	TTTTTCTCGACCTATTAACAGAAGGAACCATTAAGCAAGTAAACCAACAA[T/C]ATCCCAAAGGATGACACAATATTCAGTATTGAACTGCATACTCTTGTTCT
Gl_028144_Class_I	N/A	N/A	Chr02	61821260	Unique_Gl	Tm1_Mira454_Contig_5933	ACGCCGACGGTGAACGCCATTGCAACGGGTGGAACTTGTTTGGCCAAAGG[A/T]GATGCCTCCACCAACCGTTCCAATCCGTTGATGATTTGGTATCGAGTATT
Gl_028164_Class_I	N/A	N/A	Chr04	27049225	Unique_Gl	Tm1_Mira454_Contig_5935	GATACTTCATACTAAAGTCTTCTACCAGTTTATACTTACTAAACTAAAAG[T/C]CTAATCAAGTCGAAATCGACCAAAATGACCTATCTTCTGATGTGCTTTTG
Gl_028177_Class_I	N/A	N/A	*	0	Unique_Gl	Tm1_Mira454_Contig_5938	TCGTTCATTGTTGTGCCCACGATCTCCACTGCAACAGAAGAAGTGTGGTA[A/G]CTTAACACGACCGCAACTCTTGCATCGTATAATGACCGGAACCGGTTTCA
Gl_028178_Class_I	N/A	N/A	*	0	Unique_Gl	Tm1_Mira454_Contig_5938	GGAAAACTAGGGAAACCGAACCCAAACCCAAACCCAATGTTGCTGTTATT[A/G]TTGCTTTCTGGGGTTTGATCAGACTCGGGGAAAACCAACGATTGTGATGG
Gl_028216_Class_I	N/A	N/A	Chr10	1258671	Unique_Gl	Tm1_Mira454_Contig_5947	TAGTCAGAATTGCATCATGGATAACAGTAGTTAATATGTTGGTTTCTAAC[A/T]CTTCATGTAAAGGACTAAGGCACTGTAAATACGAGACTAAAAATACTTTC
Gl_028260_Class_I	N/A	N/A	Chr01	1530355	Unique_Gl	Tm1_Mira454_Contig_5952	CTGGTGGTGCTCAAGTAATGAACATGATGCATCCACAAGGTCAGTATGCC[T/G]TTAAGGCACAGGCAGCCATGGGAATGAGTAGTGGTGAAGCTAGTCAGGCG
Gl_028283_Class_I	N/A	N/A	Chr10	61757806	Unique_Gl	Tm1_Mira454_Contig_5961	GGTTTCAACAGACATTGAGGGGTTTACAAACAGCTAAACATTCTAAACAA[T/C]AGGTGTACAACAAGAAAGACCACCAATTCAGTTATGATAATTTCTACTGA
Gl_028327_Class_I	N/A	N/A	Chr11	48785865	Unique_Gl	Tm1_Mira454_Contig_5971	AATTTCAAAGAATCCTCATCACCATGTTTGTTCCAAATTTCAACAGCGTG[A/C]CTAACTACCAACTACCAAGTACCCAGAAATCTTAGATGTAGAACAAATTC
Gl_028328_Class_I	N/A	N/A	Chr11	48785922	Unique_Gl	Tm1_Mira454_Contig_5971	ACCAACTACCAAGTACCCAGAAATCTTAGATGTAGAACAAATTCGTATTT[A/G]CAAATTGTAAAAGTCAGAATCAGTTTTTTATACCGTCTTTATATTGCTGC
Gl_028333_Class_I	N/A	N/A	Chr11	48787939	Unique_Gl	Tm1_Mira454_Contig_5971	TTTAGCTCTTTTAACCAGAGCTTCCTCGAAAGGAAGGATCTCAGGAGACG[A/C]TTTCTCATTACGCCATGCTCTCTTCAAGAGCTCCACATCGGTCGTCGAAA
Gl_028355_Class_I	N/A	N/A	Chr04	60193069	Unique_Gl	Tm1_Mira454_Contig_5979	TTGTAATACAATAACTATAACTATCACAGACTGAGAACTATAATATAAAA[A/T]AACTATAGAAACGGAAAATAAAATATCAACAAAAAATAAGAGGAAGTGAG
Gl_028356_Class_I	N/A	N/A	Chr04	60192936	Unique_Gl	Tm1_Mira454_Contig_5979	CTGAGGAAAAAGGCACCATTGATCAAACTAGCAGAGACCGAATAGAGTTT[A/G]AGCAATAGTCTTCTTATGTATCTCTACGTGCTTTGGCTTTCTCAATTGAT
Gl_028357_Class_I	N/A	N/A	*	0	Unique_Gl	Tm1_Mira454_Contig_5979	CAGGATTATGCATTTTCCACAGTGCTTCTCTGCTGTTATCAATTACAACG[A/G]TTCCACCATACAAAGCACCAGCGAAGGCAAGATTGAGAAGGAAGGCGCGC
Gl_028374_Class_I	N/A	N/A	*	0	Unique_Gl	Tm1_Mira454_Contig_5983	CTTTGAAACACTCGGAAAACTAACCAATCTGGTCCACACATTTCACTCCT[T/G]GATATCTGAGTTGAATCAAGAGTTGGCATTGAGTCAACAAGGCGATATTG
Gl_028399_Class_I	N/A	N/A	Chr06	17487511	Unique_Gl	Tm1_Mira454_Contig_5986	TGGTGCAAGATGACCAAACTGGGCAGGAAATACAGTTGCCAGAATAACAA[T/C]AATTGCTGTAACTGCAGGCAGGATACCTCCCGGAATGCCAAAATATTTGG
Gl_028403_Class_I	N/A	N/A	Chr02	58626126	Unique_Gl	Tm1_Mira454_Contig_5987	TCATGAACTTAAAGCTTAAGAGCTTGAGCATGGTGGCGGATGTGATCATC[A/G]ATGAAGGTGGAAATGAAGAAGTATGAGTGATCATATCCAGGCTGCAACCG
Gl_028414_Class_I	N/A	N/A	Chr11	227248	Unique_Gl	Tm1_Mira454_Contig_5988	ACATATATATATAATAAAAATAAGGATCCAGTTTCATGCTGTCAAAAAGG[T/G]AAAGGCCAGAAAGTAATAAATAACAAATTCGCAGCTAATACCACTCTAGA
Gl_028432_Class_I	N/A	N/A	Chr02	3852891	Unique_Gl	Tm1_Mira454_Contig_5993	ATTTCAGTCAAAGGACTGGTATACTGAGTAATATAATGTAGTTGCACAAA[A/G]GACAATTGAGAGACTCAAATACATAAATAATTCACTCATCTGAGTAATAA
Gl_028433_Class_I	N/A	N/A	Chr02	3852785	Unique_Gl	Tm1_Mira454_Contig_5993	AGATGGAATTTCCTCCATCATAGACCAGTAGGTGACTGTTGAAAGTCATA[A/C]CATTCAACTAATGTAATGCCAAATAATACACCTGTCAGCCTGCAGATGAC
Gl_028442_Class_I	N/A	N/A	Chr02	3852526	Unique_Gl	Tm1_Mira454_Contig_5993	AATGAATTAAACTGAAAAGATATTCCAGGCAATAACTAAATGAAGAAAAA[A/G]CATAGGATAATACCGAATTCTATTCCTGTAAACTGCTGCTCAAAAGGCTC
Gl_028443_Class_I	N/A	N/A	Chr02	3852414	Unique_Gl	Tm1_Mira454_Contig_5993	TTGGGTTCAAAGACATACTTAATCAGTGATTCCTTGATTGGTAGCAGATC[A/G]GGGAACTCGTTCTTCAACTTGGATGCGTCCATCTCATTATTGCTTCGAGG
Gl_028447_Class_I	N/A	N/A	Chr02	3851710	Unique_Gl	Tm1_Mira454_Contig_5993	TTGGTGCGAATTGTTTCTGTTTTGTGAGATTCACACCAATCAACATTGGG[T/C]CTACCAGTCACACCAGCAGCATTAAAAACATGGGTTGGCTTTATATTCTG
Gl_028457_Class_I	N/A	N/A	Chr01	48605125	Unique_Gl	Tm1_Mira454_Contig_5995	AAACACATCAACCAAGCGTCTATTAGAGATTAGTTTGTAGAGCCAAAATA[A/G]TGGGTCAAAATTGTATAAGCTTTAGAATTTAGATGAAAGCAAAAAGCGTG
Gl_028458_Class_I	N/A	N/A	Chr01	48605427	Unique_Gl	Tm1_Mira454_Contig_5995	CCTCCCTTGGCATCACTGGGTATTTTCCTGAGAAGCAAGCATAACAGAAA[T/C]TTGGAGACTCACTGCCCAACATCTTCTTCAAGCTTTCGAATGGCAGAAAT
Gl_028462_Class_I	N/A	N/A	Chr01	48605693	Unique_Gl	Tm1_Mira454_Contig_5995	CTAACAATTTTTGAAGATGTGGTTCCTCTCACAATTGAGTCATCCACCAC[T/C]ACAACCCTCTTACCTTCCAATACACCACGAACTGGTGAAAGCTTTAGCTT
Gl_028463_Class_I	N/A	N/A	Chr08	4625193	Unique_Gl	Tm1_Mira454_Contig_5996	ACCTAATATCCAAATTTGAAAATTATCTAAATTCATAATACCGAGGGAAA[A/G]ATAGAGAGATCCGATTTTTCACTAGGGCACTTGAAAGGAAAATAAATGCA
Gl_028464_Class_I	N/A	N/A	Chr08	4625266	Unique_Gl	Tm1_Mira454_Contig_5996	TAGGGCACTTGAAAGGAAAATAAATGCACAACTTGATGAAACCATCGTAT[A/G]GTGGATAAATTTACTTTAGTATGTCACTGAGTTAAAACTCGTCGTCATCT
Gl_028465_Class_I	N/A	N/A	Chr08	4625340	Unique_Gl	Tm1_Mira454_Contig_5996	TCACTGAGTTAAAACTCGTCGTCATCTTCCTCTGCAATATGCTTTGCAAG[T/C]TCTTGCTCCTGTTGTCGTCTTTCTCTCTGCTTCTCAGCACTTTCTTTCTC
Gl_028466_Class_I	N/A	N/A	Chr08	4625651	Unique_Gl	Tm1_Mira454_Contig_5996	AGCAACAGAATCCAATCTAAGCTTCTTGGCAACATCAACCAGTGAGATGC[A/G]AGAATATGAGATACTTATGTTGCGTAGCCCAGTCCGAATGACATTATGCC
Gl_028493_Class_I	N/A	N/A	Chr07	40218472	Unique_Gl	Tm1_Mira454_Contig_6002	GAGTATGTGGAAGGTGAAAGAAATAGAGATGAAGGTGAGAGGTCGCCTTT[A/G]GTTGGTCATTCAAGAGAAAGGTATTCATCAGATAGTAACTCATCAGAATA
Gl_028494_Class_I	N/A	N/A	Chr07	40218187	Unique_Gl	Tm1_Mira454_Contig_6002	GCCATGTATGATCTGATGACTGTATATGCATGTTATCTTGCCATTATCTC[A/G]GGACTTGGGTGCACTCTTATTTTGTTATCTGTGTGCCACCGAGCACTGCC
Gl_028512_Class_I	N/A	N/A	*	0	Unique_Gl	Tm1_Mira454_Contig_6006	TATAAACAAGGTAAAAAGAAGGCATATTGAAGGTGGCAACTCACTCAATT[T/C]GTGATCCCATCACAAGGCATCGTTAATCATCATTATCGAAATCTTCATCG
Gl_028570_Class_I	N/A	N/A	Chr13	1950538	Unique_Gl	Tm1_Mira454_Contig_6020	TCTTATATATGAGGATGATGGTCTATATAGTATAGGTAAAAGTCATGAAC[T/C]CTGATTCATTACATTACATGTGGAATTATGGATTACATGGGAGTTTTACA
Gl_028621_Class_I	N/A	N/A	Chr03	1479055	Unique_Gl	Tm1_Mira454_Contig_6029	TGTATGAGCAGTGGAAACAGTTGGAGAATCAAAACCTCCATTACTGTTAA[T/C]AGTACCCATCCGCGATGAACTCCCCACAGCAGGAGATGCACTCTTCTCAT
Gl_028729_Class_I	N/A	N/A	Chr09	51059097	Unique_Gl	Tm1_Mira454_Contig_6053	TGATAATTATAATGAAAATTGTTCAATTTCATCCTTGGTGCAGAAGGTAC[A/G]GTTTGGATTATCCTGCCTAAGACACAAACTCAAAAGGCTCAAAACGATGA
Gl_028737_Class_I	N/A	N/A	*	0	Unique_Gl	Tm1_Mira454_Contig_6053	TCAGCCTTCTTCTTTGGTGCAACCTCACAAACAACAACAGAACGATGAAA[A/T]GGTTTTGGAGTCACTGTACTAAAAGACAGATTCCCTTTGGAGAAGAGATT
Gl_028766_Class_I	N/A	N/A	*	0	Unique_Gl	Tm1_Mira454_Contig_6060	CAATGCAATCAGTACCTTCTCCTGATTTTGAAATCTTGAACTCATGGCGT[A/G]GATGTTTAGCTCCAGAGCTTGGGTGGGTAGTATTTGGAACATGGTTAGTG
Gl_028768_Class_I	N/A	N/A	Chr08	9147647	Unique_Gl	Tm1_Mira454_Contig_6060	CACAAAAAGGGGAAGCACTCCTCCTGACTGACTGGTATTGTATGTTGGCA[A/T]TTCTAGATTCATCTTCACCACAAATTCATTTAAGATAGACTTGCAAAATA
Gl_028778_Class_I	N/A	N/A	Chr08	39685010	Unique_Gl	Tm1_Mira454_Contig_6062	ACCTATGGGGAAGTCATATTGTTCAAGGACTTCATAAGCGGTAGGTGAAT[T/C]CTCGCCGGTGGCGGATGAGACCAGAAAGAGAAGAATCAAAGAGAGAAATG
Gl_028812_Class_I	N/A	N/A	*	0	Unique_Gl	Tm1_Mira454_Contig_6069	AATAAAAACCAAACACAAGAACAAGAACAACACCATGAAGCCAAGCCACC[A/G]GTAGATTCACGAACCCATGGAAAGTTTTTTCAATGGTGTTCTCAACCACC
Gl_028821_Class_I	N/A	N/A	Chr06	48367247	Unique_Gl	Tm1_Mira454_Contig_6071	GTGGCATATATCTCTTATAACAATAGTCAGACCATTCAGTACGCACTTTA[C/G]GAGTAGAGTGGACCGAAGACAATATTTCAACACTGATCCAAAGTATGAAA
Gl_028839_Class_I	N/A	N/A	Chr04	59217286	Unique_Gl	Tm1_Mira454_Contig_6076	CAATGTTCATAGAATCATGCAAGGAACCTCACCTATACAAGTTCTATGTA[A/T]GCCATTGGTGCATTGTCTCCTCGCCTAGGCAAGGTTCGAATAATTCTTGT
Gl_028840_Class_I	N/A	N/A	Chr04	59217079	Unique_Gl	Tm1_Mira454_Contig_6076	GAACCATCTTTCGCTAACGTGATCATTTTGTCTACATACTTCCTCACAGC[A/G]CTTGCCCTAGCCCGAGTGGTTTTGATCCGACCGTATTTAAGGAGCTGAGT
Gl_028841_Class_I	N/A	N/A	Chr04	59216989	Unique_Gl	Tm1_Mira454_Contig_6076	AGGAGCTGAGTCGTGAGGCCTCGCAGGAGTGCACGCCGCTGGTCAGGTGG[T/C]CTGTTGAGCTTAGGCACTCGTCTGCCATGCCGCATTGCATAGAATCGGCC
Gl_028845_Class_I	N/A	N/A	Chr06	48471749	Unique_Gl	Tm1_Mira454_Contig_6078	AAATTTCAGATACCACTCGATTGGATTCGGTTGTTTTGTTTCCTTCACCT[T/C]TCTAATATTCTTCCTTTCTTGAGTGGAAACAGAGGAGGCAATGCACTGCT
Gl_028846_Class_I	N/A	N/A	Chr06	48472046	Unique_Gl	Tm1_Mira454_Contig_6078	GACGTCGCCCGTTGTTTCTTCAACCTCAGCAACTCTTTCCACAACACCGT[A/G]CATTTCGGTGGTCTCGGTGACGGGTCATCATCAACAAACCAACTCACCCT
Gl_028847_Class_I	N/A	N/A	Chr05	41959724	Unique_Gl	Tm1_Mira454_Contig_6079	AGGATTACCTGTTCGGGTGTCTTTTTGTGCCTATCTGCTATCTCTCCAAC[A/T]ACTGACAATTTCAACATTGGTCCATGTACTGATCGAGACCTCCTAAATGA
Gl_028879_Class_I	N/A	N/A	*	0	Unique_Gl	Tm1_Mira454_Contig_6085	TGAGCAGGAGAACTGCATCTTCCATTCACAGCATAGCAGTACATTATCTG[T/C]TGGACGAGGCTGTGGATCTCAGAGTGGGTCATAAGATGAGAGAATTCAAG
Gl_028918_Class_I	N/A	N/A	Chr05	63292902	Unique_Gl	Tm1_Mira454_Contig_6092	CGTGTCAAACCGATCGATACTAGCTTAGACTCCACTCGAAAAATAGGACT[A/G]CTCTTCCTAATGCAAAGAAATATACAAATACAAGATATACCAATATTTCT
Gl_028921_Class_I	N/A	N/A	Chr05	63293225	Unique_Gl	Tm1_Mira454_Contig_6092	GAAGCTGCTCGTCGTGGACTTCCGGTGAGTGGGGTTGGAGAACAAAAGGT[A/C]GGTGTTGCGAAAGGAGAGGCATAAGGAGTGTGTTGAATTGAGAAGGGACT
Gl_029003_Class_I	N/A	N/A	Chr09	65370990	Unique_Gl	Tm1_Mira454_Contig_6104	GATTCATACCAGAGCAAGGGAGTATTGCCGTCTGAACTAGATCAGAAACT[C/G]TGCCATGTGTTAATCGAGCAGCAGGAAAACCAAATCGAGGAGCTAGAATC
Gl_029004_Class_I	N/A	N/A	*	0	Unique_Gl	Tm1_Mira454_Contig_6104	GATTGCGTTAAACGCCTGACTAATTTCTCTCTGTCGACTGGCTCAGATGA[T/C]GATACAGAGGCCCAAGGGGACCAAGAATGTATGAAGGATCAAGATAGCTC
Gl_029082_Class_I	N/A	N/A	*	0	Unique_Gl	Tm1_Mira454_Contig_6119	AATTGAATGAAGCATTGTAGATAAGAAGAAAATTTGGCTCCTCAAGATCT[T/C]GAATCGGAATCCGACACTCTGATCGATCTCAGTTTGAATCTCTGTTCCAG
Gl_029101_Class_I	N/A	N/A	*	0	Unique_Gl	Tm1_Mira454_Contig_6126	AAACCATTGATGGGTATCGCCAAGGACGTCATTTTCAGAGATTGAACTGA[A/C]TTTGCAGGTGAGGTTGAAGAACATGGAAGGCTTTGGACTTTGAGAAACAA
Gl_029159_Class_I	N/A	N/A	Chr11	15380384	Unique_Gl	Tm1_Mira454_Contig_6138	TTGCAAGAATCTGGCCAGTTAATATTGCAGATCAAAGATTTCATGAACAA[T/C]TGTTGCAGTAAACCCCAACTCCCACAACAAAATTGACCATTTCAGAAGGT
Gl_029167_Class_I	N/A	N/A	Chr09	13722891	Unique_Gl	Tm1_Mira454_Contig_6140	TCAGTGAAGAAAGCAGGGACGCCGATGGCTTTAATCAGATCAAGAGCACC[A/T]CCCCAGCTGGAATACCTATCCAATGCACAGTTCAGAGCAACTATAACATG
Gl_029168_Class_I	N/A	N/A	Chr09	13723041	Unique_Gl	Tm1_Mira454_Contig_6140	TTCACCCTAACTCTGCTACTAATTCCTGATGTGGTACCTGACAAGTTTGT[T/C]GGAACTTCAGGTCCTACCATAATGATTTGTATATTACCCAACCCGTTTAA
Gl_029169_Class_I	N/A	N/A	Chr09	13723284	Unique_Gl	Tm1_Mira454_Contig_6140	GGGTGGGAAAGAATATCAGCAACAGGGCTCGACAATGGCAGGGACCGAAG[A/G]TTATAGTACTCGGACCAACCAGAAAGAAGGATAGGGCTAGAGATCCCATC
Gl_029170_Class_I	N/A	N/A	Chr10	52909269	Unique_Gl	Tm1_Mira454_Contig_6141	CTTATACATCAAGCAGCAGTCTCCGTGGATCCTCCACGACATCTTTAATG[T/C]GACGCAAGAAGAATACTGCTTCCCTTCCATCAATCAGTCGATGGTCATAT
Gl_029174_Class_I	N/A	N/A	Chr10	52909781	Unique_Gl	Tm1_Mira454_Contig_6141	TCATCAATTGATAAAGACCCATCATTTGCCTTCTTAGCAAGGATGTTTAT[T/C]CCTTTCTCGATTTCAGCAAAGTTCATTCTGTCAGCATTTCGGATTACTGG
Gl_029211_Class_I	N/A	N/A	Chr01	53049756	Unique_Gl	Tm1_Mira454_Contig_6149	TCCAACGGAACTGAAGGCACATCATCGCCATCTGACACAGATGCCATTTC[T/C]GATGGTTGGTAATCTTTGTTGCGGTACAGCGATAAGTTGAACCGTAATTC
Gl_029212_Class_I	N/A	N/A	Chr01	53049672	Unique_Gl	Tm1_Mira454_Contig_6149	AAGTTGAACCGTAATTCAGGGTTCTCTTCTAAATCTCTCAAGAACTCTTC[A/G]TACTCCGTGTTCATCTTTTCTTCGTAACCTCTACCTTTGGATTCATCGAG
Gl_029225_Class_I	N/A	N/A	Chr06	171355	Unique_Gl	Tm1_Mira454_Contig_6152	TTGGTGTGTCTTTCAACCACCCACCAGTTGGATGTAATCTACATCAATCA[C/G]GAAAGTTCGGATCTCCATTGGAGCAAGTTCAACGAGCAGCTTAGCAGGAT
Gl_029226_Class_I	N/A	N/A	Chr06	171283	Unique_Gl	Tm1_Mira454_Contig_6152	AGCAAGTTCAACGAGCAGCTTAGCAGGATCAACTGCTCCTCCCCTTACCA[A/C]CTTTGATCCTCCGCCCCCGCCTTCTACTTTCCAAGCTAACCTTCTCTTTT
Gl_029305_Class_I	N/A	N/A	Chr06	41305129	Unique_Gl	Tm1_Mira454_Contig_6167	AGCCCTGGCAGCTGCTGGTATGATTGCAGCTCGGTCCACCAAACCCTTCC[T/C]TGATCATCAAAAGGAAAAATATGCTGTTGTAACCCTCATAGACTGTCGGT
Gl_029307_Class_I	N/A	N/A	Chr06	41305667	Unique_Gl	Tm1_Mira454_Contig_6167	CACAAAGAAATTGGCCTAGTGGACTATGTGGGGTGTTCTTCGGTTCACGG[A/C]ATCGGTCCAACCATTGCAATATTTGACACCATACGAGATGGATGTTTGGA
Gl_029313_Class_I	N/A	N/A	Chr08	37626552	Unique_Gl	Tm1_Mira454_Contig_6171	CTTGCCAAAAATACTTGATTTTAGTGGGAATCTGAGAGATGATCCCTTTA[A/G]TTTTAGATCCTTGAGTTGCTTGTTTCTGTTTGGTTTTTGGATTCCACCCA
Gl_029319_Class_I	N/A	N/A	Chr08	37625957	Unique_Gl	Tm1_Mira454_Contig_6171	ACGAAAGCTAGAAGAGGTCTTGGTAAGAAGGCTGTTGCATATACAACATA[A/G]TAAACTTCGAGGTGCATATCCATGAGAAGCTCCCTTCTTCAGTAAGCTCA
Gl_029355_Class_I	N/A	N/A	Chr01	7546014	Unique_Gl	Tm1_Mira454_Contig_6178	CATGCCTTTTTTTTTCCATTTTATAATTATTTTTTACATCAAATGCATTA[T/C]TAGACATTTGAAATTTGTCAACAATGCATGTAAACAGGATACAAAATATA
Gl_029363_Class_I	N/A	N/A	Chr07	2084950	Unique_Gl	Tm1_Mira454_Contig_6180	AGCTTGAACCCGAATACTCTTGGAACATAGATTTGTGATGCCTTTAGTGG[T/C]TTCAGGTGCGAGTATGTCATCAGGAACAGGTGAGGGAATGTGGTCCCGAA
Gl_029389_Class_I	N/A	N/A	*	0	Unique_Gl	Tm1_Mira454_Contig_6186	GACAAACTTAGAAGCTTTGTGACGTACYAACTGCTAAAATGATATTATTA[A/C]GTATGGCACATGGGATAATATAGGGTCAAGGGCATGCGAAAATCCAAGAG
Gl_029390_Class_I	N/A	N/A	*	0	Unique_Gl	Tm1_Mira454_Contig_6186	AAAATGGAGGAAGGTGATGCTCCAAAGTAGCTAGAAGCTCTCCGGCTTGA[T/C]TTACTTCTTCTAAAGACCCACCTCCAAGCATTCGAACAGCTTCAACAAGC
Gl_029391_Class_I	N/A	N/A	Chr01	49587487	Unique_Gl	Tm1_Mira454_Contig_6186	ACTTCTTCTAAAGACCCACCTCCAAGCATTCGAACAGCTTCAACAAGCTG[C/G]CCCCTCAGCCTTTGCGATAACAGACGACCACCCACCTCAACACATTCCCT
Gl_029567_Class_I	N/A	N/A	Chr13	13774532	Unique_Gl	Tm1_Mira454_Contig_6221	TTCCAACATCCATGGAAATATATAAGAGTTTTCAAAATTACACCTTCATA[A/G]TAGAGTGGAATAGAATATAACAACTGTGGGTCTATCTTGTTTCACTCCAT
Gl_029600_Class_I	N/A	N/A	Chr03	38875439	Unique_Gl	Tm1_Mira454_Contig_6229	CTATGCTGCATATGCTTCGAGCAGATCTGCACGATCGAAGTCCAAGACTG[T/C]GGTCACCAGATGTGCGCACAATGCACATTGGCCCTTTGCTGCCATAACAA
Gl_029604_Class_I	N/A	N/A	*	0	Unique_Gl	Tm1_Mira454_Contig_6229	CCTTGAAAAAATGGGGGGGCATTTTTGGCAGCTCAGTTTGAAACATTCAA[A/G]TTGTTGAATGTAGGATAATAATTAAAATCCCTTATCCCAATGGAAAAATG
Gl_029624_Class_I	N/A	N/A	Chr09	24321233	Unique_Gl	Tm1_Mira454_Contig_6233	ACATTCAAAAAGAGTTGATAAAACAAAATTAATCCAACCAATGCATTTCA[A/T]AACATAATAGAGAATCAACATAAACTAAAAGCTCAGAGAATAACAAAACC
Gl_029625_Class_I	N/A	N/A	Chr09	24321168	Unique_Gl	Tm1_Mira454_Contig_6233	TCAACATAAACTAAAAGCTCAGAGAATAACAAAACCTAAACATACGATAG[A/C]CGGAAATTCCTGACAAATTTGCAGATTTATGCCTTGAGCCGACCATAGAA
Gl_029626_Class_I	N/A	N/A	Chr09	24321078	Unique_Gl	Tm1_Mira454_Contig_6233	CGACCATAGAATTTCTGTTTTTCTTGTGTAGTCTGGAAACGTCCATGCCC[A/G]AATTTTGATGAGGTGTCGATGAACTTGAGCTTGATTTCCTCTAGAGCTAC
Gl_029688_Class_I	N/A	N/A	Chr12	25068090	Unique_Gl	Tm1_Mira454_Contig_6250	TCAGGTACACCTCCCGGCTGTATCCAACTATGTAGAAGCTGAAAGATTGA[T/C]GACGATGACGCATGGTGACACGGGTCACTGGGACCACTGAGATTGTATGT
Gl_029717_Class_I	N/A	N/A	Chr13	14528563	Unique_Gl	Tm1_Mira454_Contig_6258	TTACATCAGCCAAATTTGAATTAGCTTTTCCAACAAGTTTAATGAGCTTT[T/G]TCCTATCCATTGTGAAAGTTCCTGTCTTTTCCATTGCACGATTTATATTG
Gl_029724_Class_I	N/A	N/A	*	0	Unique_Gl	Tm1_Mira454_Contig_6258	CCTCTTCTTCTTCTTCTTGTGAAACAAACCCATGATTTTGTTGGGAAAAA[T/G]AAGGAGACCCATTTTCAGAATCGCTAGGATAAATGGGAAGTTGAGATGGG
Gl_029725_Class_I	N/A	N/A	Chr13	14526660	Unique_Gl	Tm1_Mira454_Contig_6258	TGGGTGAAGAGAAGCGAAGCAGCTGCTCTCCATCTACCCATTCACTGGAA[A/G]CACAAGGAATGGGTTTTGTTATGCTTAGATAGATTGCATACAAAAGCTTT
Gl_029733_Class_I	N/A	N/A	Chr10	11764024	Unique_Gl	Tm1_Mira454_Contig_6262	GCTCTCCTTACTGAACTGAATGCCGGCGGTGCCTCGACCGAACTCCTTCA[A/C]CAAGAAACAGTTGTTTCTCTTCACGATCTCCCAAATCAACTGTCCTGGAA
Gl_029756_Class_I	N/A	N/A	Chr06	32988905	Unique_Gl	Tm1_Mira454_Contig_6268	TGCTTGCAATTGAGTGCCAATTCCCCTTTTTGGGATCTAAAACCTCGGCT[A/G]AGTCAAGCTCAAAAAGATCTCCACTGTTTCCCCCAGCAACATATATCATA
Gl_029816_Class_I	N/A	N/A	Chr08	34086906	Unique_Gl	Tm1_Mira454_Contig_6282	TTGTTGTTGTTGGTTTTGATGAGAGGATTCTTCTTCATTGAAACATAAGT[T/G]GACTTTTAATGACCTATCAAGACTGAATGATGATTCTGCAATACTTGGTG
Gl_029818_Class_I	N/A	N/A	Chr08	34086071	Unique_Gl	Tm1_Mira454_Contig_6282	AAGACTGAAACTTTCTGAGGCTGGAACCGACAGTTTACATCGTTGGACTC[A/G]GCTACTTTTTGGAGAAGACAAGACAAGTATGTTATGAGATTTGGCATCAG
Gl_029828_Class_I	N/A	N/A	Chr10	2212865	Unique_Gl	Tm1_Mira454_Contig_6284	AAATATAAGAAAACATAAAGCAACAAATATATGCTAGAAAATTTGAGCAG[T/C]AATGAAGTAATACTGTCCACCAGAAAGCAAAGACTAATTCAAYCSAAGTT
Gl_029829_Class_I	N/A	N/A	Chr10	2212672	Unique_Gl	Tm1_Mira454_Contig_6284	GATAAATCACCTTCTCATCACAATCAACTTCAGAATTCATAGACCAAAAG[T/G]TCTACCAAGTAAATATAACATGTCTTATGGAAGGTTTAAACAGAGAAAAA
Gl_029856_Class_I	N/A	N/A	Chr12	11000051	Unique_Gl	Tm1_Mira454_Contig_6288	TCAGCAATGTTGCAGCGTTTTGGAATAGTGATAGCAATTTCCGGCTTGAT[T/C]CCAGAACTCTTAGCCGTGTTGGAAAGCATGACGGCGCACAGGCATCGCGG
Gl_029857_Class_I	N/A	N/A	Chr12	11000169	Unique_Gl	Tm1_Mira454_Contig_6288	TCACCTGTTGGCAGCAACTGCTGGAAACTGGAGCGTTAGAATCTTGTGCA[A/G]CCATTGCACAAGGAGCTAACTTCCAGGCTTCCCTATCAGGGGATGATCTC
Gl_029948_Class_I	N/A	N/A	*	0	Unique_Gl	Tm1_Mira454_Contig_6307	ACTTTCAGTTGCGTTATCCCTCGTAGAAGAAGTTGAACGAAGAGGAGATA[A/G]ATGAAGCAGAGAGGTACGAGCAAGAGTAGACAGATTCATGCTAGTCTTTG
Gl_029951_Class_I	N/A	N/A	*	0	Unique_Gl	Tm1_Mira454_Contig_6308	GTTACCATTGCTCGTAGCCGTCCAAACTTCACAAGGTTTCGCCTTTGTAT[A/T]ATTGAGCCTAAAACAGCTGATTACCTGACTCTCGAGCCACTTGATGTTGG
Gl_029952_Class_I	N/A	N/A	Chr04	10963612	Unique_Gl	Tm1_Mira454_Contig_6308	ATTCAGCTCGTTTGATCTCAAGAATGAATGTCTCAGGTACATGTTCCTTG[T/C]GTTACTCATTGTTCCCGGTTCAGTTTTATGCAGCCTAATCCAGACATGAT
Gl_029965_Class_I	N/A	N/A	Chr09	14797835	Unique_Gl	Tm1_Mira454_Contig_6311	GTCCAAAGCTTGGTTGATTTTATCTGGCTTGATAAGCTCTACATCGCACG[T/C]GATGTTGTGCTTCCCACACACATCCATCATTTCTTGCGTCTCTTTCATAC
Gl_030011_Class_I	N/A	N/A	Chr09	20976032	Unique_Gl	Tm1_Mira454_Contig_6319	CTTTGACCAAAATCGTAGCCGATTTATGCAATTTTCAGACAGCCTTGCTT[C/G]CTTTGAACACTGAACATCTAATTCTACTCCTTTGGTTTTTCTTCTACAAT
Gl_030012_Class_I	N/A	N/A	Chr09	20975957	Unique_Gl	Tm1_Mira454_Contig_6319	TACTCCTTTGGTTTTTCTTCTACAATTTATTTTTAGTCACAGTTCAACCC[A/G]CACACTTCTAAAACAATGCCTCCTTTCGATATAAAGGGGTTGACTCGAGC
Gl_030078_Class_I	N/A	N/A	Chr02	43708080	Unique_Gl	Tm1_Mira454_Contig_6331	CTTCTGTTACGTTGCTTCCTAGGGTCCGATGGTGATAGATACATTAGCAT[T/C]GACCTAAAAACAAAACAAATTTACAGACATTTATTCGGGGTCAGGTGCCC
Gl_030184_Class_I	N/A	N/A	Chr02	61785179	Unique_Gl	Tm1_Mira454_Contig_6347	TTAGGACCGACGGCGGTAAGGACAAAACCCGATGAAAGAAAAGCGGCGTG[A/T]ACGGCAAAAGCGATCTTGTCGGTGTCGTTTCTAAAGGAAGGTCTCGCCGC
Gl_030185_Class_I	N/A	N/A	Chr02	61785267	Unique_Gl	Tm1_Mira454_Contig_6347	AAGGTCTCGCCGCTCTAATGACTGCCATTACTGATCTCTCGTTCGACATA[T/C]TGAAGAAAAAAAATTGTTTTTTGATCGATTACAAAATTTGGGTGTCTGAT
Gl_030201_Class_I	N/A	N/A	Chr05	55367004	Unique_Gl	Tm1_Mira454_Contig_6351	TTTTTGATGGTTCGATTGCACTTCCATACCGCACTGTTACACTTGAATCC[A/G]CTCCCAAAAGCAATCTGCCAAATCCTATCTCCCTTTTTCATCCTCCCTTT
Gl_030205_Class_I	N/A	N/A	Chr07	28944704	Unique_Gl	Tm1_Mira454_Contig_6353	AATTATATATAGTTACATCAAAGTTGATTTGAACTTGCAGGGGGAAAAAA[C/G]GGGGAAATAAAATAAACACAAGACAAAAAAACATTACTCGTGTACTTCTT
Gl_030206_Class_I	N/A	N/A	Chr07	28944373	Unique_Gl	Tm1_Mira454_Contig_6353	GGGAAGCACGATGGGGACATCATATAACACCCGCAAAAATAAGAGGATCC[C/G]CGGCGGCGATTGATCAGATCTCTCTCCATTTCCGACATGGTCGGTTACGA
Gl_030226_Class_I	N/A	N/A	Chr09	22334929	Unique_Gl	Tm1_Mira454_Contig_6357	GCTGCCCTACCGCAGAGGAGAGCATTCTTGGGGATGGGGTATTCATCCCT[A/G]AGAGATGTTGAATCTGTGTATACACGCAAGTAAAGCTGCTGCCCAAGGTA
Gl_030242_Class_I	N/A	N/A	Chr08	9147820	Unique_Gl	Tm1_Mira454_Contig_6361	GTCAGGAGGAGTGCTTCCCCTTTTTGTGTCTACTTTAGTTTTCAATGGTG[T/C]GACTTATAGAGGGGAAACTGGTAGAAACAAGAAGGAAGCTGAACAATTAG
Gl_030243_Class_I	N/A	N/A	Chr08	9148133	Unique_Gl	Tm1_Mira454_Contig_6361	TTTATGATGCCTTGAATAAAGCCAAGGATTCCAGTTTTGACACTACACTT[A/G]CTGGGGCAAACAGACTGAATCATAACAATGCAGAGGTTGAAAATAATGAA
Gl_030252_Class_I	N/A	N/A	Chr07	5786928	Unique_Gl	Tm1_Mira454_Contig_6362	ATAATTTCCCCAGCAAAGAAAGCATTTTTCAAATGCCTCCCTATCAGCAA[A/G]CCTTAATTACATTTCAAAGTTCAAAACCTCCCCTAAAGCTAGTTTCATTC
Gl_030261_Class_I	N/A	N/A	Chr07	5787193	Unique_Gl	Tm1_Mira454_Contig_6362	GCGGCAATGGCGAAAGCAGCTGGTAAAACAAGCTGGCCTCTGTAGACAAT[T/G]GAACTTGGTGAGGAGCCACTCTTTTCGTTCAATGGAGCAGCTTTTGGAGG
Gl_030268_Class_I	N/A	N/A	Chr01	21588329	Unique_Gl	Tm1_Mira454_Contig_6363	TCTCTGATTCTCTAGAAAGGAAACATCCACCCCACAGTCCATCCCAATAG[T/C]AAACCAGCACCAACAAGACTCAGCCCCAATGCAAAAGCAACGACATACTT
Gl_030269_Class_I	N/A	N/A	Chr01	21588224	Unique_Gl	Tm1_Mira454_Contig_6363	TCTGGTCTAGGCAAGCCACGCTTCCCTCGATTACCTTTTCCAGTCTTTTG[A/C]CAGCTCTTTCGCAGTTTCCTACTGTTGTAGGACGTAGGTGGAAGAACTAC
Gl_030270_Class_I	N/A	N/A	Chr01	21588129	Unique_Gl	Tm1_Mira454_Contig_6363	AACTACAGGAAATAGAGGGGAGACTGGCTGCCCATTATCCTTGGTATGGA[A/C]AAAAAGGGCTTCTAGCTGCAATATTTGGAACCACTGTTTGTAGGCAAAGA
Gl_030271_Class_I	N/A	N/A	*	0	Unique_Gl	Tm1_Mira454_Contig_6363	TGTGAGCGACGAAGTGCATCTAACAGCTGAGCTGTGGTAGGATCAGACTC[T/C]GTAACTTCCGCTATAATATCCTTTTGGATTGTTCTGAATGGTGTGTTGGA
Gl_030274_Class_I	N/A	N/A	*	0	Unique_Gl	Tm1_Mira454_Contig_6363	AAGCATAGGGCCTGCTTCAGACTTCCGACCCAAAGAAGACACTTCATTAC[T/C]GCCATAAGAACCGGAAGATGCACACGAGTACCTTCTTACATGCATCTTCT
Gl_030276_Class_I	N/A	N/A	Chr08	3527872	Unique_Gl	Tm1_Mira454_Contig_6366	GAAAATGTATTCATTATAATACCCATGGAGTACAAAAGAAAGCTCCTGAA[A/G]AGAAATATGATCTTTTGTCACTAATAATTAGTTACTAGTAAGGTAGAAGA
Gl_030339_Class_I	N/A	N/A	Chr10	47635323	Unique_Gl	Tm1_Mira454_Contig_6371	ATAAGATCTGCAAGAGTTATCTTCCCACAGTTGCCAGCATCTAGCCTATC[A/G]AACTTCTCGCTGATCTGCATAATGTCTTTTTCTGATACCTTCCCCATCTC
Gl_030369_Class_I	N/A	N/A	Chr08	50160400	Unique_Gl	Tm1_Mira454_Contig_6377	CCATCCTTATTGATAGCAACAACGGCTCCCATAAAATCAGGAAATTTTCT[A/T]GCAATTCGTGATATTGCATCCTTGGCCGCAAGCTCTGGTTCCATTCCTTG
Gl_030427_Class_I	N/A	N/A	Chr11	2001400	Unique_Gl	Tm1_Mira454_Contig_6391	ATAAGCTCACCTTTGTAATAAAGCTGAGGAAAGGTCGGCCAGTTTGAGAA[A/G]ACTTTCAATCCCTGTCGAACCTCATCATTGGTTAAAATATCGAATGACCC
Gl_030428_Class_I	N/A	N/A	Chr11	2001311	Unique_Gl	Tm1_Mira454_Contig_6391	ATCGAATGACCCAAAATCAATGCCTTCCTCTTTTAGGGCGTTGACAACTT[T/C]AGAGCTGAAGCCACATCTTGGATTATCGGGGGTACCCTTCATGAAGAGCA
Gl_030433_Class_I	N/A	N/A	*	0	Unique_Gl	Tm1_Mira454_Contig_6392	GCTCAATCCAAAGCTTTGCTGCTTCTGGCATGGCACATTCCTCCAGCCAA[C/G]CGTTTCCATTGAGTTTCACAAAGCAACTGCCAAGCAATGAACAATGGAAG
Gl_030471_Class_I	N/A	N/A	Chr13	25488136	Unique_Gl	Tm1_Mira454_Contig_6400	CTTTTCCAGCGGTTCTAGACCTTCCTTCATTGCATCAAAAACCTGCCCCA[A/G]TTCCTTCACTCTCTGTCTAACCTCCATTTCCTTCTCCTCACCCAACGGAA
Gl_030479_Class_I	N/A	N/A	Chr01	22641899	Unique_Gl	Tm1_Mira454_Contig_6403	AGATGTAATTTGAAATCAAAACTTTTGTAAACAATTGATTGAGGAGGAAG[T/C]GTCTCCAGCTAATGTGAACAGACAACACTACAACAACCAGGTAACCCAGA
Gl_030480_Class_I	N/A	N/A	Chr01	22641836	Unique_Gl	Tm1_Mira454_Contig_6403	TGTGAACAGACAACACTACAACAACCAGGTAACCCAGAACTACCGAAGAG[T/G]TTTTAAGGGTTTAAACACCTGAGCCTTCTAAACCTTTTTGGTCTTCAAGG
Gl_030540_Class_I	N/A	N/A	Chr12	15301777	Unique_Gl	Tm1_Mira454_Contig_6415	GGAGGAAAGAGTCGTTCATCGTCAACTGATTTCGATTCAGCTGATGAAAA[T/C]AGGAAGTCATCATTAGATAAAAAGCCTGCAGGTTCTTCTATGAACAATGC
Gl_030608_Class_I	N/A	N/A	Chr04	53358364	Unique_Gl	Tm1_Mira454_Contig_6429	CAATCTGGGTGGCAGGGATGACTTTTGGTTATGGTTTTGGATTTCTACTA[A/G]TCATATCAGCAGCTGCTGTGGGTGTATCACTTCCATTCTTTATTGGCTCT
Gl_030624_Class_I	N/A	N/A	Chr02	61280820	Unique_Gl	Tm1_Mira454_Contig_6431	GAGCAAAACTTTGTGAAAGGGCATATATTGTTCATCTAAGAAACCAATTG[T/C]AGTGGTATAAAGTTACATACTTGCTGAAAGATTGTCAGTCTTCTAGTCAT
Gl_030638_Class_I	N/A	N/A	Chr07	60874971	Unique_Gl	Tm1_Mira454_Contig_6435	ACTAAAGAGCTATTTGATTTTGAGTGGAAGCAACATAATGAAGGGGTTGC[A/G]GCCATGGTTTTCAATCAGACAAGTACCGGTAACGCCTTACTCGTCCCCCT
Gl_030665_Class_I	N/A	N/A	Chr10	22025362	Unique_Gl	Tm1_Mira454_Contig_6441	TATCCTTGATTTCTGCAAGTTCTTTTGGAACTTTGAGCAAGTTTTCATTA[T/C]TTCTGCTAGAAGTATCAGGTTTGTGGTCTTTCTCGTTGGTTACATCAGGT
Gl_030670_Class_I	N/A	N/A	Chr10	22027212	Unique_Gl	Tm1_Mira454_Contig_6441	CACCGTCCAATGAATCTAATCTGGGCCGTTTGTTAGGCTGCTTCTCGCTC[C/G]CATCTTTGGGGTATATCAACTTCAACTGCTTCTTCAAATCCTTGTAAGGA
Gl_030677_Class_I	N/A	N/A	*	0	Unique_Gl	Tm1_Mira454_Contig_6444	GCATAATTTTTCTTCTATATGCCGAAACACGTTCGTAAGTGAAAAATAAA[A/G]TAGTATATTACAGTGATAGATTTTTCTTCGGCAATTGCAGCGATTTTCCA
Gl_030678_Class_I	N/A	N/A	Chr05	59092914	Unique_Gl	Tm1_Mira454_Contig_6444	ACAAACTAAATGTTTTCTATTTCACTTTAATGTATCGATGAAATTTAGTA[A/G]CATCAATGCTTCTTCCATGTCAGGGACGAAAGTTGCAGAAATTTTTTTCT
Gl_030684_Class_I	N/A	N/A	Chr09	7708137	Unique_Gl	Tm1_Mira454_Contig_6445	ACAGTCACATATTTGGACTCAAACCTATGGGTGTATCCGAGGGCAACAAC[A/G]GACTGTGATGCCCATCCTTTCTCTATGAAAAGATGGTTAAGTACAACATG
Gl_030687_Class_I	N/A	N/A	Chr03	22460590	Unique_Gl	Tm1_Mira454_Contig_6446	TGGAACTAAATTTATCCAGGCAGCTAGCTACTGAAAGATCCATTTTCCCA[T/G]CAGAAAGTCGTAGATGCAGGAAGAATGAGCAACCCCATGATGACAATCTA
Gl_030691_Class_I	N/A	N/A	Chr05	4002267	Unique_Gl	Tm1_Mira454_Contig_6447	CAAGCCTCCCTCTTCACTCCATCAACCCTCCGCACCCCAAAATCCGGCGA[T/C]CGCATCGCCGCCGTGTTACGGAAACAACCACCATTCCTAACACTCCCTAG
Gl_030692_Class_I	N/A	N/A	Chr05	4002468	Unique_Gl	Tm1_Mira454_Contig_6447	TTCACCCCACCAGAGCTGGACCCAAACACCCCATCACCGATCTTCGGCGG[T/C]AGCACCGGCGGGCTTTTACGCAAAGCACAAGTGGAAGAGTTTTACGTCAT
Gl_030713_Class_I	N/A	N/A	*	0	Unique_Gl	Tm1_Mira454_Contig_6451	CAAAACCAAATCAAACCTCCATCTTTTTAAGTCCCAGGCCACGCGGTCAC[A/G]ATGTTGCTATCGTCAATGTCAACCTGTTCATCAAAATGTGAAGGCATCTC
Gl_030714_Class_I	N/A	N/A	*	0	Unique_Gl	Tm1_Mira454_Contig_6451	TCCTGTATGTCCTCGTTATCAAGGTTGACTGAGGAATTCTCCACGTGGAT[A/G]AGAAAAGGATGTGAATTTTGTGCGAATTCCTGCTCGTTTGATGTTATTAA
Gl_030715_Class_I	N/A	N/A	*	0	Unique_Gl	Tm1_Mira454_Contig_6451	ATTATTGGCAAAAGAATTTTCTGGTTCCAAAGTTGAAGGCTTAATATCAG[T/C]TGGAGTTTCCAGCTCCTTTGAATCGAAGTGAGTACTCCTGCCTCCTTTTC
Gl_030733_Class_I	N/A	N/A	Chr11	19028420	Unique_Gl	Tm1_Mira454_Contig_6455	CAGTGAGCAATATAAATACTTATTTTACAAACAGCATTTCCTTGTGGTTT[C/G]AGGCTACAATTATGAATCTGCCACCAGTGTTTGCTTCGCACCATTACAGG
Gl_030734_Class_I	N/A	N/A	Chr11	19028480	Unique_Gl	Tm1_Mira454_Contig_6455	TTATGAATCTGCCACCAGTGTTTGCTTCGCACCATTACAGGCATGGAGTA[T/C]GGTGCAAACATCAGTTGTTTCCAGAAAATTCTCTGTATTCGCAAGGATCA
Gl_030738_Class_I	N/A	N/A	Chr10	507828	Unique_Gl	Tm1_Mira454_Contig_6457	AGTGCACATCTTATGCACTCCAAAATGGTGAAGAGGTAAGCAAATGCCAC[A/G]GCTGTCCAAAAATGCATCCCGAACTTACCCCAATATATTGCAAGTGGCAT
Gl_030739_Class_I	N/A	N/A	Chr10	507403	Unique_Gl	Tm1_Mira454_Contig_6457	AAAACTGTACGGAACATCCTTTGAAGCTCGAGGCACCAAATTAGATCCAC[A/G]ACGCCTAGGTAATGACGGTAAAGCTTGTGATAGACCACCTAGATCCCCAC
Gl_030783_Class_I	N/A	N/A	Chr11	3383370	Unique_Gl	Tm1_Mira454_Contig_6472	GACCAACTTTACCCACGTTTGAGGATGGGGGTGGACCTGGCAAAAGCCAC[A/G]AAGAAGCAATAGATCCATTGGATCTAGGCAACTGATATGACTCACAACCA
Gl_030784_Class_I	N/A	N/A	Chr11	3383608	Unique_Gl	Tm1_Mira454_Contig_6472	AACCTCATATTTGCGCAAATATGATGAAGAATCTGTAGGAAGGCCAGTCG[A/C]TACAATGCCACCAGATGAAGCACATGCAGCAGAAGACAAGGCTGCATTGG
Gl_030802_Class_I	N/A	N/A	*	0	Unique_Gl	Tm1_Mira454_Contig_6478	TCTTGTCTCGAAACATTATTCAGTTCAAACATCACATTCTAAGTTTACCA[A/G]CTGTACCTGGTACGCAACAATTGCTTGTTTCAAGATGCCAAATGGGATTA
Gl_030803_Class_I	N/A	N/A	*	0	Unique_Gl	Tm1_Mira454_Contig_6478	CTGGTACGCAACAATTGCTTGTTTCAAGATGCCAAATGGGATTAATAACT[C/G]CAAATGAGACATAAACTCTTTAAGAGCTTAGTTTCCTACCTTATAACTTC
Gl_030804_Class_I	N/A	N/A	Chr13	43672099	Unique_Gl	Tm1_Mira454_Contig_6478	CAAATGAGACATAAACTCTTTAAGAGCTTAGTTTCCTACCTTATAACTTC[A/T]AACTCCCCTGTCATCATGCCTTGAGTGCCGCAATGCATTCAATTTCAATC
Gl_030808_Class_I	N/A	N/A	*	0	Unique_Gl	Tm1_Mira454_Contig_6478	ATAGACCTTAAACTACACCAGGCCATTTTCACCCTTAGTCTCTCTCTCTG[T/C]TCTGTGTTTCTTTGTCTTCGATTTTTTGGCCTTGTGACTGACTCAACTGM
Gl_030871_Class_I	N/A	N/A	Chr04	51998144	Unique_Gl	Tm1_Mira454_Contig_6492	TGTTGTTTGCAGCAACAAAACTTGGATATGTACATCTTGACATTTCTTGG[T/C]TCAAAGTTCTACCTCATGTAGTTCATCACCGAAACTACCATTCCTTTGAC
Gl_030874_Class_I	N/A	N/A	Chr04	51997897	Unique_Gl	Tm1_Mira454_Contig_6492	TTATCCACGCTAGGAAACTTTTGTATATTCAAGGCAGATTCATAGAACTC[A/G]TTCGCATTGGATGTCGTAGGGTTATTACTAGTTCCATTTTCTTCTTGTGC
Gl_030875_Class_I	N/A	N/A	Chr04	51997840	Unique_Gl	Tm1_Mira454_Contig_6492	TTGGATGTCGTAGGGTTATTACTAGTTCCATTTTCTTCTTGTGCATTTTC[T/G]GCTATTGCCTCCATCATTTGCTCGTTTGTTGATGCAGGAGTGGGAATAAA
Gl_030876_Class_I	N/A	N/A	Chr04	51997205	Unique_Gl	Tm1_Mira454_Contig_6492	GTGGGACCCCAGAAGCAGGTTCTATTGGGGTTAGATTTTTTAATTCTGGG[A/C]TCCCATTCGAAGGAGAGACCTCGCTGTTCAATGCAGAGTTCAAGTTGTAG
Gl_030934_Class_I	N/A	N/A	Chr08	48540760	Unique_Gl	Tm1_Mira454_Contig_6505	AACATATCATTATTAACACTAAGCAATAAAAAGATAACATTTAATGTCCC[T/C]AAATGCTGACGACAACAACTATATGATCCTTTGATCATGTTCTTATAATA
Gl_030940_Class_I	N/A	N/A	Chr07	6122133	Unique_Gl	Tm1_Mira454_Contig_6508	CTTGAGAAAAAGGCATCGTCTCTCCGGAACATAGAGAGGAAGTTCTACCA[T/C]TCGTACTCAATGGTTGGTATTGGACTTCCTGATTCTGGGGCTGATCATGG
Gl_030961_Class_I	N/A	N/A	Chr02	61545847	Unique_Gl	Tm1_Mira454_Contig_6515	TTGAGTTTAGCAAAGAAAGCTGACTAGCTGAAATCAAAGTGCGAGAGCAG[A/G]TGAAGGGTTTATATTTTGTATGTTTGTTCTTCTACGTTAAGTGAGCAAGT
Gl_030965_Class_I	N/A	N/A	Chr03	41565639	Unique_Gl	Tm1_Mira454_Contig_6517	TTTTAATAACACTGTAAAAGTTTTGTGCTTTTAGATCACAACCCCAAGCA[A/G]CAGGGAATGAGAGATGAGAAAAACAACCTTAGGCCTTAGCTGAAGTAGAT
Gl_030970_Class_I	N/A	N/A	Chr03	41566113	Unique_Gl	Tm1_Mira454_Contig_6517	TCCTCTACCTTGTGGCCTCCATCAAGAGCCTTGTAAAGCTCTAGGCAGAC[A/G]AGACCGGTGGCCATGGCTGTGGAGGTAGCAATTGCTGGGATGATTCTCCC
Gl_030978_Class_I	N/A	N/A	Chr07	6057229	Unique_Gl	Tm1_Mira454_Contig_6522	GCTTATGATGTGGCCAAGGTAGATGAGAGAGTGAACAAGGCAGTTGCTGC[A/T]GCTAATAGAGCAGCAAATGCAGCAAGAGTAATAGCGGTTAAAGCAGTGCA
Gl_030985_Class_I	N/A	N/A	Chr10	691317	Unique_Gl	Tm1_Mira454_Contig_6526	TCTTGAGTATAAATGTAAATGTAGTTTCAAGTTTCAGCTCAGGCTAGCAA[C/G]GAAATATCCAACACAATAATGTTTATATAGTGACTAACCCGAATTTCCAA
Gl_030988_Class_I	N/A	N/A	Chr10	691041	Unique_Gl	Tm1_Mira454_Contig_6526	CACAATTTCGAAGGCATCAATCATTTGTTGTACGGTTCCTTGATCCAAGA[T/C]ATGGAATGGTTCCCCGACCCCTACCACGGCAACTGTACATACCGAGCTTT
Gl_030997_Class_I	N/A	N/A	Chr06	40461268	Unique_Gl	Tm1_Mira454_Contig_6528	AATGTAAGGTCTTACGATTTTTAAACAACAAATATCCACTTGAGCTTGAT[A/T]TCAAGCGGCTTAGTTCTTGCACCTTGTGTCCATATTGTAATTAGTGGTCA
Gl_030998_Class_I	N/A	N/A	Chr09	143283	Unique_Gl	Tm1_Mira454_Contig_6530	TGYTTTGTTTTGATGATGGGAGGTAAGAAATAAAAAGCTTTAGTCCACAT[T/G]TGATCTACATCTAGCCAGGAATTGTTGGGCAAAGCAAGACAAGTGAATGA
Gl_031003_Class_I	N/A	N/A	Chr09	142537	Unique_Gl	Tm1_Mira454_Contig_6530	ACTAGCTCATTACTACATTCTGTTTTGTCTTGATTGATATCAGCTTTTGC[T/C]AACCCAAGCATAACCAGAAGCAACATTAATGAGAGTCTCCAACTCCCATG
Gl_031007_Class_I	N/A	N/A	Chr09	14502947	Unique_Gl	Tm1_Mira454_Contig_6531	CTCCCTAATGTTACTGCCATCCGTGGTACTGGTATCTCTTGGTTCAAGAA[A/C]GGCACTTTCTTCCCTTGCCCACTCCGTCATCTTTTTCACTCGAGCTTGCA
Gl_031008_Class_I	N/A	N/A	Chr09	14502874	Unique_Gl	Tm1_Mira454_Contig_6531	TCCGTCATCTTTTTCACTCGAGCTTGCACCATTTTCTGCATCTTTTGCTC[T/C]TCTTTTTCCAAGAGTTTTACTTTCCTTTCCATGTCCTTATCAGCAATAAT
Gl_031009_Class_I	N/A	N/A	Chr09	14502688	Unique_Gl	Tm1_Mira454_Contig_6531	TTCTCCAAAAGTCTATCCATGACTTCAGACCACTGGTTAAGAATCACAAA[T/C]ACTGGGGGTACTCCGGATCCACCGGAAGAGAGAGATGAAACACCATCTGC
Gl_031010_Class_I	N/A	N/A	Chr09	14502563	Unique_Gl	Tm1_Mira454_Contig_6531	GAGACATCTATGTAACCAACCATTCAAAGCTTTGACATAGCCTCTCTGGG[T/C]TTCAATCCAATTAGATAAGCTAAGAACGAAGTTTTGAAGTTCAAGCTTTA
Gl_031011_Class_I	N/A	N/A	Chr09	14502466	Unique_Gl	Tm1_Mira454_Contig_6531	TTTAGTTTCATTGCCACTTCAAGATGAGTGTCATTAAGGTTTTCATTCAG[A/C]GTAATGACATCCAAACATTTGGCTTCCATAACCTTTTGGCACTGACAGCT
Gl_031013_Class_I	N/A	N/A	Chr13	48867187	Unique_Gl	Tm1_Mira454_Contig_6534	GCCGCTGCTGTCTGCCTTTTGTGCTTCTTGCTTTTTGCTTTTTTGGCTTT[T/C]ATACGGCGTTTTTTCTCATTGACATCGACCCAAGTATAGTGGGAGGGTAT
Gl_031014_Class_I	N/A	N/A	Chr13	48867040	Unique_Gl	Tm1_Mira454_Contig_6534	CTTGGCTGGCCTCCACGTGTCCCTCTCATCCATGAAATCCATGATGTTGA[T/C]CCCTCTGGCTCTTTTGACTTGGAATCCTGGAAATGGGCTGGGCTGGAAAG
Gl_031015_Class_I	N/A	N/A	Chr13	48865719	Unique_Gl	Tm1_Mira454_Contig_6534	TCTCTTAGCCTTCTTATAGCCTTGACCTTGTTGGCTAATATGTCAAGTAA[A/C]GGCAAGAGTTCCTCTGTCTTTAAAGGGAAATCAGGTGTTAACCACAAAAC
Gl_031018_Class_I	N/A	N/A	Chr13	48865493	Unique_Gl	Tm1_Mira454_Contig_6534	CTGAAGATGATTTGTGGCTATCAACATGTCTCTGATTGCTACCTTCAGGG[C/G]CCAATTTTGAGAACTTCTTCAAAATCTTTGAATCCTCAGGATCATCACTA
Gl_031065_Class_I	N/A	N/A	Chr13	13403192	Unique_Gl	Tm1_Mira454_Contig_6547	GGCACCCGTTTCTATTCTTTTGAGGCCTGATGGTCCCATCTGGATATATC[A/G]CCCATTGTTGTTCAGCATCGTTGCTCACGCAGTCTTCCAGCCACACCCGA
Gl_031070_Class_I	N/A	N/A	Chr08	16787397	Unique_Gl	Tm1_Mira454_Contig_6548	GAGTGTCCCTACGGAGACACTGCAAGAAGCAATGGACTACGCTTGTGGTG[A/G]AGGCGGTGCTGATTGTAAAGAACTTATGCCAGATGGGAGCTGTTTCTATC
Gl_031072_Class_I	N/A	N/A	Chr08	16787028	Unique_Gl	Tm1_Mira454_Contig_6548	AGGATGTGTGGGGTCTAATTGCTAAGTGGAATGTCTGGTTTTTACCCTTT[A/T]TTCTTAGTGAGTAGTTGTGGTGTAAGGCATGTAGCAAGTAGGAGTTAGAA
Gl_031084_Class_I	N/A	N/A	Chr02	42791576	Unique_Gl	Tm1_Mira454_Contig_6551	AAGAAGAACGAGGTTTGCATAAAACCAGACATATCTGATCGTGCATAGTA[A/G]TAATACAAGCAGTAGGCATAGATAAAGAGACCAGTTGATCCACCACAGAG
Gl_031102_Class_I	N/A	N/A	Chr05	1902914	Unique_Gl	Tm1_Mira454_Contig_6557	AAAGACAGAACAATTACAACCTCAGCTTTCGCCATATCTCTTATTTGCTG[C/G]TACCCCTTATTTTATSACCCTAATGTGATATATGGGTTGTTCTTTATATA
Gl_031104_Class_I	N/A	N/A	Chr04	48571729	Unique_Gl	Tm1_Mira454_Contig_6560	AAACTGGGGGTGCATGTATGAATCACGTATCTTTTGATGCAGCAAGTGCC[T/G]GACAGTAGATTGAAATTTGGGACTGATCTTTTGAGGTTTGTATGAAACAT
Gl_031105_Class_I	N/A	N/A	Chr01	48338355	Unique_Gl	Tm1_Mira454_Contig_6561	AAACACACTGGTTTAAACCATTAAAAAGGCAGGAGATTGTCACTGGCCAT[T/C]GAAGAAAACATCCTTTCATCCTCATCTTGCAGAGAGCTCATTCTAGAATC
Gl_031106_Class_I	N/A	N/A	Chr01	48337780	Unique_Gl	Tm1_Mira454_Contig_6561	TTTCCTATTATCCCACCATTCAGTAGGATTGGCGAAAAAAGCTTGCCATA[A/G]TTCCATAGCAGAACCCACATTATTCTCACCATTATAGCCAACTTTCCTAT
Gl_031110_Class_I	N/A	N/A	*	0	Unique_Gl	Tm1_Mira454_Contig_6561	GCAGTATTGGCCAGCTCGTCCCAGAATGTCAAATTAATCCAAGTAGTGTC[A/G]GTGGGGGATTTTTTGACGGCGAGTCGTGTCCAGGCGAGGACTTTACCAGA
Gl_031132_Class_I	N/A	N/A	Chr11	17711395	Unique_Gl	Tm1_Mira454_Contig_6564	ACCTCACAAATGTCATTTCCCATGATTCCCCACCGAATCTAAAACAGCAG[A/T]AAGCTTCTTCTGCAACTCTGGCTTGTTTGCTCCAACAAGCTTGTCTATTT
Gl_031137_Class_I	N/A	N/A	*	0	Unique_Gl	Tm1_Mira454_Contig_6564	CAAAACGCCAACTGCAGCAATGTATCAGTACCCCTGTAAAGATTAAGGCT[A/T]GATTTTCCGATTAGATTGGTGACAATAAAAAGAATCCAATACTAGATGCG
Gl_031138_Class_I	N/A	N/A	Chr11	17716060	Unique_Gl	Tm1_Mira454_Contig_6564	GTGACAATAAAAAGAATCCAATACTAGATGCGAAAATTAAAGTAACCTTG[C/G]GGTTTAAGGAATCTAATGATGTAGAAATTAAATAAAGAATGAGTAAGCAG
Gl_031152_Class_I	N/A	N/A	Chr06	46478003	Unique_Gl	Tm1_Mira454_Contig_6568	TTACTCCCGGTCGAAGCAGAAGTAACTTTACATCACTTTTGATCTATATT[T/G]TTTACTCGAGAGCTAGACAATGAATGCAAAGTTTTTTGATATCCCACCAC
Gl_031159_Class_I	N/A	N/A	Chr06	41169470	Unique_Gl	Tm1_Mira454_Contig_6570	GGGTCAGATTGATAAGTACTTGTCTAGCAACAATTATTCCATTGTCAAAA[T/C]GAGGAAGGCAAATCATAATACAAGGAGAAAAACAAGAAGAAATAAAGCCA
Gl_031163_Class_I	N/A	N/A	Chr05	36174481	Unique_Gl	Tm1_Mira454_Contig_6571	TTTGCCAGCCGGGGCTTCCTAAAAATGTCGGGTTATTCCCTAGAAGAGGT[A/G]ATCGGCCAAAACGGCAAGATATTTCAGGGCCCCAAAACCAATCGGAGAAC
Gl_031166_Class_I	N/A	N/A	Chr05	36174264	Unique_Gl	Tm1_Mira454_Contig_6571	GCAAAGAAGATGGTAGGGTGATTCATTTCGTGGCTGTTCAGGTCCCGATT[A/G]CCAGGAAACCGAGGAGGAACGGAGGGGTGAGCTTGAATGAGGATGGCTCG
Gl_031236_Class_I	N/A	N/A	Chr09	2284733	Unique_Gl	Tm1_Mira454_Contig_6583	GACAGAATAACAAAAAGGCGTATATCGGACGACGAACCGTGATAGAAATG[T/C]TGCCCGGTTCTTTTATTCCGGCTCAGACACGTCTGGTAGCAGCATTTGCT
Gl_031237_Class_I	N/A	N/A	*	0	Unique_Gl	Tm1_Mira454_Contig_6583	CCGGCTCAGACACGTCTGGTAGCAGCATTTGCTTTCATCTTCGTTTTCCT[T/C]ATCGTCTTCGCCGATTCCGTTACCAATGATTCCCAGGTAAAATGTAGCCG
Gl_031240_Class_I	N/A	N/A	Chr09	2283799	Unique_Gl	Tm1_Mira454_Contig_6583	TGTTCGATTCTTTATTAAATTGGTGAGAAATATGAACGTTTTTAATCTTC[T/C]GAGTACTTCGTGAATGTTGGCCATTACAGTTGAATCGCTTATATTTTTGG
Gl_031283_Class_I	N/A	N/A	Chr06	44424767	Unique_Gl	Tm1_Mira454_Contig_6588	CTTTACCTAAACGGAACAAAAAAGAACACCAACTGTATCTCCATTTCTCT[C/G]TTTCAGGCCCTAATTAATTGTTATCAGCTTCTAAAGAGGCCTTGATAAGT
Gl_031284_Class_I	N/A	N/A	Chr06	44424893	Unique_Gl	Tm1_Mira454_Contig_6588	AGGGAAATTGCGAGGATATTGACAAAAAAAAATTTACCATCGAAAAAACG[A/G]ATGAGGGGAACTAGTTATCGTCGCGCAATTTTGCCCTCTTCAATGAATGC
Gl_031285_Class_I	N/A	N/A	Chr06	44424966	Unique_Gl	Tm1_Mira454_Contig_6588	GCGCAATTTTGCCCTCTTCAATGAATGCAGAGGTGATGAGGTTGCTGCAG[A/T]CGATGGTGAGGATGGTAATGGTGATGACGGTGATGATGGTATTGATGATG
Gl_031287_Class_I	N/A	N/A	*	0	Unique_Gl	Tm1_Mira454_Contig_6589	GTACAATACCTAAATCTCTGTAGGTACAATAACTGCTAAACCAAAATCCA[A/C]CAACAATCAACTAGAGTGATACTTTACTTATCACTAACATTCAGACACRT
Gl_031348_Class_I	N/A	N/A	Chr08	3767059	Unique_Gl	Tm1_Mira454_Contig_6600	GTTCAAAAGCGGATCCAACTTTTGTTGCCTCATCGTATCTGTGAAGCAGA[A/G]CACAGCAACCCTGATGCATCCGCCCCGACCAATGCAAGGTCACACACTGT
Gl_031349_Class_I	N/A	N/A	Chr08	3767280	Unique_Gl	Tm1_Mira454_Contig_6600	ATCATAGTTCAGCTGAGAAGCATCTGTCATGTTCCTCTCAGCAGCTTGAA[T/G]CACTTGCCTGGCTGTCTTCGCTTGATTCTCATTTGTGGGGTTTGTTTCTA
Gl_031385_Class_I	N/A	N/A	Chr09	15284619	Unique_Gl	Tm1_Mira454_Contig_6609	AAAATTGCGCCTTTACATCCATAGAATAAACAGACTATTATATCTACCGT[T/C]GGCGCCTACATCCATCGGTTAAAAGTGGATATTCTACTTAGAAATTTCCA
Gl_031387_Class_I	N/A	N/A	Chr09	43770852	Unique_Gl	Tm1_Mira454_Contig_6612	AAGAAGGAAGCGACAAAAATTTTGAAAGAAGGGTTTGGTTTATATCTTTA[A/T]ATTCTGTTTTAAAGTCTTGTGTTTTTCATTGTTATTGGCTTGTGATATGT
Gl_031388_Class_I	N/A	N/A	Chr09	43770760	Unique_Gl	Tm1_Mira454_Contig_6612	GTGATATGTATTTGTGAAAGGTAATAAGGAACTCAATGGTCTTTTACTAT[T/C]TTGTGGATGTCATATTGTTGGTATTGTCATAGGGAATGAAACTCATCCGA
Gl_031392_Class_I	N/A	N/A	Chr09	3099623	Unique_Gl	Tm1_Mira454_Contig_6613	CGGCTTTATTTCTTCTTGAATAGGAAAACTGCAACCATCCATTCTTCTCC[A/G]TTATTGTATCCAAAGAGTTCCGCAACAGCAATAAAGAATGTTCTCCAATA
Gl_031397_Class_I	N/A	N/A	*	0	Unique_Gl	Tm1_Mira454_Contig_6613	GCCGAGTCAACCTCCGTATAATAGCATCAGGCAACAAATTGCGCTCCAAG[A/G]AGGTCAACATGAACCTAACCGTAACATCATAAGGCACCTGCATCAGACCC
Gl_031421_Class_I	N/A	N/A	Chr13	58048609	Unique_Gl	Tm1_Mira454_Contig_6623	AATTGCTCATTCAATCCCTGAAATTTCTTAAAATCCTAGTGATTAAATGG[T/C]AAGACCTTCAGGAGCAGCAGCTGCAGGAGCCTTTGGCTTGGCTTTCTCAA
Gl_031442_Class_I	N/A	N/A	Chr08	7673473	Unique_Gl	Tm1_Mira454_Contig_6629	GGTAAAAGCCAGAAACACCTTCCTTCCGGAATACCTTTCTAATGCAATCA[A/G]CCACCCCTGCATATTGGACCTCGGTGTGCCTCGCCTGCCCTTGCTCTTGA
Gl_031505_Class_I	N/A	N/A	Chr09	10039762	Unique_Gl	Tm1_Mira454_Contig_6638	TTCATTTATTTCCTCTAGTGAAAACCTGAATATGAGTTCCGAAAGTTTTT[A/G]TTCAGAAAATGCAACCTTCAGTACTAACAGTTCACCTCTGCCAATTGGCA
Gl_031507_Class_I	N/A	N/A	*	0	Unique_Gl	Tm1_Mira454_Contig_6638	CATTTTTGACAGAAAAGTGGAATCCGGTACCAATGTGCCCCCACCAGCTA[A/G]GAGCAGAGAGACTTCAACACTTCACCTCTCTGATGAGTATTTGAGCTTCT
Gl_031569_Class_I	N/A	N/A	Chr04	60041226	Unique_Gl	Tm1_Mira454_Contig_6650	TGAAGCAATCTTCTGAGTCTCAAAACCATATCGGTGTGAAACGGGAGGGT[T/G]GTTCGGCGATCTAAGAATCCAGGACTAACTGTCATCCATGACAGAGCATG
Gl_031571_Class_I	N/A	N/A	Chr05	51586634	Unique_Gl	Tm1_Mira454_Contig_6651	TCGGAAATCATTGCCATGTCAGAATTATAGAAGTGACAAAATCATTGCAA[A/G]TGAAGGAGCTTTGAAGAATGAAATTACTATGAACTGATTTTACACAGAGA
Gl_031572_Class_I	N/A	N/A	Chr05	51586535	Unique_Gl	Tm1_Mira454_Contig_6651	GAAAGAGAGAAGTATAATCAGAGAAGAGGTTCAGAAAGTGGTTCAGAAAG[T/C]TCCATTTCATTTGAACTCTGTTGCTGTGTCTCTGGTTTATGAAACCCTAC
Gl_031575_Class_I	N/A	N/A	Chr05	51586310	Unique_Gl	Tm1_Mira454_Contig_6651	CTACTTGCCCTCATATCTGCCAGCTTCAATGATTTCTCAGCTGCATCTCT[T/C]GCTGCCATGGCAGCAGCAGCAGTTTCTTCTTTGAATTTTAGCTTCTTCTC
Gl_031583_Class_I	N/A	N/A	Chr05	51584166	Unique_Gl	Tm1_Mira454_Contig_6651	TTAATTCATAGATAGACTCCATCCCCGCCAAACAAGCGCGTATATTTTCC[A/T]CAGAATCTGTCTCTTGTGGAAGAAAAAAGGACTCCGATACATCTGACTGA
Gl_031609_Class_I	N/A	N/A	Chr06	6189373	Unique_Gl	Tm1_Mira454_Contig_6658	CAGTATATGTACAATAAGTAGAGCCGAAATGTATTATGTCTTTTTCAGAC[A/C]GTGTACGCTTGCTGAATTGTGTCTATGTCAAGACCCTTCAGTCTAACTAC
Gl_031721_Class_I	N/A	N/A	Chr09	44016595	Unique_Gl	Tm1_Mira454_Contig_6677	TGATGTTGCCAAGCCACGTAAAAAAGTGGAAATTGAGCAAGGGCAACAAA[C/G]AGCAAAAGATAATGGTGCTTGCTGGAATCGTAACTTCTAACCTCAGCAAA
Gl_031722_Class_I	N/A	N/A	Chr09	44016736	Unique_Gl	Tm1_Mira454_Contig_6677	ATAAGCATGTCCATGGCATCAAAAAGTAGTAAGAATATCTCCATATCATC[T/C]TTCCGAGGACAGCCAAACACATTCCTGTGAAAGCATACCCAGCATATGCA
Gl_031723_Class_I	N/A	N/A	Chr09	44017721	Unique_Gl	Tm1_Mira454_Contig_6677	CAATCCAGCAAGAACGACATAGGTGCCAAATGCCATAAATGGGATGTATA[A/G]GTCTGGTGCGTTTATGTCATAAATTGGGGGTTTATAGGAAAGCCTGCCAC
Gl_031784_Class_I	N/A	N/A	Chr11	4524385	Unique_Gl	Tm1_Mira454_Contig_6693	ATTTATCACACAGTTACAATGGTAAACCATGAAAACAAAGTCACAGACTC[T/G]AATGGTGCCTTAGTTTTTCATCACGCTTCTCTCGTACAAAACTAATCTTC
Gl_031793_Class_I	N/A	N/A	*	0	Unique_Gl	Tm1_Mira454_Contig_6693	TTATTAGATTTAGTCTGGCTCATCATCACTGCCATTTCGTTCAAAAAATC[T/C]CCCATTCCATTTTCGTCATCATCACTGTCATAAGCTCCAACGTCGTATAA
Gl_031809_Class_I	N/A	N/A	*	0	Unique_Gl	Tm1_Mira454_Contig_6697	GTTTTTTTATTCTTCATTTCTCTGTTTAGAAATGAGGCCCGACACTGGAA[T/C]TGAAGAGATTTAGTCTTTCAAAATGAGCTAATTGTCCCATGTGCATGCTA
Gl_031843_Class_I	N/A	N/A	Chr08	52638229	Unique_Gl	Tm1_Mira454_Contig_6703	AATTGCTGTCGCTGAACTCACACACAAACTTATTCAAGCTACAAGAAAGA[A/G]AGATGAAGCACTGCTGGAAGCTTCGAGGTTGAAGCACTCCATGGCTGAGC
Gl_031850_Class_I	N/A	N/A	Chr08	52639010	Unique_Gl	Tm1_Mira454_Contig_6703	AAAGGGGTAAGGTTTGATTCACTATACATGGAGGACATGGGTGGTGAAAG[A/G]GCCATGAAACTGGTTCCGAGCATGGTTCGGATCATGATCACACCAGGTTT
Gl_031851_Class_I	N/A	N/A	Chr08	52639242	Unique_Gl	Tm1_Mira454_Contig_6703	TTTTGGTGCTAATTATGGTAATGTGATAGCATAAATTATCTCATGATATG[A/T]AAAAGAAAGAGCAAAGYTGAAAACCAATGGCACATGTGGATTGGATGAGG
Gl_031852_Class_I	N/A	N/A	Chr08	47249375	Unique_Gl	Tm1_Mira454_Contig_6705	AATAAGGAACGATAACATAAAGCAATGAGTTCCACTGCAACCTGATCCCC[A/C]CGCCTCCTTATCATAAATAAACCCAACCACTCTCACCGAGAAAATATACG
Gl_031853_Class_I	N/A	N/A	Chr08	47249616	Unique_Gl	Tm1_Mira454_Contig_6705	GCACCAGGCATACCAGATGCGATCACAGCATGACCAACACTCATGCTTGA[T/C]AGGGTTAGCACCATGAACAATGGCCTTGCCCATCCTTTAACATACAGGAA
Gl_031879_Class_I	N/A	N/A	*	0	Unique_Gl	Tm1_Mira454_Contig_6711	GTTCATCCACTGATGCACTGAAACGGAAGGTAATTAAATTGCTCGGAGTA[T/C]CTGCAAGTAGAGATGGGGAGGCAATAATGGGTGGTGCTAGAAATCCGCCT
Gl_031897_Class_I	N/A	N/A	Chr13	21304075	Unique_Gl	Tm1_Mira454_Contig_6714	GAGAAGTAACATAGTGTATTAAATTTTACACTGTCCACGGCAGAGAAGTT[A/C]GATAAGGAGCAGCCCCACAATATCTAAATAGACCTTCAATTTCTGGGCAT
Gl_032031_Class_I	N/A	N/A	Chr12	200399	Unique_Gl	Tm1_Mira454_Contig_6737	CAAAGCAGCCCAATGTCCAAAGCTCGAATGGCTTGCTCCAAGTTAACCAG[T/C]GACCCCATCCTCCCATCCACCACCTTCACCTTCTCATCCTTCACATGCAT
Gl_032032_Class_I	N/A	N/A	Chr12	200309	Unique_Gl	Tm1_Mira454_Contig_6737	TTCACATGCATCCTCCACGCAAAATCTACCAAGTCCCTTTCCTCTTGCTC[A/T]ACTTCAGGGTCTAACCTCCCCCGTCCCGAAACCACTTCCAACACAAAGAT
Gl_032042_Class_I	N/A	N/A	Chr07	7613931	Unique_Gl	Tm1_Mira454_Contig_6743	ACCTTCTTAGCCTTAGCTGCCATTCCAATCGTGACATTGGATATGCAGAT[T/C]TGAGTAAAAGGATCACCTTCAATCCCTTCCAACCTGGCAGCCATCGACAC
Gl_032050_Class_I	N/A	N/A	Chr01	40061380	Unique_Gl	Tm1_Mira454_Contig_6745	AAATATGTGGATAATGATATGGAGTTTGTGCAGATGTGCAATTTCGGAGT[T/C]TAGGTTAAGTTAAAGTGCTTGTGCTTCTCTCCGGCAATCAAGGTAACAAG
Gl_032060_Class_I	N/A	N/A	Chr08	6227127	Unique_Gl	Tm1_Mira454_Contig_6748	TCGCAGTCTTCAATCATCTGATTCACCCGTTCCTTCTGGGCTGCATCTGA[C/G]AGGTCAACCTTCTTCCACTCGTAGAGTTCCATGTCATAGCACTCGTCAAT
Gl_032069_Class_I	N/A	N/A	*	0	Unique_Gl	Tm1_Mira454_Contig_6752	TTGTTCCACGCTGTGCGCAACAGATACAAGAGACGCTCGAGCAATGGACT[T/C]TATATATTCCTCTTGTTGTCCAACAATTGAAACTTTCACATGCAAACAAG
Gl_032070_Class_I	N/A	N/A	Chr09	1530155	Unique_Gl	Tm1_Mira454_Contig_6752	TCCCCATCATAGCTTTCTCCCCACAGTCTTGTGGATCTCCTCCTAATACT[T/C]AGTTGAGCTCTCGCTCTTGAGGTGCCAGACCAACTGCTGCTCCTAGGACT
Gl_032071_Class_I	N/A	N/A	Chr09	1530098	Unique_Gl	Tm1_Mira454_Contig_6752	GCTCTCGCTCTTGAGGTGCCAGACCAACTGCTGCTCCTAGGACTAGACCC[T/C]GGTTGAAACACTCGAATAAGGAAAAAGACGGTGAGCCAACTACCATCATC
Gl_032076_Class_I	N/A	N/A	*	0	Unique_Gl	Tm1_Mira454_Contig_6753	GGGGACATTATATTGAAGCGGTGATAAAAAGCGATGGATGGATGGTCGGA[T/C]GGATATAGTAACGTGAAGTAGATTGCAAATTTTAGAATAGACTCGTACAG
Gl_032091_Class_I	N/A	N/A	Chr10	18667723	Unique_Gl	Tm1_Mira454_Contig_6756	CGATCCCTTGCAAACATCTGCAATGCCGGGATTCAGACAGAACAGATGGC[T/C]GAGGCATCGGCACAAGCTTGTGTCAGCGTTCCTACTGGTCGTTGGAGCTC
Gl_032098_Class_I	N/A	N/A	Chr07	1408685	Unique_Gl	Tm1_Mira454_Contig_6758	AGTTCAAAAAGAGTTTACGATCTTTGATCCTTTAAAAAAAGCAGGCAAGC[A/G]AAAAGATTTCGGCCCTTGGTGGTAACATCTCTCACTTTCATTTGCAGCAG
Gl_032099_Class_I	N/A	N/A	Chr07	1408544	Unique_Gl	Tm1_Mira454_Contig_6758	TACCCGAGTTACAATCTCTTTCCGATGTTTGCAAACCTTCGAGCTACTCC[A/G]AATATAACAGCTTTGGTCAAGAGGCCTCGATCAAAACTACAAGCAAGGGC
Gl_032100_Class_I	N/A	N/A	Chr07	1408481	Unique_Gl	Tm1_Mira454_Contig_6758	TTGGTCAAGAGGCCTCGATCAAAACTACAAGCAAGGGCGATAGCCCCACC[A/G]ACGACTAAAAGTTTGGGAATGTTTTTCCCTGACGGTTTCTCAGATGAATT
Gl_032104_Class_I	N/A	N/A	Chr02	5279548	Unique_Gl	Tm1_Mira454_Contig_6759	CCGACCCGAAAGAGGCATTCGGATCTAGATTCCGATTCTAAGATCCAGTT[T/C]TCTCTTGACCACGCTTTTGGCGACTCCGATTTCTCTCCCGCTGGCACTTT
Gl_032108_Class_I	N/A	N/A	Chr02	5271369	Unique_Gl	Tm1_Mira454_Contig_6759	CAGTGCGGCGTGGGCCAAGTTCTGCTGTGCGTAGAAGGTGATCAATAAGG[T/G]TGCTGCTATTTATACCATTTTAGAAGTGAAGGGATGAAGTTGAGATTGAT
Gl_032130_Class_I	N/A	N/A	Chr11	20202025	Unique_Gl	Tm1_Mira454_Contig_6762	TGGGCTTAAAACGAATATAATGTTTGTTTTGTTCAGCGATTAATAGACCA[A/G]CGTTCCGTTTTTTGTTGTATGCTTGTGGCACTGCATTGAGTAGTGTTCTT
Gl_032155_Class_I	N/A	N/A	Chr09	10694273	Unique_Gl	Tm1_Mira454_Contig_6765	TCTTGTCAAGCCTTGATCACCACCCTGAGTGGTGGTGGTGGTGGTACTAC[T/C]GGCAGTACTTCCATGGTGATCGTTTCTAGTGGCGTTTGTCGTCGTGGGTA
Gl_032157_Class_I	N/A	N/A	Chr10	58426809	Unique_Gl	Tm1_Mira454_Contig_6767	CATCCCATGAATCAGATGATAGTATGACGAAATCAGCCAATTTTCCAGTT[A/G]ATAATGATCCTATTTCGTTCTCCCGAAAGCATGCCCGAGCAGCTGAAATC
Gl_032162_Class_I	N/A	N/A	*	0	Unique_Gl	Tm1_Mira454_Contig_6768	AACTGACGATCTGAATCTACTTGTTCTTCCATTTCCAGCTGATCTTTGTG[T/G]TCGGAGAGAACAAACGAAGACCCAGCGGAGAGTGGAGGAATTGGGCGGCC
Gl_032194_Class_I	N/A	N/A	Chr07	12969153	Unique_Gl	Tm1_Mira454_Contig_6773	AAAGCTCAGTTTCGCCATATGGGATGCAACTGCCATTGTTTGAGTTTTCC[T/C]TCAAAATTTTTCTCCTCTTTTTGTCTCCAATCTCCTCTTTCAGAAGCGAT
Gl_032213_Class_I	N/A	N/A	Chr06	13538653	Unique_Gl	Tm1_Mira454_Contig_6778	TTCGGTGCTGTTGGCACAGACGAGGGCTGGTTGTAGAAAACTTCGGAACC[T/C]TGGAAACTCTGGTAAGAAATATTGGTTAATGGTGTCGGAAATGGGGAGAG
Gl_032221_Class_I	N/A	N/A	Chr12	572232	Unique_Gl	Tm1_Mira454_Contig_6780	TACACCCAATTTAAATTCAAGCCACAATCTAAATATAAATAAAAGTGAAA[A/T]TTTAACGGATTAAAATTTGTATCATAAAATACATGATAAATTAACTACCC
Gl_032222_Class_I	N/A	N/A	*	0	Unique_Gl	Tm1_Mira454_Contig_6780	TCCACTAGTACTGCCAACAGCGGCGCTTAGACCACTGGCACCCTTTGCCT[T/C]TGTGGCGCGTGAACCTCTACTTTTAAGCCAATCAATCATTTCCCCAAAAA
Gl_032223_Class_I	N/A	N/A	Chr12	572392	Unique_Gl	Tm1_Mira454_Contig_6780	GGCGCGTGAACCTCTACTTTTAAGCCAATCAATCATTTCCCCAAAAACTA[A/G]CTCGACGCTTTCCTCCGGTTCACCAACCAATTGGTGCCACATCCCTGGAT
Gl_032266_Class_I	N/A	N/A	Chr04	58402830	Unique_Gl	Tm1_Mira454_Contig_6790	CTTCAAGACCATTTCCCTGCTTGGAGAGTTAGTTAAAATCCTGGAGATTT[T/C]CATGAATGAACAGTGATGTTAGTTGCTCTGCTCGGTGATTTTTGTCGGAG
Gl_032277_Class_I	N/A	N/A	Chr07	42943883	Unique_Gl	Tm1_Mira454_Contig_6795	GCAAGCTGCTGCTGTGGCTGCAAGGATGACCAGGTTGATGCCAGTGTAGA[T/C]GCAGGTAATGATTGCTGGAAGTGCCTTATCAGATTTATCATTCTACTAGC
Gl_032298_Class_I	N/A	N/A	*	0	Unique_Gl	Tm1_Mira454_Contig_6803	GCTGTTCCTAAGACAACCGTGAAAAAGGTGGTTGAAAGGAACACTCCGGC[T/G]GCTGTTTCTGGTGGAAACAATTCCACCGCAAGGAAGAGAGGGAGACCAAG
Gl_032299_Class_I	N/A	N/A	*	0	Unique_Gl	Tm1_Mira454_Contig_6803	CCACCGCAAGGAAGAGAGGGAGACCAAGGAAGAATCCCCTTTGAGGTTTC[A/G]ATTAGCAATGCAATGTAGTTTTTTTTCTTTAAATATTTGCCTTGAAAGAA
Gl_032334_Class_I	N/A	N/A	Chr13	8073555	Unique_Gl	Tm1_Mira454_Contig_6809	ACCTCATATCCCTGAATTTAGCTCCATCTCCGTTGATCCTCCTCTTCGTC[A/G]ACGGGAGTATACCATGACGGTCTTCGTTTCGAGTTACTTAACCTGTAGTT
Gl_032348_Class_I	N/A	N/A	*	0	Unique_Gl	Tm1_Mira454_Contig_6812	GGTCAGCCAACGAGCGAATTACAAACTCAGAACCAAAACATCCAAATTCC[A/C]GAACATCATGCAGCTTTGGTGAGCAACAACCGCATGTGCTCTCCAAGTTA
Gl_032349_Class_I	N/A	N/A	Chr12	9123920	Unique_Gl	Tm1_Mira454_Contig_6812	AGCATCCCTTTCAACAGAAAAAAAGCAGCTGGTGGAAAAGCAATATGCCC[T/C]AAAACCAGATTGCAGATCAGCCGGCAAAAACTTCTCAAAGTACCAGCTCT
Gl_032354_Class_I	N/A	N/A	Chr12	9124365	Unique_Gl	Tm1_Mira454_Contig_6812	TAAGCCACCTCCAGGATCTGATAGCAATACTGTGTTCATCAGTATCAGTG[A/T]TTGCAGATGGAGTTGAGCTATCACCTTTTGAACAGTTGCTTGAACTATTT
Gl_032401_Class_I	N/A	N/A	Chr06	50016102	Unique_Gl	Tm1_Mira454_Contig_6821	GCTGGTTTAATCACTAAGCACATCCTTGAATAAAAACAAACCATTATTAT[A/G]GGATCTGTATAACTCATGATCCATTTACAGCCATTTCGGGTGATGATTTT
Gl_032402_Class_I	N/A	N/A	Chr06	50016176	Unique_Gl	Tm1_Mira454_Contig_6821	TTTACAGCCATTTCGGGTGATGATTTTGGCGGTATCAACGGGGAGTCTTC[T/C]CCAGTCAATTGTCTGTTGTCTGAACAGTTTCTAGGAGATCCTTTGTCTCT
Gl_032403_Class_I	N/A	N/A	Chr06	50016551	Unique_Gl	Tm1_Mira454_Contig_6821	TCCAACATTCCCTCATCTTCCTCCGAGGTTTCAGTCTGCTTCCTCGGAGG[A/C]GGTGGCTTATAGTCTTCATCATCTTCATCGTCCTCATAGTCAACCAGTCC
Gl_032411_Class_I	N/A	N/A	Chr09	1562594	Unique_Gl	Tm1_Mira454_Contig_6823	AGATAAGCACATATACGATATAGGATTAACTCATGACCCTTGATCTCTTG[T/G]AACAGTGGGTTCTGGCAGAGGTTGAAAGATGATTGGTGCTCCATATTGTG
Gl_032423_Class_I	N/A	N/A	Chr05	59583528	Unique_Gl	Tm1_Mira454_Contig_6827	AGAAACTAAACTACTTCAAACTGCCCTTTTTTTTAAATGTGGAACAAAAA[A/T]TGAATCACCCCACAGTCAATCCAAATCCAAATTTGTAGTCTTTCTTCCTA
Gl_032424_Class_I	N/A	N/A	Chr05	59587467	Unique_Gl	Tm1_Mira454_Contig_6827	AGGTACCAGGAGGTACAAGCCCCGCCATTGTCGTCTCTTGTTTCTCGGAG[A/G]AGGAATTTGCCGCAAAATCTCAGGGTAATGATGAGGTACAAATGGGAAGG
Gl_032438_Class_I	N/A	N/A	Chr08	53862488	Unique_Gl	Tm1_Mira454_Contig_6832	CTATAGTCAAATGGTCCATAAAATTTTACAAAAAGGAATCAAACTCCAGT[A/T]CTCAAGAAACAAAAAAGGATCCATAAAGAGAATTTAAATCACAAAGTTGA
Gl_032440_Class_I	N/A	N/A	Chr08	53863256	Unique_Gl	Tm1_Mira454_Contig_6832	TCCTCCAAGGCGGTTATGCCAGAGCCGGGTTGGGAAGGCGGGTCATCATC[A/G]GAGCCGAAGCCACCCTCAAAGAATGAACCGGAGAAGTCCAAGGTCTGGGC
Gl_032495_Class_I	N/A	N/A	Chr12	33296268	Unique_Gl	Tm1_Mira454_Contig_6848	CCCTGGGCAGGCAATGGTCCTGATGGACCATTACCATTGTAATATCCCGA[A/G]TCCCGTTGCATATTTCCACCACCATACCCTCTTCCATGCCCTCGGAAACC
Gl_032496_Class_I	N/A	N/A	*	0	Unique_Gl	Tm1_Mira454_Contig_6848	AGACCAGCAATCCTCCTCTTAATTAATTCAGCAATCATGACAGTCTTGTT[A/G]ATAGCTCTACCAGTGGCTTTAAGCACAATCTCATTAGCACCTTTCTCCTG
Gl_032503_Class_I	N/A	N/A	Chr07	2454544	Unique_Gl	Tm1_Mira454_Contig_6851	TGTCTCTTTCTTCATCTTTTCAGCTGAACCATTTTCTGCAGCTGTCTCTT[T/G]TCTCATCTTCTCAGCTGAGCTATTTAATGATGTTTCTTTCTTCATCTTCT
Gl_032526_Class_I	N/A	N/A	Chr09	70168857	Unique_Gl	Tm1_Mira454_Contig_6855	TTTGTAGTCTTTATTACCGTMGAGTCTTCACTGCCGTTTTCACTGGTTTT[T/C]GTTTTGGATACAGGAGTTTGTACTGGAATCTGCTTATTTGAGCCGTCTTT
Gl_032527_Class_I	N/A	N/A	Chr09	70168752	Unique_Gl	Tm1_Mira454_Contig_6855	TCTTTCAAGTTCAGTGACGTGTAAACCGACATGCCGGCGAGTGCAAAGAC[A/G]GCACCGGAAAGACTCACCAGCCCCGGATCGGAATCCAGAAGAATGTATCC
Gl_032549_Class_I	N/A	N/A	Chr13	56416211	Unique_Gl	Tm1_Mira454_Contig_6858	GAGGAGTTATGGAAAAGGGATTGAGCAGAGCGAATCGCTAAGTCTTTAGA[A/G]TCTATAAGGCTTTCGATTGTCGGCAATTCCTCCACCCATGGCTTTGTTGA
Gl_032552_Class_I	N/A	N/A	Chr08	54221385	Unique_Gl	Tm1_Mira454_Contig_6860	TAACTGAGCCTGGCAGTCCTTCATCCTGAGGCAACACCTGGTTGTTTCCT[T/G]GCTTCTCAAGGTCAGGTTCAGGTAAATTACTGGAGTGGTAACTAGCTCTG
Gl_032573_Class_I	N/A	N/A	Chr06	2483788	Unique_Gl	Tm1_Mira454_Contig_6864	AAAAAGTCTAACCAAAATTATGGTAATTCAACAGGCTTTATGTTCCATAT[T/G]TCTCGAGCATATTCATGAATTGTTCTGTCACTGCTGAAATTGTAAGAACC
Gl_032584_Class_I	N/A	N/A	Chr11	50531327	Unique_Gl	Tm1_Mira454_Contig_6865	AATACAAGGGATAAAAGGATTCCACAACAAACAAATATTTCTTCTCTTGG[A/T]TCAAATCAACAAACCGGATTCTTCTTCGCCGGATAACCCCTTATGAAGCT
Gl_032585_Class_I	N/A	N/A	Chr11	50531397	Unique_Gl	Tm1_Mira454_Contig_6865	TCTTCTTCGCCGGATAACCCCTTATGAAGCTTTCGGTTTCCTTAAAGTAT[A/T]CAAATTAAAATCATCCCAAATCTTCCTGGCCTTCTGAGGGGCATCTGATC
Gl_032586_Class_I	N/A	N/A	Chr11	50531573	Unique_Gl	Tm1_Mira454_Contig_6865	TTCATCACTGGAATTGCCTCCTCGGCTGGGAATTTTCCTTGCAGCCTTCC[A/G]TCGACGCATTCCTCCACCCTGCCTTCTTCCAATGCTCCTCGGACCATGTC
Gl_032591_Class_I	N/A	N/A	Chr13	56273434	Unique_Gl	Tm1_Mira454_Contig_6866	TGTCAAGAAGTTTTGTCGCCTGAACCAATCAAAATCTCCACCTTAACTTC[T/C]CCCTCCTCCTGCTCTGGAAATTTCAATTCCACATCCATGCTTGTAACATC
Gl_032592_Class_I	N/A	N/A	Chr13	56272747	Unique_Gl	Tm1_Mira454_Contig_6866	AGGTCGATTTCGTAAAGTTCAGCTTTTGATGAAAAGCGGCGGAGGAAGGA[C/G]GAGTGGTGGTGGAAAATGGAGTGGCAGAGGAGTAGGGTTTTCGGTAGCAT
Gl_032593_Class_I	N/A	N/A	Chr09	31110294	Unique_Gl	Tm1_Mira454_Contig_6867	CAGTGTACTGATAACGAGGTACCCGCCTCTTGCTGCAATTCTGAAGGACA[A/G]GCTGTTAAGCTGCAAGGCGCTTCCTCTAATGCCGAACTTGGTGTCCAAAT
Gl_032594_Class_I	N/A	N/A	Chr09	16467380	Unique_Gl	Tm1_Mira454_Contig_6870	GAACTTGACTTCTTCCTGGACAAAAACATTAAAATCTTCGGGAACAATGA[T/C]TTTTTCTTTTTCTTTACAACCTTCGGTTCCGGGGATGATTCAGTTTCTGT
Gl_032598_Class_I	N/A	N/A	Chr09	16466889	Unique_Gl	Tm1_Mira454_Contig_6870	ACTAAGATCATAATACTCCTCTAAGGAAAGTGTTACACCAGCTGGTGAGT[T/C]GACATTATCAATGCTTTTAGCCGATTCGCTCCCTTGCAAAGCTTTGATTG
Gl_032615_Class_I	N/A	N/A	*	0	Unique_Gl	Tm1_Mira454_Contig_6874	TAGTACAATATTGAGGGTTTATACAGCCTTAACCCTATTAAACCCTGTTA[T/C]TTATTTTACAAGCAATTAAATTAACTATAAAATTGCAACAAATTAAAGTC
Gl_032657_Class_I	N/A	N/A	Chr06	48125747	Unique_Gl	Tm1_Mira454_Contig_6884	GAAAGCTTAGCAGTATCTAAGCTACTGAAAGCTGTTGCCTCATTAACTAC[T/C]TCACATATATGAAGATTCCTTTAGAAACTATGGCTGTTGACAAATTTCTT
Gl_032662_Class_I	N/A	N/A	*	0	Unique_Gl	Tm1_Mira454_Contig_6887	GAGAGATAAAAGAGGTGTGAAAGAAGAAATGTCCTATCTAACAATGGACT[T/G]TTAACCAAAACTTGGAACCAATTCAGCTCGGCCCTTCAAAACTGGCCCTA
Gl_032666_Class_I	N/A	N/A	Chr02	8557743	Unique_Gl	Tm1_Mira454_Contig_6888	GAGTTGAGATCTCTATTTCAGGAATCCTAGGCGACTGATATTTCTCATTC[A/G]TTGCACCCATCTCTTCGATATTTACAGTCGAAAATCTTACCGTCTTGCTA
Gl_032677_Class_I	N/A	N/A	*	0	Unique_Gl	Tm1_Mira454_Contig_6892	TTCAATCTCGATATTATTTACAGTTCCAGTGGCAGTGTTCTCTGACAAAG[C/G]AGGAGTCTTTGAATGCATCTTCGGAGAAAGGGTGGTAAGGAGATTGTGGA
Gl_032758_Class_I	N/A	N/A	Chr05	2714798	Unique_Gl	Tm1_Mira454_Contig_6911	TTTAAAACTTGTATGGATGATAAGGAATCAATATATGAGTACGTAAAGGC[A/G]GTGCTAGAAGCCTCAAGTTTCGAATGGGATGAATTCTACATCAGGTCACT
Gl_032759_Class_I	N/A	N/A	Chr05	2714609	Unique_Gl	Tm1_Mira454_Contig_6911	GATTGCATTAATGAAGTTCTGGTGGAGGTTTGTGGGTACTATTTGGGTTC[T/C]CCTGGCGTATTGTTTGTTAAAACCAACATCCGTCCTATCCCAAACATGAA
Gl_032760_Class_I	N/A	N/A	Chr05	2714540	Unique_Gl	Tm1_Mira454_Contig_6911	AAAACCAACATCCGTCCTATCCCAAACATGAAAAATACCATTGAAGAGAT[T/C]TGGCAAGGGGTTTATTGGCACATGCTCCCAATGCCATTGCCTCGTTCTCT
Gl_032761_Class_I	N/A	N/A	Chr05	2714489	Unique_Gl	Tm1_Mira454_Contig_6911	TGGCAAGGGGTTTATTGGCACATGCTCCCAATGCCATTGCCTCGTTCTCT[A/G]GACCAGATAGTTAGAAAAGACATGGCTAAGGTTGGAACATGGATGGATCT
Gl_032764_Class_I	N/A	N/A	*	0	Unique_Gl	Tm1_Mira454_Contig_6911	CAATTTTGTTCATACTTCATACCAATAATGCACATTTCAATGAGTCAGAA[T/C]TGGACAAAGCAAGCTAATCGAGGTCTCAACCTAGCAAGAAGGGCTTAATA
Gl_032765_Class_I	N/A	N/A	Chr05	2714101	Unique_Gl	Tm1_Mira454_Contig_6911	CTTTGTAACCTTTTCCATTCAAATCATGTCAATATGGTAGAAATCTTATC[A/C]TCATCAAATAACCAATCAACATGGAGTTCTTACAAGTGAGTTTGAAGCTT
Gl_032840_Class_I	N/A	N/A	Chr02	247046	Unique_Gl	Tm1_Mira454_Contig_6928	CGAGAAACTTTGTGAAGCATAGAGAAACAAAAACCCCAGTGAGGCTCCGA[T/C]GGGATCTGTTTCTCGGCATTTCTCGCCGCCATTTTCAATTTCAACAATGG
Gl_032842_Class_I	N/A	N/A	Chr07	9322337	Unique_Gl	Tm1_Mira454_Contig_6929	TTCGCCAAAATGGTAGTGCTCGTAGACATCAAGCAACAATTCCCTGCATG[A/G]TACAACAGCCCCTAGCTTAATGCAAGCCAAGAAAGCACCTGACAATTTCC
Gl_032849_Class_I	N/A	N/A	*	0	Unique_Gl	Tm1_Mira454_Contig_6930	AAGGATCCACCACTTCCACTCTGAGCAGGAGCTGGAGGAGGAGCATGATG[A/T]GCTGGTTGAGGTGGAGGGTTGCGAGCAGGAGCAGGACGAGGGGCAGGGCG
Gl_032856_Class_I	N/A	N/A	Chr09	18866102	Unique_Gl	Tm1_Mira454_Contig_6932	GCGAAGATGTTGCTGCCGCTCATCTCTTGCAGTTTTGCCACGCTGAGCGG[T/C]TTCTCTGCAGAACCTGGTGGAATATCACCCTTAAATATGTCATTTCCTGA
Gl_032866_Class_I	N/A	N/A	Chr08	51049652	Unique_Gl	Tm1_Mira454_Contig_6935	CTCATAATGATGATCTAAGAACTTCATTTCATGCTAAAATTATGAATCAC[A/G]GCCGGAAACTGAGAAAACAGCAGTCCAGCAAAACCTGGAAATTATGATTT
Gl_032891_Class_I	N/A	N/A	Chr11	17035666	Unique_Gl	Tm1_Mira454_Contig_6941	TCTCTATCCCTATCCCTATCCCTATCTCTGTCCCTTTCTCTGTCACGGCC[A/G]CGTCCCCTTTCTCTATCATAGTCTCTATCTCTGTCATAATCCCGATCCCT
Gl_032913_Class_I	N/A	N/A	Chr08	57021497	Unique_Gl	Tm1_Mira454_Contig_6949	TACTGCATTTCTGACCTCCACCAAGGATTTGTAAACAAGCAGCTGTATGG[T/C]GTAAACCTAGGATACTTCAACCTCTTCAATTCTATAACCAACCAAAATTC
Gl_032943_Class_I	N/A	N/A	Chr05	1591061	Unique_Gl	Tm1_Mira454_Contig_6955	TGCTGATTTGTAACTCCATCAACTTTAACAGATATGCTCGTCCAGTTAGT[A/G]TGATGAAACTCCACTTTATGCAATCCATATGCTAATCCACTCCCTATAGC
Gl_032960_Class_I	N/A	N/A	Chr04	6556368	Unique_Gl	Tm1_Mira454_Contig_6960	ACCAATTGTAACCAGAAAGGTAACTTGGCCATTATTGCAGCAACTGTTTA[A/G]CTCCCAGTTCACCATTTTTCTGCCTTTATTTCAAAATCTAAAAAGTAACC
Gl_032966_Class_I	N/A	N/A	*	0	Unique_Gl	Tm1_Mira454_Contig_6963	CAACACCCTTGATTCATTGCTGAAATCCATTAATATTTAAACCAAGTAGG[T/C]GAAGGATAGCGCTCTTGTTATTGAGTGGAATCGAAGCTTGGAGCGAAAGG
Gl_032969_Class_I	N/A	N/A	Chr02	14445260	Unique_Gl	Tm1_Mira454_Contig_6965	GTGCGTGCATTAGACAATCTGACATTATTTATATGCATTAATTTAGACTA[A/C]TAATGGATGACAACAAATTAATATCTATTGATGGGTATAGGGTTACACTA
Gl_032975_Class_I	N/A	N/A	Chr02	14446070	Unique_Gl	Tm1_Mira454_Contig_6965	ATCTATCAGGGTGTTCTCAGAGTCGTTCTTTTCACCATTTGAGGAATGTG[A/C]GTGGTGATTTTGAGACTTCTCTGTATCTGCTTCATGTGCTTGAGACGCTG
Gl_032978_Class_I	N/A	N/A	Chr01	25955917	Unique_Gl	Tm1_Mira454_Contig_6966	TGATTGGGATTGGGTAGTGAGGGAGGAGCATGTGATTTTAGGTTTAGGAT[A/T]ATGAGGAGGCCGTGGTTTTTGTTTGGTGGTAGTGGAGACAGTAAGAGGAG
Gl_033018_Class_I	N/A	N/A	Chr06	38925428	Unique_Gl	Tm1_Mira454_Contig_6980	TGTCATTTGGCTTTCCATGCTTATCCAATTTGCCCTCTGCAATCAATTTC[T/C]TCTTCATGGATGCAGTTGGCCCCAAGCCCCACTTCCTCGGATAAGTATCC
Gl_033037_Class_I	N/A	N/A	Chr05	4217129	Unique_Gl	Tm1_Mira454_Contig_6984	AAAAAAATACAATATAGTGTTTTTGCTAACATGAAGTGTCATGAGAGGTA[C/G]GGTATACTAGAGAAGATTCAGTGTGATGTGAAGATTGAACTATATGATGT
Gl_033065_Class_I	N/A	N/A	Chr04	49600941	Unique_Gl	Tm1_Mira454_Contig_6991	TTAGCCATTTCAGAAAGAAAGAAAAATACACTGGGTTCTCTGTAGCAGTT[A/G]TATATTAGACAGAAAAATCAAAGAAAGTTGTCCTCAAATGCAACAGTCTT
Gl_033066_Class_I	N/A	N/A	Chr04	49601128	Unique_Gl	Tm1_Mira454_Contig_6991	ATACCCAAGGCATGTTTTAAGCAGAGATGATAAAGTAGCATCAAGCTTCA[A/G]GCCTTCTTCTTCTTGGATTTGAGCAGCACGAACCCAATAAAAATACAGAG
Gl_033067_Class_I	N/A	N/A	*	0	Unique_Gl	Tm1_Mira454_Contig_6991	ACACCGGCACACACAGGGATCAGTATGGCATATTCCTGGGGTAGAAAATA[A/G]TTGTGGATGAAGTTATCACTGTCCACAAATGGCAGGATGATGACCCAAAA
Gl_033068_Class_I	N/A	N/A	*	0	Unique_Gl	Tm1_Mira454_Contig_6991	ATGACCCAAAACGTATAATACGTGAATATTGATAGACTGGTAATAGATAA[T/G]AGAAACCCAACTGCTCGATCCGCTAATTCCATTCTCTTTGCAAGAGCACA
Gl_033073_Class_I	N/A	N/A	Chr10	13388900	Unique_Gl	Tm1_Mira454_Contig_6992	CACCTCGACGCCACTGACTCTAATCCGCTCAACCTAGGCTTAGCCGTGAT[A/T]GAGAGGCTTAATGAGCTTCAGCTGAAATTGGGGTCGAAACTCGCTTATCT
Gl_033074_Class_I	N/A	N/A	Chr10	13389506	Unique_Gl	Tm1_Mira454_Contig_6992	AATGTAGTGGAAGAAATGGTAAGTAGTCCGAGCTGGGACTTATCTGTAGA[T/C]TGGTTTGCTGCAGAAAGAATGAGAGCAAAGATAGCAAAAACACAAATCCA
Gl_033110_Class_I	N/A	N/A	*	0	Unique_Gl	Tm1_Mira454_Contig_7004	ACTGCAGACTCGTCAATCATCTCCACGTTTTCATCGTCAAAAAATAACCA[A/G]TGGTTATGGCTTTTCACCAGGCTAACATAGTGCCCATGGTTAGGCCCGCT
Gl_033111_Class_I	N/A	N/A	Chr03	4225445	Unique_Gl	Tm1_Mira454_Contig_7004	GTATTGCTCAGCTTCAGCTCGAGCGGAAACACAACACGGTATGAGAGCTT[T/C]TTGTACCGGCCAAGCTGCTCAATGTACTTGAATCGTTTTAAATGGATGAC
Gl_033119_Class_I	N/A	N/A	Chr11	49075032	Unique_Gl	Tm1_Mira454_Contig_7006	AGGCAAATCTTTATTTAATAAGATCGATGTAATGCAAACCAATATGTGTA[A/C]GTTTTAGACATGGTAACGAATCATGTAGTAACTATATCGTGTGTTTAGAA
Gl_033120_Class_I	N/A	N/A	Chr11	49074860	Unique_Gl	Tm1_Mira454_Contig_7006	CGAGATTCCGCATGATCTGATCAACGAGACGTATTCTCCTATTGAATTCT[A/G]CAATTTTACGTTTCCATTGTGAAGGAAAATACTTCCAACGACACAGTGAT
Gl_033122_Class_I	N/A	N/A	Chr11	49074237	Unique_Gl	Tm1_Mira454_Contig_7006	TATGCTCGAGACTACAACACCAGTAATCAAGTTGTGGAGAAGGCGCTTGT[T/C]GTCTTTGGTAGGTACAAAAGCTGATTTCAGTATATTTGTCAAGTCAAAGA
Gl_033209_Class_I	N/A	N/A	Chr06	43779699	Unique_Gl	Tm1_Mira454_Contig_7032	TATATCAGGGGCCTTGATTTAAGTGATGTGAAGTATAGCACGTGTTGAGG[T/C]TCAATTCGGTACAGTTGTCACAAGTCAGTGTTTCGGGAGAATGACGGCAA
Gl_033210_Class_I	N/A	N/A	Chr06	43779122	Unique_Gl	Tm1_Mira454_Contig_7032	CTTTTGCCTTCCTCATCACGGAAAGCTCGGGATGAATGGGTAACGTAGAC[T/G]CCCTCACGGTTGTACCTGTTTGCGACATTGTTTCTTCCTTGGTTATTTGA
Gl_033233_Class_I	N/A	N/A	Chr10	5591827	Unique_Gl	Tm1_Mira454_Contig_7039	ACTAGTGAGTTTTGAGAACCCACYCGGAAAATGTAAATACAGTCTTGAMC[A/G]AAGTTACATAGAACGAACAAAGAGGCAGGACAGGTCAAAAACTAAGCAAC
Gl_033275_Class_I	N/A	N/A	*	0	Unique_Gl	Tm1_Mira454_Contig_7048	CATTCAAGTGAACACCAAGTTGATCAAAATTTTCTGAACCTTGGTACAAA[A/T]ATCTAGCTAATTTAATTTATCATTGGGAACCATATCTATTCCCATCAGAC
Gl_033296_Class_I	N/A	N/A	Chr13	56625336	Unique_Gl	Tm1_Mira454_Contig_7052	CAATCACTAATGTTGCTAGCAAAATATAAGTAAAACCCAAGAAAGAAAAA[A/T]TTGTCCCTATGAAAGAAAGGGAAGCTCTGCTACTATTAGACGCTGAAACT
Gl_033297_Class_I	N/A	N/A	Chr13	56625220	Unique_Gl	Tm1_Mira454_Contig_7052	GTGTGTACTCAATCCCATGCACTGGCAACGTTTGCGCCGTAGCCTCCACC[A/G]TATCCACCTGAATTGTTGTTGCCTCCACTGTAGTAATCTGAACCACCCCT
Gl_033298_Class_I	N/A	N/A	Chr13	56625148	Unique_Gl	Tm1_Mira454_Contig_7052	CCTCCACTGTAGTAATCTGAACCACCCCTGTTGTAAGATGAATCCCTTCG[A/G]AAGTCACGTCCACCAAATCGGCCTCCTCCTCCTCCAGGACGACGATTCCT
Gl_033361_Class_I	N/A	N/A	Chr01	46241626	Unique_Gl	Tm1_Mira454_Contig_7068	TTTCTCATTGGGGTGAGCCCTTATTCCGATTCTCCACACATCCTCCACAT[A/G]CTTTGCATTAGTGGGTTGGTCGGTCCATTGGGGCATTGCCAGCATCGGAA
Gl_033362_Class_I	N/A	N/A	Chr01	46241460	Unique_Gl	Tm1_Mira454_Contig_7068	TCATTTGACAGCACTTCCAATTGAGGGCACCATGCCACCACCAAACCCTT[T/C]TCTGAGGTCTCTTCTATGAAATTGTATGGCAGTTTGGCCATCTCAGTTTC
Gl_033363_Class_I	N/A	N/A	Chr01	46241390	Unique_Gl	Tm1_Mira454_Contig_7068	AATTGTATGGCAGTTTGGCCATCTCAGTTTCCCTGACGACCCACAAGAAG[T/C]ACACGTTGCTCGATTTCAATGCGCATGCCAGCTCTGTCGTTTGCTCAATT
Gl_033408_Class_I	N/A	N/A	*	0	Unique_Gl	Tm1_Mira454_Contig_7078	TTTTCTGCTCTTTCTTTCAACAGGGTTTGTCGAAACTCTTCTTCAGCAAC[C/G]ATACGCTCTTGAGCTCTAACCCTAGCAGCCTCAGCCTTAAGCCTTTTACG
Gl_033415_Class_I	N/A	N/A	Chr07	32151831	Unique_Gl	Tm1_Mira454_Contig_7081	AAAACTGAAAAGAAGAAGAATGACGTAACTAGAGCACTTTTTGAAATATA[A/T]AAAGTGCTCCCTTGCCACTTCATTTCCCATTCTATTTCAAAAAAAAATCT
Gl_033484_Class_I	N/A	N/A	Chr07	8629039	Unique_Gl	Tm1_Mira454_Contig_7098	TATTCATCTCCTGGAACTGGGAGTGGCATTGAACTGGAGGTCAAGATTAT[A/G]GTAAATGATGCAATGATAAGGGTTCACTCAGAGAATGTGAACTATCCAGC
Gl_033485_Class_I	N/A	N/A	Chr07	8629174	Unique_Gl	Tm1_Mira454_Contig_7098	TTCCAGGTCCGTCATGCAAGCATGTCGTCTGTTAACGACCTCATGCTTCA[A/G]GACATAGTGGTCAGGCTTCCTGATGGGTTGAGAACTGAAGAAGGCCTCAA
Gl_033505_Class_I	N/A	N/A	Chr01	29733544	Unique_Gl	Tm1_Mira454_Contig_7100	AGCTAAAAATTGTAAGACAGAGATCTGAGGAACATAGCTTAGTAGGAGGA[A/G]GCACAAGAGAGTTACATGGATTGATACAAGGCTTGGTTTGAATCTTAGAT
Gl_033529_Class_I	N/A	N/A	Chr13	39876541	Unique_Gl	Tm1_Mira454_Contig_7105	GATTCATCCGTGAAGCATTGCTCCACAGCAACACAGTTCACCAGGATAGC[C/G]TTGGTGAAATCATCAATGGCGAGGGGCGGGATTTTAAGAGCTAAAGGCGG
Gl_033530_Class_I	N/A	N/A	Chr13	39877231	Unique_Gl	Tm1_Mira454_Contig_7105	AACTCGTCAAGAAGATCCCACTTGCGTTTTTCAAAGGGAAGAAAACGGTG[A/C]GTGCGATGGCGACAAGGGCCGAAGGATGTTAACTGTGGCCATCGGATCTC
Gl_033549_Class_I	N/A	N/A	Chr11	60331200	Unique_Gl	Tm1_Mira454_Contig_7110	TCGTAGATGATCACCATCGATATTGAATCTTTAATGATGCAGACATCATA[A/G]GTTACACTTGAAATGTATGTCACCATCCATCTATATACATGGAAAAATGT
Gl_033586_Class_I	N/A	N/A	Chr07	45699406	Unique_Gl	Tm1_Mira454_Contig_7116	AACCGGCTCGAAATATAACATTTATGACAGTTGAAAGAAACAGATTATTA[T/C]GGAACACCCAGATGATGAAAAAGAAGAAGATAGMGCTGATGTCAGATCCY
Gl_033588_Class_I	N/A	N/A	Chr07	45699926	Unique_Gl	Tm1_Mira454_Contig_7116	ACAAGTTGTGGATTGTACAAGGATGCAGCGCGTTGTAGTTCTTCGGAGCA[A/T]CCGCCATTGGTGCCCCGCATTGCCAGTTCTGCCGGGACACAACCCATTGG
Gl_033610_Class_I	N/A	N/A	*	0	Unique_Gl	Tm1_Mira454_Contig_7125	GTTGAATGCCGGCGGCAGAGTAATTAAAGTAAAAGAATCGTAGTGAAAAT[A/C]AAAAAGGCGGTAATGAAGACTAGAAATGTATAGGGTTTTTTTCTTTTGTC
Gl_033617_Class_I	N/A	N/A	Chr11	46952201	Unique_Gl	Tm1_Mira454_Contig_7132	TCCAACGTTTCCTTATCAATCAACTCTGCCTCATCTAGCCCTTGGCAATG[T/C]TCATATGTTTCAGGCTTTTCAGAGTCTGTCTTCCCCGAACCATGTTCTGA
Gl_033624_Class_I	N/A	N/A	Chr05	64054417	Unique_Gl	Tm1_Mira454_Contig_7134	GGTCCTCATCTTCCTCCGGTTGGGCGGTTGCTGATAAAGAAGTATCATGA[A/C]CATCATCATCCTCACCAATGCGCACTGGTTGTACGCCTTCCTTACCGACC
Gl_033646_Class_I	N/A	N/A	Chr06	47885346	Unique_Gl	Tm1_Mira454_Contig_7139	TGAACTATAGAACTAACAGTACCTTAGATAAGATCAACATCGCATACTTC[A/G]TCCTGTATTCGGATGATCCTAACCCCTTCTCAACCGATCAAGGTACATGA
Gl_033647_Class_I	N/A	N/A	*	0	Unique_Gl	Tm1_Mira454_Contig_7139	TGTTGCTCAGTTATTTCATACACCATCTTGCTATTCGCAGCCTCAATCAA[T/G]ATAAGATCGAAACTTGTAGAATTTCAGCTAATCAGTAAGTTTAAAGTAAG
Gl_033675_Class_I	N/A	N/A	Chr07	5534272	Unique_Gl	Tm1_Mira454_Contig_7144	ACACAACAGCATTTTCTGTTTCCGTAACAGATTATTTTAGGCTGATCAAA[T/C]GAACTGATTACACAAATCATGCAGCAATTTGTGAGTAATTCCTTTTTTGT
Gl_033699_Class_I	N/A	N/A	Chr05	60526629	Unique_Gl	Tm1_Mira454_Contig_7152	CTCCATATCAATGTTGCTTTAGAAACATCATTTTGGTCTTGATGAGTGCC[A/G]TCAGCTGAAATGTGTGCTATATTGTTGGGAAATACATGTTGCTGGTGCTG
Gl_033794_Class_I	N/A	N/A	*	0	Unique_Gl	Tm1_Mira454_Contig_7171	ACAGCAAATCTTTGGAATGCAGGGCTATTTGCAAGTCTATCAACGACAAG[T/C]TCATTGACGACATAAGATATAACTCTGTGCATGAAATTTCCTCCTCCAGC
Gl_033798_Class_I	N/A	N/A	Chr04	51289190	Unique_Gl	Tm1_Mira454_Contig_7173	ATATTCTCTAATTTTTTAACCCAAAACAAAAACAGAATGGAAAACAAAAA[A/G]GATATTCATGCAAAATTACACTCAAAAACACGTTCATGGTTTCTAACAAG
Gl_033838_Class_I	N/A	N/A	Chr11	1969891	Unique_Gl	Tm1_Mira454_Contig_7181	AAATGGAAATTTTCATACAAGGACCCTGCTCTTGCTAAGTAGAGATTCCT[A/T]GCACCCTTTTTCCCTACCAAAACTTCGAACAATCTCAATTGGCTGGTGTC
Gl_033842_Class_I	N/A	N/A	Chr13	2454934	Unique_Gl	Tm1_Mira454_Contig_7182	GCTCAGGATGCACTCCTTGTCCGTGCCAAAGCCAACTCACTCGCTCAGCT[T/C]GGGAAATACACCGGCGAGGGAGAATCAGAAGAGGCCAAGAAAGGAATGTT
Gl_033843_Class_I	N/A	N/A	Chr13	2454880	Unique_Gl	Tm1_Mira454_Contig_7182	AAATACACCGGCGAGGGAGAATCAGAAGAGGCCAAGAAAGGAATGTTCGT[A/T]AAGGGCTACGTCTACTAAGCTGCTGCAAACAAAGCTTTAGCTGAGATGAT
Gl_033855_Class_I	N/A	N/A	Chr12	902821	Unique_Gl	Tm1_Mira454_Contig_7184	CAAATGTTTTTCCCATACAAGGTGAATTAGTTTATGAGATTATCATAAAG[T/C]AGACAATGGAAATGATGCATGGCCTTCTCAACATTTGGCGCATACCTTCC
Gl_033856_Class_I	N/A	N/A	Chr12	902761	Unique_Gl	Tm1_Mira454_Contig_7184	AAATGATGCATGGCCTTCTCAACATTTGGCGCATACCTTCCAGTACTATA[A/T]GCAGGTGATTCAATACCCTTTTGAACACCTTCACACAGTCTAATGTCTTC
Gl_033876_Class_I	N/A	N/A	*	0	Unique_Gl	Tm1_Mira454_Contig_7190	TTTCAATACAAATAATATCTCAGACATGATTCATAATCTTCACCTGTGCC[T/G]GTAACTTGAAGTGATTCAGGGCTTGCATTGTGGTGGTACGGCATGCTTAC
Gl_033877_Class_I	N/A	N/A	Chr02	11993303	Unique_Gl	Tm1_Mira454_Contig_7190	AAGTCAAGTCGGCTTGTTTTATCAAACTACAACATTCCTTGGTTGGCGGT[C/G]GAGGATTTTCCCCGGTGACTGCCGGCTTGCACTGCTCCAACTTTTTCAAT
Gl_033882_Class_I	N/A	N/A	Chr09	22538683	Unique_Gl	Tm1_Mira454_Contig_7193	AAGTGCCTCAATTCTCTTGTTAGCCTTGTCTAGTTCAGACTGCTTGGTGT[T/C]TAATTTATCAGTGTACTGACTTTCCAGAACATTAAACTGATTCCATGCAA
Gl_033883_Class_I	N/A	N/A	Chr09	22539544	Unique_Gl	Tm1_Mira454_Contig_7193	ATGTGATCTTCGTAGAGTCGAACATCAGAGACCCAGCGTTCATATTGCAT[T/C]TTGATCCGATCTTCGAGAATCTTTCTTTCTTTACTGAGAGTTTCAAGCTG
Gl_033919_Class_I	N/A	N/A	*	0	Unique_Gl	Tm1_Mira454_Contig_7203	CAACAAGAAACCCGGGAGGGGGGGGTTGATTTGTCTGTGAAGCAAGCAGT[T/C]TTTAGGTTCACTCACAAAGCAAAAACAAAGGAAATAAAGAAAAAAGTGCC
Gl_033937_Class_I	N/A	N/A	*	0	Unique_Gl	Tm1_Mira454_Contig_7207	ATGAACAGCAGCAAAAAGCACCCATTTCTGCCTAGAATGTATATATTTCC[A/G]ATTACACAATTCTGAAAAAGCTTTCAGAGCTTGCAGAAAAGGTCATAAAA
Gl_033938_Class_I	N/A	N/A	*	0	Unique_Gl	Tm1_Mira454_Contig_7207	GACCACCATTTTCACGACCGTAAGTTTTCTTAGAAAAAAAAAGAATCAGG[A/G]AAGTTAGGGTTCCTGTAAAAGAAACAAAGAAAGAGAAAAAGGGAGAGATA
Gl_033961_Class_I	N/A	N/A	Chr08	6678711	Unique_Gl	Tm1_Mira454_Contig_7213	CAGTAGGCACTCGTATACCATGGTATTTGAGGCTCACATGATAAAATCCA[T/C]TTTGGTTCTCGAGAACCAAGCCAACCAGTTTACAGCTTGGTTTCAACCAT
Gl_033968_Class_I	N/A	N/A	*	0	Unique_Gl	Tm1_Mira454_Contig_7214	AAACTAAATTTATATACAAATTAACAACATCGAACATTTCGGAGGAGGGG[A/G]GAAGGTAAAAATGTTGTGAACGAAGAATCATTGAACATCCTCAAATTGAA
Gl_033969_Class_I	N/A	N/A	*	0	Unique_Gl	Tm1_Mira454_Contig_7214	GATTGATAACAATTCAGTACATCTCCATGAAAGAACGTGGAAAAATADCC[T/C]MTAAAAGATAYRGAAAAGTACTCCTATCGTTTACAATTMTCGTAATGAAA
Gl_033978_Class_I	N/A	N/A	Chr03	755527	Unique_Gl	Tm1_Mira454_Contig_7216	TAAAAGCCCGGCGGCACAGGCTAGAAATTTCACCCTACCGATCCGAACCC[A/G]ACCCCAAGAATTTCGAAACCTTTAACCATCTTATAGTGTCACTAATTTAC
Gl_033989_Class_I	N/A	N/A	*	0	Unique_Gl	Tm1_Mira454_Contig_7217	TTTTGGATTGTGGACAAGGTCGGGTAGTCACCACAAGCATCACTGATAGA[T/G]GTTTTAGGACATGAATTGTTGTGAGACGAGGAAATCTTGTTGTCTGCAGC
Gl_033992_Class_I	N/A	N/A	*	0	Unique_Gl	Tm1_Mira454_Contig_7217	CTGGCCGGCAACTGAAACAAATCATCCTCTCGAACAGATAATTTTGGTAG[T/C]TTACAAGAAATCTCAGTATTGGGATCCTCCATTTGTAACAGGGCCAGTCG
Gl_033995_Class_I	N/A	N/A	Chr10	61842087	Unique_Gl	Tm1_Mira454_Contig_7218	TGATAAACCTGGTATTGGCTCTACCCCGATCATCTCGACTGCACAGACTT[T/C]AAAACCATTCAGCTTGCATAGAAATCGATCTAGTCGTTTTCGTAATGTAC
Gl_034006_Class_I	N/A	N/A	Chr05	49534642	Unique_Gl	Tm1_Mira454_Contig_7223	AATTCTGGACCTTGTAAGGTGGGTGAGGAAAGGTTTTGAAGAAGAAAAGC[A/C]ATTGTCAGACATGGTTGATCCGATGTTATTACAAGAAGTGCATGCCAAGA
Gl_034007_Class_I	N/A	N/A	Chr05	49534569	Unique_Gl	Tm1_Mira454_Contig_7223	ATGTTATTACAAGAAGTGCATGCCAAGAAAGAAGTGTTGGCTGTTTTTCA[C/G]GTTGCTCTTGCATGCACTGAAGCGGACCCTGAGATTCGACCAAGGATGAA
Gl_034008_Class_I	N/A	N/A	Chr05	49534325	Unique_Gl	Tm1_Mira454_Contig_7223	TTTGCCATGGTAAAGTTTTGCATTGTTGTCAAAAATTCACTATCCGTTCC[T/C]TTTAAAAGTCTTCAGAATTTGGCCCAAATTTTCCTCAATATTCATCGGTT
Gl_034009_Class_I	N/A	N/A	Chr04	43884935	Unique_Gl	Tm1_Mira454_Contig_7224	ATCAATGCCTATCCGAGAGCATCGAAGCAGATGGTTTTGTGAAGAAGATT[A/G]TCAAACTGGATGTTCCACCTCTTAGGACGGTTTTTGAGGATGTAATTGGT
Gl_034053_Class_I	N/A	N/A	Chr13	21303262	Unique_Gl	Tm1_Mira454_Contig_7229	TTTGAAAGGACCTTCCATATACCCCCAGTGCCTGAACTTATACACAATCG[A/T]TGGCGGGCCAGAGTAGACTTGGCTAACTTCCAAAGCGAATCCTCTTGGGA
Gl_034054_Class_I	N/A	N/A	Chr13	21302673	Unique_Gl	Tm1_Mira454_Contig_7229	GAGGAGCACCAAGCTTCCAGTTGGTATTCTTTTCACCTTCTCCATGCAAG[A/T]AAGAACGGTACTTGTCTTGCTGCTGATCAGTGAGTGAAGAATCCATTTTC
Gl_034082_Class_I	N/A	N/A	Chr13	45451178	Unique_Gl	Tm1_Mira454_Contig_7243	TGCAACAAAACTATTAGATACAAATTTCTCAGCCGTGTCAGCCTCATTGA[T/C]CGGACATCCCCATAACAAAACCTATTTACACTGATCTCGACCGAGAATAG
Gl_034085_Class_I	N/A	N/A	Chr13	45451533	Unique_Gl	Tm1_Mira454_Contig_7243	GGGTGCTGTTTAGGGGGAGTGTCCCATGAAATATAATGCAAATCATGATT[A/G]ACAACAGTCTTAGCAAACTCTGGAACATTGCATACGACAGTCTGAAAGTA
Gl_034086_Class_I	N/A	N/A	Chr13	45451626	Unique_Gl	Tm1_Mira454_Contig_7243	TGAAAGTAACCTTCAGGGGAGGAAAGAAAGTTCGTGTAGTACATGAGAAG[A/T]GTTCTCGGTAGATTATCCCAACCCCAAACACAAAACTCAACAAATGAATG
Gl_034120_Class_I	N/A	N/A	Chr10	28596700	Unique_Gl	Tm1_Mira454_Contig_7252	ACTGTTACAGTGTGAAGCGAGAGCCTCTAACTACACAAGACAAATCAACA[C/G]AATGTGACTAGTCTTTCTTTAGCCTTACCTCAAAACCCCCCTCCGGTCGC
Gl_034167_Class_I	N/A	N/A	*	0	Unique_Gl	Tm1_Mira454_Contig_7261	CTTGCTTCCATGCAAAGCCAATCTGAGCCCCAGCAGAAGCAAGATGAGGA[T/C]AAGGCACCAAAGGAGGAAGACAAGAAGTGATGTTTGTTCGGATTCGTTTT
Gl_034191_Class_I	N/A	N/A	Chr12	34982234	Unique_Gl	Tm1_Mira454_Contig_7265	ATTGACCGAAATACACGAATTGGCTCTTGAAATTTAACACTACAATAAGC[T/C]TGTGCTTCCGAAGGGATTGTTATTGGCATGAGGCTGAGCGATAACGGCTG
Gl_034192_Class_I	N/A	N/A	Chr09	6443995	Unique_Gl	Tm1_Mira454_Contig_7266	TACTTTAAGCAAAGAAACCATCCATTGAATGTAAATTAAAATCATTAAAA[A/C]CTGAGAAGATTACAAGAGTCACTTACACCCACCAACTAATTAAATGTAGG
Gl_034193_Class_I	N/A	N/A	Chr09	6444051	Unique_Gl	Tm1_Mira454_Contig_7266	AAGATTACAAGAGTCACTTACACCCACCAACTAATTAAATGTAGGTCAAT[A/T]AAACACATTCAGCCAATTGATTCCCTGAAAAGCTGAGTTCTGAATTATAG
Gl_034194_Class_I	N/A	N/A	Chr09	6444126	Unique_Gl	Tm1_Mira454_Contig_7266	CTGAAAAGCTGAGTTCTGAATTATAGAATGAAGTAAGCATCACTGCCACT[A/C]TGAAAGAAGTAAACTCAACCTCTACAAGCGCTTGCTACTAGATGGGACTG
Gl_034195_Class_I	N/A	N/A	*	0	Unique_Gl	Tm1_Mira454_Contig_7266	ATGGGACTGATATAGTTAGCAAATCGACCTTCAGCACAACTATTAGCATC[C/G]GAAGGAAGCTTGGAAACAAGGCAAGCCGATGCAACCGCACTGTGAAGTGG
Gl_034196_Class_I	N/A	N/A	*	0	Unique_Gl	Tm1_Mira454_Contig_7266	CTGTGAAGTGGTTGAAGAGTGCTGAGTTCTCGTCGAACGAACCGAGAAAG[A/G]GAGGGAGGAGAAATCCGGGTCTGATGAAGACTGAAATTGGATCGAAGTGA
Gl_034249_Class_I	N/A	N/A	Chr02	8706652	Unique_Gl	Tm1_Mira454_Contig_7281	AGGTCCGGCTGGACTGCAGCTTATGTTTGCCTCATCGATATCTGGTAGCC[T/C]GAGATGAGGGGGGTGGACATAACCGGCATTGAGTGGCATGCATAGTACGG
Gl_034319_Class_I	N/A	N/A	Chr03	3637475	Unique_Gl	Tm1_Mira454_Contig_7299	AGGATATTTTCCATGTCCCACAGATTGTGGAGATTCAGAATCAGAACCAG[T/C]TTCATGAAACATCCAACTTTTCTCAGTGTACACATAGCCTTTCACCTCAG
Gl_034320_Class_I	N/A	N/A	Chr03	3637539	Unique_Gl	Tm1_Mira454_Contig_7299	CAACTTTTCTCAGTGTACACATAGCCTTTCACCTCAGAGAATCCATCCAT[T/G]GTATCAGAAAAACCCCTTTTGTTTCCAGTAACAACATTTTTCTGAGATGA
Gl_034361_Class_I	N/A	N/A	Chr06	50894071	Unique_Gl	Tm1_Mira454_Contig_7316	CCTTCACTAATGAAGGCAAATTGGTTTCCTTAATCTCCGCTTCCTCATCA[T/C]CCTTCACCCTCGGATTGGCCCATGAAGGCAGTACACGTTTCCCCAAATTC
Gl_034363_Class_I	N/A	N/A	Chr06	50894209	Unique_Gl	Tm1_Mira454_Contig_7316	CTTCCCCAACTTCAAAATTAGATCCATGATTTTGCAGATTTTGAATCTCT[T/G]TTTCCGGCGCACCTTCAGGAGATGCATCAGAGTTCTTGAACCACTCCAGC
Gl_034408_Class_I	N/A	N/A	Chr06	43571733	Unique_Gl	Tm1_Mira454_Contig_7324	TTCTCATCTTGTGCAGCTTCAGCACATGGGGCTAGCTTCATTGCCTCATT[A/C]TCAGGAGATGATTTCCCACATTCCCCTGCTGCATCAACCACCTTTCCCAG
Gl_034409_Class_I	N/A	N/A	Chr06	43571790	Unique_Gl	Tm1_Mira454_Contig_7324	GATGATTTCCCACATTCCCCTGCTGCATCAACCACCTTTCCCAGGCTAAT[A/G]AGCACAATCAATCCCATAACAGAGATGAGTTTCATTGCAGCTGCCATCTT
Gl_034496_Class_I	N/A	N/A	Chr11	677527	Unique_Gl	Tm1_Mira454_Contig_7342	CCAACAAGAAAAAAAGTAACTCAACATATTCATAAAAAATAATGGCAGAC[A/T]ATACATAACTGCAACTTCATTCTGTCTGCTTCAAAACCTCGACAAATGCA
Gl_034534_Class_I	N/A	N/A	Chr09	24173885	Unique_Gl	Tm1_Mira454_Contig_7351	GACTGTCATAAGAGGAATCAAAACCATTAATGGAATGAGAAGAACTACCG[C/G]TATAACCATGTTGTTGCTCAAAGAATTGATGTCTTTGATTGAACATAGAA
Gl_034535_Class_I	N/A	N/A	Chr09	24174021	Unique_Gl	Tm1_Mira454_Contig_7351	AACCGGAGGCAGCTGCTCAGCATCGGCAGGTTTGACTAAGGAAGCCAGTT[T/C]AGGTTGTTCACTGAACACAGGTGCAGATCCAGTGTCAACCGAACGGGAAG
Gl_034536_Class_I	N/A	N/A	Chr09	24174118	Unique_Gl	Tm1_Mira454_Contig_7351	GAAGGAGATGATGGAGCTAAAGTTGAAGCTAACTCTAGGGAGTTCATGTA[A/T]GCATCCGTAGGATCAGAATGAAGTGTGGGTTCTTTAATTTCAGAGAAATC
Gl_034540_Class_I	N/A	N/A	Chr09	24175156	Unique_Gl	Tm1_Mira454_Contig_7351	AGTTTCTGCTACTGCTGTGGTAGCACTACTGGTGTTTCCTTTCAGAATGT[T/C]ATCATGCTGGCAAAGAACATGCTGCAATTGATCATTTAGCGCTAATCCCT
Gl_034564_Class_I	N/A	N/A	Chr10	61157163	Unique_Gl	Tm1_Mira454_Contig_7355	AAAGGATCCTTACGAAGGCGGTGTCGCAAACAGTTCGGTATAACGGTGGC[A/G]ATATCTTCTGCAGTGACACGATCTCTTCCTTTTAGAGCAGCAAGAGCTTT
Gl_034565_Class_I	N/A	N/A	Chr10	61157109	Unique_Gl	Tm1_Mira454_Contig_7355	TCTTCTGCAGTGACACGATCTCTTCCTTTTAGAGCAGCAAGAGCTTTCGC[A/G]GCTCTATTAGTCACGATATCTCCTCTCAATCCGTCGACATTCAACTCGGC
Gl_034566_Class_I	N/A	N/A	Chr10	61157027	Unique_Gl	Tm1_Mira454_Contig_7355	CGTCGACATTCAACTCGGCACAAACCCGAGATATTTTAACCTTTAGATCT[T/C]GATCAATCTGAACCGAAGAAAGAGAACTCCGAGCCGATGCAATCTGTTGT
Gl_034570_Class_I	N/A	N/A	Chr10	61156518	Unique_Gl	Tm1_Mira454_Contig_7355	CTATCTTCGGTAGCACCTAACGGCAAATCGACCATGTTGATTTTAGTCAT[T/C]GTAATCGTCAATTCCTCCCCTTTCGTAACCTTCTCTCTGACTTCTATACC
Gl_034604_Class_I	N/A	N/A	Chr09	22991099	Unique_Gl	Tm1_Mira454_Contig_7365	CAAGCACTTAACAACTCTGGTTTTATGCATTAAAAATTTAAAGGGCACTA[A/C]CCTGATAAGGAAGTGAATAAGCAAACCTGCCATGGATGCCATTTTCCTAA
Gl_034630_Class_I	N/A	N/A	Chr02	12612090	Unique_Gl	Tm1_Mira454_Contig_7369	TCATATAGGAAGATGGTCCCGGTTAATATAAGCACAACAAGAATGATTAG[T/C]GTTGTATAAAACTTGTATTTCACCCTATTAGTTTCAATCTCCTTAAGAAC
Gl_034638_Class_I	N/A	N/A	Chr08	48405108	Unique_Gl	Tm1_Mira454_Contig_7373	AAAATGGCTAAAACTTGACAGCTTATGTCTTCATCATTCTTCGTGAATTG[A/C]GCAACGATCTTGGTGATCCTTCGAAAAGGTCCAAGAGCAATTTTTCGACA
Gl_034665_Class_I	N/A	N/A	Chr06	43779864	Unique_Gl	Tm1_Mira454_Contig_7379	TTGACTACCTCTAAAAAGAACCTCAAATTCCACAACAATATTACAATTTT[T/C]GACATCCTTAATCAAATACGTTGTAAAGGCCAACATTTTAGACAACAGAA
Gl_034666_Class_I	N/A	N/A	Chr06	43779685	Unique_Gl	Tm1_Mira454_Contig_7379	TGATTTAAGTGATGTGAAGTATAGCACGTGTTGAGGTTCAATTCGGTACA[T/G]TTGTCACAAGTCAGTGTTTCGGGAGAATGACGGCAAAGGCATGGCTTCCT
Gl_034709_Class_I	N/A	N/A	Chr13	57387824	Unique_Gl	Tm1_Mira454_Contig_7389	AATTTACAACCATGTTCTTCAGGGTACCTATGGATCCCACAAAACACCAT[A/C]CCACACCTGCACTTGAACCCCGTGAGCCCCACGCGCTTGTTACAACTCAA
Gl_034710_Class_I	N/A	N/A	Chr13	57387983	Unique_Gl	Tm1_Mira454_Contig_7389	GATCCACCGTCCTTATCCGCAGACGAGGACGACGAAACCGACGGAAAAGA[A/C]GACGGCGAAGGGATCGAGGTTTGATTAACGGCGTGTTTGGCGGAGGAAGA
[truncated: 9,436 more rows]

## Sheet: Class_II
Marker	GL_ExperimentalResult	OtherSpecies_ExperimentalResult	D5_v2_Scaffold	D5_Cor_v221_Pos	Shared_Species	Contig	Sequence
Gl_000019_Class_II	N/A	N/A	*	0	Unique_Gl	Tm1_Mira454_Contig_1528	CGGTTTTTTTACATGATCGAGCAACCTTGAGGGTTTTCTTCACTAAAACA[A/T]TCACCGGTACGGCCGCCGTACCTGTAGTAGCCACCGCCGCCGCCACCCCA
Gl_000023_Class_II	N/A	N/A	*	0	Unique_Gl	Tm1_Mira454_Contig_564	CCTTTCTGGAAACCTTCGATCATCAATGGCATCACCAGTGCACCTTTTAT[T/G]GTTTTTAATCCACTTCGTAGCAGCGATGTGAAGCCCTTCCATGTCAATGC
Gl_000032_Class_II	N/A	N/A	*	0	Unique_Gl	Tm1_Mira454_Contig_1355	CTACCTGGTGAAACAGAATAGTTTCCTCGTCGTCTTGGAGCAGGTGAGTA[A/T]GACCTCGAACGGTAGCGGCCTCTAGAACTCGAAGGATGGTGAGGAGAACG
Gl_000038_Class_II	N/A	N/A	*	0	Unique_Gl	Tm1_Mira454_Contig_3030	TCTATCTCGAAGGTTTAACTTTGCAGGCTGTCTTAATCTGATGTATCAGA[T/C]AGATAAACAGCAAGAACCACAATTATATCAAACTTTGCAGCTTCTTAATT
Gl_000042_Class_II	N/A	N/A	Chr10	46376392	Unique_Gl	Tm1_Mira454_Contig_4070	CACAACTCAAGCAGTGCTGCAACTGCATTCTCTTTACCTCTTGCGGTTCC[A/G]CATCTCATCATCGTTATTAACCCTGCCACAGCCATTTCTTCCTTCCCCAC
Gl_000045_Class_II	N/A	N/A	Chr05	25250916	Unique_Gl	Tm1_Mira454_Contig_11657	AGAAATTTGAGATCCCAAGGATGCCAACTATTTCCACCATCATTTATCGC[A/G]TCAAATGAAACAGAAATCGAACCTTTCACTCGGAAAAAGCAACATTCATC
Gl_000080_Class_II	N/A	N/A	Chr07	51215218	Unique_Gl	Tm1_Mira454_Contig_49	GAGAACACAACTTGCACACCAAAAAAAGGATACAGGCAGGCAAAGAAGAG[A/T]TGTAAACTCTCAAAACTGCACAAACCATACAGGCGGGCCGTTGAATGAGG
Gl_000084_Class_II	N/A	N/A	Chr02	20426528	Unique_Gl	Tm1_Mira454_Contig_58	ACGAGAAAACACGGCGGCTCATCATCGGTGATGGTTGCCGATGGTGCTGC[A/G]TTACCGGAGTTTAGGTTAGTGTGTACCGGATCGTAGACGATCAGATGAGT
Gl_000088_Class_II	N/A	N/A	Chr08	45138906	Unique_Gl	Tm1_Mira454_Contig_71	ACAATCTGATTAATAAGAATGAGTTTCTCTGTACAAGGCAAGTAATGATG[T/G]TCTAATTGTTTCTTGCGTTTAAATAAATGAATAAAATATCATAATATCTC
Gl_000102_Class_II	N/A	N/A	*	0	Unique_Gl	Tm1_Mira454_Contig_80	TGAAGAACTATATTAGAACAATAAAAACATACATTGATTAAACAATAGCT[A/G]CAACTCTATTCGTCCAAGTAAACACTTACACTACTTGATTCTTTCAAACA
Gl_000108_Class_II	N/A	N/A	Chr12	8360256	Unique_Gl	Tm1_Mira454_Contig_82	TTCATCCATTTGTTTCCCCAGAACTCATTAGGGTGACCATCTGGTCTCAT[T/C]AGCATTGCCCTCGTAATGTCCAATGCCCCGAACCTTCTCCCGACCTTAGC
Gl_000109_Class_II	N/A	N/A	Chr12	8360186	Unique_Gl	Tm1_Mira454_Contig_82	CCAATGCCCCGAACCTTCTCCCGACCTTAGCACCTTTGATGTTCGCCTTT[T/C]CGATCTCTTCCATTTGCATGCTCCTCAGCTCCCATTCAGTGGTGCCCAAG
Gl_000116_Class_II	N/A	N/A	Chr08	48035303	Unique_Gl	Tm1_Mira454_Contig_90	TCCTGACATTTCATATTTCCCTCATATTATAATATGGAATTTCCCMTTCA[T/C]TTTTTTTCCCAGTGAAGTAGTTTTGTTCAGGGAATAACATACATGAAGAT
Gl_000121_Class_II	N/A	N/A	Chr11	18371580	Unique_Gl	Tm1_Mira454_Contig_91	TGAGCCAGGGGTGCACCCACTACCATGCACAACACCACCACACATGCAAG[T/C]TTAAGGGACATTGAGCTAGCCATATCGATTAATCACAAGAAAAACAAACG
Gl_000133_Class_II	N/A	N/A	Chr11	61224369	Unique_Gl	Tm1_Mira454_Contig_97	TCATCCCTTTCCTTTGAAGTCACTTCATGCTCAACCCTTTCACCAATCTT[T/C]TCTTCTTCGTATTTCAATCCTTCTTCTAACGCCATTCCACCTAAAGCCCC
Gl_000135_Class_II	N/A	N/A	Chr01	1754514	Unique_Gl	Tm1_Mira454_Contig_99	CATGGCAAATGTTATTTGTCAGGCAGATCAGAGAGAGGGTGTCCAGGTTT[A/T]GGAAACATCAAAACTGCTGCCCAAGAAGGCAATAGGGAAACAAGTGGACA
Gl_000136_Class_II	N/A	N/A	Chr01	1754448	Unique_Gl	Tm1_Mira454_Contig_99	GCTGCCCAAGAAGGCAATAGGGAAACAAGTGGACAGATCCTACCATGAGA[T/C]CTGTTTAATTGTACACTTGCTATCCACACCTAACTCCAGTGGCAGATCAG
Gl_000139_Class_II	N/A	N/A	Chr01	54345247	Unique_Gl	Tm1_Mira454_Contig_100	TTTGAGATCAAAAGATTCTCTTACTTACTGCTTATGACATGCTAGAGTAA[T/C]AGGAATTGCAGGGTCTGATAACGAGCCATTGAGTGTACGATCTGCAACAT
Gl_000140_Class_II	N/A	N/A	Chr01	54386752	Unique_Gl	Tm1_Mira454_Contig_100	GAAACTCCAAATACTTCGGTTTTGTTGATGATTGCTTTGTTCCCACACCA[T/G]ACGTGATCGTAGTTCACGTGATATCCGCAACAGGGCTTTAATGGATCCGC
Gl_000146_Class_II	N/A	N/A	Chr12	7000574	Unique_Gl	Tm1_Mira454_Contig_101	AAAAAAAAATCGGAACTTTCTCTTTACCGGTATGGTTTTAAAGATAAAGT[A/T]CTCTCTCTTCTATGCGTTTTACAGAAATCAAAATATTGTCAAGCCTTTCT
Gl_000148_Class_II	N/A	N/A	Chr09	28446696	Unique_Gl	Tm1_Mira454_Contig_102	GGTTACTCCCTGCCCCTCTTGGAGCCACTCTTTCGGGACCTTGTGTTTCC[T/G]CGTTTGCCATTGGAACTGCCTCCAGAACAGACCTGGGCAGTATTGGCAGG
Gl_000173_Class_II	N/A	N/A	Chr03	34552221	Unique_Gl	Tm1_Mira454_Contig_109	GGAACATCAATGGGCTGATTAAGTTCACCAGGTTGGATATCCTCTAAAGG[T/C]ACCTGATCTTTTGTCAGCTTAACGTATCTGGATTGCGCGTCCGCCATCTC
Gl_000174_Class_II	N/A	N/A	Chr07	59415095	Unique_Gl	Tm1_Mira454_Contig_110	GTGATCAAACCAAACAAATTGAGATATTCCAATATTTATCTCAATCTAAA[A/C]GCTAAAATTAAACTCAAATTTTTTATAACTCGGCACCAATAATAAATTTG
Gl_000184_Class_II	N/A	N/A	Chr07	51208722	Unique_Gl	Tm1_Mira454_Contig_115	CTCACCAAACACCTTAGCGATCTTCTCTGTAGGAACCAAAGGCAAATAGG[A/T]GGCAACCTTGTACCCTTTCTCTGCACTGCTAGCCACTGTCTCGTTATACT
Gl_000185_Class_II	N/A	N/A	Chr09	19717700	Unique_Gl	Tm1_Mira454_Contig_116	AATGGTTGCGCAAGGAGAAAGTTTTTGTTCTCTCAAGAAACAAAAATTGT[T/C]AAGCAAGAAAGACTTGCCCAAATTTAGTAGATTATAAAACTTCTGTAACG
Gl_000189_Class_II	N/A	N/A	Chr08	48113910	Unique_Gl	Tm1_Mira454_Contig_119	ACAGTACAAATATTACTGAGTTTGGATAACTAGAAATCCATGGCCATGAG[A/G]TTTGATAGTAATAAGGCTTGTGTTCTTGACAGTTTTTAACTAAACCAAGA
Gl_000193_Class_II	N/A	N/A	Chr09	27066143	Unique_Gl	Tm1_Mira454_Contig_120	TATAATTATTATTCCATATATCTGACTTTCATCAGCTCAAAAATGGATGA[A/C]TTGGTAAGGCATTGAAAATGGATATGATCAACAATAATCATGTAGTAAAC
Gl_000194_Class_II	N/A	N/A	Chr09	27066304	Unique_Gl	Tm1_Mira454_Contig_120	TAACTCTAAGATTCACATGCCAAAGTGACAGGTTAACTATAAAACCAAAA[T/C]GGTATAGGGTGCCATTATTCATACCTAAGGGCTGAAGCTCCATGCTCCCT
Gl_000195_Class_II	N/A	N/A	Chr09	27066368	Unique_Gl	Tm1_Mira454_Contig_120	ATTATTCATACCTAAGGGCTGAAGCTCCATGCTCCCTTTAAATGATGGTC[A/G]AACCTCATCTCTTGAATTTGCAATGTCATTCACTGTGGAGCAGACGCGAT
Gl_000196_Class_II	N/A	N/A	*	0	Unique_Gl	Tm1_Mira454_Contig_121	CACCTTGAAGTTATGGATGAACTGCTTGAACGTGGTGCTAATATTGATGC[A/T]AGAACTAAAGGTGCTTGTGGGTGGACGCCACTTCACACAGCAGCTAAAGA
Gl_000215_Class_II	N/A	N/A	Chr05	59727530	Unique_Gl	Tm1_Mira454_Contig_127	GATTCCGTTTGTTTATCAGCTTCAACAGCCCAACTGTAGACTACCATGCC[C/G]AGGATGGCAATCGCCATCCCGAGTATATTTTTCAGTGTCAGCTCCGAATC
Gl_000217_Class_II	N/A	N/A	Chr01	30344484	Unique_Gl	Tm1_Mira454_Contig_128	GAATCCAACAATGGCGACAGAACTCCATAGGAAGTAGTGGTAGTGGTAGT[A/G]ACATATCTTTGTTAAACCGAAGCAAAGCAAAAATCTTTGGTGTGAAAAGA
Gl_000226_Class_II	N/A	N/A	Chr10	10275848	Unique_Gl	Tm1_Mira454_Contig_131	ATCAAAAATCTGGTTCCAATCCAGACCCAACAGTTATTATGGAAAATAAT[A/T]TGTGCTTGAAAAGTTAAGAAGAAAACAGTCATGACATGGATGGGGCTAAA
Gl_000231_Class_II	N/A	N/A	Chr09	4600913	Unique_Gl	Tm1_Mira454_Contig_132	CTCCGGAAAAACCTTTCTTCATTATTTGCAAACTCCTCTACTTGTTTCCT[A/T]GTTCTTCCATCCTCTAGTAGAACAGAATCTGACTGAAACAACCCTTTGTG
Gl_000290_Class_II	N/A	N/A	Chr06	1311720	Unique_Gl	Tm1_Mira454_Contig_152	GGGAGAGGGACTTTGATGGGGTTAACGCGAGCCTTTTGAGGGATTTTCTT[C/G]AGGCTGACGATGAGATATAGGAATTCATCCTGTTCAAGAAGTTGGGGTTT
Gl_000292_Class_II	N/A	N/A	Chr07	50691073	Unique_Gl	Tm1_Mira454_Contig_154	TTGAGCACAACAGCAAGACCCAGCTGCAATAGAAAGATGCCAGCAACGAT[T/C]AAGACCCATCTTTCTCCAGCTGAAGTAATGTGAGCTTTGAGATTAAGTGC
Gl_000296_Class_II	N/A	N/A	Chr06	43961817	Unique_Gl	Tm1_Mira454_Contig_156	GTAGCTCATTTGCTGCCACTACTTAATTACGGGCATAACTGAGAAACACA[T/C]CTAAGAGAGATGTATACACAGACAGAACAATGTGCTGTGTATTGTATAGC
Gl_000309_Class_II	N/A	N/A	Chr05	63520263	Unique_Gl	Tm1_Mira454_Contig_161	GCTTGTGTGGCAGCAATCAATTGGAAGTTCTTAACCGAAGCAACTGTTAC[T/C]CGACCTCGGAAATTCAAGCACCAACACTGTAACTGCTCGTGCCATCTTGG
Gl_000312_Class_II	N/A	N/A	Chr04	49610024	Unique_Gl	Tm1_Mira454_Contig_162	ACCAAATGATTCACAGATCTTGTATAACATAACGACAATGTCATAACATC[T/C]GTGTTCTCCAAGCAACAGAATGCTGGAACATATAGACTCGAAAGAATCTA
Gl_000316_Class_II	N/A	N/A	Chr01	8000525	Unique_Gl	Tm1_Mira454_Contig_164	ACACATACTAATATTCAACGCTCATACCCGAGTCTCTGACATAGCTGTTG[A/G]CTTCTTTTGAGCCTAAATATCTCACCAAATCCATATACCAGCCATAGATG
Gl_000317_Class_II	N/A	N/A	*	0	Unique_Gl	Tm1_Mira454_Contig_164	ATATATATTTTTCTAAAAGGCTTGGTTTGGAGAATTGTGGTCACTGTTTT[T/G]TATTCGGTCCTGTGTATCCAGATCTCTCCTCTGTGTCAGTCTGTATGTAT
Gl_000338_Class_II	N/A	N/A	Chr08	2624638	Unique_Gl	Tm1_Mira454_Contig_175	TTGCGGCATTTCTTCTTCTTTTTTTACATGTACGCAAATCATCAAGCATT[T/C]TAACATTGATCCAGCCTCCAAAGCAGTCACTAATCTCACAATCTGCGCAT
Gl_000353_Class_II	N/A	N/A	Chr12	33357574	Unique_Gl	Tm1_Mira454_Contig_179	ACAATCTTTTCGATGATCGTCTGACGTTGTTGAATCTAAGTCCGTTGCTG[T/C]AGCGTTGTAAAGCGAACGGTGTTTTGATAAGCAAGCAGGAAGACGCGGCG
Gl_000355_Class_II	N/A	N/A	Chr06	39176106	Unique_Gl	Tm1_Mira454_Contig_181	AAAAGAAGCAGCCACATGTATCTGTGTTGTTTTCCAAGGGATAAGATGAC[T/G]TCTAACACATTGGGCTCCATTATAATTACTGCAGGCACTAAAACTAGAAC
Gl_000379_Class_II	N/A	N/A	Chr08	47448051	Unique_Gl	Tm1_Mira454_Contig_198	TAAAATTCAGATAAGAATTCTGGGTTTGTCCGTGCCTTGAAAGAAAGCAA[A/G]AATTTTATTTTTCTTTTTGTTTGAGAAAAATCTTGGAAGAGAAACGAACA
Gl_000383_Class_II	N/A	N/A	*	0	Unique_Gl	Tm1_Mira454_Contig_198	CTCAGAAGACAACCAAAACAGAGCCTGTTAAAGGAAAGGAAAAGACAAAG[A/G]GACAGGGCACCGAATCAGCTGATCAAGAAGATCAGGTTTGCCCTTCGGCT
Gl_000384_Class_II	N/A	N/A	Chr10	51930805	Unique_Gl	Tm1_Mira454_Contig_200	GCAACCCTCGACGCTGAAATCCTTGTAAGACGACACAAATGGGGCTCTTT[T/C]CCAGTCTGTTTTCTCCAACCCACCTCTCGTCGCCCATTCATCTGCGTTCC
Gl_000395_Class_II	N/A	N/A	*	0	Unique_Gl	Tm1_Mira454_Contig_208	CCATGCAATGACTACACGTATGCGTTAAATATACTCGCCCATATAAATAT[T/C]GCTTTCTATACTATTTGTTTAGCGAGGAAAAAGATGATTTGGTTCTCACT
Gl_000400_Class_II	N/A	N/A	Chr09	27382557	Unique_Gl	Tm1_Mira454_Contig_209	AAATCCCGAAATTCACGAGAAAAGATCATTTAAATCATTTCATATACTCT[T/C]AAGTAGTACAATGCATGTATAGTTATTAGCATCGGCCTTGCTCTCGAATA
Gl_000436_Class_II	N/A	N/A	Chr07	9706630	Unique_Gl	Tm1_Mira454_Contig_231	TGGATTCTTGGAAGTTGAAATTTTGATAAATTATATCGTGTAAGTGCAAG[T/G]CCAGATCCATATACACCAATTAGATTGTTCAATTTCAAGTTTAGAGAACA
Gl_000445_Class_II	N/A	N/A	Chr06	38458824	Unique_Gl	Tm1_Mira454_Contig_236	CACTGTACAAATAATCCCTCTATTCACGTTACACACATTGACCTCATTTA[T/C]GTAAAAGCCACAATTTCATTTGGGGAATCAAAGTAACTCACACGAATCTT
Gl_000446_Class_II	N/A	N/A	Chr06	38458925	Unique_Gl	Tm1_Mira454_Contig_236	ATGTTACAATGTACACATCTGGTAGCAGCAGCATGTTAACATTCTACACA[A/G]TCACATCCGAAGGAACTCAATAATGCTATCACAACCTATGACTCCATGAA
Gl_000450_Class_II	N/A	N/A	Chr05	6578178	Unique_Gl	Tm1_Mira454_Contig_237	TGCAAACACTTGAAGGTGGGTGGCATTTGCCCAAAAATGAATCACATAAA[A/G]TCGTAATCATCAATGTCATCATAAGCGGTAACCACCAAATCATCATCTGG
Gl_000451_Class_II	N/A	N/A	*	0	Unique_Gl	Tm1_Mira454_Contig_237	TTTCTTCCCAACTGTCTTCTTTTTAGTTGTGGCTTCTTTTTCTGCTTTTA[A/G]CTTTTCATTTGCAATTGCGGTGACCGAAGATGCAATATCTTTGACATCAG
Gl_000452_Class_II	N/A	N/A	Chr02	12688294	Unique_Gl	Tm1_Mira454_Contig_238	GCAAGAAAAACACTAACAAGAAGCTCAATCCAACAACAGCAAGCCTTTCA[A/G]CCCCAAAACACATAGCAGCATTATCATCATCAGCTACCTGATCAGCTGGG
Gl_000453_Class_II	N/A	N/A	Chr02	12688232	Unique_Gl	Tm1_Mira454_Contig_238	ATAGCAGCATTATCATCATCAGCTACCTGATCAGCTGGGTCATCATCTGG[T/C]GACTCAGCTGGTGAGTCTGAATCCGGTGTTGGTGCTGCCTTAGACTTAGT
Gl_000482_Class_II	N/A	N/A	Chr03	19954584	Unique_Gl	Tm1_Mira454_Contig_245	TCTTCTCATTGCTGTAAAACCTAAGCCTTCTCAATTCCAAATTCAGCAAA[T/G]CACTTATGGGGGCATGGTTGTATGGAAAATGCAATAAATTGCATATTTGC
Gl_000487_Class_II	N/A	N/A	Chr03	19954996	Unique_Gl	Tm1_Mira454_Contig_245	GTTTGGTTCTCTGCAAACGGCTGAAACTGCCGGTATGGACCCGGATGTCC[A/G]TCTGGTCTCATTAATAAGAGGTTTGTGAAGTCAAGAAGCTTAAGATTCAC
Gl_000488_Class_II	N/A	N/A	Chr03	19955104	Unique_Gl	Tm1_Mira454_Contig_245	TCAGCGGCTTTTGCAGCTGCCTTCTCAAACTCTTCTAATTCAACGTTACG[T/C]AGAATTCGGCTCAAGTCCTTTATTTCAACTTCTCCTTCTTTAGCCGGGGT
Gl_000518_Class_II	N/A	N/A	Chr09	13390397	Unique_Gl	Tm1_Mira454_Contig_253	CAAATGAAAACTGAAAATCCAGTAGATCATGAATGGTTGCTTTCACTGTG[A/C]AAAGAACTACTTAGATATGGGTCATCCTTGTGCTTTGAATACAATGGAAG
Gl_000520_Class_II	N/A	N/A	Chr08	44251507	Unique_Gl	Tm1_Mira454_Contig_254	AATAGAATTGTACACGAAAGGTTCGATTCAAATGCATTCATTGGTAGTCT[A/T]TAAGCTAGTTTCCTCAACATGCTGAAGCTTGAAAAAAATGGGGAAAACAA
Gl_000525_Class_II	N/A	N/A	Chr08	46014155	Unique_Gl	Tm1_Mira454_Contig_255	TTTCTTTATCTAATTTCTCCTCTCTCAATTAATTATAAACCAATTGATCC[A/G]AAGGAGAAGATTTTATTTTCCTTTTTATTATTATAAAATAAATAAAGAAA
Gl_000528_Class_II	N/A	N/A	Chr08	5481702	Unique_Gl	Tm1_Mira454_Contig_257	TCAGGGATTTTGAGTTGGTGCTTCAATGCAGCCTTCATCGTTTCTCTTTT[A/G]TTCTTATTCTCAGATTTTCATGCTAAAAATTACTCCCCCAAGGTCAAGAA
Gl_000529_Class_II	N/A	N/A	*	0	Unique_Gl	Tm1_Mira454_Contig_258	ATATCAAAAGGGGTCATTTCACTCTCACAAATTCTAATTTGTAGCATAGG[A/G]CATATTACAATATAGACAGTAGAACCAAGAAAGGCYTCATTTTGATCAAA
Gl_000570_Class_II	N/A	N/A	Chr11	5872448	Unique_Gl	Tm1_Mira454_Contig_267	TTGGCAACACTTTGCAATCATATATTCGCAAAGTTTATTCAGAGTTATCT[A/C]AAAACACACACTTCATATTTAAAAAGAAAAAAGAAAAACAAGCAGCCGAA
Gl_000581_Class_II	N/A	N/A	Chr05	61394312	Unique_Gl	Tm1_Mira454_Contig_271	TTTTCACGAGTTCTCTTGTCAGGTAAATTCACGACCAGCTGACCGCATGC[A/G]CCGCTTATATCCTGGCCCATTTGCTTACGAACTGTTGTCCTGATGTTATA
Gl_000591_Class_II	N/A	N/A	Chr05	53991973	Unique_Gl	Tm1_Mira454_Contig_272	TCAATTTCTTCTTTTGCCACTTTCTCCATCCCAATGTATTCCACTGGCCT[T/C]TGCGATGATACGAACTGTGACTGTGGATGAGACTCGCAGTAGCCGGAAGA
Gl_000592_Class_II	N/A	N/A	*	0	Unique_Gl	Tm1_Mira454_Contig_272	GATACGAACTGTGACTGTGGATGAGACTCGCAGTAGCCGGAAGAAGCTTG[T/C]GGTGGTACAACTGATGGAAGCTTGGAAAGAAGGGCTTCAAGACTGCTCAT
Gl_000607_Class_II	N/A	N/A	Chr07	7434403	Unique_Gl	Tm1_Mira454_Contig_274	TGCTCAGAAGCTTCAATAAGTTCAGAAACAGTGGCATCCTCACCAAAGGT[A/G]GTTGTTCCACCAAGTGCTTCCTCACCATGGAAAGAACCAAATGTCGCAGC
Gl_000608_Class_II	N/A	N/A	Chr07	7434649	Unique_Gl	Tm1_Mira454_Contig_274	TCTTCTTCCTTTGTCCTAGATCTACCACCTTCTTCTACAACACCTAATTC[A/G]TGGACCACGTCCTTGCCTACACGTTCACTACTATTCTCGGGTTCCAATGG
Gl_000616_Class_II	N/A	N/A	Chr13	1823262	Unique_Gl	Tm1_Mira454_Contig_276	AAGTATACTTGAATCAAATGCATATCCATATACCTTTAACACTCATCCTC[A/T]AGTCCAAATAAACATAGGCTATGAATGTAACAAAGGGGGTAAATTTRGTA
Gl_000637_Class_II	N/A	N/A	Chr04	55238752	Unique_Gl	Tm1_Mira454_Contig_280	CCCTACATCACAGCTGGTGATCCCGACCTTTCAACAACAGCAGAGGCTCT[T/C]AAGGTGCTTGATTCATGTGGCTCGGACATAATTGAACTAGGTGTACCATA
Gl_000644_Class_II	N/A	N/A	Chr04	55236119	Unique_Gl	Tm1_Mira454_Contig_280	ATCGTCGGGAGTGCGATGGTGAAGGTGCTGGGTGAAGCTAAGTCTCCTGA[T/G]GAAGGATTGAAGGCATTAGAAACTTTTACCAAATCCTTGAAATCTGTACT
Gl_000662_Class_II	N/A	N/A	Chr02	21144997	Unique_Gl	Tm1_Mira454_Contig_282	CTCCTTGGGTTTAATATCGGTAGATGGATGGTGACAATTATGTATATAGT[A/G]TCCTATTTATTACCCATGGTGTATTTGGGAAATGGATAGAATATTTCCAA
Gl_000697_Class_II	N/A	N/A	Chr08	56058074	Unique_Gl	Tm1_Mira454_Contig_290	TGTCCGATCACACTTATCATCCCGTCAACTCCAACGTCACCGTTGGGTGA[T/C]TTTAACGGCTTCAACCCCGGCATGTATTGAGGTACGGCAAAAGGGTAAGC
Gl_000750_Class_II	N/A	N/A	*	0	Unique_Gl	Tm1_Mira454_Contig_301	GTGCTCCTCCTCCGTCCACGGCACCCCTCTTTTGCGCTCTCGATTTCCAG[A/T]GGAGTGAGGAACGGCATCGTCGGCGGAGGCGTAACCAGCGGTGAGGTTAT
Gl_000752_Class_II	N/A	N/A	Chr05	53097867	Unique_Gl	Tm1_Mira454_Contig_302	TTTATAGTTTGTGATATCAGAGAATTACGTGCATAAATATAAAGCATAAT[T/C]ATATATCATTTGAATCATTTAATGTTTAGCAGGTCGATGCAATGGCCTCC
Gl_000753_Class_II	N/A	N/A	Chr05	53097814	Unique_Gl	Tm1_Mira454_Contig_302	ATATCATTTGAATCATTTAATGTTTAGCAGGTCGATGCAATGGCCTCCAA[A/G]AGAGAAGCGACGAATTGCATCTGTGTCTCTTCGTTGATTGTTGAGAAGAG
Gl_000759_Class_II	N/A	N/A	*	0	Unique_Gl	Tm1_Mira454_Contig_302	TCGGTGGACACTATTAGTAACGCCTGTCTATTTCAACCTGGTAATAGAAA[A/G]AGGGTTTTGTCTCAGCGACAAATATTCATTTGAATGAAAGTGTCACGAGC
Gl_000760_Class_II	N/A	N/A	Chr05	53096124	Unique_Gl	Tm1_Mira454_Contig_302	AGGGTTTTGTCTCAGCGACAAATATTCATTTGAATGAAAGTGTCACGAGC[T/C]TCGGTTTAATCGGCGGCTTCAAATACAAGAATGTATTACGCAATTGCCAC
Gl_000762_Class_II	N/A	N/A	Chr07	4244875	Unique_Gl	Tm1_Mira454_Contig_303	GGCATTGTTGTAGCAATGGCAAAGGCCTCATCGTCTTGAGACAGCTTGTC[A/G]ATTACCTCTAATGGGTGCATTGTTCTCCTCAACCCCATTAGTAACTTACA
Gl_000776_Class_II	N/A	N/A	Chr08	3995467	Unique_Gl	Tm1_Mira454_Contig_306	ACTGATTAAGTATCCATGTTCTTACATCATTTAAAGATTACTTATTTATG[T/C]CACCCTTGTTTCAGGCATTCAATTATGCAACAGCTGACTTGGAATGAGCT
Gl_000780_Class_II	N/A	N/A	Chr05	58869576	Unique_Gl	Tm1_Mira454_Contig_308	ATGAAATGATCGTTTGCCCAACCAGGTTGAAAAAGCTCATGAAACTCAGC[A/T]GAGCTAGCCAAACCCAGCATCATAAGACCCACAAAGAAACCCAAAACGAC
Gl_000811_Class_II	N/A	N/A	Chr02	46136760	Unique_Gl	Tm1_Mira454_Contig_319	TGTGGAGAGAGATTTCCAACGATTCCCATGGCGGTAGCTTTTGGCTGAGA[C/G]ACGGAGGATTGTCGAAAGGATTCTATAATTTGTGTAGCAAATATATTTTT
Gl_000853_Class_II	N/A	N/A	*	0	Unique_Gl	Tm1_Mira454_Contig_330	TAATTCAAGTGTTAAATCTTAAGACTAAATTTTCAAACTTCTTAAAGCAG[A/C]AGTAAGCAAACCGAGCTTGTCTGCGGCTCTTTGCTTGTATTCTTTCTCTA
Gl_000859_Class_II	N/A	N/A	*	0	Unique_Gl	Tm1_Mira454_Contig_330	CTCCATTGTCTACCTGGTTTTCAAGCCTGTTCAATTGGGTCTCCTCTGTT[T/C]TACTCACCATATCTCTCTCTCTCTCTCTCTCTCTCTCTCTCTCTCTCTCT
Gl_000873_Class_II	N/A	N/A	Chr11	49977207	Unique_Gl	Tm1_Mira454_Contig_332	AGCAAAAACCCAAAACCAAGGTCGTCACAAGGGAAATTATTAACTTTCAT[A/T]CACTAAGAAAAGGGCCCAATCTCAAGCACATTCTTTCTCGTACACTTCAC
Gl_000904_Class_II	N/A	N/A	*	0	Unique_Gl	Tm1_Mira454_Contig_338	AAAACATAATATAAGCTTCTTTTGTACTGGTAGTCAAGAGAGGCAAATAA[A/G]CTAAGCTACCTTAAACTTAGGATTAAAAYACATAAAAACAGTATTTTAYA
Gl_000928_Class_II	N/A	N/A	Chr12	8985309	Unique_Gl	Tm1_Mira454_Contig_345	CTTCCAGAATTTTGTCCCATGGGAGAAGATGGGAGTTGCTGCATTTTCAT[T/C]GGGTTGCCACTGCCATATTGTGAAGGTGATCCACCATAAGCATAGGGTTC
Gl_000929_Class_II	N/A	N/A	Chr12	26554120	Unique_Gl	Tm1_Mira454_Contig_346	AGCGATAAATTTTCATTTTCATTTTGTTGGTTTAAGCAATTGCTATTTCT[T/C]GTTCAAAGAATAAAACTATACATCTTTCCTTCACTAGTAGAATGCCAATA
Gl_000939_Class_II	N/A	N/A	Chr05	63167534	Unique_Gl	Tm1_Mira454_Contig_348	AAGGACAGCACTGTATTGGCACAGGGTGCTGTGGGGGTTGCTGTTGCCGC[T/C]GCAGTGGTGATCCTAAGCTACTTTTACGAGGTCCGCAAAAGAATGAAGTG
Gl_000940_Class_II	N/A	N/A	Chr05	63167362	Unique_Gl	Tm1_Mira454_Contig_348	GGCTAATAGTTATGTAGTTCATGTTTTCTCCTACATGATATCGCGTCCTA[T/C]GAACCGTATTGGCAGTAAAAGATCGACACAATACTAAGGTCATCTATTTG
Gl_000941_Class_II	N/A	N/A	Chr05	63167243	Unique_Gl	Tm1_Mira454_Contig_348	AATGCTCTCGAGCCACTTCAATCCATGACATTTCTGTTACGAAATGCTTT[T/C]GTTTGTAGTTAGGGGGGATAATTAAAGCTACAAATTGCTCTAWTTYAYGT
Gl_000945_Class_II	N/A	N/A	Chr06	43309525	Unique_Gl	Tm1_Mira454_Contig_350	ATTTTATTCCTTTGAAACACTGAAAATTCACACATATTAGGAAACCAACT[A/G]CTATGATAGTATGATGCCTTTAACACGAAAACGAGAAAGTAAAAGGCACT
Gl_000978_Class_II	N/A	N/A	Chr03	40386496	Unique_Gl	Tm1_Mira454_Contig_353	GTTTCCCAAAACGGAAGGAAATAGAGTTAGGGCTACGTAAAAAGCCCATA[A/C]CCAGATCGGTGCCGCCATGGGTGATGATAGTTGCAGCTGCTCTGTTACAA
Gl_000986_Class_II	N/A	N/A	Chr05	14694901	Unique_Gl	Tm1_Mira454_Contig_354	CAATAAATTCTAAGATAGTTGCCTCTAGAAGATTACGTTCAACAAATAAG[A/C]CAGCAACCAGTTTAGGAAGTTCTTTAGAGCTGACAAACCTTGCATTGTGT
Gl_001005_Class_II	N/A	N/A	Chr01	8605363	Unique_Gl	Tm1_Mira454_Contig_357	ACATTGCGTTTCAAGTAGTAAATATAGAAGCACCAAAGGAAACCAGAGAT[A/G]AGGTAAAGCAAAGTCCCAGCAAGGTAGTTTCGTAGCCATGTCTGCAAGAA
Gl_001006_Class_II	N/A	N/A	Chr01	8605467	Unique_Gl	Tm1_Mira454_Contig_357	GGGAAGTGGGTACCATAGATTTGTAGGCAAAAGGTATCCCAAAACAATGT[T/G]ATTGTACCAAGTGGTTTCATCCAAGAACTGCTGCAAATACTCGTCTCCCA
Gl_001017_Class_II	N/A	N/A	Chr08	37974293	Unique_Gl	Tm1_Mira454_Contig_359	AATTGGCTGTTGAAGCCGGCGATGACCGATGCCGGTTCTTTGCCGTTGTT[T/C]TGCTGGAAATGAACCAAACCTTTAGGGAACACGAAAATGTCTCCTTTTTT
Gl_001022_Class_II	N/A	N/A	Chr11	3931392	Unique_Gl	Tm1_Mira454_Contig_360	CATTCACTGGCGATATTTCATCACTGCCTCTTTGCTAAAGTCTTCAGCAC[A/T]CCTTTAATAATCTTCCCAAACCACATCAAGTTCATGGTGGCTAATACTGC
Gl_001041_Class_II	N/A	N/A	Chr04	60401287	Unique_Gl	Tm1_Mira454_Contig_363	CGATCTCTTTTCGACCACTCGAGACAACTGCTTGACTTCCTCTTTCGGTA[A/G]ACGGCGAGGATTCCTCAGCCAATGTCCTCCATCAACTACGAGTGTAGTCC
Gl_001044_Class_II	N/A	N/A	Chr04	60398821	Unique_Gl	Tm1_Mira454_Contig_363	TGAATCCCAAGGGATTGAAGAGCAGAAACAGCAGCTTGAAGGACATGTTT[A/G]CGTCGACCCATAATAGCAATTGAAGCTCCATGTTTGCCCAACTGGGTAGA
Gl_001138_Class_II	N/A	N/A	Chr05	27328804	Unique_Gl	Tm1_Mira454_Contig_377	CACTTCTCTACCAGAAACCCAACTGAATGGAACACTGGGTGATTCCTTGG[T/C]CCTCAATTGAGCTCTCTCCTCTAGCTTTCTAATTCTCGGTGCAAGTCCAC
Gl_001142_Class_II	N/A	N/A	Chr01	39787411	Unique_Gl	Tm1_Mira454_Contig_378	CGTGATCCTGAAACCTCTGCAGAGTTGGAAGTTCAAGAAAAAATGCCCCT[A/G]CTCGAATGGTTTGCCAACGAGTACAAGCGCTTCGGTTGCTCTCTTGAATT
Gl_001146_Class_II	N/A	N/A	*	0	Unique_Gl	Tm1_Mira454_Contig_378	TCGGTGTTCCATGCAACTATTCATCTTGATCCTTTCTTGAAGTGAATTGG[T/C]CTCTGGAATTAGCGGCTTGGCATGTATGGGTATGGAGATTACTAATATGA
Gl_001155_Class_II	N/A	N/A	Chr12	6638881	Unique_Gl	Tm1_Mira454_Contig_381	GTAAATTTTATATATACAGCTTCTTGCATTGAAGAAACAGAAGCTTAAGA[A/G]AACACACAACAAATTCTTCCAATCACAACTTAAAAAAAGAAACATCTTTC
Gl_001157_Class_II	N/A	N/A	*	0	Unique_Gl	Tm1_Mira454_Contig_382	ACATATTGTCTCACATAGCATATAAATCCATGGGACAGCTCCCATGTATG[A/G]CAGCAGAACCAAAGATGTTAAGAAAAAAAGTTTCCATATTCATCATCATT
Gl_001158_Class_II	N/A	N/A	*	0	Unique_Gl	Tm1_Mira454_Contig_382	CAGCAGAACCAAAGATGTTAAGAAAAAAAGTTTCCATATTCATCATCATT[T/G]TGAACCCAGTTACTACAAAAGAAAAGGATAAAAGCAGGATTCTAACTGAT
Gl_001176_Class_II	N/A	N/A	Chr07	2474945	Unique_Gl	Tm1_Mira454_Contig_385	AGATTACCAGTGCAAATGATGTGTTGGATCTTTCCAGGAACCAGCATGGA[T/C]TTGAATTTGGGAGGGAGATCAGCCGCCCGATGGGGTATATGCAAATCCCC
Gl_001213_Class_II	N/A	N/A	Chr04	59291285	Unique_Gl	Tm1_Mira454_Contig_393	TTTACTATCACCCGGCCAGCAGGATGGTGCTGAATAAATTGTGAGAGATC[A/G]AAGCAAGCAACAGCCAGAGCTCTTGGGTCACTGGACGTCTCCATAATTGT
Gl_001218_Class_II	N/A	N/A	Chr09	29302957	Unique_Gl	Tm1_Mira454_Contig_394	TCGATGTGCAGGTAAGCTACACAAGCCACGAAAAACAAGAAGAACGCGGA[A/C]GCCAACATCAAAGGCTCGGCAAGCATGAAGATTGGCTTGAAGGTGTAGTA
Gl_001227_Class_II	N/A	N/A	Chr11	61137073	Unique_Gl	Tm1_Mira454_Contig_395	TTAAGGTACAACGAAAACAAAATGTCTTGAAAAGGCAAACAAAAGTAAAA[A/G]CATTGTTGCTTAAGCAGTAGCTCCAACAGGGACCCCTGCATTAAGCCTCG
Gl_001231_Class_II	N/A	N/A	Chr11	61136928	Unique_Gl	Tm1_Mira454_Contig_395	GAACCGTACGCGACTTGAGTCCTATCGTCGAGGTTCTCGATCACTTTGTC[A/G]AGCACCGATTTTTGCCCATCGCTGCTATAACCACCCGCTTTCTCAATCAA
Gl_001238_Class_II	N/A	N/A	Chr02	53496387	Unique_Gl	Tm1_Mira454_Contig_397	ATAGGAAACAATTTCTCCATGTTTCAGTTAACAGATCAAACATATCTAAA[T/C]CCAAAGTAACTGAAGGAAAGTGTGAGAACACATAAAGGGCCATCAATATA
Gl_001239_Class_II	N/A	N/A	Chr02	53496108	Unique_Gl	Tm1_Mira454_Contig_397	TGTGGCTAAATGGGCCATGATATCCACCCCGGCATCCATAACTGTTCATC[A/G]CGTGATCACAATATCGAGCAGGCTTTTTGTGACTTTCTCTTCTTTTTCTT
Gl_001247_Class_II	N/A	N/A	Chr06	38661247	Unique_Gl	Tm1_Mira454_Contig_399	TTTCCTGGAACATTTAGCAAAGGAATGAAATCAAGATAGCCGACTCAAGC[A/C]CTCCATTAAAGCATCTGTTTGTTCAGGCTTCCCAGCAGTCACACGGATGT
Gl_001248_Class_II	N/A	N/A	Chr06	38660391	Unique_Gl	Tm1_Mira454_Contig_399	CTCACATAGAATGAAATTAGAATAGCTTGGATATGGATTCAGAAATGGTA[T/C]TTCCTTGAGAAGTTTGAAAAGCCTATCCCGTTCTTGTATCAAAGCGTCTT
Gl_001250_Class_II	N/A	N/A	*	0	Unique_Gl	Tm1_Mira454_Contig_400	GTTAATCCTGCAGTTGCTGTGCCTCAGGCTCGTAAAGCATCCTTGGCTCG[A/G]TTTTTAGAGAAGCGTAAAGAAAGGGTATCAAACACCTCACCGTACAACAT
Gl_001284_Class_II	N/A	N/A	Chr07	1802757	Unique_Gl	Tm1_Mira454_Contig_407	GAGATCTCGGTCCGGTCATGCCGTGGAGGTTAATCTTCGAAAGACAGATG[T/C]TGGTGAAAGGGGCGTTTTTCAGGCCTTGTATTGAACCAGCTTTCTGTACT
Gl_001285_Class_II	N/A	N/A	Chr07	1802837	Unique_Gl	Tm1_Mira454_Contig_407	ATTGAACCAGCTTTCTGTACTTTAACACCCCAAATGTTCTTCAACGTAAC[C/G]CCCTTTACATATGGGAGAGCGTTCGGATTGAACTGGTTATCGGGGTGATC
Gl_001288_Class_II	N/A	N/A	Chr01	10997893	Unique_Gl	Tm1_Mira454_Contig_408	GGTAGCCAATACAGTTTGAACTTCACAGACAATTCCGGCACTGTTCACCT[T/C]GATTCAGGATGGAGCAAAACGAAAGTTTCCAGCGCTGTTCACTCAACTGA
Gl_001295_Class_II	N/A	N/A	Chr05	49221914	Unique_Gl	Tm1_Mira454_Contig_409	AACGAACCAAGTCATATTAGATTCAACATGTAGCCAATTTACAATGGCAA[A/T]GCATCACATTGCCTCTCTACTAACACACTCAGAAACCAAACACCTAATCT
Gl_001299_Class_II	N/A	N/A	Chr05	49222080	Unique_Gl	Tm1_Mira454_Contig_409	CTTCCCAAAGGCATCAACGGGAATCGATGGTAAATACCCAACCACAGGAT[A/G]ACCTTTTCCGCTCTTCTCCTTTAACCAACTGTTGTATTTCTCACACAAAT
Gl_001300_Class_II	N/A	N/A	Chr05	49222164	Unique_Gl	Tm1_Mira454_Contig_409	GTATTTCTCACACAAATTAGCTGCTTTGGGAACAACCTTTTCTGTCACTG[A/C]GTTGAAAGTCAAGTTGCTGTTCAGTTTAACCCACAACTTGGTCGAGCTTA
Gl_001309_Class_II	N/A	N/A	Chr07	49936305	Unique_Gl	Tm1_Mira454_Contig_411	ACGAGATCATAAACCGCAAACTTCTTAATTGCCACAAGTGGAATGTCAAG[T/C]TCCTGTCATTCACTGCTGCCTGTAGGTAAAGTTAATTCTATTAACAGTCA
Gl_001310_Class_II	N/A	N/A	Chr07	49936178	Unique_Gl	Tm1_Mira454_Contig_411	ATAACGATGTGGAAGTGATTGTTATTTGGCAACAAGTAGAAACCGATCGT[T/C]GCCTGTTCCATGTATAAGAGTTTAACCTCCTGGCCAGCCTTTTTGAGTCC
Gl_001311_Class_II	N/A	N/A	Chr07	49936070	Unique_Gl	Tm1_Mira454_Contig_411	TAAGCCAATTGCCAATCTTGAATAAGATCAAAGCCTGCAACCACAACAAG[A/G]CTCTTTGGAAATTTGATTCCTTCAAGACTTCTACCGTTGGGACCAAATGG
Gl_001323_Class_II	N/A	N/A	Chr08	48367100	Unique_Gl	Tm1_Mira454_Contig_413	TTTTCTATCAACAGGTTGCTTTGAAACCTTATCACCATTTCCCAATTTAT[T/C]ATCCTTTTCACCACTACTGCCCTCATCTTCTACAAGTTGCTTCTCCTCCC
Gl_001327_Class_II	N/A	N/A	Chr08	48367293	Unique_Gl	Tm1_Mira454_Contig_413	CCCTTCTCTTTCTTCCCTGTTCTGTTTCTCCTTCTGTTTTTCCGGTTACC[A/G]TAATTCATAAATTCTCCCTCATCACTTTCATCTTTGACATGAAATCCTGT
Gl_001328_Class_II	N/A	N/A	Chr08	48367493	Unique_Gl	Tm1_Mira454_Contig_413	AGCACTATCAACCTCAACCTCCTCTTCATCTTCATCCCCTGCATCAGCAT[A/C]AAAAAACCCATCATCCCCCTCACTTAGCTCACCTACTCCATTCTCTCCTT
Gl_001368_Class_II	N/A	N/A	Chr08	48034661	Unique_Gl	Tm1_Mira454_Contig_420	CTGCCAATGCTAAAGCAGTTGAAGCCCTTCCCTTTATTAAAACACAAGCT[T/C]TTAAAATTGCTGAATACCCACCTGATTTCTCCATCCCTGAAGAAACCAAT
Gl_001369_Class_II	N/A	N/A	Chr08	48034602	Unique_Gl	Tm1_Mira454_Contig_420	GCTGAATACCCACCTGATTTCTCCATCCCTGAAGAAACCAATGCTAAGTT[A/G]CAAATTATAAGTGCATTGGCAAGAATTACGGAATAAAGAACAGCACCAGC
Gl_001370_Class_II	N/A	N/A	Chr08	48034086	Unique_Gl	Tm1_Mira454_Contig_420	ACAAGAACCGAAAGGGAGTATGGCAAAGCAAGGATTGCAGCAGTTGCAGT[A/G]AAGTAGTGATAGTATTGAAGGAAAGTGTAGATAGATCTTCTAATGAGGAA
Gl_001385_Class_II	N/A	N/A	Chr09	13313773	Unique_Gl	Tm1_Mira454_Contig_424	TTGGCAAAGACATGGTAAAAGGCTACCAAAGAGTATAATGCTAATGAAAC[A/G]GACACATTGAGGATGATTGTGAATGTCCAGCTCAACCAAGATGGATAAAA
Gl_001386_Class_II	N/A	N/A	Chr09	13313659	Unique_Gl	Tm1_Mira454_Contig_424	AGGGTTATCATCAAGACAGAACACACTGGGCGGATGACAACGAATTGCCA[T/C]GTCCAATACTTGAGAAGCTTTAGTGTATGGTGGTTCAGCCTAACTGTTCG
Gl_001389_Class_II	N/A	N/A	Chr09	13312751	Unique_Gl	Tm1_Mira454_Contig_424	GAAATAGCAATTTCAAAGTCTAAAGATGCAGTMGAAGTACAAGAAGTCTG[A/G]GATAGAGGTGGAATGAATCCGCTGTTCGCTGATCTTGACAGAGATATATT
Gl_001426_Class_II	N/A	N/A	Chr02	15504402	Unique_Gl	Tm1_Mira454_Contig_432	TGATAATAATTAAACATATATGTATGTATGTATGTAGTAGAAAAGGTTTT[T/C]GTGACTTGTGACTCAAGAAACGGTGTGAAGGTTTGGATTTGCTTAGCTAT
Gl_001440_Class_II	N/A	N/A	Chr02	59079598	Unique_Gl	Tm1_Mira454_Contig_433	TAGAGGAATTCCCGAATCATAGACTGATATTTTTTTTCACTTGTGCAGAG[A/C]ACAAACGCAATTCGCTTTCCCTATCTCTGCTGCAATACAAGGAGGTTGAA
Gl_001494_Class_II	N/A	N/A	Chr01	53782067	Unique_Gl	Tm1_Mira454_Contig_437	ATCTTGAATTGAAACAGGAGGATCAGATAAGGAGCCATTGAGAATGCGAT[T/C]TGAAACCAACATACTAGCGGTCTCAGAGTAATGTATGCCATCCCAACTAA
Gl_001559_Class_II	N/A	N/A	Chr06	45789384	Unique_Gl	Tm1_Mira454_Contig_445	CGCAAGCCTTTTGTCCACTGAACCTTGTGGGAGAAAGAATTTAACGTTTC[A/G]CTGATTTCATGTCTGCCACTTCTGAACTCCCCACAAGTTTTGGAGAAACC
Gl_001564_Class_II	N/A	N/A	Chr09	5454292	Unique_Gl	Tm1_Mira454_Contig_446	TACAAAGGTTTAGTAGTAGAACAAAAAGTTAGCCAAGATTGACCTTAAAA[C/G]TGAACACTATATCCTTCTCAAAGCTAAAATAAAATGGTTTCAGTGTAAGG
Gl_001571_Class_II	N/A	N/A	Chr06	19038155	Unique_Gl	Tm1_Mira454_Contig_447	GTAAAAAGCCGCCATCACGAGGAATAAAACGTGATAAATTATACCAATCT[T/C]GGAAGCCACACTAGCTGCACCAGTAGCTGGCGAATAGCTTCCTTCAGGTG
Gl_001577_Class_II	N/A	N/A	Chr08	17115951	Unique_Gl	Tm1_Mira454_Contig_449	AACCTAGAAATGAATATTTATCATCTGTGGAACTATTTATTGCCACCCTT[T/C]ATCAATCACCAAGAAAAAAAATTTTAAGGTATCAAATTCCAAAAGCATCA
Gl_001578_Class_II	N/A	N/A	Chr08	17115840	Unique_Gl	Tm1_Mira454_Contig_449	AAAAATGAAAAAAACCTAATTAGGGCTTCAGAGCAAGCGCCAATCCGAAC[T/C]GGGGACTTTTTTCCAAGGCCTTTGTGTCAAGCTCACTGGAGATTGTCAAC
Gl_001579_Class_II	N/A	N/A	Chr08	17115371	Unique_Gl	Tm1_Mira454_Contig_449	TAATACCAGCAGTATACTTTGTGAAATTTCCAGAGGTGGTATCATAACCT[A/G]CCTCTGCACCAAAAGCAATAGTGGGTGTCCCAATGGTCGCCGTGACATCA
Gl_001602_Class_II	N/A	N/A	Chr02	54259129	Unique_Gl	Tm1_Mira454_Contig_453	AATTTGATTGACTTGAAATTGATACAGATGGTGACGATAGGCATCGAATT[T/G]GGATGTGAATATTCTTGGGTTTCCTGGTAAGGTAGAGATTTGGAACTGAT
Gl_001617_Class_II	N/A	N/A	Chr07	32634494	Unique_Gl	Tm1_Mira454_Contig_457	GTCACACTGTTTCTTCGCTGATATTCCTCCTTAATACGCACCATGTCTAC[T/C]TCCGCCCGAGTGGCGACCACTCTAGTAAGAGCCCATTCATCTGTTCCCAG
Gl_001624_Class_II	N/A	N/A	Chr07	4812347	Unique_Gl	Tm1_Mira454_Contig_459	CATCTAAAACACAAGTGTTCAAAATTACATATAGCATTACATACCCAATC[T/C]GACAATAGTACACGATTATTTTCTAGGACCATGATACTGGATGTATATTC
Gl_001628_Class_II	N/A	N/A	Chr07	4812000	Unique_Gl	Tm1_Mira454_Contig_459	CAAGAAGCCTCAGTGGCAGGTTGGGTCACTCCAAACTTCACCAACAACTT[A/G]CTCAGAGAATCAGGTGAGCAAACCTGGTACTTCACATTCCCAGAAGGTGT
Gl_001645_Class_II	N/A	N/A	Chr08	3810422	Unique_Gl	Tm1_Mira454_Contig_463	CTAAACCATGAGCGTAAGAAGCCAGCTCTTTCTTTTCCTTAACCGTTAGA[T/C]TGGGTAACTTCACATTCTTAACCTCGGTATTTTCGGCGACAACCTCCGAA
Gl_001660_Class_II	N/A	N/A	*	0	Unique_Gl	Tm1_Mira454_Contig_467	TCAAAAACTTCAAGTCTGAATCAGATACAATCTCTGGGATTCTTGATTGA[T/G]ATTCAGGAAGGGAAGTGGATGAAGAAGGAGAAGGAAGATGAAGAACGGAA
Gl_001661_Class_II	N/A	N/A	*	0	Unique_Gl	Tm1_Mira454_Contig_468	GGAATAAAACWRCCCCAAGGTATCGTWTTAACACAACCCATTACRCTCTG[C/G]CCAAATGAAATAACACAACTCATTACACGKTACAAAACAKTTTAGCAWGT
Gl_001662_Class_II	N/A	N/A	Chr08	49487782	Unique_Gl	Tm1_Mira454_Contig_468	TTCCCCATTGCTCTTACCATTCATCCTCTTAGATTCTCCAATTCTGGACA[A/G]AGGAAGAATCTCGGGTGATATTTCCCATCTTTCACTGTTTCTTCCCCAAC
Gl_001663_Class_II	N/A	N/A	Chr08	49487725	Unique_Gl	Tm1_Mira454_Contig_468	AATCTCGGGTGATATTTCCCATCTTTCACTGTTTCTTCCCCAACTCGAAC[A/G]TCTAGGATGATGCATGACACCACGCCCCTCCGTGTTATCCGGAGGAAGGA
Gl_001664_Class_II	N/A	N/A	Chr08	49487667	Unique_Gl	Tm1_Mira454_Contig_468	TGATGCATGACACCACGCCCCTCCGTGTTATCCGGAGGAAGGATCCTACT[T/G]AAATCAGGAGATACATCAGGCAATCTGCTGTCCTTGTCGCTGTAGTCAAC
Gl_001691_Class_II	N/A	N/A	Chr08	42372333	Unique_Gl	Tm1_Mira454_Contig_474	CCGGTCCTCCTTATAACAGGCTACAATGTGTTTGACCTGGTTGGCAAATC[A/G]TTGACTGCAGTCTATCTCCTTGAAAATGCAAAGCTTGCGATTTCCGCTTG
Gl_001693_Class_II	N/A	N/A	Chr07	58125702	Unique_Gl	Tm1_Mira454_Contig_474	ACTAATGGCTACTTGACAAGTGTGTTAATGATCATGGCTCCCAAATCTGT[C/G]CAGATACAACACGCAGAGACTTCTGGCATCGTTATGGTGTTGTTTCTAGT
Gl_001707_Class_II	N/A	N/A	Chr07	2145882	Unique_Gl	Tm1_Mira454_Contig_478	GCAATCAAAAAGCCAAAAATCATGGCACTGAGAATGTGGGCTTCTACTAC[T/C]GCCAATGCCCTCAAAATTTCTTGTGCTACCACCAAAGCCCCTGTTTTCTC
Gl_001713_Class_II	N/A	N/A	Chr10	8340515	Unique_Gl	Tm1_Mira454_Contig_480	ATGTTGAAACCCTATGAGAGTGTCGTCTCTTCAAATCCTTGAATTCCTCT[A/T]TACTCAAAATTTGTAAACCATTTGCTCAGTGTATCCGAGTTCTTTGAGTA
Gl_001723_Class_II	N/A	N/A	Chr04	58002454	Unique_Gl	Tm1_Mira454_Contig_481	TTTATCCATTGAGACCCCAGGAAGGGCGACACGGAAATAGTATGAATCCT[C/G]CAATTCACCAATGTCCACTTTTCCGATAACAGGTCCAACTGATCCAGTGG
Gl_001724_Class_II	N/A	N/A	Chr04	58002611	Unique_Gl	Tm1_Mira454_Contig_481	TCTTCCCTGGTTGATTGTGAAGGCAGAAATATCATAGCTGGACCGATTGC[T/C]TCCACAGCCTCGGTATTCTCTTTGGTTGGTGAAGAAAACATATCATCTGC
Gl_001753_Class_II	N/A	N/A	Chr05	8864061	Unique_Gl	Tm1_Mira454_Contig_485	ATATGAAATTTAAGACCTCCAAGCAAATATGTGCCAAAGCACATAGAACT[C/G]ATAAATTCATACCAATGGGTGCTATGCAGCACATAACCACACTAGACTAT
Gl_001760_Class_II	N/A	N/A	Chr10	50666798	Unique_Gl	Tm1_Mira454_Contig_487	GTCGCAGTTTCCTCTATTGCCTCAAATGAAAAGTAGTACAACCATTAATA[C/G]GAGCTGATTTATGAGTTTGTTCAATTAAATGATGACAGATTCAGGAATGA
Gl_001768_Class_II	N/A	N/A	Chr08	35647065	Unique_Gl	Tm1_Mira454_Contig_488	CACACCTTACAACTCACACAATAAATACTTTCATTACCCAAACAAGGTTG[T/C]ATATCCCTATTAGTTAGAAAACAGAAGGTCTCATACCTAAACCATCTGTA
Gl_001776_Class_II	N/A	N/A	Chr08	35646730	Unique_Gl	Tm1_Mira454_Contig_488	TTCCTCTTGAGCAGGACTGAACCCGTCTTGAAGCAAAGGATACAATTTAT[T/C]GGCACAATTATCAACAGCAAGAAGTTCTCTAAGAACCGTAAATTCTCCAC
Gl_001793_Class_II	N/A	N/A	Chr02	1460130	Unique_Gl	Tm1_Mira454_Contig_490	GCTGGTCCCTTGCGGATCCTACCAGACACATCATAATGTGAGCCATGGCA[T/C]GGACAGAACCAGCCACCATAGTCACCGGCATTTGGCAGGGGGATGCAACC
Gl_001796_Class_II	N/A	N/A	Chr02	1460435	Unique_Gl	Tm1_Mira454_Contig_490	AAGGGAAGCGAGTGCAAGAACGTCTTTGCTGGCAGACATGCTTAGAACAA[A/G]CTTGAGGATCAGAAGGCGGATTAAAGAGGCATAAACAAACCTGCCACCAG
Gl_001800_Class_II	N/A	N/A	Chr02	1462044	Unique_Gl	Tm1_Mira454_Contig_490	GGTAGTGGCGGCCGCATGGTTTTGAGAGAGAACGGCGGATGATCGCCACG[A/T]GACAGATGAGAATCTCTTCCCTGCAACTCTTAGCATCTTTCGATCTTATT
Gl_001819_Class_II	N/A	N/A	Chr04	58437742	Unique_Gl	Tm1_Mira454_Contig_495	TTTGCACCAGTTTCGGAAGTAGTGTCATTCGCATGAGTATTTTCAACACT[A/G]GTAGATTTTGATTCAGCAGTGCTTAACTTATTGTCAGCAGACTTCTGATC
Gl_001833_Class_II	N/A	N/A	Chr07	15167730	Unique_Gl	Tm1_Mira454_Contig_499	AACATCATTTCTGCTTATTTTGTACATCTAATGAAAATAATAAAACATTT[T/C]AATAGCCCATCCAATGTCGAAAAAAACCAGAATGGAATGCCCGGTCAAAC
Gl_001834_Class_II	N/A	N/A	Chr07	15168071	Unique_Gl	Tm1_Mira454_Contig_499	GTGTACCTTCGTTTTCATGGTAGGGACTTTTTTGACAGGGGAATCTACAT[T/C]GGTTTTGTCAGGGTCTACTGTTGGTTTCTGATTTGGTGCTGACTCATTGG
Gl_001837_Class_II	N/A	N/A	Chr09	8452563	Unique_Gl	Tm1_Mira454_Contig_501	GGGGGTTCACATGTAAACCTGATTTATCTTAGTTGTCATCTTACTTTTCT[A/T]TGATTAAATAATTGAAGCTAGTTTCAGACTTAATGAAGAAAACTTGAGAA
Gl_001844_Class_II	N/A	N/A	Chr10	18667623	Unique_Gl	Tm1_Mira454_Contig_502	GAGCTCCAACGACCAGTAGGAACGCTGACACAAGCTTGTGCCGATGCCTC[A/G]GCCATCTGTTCTGTCTGAATCCTGGCATTGCAGATGTTTGCAAGGGATCG
Gl_001845_Class_II	N/A	N/A	Chr10	18667317	Unique_Gl	Tm1_Mira454_Contig_502	TCCGAGCCTCTTTCAATTCCAAATAAAAGTTTGCCAATGAGTTTCACACT[A/G]TGGTCTATATGCATTCTATGAGACATGGCTTCAACAAACTGCTTTTGGGC
Gl_001879_Class_II	N/A	N/A	Chr02	5271246	Unique_Gl	Tm1_Mira454_Contig_506	AAAAAAGCCYAAATTTTTGCAATGCTAAAACATACGATTCAATTGTCAAT[C/G]GGATTATCACAGATAATTCTGATATCGGAGGTTAAAACGGAAAAAAGGAA
Gl_001882_Class_II	N/A	N/A	Chr02	5271469	Unique_Gl	Tm1_Mira454_Contig_506	ATCAATCTCAACTTCATCCCTTCACTTCTAAAATGGTATAAATAGCAGCA[A/C]CCTTATTGATCACCTTCTACGCACAGCAGAACTTGGCCCACGCTGCACTG
Gl_001889_Class_II	N/A	N/A	*	0	Unique_Gl	Tm1_Mira454_Contig_507	GCTTAGTATATTCCCTTTTGCAGTTGGGGCCTTTGCTTTATGGCAATCTT[T/C]GATTCACTTTATGTTGCCGTGTTTGCTTTAGCCTTCCAAGCTAGGTACTT
Gl_001919_Class_II	N/A	N/A	Chr09	22049824	Unique_Gl	Tm1_Mira454_Contig_511	TAAACTTGAAGATGAAGAAGAAACTTAAAAGCTTTAGGTTATTGAGTAAG[A/C]AACAGGGGAATTGGACATGGAAAGAAGCAATGGGCAGGTTTCGTTGCTTG
Gl_001923_Class_II	N/A	N/A	Chr09	13704928	Unique_Gl	Tm1_Mira454_Contig_513	TCTCCTGGCTCTGATTCCCTCACTCAACTGGAAATTTAACTAGCCCTCTT[A/G]AAACATGCCAAAACCATCTTTTTTTGTTTTCCTACGGGAATAAACAATTC
Gl_001927_Class_II	N/A	N/A	Chr09	14942182	Unique_Gl	Tm1_Mira454_Contig_514	CAAAGTTCTTCAGCATATTGGGCCATTCGGGTTTGAATATACATCTTCTC[A/G]CCCTGCTCATTTGTCTGTTCTCTACTAATCGCATAATCCACCCTGAGGTT
Gl_001931_Class_II	N/A	N/A	Chr10	52573627	Unique_Gl	Tm1_Mira454_Contig_515	GTTTCTGTTGCTGTTGTTACAAGATAGTGCAGGCCATTTACAGGTAACCG[A/G]TAAGCTCCTTTGGCTCAACATCTGGTTTGTATCCTATGCAATCATTCTTT
Gl_001942_Class_II	N/A	N/A	Chr02	61338709	Unique_Gl	Tm1_Mira454_Contig_518	CCAAATAAAATATTTAAAACATAATATATTTATACACAAAATGTATATGA[A/T]CTGCCCATAACAGAGCAATCAACTTTCATACTAGAAAATGTAACATAAAG
Gl_001973_Class_II	N/A	N/A	*	0	Unique_Gl	Tm1_Mira454_Contig_521	CCAGTTCTGGTTCGCCGATGAATGTTTCGATATGATTTGATGACCCTTTT[T/G]ATTCCCTGTGTTCTCTGTACTGTTGGAGTTCTTGAGGATTGATGTACTAT
Gl_001974_Class_II	N/A	N/A	Chr11	60627402	Unique_Gl	Tm1_Mira454_Contig_521	ACTGGTACCGTATACGGGATGGAAACCTTTTTGTGTGCGATTACACTAAC[T/C]GTAGGAACTGATGATAACTTGTCAGAATGCTTCGTTAAGTCGTCTACATA
Gl_002007_Class_II	N/A	N/A	Chr06	47965453	Unique_Gl	Tm1_Mira454_Contig_530	TCATCCGGGGTTTCGATTCTAGGCTTCTTAAGAGCCATGGAATATTTGGT[A/G]GGTCGGTATAAGTTTGTACTGCTTGATTGCGATATCGGAAGTTGAGGAAC
Gl_002009_Class_II	N/A	N/A	Chr06	47966665	Unique_Gl	Tm1_Mira454_Contig_530	ATATCACATTTAGCACAAAGTGCAGCCTCATCTGCACAACATATCACTGT[T/C]GCTGGAGCTCTCTCACAAACATCACACTGGATTTTCATCTTTCTTTTTAA
Gl_002010_Class_II	N/A	N/A	Chr06	47966742	Unique_Gl	Tm1_Mira454_Contig_530	CTGGATTTTCATCTTTCTTTTTAACTTCTTTTTTTGTAAAACTTGATTCA[A/G]TACACTGCTACTAGTTTTTAACCAATATATCTCCCTTTGTTTCACAAATT
Gl_002038_Class_II	N/A	N/A	Chr02	54514283	Unique_Gl	Tm1_Mira454_Contig_536	ACCCATTTTATTATTCTCTCACAAATCATCAAAGACAAAATAAAGGAACA[A/G]TGTCATAGCAAACCCAACAAAGCTGGATCAGTTCACTGTTGTGATGCATA
Gl_002043_Class_II	N/A	N/A	Chr02	58642973	Unique_Gl	Tm1_Mira454_Contig_537	GAAGGAGTCCCACTCCTTACGGTAAACCTCACCTTCAGCCACCGATTGGC[A/G]CACCGCACCACTTACTTCTGCCGCTCTCTTCCTTATCTCATCTCCTTCCT
Gl_002045_Class_II	N/A	N/A	Chr03	994720	Unique_Gl	Tm1_Mira454_Contig_538	AAAACATAAACAACAACTCCAATTCGAGACCCTTCTTTGGGAGGATCTGT[A/G]TGTAAAATCTCAACATCAAACAGTTTCTTCGCTTTCTTGAAGAAGACGGA
Gl_002046_Class_II	N/A	N/A	Chr04	61165452	Unique_Gl	Tm1_Mira454_Contig_539	GAGCCATCTCACATGGCTATTCAATTTTTCAAAAGCAGAACCACCTTTCC[A/G]TGGACAGAGCCTATGCTGGTTAGGGCACAGGCCCGAATTCACAAAATCCG
Gl_002049_Class_II	N/A	N/A	Chr04	61165906	Unique_Gl	Tm1_Mira454_Contig_539	ACAGTGGTCAGTGACTGCAGCACGCTGTCCCTCCCGCATTCCCTCCTATA[T/C]TCCAGAGTCATGGCGGAAAGCTCGTGACTCTCCAAGATTGGTAATGGAGC
Gl_002062_Class_II	N/A	N/A	Chr02	62238948	Unique_Gl	Tm1_Mira454_Contig_543	TATGGAAGTTAATAGCACCCTATGCTCAAGTTTTTGACATGATTAGGACT[T/C]GATGTTCAGATTCAACTCGTAGCCGGGACAGTTGTTGGCCTAGCATCTTC
Gl_002091_Class_II	N/A	N/A	*	0	Unique_Gl	Tm1_Mira454_Contig_549	TGCTGAAAGCATTCCCTTCAGTTCTTCCGCCGTTGTTGCCGCCGTTGTTA[A/G]AGTTGGTTGAGTTAGGAATGACGGCGTTTACATCCGAGCCAAGCTTGGCA
Gl_002126_Class_II	N/A	N/A	Chr04	21405961	Unique_Gl	Tm1_Mira454_Contig_557	AGGAAAAAAAGGTAAAATCAAGTTTCACAATTATGCAGTGCCTTCAACCA[A/G]TTTGTTCAATTTCTTGGTTCTCAACCTCTCAGCATAGGCCTCGCTCCCTT
Gl_002142_Class_II	N/A	N/A	Chr05	63667819	Unique_Gl	Tm1_Mira454_Contig_560	TAAGAAGCATTACTAGTCTTTTCTAAGCATAGAATCTGACGAGATATTAC[A/G]AGCAATATTACGGAATTGAGAACAAAAATCATAGAAGCATACGGCCTTTC
Gl_002145_Class_II	N/A	N/A	Chr05	63668025	Unique_Gl	Tm1_Mira454_Contig_560	GCGCTGACTCTGATGAAACCTTCACCGCCAGGTCCGAAACCACTTCCAGG[T/C]GTAGTAACAATGTGGGTCTTCTCGAGTATTTCGCTGAACACATCCCATGA
Gl_002146_Class_II	N/A	N/A	Chr05	63668112	Unique_Gl	Tm1_Mira454_Contig_560	AACACATCCCATGAGCTACGGCCAGGGAAGTGAACCCACACGTATGGTGC[A/G]TTCTTTCCTCCATATACTTTAAACCCAAGCGAGTTGAACGTTTCTACTAT
Gl_002147_Class_II	N/A	N/A	Chr05	63668421	Unique_Gl	Tm1_Mira454_Contig_560	GAAGTCTTTGGCAACAGGGAATCCATCTGAGAACAGAAGCTGTTTTGGAA[T/C]AACAGTCCAACCGAGACGAACCCCAGTAAACCCAGCATACTTACTAAAAG
Gl_002159_Class_II	N/A	N/A	Chr09	11009900	Unique_Gl	Tm1_Mira454_Contig_563	ATTTCAGTGTCTGAGAGACTGCACTTAGCAACTAACAACAGTAATGCTAA[A/G]ATGGGAGAAAAGGGGATGTCAGCAAGCTGTCTATAGTCTCTATAATTATT
Gl_002160_Class_II	N/A	N/A	*	0	Unique_Gl	Tm1_Mira454_Contig_563	CTTCTCGATCAGATATTGCTAAAACCATTGAGTGGTATTTAATGGCTTCT[A/T]GATATTTGCCTTGCCTTTGCAACGAGGCACCTAAACCCCTGGCAGCCTTC
Gl_002161_Class_II	N/A	N/A	*	0	Unique_Gl	Tm1_Mira454_Contig_563	TGCCTTTGCAACGAGGCACCTAAACCCCTGGCAGCCTTCTTCTCCTCGAT[A/T]GGATCTTTTAGACTCGTAGCAAGCTCCAGTGCTGTCTTAAACTCCAGAAA
Gl_002162_Class_II	N/A	N/A	Chr09	11009103	Unique_Gl	Tm1_Mira454_Contig_563	TTTAGACTCGTAGCAAGCTCCAGTGCTGTCTTAAACTCCAGAAAAGCCTT[T/C]TCAAGTTCTTGATTTCTTAAAAAGTTCTTCCCGCTCTTCAGTCGAGAAAT
Gl_002168_Class_II	N/A	N/A	Chr02	15958368	Unique_Gl	Tm1_Mira454_Contig_565	TCGACCGAAATAACATAAGTCCAATAGATCTAAGGAGTGGCACTGGTCCT[A/T]TGGGTGGGAACCAACCACTAGCAAAAAGTGAAATCATTCCAATCAAAATA
Gl_002183_Class_II	N/A	N/A	*	0	Unique_Gl	Tm1_Mira454_Contig_566	TCCTTCATTGTCTGTTGATCAAAATTCTTCTCCGGAGTTCCAACATTCTC[A/G]GAAGAATGTGCACCAGCACTGAAACTCTTTGAACCTCCGAGAAAAGCAGG
Gl_002219_Class_II	N/A	N/A	*	0	Unique_Gl	Tm1_Mira454_Contig_571	GGAGTCATTGATAACTCCACCAGAGTTGGGATATATTCCCAGCTACTGAG[A/T]GGAATGGATTTTGGATTGTAAAGCAATGCCGCTCCGATGGAAGAAGTCCT
Gl_002220_Class_II	N/A	N/A	Chr04	60201423	Unique_Gl	Tm1_Mira454_Contig_571	TGGGAAAGTGTCCCAGGGTCTAAACACGCGAGTGTCACAGCAATGCCATC[A/G]GGGTTCGACCGTGGTGTATAGAATGAAGTTATTCCACAAACCTTACAGAA
Gl_002221_Class_II	N/A	N/A	Chr04	60201626	Unique_Gl	Tm1_Mira454_Contig_571	CCCTCTCATGGAGCAGTCAGAACAGTTGCATTTCCAAGCAATAACACTAA[T/C]AGGTGCTTGGACTTTCCATCTTACTTTCTTACAGTGGCAACCGCCATTGT
Gl_002239_Class_II	N/A	N/A	Chr03	43260649	Unique_Gl	Tm1_Mira454_Contig_573	AACTGCTCAAGCTCCACCAGTCTTCTTATTCGGTTCGAATACATACTTAA[T/C]AAGAGACTCTTTAATCGAAAGGAGCTCAGGGAATTCTGTCTTCAATTTGG
Gl_002255_Class_II	N/A	N/A	Chr06	47476280	Unique_Gl	Tm1_Mira454_Contig_576	CAGCTATCAACAGAGCAGTCACCAAGTCAGGCTGGCATACCGGTAGTAGT[A/C]GCTTTGTTCTCTAAAGCTGCAGGAAGTTCGGGTAAGGAAGGCAATTTTAT
Gl_002274_Class_II	N/A	N/A	Chr12	4158641	Unique_Gl	Tm1_Mira454_Contig_579	ATTTTGCGGAATCGAGAATTCAAAATAGAGACTTTGGTTTGCAATGATTG[T/C]ACAGTAGCAATAAATAAGAAAAGCATCACTTTTTAGTAAATACATGGAAA
Gl_002275_Class_II	N/A	N/A	*	0	Unique_Gl	Tm1_Mira454_Contig_579	AAGTTGTTTGAACCGCTAAACCCAGCTCCTCCTTTATTTGCATTTTTAGT[T/C]TTGGTCCCTTTCTTAGAATGAGAAGGATTATCATCCACGTCCATCCCATC
Gl_002292_Class_II	N/A	N/A	*	0	Unique_Gl	Tm1_Mira454_Contig_583	GGAGGGGGGTKGGGGGGTTTCCTTCCTTATGAGAGGGGTGTCAATAAAGA[T/C]GTCCTCCATCGTCTCCAATATGGACTAAAAACAGAAATGATCTACTTTAG
Gl_002304_Class_II	N/A	N/A	*	0	Unique_Gl	Tm1_Mira454_Contig_586	AAAACTGTGTTAAAATAGAAACTTCACAGAAATAGGCTTAATGCAAAGCC[A/G]AAGAGGTTTCGAGGTGTGCCTTTTCAATAACTTTGATTTGGTATACAAAA
[truncated: 15,240 more rows]
