# Supplementary material for: Development and bin mapping of gene-associated interspecific SNPs for cotton (Gossypium hirsutum L.) introgression breeding efforts
Source: BMC Genomics. 2014 Oct 30;15(1):945. doi: 10.1186/1471-2164-15-945 (PMC4298081; doi:10.1186/1471-2164-15-945)
Supplement: Supplementary file 11 — Additional file 11: G. longicalyx SNPs relative to G. hirsutum line TM-1 within species overlapping markers. SNPs and 50-bp flanking sequences for in silico-derived SNPs of G. armourianum relative to G. hirsutum line TM-1 that have been found to be identical for SNP and flanking sequence within the G. armourianum data set. SNPs have been classified into two categories, Class I are SNPs from contigs with no other SNP residing within the contig. Class II are SNPs from contigs that contain one or more additional SNP outside of the 50-bp flanking sequences (none within). Alignment position and scaffold information to G. raimondii (D5) draft genome sequence using BWA. (XLSX 295 KB) [file 12864_2014_6928_MOESM11_ESM.xlsx]

## Sheet: Sheet1
Marker	GL_ExperimentalResult	OtherSpecies_ExperimentalResult	D5_v2_Scaffold	D5_v2_Position	Shared_Species	Contig	Sequence
Gl_000063_Class_I	N/A	N/A	Chr02	18504921	Unique_Gl	Tm1_Mira454_Contig_37	TGATGAACCACAAACAAAAGATAAAAGCCTGCAGGTGCGAGGTTACCCGA[A/G]CCTGGCGTCATCACTTCAATCTCATACGTTGATTTCCCGGATGCCATAAC
Gl_000324_Class_I	N/A	N/A	scaffold_14	773132	Unique_Gl	Tm1_Mira454_Contig_169	AAAATCCCCTTTGATAGCTAAACTGATTGCACTAATGCACAACTGCTTTT[C/G]CCCACCTTTCTACATATGGTTCCTCCCAAACTTCCTTGATCAAGTTCATG
Gl_000344_Class_I	N/A	N/A	Chr02	62614277	Unique_Gl	Tm1_Mira454_Contig_178	GCCACACCGAATGGAGAAATGCAGTTCACTCTAATCCCATACCGCCCTAG[T/C]TCACAAGCCGCGTTCTTTGTCAATCCAACAATGGCGTGTTTCGAAGCCGT
Gl_000495_Class_I	N/A	N/A	Chr12	30135317	Unique_Gl	Tm1_Mira454_Contig_248	TGTATCGTAAAAAATACAAATATAGGATGTGTATCTTAACCACCAAATTA[T/G]GAAACATTACACAAGCTCACAAATTGTGCCATGGATGTCACTGTTTCTAC
Gl_000552_Class_I	N/A	N/A	Chr01	25951738	Unique_Gl	Tm1_Mira454_Contig_263	AATTTCTGAAAGTCGAGATCTAGAAGCTTTGATAGCGTCGTTAACGTTCT[T/G]TTCGATGATCTTCTGGTATAGAAGAGCTTGCTCCACAGCGGAATCGATCC
Gl_000688_Class_I	N/A	N/A	Chr07	60840468	Unique_Gl	Tm1_Mira454_Contig_287	TCAGCATCAATAGTACCCGCCTGTTCCTGCTTCAACAACCAACCTGTTAG[A/T]GTCTGGATTTCGAACCCACTTTTCTTGGTTTCTGCCTCTGGTGCTGTCCC
Gl_000842_Class_I	N/A	N/A	Chr07	50431853	Unique_Gl	Tm1_Mira454_Contig_328	CCTCCAACTACAAGACTGAATTGTCCTCTTTTCTCTTCGGTCTCTTCCCT[A/G]GATTTAAAATTCGATTCCCGCTTGTTGTCCTTAACCTGGGGGCCACCAGG
Gl_000998_Class_I	N/A	N/A	*	0	Unique_Gl	Tm1_Mira454_Contig_356	TCAACTTCCGAAGGGTTGTTTGTTGCAGCAACATTACTCTTGTTCCTTCC[A/G]AGCTTTGGGGATATTGCACGCGTAGTTGGTATCTTCTTTAGTTCAACTTT
Gl_001306_Class_I	N/A	N/A	Chr10	51933882	Unique_Gl	Tm1_Mira454_Contig_410	ACGAAAGCTAGCAATAATCCCACTATTGTATAAAGAAAACCCACCGCGAA[T/C]CCTTCCGCCCCAAGCTGCATCCCCGATCCTTGGTAAAAGAAAATCAATTT
Gl_001408_Class_I	N/A	N/A	Chr09	4075015	Unique_Gl	Tm1_Mira454_Contig_428	ATTCCCACGTGTTGCGATGGGTCCAACCAATTCATCAAATTCCGTTTTAG[A/G]ATCTTCAAATTGGGACAATTCCGACCAATTAACGATAAAGATTCGTGTGA
Gl_001629_Class_I	N/A	N/A	Chr04	6361909	Unique_Gl	Tm1_Mira454_Contig_460	GAGTTGAAGCTGCTAAAGTCTTCAAATCAGGAGGATTTGGTGATGTCTTG[A/G]CCGACCAAGTTGTGGACAAGGCAAGATTAATTGATGATGTAAGGCAAGCA
Gl_001631_Class_I	N/A	N/A	Chr09	1562722	Unique_Gl	Tm1_Mira454_Contig_462	GAAAGTGTTAACTTGGCTTGTAAAATGGCTAGGTTTTGCCCGATACACGT[A/G]CGGACCCCAAGCCCAAACGGGATGAACCCCACGGGATGTTTTGCTGCACG
Gl_001705_Class_I	N/A	N/A	Chr08	33878453	Unique_Gl	Tm1_Mira454_Contig_477	ATGACACATTCACTAAAAAACCAAAGCAGCTGTCCCAAATGCAGAGAATC[A/G]TCTGTTGCTGGAATGTCCTGAACAAAAATCTGGTTTGGTCACTTTAAACA
Gl_002031_Class_I	N/A	N/A	Chr06	48661376	Unique_Gl	Tm1_Mira454_Contig_534	AGGGAAGAGACCTTGGCCCTGTTGTCGTCAAGGCCTCTAAAGAACTTATC[T/G]GCCTGTTCCATTACTTCCCTGTTTTCGAGGAACACCTCGCAAAATGATGG
Gl_002481_Class_I	N/A	N/A	Chr07	6473650	Unique_Gl	Tm1_Mira454_Contig_616	ATGTAGGGACCCAATAGAACTGCATATGGGATGAAAGGCAGCTGAGGTTG[A/G]AGGTAGCCCTTTTGGGATCCAAACAGCATCATCAAGGGGATTGCAAGTCC
Gl_002603_Class_I	N/A	N/A	Chr05	9062119	Unique_Gl	Tm1_Mira454_Contig_642	TCCATAGGATTGTTCGAAGCCGGACTGAAGGGCTTGATTCTTTTGCAAGG[C/G]GACACAACCCTGAGTGAAACCTCTCTTTTTGTGTTGGTTGATTTACACCA
Gl_002757_Class_I	N/A	N/A	Chr06	48355041	Unique_Gl	Tm1_Mira454_Contig_672	CGGATAGGGTCACAAGCATTCACTTGATCCAGCATGTCTTCATCAGCCTC[A/G]CTGGGAACTTTAGACAAGGCCTCTACAAGAATCTCACGAAATTTGTCACG
Gl_003054_Class_I	N/A	N/A	Chr05	33058325	Unique_Gl	Tm1_Mira454_Contig_717	TTCTCCAGTTGGAACTGTGTTCTCGTCCACTGGAGTCATTTCTGATGCCC[A/T]TATCTGAATTGTATGGTCAAGTATGTTCCCTGAGTTGTGGCCTGCTAAGT
Gl_003142_Class_I	N/A	N/A	Chr04	8484355	Unique_Gl	Tm1_Mira454_Contig_739	CTCTAGCAAATAGCCCCCTCACTTTCCAGGAAGACCAAATTGATCTTCCT[T/C]GCAGAATTTGGATTATCCAAAGCCAAAGAAAACTTTCTTTCTTGTTAAAT
Gl_003143_Class_I	N/A	N/A	Chr04	8483879	Unique_Gl	Tm1_Mira454_Contig_739	GGTGAGCTTGAACATATTTTCCAAAGCTTTGAGGAGTTGAGGATAGCTCC[T/C]ATAAACCTTGAGATCAATCTTTCTGAGATAAGGAGCTCCATCAACGCTTA
Gl_003144_Class_I	N/A	N/A	Chr04	8483808	Unique_Gl	Tm1_Mira454_Contig_739	TTCTGAGATAAGGAGCTCCATCAACGCTTACTTTCACATACATCCCCATC[C/G]CTTCAACTTCATTTCTCTTCGAACTTTGTAAGCAATTTTTCCTGTATGAT
Gl_003344_Class_I	N/A	N/A	Chr11	59149069	Unique_Gl	Tm1_Mira454_Contig_775	CTAACAGGTGTGTAAAGTGGGTGGTTGACGTAGTAAGCAATGTATGAACC[A/G]AAGGTCCAGTAATAAGCACAGTTTCTGAAAACGTTTGATAGTGGGGACGT
Gl_003499_Class_I	N/A	N/A	Chr07	9106096	Unique_Gl	Tm1_Mira454_Contig_807	AAACTTTCTTTGCCCAAACAACCTGTATCAGAAACCTAGTGGCCATGCCA[T/C]GGGGTGAATTTAAAAGCTGGATTGTGGTAAACCCTGATATTCTTCCTCTC
Gl_003685_Class_I	N/A	N/A	Chr04	34308673	Unique_Gl	Tm1_Mira454_Contig_844	AATGGACAAGCCATCAACATGGGAAACATCTTTACATGGGTGTGTGTATG[C/G]ATTTTAAATATATATAAACCAGTACTAAAATCAGTTGGAGTGCCATGATG
Gl_003843_Class_I	N/A	N/A	Chr08	55751951	Unique_Gl	Tm1_Mira454_Contig_877	GCCATATTTGCCCAAAATCTTTGTGTCCCAAACAACGCTTCTTCGTCCAA[A/G]TAAAACCCTTTCTGCATCTCCGTGTTTTCACTTCTCTTTGCATCGTTTCT
Gl_004810_Class_I	N/A	N/A	Chr08	750008	Unique_Gl	Tm1_Mira454_Contig_1063	ACCAGCGAAATTGAATCAAAATAATTTCAATAACAGCCCTCATTTTTCAT[A/T]TCACTAACAATCTCTTTAGTAATTCTAGAACAGAAAATATCACCAACTGA
Gl_004922_Class_I	N/A	N/A	Chr01	55148905	Unique_Gl	Tm1_Mira454_Contig_1089	TGTCATGCAAAAACAGATAGAAACAGGTCTTGAGATTTGATCCTGAGCGG[T/C]TCAAATGGTAAACAAAGATCAATGAGAGTAGAGAAGATGCACATACAATG
Gl_004980_Class_I	N/A	N/A	Chr06	40109699	Unique_Gl	Tm1_Mira454_Contig_1102	TCTGGAAATCGTGAGCCTTTAATGGAATCAACAAAACCACTGCTGAGAAG[T/C]CTCTCAACATACTTGCCGAGGATATCCACCTCCAAATTCACCTTTTGCCC
Gl_005030_Class_I	N/A	N/A	Chr02	60273678	Unique_Gl	Tm1_Mira454_Contig_1113	ATGTTCTCGAACGGATCTTGTTCTCCCCAGTCATGGCACTCTTTGCGAGG[A/G]TAGTATCTACGGTCATCAACCGAGTATGATATGCATCGCTTTCCAAAGAA
Gl_005207_Class_I	N/A	N/A	Chr07	7176189	Unique_Gl	Tm1_Mira454_Contig_1148	GATAAGTGAAGCAGGGGAACAAATGCTTCAACCATTCTTTTTGCACCATA[A/G]TAGTTGGTTTCTAAGCATTCTTGCGCCAACTCAAAAGTTTGAGTTGCAAT
Gl_005236_Class_I	N/A	N/A	Chr01	35514571	Unique_Gl	Tm1_Mira454_Contig_1156	TACAAGATCCACGCCGACAACAACTCTTTGTACAACACACCTCCATGTTA[T/C]GGGATTTATATGTGCGGGCTGGTGTTTGAAGACCTTTTGAAGCAGGGAGG
Gl_005450_Class_I	N/A	N/A	*	0	Unique_Gl	Tm1_Mira454_Contig_1206	CCACAGGTCAAACTTCCCATTCACGAAATCGTAATGTGCACCTTTCAGGG[T/C]CACTGTTTTCTTCACCACTGCTTCTCTCACAAACGGATACGTCAATAGGT
Gl_005485_Class_I	N/A	N/A	Chr11	1921652	Unique_Gl	Tm1_Mira454_Contig_1211	TCTTTTCCATCTTTAGCATCCTTTCCATCTTTAGCGTCCTTTGCTGGAGC[A/G]GGTGGAGGTGGAATCATGTGAGGTGGAGGTGAATGCTTCAGCTTCACAAG
Gl_005486_Class_I	N/A	N/A	Chr11	1921583	Unique_Gl	Tm1_Mira454_Contig_1211	TGAGGTGGAGGTGAATGCTTCAGCTTCACAAGAATGTGTCGCATTCTTGA[A/T]AGATCGGTCGGTTTTCCAGGCTTTGGTCCTTGGACGACAAATACTGACGG
Gl_005657_Class_I	N/A	N/A	Chr01	11320865	Unique_Gl	Tm1_Mira454_Contig_1253	ACATTTGGTATTGCTTCTGGTTTCAACGAAGAAGAACTTTCAAGGCTGAT[A/T]CCAATGGTCTCTCGTCGGCGACAAGCAGCTGATCTCTGCCGTTCCCTTGG
Gl_005898_Class_I	N/A	N/A	Chr08	55056526	Unique_Gl	Tm1_Mira454_Contig_1289	CATTAAAGTGGACAAGAATATGGTACATACTTTTGGGGGTGGCCTCCAAG[T/C]TGAGCAGAACCTTCCACAAAGTGCGATGAGTCCATTTCACCTTTAGATTT
Gl_006034_Class_I	N/A	N/A	Chr12	9074992	Unique_Gl	Tm1_Mira454_Contig_1314	ACTCACCAAGCTTAACAAATCATAAAATATTTGACAGAAAACAAACCCTT[A/T]TAAAACAAATCATAAAATATGTGATTATGTACTAAGAATTGAGGATGATC
Gl_006103_Class_I	N/A	N/A	Chr12	9168883	Unique_Gl	Tm1_Mira454_Contig_1330	ATTCTATCGTATCCAACAAATTTTAGCAAGCATTTTTCTACTCATAATTT[T/C]GGTATCGAGCTGAAGCATTCCAAATGTCTAATTGCATCTACTGAAACATC
Gl_006592_Class_I	N/A	N/A	Chr01	6605621	Unique_Gl	Tm1_Mira454_Contig_1437	CCGCCGGATTTGACTTGTCTCATAATCACTCGTATCATCAAGATCCACCA[A/G]TAAATATGAACAACAAGCAAGCAGAAAAGAAGAGTATTAAACAAATAGTA
Gl_006623_Class_I	N/A	N/A	Chr03	325478	Unique_Gl	Tm1_Mira454_Contig_1446	CCTTTTGCGTGCTGCAGCTTTGATGGCAGCTAGGAGGTGATCCTCTTCCT[T/C]GGCATGCTTCTGCCTCCAGAACTTAGCAATCTCTCGGTTTGTTACACTGT
Gl_006693_Class_I	N/A	N/A	*	0	Unique_Gl	Tm1_Mira454_Contig_1462	CAACCAACTCCTCTATGTTCCGCAGCTCCGATGGTTATATCCAAATATCA[A/G]ACTTGTGTACAACAATCAGAAGACTAAGTTAGGAAGACCAGAATGAATAG
Gl_006705_Class_I	N/A	N/A	Chr08	48915342	Unique_Gl	Tm1_Mira454_Contig_1464	ATCCCATCAGCTTCGCCACCACTCCTGGTTCGCACCAAATCACAGTTTCG[T/C]CACCCAAAGTTGATGGCAAACATGAAGCTTTGTAAAACCTTTCTCTCAAT
Gl_006918_Class_I	N/A	N/A	Chr08	50035013	Unique_Gl	Tm1_Mira454_Contig_1516	ATCTGCACGAAGCGATCGAGATAAACATAGGCAACCACGAAACATGATGG[A/G]CTGCAATTTGCATACTTAAAGATCCTCTCGAGATAGCTTTTGATGGAAAT
Gl_007130_Class_I	N/A	N/A	Chr04	40649813	Unique_Gl	Tm1_Mira454_Contig_1567	CTCTTTCTGCCATAGACCGAGGGAAGCAAGAACGCCGTAGAACCAATCCA[A/C]GAGAAACATCGTTTCAACCTCCGGGTCGGATTTCGGGTCTCCGGAAAATC
Gl_007131_Class_I	N/A	N/A	Chr04	40649876	Unique_Gl	Tm1_Mira454_Contig_1567	TTCAACCTCCGGGTCGGATTTCGGGTCTCCGGAAAATCAAACGGATCGAG[A/C]TAGAAAACTGCGACGATCTGAGAGTGGAGGACGGTGAGATATCGTTGCAA
Gl_007235_Class_I	N/A	N/A	Chr01	7841629	Unique_Gl	Tm1_Mira454_Contig_1590	AACTCTTCTTGCCAGTAAATTCCTTTGTATTCTTTCTTAAGGTTCACAAA[A/C]GGGTTGCTCGCTTTGCTGTGCCAAATGTAGGGAAGTCCGGTCTTCACTCC
Gl_007236_Class_I	N/A	N/A	Chr05	25766437	Unique_Gl	Tm1_Mira454_Contig_1591	TTACTAAATCATCTAGCCTTGTCAGCTGCCTTTGTTTGAGGAAGGGTTCC[A/G]AAAACTCTGTCCCAAAACGCTGAAGTGATCCCAAAGCCCTTATTTTGGAT
Gl_007313_Class_I	N/A	N/A	Chr13	40428414	Unique_Gl	Tm1_Mira454_Contig_1617	AGTTGAGTAACAGAATGTATGTGAAACCAAAGTTGTAAAGCATGCGTGTA[T/C]TGTGTGCCCTCTCGTCTATCTTTTAGCTTTATTTATAATTGCGAATAAAT
Gl_007386_Class_I	N/A	N/A	Chr06	28090217	Unique_Gl	Tm1_Mira454_Contig_1632	CTTACATGAAAAAAGTAGAGGGAATTATACTATTAAATGCAGAAGTCACC[C/G]TGATTATCATAGAGCAAGGTCTATTGCCACATTGCAATTCAATTGCCATC
Gl_007555_Class_I	N/A	N/A	Chr09	39825280	Unique_Gl	Tm1_Mira454_Contig_1664	CGAATTCACATAGAAGCAAACAGGTCAGCCCTCAGAACAGCCTTCCTCTT[A/T]CAAACTGGAATATCTTCAAACTGTACAGCTGGAAACTCCATAGAAAAAGC
Gl_007646_Class_I	N/A	N/A	Chr02	2977185	Unique_Gl	Tm1_Mira454_Contig_1681	GGGAAGGGATCTGGGGTGTTGAGAAGATGAAAGAAGCTTGGGTTGAAGAG[A/C]GATTGAAGCTTGTTGAAGGGAAGCCATTGATGAAAAGCTTGATGGGTGAT
Gl_007658_Class_I	N/A	N/A	Chr03	2914393	Unique_Gl	Tm1_Mira454_Contig_1684	GAAGAATCAGAACCAGATGTGACTTTCTTGTAGTTTATTGGCATGTCGTC[A/C]TCATCATCCTCAAGATCACTGAATGAAACATCCTCATCATTTCCAAGAGG
Gl_007758_Class_I	N/A	N/A	Chr05	1244383	Unique_Gl	Tm1_Mira454_Contig_1704	TCCATCGTTGAATTCCACCCGCAATGACTCAAAAATGCCCCGGTTGATCT[A/G]TGCGACAATATTTCAAGTTGGGGTGCCCAGTTTTTCACCAACAGCCCTTG
Gl_007764_Class_I	N/A	N/A	Chr09	67872678	Unique_Gl	Tm1_Mira454_Contig_1705	ATCGTCACCCAAATAAGTTCTACGCAGTCCACCCAAAGAAGCCTTTGTTC[A/T]ACCGGAATAAAACCATAAGTGATAAGATGAGCAAATGGCCAAAGTTTCCA
Gl_007779_Class_I	N/A	N/A	Chr09	8931861	Unique_Gl	Tm1_Mira454_Contig_1706	ATAAGAGTGGCTCTGAGGTTAAGGATGCACCAAAATTCCATTGAAGAAAC[A/G]CTTGCCATCATCCCCATTTCTCAAACACTTGCCTTCCCCTTAATAATAGG
Gl_007879_Class_I	N/A	N/A	Chr11	59149069	Unique_Gl	Tm1_Mira454_Contig_1730	CTAACAGGTGTGTAAAGTGGGTGGTTGACGTAGTAAGCAATGTATGAACC[A/G]AAGGTCCAGTAATAAGCACAGTTTCTGAAAACGTTTGATAGTGGGGACGT
Gl_007962_Class_I	N/A	N/A	Chr12	22393195	Unique_Gl	Tm1_Mira454_Contig_1751	TCATAAAGCCTCCGCCACAGAGTAGTGCATTCTAGTGAGTGAATTTTTCA[A/G]ATAACTAGTCCCACAGTAGGGGTCTGTACTGCCAACCTTAAAACCATCAA
Gl_008139_Class_I	N/A	N/A	Chr05	12225177	Unique_Gl	Tm1_Mira454_Contig_1783	ATGTGATCCATTTCGAATGCTAATTTATCATAAACTTCATCAGTAAAAAC[T/C]AAAACATCATTCTCAATGCATAGCGATGCAATTGTATTAAGTTCCTCACG
Gl_008449_Class_I	N/A	N/A	Chr04	5829723	Unique_Gl	Tm1_Mira454_Contig_1865	CCTAAATGCATCAATGGCGGGTATGAACTTACATTTACTCAAGTACTGTT[T/C]AGTTAAAGGCACAACAACAAGCCAAATGAAAGTGCATCCAGCAACAAAAA
Gl_008509_Class_I	N/A	N/A	Chr03	475443	Unique_Gl	Tm1_Mira454_Contig_1875	GACCAGGCAAAGAACTGGAAGAACAACCTTGTTCGACTTCCGATATTAAA[T/C]GCCCGGAGCTAACTTTCAAGCTCGGCAAAGAAAAAGCTTGCTCCTCTTCT
Gl_008540_Class_I	N/A	N/A	Chr07	25051433	Unique_Gl	Tm1_Mira454_Contig_1882	TAATTATAATAGTAATGCAGCAAATTCTAGACGCTCATATGGTCTGAAAA[T/C]AGAAGATGTGAAAAATACCAGCTGGTAAGGTAACCGGCAAGTACTATCTA
Gl_008593_Class_I	N/A	N/A	Chr08	45565171	Unique_Gl	Tm1_Mira454_Contig_1892	GTATTTAGCCTCAAGTATATGTTGTTGTGCAAGATAATGGTGAGCCAGGC[C/G]GATGATGTTGCTAGTATAATATCATCCAAGGCAGGGCTACAGTATGTGGG
Gl_008596_Class_I	N/A	N/A	Chr08	45565354	Unique_Gl	Tm1_Mira454_Contig_1892	TTCAAGGCTCAACTAGAGGAAGACCCAATTGTTCACAGGCACCTTTCTTC[C/G]CTATATGACACTCTATTGGAGCAGAACCTGTGCCGATTGATTGAGCCTTT
Gl_008711_Class_I	N/A	N/A	Chr12	11904481	Unique_Gl	Tm1_Mira454_Contig_1920	TCCCTTTTCTTATAAAACTCAACTTTGTATTGATCAGCTTCCTCAATTAT[T/C]TGGCTCAATAACTCCTTCTCCCTCTTCTCCTTCTCCTCCAACCGAATTGC
Gl_008740_Class_I	N/A	N/A	Chr07	58098793	Unique_Gl	Tm1_Mira454_Contig_1928	AGTGGGGATGGCAATGATAACCCGGCACCACTTGCTGCATTTTTCTGCTC[A/G]ATATTCAGAACCGAGGTGTTATGCTGCTCCACGTTCAATGCTGTAGTTGA
Gl_008951_Class_I	N/A	N/A	Chr04	48695296	Unique_Gl	Tm1_Mira454_Contig_1985	GCCTCATGTCAGTCGGTCTTCTGAACCTCTCGTTCACAAAGATGCATCGA[T/C]TAACAAGAATCCGTACCAGAGAGGACATATTTTCTTAGGACCTGGTTTAT
Gl_009186_Class_I	N/A	N/A	Chr07	32373840	Unique_Gl	Tm1_Mira454_Contig_2039	CCATGGCACAATCCCAACTTGAATTGTCCGATAGTTAATGTTTTGGTCTC[A/G]GGATATCTTGTATCTTCATCATATTCACCTCTGGTAATATGCAAGTCAGG
Gl_009264_Class_I	N/A	N/A	Chr06	40968145	Unique_Gl	Tm1_Mira454_Contig_2060	TACCGTCTGATCCTGGGACCAAATAACTGTACGGAACTTTGACGTGCTTA[T/C]CGCCCACCAGAATTTTACGTAGAGTTACGTAGTAGAACTCTTTGAAAACT
Gl_009344_Class_I	N/A	N/A	Chr06	48700699	Unique_Gl	Tm1_Mira454_Contig_2076	ATTATGAGTCCAAAATCTATACTTGATAGCAAGCCCTGTTCAGCTTTGAA[A/G]AACCCTTTTTGGTCTGAATCAAGTACTCCTAAAACCCCAGAACCTGAAGC
Gl_009345_Class_I	N/A	N/A	Chr06	48700233	Unique_Gl	Tm1_Mira454_Contig_2076	ATGATTGCATTGTTGAAAGCTGTTGTGGGGTTGTTGGTTTCTCCTCTCCG[A/C]AGAGAAACGGGTCAAGTTACCAATCAGAAAATTTCCTTAGCTACTGTTAT
Gl_009463_Class_I	N/A	N/A	Chr06	41857392	Unique_Gl	Tm1_Mira454_Contig_2105	TATGTCCCAACCATGGGTGTGCTCAAAACTAGACACTCTTCTTCCCAACC[T/G]TTTGGAAAATCTTCCAAGGTGAAGCCTGAATGAAAGAGTATAGATATCAG
Gl_009474_Class_I	N/A	N/A	Chr13	34620348	Unique_Gl	Tm1_Mira454_Contig_2110	CTTTAATATAATATCTCTGCCTCCAGAGTCTATGATATGGCCCTCAGCAT[A/G]TGCTCCTCAACAATTTCAGTACCAAGTAACTCAGATGGTTTCTGAGAAAT
Gl_009788_Class_I	N/A	N/A	Chr06	40182265	Unique_Gl	Tm1_Mira454_Contig_2184	ACGAGGGCGACGACAGCCCCAGATTTGAACTTGAATAAGGAAAGGTCACG[A/G]CTGGATTCTTTGAGGCTGGTTTCGACACGGTCGATCTTCTTGGTTTTGGA
Gl_009878_Class_I	N/A	N/A	Chr09	24949779	Unique_Gl	Tm1_Mira454_Contig_2201	ATTGTTCTAAACAAGGTATTACTTGTGGGAACAAAAACAACTACATATAT[T/C]GGAAAACCTGTGGTAACTAATGCTGCTGTACATGCTGTTGTTGAGGAGCA
Gl_009879_Class_I	N/A	N/A	*	0	Unique_Gl	Tm1_Mira454_Contig_2201	GTAGTTGTCTTCAAATATAAGAAGAAGAAAAATTATCGGAGAAATATTGG[A/G]CATCGACAGCCAAATACTCGGATAAGGATAACAGGCATCACAGGCTACCA
Gl_009957_Class_I	N/A	N/A	Chr02	45199887	Unique_Gl	Tm1_Mira454_Contig_2218	TAGATAGATCCCTTTATCTCCTTTCCTCAAGGAGCTGATACAATGTTTTA[T/G]AAACTCCCTATCTGCCTCGAGTGCTTGTAATCTTTCATAAACATGGTCCA
Gl_010450_Class_I	N/A	N/A	Chr09	6612282	Unique_Gl	Tm1_Mira454_Contig_2318	CGGCGCCACTGAACTTGGACTTTGATGAGGAAAGAAGTGAAGGAAATGTG[C/G]TGGCTATGCCACAGCTCATTAGTGTGTTGGCGGCCATTGTTGTGTGTTCT
Gl_010658_Class_I	N/A	N/A	Chr02	62614277	Unique_Gl	Tm1_Mira454_Contig_2361	GCCACACCGAATGGAGAAATGCAGTTCACTCTAATCCCATACCGCCCTAG[T/C]TCACAAGCCGCGTTCTTTGTCAATCCAACAATGGCGTGTTTCGAAGCCGT
Gl_010759_Class_I	N/A	N/A	Chr09	28913604	Unique_Gl	Tm1_Mira454_Contig_2385	ACGCAGAAAGTCCAGATATTTTACACTATGCTTATTCCCATTATAAAGGC[T/C]AACAAGATTTGATTCTAGCACTGAAGTAATGGAACTCACATCTCGGCAAC
Gl_011081_Class_I	N/A	N/A	Chr08	17917583	Unique_Gl	Tm1_Mira454_Contig_2454	TGGTCACCACTACAAGGCTGACAACCCGTGAAATGAGTGATCAATGGTCT[T/C]CTCCAACTCCCTTTCCCATTCCCAGCTTCCTTCAGGAATTCTTCCCTAAA
Gl_011492_Class_I	N/A	N/A	Chr02	61005932	Unique_Gl	Tm1_Mira454_Contig_2536	CAGGACCAGCTAACCAAGGCTGGTCCAAATGAAACGGCTGGGTTCATTGA[C/G]GCTCCGTCGAATGCCCCACCAGCTAAAATATTGGCTCCCACGATTAAACC
Gl_012037_Class_I	N/A	N/A	Chr08	50126409	Unique_Gl	Tm1_Mira454_Contig_2645	AAATCAGTTATAGAAAACTGTGGTAGCGGATTACTTACACAGTACGCACC[A/G]GAAGGGGTCCACATATACAAATGAGAGCTGCCAGTGCAAAGAACAAGACG
Gl_012039_Class_I	N/A	N/A	Chr08	41331086	Unique_Gl	Tm1_Mira454_Contig_2646	GAAAAACCACATGGTCTTGTAACTAAACACATGTAATGTAACACTCAAAA[A/G]CTCAAGTAAATTTTTCGTCACCAACTTTTTCATATTAAATTCCTAATTAC
Gl_012710_Class_I	N/A	N/A	Chr05	57453025	Unique_Gl	Tm1_Mira454_Contig_2778	TCATTGTTCTGTGTCTGGAGCACCTCTTAACAAATGCATAAAAACACCAA[A/G]AACTTACTTCACATATTACACTTAATTAAAACATAATGTATCTATTAAGA
Gl_012861_Class_I	N/A	N/A	Chr03	12307365	Unique_Gl	Tm1_Mira454_Contig_2810	ATAAACTCAGCAAGGTAGGCCTTGACAGACCCCAAACTGAAGGAATCATC[A/G]AAGCGACCAAAGGCGATTCCTGCCATCTTTGAAAGCTGATAAGGATATAG
Gl_013200_Class_I	N/A	N/A	*	0	Unique_Gl	Tm1_Mira454_Contig_2861	ACGGCCGCAACATCCTCCTCTTCCTCTTCCTCTTCCACCAACAACACCGC[T/G]ACTTCCGCTACCGACGATAAATCCTCGAGATCTACGCCGACTCGTTCACA
Gl_013201_Class_I	N/A	N/A	*	0	Unique_Gl	Tm1_Mira454_Contig_2861	TCGAGATCTACGCCGACTCGTTCACAGGACAATCGATCCGATTCCGCTCC[A/G]CCTACAACAGCTGCAACAACGGCAACAGCAACGACGAATAGTCCGATGAC
Gl_013202_Class_I	N/A	N/A	Chr04	47569828	Unique_Gl	Tm1_Mira454_Contig_2861	AGCAACGACGAATAGTCCGATGACCGCTTCAAATCGGTCTGGATACGATA[C/G]CGCGGAAAAGAAGTCGGTGAATCGATGTTCTGGTTGCAGAAAACGCGTTG
Gl_013203_Class_I	N/A	N/A	Chr04	47570003	Unique_Gl	Tm1_Mira454_Contig_2861	AGCTACGACTACAAGGCGGCGGGTCGCGAAGCCATCGCTAGAGAAAATCC[C/G]GTGGTTAAAGCAGCCAAGATTATCAGAGTTTGAGTTTTTACCAAATGGAT
Gl_013410_Class_I	N/A	N/A	Chr01	2904464	Unique_Gl	Tm1_Mira454_Contig_2904	TACTGTACATTGAATGCCTTCTACAGGAATTGTTGAAGAATTGAAGGACA[A/G]CCAAGAGAAGAAGCTCAAACGAAATGGAAATACTGGAAGCAAATACGTAC
Gl_013501_Class_I	N/A	N/A	Chr09	8163825	Unique_Gl	Tm1_Mira454_Contig_2924	CGAGGAGCAGATTGATTGACCGGGAAGTCTCAAAGCATATTGGACAACCA[A/G]ATGTTAAAATGCAAAACTGTCATATTCTCTGTCTAAAATGCACCTGGATC
Gl_013539_Class_I	N/A	N/A	Chr12	5422799	Unique_Gl	Tm1_Mira454_Contig_2931	GTAGTCTTGATTGCCTCGTCAAGTGTCAAGAATGATGTCTGAAGAGAAGC[A/G]AGCTCAACTAGAACCTCAATTGCTTTCACATAAGCAGCACGACACTGTTG
Gl_013737_Class_I	N/A	N/A	Chr11	303668	Unique_Gl	Tm1_Mira454_Contig_2978	TTTCCGAAGCAAGATTGAAGCATCTCGGTATTTATCACACCAGGACTAAG[A/T]GCTACAACAGCAAATCCATCAGGCATCTCCTTTGCTACTGCTCTGCTTAA
Gl_014024_Class_I	N/A	N/A	*	0	Unique_Gl	Tm1_Mira454_Contig_3052	CTGATGGGGTTCTTTCGAGGGGGTCTTTTCTTTTCCTTATATTGAGCTAC[T/G]GAAAGGAAGTAGGGTGACAAATCCAGTCCAGTGACTTTAGCCGAAGGAAA
Gl_014115_Class_I	N/A	N/A	Chr03	39616522	Unique_Gl	Tm1_Mira454_Contig_3064	CCTTGTACTCCAAAACCTTCTGGAAGAAAGTGTCACCAGCTCCCACTCCT[T/C]CACAACAAACAGAAAATGGATCTTCGAGTCCTTTGAAAGGGATCCCTTAA
Gl_014202_Class_I	N/A	N/A	Chr07	50942475	Unique_Gl	Tm1_Mira454_Contig_3089	AAACCTATGTTCCATCATATGGAATCAGAGCCCTATGGTCAGCAACCCCA[T/C]AGGATTTAGCTCTTCTCCAGAAGGGTCTGGTCACCATACAGAATGTGCTG
Gl_014245_Class_I	GOOD	N/A	Chr09	14727683	Unique_Gl	Tm1_Mira454_Contig_3094	AACGTCGGCACCTCCACCACGTCCATGTCCTTGAGGAACTGCATGCAGCT[C/G]TCGTTCTCATCACCGTTCATCCTCGCGAAAACCACCGAATCCATTTGCCT
Gl_014254_Class_I	N/A	N/A	Chr05	37342309	Unique_Gl	Tm1_Mira454_Contig_3096	ATATATGTTCCCAAAATCTTGTCCCAAATGGAGAAGAATGGTTGGGAGAA[A/G]TTGTATTTGCCACCGTAAAGCTGATGGTGGAGATCATGATACGCGGTGTT
Gl_014397_Class_I	N/A	N/A	Chr07	12584697	Unique_Gl	Tm1_Mira454_Contig_3124	TAAGCTGATATCGAGATCCTTCCTTGAGAGTAAACAGGACAAGGCCTTCA[T/C]GATTCAAATCCAATGGCAATGGATAAGAAACTTCCTCAAGGTCATTCGAA
Gl_014507_Class_I	N/A	N/A	Chr04	7125592	Unique_Gl	Tm1_Mira454_Contig_3144	AAACACCCTTGCTGTTATTAACCAGCCATTGGATGGTTGTATATGTACTC[A/G]ATAGCAAGATTGCATGAGTCGATTTTGTCAGCTTCCTTATCTGGAATTTC
Gl_014559_Class_I	N/A	N/A	Chr13	4175680	Unique_Gl	Tm1_Mira454_Contig_3153	ACTAGTAAGCCCACTGTAGCTTGCATGCCAAGAATAGCAGCACCCATTCC[A/G]AGGAGATTCAGAACTATGCCGTTTTTCAAGCTTTTCACAACATCAGCTCG
Gl_014560_Class_I	N/A	N/A	Chr13	4174546	Unique_Gl	Tm1_Mira454_Contig_3153	CCACTGGCGGTAGCATAAAAAGTAGCCGGCGATGTGATTTTCCCAGTAAT[A/T]ACAACAGAAAATGAGAGTATCACCGCTGAAACCACAGTGCACACTAACTG
Gl_014632_Class_I	N/A	N/A	Chr05	13202684	Unique_Gl	Tm1_Mira454_Contig_3163	AACTGTTGAGCTTCTTCTCAACTGAGCCGACACAGTTTTGCTTGCTCACG[C/G]CTTCCGGATTTGTTGCATTAGAAACGCATGGTAAGTTTAGCTCAAGGTCT
Gl_014749_Class_I	N/A	N/A	Chr01	32460024	Unique_Gl	Tm1_Mira454_Contig_3183	AACTATACAAAGGTTTGTTACATATATGGCATAACAAAGAGGACAAGATG[T/C]TCTCTAACTTGTTTCAAGTGATAGCATAAGTTCTTCTAAGGAAAATCCAA
Gl_015180_Class_I	N/A	N/A	Chr07	4854782	Unique_Gl	Tm1_Mira454_Contig_3262	GAGCCAGATGCTGTAGCAACAGCTGCACCAGCAAGGCTGCCGATGGAAGT[A/G]TTCTGCAAGATCATTGGGACACAGCCAATGACCGTAGGAAGCAGAAAATC
Gl_015198_Class_I	N/A	N/A	Chr10	54978700	Unique_Gl	Tm1_Mira454_Contig_3267	TGAAATGACTAAATTGCCAGGACAAGACCCGGCACGGATTTTCCAACCCT[A/G]TTGGAAAAGCTGCTCTCCCAGACGGAAGGGCAATGCACCGAGGTAATCTC
Gl_015242_Class_I	N/A	N/A	Chr05	6555001	Unique_Gl	Tm1_Mira454_Contig_3276	TTCTCTCTTGCCTTCTCAGCCTTGGACTTGTGGATGCTTTCCATCAAGAC[A/G]CGCTTGTTCTTAAATACATTACCCTTCACCTTCATGTACATGTCATGGTA
Gl_015385_Class_I	N/A	N/A	Chr03	2438281	Unique_Gl	Tm1_Mira454_Contig_3302	TGTCACCCTATTTGCTCGTCTGCAGGCCGGGGACCGTATCCTGACTACTT[T/C]TCCGACCCCTTGAATTATCTCTCCCATTGCTTTCGGAGAATACATCATCG
Gl_015651_Class_I	N/A	N/A	Chr09	17505509	Unique_Gl	Tm1_Mira454_Contig_3350	TCCAAATGCGTTTCTCGCTTACATTGATGAATTGAAGTAACCAAAGCTCC[A/G]GTATCAACTTTCGCAATTCCTTTCAAGAAATTATCCTTCACGAGCATAGA
Gl_015702_Class_I	N/A	N/A	Chr05	12225177	Unique_Gl	Tm1_Mira454_Contig_3358	ATGTGATCCATTTCGAATGCTAATTTATCATAAACTTCATCAGTAAAAAC[T/C]AAAACATCATTCTCAATGCATAGCGATGCAATTGTATTAAGTTCCTCACG
Gl_015808_Class_I	N/A	N/A	Chr09	19787360	Unique_Gl	Tm1_Mira454_Contig_3378	ACAAGAGGTTCAATATCGCTAATGGGGATTCCAGTCTCAATGTTTAACTG[T/C]GCTAGAGCTCCTTTCCCTGTAATAATTTCTCCTATCAATGAGAAAGCAAT
Gl_016101_Class_I	N/A	N/A	Chr07	58601573	Unique_Gl	Tm1_Mira454_Contig_3431	TTTTCGGTGTGTGGGATTTTGACCCAACTATCAGATAATGAAGAACATGA[A/C]GGGCTAAGGGAAGGGGAAGCTCTTGAAGATAAAGCTCTTCTGTAACTTGA
Gl_016166_Class_I	N/A	N/A	Chr06	39374577	Unique_Gl	Tm1_Mira454_Contig_3447	TGCTGTTTACAGTTTGCAGTCGAACCATCCTTAAGCTTTCGAAGTGCCAC[T/C]GTGATCCCTTTCAACATGCTCTACAAGCGCAACTGGATCACGAAACCCTT
Gl_016171_Class_I	N/A	N/A	Chr06	39375061	Unique_Gl	Tm1_Mira454_Contig_3447	GATTTCTTAGGCCCGGGACATTTGTGATCTGGCCCAAAACGGTGCTTTAA[A/G]CAGTGGTCTAGAGTACAGTCCCTACATTTGATTGTGTTTGAGAATGTTAA
Gl_016225_Class_I	N/A	N/A	Chr06	50087743	Unique_Gl	Tm1_Mira454_Contig_3462	TCATCGATATGGCAACAAAGTCCAACAATGTCGAAATCCTCAGCGCAAAA[T/G]GGACATAAAAACTGTGCCTTGAAATCCTCATCTCCGTCAATTTCTTCATA
Gl_016227_Class_I	N/A	N/A	Chr01	50095317	Unique_Gl	Tm1_Mira454_Contig_3463	CATGGCAGAAAAAGAACAGAACAATGATCAGTCATCCGTGAAGAGTGGAC[A/G]CAGCAGCTTCGGAGGAGACATCAGCAAAGCTTATGCTCGTTACCAACTCA
Gl_016300_Class_I	N/A	N/A	Chr09	6469905	Unique_Gl	Tm1_Mira454_Contig_3477	TCGTCAAATACTAAATCAAAAGATAATTGAGGGCAACTCTGGTGGGAAAG[T/G]GTTCCCAGAATAAGTTTCTTCCCATCAACATTCACATAGAGTGGAACGGA
Gl_016515_Class_I	N/A	N/A	Chr13	14533941	Unique_Gl	Tm1_Mira454_Contig_3529	ATACACCCTTTGGTTTCCCCTTCCCTTGGTCAGTTGTGAGGGAAACTTTA[A/C]ATTAGTCCAACCGTCGCAACAAGTATTCAACTTGAACTTCCTTTGTTAAG
Gl_016516_Class_I	N/A	N/A	Chr13	14534126	Unique_Gl	Tm1_Mira454_Contig_3529	AGTTGAAAGTTTAGCTCTTGACCATATGTTTTCGTTTTCATATCTACTCT[A/C]TTTTTCACTGCTGTTTCCACTGTTTCGTATGTTAGCAACTCCATCAATCG
Gl_016581_Class_I	N/A	N/A	Chr02	62583919	Unique_Gl	Tm1_Mira454_Contig_3540	AACCATTACTGTAATCCAAGAGGAAAAGATTCAAAGAGGCGGAACCGTGG[A/T]TCGGATTCAGACACGAGCGGCAACAGCAGGGGCAGCGGCAACGGCGACAT
Gl_016677_Class_I	N/A	N/A	Chr09	17063456	Unique_Gl	Tm1_Mira454_Contig_3565	GATATAGTAAGGAAGGACTTCGGTCTAAGCTCATGCTGTACAAGAGCACC[A/T]AGATTGCCATGGTTGTTGAGCTTTGCCTTCACCAGTGTGTGTGGATCAAC
Gl_016743_Class_I	N/A	N/A	Chr06	43459367	Unique_Gl	Tm1_Mira454_Contig_3573	ATTCAGTGTCCCAGGCCAATATGCTGACAGTCCAAAAGATATTTCACCAG[A/G]AGTTTCTCCTGGACAAGCGAGAATTGCTTCAAAACTGCCCTTTTTGATTT
Gl_016757_Class_I	N/A	N/A	Chr08	750008	Unique_Gl	Tm1_Mira454_Contig_3579	ACCAGCGAAATTGAATCAAAATAATTTCAATAACAGCCCTCATTTTTCAT[A/T]TCACTAACAATCTCTTTAGTAATTCTAGAACAGAAAATATCACCAACTGA
Gl_016938_Class_I	N/A	N/A	Chr04	26858440	Unique_Gl	Tm1_Mira454_Contig_3616	GCAAAGATTGCATATCCTGCTCTAAGAGACTCAGGCGCATATATCTGTGA[A/T]GATGGAACACTCTCTAACTTTGTTTGTAAAATAATTGCAACAATTACACC
Gl_016951_Class_I	N/A	N/A	Chr08	50035013	Unique_Gl	Tm1_Mira454_Contig_3623	ATCTGCACGAAGCGATCGAGATAAACATAGGCAACCACGAAACATGATGG[A/G]CTGCAATTTGCATACTTAAAGATCCTCTCGAGATAGCTTTTGATGGAAAT
Gl_017011_Class_I	N/A	N/A	*	0	Unique_Gl	Tm1_Mira454_Contig_3636	AGTAACCTTTGAAAATTCACTTCTGTTTTACTCCTTCCCATCTCTAATCC[T/C]TGACCTGCAGCAGGTTAAGAGTTGATTTGCTGTTGAATTGGGAGTGCAGC
Gl_017457_Class_I	N/A	N/A	Chr07	29702017	Unique_Gl	Tm1_Mira454_Contig_3728	AAAAAGAGCAAATTCATCGCCATCGCTGGTCCCATCTCTAACGAGCAGTC[C/G]GCTCACTCTTTCCTCAACCAAGTCAAGGATCCGCGTGCCACTCACAATTG
Gl_018116_Class_I	N/A	N/A	Chr07	32520846	Unique_Gl	Tm1_Mira454_Contig_3878	AAGAGAACAATGCTGGTTGGTCTCATCCAAGCTTGGTTTAATCAGCTCAA[A/G]GCAAGAAAGGTTGACTGGCAAATTGGTGCTTCCATCCACCATCCCTGATA
Gl_018191_Class_I	N/A	N/A	Chr08	16784833	Unique_Gl	Tm1_Mira454_Contig_3892	GGGAACCACCAGGAACAACCCCTCAGGCTCAGCTGCCGCCAAAAACTCCC[T/C]CAATCATAACTACAAGTGTGAAGTTTGTAACAAATCGTTTCCAACTTATC
Gl_018601_Class_I	N/A	N/A	Chr09	11252799	Unique_Gl	Tm1_Mira454_Contig_3986	AATGTGAACGAGAATTTCCCAGAGGAGGAATCAAAGTCACCAATGCCAAC[A/G]AGATTGAGGTCTTTAAAAAGGCTTTTAAGCAGGGAGAAAAGGACGATCCC
Gl_018878_Class_I	N/A	N/A	Chr04	43139231	Unique_Gl	Tm1_Mira454_Contig_4044	GTGCTCCCAATAAACCAGTAGAGAGCCCACTTAAGATTACAGAGGGTATA[T/C]TTCAAAGCTTTGGTCCAATTCTCTTGCTTATTGAAGCTTTGTGTGATGGA
Gl_019637_Class_I	N/A	N/A	Chr09	1601718	Unique_Gl	Tm1_Mira454_Contig_4198	ACTGCACTGTTACACTTGAATCCTGAACCAAATGCTATTTGCCATGTTCT[A/G]TCACCCCTTCTAATTCTACCCTTAGCTTCGGAGTAAGCTAATTCGTACCA
Gl_019664_Class_I	N/A	N/A	Chr09	2457549	Unique_Gl	Tm1_Mira454_Contig_4206	GCAATGGAGTCTTAGTGGACACATTGTAGTATGAGTAGGCTGCTTTCAAA[A/T]TCGAATAGTTCTGGTTGCCAAGAATAGACGAGGGAAGCGTGTAGAAGCTG
Gl_020136_Class_I	N/A	N/A	Chr09	23441719	Unique_Gl	Tm1_Mira454_Contig_4296	GCGGATATCCGGAACCAATCGTTGTCGTTGGACTTATTCATCTGCGTGTA[A/G]GCGATCAAAGCCTTATACTCCTCCTTCAGCCGCTGAGTCCATGCCGCTCC
Gl_020175_Class_I	N/A	N/A	*	0	Unique_Gl	Tm1_Mira454_Contig_4306	GCTGAATGTTTCCAATTATGGACAAACCACTCATGGTACCCGCGAAAGCA[A/T]AGCAAAAGGTTCCGCTGCTGTCTACTGGAATCAAATAATTCGTCGCCGGC
Gl_020327_Class_I	N/A	N/A	Chr04	59795239	Unique_Gl	Tm1_Mira454_Contig_4340	CGCTCGCCCACGATCACCATCCAAGGGATCTTTGAGTCTATGGCATATTC[A/G]ATGTGCTTCATCACCTTTTTATGAACCTTGTATTCTGCTTTGATGTCTAC
Gl_020582_Class_I	N/A	N/A	Chr09	7057141	Unique_Gl	Tm1_Mira454_Contig_4396	AAAGAGTAACCACAGGTTAACAAAAACGGCCGCTTTGGTATCATCCTCAG[T/C]AGTGCAATCCCCATAGCAATGGCTGCAAAAATCTTGTGCAGTGAAATTGT
Gl_021030_Class_I	N/A	N/A	Chr07	4671724	Unique_Gl	Tm1_Mira454_Contig_4481	TGGTAGCTCCTCAAAGTATCTAAGATGGGTTTGGTCTTCTTCTCTAAGTC[T/C]TTCCTGTGTTCGGCCATTTCAACCAACACCCCATGATTAATTTCAGGTGT
Gl_021141_Class_I	N/A	N/A	*	0	Unique_Gl	Tm1_Mira454_Contig_4504	GCTGCCCTTTCGGTTTCATCGCCGCCCAAACCAGCTGGTTGAAGCAGCTC[T/C]AGTGTTACAGTGGAAGCTAAAGCTTTGGTTGGGGCAGATGAAACAGGACC
Gl_021502_Class_I	N/A	N/A	Chr12	25931909	Unique_Gl	Tm1_Mira454_Contig_4569	GGCTCGGAGCTGGCAGTGCTGCTCGTGGCAAGAGGAGAATCACAAACACT[T/C]AAAGTCCTGCTCTTTGTGGATCCCGATCTCACACTATATATGGAGGAAGC
Gl_021619_Class_I	N/A	N/A	Chr08	43513708	Unique_Gl	Tm1_Mira454_Contig_4588	ATCACGGAAACAATCCCAGCAACGTAAAATACCATGAACAAGCCAATAAC[A/C]CAAGGCATCAACAAGAAACCTATAAAGAAAGTAACCGATCCACACAACAT
Gl_021653_Class_I	N/A	N/A	Chr08	54273459	Unique_Gl	Tm1_Mira454_Contig_4601	CATACCCATCTACCAACAAGGATTGTCCTCGATGGTGATGTTGTTGGTGG[T/C]GTAACCCTTCCCTCTGCTCCTCCATCAGCTCCCTCACGGTACTTCCTGGC
Gl_022005_Class_I	N/A	N/A	Chr06	47765042	Unique_Gl	Tm1_Mira454_Contig_4668	AGATGCAAAACTGTCTTTGGCCACTTCCCTTTACTAATGAGCTGTGCACC[A/G]GTTACGATAAAAACACCATTTGAGACTTCTTGTAACCAGTTAGGGTCATG
Gl_022091_Class_I	N/A	N/A	Chr08	51943395	Unique_Gl	Tm1_Mira454_Contig_4681	GGTGGGGTCATTTGCATGTAGAACTGGGTGGAGGAAAGTTTCAGTGCTCT[C/G]AGCTCCTGAACTTCTTTCTGCAACCGTCGGTTCTCTTCCGTCAGATTTTC
Gl_022099_Class_I	N/A	N/A	Chr03	30088083	Unique_Gl	Tm1_Mira454_Contig_4686	TTACTGGGGACCGGACTTAGAAAAACTGGTTGCAGTTTAAGGTTTGGATT[T/C]GGTTTAATCCTGTTTGCTTCCCTTTCATCTGGTGGACGTAGAAGTATTCT
Gl_022103_Class_I	N/A	N/A	*	0	Unique_Gl	Tm1_Mira454_Contig_4687	TGGTAGCCTGTGATGCCTGTTATCCTTATCCGAGTATTTGGCTGTCGATG[T/C]CCAATATTTCTCCGATAATTTTTCTTCTTCTTATATTTGAAGACAACTAC
Gl_022104_Class_I	N/A	N/A	Chr09	24949779	Unique_Gl	Tm1_Mira454_Contig_4687	TGCTCCTCAACAACAGCATGTACAGCAGCATTAGTTACCACAGGTTTTCC[A/G]ATATATGTAGTTGTTTTTGTTCCCACAAGTAATACCTTGTTTAGAACAAT
Gl_022254_Class_I	N/A	N/A	Chr09	47006503	Unique_Gl	Tm1_Mira454_Contig_4720	TCATCTTTACAGATTAGGAGTTGTACATAACTATCTGTTCAGATTCGATG[A/G]TGTAGCCATCGGTATGGTCAGGGCAGCTTGGGAGTCATCAGAGATATTGC
Gl_022450_Class_I	N/A	N/A	*	0	Unique_Gl	Tm1_Mira454_Contig_4756	ATGCAAACCAAGGCGTGGATCGTAGCCACCCTGACGAAGTTTAGGTGCTT[C/G]AGGCCTAAATTCTTGTTCTCAAACTCTAACCCCTTCTCCATGGTTGCCAT
Gl_022600_Class_I	N/A	N/A	Chr02	62587708	Unique_Gl	Tm1_Mira454_Contig_4791	ATGAGTTTAGCGACGGAAGAGGTGGCTTCGGAAAGGATGGCGGAGGTGTC[C/G]ACGCCGTCGAGATTGACGTTGGTTGAAAGGTTTAGGCAAGGCATCTTCTT
Gl_023263_Class_I	N/A	N/A	Chr10	57710522	Unique_Gl	Tm1_Mira454_Contig_4925	CAGCCCGGATTCTCATGTTGCCAGCTTTCAACTCTGCATGTTAAACAATG[T/C]CGGAATTCGACTCGTTCGCCTCTTCCATTTGGCTAAGCTTTTCTCCTGCT
Gl_023742_Class_I	N/A	N/A	Chr05	59246209	Unique_Gl	Tm1_Mira454_Contig_5013	GATGAAGATGAAGAGGAATATGATGGGACTGATGCCGATGATGATGAGGA[T/C]GCGTTTGATGTGCATGCACATGCTGAGGATGGTGATGAGGATAACAACCC
Gl_023771_Class_I	N/A	N/A	Chr06	41305402	Unique_Gl	Tm1_Mira454_Contig_5024	TGACCGCCCTTGATGAAGTATGGGAGTTAGCAAACAGATGTTATACGTCC[T/C]TTTCCAATGCCAAGAACAACAACAAGCATTTCTCCGATATGAATGACCTA
Gl_024153_Class_I	N/A	N/A	Chr05	47476129	Unique_Gl	Tm1_Mira454_Contig_5099	CTTTGCCCCATCTTGGTTTCTTTCCCGGTCTCGGATACAACGAAAAAGAA[T/C]GTTATATAGACTTGAACCTAATTTCTTTCTATAATTTTAGACACTATTTG
Gl_024183_Class_I	N/A	N/A	Chr06	36087183	Unique_Gl	Tm1_Mira454_Contig_5106	GATGCTGGTTCAGGGGGTGCTGCGACCGATGGTAGCACTACCTCTACATC[A/G]GGAACATCTGCTGAGAAAGTATCAACCGATAAGTACCGAAACTACGGGGT
Gl_024229_Class_I	N/A	N/A	Chr07	6580885	Unique_Gl	Tm1_Mira454_Contig_5115	TGCAAAAGCCAAATAGATTTAGCCAATTTTAGAAAGGCTTGGTAAAATGG[A/G]GTCCTAGGATGCCCACCTCCTGTTACATAATTACGCTGGTCTAAATTTCC
Gl_024230_Class_I	N/A	N/A	Chr07	6581003	Unique_Gl	Tm1_Mira454_Contig_5115	TCTTTGGATGAACAACCATCAGGTACTTGCTCTGGGAAAATTTCCCGAAT[A/G]AGGAATCAGGATTCTGGCCCAACATGTCCAATGGATCCATCTCCCTCAGA
Gl_024300_Class_I	N/A	N/A	Chr07	843493	Unique_Gl	Tm1_Mira454_Contig_5130	ATACTGATTTGCAAGGCTCGGGTACCCAAGATTCTAGCACGCTCGTATTT[A/G]GTCATATACTTTGATGTTTTACGAGTAGTTTTGTCTTTAGCATCTTGGTC
Gl_024617_Class_I	N/A	N/A	Chr01	35514571	Unique_Gl	Tm1_Mira454_Contig_5186	TACAAGATCCACGCCGACAACAACTCTTTGTACAACACACCTCCATGTTA[T/C]GGGATTTATATGTGCGGGCTGGTGTTTGAAGACCTTTTGAAGCAGGGAGG
Gl_024772_Class_I	N/A	N/A	Chr03	1009918	Unique_Gl	Tm1_Mira454_Contig_5216	CCTAAAAACAAAGACAGCATGGAGCTCATGAAATCATACTTTGATGTCGA[A/G]GACCTCCCCGGTGAATTTGGTGGAAACGGAACACTGAAGTACGACCATGA
Gl_024863_Class_I	N/A	N/A	Chr10	14850258	Unique_Gl	Tm1_Mira454_Contig_5236	TTTTGTCCCATATGTGGTTGATTGCCAATAGATTTCTTCTCCTCCTGGTG[A/T]AAGCGTTTTCAGGCTTTGCTATGTCTTTAATCGTTGAAGCTGTAGAAGCA
Gl_024925_Class_I	N/A	N/A	Chr13	19833660	Unique_Gl	Tm1_Mira454_Contig_5248	AAGTTCTTGCATAACAGAAGATACTATCCAAAATTTAGGTTCTGGACATA[T/G]AGCAATAGCACCCCATAATAAAACCATAGATAATCTAAACCAAAAGAATT
Gl_025131_Class_I	N/A	N/A	Chr09	9722429	Unique_Gl	Tm1_Mira454_Contig_5295	GTTAAAGGGAAGGCTGCCATTGATGTTGTCTGCAACCCGTTGGGGAAGTC[T/C]GGGGGTGCTCTGATCCAGCAGTTCATGATCTTGACCTTTGGATCACTTGC
Gl_025182_Class_I	N/A	N/A	Chr09	1530781	Unique_Gl	Tm1_Mira454_Contig_5305	GGCTGCAATAATTTGAAGGCTTACTTTTTATGAGGGACATTTGTTTCTGG[T/G]TTCGTTGAACAACTGTTATGATGTTCTATTCCTGCCAGGTCTGCCATTTG
Gl_025227_Class_I	N/A	N/A	Chr01	11179716	Unique_Gl	Tm1_Mira454_Contig_5313	GGTGGTGGGTTGATAGCACCACAAGAAGCATGCAATAGAATAGCAGATGT[A/G]GTGCAGGAGGCCATAAAGAAGATGGAAATGGTGGCCGATGAGAAAATGAG
Gl_025380_Class_I	N/A	N/A	Chr02	3861029	Unique_Gl	Tm1_Mira454_Contig_5347	AGCTTTGCAAAAAGTGCAATTCCAGCTACAGCAAGATACATTGGCAGTGT[T/C]GCTGTATCTAGAAAGGATCTTGATTCGGGAACCTCCACAAACAACTGAGC
Gl_025381_Class_I	N/A	N/A	Chr02	3861117	Unique_Gl	Tm1_Mira454_Contig_5347	CAAACAACTGAGCCTTCTTGGGGTTCCTCCTTTTCCTCGTCTTCTCGATT[A/T]CAGGAACCTTTTTCTTCAAGGTTTCAGAAGGACCATCATCACGGGATAAT
Gl_025383_Class_I	N/A	N/A	Chr02	3861610	Unique_Gl	Tm1_Mira454_Contig_5347	AACAATTAGGGGCAAAGACAAGGACGTTGAGTCGAGAAAACGATAAAGGA[C/G]AAGTGCGAAGTTGAGTAAAGGCAGCTCGTTTCCACTCAATTGAAGCAAAA
Gl_025553_Class_I	N/A	N/A	Chr05	24095735	Unique_Gl	Tm1_Mira454_Contig_5386	TTTTCAATTCTTTCCCTAATGATTGGGTAATTTGGAATGTTCAGAACAAA[A/T]TGCAGGTTCAATTTGCAGACAGACTGGCGAAACACACTTATATAGTTCAA
Gl_025657_Class_I	N/A	N/A	Chr04	56274303	Unique_Gl	Tm1_Mira454_Contig_5410	TTTTTCAGTCTTCTTTTCGGCACCAAAATTTAAATTTTGATGTTGAAGTA[A/G]TCCGGGTCAAAATGGTGTAATCGCACGTATCCATCCTCCCCGCCACTCGA
Gl_025663_Class_I	N/A	N/A	*	0	Unique_Gl	Tm1_Mira454_Contig_5411	TCCTTCACAGAAGTTTTTGACTCAGGTTCTGATTTAACCTTCTTCAGAGG[A/G]GTACCATTTGATGCTTTTGTATCATCACCTTTTCTCTTTCCCTTTGATGA
Gl_025927_Class_I	N/A	N/A	Chr03	45706168	Unique_Gl	Tm1_Mira454_Contig_5459	TTGATGCCAGGGTAAGAACAAGTGAGCTTCCTTCCACATGGTATCCATGA[A/G]ATGGTTGAGCCTTCATCAAACAGGTAAACTGGACTGAAATGCTCCACCCC
Gl_026068_Class_I	N/A	N/A	*	0	Unique_Gl	Tm1_Mira454_Contig_5486	CTGTACTGTCCCTGACGTGGAAATTGGTGAACTTCGATCATTTGATGAAA[T/C]CAGAAATGAATTCGGTTCACCACTTGTATCAAAAGCAGAACCATTTGAAG
Gl_026070_Class_I	N/A	N/A	Chr07	20457191	Unique_Gl	Tm1_Mira454_Contig_5488	GCACCTATAGAACCAGATGTAGTGAGTCCCATATGGGCTACTATTATATC[A/G]GCACCCGCTTTTGCCATTTCCACAGCTTCGTTAGTGTTGAAAGCATACGG
Gl_026147_Class_I	N/A	N/A	Chr07	20409312	Unique_Gl	Tm1_Mira454_Contig_5502	TTGCACGGCAATTAGATGAGTTGATTCAATCTCTATCATCGGCAAAAGAT[A/T]TACTGCCCCCTTCATATAACTTTCTCCAGGGTTTACCTCTTTCATCATTG
Gl_026155_Class_I	N/A	N/A	Chr11	4163902	Unique_Gl	Tm1_Mira454_Contig_5504	GGCTTCTTCATAGGCAGGGAAGATGGAACAAAAGAATTGCAGCGAGGGCA[T/C]CTGGGATTTGTATTTGAAGCTATGACATATAATAAGCAACCAGGGCATGC
Gl_026156_Class_I	N/A	N/A	Chr11	4163773	Unique_Gl	Tm1_Mira454_Contig_5504	GACGACGTTGCAGGCGGCGATGACGGTGGCGGTGGTGGTGACGATGAACG[T/C]TTCTTCATGTTTCCTCCTTTTTCTGCTCTTTCCAGGGCGTGTTTAACCTT
Gl_026158_Class_I	N/A	N/A	Chr11	4163588	Unique_Gl	Tm1_Mira454_Contig_5504	AAACAGGTTGATTGGTGGGAAGTTCAAGTCTTGGAGCTTGGAATCTTGTA[C/G]GAAATTCGACAATGGAGTCTTGAACGATTTCCCATCTGGAGAAGCCGATC
Gl_026243_Class_I	N/A	N/A	Chr09	5096046	Unique_Gl	Tm1_Mira454_Contig_5523	CTCAGCACTTCATTCCAGCTTAGATTTCTAAGCCCAACAAACGATGAGAA[T/C]TGAGCTTGGCGATTTTGTTGAGGGTCCAGCAGCTTTGGTGACCCATTCTT
Gl_026593_Class_I	N/A	N/A	Chr09	1557417	Unique_Gl	Tm1_Mira454_Contig_5604	CCTCACTCTATGTAGAACTTCTTATTAATGGGTGGAAGCATTTTGCCGGA[A/C]GGTTTGCTTATCTTAACATCAAACTCAACCTCCATTAATCTATGGTTTTC
Gl_026860_Class_I	N/A	N/A	Chr09	6107281	Unique_Gl	Tm1_Mira454_Contig_5663	TAGTATTTGAAGTAATCCTCATTCCTTCCTTTGAACCCAATTTGTCCAAA[A/C]GTAAGAGTGATGAACAGTCCTAGGTGCCATAATACCAACCACAACCAGAA
Gl_027203_Class_I	N/A	N/A	Chr05	47476129	Unique_Gl	Tm1_Mira454_Contig_5742	CTTTGCCCCATCTTGGTTTCTTTCCCGGTCTCGGATACAACGAAAAAGAA[T/C]GTTATATAGACTTGAACCTAATTTCTTTCTATAATTTTAGACACTATTTG
Gl_027405_Class_I	N/A	N/A	Chr03	325478	Unique_Gl	Tm1_Mira454_Contig_5782	CCTTTTGCGTGCTGCAGCTTTGATGGCAGCTAGGAGGTGATCCTCTTCCT[T/C]GGCATGCTTCTGCCTCCAGAACTTAGCAATCTCTCGGTTTGTTACACTGT
Gl_027500_Class_I	N/A	N/A	Chr04	61738680	Unique_Gl	Tm1_Mira454_Contig_5806	AAGGGAGGAATGATCTTATTATCGACATGTTATTGACCCAATGCCCCTTG[A/G]TAATTACTAAAGCCACCACGGTTATCATGTTCCAATCCATCGATCCGTCG
Gl_027509_Class_I	N/A	N/A	Chr05	33862136	Unique_Gl	Tm1_Mira454_Contig_5807	ATCCTTCTCCTGGCTACCAAACCTCTGATCCAAGGGGTAACATCCTCGCT[T/G]ATCTTTATCATCAAGAAGAAGATGATGCGGTAAATTATGATCATGCTGAA
Gl_027652_Class_I	N/A	N/A	Chr04	38270530	Unique_Gl	Tm1_Mira454_Contig_5828	CAATTATCTCAGTTCAATCTGACCTTGTTGCCCCTTATGCCTTCTACACC[T/C]GTAACCCTTTCAAGTGTTGAACAGTCAATTTTAGCAAGAGATCCAGTAGC
Gl_027676_Class_I	N/A	N/A	Chr09	63898807	Unique_Gl	Tm1_Mira454_Contig_5831	GAGCAGCAACTTATCCAACTTCTCAACTGTAATCCCGACACGTCTTGCTA[A/T]TTCTTCTTTGGAAGGATAATGGTTTCCTTCCTGAAAGCACGATCTCTTTG
Gl_028117_Class_I	N/A	N/A	*	0	Unique_Gl	Tm1_Mira454_Contig_5927	TGGGTCCATTTCAGAGCAATTTCAGCTACCATGTTCTTATCCCGGGGAAT[T/C]CCCAAGCGGAGCTTAACGAAGCCAAAAGCAGGGCCGGTATGGCGCTTCAT
Gl_028772_Class_I	N/A	N/A	Chr07	8463401	Unique_Gl	Tm1_Mira454_Contig_6061	CGGCGTCAAATAAGAAGGGAAATGCGAGTGTTGTAAGGGGAAGAGAAGCT[A/G]ATTTTAGGTGATGAACAGTCTCAGCGAAGAGTTTTGGAGGGTTAAAAGAC
Gl_029306_Class_I	N/A	N/A	Chr06	41305402	Unique_Gl	Tm1_Mira454_Contig_6167	TGACCGCCCTTGATGAAGTATGGGAGTTAGCAAACAGATGTTATACGTCC[T/C]TTTCCAATGCCAAGAACAACAACAAGCATTTCTCCGATATGAATGACCTA
Gl_029364_Class_I	N/A	N/A	Chr02	61206508	Unique_Gl	Tm1_Mira454_Contig_6181	TCCGCTAGTAGGAACCCGAGTCTTGATTATGGTTTCAAAGGTGCTGAAAT[T/C]GCAATGGCCTCCTATTGTTCCGAGCTCCAATACTTAGCTAATCCGGTCAC
Gl_029632_Class_I	N/A	N/A	Chr09	24320644	Unique_Gl	Tm1_Mira454_Contig_6233	ACTGTAAAGGAGACTCTAGCAGGATGCCAGGCACCGATACAAGCAACCTT[A/G]CGCAAACCTCTGTGGGTCTTACGGGGCAGACGTGTGACACCCCAACGAGT
Gl_029666_Class_I	N/A	N/A	*	0	Unique_Gl	Tm1_Mira454_Contig_6243	GGTGGAGTGATGGACTATGAAGAGGACCGAAGCCGACCAAAGAGGAGACG[A/G]CATCCAAGATCATGAAGATAGAGAATGCAACCGATGGACCCAATGTTTAG
Gl_029667_Class_I	N/A	N/A	Chr07	6164700	Unique_Gl	Tm1_Mira454_Contig_6243	TTTGTTGACAACCTTTCAGCGACAGATGATTCTGCTTTTGAGACAGTGAT[A/G]ATGCTGCCTGCTTTTGTGATTGTTGCTTTAAAATTTGAGAAATACGAACT
Gl_029689_Class_I	N/A	N/A	Chr12	25068255	Unique_Gl	Tm1_Mira454_Contig_6250	GCCTGAGTGTTGCATAACTGAACCCCTTTGGCCCTATGGAAAATCTCATC[T/C]GGAACCGATGCTGCTCCACTCGTCGCACTCACTTTTCGAGTTGAAAGTGT
Gl_029755_Class_I	N/A	N/A	Chr06	32989097	Unique_Gl	Tm1_Mira454_Contig_6268	ACAGCCATACTTTCCCAATTATTAGTTCTTGGATCGTAAACCTGACCCCT[T/C]GGAGAGACGAAAAATGGCCACAACCAGCCTTCAGTCACAAGAAGTTTTCC
Gl_029855_Class_I	N/A	N/A	Chr12	10999759	Unique_Gl	Tm1_Mira454_Contig_6288	GTTAATTCATCAGCTAGATGAACTAGCTAACGGAAAGCACAGAATCCAGC[A/C]AACGACGAAACTGGGAACCATGACTTCAGCCTTCGTGCTCAAGGCAAAGT
Gl_029947_Class_I	N/A	N/A	Chr12	4271503	Unique_Gl	Tm1_Mira454_Contig_6307	CGAATTGAACAATCCTTGAGAATTGGCACCATTTTGCCTTGCCTCGTATT[A/G]ACCGAGAAGTTAATATTACGACCCTCGATGGCAACACTTTCAGTTGCGTT
Gl_029955_Class_I	N/A	N/A	*	0	Unique_Gl	Tm1_Mira454_Contig_6309	ATAAAACTTCTCCGTGAAATTCTCACCAGAGAGAAAGCCTATGTTTTTCT[T/C]CTGAGACGCTTCCTGAGTTTCTTGTATTTATGCTTGTTCATCTTCTTCTT
Gl_030049_Class_I	N/A	N/A	Chr08	54854405	Unique_Gl	Tm1_Mira454_Contig_6326	AAGACCTTCCCCAAAAGCAGCAAACTGTCATGAAATAGATGATCCATCAG[A/G]TTGTTATTGTTTGCGACATTGAGCTGAAATGGAACCCGAATCCAATACAT
Gl_030199_Class_I	N/A	N/A	Chr07	41644411	Unique_Gl	Tm1_Mira454_Contig_6350	TCACATGAATGGTTAATGAAGCGAGCAAAATTTCCAGCTCTTGTGGCATC[A/T]ATGTTAATTCGCAAGCATGCATTCCCAGATGGAAGATGTTCCCTAACAAC
Gl_030244_Class_I	N/A	N/A	Chr08	9148280	Unique_Gl	Tm1_Mira454_Contig_6361	TGCATTGATCTTCCAATTGCTTTTGTGCCTGCAGTCATTGGACAGGGTTC[A/G]GATGTTGGTGAAAGTTCTTCAAAAAAGCAACGCAAGAAGAAGAAAAGGGC
Gl_030470_Class_I	N/A	N/A	Chr13	25487886	Unique_Gl	Tm1_Mira454_Contig_6400	CTTATCTTTCGTCTTCATGACCCTCGAGTTCCTTCCGTAGCCCAAAGCAA[A/T]ACACATTTGCAAGTTATACATTCCAGAATTACAGTTTAAATCATCCCAAC
Gl_030610_Class_I	N/A	N/A	Chr04	53358828	Unique_Gl	Tm1_Mira454_Contig_6429	ATGCTTCACAAGAACAACACACCTTATCGGCTCCACAAATTTTGTTAAAT[T/G]TTGGTGGTTTCCTTTTAACAGTGGTTACAACAATTGTTTTCACAGTTTAT
Gl_030637_Class_I	N/A	N/A	Chr07	60874778	Unique_Gl	Tm1_Mira454_Contig_6435	AGAGGACCAGTATCCATGATATCACCACGGTTAACATCCCCGATACACCC[T/C]CTTCCTCACCGGATCACAGCAAGCCTTTGTCTCCAAACAATTCTTCTGCA
Gl_030664_Class_I	N/A	N/A	Chr10	22025215	Unique_Gl	Tm1_Mira454_Contig_6441	GGCGGCAGTGAGAACACGCTCACGGTTGAGCTTCCGCTCCGGATCTCTTT[T/C]AAGACGTGTAGTGCTGACAAAGTTTGCTTCATATACATGTTCTCCATATC
Gl_030666_Class_I	N/A	N/A	Chr10	22025452	Unique_Gl	Tm1_Mira454_Contig_6441	ACCATCTCACACTCCTTCACAAGCTCATTAAGAACATCGGTCCGGTAGAA[T/C]GGTTGTTGCAAGACCTTTTGAATGAAGGGCAAGCGAACAAGAGCACCGCT
Gl_030683_Class_I	N/A	N/A	Chr09	7708256	Unique_Gl	Tm1_Mira454_Contig_6445	CTTTGATTTCTTTACAGAGTCGAGCATGGGAAAAGCACATGTTACCTTTT[C/G]AGTGGCTTATAGAGTACAACAGTCACATATTTGGACTCAAACCTATGGGT
Gl_030716_Class_I	N/A	N/A	*	0	Unique_Gl	Tm1_Mira454_Contig_6451	AAGTGAGTACTCCTGCCTCCTTTTCTAAGATCTCTCAGTGTTCCCTTGTT[T/G]GCCCACATAAGGCCACAAGCATTGCAAAGTGTTCTGGGACCAGCTGGCCC
Gl_030769_Class_I	N/A	N/A	Chr11	8756147	Unique_Gl	Tm1_Mira454_Contig_6465	GAGTATATGTCGCCTGTTCGGAAACCCCTATTAAGAGTATCCAGAACTGC[A/G]TTCTCAATTCTGTTTGCAGCATTTGCTTCCCCTAGGCCATACTTCAAAAG
Gl_030935_Class_I	N/A	N/A	Chr08	48531809	Unique_Gl	Tm1_Mira454_Contig_6505	GGCCTACCATTTTGTTCACTATTCCACCAGTTGATGTTGCAGTAGCCAAA[T/C]TTCCTTCACTGTCAACAGCCACACATCCAACAGTGCCAATCTGGCTATCA
Gl_031054_Class_I	N/A	N/A	Chr07	25051433	Unique_Gl	Tm1_Mira454_Contig_6545	TAGATAGTACTTGCCGGTTACCTTACCAGCTGGTATTTTTCACATCTTCT[A/G]TTTTCAGACCATATGAGCGTCTAGAATTTGCTGCATTACTATTATAATTA
Gl_031220_Class_I	N/A	N/A	Chr06	45972790	Unique_Gl	Tm1_Mira454_Contig_6577	AAACTCCATTAATACCTACATTGTCTTCATAGACGGTACCCAGCAATACT[C/G]TTCTTAGATAGGATGCAATCAACTTTCCCCTTCTACTCAATTCAGCTAAG
Gl_031386_Class_I	N/A	N/A	Chr08	1757274	Unique_Gl	Tm1_Mira454_Contig_6610	GGCATGGAGTTGCTTCTCCAAGAAGGTCATAGCAGGAGCGTCTATGGAAT[T/C]GCCTTCCACCAAGATGGATCTTTAGTAGCATCCTGTGGACTTGATGCACT
Gl_031718_Class_I	N/A	N/A	Chr09	46366486	Unique_Gl	Tm1_Mira454_Contig_6675	TCCACTATGAGGTTCTATCAGTCAGTGCCTTTGGTTCCTTTGGAAATAGT[A/C]GCTTTCAAGTGTGAAATGGTGGTTGGGTTTCAGAAGGCAGCTCAATGAGT
Gl_031785_Class_I	N/A	N/A	Chr11	4524361	Unique_Gl	Tm1_Mira454_Contig_6693	CGCTTCTCTCGTACAAAACTAATCTTCTTGCTCTAGTTTCGGCTTTGGCA[C/G]TCTCCGTGGCGCTCAAAAAGAAGGGAAATCTCACCCACTACTGGTTTTTG
Gl_031844_Class_I	N/A	N/A	Chr08	52638392	Unique_Gl	Tm1_Mira454_Contig_6703	AGATAGGGTCATTAGAGCTAATGAAAAAGTGATTCAACAATTCTTGATCT[A/C]TGTCTCTGAAGCTAGGTCTTCCATCAGACTTTTAAGTAGATCACTCAGCA
Gl_032068_Class_I	N/A	N/A	Chr09	1530781	Unique_Gl	Tm1_Mira454_Contig_6752	CAAATGGCAGACCTGGCAGGAATAGAACATCATAACAGTTGTTCAACGAA[A/C]CCAGAAACAAATGTCCCTCATAAAAAGTAAGCCTTCAAATTATTGCAGCC
Gl_032200_Class_I	N/A	N/A	Chr07	1063487	Unique_Gl	Tm1_Mira454_Contig_6774	GTGAGCTCGTCACGCGCTTCCTCGATGAGCTCCTCGACCTGGCCACATCC[A/G]AGGCGCTTCTCAATCATTTCCCAATCTTCTTCCTCTTGGCAAACCTTCAG
Gl_032268_Class_I	N/A	N/A	Chr04	58437848	Unique_Gl	Tm1_Mira454_Contig_6790	ACACATAGCACATCTTGCTTTTCCTGACCATCCTCAATGACCGAGTTTTC[A/G]GTTGTTCCTTTTTTGACAGTTAAGTTATTTGGCTCGGTGCCCTGCAAGTT
Gl_032412_Class_I	N/A	N/A	Chr09	1562722	Unique_Gl	Tm1_Mira454_Contig_6823	GAAAGTGTTAACTTGGCTTGTAAAATGGCTAGGTTTTGCCCGATACACGT[A/G]CGGACCCCAAGCCCAAACGGGATGAACCCCACGGGATGTTTTGCTGCACG
Gl_032587_Class_I	N/A	N/A	Chr11	50531780	Unique_Gl	Tm1_Mira454_Contig_6865	AATCTTGCTACTTAAAACATAGCGATCTAGCATAGGGAGCAACCTTGCTA[A/G]GCCATAATCTCCAAGTTTAGGTTCACCTGAGCCATCAATAAGGACATTGC
Gl_032597_Class_I	N/A	N/A	Chr09	16467076	Unique_Gl	Tm1_Mira454_Contig_6870	TTTCTTTCAGCCATCTCTCGGGTCACTTCTTCCAGCTTACCCAAGCTTCT[T/C]GACTCAGATTGCTTAGCTACCTCAATTTGAGAAATAGCTGCTGCAACCCT
Gl_032652_Class_I	N/A	N/A	Chr06	48126286	Unique_Gl	Tm1_Mira454_Contig_6884	TGTTGGAGACTCAGTTTTCGTGCACGGTGGCCTTTTAGAGAAACATGTAG[A/G]CTATGGTTTGCAAAGGATCAATGATGAGGTGAGGGATTGGATTAATGGAT
Gl_032841_Class_I	N/A	N/A	Chr02	247083	Unique_Gl	Tm1_Mira454_Contig_6928	AATTTCAACAATGGATAAAAATCATCTGGATGTTTCATCAGTGCTCCCAA[A/G]CTCCCCATTTTGTTTTTGAAATTTTTAAACGCTTCAAAATCAGATCCAAA
Gl_033345_Class_I	N/A	N/A	Chr04	21089826	Unique_Gl	Tm1_Mira454_Contig_7063	AAGATGAGGAACACAATGTTGACAATCGCCACCTTCTTCCAAGAACTCCT[C/G]AGGTTGTCTATGAATCCAGCCTTGCATGACTGGCAGTCGAAGCATAGAGT
Gl_033503_Class_I	N/A	N/A	Chr01	29734335	Unique_Gl	Tm1_Mira454_Contig_7100	TCAGCCTGCAACCTTCCAACAACACTCAAAAACTCCCCAATTGTGGACTC[T/G]ATTCTTTCATTCAATGCTTCGGCTACAGCCTTCCCTAAGAAAAAAGCATC
Gl_033504_Class_I	N/A	N/A	*	0	Unique_Gl	Tm1_Mira454_Contig_7100	GCATCCAGCACATTCCTGCTTTCATTATCACCTGAACCAGGAGCACCACC[A/T]CGCCCAGTGCTACTTCTGGAGATAACACTACTTCTGTGAATCAGTCTGGG
Gl_033552_Class_I	N/A	N/A	Chr11	60331457	Unique_Gl	Tm1_Mira454_Contig_7110	ACACCGGGTACCACTTTGTAATATTCAGGCAATATCCCTCTATATAAGCC[A/C]CGAAAGCCTTCGGTCTGGAATATGTGTTTAAATGTGCCAAAAAGCCCTGT
Gl_033620_Class_I	N/A	N/A	Chr05	64061461	Unique_Gl	Tm1_Mira454_Contig_7134	TCAAAAGGAAAAGGGTGTGTCCAACCTTCCTACTGGAGTGAATTATAAAA[T/C]AATATTAACACTACAGATATACCGATGATAACTGGAAAAGCTGTGACCAA
Gl_033691_Class_I	N/A	N/A	Chr08	7139887	Unique_Gl	Tm1_Mira454_Contig_7149	ACTGGAACCTCTTCATGAATCTGCCCTACCATTTTGTTGACAGCACTGTA[A/C]GCTGCAGATTTTAGCCGTGAACTCAGTTCTTGATCACAAATTACTGCATT
Gl_033903_Class_I	N/A	N/A	Chr04	48695296	Unique_Gl	Tm1_Mira454_Contig_7199	ATAAACCAGGTCCTAAGAAAATATGTCCTCTCTGGTACGGATTCTTGTTA[A/G]TCGATGCATCTTTGTGAACGAGAGGTTCAGAAGACCGACTGACATGAGGC
Gl_033923_Class_I	N/A	N/A	Chr09	18662403	Unique_Gl	Tm1_Mira454_Contig_7203	CTTGCCCTTTGTGGTTTAATGGGTTGCTTGTTCAGGTACGTAAGCTTAGG[A/G]AGCAAGCTACAAACTGCCTTTCGCAGCTGGTCATCACTAATGTTGCTCTG
Gl_034337_Class_I	N/A	N/A	Chr06	32021762	Unique_Gl	Tm1_Mira454_Contig_7307	GAGGTAGTCGCTGAGGCAGCCGCCGCGGCCCGGTGCTCCACCGTGGCTGG[A/C]ACCCCAGAGGTCACCAAACGATTTATAGCAGCCGGACAGTCCATTTTATA
Gl_034357_Class_I	N/A	N/A	Chr06	41857392	Unique_Gl	Tm1_Mira454_Contig_7315	TATGTCCCAACCATGGGTGTGCTCAAAACTAGACACTCTTCTTCCCAACC[T/G]TTTGGAAAATCTTCCAAGGTGAAGCCTGAATGAAAGAGTATAGATATCAG
Gl_034362_Class_I	N/A	N/A	Chr06	50894083	Unique_Gl	Tm1_Mira454_Contig_7316	GGATTGGCCCATGAAGGCAGTACACGTTTCCCCAAATTCCTTCCTTCATG[C/G]CTGCTAACCCTAACCCTAACGCTTCCTTCCCCAACTTCAAAATTAGATCC
Gl_034517_Class_I	N/A	N/A	Chr08	54273459	Unique_Gl	Tm1_Mira454_Contig_7345	CATACCCATCTACCAACAAGGATTGTCCTCGATGGTGATGTTGTTGGTGG[T/C]GTAACCCTTCCCTCTGCTCCTCCATCAGCTCCCTCACGGTACTTCCTGGC
Gl_034764_Class_I	N/A	N/A	Chr02	18488303	Unique_Gl	Tm1_Mira454_Contig_7404	ACGAAAGAAACATGAGCCATGGATGACTCTTCTCTACTTCTCCATACCAT[T/C]CCATTTGCATTTGGTATCTTGAGCAACCTACTTGATGGTGATGTAGCGGT
Gl_034785_Class_I	N/A	N/A	Chr09	63104263	Unique_Gl	Tm1_Mira454_Contig_7413	GTGTTGCTGATGAAGATGAACTCGTAGATGAGACCAGCGAGCCCACCACC[A/G]ATAAGGGGTCCGACCCAGTAGATCCAGTGGTTGTCCCATGTCCAGCTAAC
Gl_034786_Class_I	N/A	N/A	Chr09	63104095	Unique_Gl	Tm1_Mira454_Contig_7413	TTGGCCCCCACGATGAAACCAATTGCCAATGGTGCGATTGTTCCCAAGCT[T/C]CCCTTTTTGGGATCAACGGCTGTGGCGTACACTGTGTACACCAATCCGAA
Gl_034923_Class_I	N/A	N/A	Chr06	30671188	Unique_Gl	Tm1_Mira454_Contig_7453	TTGCTTGAGCTCCTCTTCTTTTTCTTAGAAATGCAATATTTCTGTTGAAA[T/C]ATCCCTTATTTCTCATACTTCCTACATACAACATTATTTAACATCCCATA
Gl_035107_Class_I	N/A	N/A	Chr03	2271659	Unique_Gl	Tm1_Mira454_Contig_7502	TGACCAATACTGCCGGAAGCTTTTCTGGATCTGTTCAATTCTCGAAATCC[A/G]CTTCAACAATCTATTATCCTAATCAATTCGCTATCGGGTTCTTTTCTATT
Gl_035165_Class_I	N/A	N/A	Chr09	11215349	Unique_Gl	Tm1_Mira454_Contig_7517	CATTAACACAGGGTCGATTTATTCTGTATGAAAAGGAAAAGAGACACGTC[A/T]GATTCAGCTGAATTCTTTCCCTTAGACTCAGCCTCTGAATTCATCCATGA
Gl_035166_Class_I	N/A	N/A	Chr09	11215419	Unique_Gl	Tm1_Mira454_Contig_7517	TTAGACTCAGCCTCTGAATTCATCCATGAAACTTTTATGGAAATCTGTTA[A/G]ACGGGTGACGATTGCTGGAATCTTTTCTTCTTGTGGGAGTATTGTGCACC
Gl_035706_Class_I	N/A	N/A	Chr02	7727671	Unique_Gl	Tm1_Mira454_Contig_7634	AACTGGATTTGTCCATTAGCAATCATATCACCAGCATGTGGCCGCCCCTC[A/G]TGCATTTTCAGCACCCGTTCCACTGGGATACCTTTTAGTTCAAGAAAGTG
Gl_035737_Class_I	N/A	N/A	*	0	Unique_Gl	Tm1_Mira454_Contig_7648	CTAATTAACTTGACATCTTTCACTGTCCTTGGACCATTCTCCTTCTCTTT[A/C]GGCCATTGAGCAAGAACACTTTCCTTCAAGGTTGCAACACTGGTAGCAGC
Gl_035865_Class_I	N/A	N/A	Chr02	43360340	Unique_Gl	Tm1_Mira454_Contig_7677	CCAGCTATCCTCGCACCACGCCTCTTGGTGCTCATTGGCAAAGGATACAT[C/G]GATACATTTGTGGTGCAACAAGCAGATTGCCAACCGCCACAGCCCCATCG
Gl_035878_Class_I	N/A	N/A	Chr06	49839710	Unique_Gl	Tm1_Mira454_Contig_7681	CGGTTTATGGCTCCAGGGAAACCCTCGTAGAATGCAGGCCAACCGCAGCC[A/G]GAGTTAAATTTGGTTGTGGACTTGTAAAGTGGTGTACCACAACCGGCACA
Gl_036057_Class_I	N/A	N/A	Chr09	17433663	Unique_Gl	Tm1_Mira454_Contig_7726	TAAGGTACATTGGTTTCTTTGGCTCATGAAACGAGGCTGAGGTCCTACCC[A/T]TTTCGGTTGAGGTCCTCTCCCAATTTTGCCTTTTAGCTTCATTTGCAGTT
Gl_036592_Class_I	N/A	N/A	Chr03	42267950	Unique_Gl	Tm1_Mira454_Contig_7839	GCTCTATCAAGTCATATCCAAGCTCCACTCCTTGTGTCCAAATCAAAGGA[A/G]TTCAGGTTCGTACAGGAATCACATCTTCCAGATTGAGAATGAACATTAAG
Gl_037130_Class_I	N/A	N/A	Chr10	59704475	Unique_Gl	Tm1_Mira454_Contig_7965	GTTCGCATCTGTTCCTGGTATTGAGACACCAATTGCTTTAAATGTTCTAA[T/C]TCTTGGTTTTTATCTTGATACTCCTTTTGTCGTTCATGTTGGATTGCCAC
Gl_037419_Class_I	N/A	N/A	Chr09	1380757	Unique_Gl	Tm1_Mira454_Contig_8037	GAAACTTGAGCATTCCCTTTTCCGAACTGGACAGTCATTACCCAATTGGA[A/G]TCCGAGGTCTTCCCTGCTCGCTTTTGCCACACCCCGATGTGGGAATTCTC
Gl_037654_Class_I	N/A	N/A	Chr13	3772165	Unique_Gl	Tm1_Mira454_Contig_8094	ACAATCCTCGATATGATCTTGATGGCATTGTGACAGTCACCGCATACACG[A/G]AGATTCTTGATGATCCTAAGGGTTTGCCTTGCAGGGGTACTGATTAGACC
Gl_037689_Class_I	N/A	N/A	*	0	Unique_Gl	Tm1_Mira454_Contig_8099	GTGTTTGTGAATGGCAAGCATATTGGAGGCTCTGATGATCTCAGTGATGC[A/T]GTCCATAATGGTACATTGCAAAGCCTTCTAGCTGCAAGTTAATGTAAGAA
Gl_037700_Class_I	N/A	N/A	Chr02	16597564	Unique_Gl	Tm1_Mira454_Contig_8101	TTACCGTATCTGTTTCTCCGTCCCATTAAGTAGCCATCAAAGTATTCATC[T/G]ATGGATACCCATTTGTCCATGCTAGATACAGCAGCCTTGGAATGGACATC
Gl_038050_Class_I	N/A	N/A	*	0	Unique_Gl	Tm1_Mira454_Contig_8171	ACGATATCGTAGTTATACTTTTCCGCGAACTGTTCTTTAACTTTTTTCTC[A/G]GCAGCAGCAAAGAATTCTTCAAGTTCAGCTTCGGTTGGCATCTTCTCCGC
Gl_038141_Class_I	N/A	N/A	Chr07	5267407	Unique_Gl	Tm1_Mira454_Contig_8185	CTCGTCCCAGACAGGGGCCCCCCTTTGAAGTTCATGCCCCCGACACTAAC[A/G]GTTGTAGCGGAACATGACTGGATGAGAGACCGGGCTATTGCTTACTCAGA
Gl_038154_Class_I	N/A	N/A	Chr08	45565171	Unique_Gl	Tm1_Mira454_Contig_8187	CCCACATACTGTAGCCCTGCCTTGGATGATATTATACTAGCAACATCATC[C/G]GCCTGGCTCACCATTATCTTGCACAACAACATATACTTGAGGCTAAATAC
Gl_038225_Class_I	N/A	N/A	*	0	Unique_Gl	Tm1_Mira454_Contig_8205	TTTCCTTCGGCTAAAGTCACTGGACTGGATTTGTCACCCTACTTCCTTTC[A/C]GTAGCTCAATATAAGGAAAAGAAAAGACCCCCTCGAAAGAACCCCATCAG
Gl_038226_Class_I	N/A	N/A	*	0	Unique_Gl	Tm1_Mira454_Contig_8205	TCCTGAAAGAGCAATAATAGCTTTAGTGAATGAAGCATTCCGATTGCTTA[A/G]ACCTGGAGGCACACTTGCTATAACCGACCAGGCGCCCAAGTCTAAGATCC
Gl_038227_Class_I	N/A	N/A	Chr11	17575693	Unique_Gl	Tm1_Mira454_Contig_8205	TTGAACGAATACTACCTCACTGATCTGGAAGAAAGATTGAGAGAAGCTGG[T/C]TTTGTCAATATGAAAACATTGCTTACTGATCCCAGGCACATGACCATGAC
Gl_038581_Class_I	N/A	N/A	Chr06	37082652	Unique_Gl	Tm1_Mira454_Contig_8302	CCAATCACCATTCTTCTTATCTCACTTGTTCCTGCTCCGATTTCATACAG[T/C]TTCGCATCTCGAAGCAGACGGCCGGTTGTGTACTCATTTACATATCCGTT
Gl_039611_Class_I	N/A	N/A	Chr08	4870646	Unique_Gl	Tm1_Mira454_Contig_8569	ACTCTCAAGTAAAATTGCTGCCCAAGATATTGCCTTGCCCAAAACTCACT[T/C]CTCACATTCCACATTCCAACATTATCAAGAGCCATGTAAATAGCAGTCCA
Gl_039992_Class_I	N/A	N/A	Chr03	2914393	Unique_Gl	Tm1_Mira454_Contig_8649	GAAGAATCAGAACCAGATGTGACTTTCTTGTAGTTTATTGGCATGTCGTC[A/C]TCATCATCCTCAAGATCACTGAATGAAACATCCTCATCATTTCCAAGAGG
Gl_040155_Class_I	N/A	N/A	*	0	Unique_Gl	Tm1_Mira454_Contig_8687	CTTCCTTTTACATCCGTAGTTTTACGAGATAGGGATTCCCTTGAAGGTGT[T/C]TTGGTATATATCATCGATCCACGCCTTGTAAATGAACTATTTGCTTTACG
Gl_040175_Class_I	N/A	N/A	Chr09	14263128	Unique_Gl	Tm1_Mira454_Contig_8696	GGATTGTAGCCAAGCCCAAGCACATGCCAAGACCTATTCAGGGGATGAAT[A/G]CGTTTCCAAAATGTAATGAGACCAGGAGGCAGGGTCCCCAACTTCCACAA
Gl_040277_Class_I	N/A	N/A	Chr12	1659050	Unique_Gl	Tm1_Mira454_Contig_8724	CAACAGCCAACAATTCTTGAGCTGCGAAAAAGCAGTTTCCCTGAAACTCT[T/G]AACCTTCACTAAACAAAAATGGGTGCACTTTAACCCTATCCCTGAACTCA
Gl_040293_Class_I	N/A	N/A	*	0	Unique_Gl	Tm1_Mira454_Contig_8727	AAAGTCAGTCACCTATCATGACCAAATGCAGCCATTCATTCTGAATCGAT[T/C]TCTTCAACCTTTGGACCGTGGAGGGAGGGATGACGGCCATCCTTGCCCCA
Gl_040413_Class_I	N/A	N/A	Chr13	36954248	Unique_Gl	Tm1_Mira454_Contig_8757	GTGGTTTGGTTATCAATTGTTAATACAATTTTCCCAGGCTCACCCGTTTT[A/G]AAGCTGTTGGAGATCACCGTTTCATCGGCCGGACCCACTTTTCTCGTCTT
Gl_040431_Class_I	N/A	N/A	Chr08	46233496	Unique_Gl	Tm1_Mira454_Contig_8759	GGAGTTTGAGTCAGCTCGCACCAAATCAGTCGCTTCGGACCTTCCCTCAG[T/C]ATCAGTTGTGGAAGCCGTAGGGGGAGGCAGACCAAGTTCATCATCGGAAG
Gl_040716_Class_I	N/A	N/A	Chr08	55733164	Unique_Gl	Tm1_Mira454_Contig_8835	CTTCTATATGGACTGCGACTGGGGCTACGATCATTTTCAGCACTACGCTT[T/C]TCTTTCCTATAAGGACTGCGGCTAGAGCCTTGGATATTCTCAGGGCTAGC
Gl_041285_Class_I	N/A	N/A	Chr04	35846969	Unique_Gl	Tm1_Mira454_Contig_8980	GCTCTCTATATTCTCTCTACTTATTCTTCCCTTCCTTTATCTTTGTGTAT[T/C]TGTATGTCCTTTGTAGTATGTTTGCTTAAGGATCTTGTTCAGCAAATATA
Gl_041422_Class_I	N/A	N/A	Chr13	57050580	Unique_Gl	Tm1_Mira454_Contig_9015	GTGGATCATCTATCGGGTTTCAATGTAGCGAATCGGTACTTGATCGTGTT[A/G]TATTACCAGCAAGCTAAGATGAGCAAGAAGTTCGATCAGAAGAAAAAGGA
Gl_041543_Class_I	N/A	N/A	*	0	Unique_Gl	Tm1_Mira454_Contig_9047	CTAATTCTTCGTTCCACTAGCTCAAATTTTTCCTTTACAACAAGCTCCAT[A/G]ATAGTTGCTCGAGTAATCCCAGGAAGACAATAATCAGCATGAGGGGTTAA
Gl_042249_Class_I	N/A	N/A	Chr02	3861029	Unique_Gl	Tm1_Mira454_Contig_9218	AGCTTTGCAAAAAGTGCAATTCCAGCTACAGCAAGATACATTGGCAGTGT[T/C]GCTGTATCTAGAAAGGATCTTGATTCGGGAACCTCCACAAACAACTGAGC
Gl_042250_Class_I	N/A	N/A	Chr02	3861117	Unique_Gl	Tm1_Mira454_Contig_9218	CAAACAACTGAGCCTTCTTGGGGTTCCTCCTTTTCCTCGTCTTCTCGATT[A/T]CAGGAACCTTTTTCTTCAAGGTTTCAGAAGGACCATCATCACGGGATAAT
Gl_042254_Class_I	N/A	N/A	Chr02	3861610	Unique_Gl	Tm1_Mira454_Contig_9218	AACAATTAGGGGCAAAGACAAGGACGTTGAGTCGAGAAAACGATAAAGGA[C/G]AAGTGCGAAGTTGAGTAAAGGCAGCTCGTTTCCACTCAATTGAAGCAAAA
Gl_042274_Class_I	N/A	N/A	Chr13	1038241	Unique_Gl	Tm1_Mira454_Contig_9226	ACTACTATCAATGGATGCTAAAAACTTGTCCTTTGAAATAGTAGTGGGGG[T/C]GTTTGCAATAACAGAGCTGAAGACACCGGACTCTCTTAGCCCCTGGATTA
Gl_042379_Class_I	N/A	N/A	Chr09	4075015	Unique_Gl	Tm1_Mira454_Contig_9256	TCACACGAATCTTTATCGTTAATTGGTCGGAATTGTCCCAATTTGAAGAT[T/C]CTAAAACGGAATTTGATGAATTGGTTGGACCCATCGCAACACGTGGGAAT
Gl_042780_Class_I	N/A	N/A	Chr04	35110042	Unique_Gl	Tm1_Mira454_Contig_9340	CCTACCAGGACTGGCATGTTGATGAGCCTGATCCATTCTTGACTAGGGAA[A/G]GCCTTGGAGGCCAACCAGACAAGTAGAGGAGCCACTGCTCCTCCAAGGAA
Gl_042826_Class_I	N/A	N/A	Chr12	9168883	Unique_Gl	Tm1_Mira454_Contig_9351	GATGTTTCAGTAGATGCAATTAGACATTTGGAATGCTTCAGCTCGATACC[A/G]AAATTATGAGTAGAAAAATGCTTGCTAAAATTTGTTGGATACGATAGAAT
Gl_043104_Class_I	N/A	N/A	*	0	Unique_Gl	Tm1_Mira454_Contig_9424	CTCCATGATCAAGTTCATATCGATGTTTCGCACGTGGACTCTTCGCGACT[A/G]CTTCAGCTAATAACTTGCCATCTCCAATCGAATCACCAGATTCAGAATCA
Gl_043474_Class_I	N/A	N/A	Chr01	3142282	Unique_Gl	Tm1_Mira454_Contig_9518	GGCTTTGAGGAAGCCATTATCATGCTGGCCATGGCTTCTGGTTTGAGGAA[A/G]TAAGGGAAATGACAGACTCTTTTGAGTTTTAGATGTCGATACGATGTGAG
Gl_043734_Class_I	N/A	N/A	Chr09	19524450	Unique_Gl	Tm1_Mira454_Contig_9591	TCAAAACAGAGTTTACACACAGAGAAACTAATGGAACATGTTTCTCGAAT[T/C]AAATCGACATGTTGTAGAAACAGAGCAGTATCAGCCCACCATTTAGCAAA
Gl_043762_Class_I	N/A	N/A	Chr05	63965700	Unique_Gl	Tm1_Mira454_Contig_9595	GCTTCTCCATCCCTCAACTTTTGCCTCTCCAATTTTTCTTCCTCTTGTGC[A/C]CGCCTCCATTCACTAACCCACTTTTCCCATTCCTCCTTCAACATCCTTCT
Gl_043944_Class_I	N/A	N/A	Chr12	5422604	Unique_Gl	Tm1_Mira454_Contig_9646	TCCCTAACTGAGGCCAAGTATGTTGCTGGTGAGAACATCAAGCATGTTGT[A/C]CTTGAGAATGTTCAAAATGCTTCTCTTAAAGTTCGATCCCGACAAGAGAA
Gl_043945_Class_I	N/A	N/A	Chr12	5422676	Unique_Gl	Tm1_Mira454_Contig_9646	TCTCTTAAAGTTCGATCCCGACAAGAGAATGTTGCTGGAGTGAAACTTCC[A/C]AAGTTTGAGTATTTCACTGAAGGTGAGACCAAGAATGATCTGACTGGTTT
Gl_043948_Class_I	N/A	N/A	Chr12	5423021	Unique_Gl	Tm1_Mira454_Contig_9646	CAAGGTTATAAGAAGAGGGAGATAGAGAGACAGCTTGCAGAGGCCAAGCT[A/G]TTTGCTGAGGAACAGGTTGCAGAGAAGGTTTCCTTGAGAAAAGGGGTCTC
Gl_044107_Class_I	N/A	N/A	Chr05	33862136	Unique_Gl	Tm1_Mira454_Contig_9681	ATCCTTCTCCTGGCTACCAAACCTCTGATCCAAGGGGTAACATCCTCGCT[T/G]ATCTTTATCATCAAGAAGAAGATGATGCGGTAAATTATGATCATGCTGAA
Gl_044389_Class_I	N/A	N/A	Chr08	56384076	Unique_Gl	Tm1_Mira454_Contig_9741	CAAAGCCAGTACCTGTTGGGGCTAAAGCAAAGCGAATGAATAACAGAACC[A/G]GCATCAAGACTGTAAAGCTTCTTTCCTTCAGCCAAATCCCACAACAAAAT
Gl_045245_Class_I	N/A	N/A	Chr01	2782109	Unique_Gl	Tm1_Mira454_Contig_9911	TGGTCACTAGATCTACACTTGATTCTGCTCCCACTTTTTGTTCAAGCTCG[A/G]CCGAGGACATTGTTGGTGAGGTTTGTTGGTATCGGATATTGGGGAGTTTT
Gl_045436_Class_I	N/A	N/A	*	0	Unique_Gl	Tm1_Mira454_Contig_9958	TCCCTCAGGTTGTATTGCTAGGACCTTTTACTGCAGCTTGAAGTGGCGTT[T/C]TATGATGCGAGGGGCTTGTTCTCGAGTTTCTTGGTTATTTCCGCAACATA
Gl_045437_Class_I	N/A	N/A	Chr03	36863630	Unique_Gl	Tm1_Mira454_Contig_9958	AGTTTCTTGGTTATTTCCGCAACATATTTACCTTGGTAAAAGGCCTGTTG[C/G]AGCTCTAGCTCAGTGGGTTCACGGGATCCATCGGCTGCATAAGTGCCAGC
Gl_045810_Class_I	N/A	N/A	Chr06	50988745	Unique_Gl	Tm1_Mira454_Contig_10041	ATATCGGTCTGCCTTGGAATTATGAATAATTACAAGTCCACCACCTTCAG[T/C]AACTACATAGATAACACAAGGCATTAAAATTCCATAGACAAAAGCAGAAG
Gl_045811_Class_I	N/A	N/A	Chr06	50988987	Unique_Gl	Tm1_Mira454_Contig_10041	CCGGCAGAATTTCAGTAACAATCTTTCTGTTGAGGAGTTTCTGCTGTTTT[T/C]CCATGGATTCCACTGCTGCCTTCTCCTGCTCTGGGCTGTAAAAGTAAATC
Gl_046047_Class_I	N/A	N/A	Chr09	29265713	Unique_Gl	Tm1_Mira454_Contig_10100	CTTGAAGAGCATCACCCGTAAGCCTGCAAATCCTCCATTCAGGCAAAACT[T/G]TAGCACCCATTTGTTCGTAAAACGTAATGGCATTTACATTCCAATCCAAA
Gl_046178_Class_I	N/A	N/A	*	0	Unique_Gl	Tm1_Mira454_Contig_10131	GGCACACCTGATCTAGCTAACGAAACTTCAATGACTAGTGTCCACCACCT[C/G]GACACTAAAAGCCATCCATGACTTTGATGCCGGCATTCTTGTCCCATTCC
Gl_046317_Class_I	N/A	N/A	Chr10	756363	Unique_Gl	Tm1_Mira454_Contig_10167	ATAGCAAGATCATGCCTTAATCCAAAACCATCAAAAAGGCCTTCAATGAA[A/G]CATATACTTCGAGCATTGGAAAACCCGTTGAAAGTTGTACGAGAAGAGAG
Gl_046552_Class_I	N/A	N/A	Chr02	62591465	Unique_Gl	Tm1_Mira454_Contig_10220	ACTAGTTTGCCTGATTCCTTTGATGTATAGGAGTTGCGAATGGCTTCCTC[T/C]GTTGGACTTAGTTTCCTTGGCTTCTCCACTGCAATGGTGTAGCTGTCTTC
Gl_046839_Class_I	N/A	N/A	Chr07	43777014	Unique_Gl	Tm1_Mira454_Contig_10300	AGCTTGAAAACCCAGAAACAGAACAAAGAGGAGAGAAGGGATAATAAGTG[A/C]TAAGTTATGCCAAAATCCATGACATTCAACGAGCCATCCATACAACCCAT
Gl_046917_Class_I	N/A	N/A	Chr03	5659942	Unique_Gl	Tm1_Mira454_Contig_10320	TCGATGTGCATTACTACAACCTCTTTTCAGACTCATTTTCCGGCATGACT[A/G]TCCAACAAAACATCGATTTTGTCAACAATCAACGAGCCTCCGATCTTGGC
Gl_047152_Class_I	N/A	N/A	Chr01	14839225	Unique_Gl	Tm1_Mira454_Contig_10382	AACATATCAAAACGCGGATCTGTAATCAACAAAGGTGCCTTGTGAGACGA[A/G]TTGCATACCAAATAGTCCATGAAATGAACCGGTTGGCAGATATACATAAC
Gl_047386_Class_I	N/A	N/A	*	0	Unique_Gl	Tm1_Mira454_Contig_10447	AGCCAGAGCTTGAGGTGTGTGAAGATCAGCTACACCTAACATCAAATCCA[A/T]TTCAATGACTTCAGAATCATTCCCATTGAGTACTTCAATATCATATGCTT
Gl_047497_Class_I	N/A	N/A	Chr06	38619246	Unique_Gl	Tm1_Mira454_Contig_10470	TAACTCAGTTCCCTCACTAACTGCTGCTTTTCCTGTCAGCAATTCCAGCA[A/G]TACAACTCCAAAGCTATAAACATTTCCAGCCATTGTTACCCTCATTGTAT
Gl_047500_Class_I	N/A	N/A	Chr07	12422825	Unique_Gl	Tm1_Mira454_Contig_10471	ATCACCGTCTGTAAATGTGCCAAGCAAGTGATATTCATCATCTATAACCA[C/G]CAAGCATCCGCATCCTTTGCTACTCAGCTCCACCAGTTGCTCCATTATCA
Gl_047973_Class_I	N/A	N/A	Chr06	1423655	Unique_Gl	Tm1_Mira454_Contig_10583	CCAATAAACCCAAGTGCAAAGGTACCCCTGCGCTGCTTCTCTTGGCACTT[A/G]CAATTGGTTCTGATTGTAATTGCTCAGCTGACTCGGAAAAATCCAGATGC
Gl_048391_Class_I	N/A	N/A	Chr06	11935494	Unique_Gl	Tm1_Mira454_Contig_10678	AGTACTACCGGCTCCTTTTTTGTGCGCCGATTCGATCGTCAAAGGGAACG[A/G]AGACTTCCTCGGGAACGAAACGACTGCCGTTTTGTGAATGGAACCCACTT
Gl_049271_Class_I	N/A	N/A	Chr07	5119572	Unique_Gl	Tm1_Mira454_Contig_10863	AACTTTGGTTTATAAGGTTTGAGTAGATAAATTATAATAATAGATGGGTA[A/C]GGAACCCAATACATAGCATATGACCTGACCTCCACAAAATGCAAAGTAGA
Gl_049282_Class_I	N/A	N/A	Chr02	57328484	Unique_Gl	Tm1_Mira454_Contig_10866	TGCCTTCATGTTTATAAGCTGTTGGTCAAGCCTGCCCATGCACTCCAGTA[A/G]CTCCTTTGTCCTAAACTTGATTTCAATCATTCCTTCTGGCTCAAGTACAT
Gl_049461_Class_I	N/A	N/A	Chr09	25738670	Unique_Gl	Tm1_Mira454_Contig_10913	AAGAGGAAGGCAGAACGGTGAGACCGAAATGAGAATGAACGGGGAGACTA[C/G]AAGGAATCTGAGCGGTGAGAACTGAGGTGAATGAGGCGCCGGTGCCGGTA
Gl_049471_Class_I	N/A	N/A	Chr08	39012723	Unique_Gl	Tm1_Mira454_Contig_10915	CCGCACCACCACCTCCACTAGCGGCAACTGCTTTGTTTTCAATATCTGTA[A/G]CTTCTTTGCCCTCTCCGTCTTTGCTCTTACCAATATCTGCACTCACTTCA
Gl_050074_Class_I	N/A	N/A	Chr11	61137123	Unique_Gl	Tm1_Mira454_Contig_11052	CGAGGCTTAATGCAGGGGTCCCTGTTGGAGCTACTGCTTAAGCAACAATG[T/C]TTTTACTTTTGTTTGCCTTTTCAAGACATTTTGTTTTCGTTGTACCTTAA
Gl_050085_Class_I	N/A	N/A	Chr07	4244417	Unique_Gl	Tm1_Mira454_Contig_11056	AAAAATCCTTAGGGAGAGAGGGGCCAATCAAAGGCAGCATTGTCTAAATC[A/G]AATCCATCGTAGAACCTCATTTCGACATCTTCCATGCTTTGGTCATCTTC
Gl_050183_Class_I	N/A	N/A	*	0	Unique_Gl	Tm1_Mira454_Contig_11080	GCATGAATGCTTCCACCACCAGTTTGATCTCAAAGTTTAGGAATAACAAT[A/G]CGTAAAAATCCATCTAGAAACTCAGCTGAGACACTGTCCCTGTTTACATT
Gl_050246_Class_I	N/A	N/A	Chr04	8631731	Unique_Gl	Tm1_Mira454_Contig_11096	GCGAATAGATCAGCGGGAAACAGAAAATCAACGGCTGAGAAAGTATTTAT[C/G]CCAGCGGAGGATGAAACATCAACTGTTTCTGAAAGTAGCTCCAGCTCATC
Gl_050301_Class_I	N/A	N/A	*	0	Unique_Gl	Tm1_Mira454_Contig_11112	ACAACATTCCCGTTACAGCAGAACTTTTTCAGAGACTTAAGGATCTTATC[A/G]GAACTCAGTTCTTGTTTCAGACCTTCAACAGTTGTCAAGCTTTTCCTGCC
Gl_050460_Class_I	N/A	N/A	Chr13	4908881	Unique_Gl	Tm1_Mira454_Contig_11149	AAGGGGATCTCGAGGATCTTTGAATTTTGAAAGCATCTGGCGCATTTTTG[T/C]CTCATCAACCTCCCACTTCCTTTCCACAGGGATGAACTCCAAAATTTGGA
Gl_050735_Class_I	N/A	N/A	Chr09	12553814	Unique_Gl	Tm1_Mira454_Contig_11219	CCACTGTTTGGATTAGATTTGGTGCAAAGGACCTTCCGACCCTTAGCACG[A/G]CGACGTTTCAATACAGCTCTTCCACTAGTGGTTCTCATTCTTCGACGGAA
Gl_050874_Class_I	N/A	N/A	Chr09	369214	Unique_Gl	Tm1_Mira454_Contig_11247	CCACATGCTCCTTGCAACTTCAAGACCACGACAAGACCATCTATTTCATG[T/C]AAAGCCACATTCCCTCCATCGGCCATCAAGCCAGGACGTACCTCATCCAA
Gl_050880_Class_I	N/A	N/A	Chr05	46915504	Unique_Gl	Tm1_Mira454_Contig_11249	TAGGAAAGCTAGTAGGTCCTAAAGCTTTCTCCTTGGGCAAAAAACCCATC[T/C]GTTTTTCTTGTACTTGAAATAAAAATACCAATTGTACTTACTATATGCAA
Gl_050960_Class_I	N/A	N/A	Chr08	6368165	Unique_Gl	Tm1_Mira454_Contig_11268	GGCAAATTATCGACCAACAAATCCATGCATTCCATGTAGCAGTATGCTGG[A/G]TGGCTCACAGGAGGTGGCGGCAAGCTTACAAGCACAACCGCAGCCATTCT
Gl_050961_Class_I	N/A	N/A	Chr08	6368231	Unique_Gl	Tm1_Mira454_Contig_11268	GGCGGCAAGCTTACAAGCACAACCGCAGCCATTCTAGAATATCTTAATAT[T/C]GTTGAATTCAGCTTCAAAGTTGTATATAGAAACTTCTCCACTTGTTGCTC
Gl_051683_Class_I	N/A	N/A	Chr11	12679469	Unique_Gl	Tm1_Mira454_Contig_11431	CGAACCACTTGGACCTCGTCATCCTTGCGCACCGGCATAGACCGGACGTT[A/G]TACTTGGACTTCAGATCGGATGAGAGGGGTGCGCTCATTAAGACGCGGCG
Gl_051689_Class_I	N/A	N/A	Chr03	30344226	Unique_Gl	Tm1_Mira454_Contig_11432	AGGCCAAGCATGTAAAATGTTTGCAATAAAATAACATCAAGAAGTTTATC[A/T]TTTTCTGTCGATGCATATTTAAAACATATATACAGGGATGTTTCACATGG
Gl_051690_Class_I	N/A	N/A	Chr03	30344287	Unique_Gl	Tm1_Mira454_Contig_11432	ATGCATATTTAAAACATATATACAGGGATGTTTCACATGGTTCTGTATAT[A/G]ATATCAAGCTTCTACTTGCGGCCTGCTTCTTCGAGTTCTCGAAGCCCACC
Gl_051698_Class_I	N/A	N/A	Chr01	35663777	Unique_Gl	Tm1_Mira454_Contig_11434	TTGGATGATGACCCCAGTTGCTTCCTTTTAGACCGAGCCCGTCTATTTTG[A/G]AACCAGTTATAGACATTTGTTTCAGAAATTTGGCCATGCTGGCTCAGTTC
Gl_052138_Class_I	N/A	N/A	Chr06	39688699	Unique_Gl	Tm1_Mira454_Contig_11541	GCCTGCTTGGAATTCTTGGCAGCCAACAGACGTTGTATTGGAAACAGAAA[A/G]ACCAGTATATTTCACCTTGGTTCCAGAGTATAAACAATAGCAGCAGGAAC
Gl_052264_Class_I	N/A	N/A	Chr06	6191032	Unique_Gl	Tm1_Mira454_Contig_11575	GACAGAATTGAAGTGAAGTTGCCATCTTGGAGCTGAATGGAAGGTTGAGA[T/C]CCTTGAAGACTCAGATGAAGATGGTGAATCCTCTGATGGTGAACCGGAAG
Gl_052347_Class_I	N/A	N/A	*	0	Unique_Gl	Tm1_Mira454_Contig_11596	ATAATACCAAACCTAATGGCAGATATACTCCCTGTCACCATGAAAGAAAG[A/G]AATCCCCCAACTGAAAGAATAAAACCATAAGGTATACCGACATGAAAGTC
Gl_052945_Class_I	N/A	N/A	Chr02	16081930	Unique_Gl	Tm1_Mira454_Contig_11754	AAATGGGCACTGATACAACGAGCTGGTTTGTGTTTAGGGTTTGATTGGCA[A/G]TGCATTTGGGGCAGAAGATTAGTTTATGAAAATCAAGGATCCATCTCTGT
Gl_053179_Class_I	N/A	N/A	Chr13	51796321	Unique_Gl	Tm1_Mira454_Contig_11809	GGACCTATAATGCGCTTGGCTTGTCGTGTGGCCAACTTTGCCGCTTTTTT[T/C]CCTTCTATTTGTGCGCGTTTTGCAGCCTCTTTAGCAGCCATGCCTTGAGA
Gl_053557_Class_I	N/A	N/A	Chr07	7137001	Unique_Gl	Tm1_Mira454_Contig_11931	GTCGAATATATGACGATGACAATGGTTTTGTTGAAGCGACATGCAAGGCA[C/G]TCAGTGAGGAGCCTGTACCATTAACTGATGCACAGAGATATGAGCTGTCT
Gl_053618_Class_I	N/A	N/A	Chr12	21794525	Unique_Gl	Tm1_Mira454_Contig_11948	CTCGACCTCTCTTTTTTGCACCACTAGAATTGTTATTATTATAATCAACA[T/C]TAGTGCAAGCAATGTCTTTGCTCTCTTGTTCTTCACCATTGCTTTGCTGC
Gl_053690_Class_I	N/A	N/A	Chr06	43459367	Unique_Gl	Tm1_Mira454_Contig_11973	AAATCAAAAAGGGCAGTTTTGAAGCAATTCTCGCTTGTCCAGGAGAAACT[T/C]CTGGTGAAATATCTTTTGGACTGTCAGCATATTGGCCTGGGACACTGAAT
Gl_054361_Class_I	N/A	N/A	*	0	Unique_Gl	Tm1_Mira454_Contig_12134	CAATCCTCTGATTTGTGCCCCAATGCTATAGTCTCTCCCCTTTTCTTGCA[A/G]TCAACATACTTACGCTCCTTTTGCAGAAGACCTCCAAACCACCCCTCGCA
Gl_054435_Class_I	N/A	N/A	Chr01	42380942	Unique_Gl	Tm1_Mira454_Contig_12150	ATTGAGGGGTGAAATGGTACTTATTTATCCTAAATTGGCAAGGCCATTCC[T/C]TGCAGTAATCACCCTTCAATCCCATACTCTCTGCTATTTTTCCACCTATA
Gl_054437_Class_I	N/A	N/A	Chr01	42380531	Unique_Gl	Tm1_Mira454_Contig_12150	GCCGGCAATGACATCGACGTTGTTTTGCTTGATTTGGATGGGGAGGTCAA[A/G]CAATGATCTCACAACTTTCTTCATTTCCTGCATCAATTCAAAAGGGATGT
Gl_054515_Class_I	N/A	N/A	Chr01	29609335	Unique_Gl	Tm1_Mira454_Contig_12171	AATTTTCCATAATCTAAAAGCACAAGAGTAAATGCCAGTATAAAACTCCT[T/C]AGTAATGCAGGACCAGTGAAGAGAAATACTGGTTTGAGCTTCAGTACATC
Gl_054828_Class_I	N/A	N/A	*	0	Unique_Gl	Tm1_Mira454_Contig_12235	GAAGAATAATTATTAGAGGGGTAATCAGTTCCTCAAGCCAGACTCTGCAA[T/C]GTTCACTTGCTCTCAGCATCATATAGATCCGAAACCAAATAAGAACCATG
Gl_054829_Class_I	N/A	N/A	*	0	Unique_Gl	Tm1_Mira454_Contig_12235	AAAGAAAGTCGAATTAAAGGGAGAACAGGGGCATAGACTAAAGGGACTAG[A/G]AACTTGAAAGGGGGTCCTTTGTTCTGCCTCCTATAAACAACTTCCGAATT
Gl_055001_Class_I	N/A	N/A	Chr07	5410726	Unique_Gl	Tm1_Mira454_Contig_12281	AAAATTCTGCTCTTCGAATTCGATATCATTGGAAATCCGAAGCCTTGCCA[T/C]CCCCTCCAATATCTCCTCAGATTTAAGAAGACCAGCACCCACAGCTGCTA
Gl_055002_Class_I	N/A	N/A	Chr07	5411185	Unique_Gl	Tm1_Mira454_Contig_12281	CTTTCTTGGAACTCGTAAAAGGCTCTAGAATCAGTAACAGTACATTTCTT[A/G]CCCACCCTTCTTCTAAACTCAGCAAAATCAATGATATCCCCACCAACACC
Gl_055010_Class_I	N/A	N/A	*	0	Unique_Gl	Tm1_Mira454_Contig_12286	TCTGGAATTCTTCGTGTAAACTATAAATCGACGAGCAGTGGCCATGTTTT[A/T]GCCTTAAATCAAAATATTGCACAATGAGCATCTATGGAGAAAGCTTCAAA
Gl_055100_Class_I	N/A	N/A	Chr09	20652471	Unique_Gl	Tm1_Mira454_Contig_12308	CCTTGAGACTCAGTTCTTGCAGCTCGGATAACTAAAAGCTTCTTCCTTGC[A/G]GGTTCATTGCTTCTTACCCGCCCTGGAAAAGAACCCAACTTCGAGAAAGA
Gl_055254_Class_I	N/A	N/A	Chr13	9127729	Unique_Gl	Tm1_Mira454_Contig_12347	TGATGCAAGAGATAAGAAACAATGGAAAGGCCACCAAAACCCAAAGGAAT[A/G]TGCAAATTGAACATATACAAAGCCATGGTGCTCCATAAACTCTCCGTCTT
Gl_055569_Class_I	N/A	N/A	Chr10	23404037	Unique_Gl	Tm1_Mira454_Contig_12427	TATGGCTAGCAGCTAGCTAGCTGTGAATGCAGCACCAGGACATCTAACAA[A/G]GCTGTGATAAAATACTAGCATTCAACCATATATTCCACATTGGAAAAGAA
Gl_055645_Class_I	N/A	N/A	Chr01	11320865	Unique_Gl	Tm1_Mira454_Contig_12445	ACATTTGGTATTGCTTCTGGTTTCAACGAAGAAGAACTTTCAAGGCTGAT[A/T]CCAATGGTCTCTCGTCGGCGACAAGCAGCTGATCTCTGCCGTTCCCTTGG
Gl_055767_Class_I	N/A	N/A	Chr04	59087118	Unique_Gl	Tm1_Mira454_Contig_12479	TTGAGATTTTGGTAGATCCCGATCTTCTGATCAAGAGATCGAGGAGCCTT[T/C]GGAGTGAGAAGAACGGTGGTGAGCCTCTTCATGGAGAGCCCTGTTGCCTC
Gl_055862_Class_I	N/A	N/A	Chr09	8061864	Unique_Gl	Tm1_Mira454_Contig_12499	GTACTTTAGGTACATGCATGAAACAAGGTATCTTATATCATCTCTGAAAC[A/G]CAAAAAATTAATTTACTTCTATTCCTTAGCTGAAACATGATTCTCGCCTT
Gl_056081_Class_I	N/A	N/A	Chr11	60624819	Unique_Gl	Tm1_Mira454_Contig_12553	TACATCCCAAAAGTAACATACATTCTCAAAGTTTCCAATACTTAACGAGT[A/G]AAAGCATAAAGTCCAACACAAACATAGATCAAAAGGGCAAGAGGAACCAA
Gl_056209_Class_I	N/A	N/A	Chr02	7901849	Unique_Gl	Tm1_Mira454_Contig_12586	CTGGTTTCGGATGAATGAGGCATGAGAAACATGTTGGTCTCGTCTTTCGC[T/C]TGTGGGAATCCGAGTCTAGCTGGGTTCTGATAATTAGGTGAAGCAACCAT
Gl_056272_Class_I	N/A	N/A	Chr05	56543998	Unique_Gl	Tm1_Mira454_Contig_12604	TCGAGCGTAGTGTTTCCAAGACGGAGACTGTGGAATTGATTCGGAATGAC[T/C]CAAAGCAGAGATTGAAAGTGAACGAGAATCTGATGAGCTTGCTTTTCAAA
Gl_056511_Class_I	N/A	N/A	Chr01	46612921	Unique_Gl	Tm1_Mira454_Contig_12666	AATCCCCTTAAAATAATCGTGCCCTTTGATTCCTTCTAATGTGATCCGTT[C/G]CTTTGGATCTTTTTGCAATAATTTTCTTATTAAGTTCCTCAACGACGTCG
Gl_056568_Class_I	N/A	N/A	Chr07	5119572	Unique_Gl	Tm1_Mira454_Contig_12680	TCTACTTTGCATTTTGTGGAGGTCAGGTCATATGCTATGTATTGGGTTCC[T/G]TACCCATCTATTATTATAATTTATCTACTCAAACCTTATAAACCAAAGTT
Gl_057102_Class_I	N/A	N/A	Chr03	1030169	Unique_Gl	Tm1_Mira454_Contig_12833	ATAGTTCCACAGTAGAATTTTTGCTTGACTTATGGCGTAATGGCTAAGTG[T/C]TACCGTTTCGAAACCGGAAATTTCCATTAAAATTTTCCATTGCTCTTTGT
Gl_057148_Class_I	N/A	N/A	Chr10	57918472	Unique_Gl	Tm1_Mira454_Contig_12850	ACGATGAGAATGCAAATATGGTTCGTGTTAAAGTTCGCGATTGCCTTGAC[A/T]CTAAAACTTTGGGGTACGATTACCAAAGTGTTGATATTCCATGGCTTAGA
Gl_057236_Class_I	N/A	N/A	Chr05	26825628	Unique_Gl	Tm1_Mira454_Contig_12877	ACTTCCTCCTTTGTGTTGTTTGCCAAAAACACATCTAATTTGGTCTTTAA[T/C]TGGAACATGGAAGATCGTTTAGCCGAAAACAAAAGATCACTTGAATCCGT
Gl_057388_Class_I	N/A	N/A	Chr09	14764314	Unique_Gl	Tm1_Mira454_Contig_12912	TACGCATTTTCCTGGTACAGATTTATAAGGTTTCTGCCTTGCTTGGTTAC[A/C]GTTTTGCCGTCGGGGCCTATAATTATCAAACAAGGAATCCATTGCACATC
Gl_057406_Class_I	N/A	N/A	Chr04	9419664	Unique_Gl	Tm1_Mira454_Contig_12917	AGGGAGAAGTTCCATAGGAAGTGGATCTAATCATACTCCAATTCGTCAGG[A/T]GTCACTGGCCGTTTAAGGGGTATGATTGATTTCTTTTCAACATCTCTAGA
Gl_057967_Class_I	N/A	N/A	Chr09	9078475	Unique_Gl	Tm1_Mira454_Contig_13066	TGCACCGGCTTTCTCGATCTTGGATACTTGCTTTAACCTTAGTGCATACC[A/C]AGAAGTGGATGTTCCTACAATAAAATTGCAGTTTGAGGGTAATGCTGAGA
Gl_058220_Class_I	N/A	N/A	Chr05	59740963	Unique_Gl	Tm1_Mira454_Contig_13137	CATGACTGTATACATAATTAATATGATGATTATATGTGATCATTTCTACA[A/G]AAGGCTCCCGAATCTACATTCATAAACATACAATTAAGTTCTCAAACTAA
Gl_058334_Class_I	N/A	N/A	Chr04	15531767	Unique_Gl	Tm1_Mira454_Contig_13170	CGATCTTCCGTTCGGGTGCGAGCTTTGGCTTGAACATTGAGGAAGACAGA[A/G]GGTAAAGATGGCTGAGGGTTTGACATTGACAGCCTCAAGGGAACTCCTAA
Gl_058336_Class_I	N/A	N/A	*	0	Unique_Gl	Tm1_Mira454_Contig_13170	CTGTCTGCCTGCTTTCCAAGGCTTTAAAATGGGGATGTACTGGAAGGCAA[A/C]GCAAAGAAAGCAAGTGTGGATAGTGCTATGAGTGTTGCTGTGAGAGGGGA
Gl_058756_Class_I	N/A	N/A	Chr04	58602599	Unique_Gl	Tm1_Mira454_Contig_13271	TAAATTCATCTTCTTAACTATGCTAAATCAGGATAGTAGACAGACCATTA[A/G]GCCGTCAATCGCAGCCGAGAACTCCACGAGCTTCGGCTGACCCTGCACTT
Gl_058757_Class_I	N/A	N/A	Chr04	58602477	Unique_Gl	Tm1_Mira454_Contig_13271	CCAGAAGAGCCATGCCTGAAACCAGGGAAAACTCCAGCTCCAAGTGCTCC[A/G]TTGCCACCTGTAGTGCTAGCTTCACTTTGCAGCATGTGAAGACCTGTGCT
Gl_058758_Class_I	N/A	N/A	Chr04	58602380	Unique_Gl	Tm1_Mira454_Contig_13271	TTCCACCGGAGCTCATGCCAAGTGGACCATGCAGAGCTTGTTGTTGTTGG[A/T]GAGCAGAAAATGGTTGCTGACCATACAACATGGAGGACCGTGCAGCCATA
Gl_059055_Class_I	N/A	N/A	Chr09	17438862	Unique_Gl	Tm1_Mira454_Contig_13359	TAGTACTCATCAAGAATGTAAAATGGATACTGATAAATCCCCATGCCTGA[T/G]ATAAGATTAAACAAACTGAAACCAAAGGAGTTCATTTTCAGATACGCTTG
Gl_059617_Class_I	N/A	N/A	Chr07	12422792	Unique_Gl	Tm1_Mira454_Contig_13512	AAGATGAGCTTCCAATTTGCAAGGAAGGCGATTTGATAATGGAGCAACTG[A/G]TGGAGCTGAGTAGCAAAGGATGCGGATGCTTGCTGGTTATAGATGATGAA
Gl_059707_Class_I	N/A	N/A	Chr09	27110050	Unique_Gl	Tm1_Mira454_Contig_13534	AGTTGTTTCCTCACACTCATCCAGCTCCATGTCTGTCAGCTGGACTGAGG[T/C]CCTCGAAGGTAGCACAGCCTCGAGTGCCTTGCACTGCTCGGGGGCCAAGG
Gl_059708_Class_I	N/A	N/A	*	0	Unique_Gl	Tm1_Mira454_Contig_13534	GAGAAGTTGCCTACCATCTAGGTGGGTCAGTATAAACTGGAAGCCGCAAA[C/G]TGCCTCAGTAAGTGTCAACGTATGTTCTACAAATAAGTCATCACCCTTTC
Gl_059761_Class_I	N/A	N/A	Chr07	6776209	Unique_Gl	Tm1_Mira454_Contig_13551	CTCTTTCTTTTCTTATTTTTCTTCCCACCTTTGCTATTCCGCATCGTACC[T/G]TCGCCGCTATCTGAATCTTGAGATATCTTCAAATGCTTATCATTGCCTCC
Gl_059793_Class_I	N/A	N/A	Chr02	59800415	Unique_Gl	Tm1_Mira454_Contig_13555	CACAAGTAAATCAATGAAAGCACCAATGATGAACCCATGGTTACATTTCC[A/C]ATTAGCTTTTAAATACCAACACAAGAGTTGTTCAAGCTCTTCCCAATCAT
Gl_060308_Class_I	N/A	N/A	Chr05	53593282	Unique_Gl	Tm1_Mira454_Contig_13696	GCAGCAGAAGAGACCCCGTTTTCTTCGTCTTCCCTGGGCCTTTTAACGGG[A/C]AAATCAGCACAACTTACAGGGGCACCGCTCTCTTCTGCCATTGAGACACC
Gl_060418_Class_I	N/A	N/A	Chr06	1423655	Unique_Gl	Tm1_Mira454_Contig_13730	CCAATAAACCCAAGTGCAAAGGTACCCCTGCGCTGCTTCTCTTGGCACTT[A/G]CAATTGGTTCTGATTGTAATTGCTCAGCTGACTCGGAAAAATCCAGATGC
Gl_060648_Class_I	N/A	N/A	Chr12	28385508	Unique_Gl	Tm1_Mira454_Contig_13782	TCGAATCAGGCATTTGCTGACGTGTCTCATAACTGTTAACTGGAGGCTGT[A/C]CCAGTCTTGACAACTTTTGACGAAGGTCCATACCCTTCTGGTTATTGTCA
Gl_060776_Class_I	N/A	N/A	Chr05	4356079	Unique_Gl	Tm1_Mira454_Contig_13820	CAAATTCAATTCATCTAAGCAGCAACGGGTTGCGGTATTCTGTCATTGTC[T/C]GATGGTGTTAAGCTGGCGTAATACTCGACCAACACTTCCCAGCCGCCAGG
Gl_060987_Class_I	N/A	N/A	Chr02	62644712	Unique_Gl	Tm1_Mira454_Contig_13873	TGAAGCCAAACCCCAGATCTAAACACCCCTTTAGTTCGTCTAGATCATCA[T/C]CGGTCAAGCTCTTTGTCCTCTTCAGTTCATCCTCCTCATCAACCGCCTCC
Gl_061333_Class_I	N/A	N/A	Chr04	51868050	Unique_Gl	Tm1_Mira454_Contig_13979	AAGTGTCACTTCGTTTTCAAATAACAATCTACATGTCCTTGCTGGCTGCT[T/C]CCATCATATTGATTTTGAACACTCCTCATTATCATATGATCCCTAACAAG
Gl_061495_Class_I	N/A	N/A	Chr04	56274303	Unique_Gl	Tm1_Mira454_Contig_14026	TTTTTCAGTCTTCTTTTCGGCACCAAAATTTAAATTTTGATGTTGAAGTA[A/G]TCCGGGTCAAAATGGTGTAATCGCACGTATCCATCCTCCCCGCCACTCGA
Gl_061593_Class_I	N/A	N/A	Chr11	5134341	Unique_Gl	Tm1_Mira454_Contig_14059	AGGACTGCTGTAGTCAATTTTGTCAAGGTTAGCATTCAGTTTTTCCATGG[T/C]AGAGTCGGCAACAACACCACTACATGAGGTTGACCATCCACGGTTAGCTA
Gl_061617_Class_I	N/A	N/A	scaffold_15	109578	Unique_Gl	Tm1_Mira454_Contig_14068	GATAGAAATATCTTATTTCGTGGCATTTGGTTACGGATGGCTCGTAGTGG[A/T]ATTGCATCATTTGCAATTGTGGGAAGTTATTACTTCTCCATTACTCATCT
Gl_061726_Class_I	N/A	N/A	Chr07	18923324	Unique_Gl	Tm1_Mira454_Contig_14110	CTGATTGTGGGCTTTGATCCATACTCCGGTGTACCGTCACTATATCAGAC[A/G]GATCCATCAGGGACATTTTCAGCCTGGAAAGCTAATGCCACTGGTAGAAA
Gl_061754_Class_I	N/A	N/A	Chr07	9802897	Unique_Gl	Tm1_Mira454_Contig_14117	GACTCGGTCAAAGACAGAGCCAAGATGTCGGCTCTGCTTCTTTACAGATT[T/G]CTTCAAAAAGGTTATTCCAGCGTCATGTCTACAATTATGGATGAAGAAGC
Gl_061860_Class_I	N/A	N/A	Chr09	9722429	Unique_Gl	Tm1_Mira454_Contig_14137	GTTAAAGGGAAGGCTGCCATTGATGTTGTCTGCAACCCGTTGGGGAAGTC[T/C]GGGGGTGCTCTGATCCAGCAGTTCATGATCTTGACCTTTGGATCACTTGC
Gl_061883_Class_I	N/A	N/A	Chr02	16597564	Unique_Gl	Tm1_Mira454_Contig_14143	GATGTCCATTCCAAGGCTGCTGTATCTAGCATGGACAAATGGGTATCCAT[A/C]GATGAATACTTTGATGGCTACTTAATGGGACGGAGAAACAGATACGGTAA
Gl_062440_Class_I	N/A	N/A	Chr13	44713379	Unique_Gl	Tm1_Mira454_Contig_14300	TCTTATGCGACCCTATGAAGTCCATGTAAGCCGGATTGTGCAGTACAGCA[T/C]TCCATACATTCGGATCCGCAGCAATTGACGCAACCATAGACTGAACTGCA
Gl_062554_Class_I	N/A	N/A	Chr11	303668	Unique_Gl	Tm1_Mira454_Contig_14330	TTTCCGAAGCAAGATTGAAGCATCTCGGTATTTATCACACCAGGACTAAG[A/T]GCTACAACAGCAAATCCATCAGGCATCTCCTTTGCTACTGCTCTGCTTAA
Gl_062892_Class_I	N/A	N/A	*	0	Unique_Gl	Tm1_Mira454_Contig_14437	AGCAACTCTCTCATAAGTAACTCCGCCGGTACAACAAATTCCTCGTCGGT[A/T]ACCTTTGTCCCACTGTTCACAGCCACTTCTAATGCAACAACTCTTTCAGA
Gl_063007_Class_I	N/A	N/A	Chr07	11194633	Unique_Gl	Tm1_Mira454_Contig_14463	GTGGAGTACCAATAGCTCCTTTACCTAATCTTTTGAGTCCCAAAGCAAGG[A/T]ATATATCCGAATCCAAATCCTCGGTGTCAATTGCAAGAGTTCCCATAACT
Gl_063364_Class_I	N/A	N/A	Chr01	19086070	Unique_Gl	Tm1_Mira454_Contig_14556	TTTGTCTGTAATAGTTCACTGTATACCAAGAACTCCGGAGCAGAACTTGA[A/G]AGAGATGAAGCGCGATGGAGAAAGACGGTTTCTGTAACCAAGCAGGCCTG
Gl_063724_Class_I	N/A	N/A	Chr08	53653277	Unique_Gl	Tm1_Mira454_Contig_14663	TTAGTATTAAGGTTGGTCAATTTATATTCTTGTTTTTCTGGTGATGCTGG[T/C]GGTGGAACGGGCTGGTTTCCATGGACACATGTGTGAGTTCCCCTGTAAGT
Gl_064252_Class_I	N/A	N/A	Chr01	4897575	Unique_Gl	Tm1_Mira454_Contig_14823	TGTCAAAGTACTCGAAGCAGGATATTCGAAAGGTATGCACCCTCTGGGTA[A/G]GATGGGTCAATGGGATGATCACAGCCGGCTCCGCTCTGCCTTAGGACTGT
Gl_064253_Class_I	N/A	N/A	*	0	Unique_Gl	Tm1_Mira454_Contig_14823	GGATGATCACAGCCGGCTCCGCTCTGCCTTAGGACTGTGATTTTTCTCTC[A/G]GCCATCGAGGCGGCGCCCTGAAGAGTGCGCAAGAATGTCCCACTTTGAGT
Gl_064386_Class_I	N/A	N/A	Chr08	3254819	Unique_Gl	Tm1_Mira454_Contig_14867	GCTAATGGATATTAGAACCAGCAGCGCTTCCACAAGCATTTTCAGTTGTC[A/G]AGGCAATAAACATGGAGAGGTAGCTTCTTGTCAGGTATGAGGAACCAAGC
Gl_064775_Class_I	N/A	N/A	Chr05	33058325	Unique_Gl	Tm1_Mira454_Contig_14993	TTCTCCAGTTGGAACTGTGTTCTCGTCCACTGGAGTCATTTCTGATGCCC[A/T]TATCTGAATTGTATGGTCAAGTATGTTCCCTGAGTTGTGGCCTGCTAAGT
Gl_065241_Class_I	N/A	N/A	Chr06	26684693	Unique_Gl	Tm1_Mira454_Contig_15145	TACCGAGCTGTGGGTAGCCAGGTGCCATAGGCATTGCAAGAGGAACCACA[C/G]CTGCAGCAGGTACCTGTGTTTGTACAGGTTTTCCCTTGTGGGTATCAGCA
Gl_065259_Class_I	N/A	N/A	Chr09	1113996	Unique_Gl	Tm1_Mira454_Contig_15150	GAGGAAGGTCTAATCAAAGCCGACAACGCTCTCTTAACCAAATCTCCTTC[A/G]ACTCCTCCAATTCTCACCAGCGAGTTCGTCATCGCAGATCTACGCGCGTT
Gl_065798_Class_I	N/A	N/A	Chr10	35058326	Unique_Gl	Tm1_Mira454_Contig_15300	TTTTCTTTGGTGGTTTGAAGCTGCCGCTTGCAACTGAAGGTGGGACAATT[C/G]ACCTTTCTTGGTGCAACTTTTTGGATGATTGTTCGGACTTTTTTGAAGGA
Gl_065838_Class_I	N/A	N/A	Chr06	40182265	Unique_Gl	Tm1_Mira454_Contig_15310	ACGAGGGCGACGACAGCCCCAGATTTGAACTTGAATAAGGAAAGGTCACG[A/G]CTGGATTCTTTGAGGCTGGTTTCGACACGGTCGATCTTCTTGGTTTTGGA
Gl_065921_Class_I	N/A	N/A	Chr09	3103575	Unique_Gl	Tm1_Mira454_Contig_15327	AGTGTAGTACCGTTCTTTTTGTGCCATTGAAGTATTCGTCTCCGAGCTAG[A/G]TCACATGCTTCTTCATTTGACATTACATCCCATAGACCATCACTGGCCAA
Gl_065991_Class_I	N/A	N/A	*	0	Unique_Gl	Tm1_Mira454_Contig_15344	AACCGCCCAGATTGCCAATCCGGTAGTACCGCCAACATAAACATCACCAC[T/C]GGGAGACCAGTCGTTGGTGTTGTAGATAGGACTGTACCCATCGACGTTAG
Gl_066154_Class_I	N/A	N/A	Chr06	2307358	Unique_Gl	Tm1_Mira454_Contig_15393	CTTACCAAGTAAGAAACAGCATCATCAATGGCCTCGAATCTTGCAAGGTC[T/C]AGTGGAAGGTTCTTACCAGGCCAATTTTCGAGCCACCCCTTTAACTTGGC
Gl_066179_Class_I	N/A	N/A	Chr06	50593670	Unique_Gl	Tm1_Mira454_Contig_15403	ACAAACTAATTTTTCTTAACTCAATCCATATAGTGAAATTTCTCAGAGGG[T/C]AACTGCAATCCTTCCAGCAACTTGATCGAGATCCCGTTGGCCATTCGATG
Gl_066255_Class_I	N/A	N/A	Chr11	748880	Unique_Gl	Tm1_Mira454_Contig_15417	GGCGCCGCCACGGCGTCGTCCTTGGAGGAATTGTCATTATCGTTGTTGTT[T/G]GTTTGGGTTTGGGATAAAGGTGTCCATTTAAAAAGGAGGAGATGGGAACC
Gl_066380_Class_I	N/A	N/A	Chr09	10814396	Unique_Gl	Tm1_Mira454_Contig_15450	GGAGATTGTGGGAGATATCATGCCGTAAACAAGGAGGAACAAGTACCAAG[A/C]CGAAATGCTGCCCCATATTAGGAGGTGCTGAATCCATGTGAAGTGGCTCA
Gl_066491_Class_I	N/A	N/A	Chr02	13238059	Unique_Gl	Tm1_Mira454_Contig_15492	AACTGTAGAAATGTCGGATTCAGAAGCTCCAGCAAGCTTGAAGCGCTCAA[A/C]AGCAGTATCTAGATTTCTTTTCCAACCATCCATTCCTAATTTGCATTCAA
Gl_066495_Class_I	N/A	N/A	Chr02	13238438	Unique_Gl	Tm1_Mira454_Contig_15492	AATGTCTCAGCAGGATCCCAGCTTGAGAGATCTATTTTCTTTGCAAGTGC[A/G]AAAGACCAATTAAGTTTGGCCATTTCAAATTGCTGCTGTCCCAGTGCAAG
Gl_066795_Class_I	N/A	N/A	Chr09	4533378	Unique_Gl	Tm1_Mira454_Contig_15584	ATTCCAACAGTCCCAAGATTGAGTATTAAGGAATTGTAAGTGTAAAGATC[A/G]GGAGTTATACCCCTATTCCGCATTTCATCAAAAAGAGAGAGAGCTTCCTC
Gl_067088_Class_I	N/A	N/A	Chr02	62583919	Unique_Gl	Tm1_Mira454_Contig_15651	AACCATTACTGTAATCCAAGAGGAAAAGATTCAAAGAGGCGGAACCGTGG[A/T]TCGGATTCAGACACGAGCGGCAACAGCAGGGGCAGCGGCAACGGCGACAT
Gl_067151_Class_I	N/A	N/A	Chr12	30135317	Unique_Gl	Tm1_Mira454_Contig_15665	TGTATCGTAAAAAATACAAATATAGGATGTGTATCTTAACCACCAAATTA[T/G]GAAACATTACACAAGCTCACAAATTGTGCCATGGATGTCACTGTTTCTAC
Gl_067265_Class_I	N/A	N/A	Chr09	53885856	Unique_Gl	Tm1_Mira454_Contig_15697	GGCTAGGCCTCTAGCTGAGCTGATGCAAGAAGCAAGTCAAGAGGTACCTG[T/C]TTGGCTCACTCGTTATGCATCCCGAGCTCCTTATGGAGGTAGCAAAGGTC
Gl_067271_Class_I	N/A	N/A	Chr01	19086070	Unique_Gl	Tm1_Mira454_Contig_15702	CAGGCCTGCTTGGTTACAGAAACCGTCTTTCTCCATCGCGCTTCATCTCT[T/C]TCAAGTTCTGCTCCGGAGTTCTTGGTATACAGTGAACTATTACAGACAAA
Gl_067406_Class_I	N/A	N/A	Chr07	50640645	Unique_Gl	Tm1_Mira454_Contig_15748	GAGGCTGATTATAAGGATTTCCTGGTCCCATCCCTTGATAATACCCACCA[A/C]CATTATTCATTGCTGCTGGTAGTCCTTGCACTGCAGCAAAATTACTCATC
Gl_067407_Class_I	N/A	N/A	Chr07	50640594	Unique_Gl	Tm1_Mira454_Contig_15748	CATTATTCATTGCTGCTGGTAGTCCTTGCACTGCAGCAAAATTACTCATC[T/G]GGTTCATCGGATGGTTTCCCATTTGGCCCATGTTATAACCCATCTGACCA
Gl_067415_Class_I	N/A	N/A	Chr09	6469905	Unique_Gl	Tm1_Mira454_Contig_15749	TCGTCAAATACTAAATCAAAAGATAATTGAGGGCAACTCTGGTGGGAAAG[T/G]GTTCCCAGAATAAGTTTCTTCCCATCAACATTCACATAGAGTGGAACGGA
Gl_067497_Class_I	N/A	N/A	Chr13	3679030	Unique_Gl	Tm1_Mira454_Contig_15773	AAAGCATCCCCATCAACTAGATTATGGTCAATTGAAAATCCTCTCCAACC[A/G]CCACTAAGACCTGTTTTGTCTGCAAGGTATTTGGTTACAAACTCCTCTCC
Gl_067584_Class_I	N/A	N/A	Chr07	50942475	Unique_Gl	Tm1_Mira454_Contig_15804	CAGCACATTCTGTATGGTGACCAGACCCTTCTGGAGAAGAGCTAAATCCT[A/G]TGGGGTTGCTGACCATAGGGCTCTGATTCCATATGATGGAACATAGGTTT
Gl_067761_Class_I	N/A	N/A	Chr03	2438281	Unique_Gl	Tm1_Mira454_Contig_15857	CGATGATGTATTCTCCGAAAGCAATGGGAGAGATAATTCAAGGGGTCGGA[A/G]AAGTAGTCAGGATACGGTCCCCGGCCTGCAGACGAGCAAATAGGGTGACA
Gl_068093_Class_I	N/A	N/A	Chr09	17438862	Unique_Gl	Tm1_Mira454_Contig_15942	TAGTACTCATCAAGAATGTAAAATGGATACTGATAAATCCCCATGCCTGA[T/G]ATAAGATTAAACAAACTGAAACCAAAGGAGTTCATTTTCAGATACGCTTG
Gl_068162_Class_I	N/A	N/A	Chr06	47157522	Unique_Gl	Tm1_Mira454_Contig_15962	TACAGGAAGATACAAAAGGCTGGCATAAAACATCCTTCTTGCTTTTTGAG[T/C]AGTCCGGTCACGATAAAATGAAAATGCTGCAGCACTTATTGCAAGGGTGA
Gl_068229_Class_I	N/A	N/A	Chr05	58950508	Unique_Gl	Tm1_Mira454_Contig_15982	CTTGCTCTAAACAGGCTGGAATCTGGATCAACACTGGTCTGGTTATACCA[A/G]AAAACTAGCTGCCCCAAACAATAATTTTCACCATACGTCTTGCAATATTC
Gl_069308_Class_I	N/A	N/A	Chr01	48046448	Unique_Gl	Tm1_Mira454_Contig_16295	TCGAGATTTGCCTCACACTCATGAACTAGCCTTGTAAGAGATTCTGTTGT[A/G]AAGAAAGGTTGGTGAAGAACAAGCTGAGTGAATTGCAGTCGCAACAATCC
Gl_069892_Class_I	N/A	N/A	*	0	Unique_Gl	Tm1_Mira454_Contig_16472	GGACTAGGTTTTCTCACTGCATGAAGCTGAGCAAGCGGAAACCCTGTATA[A/T]GCTTCAGGCTCTTTGATATGGCTATCAATTCCATCAGGCAGACTTCCCAT
Gl_070002_Class_I	N/A	N/A	*	0	Unique_Gl	Tm1_Mira454_Contig_16504	AATACTGGCAATTTCCTTACGGATCGACCTTCCACCAAGGTTCATTCTGC[T/C]CCTGGAGGCGGATCTTCTCTGGACTACCTATTTGGTGGACCTGGAGGTAG
Gl_070135_Class_I	N/A	N/A	Chr09	8246860	Unique_Gl	Tm1_Mira454_Contig_16540	ATTGCTTGCCAGCTTAGCCAATGCCTTCGCTACCATTACATATTGATCAT[C/G]CAATTTAGCCACTGCTACTCTTTACTCTCGAGTCCGAGGGGTGATACTAT
Gl_070145_Class_I	N/A	N/A	Chr02	15503926	Unique_Gl	Tm1_Mira454_Contig_16548	TCACCATGTCCTTGCTTATGCTCTCAGACTTTGATGTCTTAACTGGGATC[T/C]TGTGATCGAATTTGTATTGCGTCGACATCGGCTTGTGATTCACAAATCCC
Gl_070192_Class_I	N/A	N/A	Chr09	8163825	Unique_Gl	Tm1_Mira454_Contig_16564	CGAGGAGCAGATTGATTGACCGGGAAGTCTCAAAGCATATTGGACAACCA[A/G]ATGTTAAAATGCAAAACTGTCATATTCTCTGTCTAAAATGCACCTGGATC
Gl_070208_Class_I	N/A	N/A	Chr07	9207001	Unique_Gl	Tm1_Mira454_Contig_16570	TTTCATTAAATTACTTTCAAAGTTAAGGATCAACATTTAACTACAAATTT[T/C]GAGTTTGCTAGTTTACAAAATTGAATTATTTTGGGAATTTGTTTCGACTT
Gl_070249_Class_I	N/A	N/A	Chr10	1548659	Unique_Gl	Tm1_Mira454_Contig_16581	GAGGTCCTTGTAACTTGATGGGACTGATTGGATAACATCGAACTTCTCAT[T/G]TCTTGGGCTCTCCTCTGAGCTGATCTCAGTTTATTCATTATCTTATCCAT
Gl_070957_Class_I	N/A	N/A	*	0	Unique_Gl	Tm1_Mira454_Contig_16799	GGAGTCCATATTCAAGCAAAAATTCTGACAAGAAATTCTGCTGATAATGC[C/G]ACCAAATGTACAAAGTCCGATGCCGAGATATCTTCCTTGTATTTGCTCAA
Gl_071111_Class_I	N/A	N/A	Chr08	1757274	Unique_Gl	Tm1_Mira454_Contig_16828	GGCATGGAGTTGCTTCTCCAAGAAGGTCATAGCAGGAGCGTCTATGGAAT[T/C]GCCTTCCACCAAGATGGATCTTTAGTAGCATCCTGTGGACTTGATGCACT
Gl_071156_Class_I	N/A	N/A	Chr13	54049522	Unique_Gl	Tm1_Mira454_Contig_16837	AGCTCTAGCCTATTCTCTTGCTCAGAAGGTATCAAAACGTTCTAAATTCC[A/G]TGCGCTTGTTTACATCATAAACTGAAAGATACCCTAAGTAATTCAAAGTT
Gl_071452_Class_I	N/A	N/A	Chr06	38619246	Unique_Gl	Tm1_Mira454_Contig_16923	ATACAATGAGGGTAACAATGGCTGGAAATGTTTATAGCTTTGGAGTTGTA[T/C]TGCTGGAATTGCTGACAGGAAAAGCAGCAGTTAGTGAGGGAACTGAGTTA
Gl_071794_Class_I	N/A	N/A	*	0	Unique_Gl	Tm1_Mira454_Contig_17021	AAGACTGCTTCCACCCTCCAAAAGATTCTTCAACTTCAAAATCCCTGCTT[A/T]CACGTTCCTCGGGGGTGAAAGTGAGACCAAATTTAATCTCCCCACGATAT
Gl_072450_Class_I	N/A	N/A	Chr04	2926564	Unique_Gl	Tm1_Mira454_Contig_17216	ACAAACTCTCCCGTACATATGGATGGATATTTGCTAGCAAGGGGTGATTC[T/C]GCAAAGTGTCCGAGAGGCTTTAACACAGCATCCGAAGCTATGTGCGCAAA
Gl_072559_Class_I	N/A	N/A	Chr01	32460024	Unique_Gl	Tm1_Mira454_Contig_17246	AACTATACAAAGGTTTGTTACATATATGGCATAACAAAGAGGACAAGATG[T/C]TCTCTAACTTGTTTCAAGTGATAGCATAAGTTCTTCTAAGGAAAATCCAA
Gl_072580_Class_I	N/A	N/A	Chr10	61491908	Unique_Gl	Tm1_Mira454_Contig_17254	TTATGGACAGCTCTTGTGTGGCTGATGCTTGGTTTAGTGAACCAAGTTGT[A/T]TACAGAAATTGTTTGTGAGGCCCCACATGGTTGCATATTAGCCTAATGTT
Gl_072995_Class_I	N/A	N/A	Chr05	8674053	Unique_Gl	Tm1_Mira454_Contig_17377	TAGGTGCATTGTGTGCTGTCTTATGGTTCTTGATAGGAACAGTTAGGGTC[A/C]TAGGGAGATCTATCTCCTCCTGAATATATATATGTATAAGTTGGAAGTGA
Gl_073000_Class_I	N/A	N/A	*	0	Unique_Gl	Tm1_Mira454_Contig_17380	CTGTACTGTCCCTGACGTGGAAATTGGTGAACTTCGATCATTTGATGAAA[T/C]CAGAAATGAATTCGGTTCACCACTTGTATCAAAAGCAGAACCATTTGAAG
Gl_073770_Class_I	N/A	N/A	Chr10	4349598	Unique_Gl	Tm1_Mira454_Contig_17584	TCTGGATAATGTTCCTGTAAAACATGTGCTGTTTCCCGTGTCACTTTCAG[A/C]GATATATGTGACAAATTGAAGCCATTGAAGTCAATCAACCAGACCATCTG
Gl_073983_Class_I	N/A	N/A	Chr05	49797755	Unique_Gl	Tm1_Mira454_Contig_17642	CTCATGAGAGTGGGACGGTTTGGCATGTATCCTCCGAATGGGTACTGTCC[A/G]AAGTTTATAGCTGCATGCTGGCCTGATGCAGTCCAGATCATTGTTGTAAG
Gl_074017_Class_I	N/A	N/A	Chr02	20437697	Unique_Gl	Tm1_Mira454_Contig_17653	ATCTGGGGCAGGTCGAGCACTGCTGGATCAAGGCTGTTACTAACCTTGCA[A/C]AGAACCATGGATAGTTTCCGCAAGTTCCTCAATGGAACAGTAGCATTGGA
Gl_074176_Class_I	N/A	N/A	Chr01	7257857	Unique_Gl	Tm1_Mira454_Contig_17699	CTAATTGTGGCTCTTTACATCAGGATTCTCAGAGGGTTGTGTGCACTCTA[T/C]GTTTTGTGCTTGAAGCAGACACTTCAAATTGTTGGGAACTTACCGACTTA
Gl_074177_Class_I	N/A	N/A	Chr01	7257685	Unique_Gl	Tm1_Mira454_Contig_17699	CAGTGGTAGACATAAAGAACTTGGACTACAATGAGCTATCTAGAAGAAAG[A/T]TGAAAGATTTCCAAGAGTGGATGATGGAGGAGTATGTGGACATTGTGGAA
Gl_074316_Class_I	N/A	N/A	Chr06	46589424	Unique_Gl	Tm1_Mira454_Contig_17737	TTGAGAGGGCAAAAAAGAAGGCAAACCCATTGAAGAACACGATTCAGGCA[A/C]ACTGACTCCAAGCTCCCCACCTTTCAAAACCTCTCCAATTTGTCAGCTTT
Gl_074317_Class_I	N/A	N/A	Chr06	46589214	Unique_Gl	Tm1_Mira454_Contig_17737	CGGCACTTAAACCCAGTCAATCCAACCTTCTTTCTGCAGATAAAGCACCG[A/G]CTCGACAATTTTGGCTCGGGCTGTTCATCGCCGGAGAGAGCCACGGCCGG
Gl_074429_Class_I	N/A	N/A	Chr07	20409312	Unique_Gl	Tm1_Mira454_Contig_17772	CAATGATGAAAGAGGTAAACCCTGGAGAAAGTTATATGAAGGGGGCAGTA[A/T]ATCTTTTGCCGATGATAGAGATTGAATCAACTCATCTAATTGCCGTGCAA
Gl_074555_Class_I	N/A	N/A	Chr07	2085074	Unique_Gl	Tm1_Mira454_Contig_17822	GTACTTCCAAAATAGAAGCTAGGGAATACAAACTCATGAGGAAGCTTTTT[T/C]AATCCCAGTATTATGGGTTGTGGAGCTTGAACCCGAATACTCTTGGAACA
Gl_074573_Class_I	N/A	N/A	Chr10	54978700	Unique_Gl	Tm1_Mira454_Contig_17830	GAGATTACCTCTGTGCATTGCCCTTCCGTCTGGGAGAGCAGCTTTTCCAA[T/C]AGGGTTGGAAAATCCGTGCCGGGTCTTGTCCTGGCAATTTAGTCATTTCA
Gl_074602_Class_I	N/A	N/A	*	0	Unique_Gl	Tm1_Mira454_Contig_17840	CAATCCTCTGATTTGTGCCCCAATGCTATAGTCTCTCCCCTTTTCTTGCA[A/G]TCAACATACTTACGCTCCTTTTGCAGAAGACCTCCAAACCACCCCTCGCA
Gl_074888_Class_I	N/A	N/A	Chr06	48147526	Unique_Gl	Tm1_Mira454_Contig_17927	TGCAACACTCGGCTCTGAACATCTGACGATGAGGGTGAGGTTGGAAGTCC[A/T]ATGCCATTGGTTTCTAACTTCCCAGAAACCCATGAAAATGCCTGAGCTCC
Gl_074917_Class_I	N/A	N/A	Chr03	7953640	Unique_Gl	Tm1_Mira454_Contig_17939	ACCCAGAAGCTGAAGAAAACTCCACCTAGTAGACGACTCCACTGAGGGAT[A/C]ACACTGTAAATTGTTCGGCTGAACCCGACTGCTATTGCTATTAAGTTGAC
Gl_075022_Class_I	N/A	N/A	Chr04	59537616	Unique_Gl	Tm1_Mira454_Contig_17974	ATCATCATTATCACATGCTTGTTTCAGTTTTGCTTCTCTGCTTCTTCATT[T/G]TTCATACAATTCTGTGGCAATGATTGCAAGGCTGTTCTGCTCTTCCCAAA
Gl_075043_Class_I	N/A	N/A	Chr08	53839279	Unique_Gl	Tm1_Mira454_Contig_17976	TTCGACAGCAACACCATCAGGTGAAGCGGTAGGTTTATCTTCAGCGGTGG[A/G]TGTAGTTGAAGAAGCAGCGGTAAGCTTATATGGGTACTTGATGAAAGCTA
Gl_075076_Class_I	N/A	N/A	Chr10	756363	Unique_Gl	Tm1_Mira454_Contig_17994	CTCTCTTCTCGTACAACTTTCAACGGGTTTTCCAATGCTCGAAGTATATG[T/C]TTCATTGAAGGCCTTTTTGATGGTTTTGGATTAAGGCATGATCTTGCTAT
Gl_075528_Class_I	N/A	N/A	Chr02	17601935	Unique_Gl	Tm1_Mira454_Contig_18137	TGAGTTGTGTTCTTTATTGTATTAGATGGGCTAAATTTGCCTATTGCTGT[A/T]GTTTCTTGGAGGGATGTAGATATTGATTGTATGTTGTGTACATGTATAGG
Gl_075660_Class_I	N/A	N/A	Chr06	40109699	Unique_Gl	Tm1_Mira454_Contig_18180	GGGCAAAAGGTGAATTTGGAGGTGGATATCCTCGGCAAGTATGTTGAGAG[A/G]CTTCTCAGCAGTGGTTTTGTTGATTCCATTAAAGGCTCACGATTTCCAGA
Gl_075735_Class_I	N/A	N/A	*	0	Unique_Gl	Tm1_Mira454_Contig_18203	AGAAAGATCTTTACGCACATTATAAGAAGTTTGGGCTTCAATGTCACCAT[T/C]ATCTTGGATAGGGAAATTCTTGAAGGTTTCTAAAGTAAAAGACTTGACAT
Gl_075929_Class_I	N/A	N/A	*	0	Unique_Gl	Tm1_Mira454_Contig_18259	CTAATTCTTCGTTCCACTAGCTCAAATTTTTCCTTTACAACAAGCTCCAT[A/G]ATAGTTGCTCGAGTAATCCCAGGAAGACAATAATCAGCATGAGGGGTTAA
Gl_076087_Class_I	N/A	N/A	*	0	Unique_Gl	Tm1_Mira454_Contig_18316	CTGCTTGTTTCTGATAGTAAGATTTTTGGAGGGACCACGCCTTCCACTGT[T/C]TCAAACAAGGGATGGTGGGAAGAAACTGACAAAAAATTTCAGGCTTGGCC
Gl_076257_Class_I	N/A	N/A	Chr13	56015794	Unique_Gl	Tm1_Mira454_Contig_18373	ACGAACTTGTCATGACTTGCGGAAGAAACCAACCTTGTCACTGGTGATAC[A/G]GCCAATGCAGCAATGAGTCCTTCATGAGCCGACAATGTCATGGTCTTATT
Gl_076280_Class_I	N/A	N/A	*	0	Unique_Gl	Tm1_Mira454_Contig_18381	GCCACGACGATTCACGAAGCAAGCGGTGTTTTGCTGGCCCAACTGCAAAA[A/T]TTGAAATCAGAACAAAAGGAGTTGAAGAGAAAATTGAAAGAGGAACGAGC
Gl_076282_Class_I	N/A	N/A	Chr07	9148401	Unique_Gl	Tm1_Mira454_Contig_18381	AGCTAACTCGCTCATGGAACTAGAAAACTCAGATTCAAGCCCCCAAATTC[A/G]GATACGAGTTCCTCTTACTGGATTGGATGGTGAATGTTGCAGTTCAAATG
Gl_076320_Class_I	N/A	N/A	*	0	Unique_Gl	Tm1_Mira454_Contig_18386	TCTCAGGCATTGGAACAAGTCAACCTATCTCCAAGGATTGAACATGGTCG[A/C]TTCGGAAACTGCAGTCCGATACCTTCACCGAGACCGAGCCCCAAAATTCG
Gl_076382_Class_I	N/A	N/A	Chr09	18563378	Unique_Gl	Tm1_Mira454_Contig_18406	AAGGGCCCTAAGACCTTTAATTTCGGGAACTTTTCCTTCATCAACTGACT[A/C]TCGAGTTTCACATCCCAGCAGCCTCTTAAATCCAAAAGTTCAAGCTGGGG
Gl_076589_Class_I	N/A	N/A	Chr03	693395	Unique_Gl	Tm1_Mira454_Contig_18466	ATCATTTTAGTACTATCTGTTTTAAAAGGAGAGACCTTATGATTTTGTTG[A/G]TTCTCTCCTATTGTTAGTTGATTTTGGCCTCTCCCGTTTTCACTCGGTTC
Gl_076703_Class_I	N/A	N/A	Chr09	15542623	Unique_Gl	Tm1_Mira454_Contig_18489	GCATGCACAGAATGCTATAATGCTTCATGCTCTTGGGTTATAATTGCATG[C/G]AAGTGCTGCAATTTTAGAAGGCAGGCATGTTATTTCTAGAGCTCCATTTT
Gl_076810_Class_I	N/A	N/A	Chr11	4439397	Unique_Gl	Tm1_Mira454_Contig_18518	GGGTTTCCACCATCCTGTGTTGCATCTCCATTGAGGAAGGCATCAATAGT[C/G]GCGTCCCAGTTTCCTTCAATAAATGGTGGCATTTGGAAGTATTTCATCTG
Gl_076811_Class_I	N/A	N/A	*	0	Unique_Gl	Tm1_Mira454_Contig_18518	ATCTGGTTGTCCAAAGCCAACAGCTCGTCCGACAAGGTCTTTGCGGAGTT[C/G]TCTTCAGCATGCATAAGATTGTCAGAACTTGGTTTCAGCTTCTTGCTAGG
Gl_076832_Class_I	N/A	N/A	Chr01	54565130	Unique_Gl	Tm1_Mira454_Contig_18524	CCATCCTGTGAATGATCTGGGCTTGTTTCATCTACCGAGCTTGGCAAATG[A/C]TCAGCAGGGGCAGCTCTAAGCATTTCTAAGTCCTCAAGAAACCTGGAATT
Gl_076980_Class_I	N/A	N/A	Chr06	32989097	Unique_Gl	Tm1_Mira454_Contig_18578	ACAGCCATACTTTCCCAATTATTAGTTCTTGGATCGTAAACCTGACCCCT[T/C]GGAGAGACGAAAAATGGCCACAACCAGCCTTCAGTCACAAGAAGTTTTCC
Gl_077317_Class_I	N/A	N/A	Chr11	364197	Unique_Gl	Tm1_Mira454_Contig_18679	GCTGCATCGTTCTGTTTGCTTTCGTTTTTCTTTGAATTGAGAAATCGACC[T/C]CCAGATCCTCTTGCTCGTCTCAATGCATGCAAATGACGGGATTCATGCAA
Gl_077335_Class_I	N/A	N/A	Chr05	131861	Unique_Gl	Tm1_Mira454_Contig_18685	GACCATGTGATGGTTTTGGCCTGTGGAGGATTGATCCCATGCTTTGTTAG[A/C]ATAGTTCAAAGAGCAGTAAGGTTAGATATCCGAAAAAGCAGCTGCGGTCT
Gl_077442_Class_I	N/A	N/A	Chr09	68349573	Unique_Gl	Tm1_Mira454_Contig_18724	CTGATGATTCGTCAGATGAACCCACTGTGCATGGGATAGACAAGGATGCC[A/G]TGGCTGATAATAATCAGGCTGACGCTGCACTTAAAGCCATTGCAAATGTA
Gl_077590_Class_I	N/A	N/A	Chr13	22718344	Unique_Gl	Tm1_Mira454_Contig_18776	TGATCCCGAGCCATTGATGCCATGCCATTACCTACCCTTCCATTCATCAT[T/C]GAGTTATTACCCATGGCAGCTCTGATTCCATTCACTATAGCAGATTGGCC
Gl_077770_Class_I	N/A	N/A	Chr05	7426500	Unique_Gl	Tm1_Mira454_Contig_18841	TCTTGATTTGTTCAAGAACAGCATCTACTGCAGAAGGTGCATAAGCTTTT[C/G]CCTTTTCAGCTGCCTCTTTTGAATCAGCATGGATTCGCTTTTTTATTTCA
Gl_077807_Class_I	N/A	N/A	Chr03	2436959	Unique_Gl	Tm1_Mira454_Contig_18854	AGTCGACGAACGAAAGGGCGAAACTCATCGGATCCACTGACGGGAAGCGA[A/G]GGACCATCCTCCATCTCGGGGTCCACTTGAGGGGAAAGGAACCCCATCAG
Gl_077808_Class_I	N/A	N/A	Chr03	2437028	Unique_Gl	Tm1_Mira454_Contig_18854	GGGTCCACTTGAGGGGAAAGGAACCCCATCAGCAAATTCAGCAAGTAGAT[A/G]CCGAGGCCGTAGGTGACGATGTAAAACCCCTGCACGAAGTACACGCGTAC
Gl_077809_Class_I	N/A	N/A	Chr08	4336747	Unique_Gl	Tm1_Mira454_Contig_18855	TTGATAATGAGTTCATCTTCTTCCTCAGTGAAGTTGCCACGTTTGAGGTC[A/G]GGTCTTAAGTAGTTGATCCAACGAAGCCTGCAACTTTTGCCACAACGGAG
Gl_077901_Class_I	N/A	N/A	Chr04	57705115	Unique_Gl	Tm1_Mira454_Contig_18885	GCTTCTCTTCCATCACCATTGCTCGAATTCTTCCCTCTTCGCATCGAAAA[T/C]GACCTCGCCAACCCATTGAACATGGAGGAAAAATGCCTCATTGCCTCTAT
Gl_078184_Class_I	N/A	N/A	Chr05	4430231	Unique_Gl	Tm1_Mira454_Contig_18970	AGATTTTTGTCTTCTACACTGAATCTCCCTGAACCAGCTTTAACAGCTTC[A/G]GATTCGGCCAATCTTGCATAGGCAGTTGCTTTGCTATGCAAATCAGTTGA
Gl_078224_Class_I	N/A	N/A	Chr04	10468805	Unique_Gl	Tm1_Mira454_Contig_18982	AGGAGTTTGATTCAATCAATTATTGATTTGGAACCTGAGGATTTTGGGAC[T/C]GTTGTGGAGAAAATGCCTCAGATTGTGAGCCTTAGCAACACTTCTATGGT
Gl_078226_Class_I	N/A	N/A	Chr04	10469051	Unique_Gl	Tm1_Mira454_Contig_18982	CTTGATGATTTGGTTGCTTTCCCAGCATTCTTTACTTATGGTCTTGAATC[T/C]ACTATAAAGCCTAGAGACAAGATTGTAGCGAAGAAAGGTTTTAAATGTTC
Gl_078305_Class_I	N/A	N/A	Chr10	6469397	Unique_Gl	Tm1_Mira454_Contig_19012	TCACAAGGAACAGCTAGAGATTCTGTCCGAGGGCAAGCAGAAGCATCCAA[T/C]GTTGCTCCAGAAGGTGAGACAAGTATTACTAATCAAGGGGTGTTTTTATC
Gl_078452_Class_I	N/A	N/A	Chr07	17284009	Unique_Gl	Tm1_Mira454_Contig_19062	CTGGAATTTCGGCGATCTCTGTTAAGGCAATCGAATCCTTCTACTCTAAC[A/G]GTGGCCGGTTTAAGGCCAAACTTCATCCTAACACACCCTCCTTTGCGTGA
Gl_078455_Class_I	N/A	N/A	Chr07	17284880	Unique_Gl	Tm1_Mira454_Contig_19062	TTAGGGTTATTGGCGAGAACCCCAATTCGCCGAGGCTTAGGACAAACAAC[T/G]GGGCCGCCCCTTTGATGATCATAAGCCGAAACGGAGGCGTTTTCTTGAAG
Gl_078572_Class_I	N/A	N/A	Chr09	21420168	Unique_Gl	Tm1_Mira454_Contig_19102	ATGGGACTGATGCGAAGAATGCCGCCTCGTCACTCAGAGACAGCACTTTC[T/C]GCTCTTTTAAGCCTTTTGCCTCACAACTCCTCCGATCTCCTCTCTCAAGT
Gl_078638_Class_I	N/A	N/A	Chr04	15707021	Unique_Gl	Tm1_Mira454_Contig_19120	TGGCGTGCCAGGTGTTGCATCTGGTGCATCAGAAGGTGGTGCTCCTATTG[C/G]TGTGCCAGGTACTGCAGCAGATGCACTTGGAGGTCCTCCACCGATGGGTG
Gl_078651_Class_I	N/A	N/A	Chr01	19643637	Unique_Gl	Tm1_Mira454_Contig_19126	ACTATTAACTGCGATTGGGTGTCATTTGATATTGCTTCAGGTGGTTCTAA[A/G]CTAACCAAGTCTGCGAAATCAAGCAGCTCCTGGGATGCTGCCTCTGCCTT
Gl_079034_Class_I	N/A	N/A	*	0	Unique_Gl	Tm1_Mira454_Contig_19251	ACTCTCAACCGGAAATTTCTGCAGAATTGAGTCCAAAACTGATCTGGGTT[A/G]GCTGAAAAAGCCAAGCTTTGAAGAAGAAGATAGATATTAATGGGGCGGCT
Gl_079066_Class_I	N/A	N/A	Chr02	61263810	Unique_Gl	Tm1_Mira454_Contig_19258	GTTGCTTCGAAGATACATTAACAAACTCAGGCAAATAAGCAATGTTTTCC[T/C]CAAACTCCATTGGTTTCACTTCCATAAGAGGCTCAATATGATTCATTATA
Gl_079229_Class_I	N/A	N/A	*	0	Unique_Gl	Tm1_Mira454_Contig_19304	CTCGTATCGTTCAAGTGTTAAATCGCATAGCCATGCCCCCGGACTTACCA[A/G]GTTGAGGGTACGTTGAATAAATTTCGCTCGTTTTTTGGGTCTCTGCGGCA
Gl_079230_Class_I	N/A	N/A	*	0	Unique_Gl	Tm1_Mira454_Contig_19304	TGAATTCAGTTGAAATTTCTCCCCGAAGTAGCTCTTCTATCTTCCAAATG[T/C]ATAGATTCTCAAAAACTTCAACAAAATAAAAAGAAATCTTCACGATTAGT
Gl_079631_Class_I	N/A	N/A	Chr01	6206083	Unique_Gl	Tm1_Mira454_Contig_19450	CCTAGTATAGCACTCTTATCCCTCTTGTTCTGTTTTGCAGCTTTTACATC[T/C]AATATTGATCTGAGCTTTTCGTAGGACTTAACATCTGGAACTTGCCCGTT
Gl_079718_Class_I	N/A	N/A	Chr09	14263128	Unique_Gl	Tm1_Mira454_Contig_19470	GGATTGTAGCCAAGCCCAAGCACATGCCAAGACCTATTCAGGGGATGAAT[A/G]CGTTTCCAAAATGTAATGAGACCAGGAGGCAGGGTCCCCAACTTCCACAA
Gl_079757_Class_I	N/A	N/A	Chr04	19828466	Unique_Gl	Tm1_Mira454_Contig_19485	TGCCATACTTGGTTTTTGCCCAACAGTGCAAGCAAATATCTCTGCTATGG[A/C]CGGTAAGGTAGGGTTGGCAGATGAGCGAGCAATGCTCTCAAACATATCTT
Gl_080244_Class_I	N/A	N/A	Chr09	15005509	Unique_Gl	Tm1_Mira454_Contig_19652	CTCAATCTACCACGTGTGACTCGAATGCTTTCTTCCATGAGAGTCACTTT[T/C]GGGGGAGGGTTTGTGACTTCATTCCGTGTAGAAGGCAACACCGGTTCAAT
Gl_080314_Class_I	N/A	N/A	*	0	Unique_Gl	Tm1_Mira454_Contig_19678	TTCTCTTATTGAACTTATGTGCCCTGAGAAAGAGCCCGGCAACTCCTCGA[T/C]GTTGTGCTCAGGCATGAAGTCATCCTCGCCACTGCCACTGCGCTGTGTAG
Gl_080425_Class_I	N/A	N/A	Chr08	51889692	Unique_Gl	Tm1_Mira454_Contig_19708	CGGTTTGCCGAACTGAATCCACTCCACTTTATGCGGCAACGAGATTTTCA[A/G]CGAAGGTTTTCGACTCTGAGAATTGGAAGTCGAATTCGAAGAAGATAGAG
Gl_080533_Class_I	N/A	N/A	Chr04	61394155	Unique_Gl	Tm1_Mira454_Contig_19739	AGAGGTTTCAAGATTACCAAAGATCAAATCTTGTAAATAGGTGTGATTCC[T/C]AGGAGATCGAAGCATTTTCGCATAACCACGGCAGTTGCTTCACATAATAG
Gl_080738_Class_I	N/A	N/A	Chr07	9802897	Unique_Gl	Tm1_Mira454_Contig_19805	GACTCGGTCAAAGACAGAGCCAAGATGTCGGCTCTGCTTCTTTACAGATT[T/G]CTTCAAAAAGGTTATTCCAGCGTCATGTCTACAATTATGGATGAAGAAGC
Gl_080908_Class_I	N/A	N/A	Chr10	1004234	Unique_Gl	Tm1_Mira454_Contig_19868	TTCTCTGCAACAGGTCTAGAAGGAAAAAGCCTTAGGAGAAATGTCATCAA[T/C]GACCAAAGGCAAACCACGGCAAGGGCTTGGAAAGTTCCGATCATTCCAAT
Gl_080911_Class_I	N/A	N/A	Chr10	1004562	Unique_Gl	Tm1_Mira454_Contig_19868	CAGGATGACTGTCGTTTTTCGAGAGCCATCTCAAATGCAAATTGAGCGGC[A/G]CAGCCTGCTAGGAAAGGAGCCACTGCAACCAATGTTGGGAAGCCGAGCAC
Gl_081281_Class_I	N/A	N/A	Chr09	4847359	Unique_Gl	Tm1_Mira454_Contig_19976	CAGCCTGGAATCCAATATATATTTCCTTCTTGTAAAAAACTGGTGTCTCA[A/C]GCTCAAGGTAACCATTTCATCCGGCAGGATGTTAGAATTAGGTTTCAATC
Gl_081443_Class_I	N/A	N/A	*	0	Unique_Gl	Tm1_Mira454_Contig_20038	CTTGGATGCCAAGACTTTTCCCCCCATATCTCTTACTATCAGCCTCGACG[T/C]AGATCTAGAAGACTGTTGGTTAAACGCCGCATCAAAATAAATAGCCACAG
Gl_081450_Class_I	N/A	N/A	Chr06	48126286	Unique_Gl	Tm1_Mira454_Contig_20039	TGTTGGAGACTCAGTTTTCGTGCACGGTGGCCTTTTAGAGAAACATGTAG[A/G]CTATGGTTTGCAAAGGATCAATGATGAGGTGAGGGATTGGATTAATGGAT
Gl_081479_Class_I	N/A	N/A	Chr09	40423079	Unique_Gl	Tm1_Mira454_Contig_20046	AAACTCGTCATAAACTACCTCTATGCATTCCTAAGGAGAAACTGTCGAGC[T/C]GGGGCCGCAAATATGAGCGTACCGCACATGAATATCTTGCAGGTAGGTAT
Gl_081485_Class_I	N/A	N/A	Chr06	34227337	Unique_Gl	Tm1_Mira454_Contig_20047	AACAGAGATGCTAACCAGCCTTCCACCGTGCATTTCCAGCCATCCATTCC[T/C]TAAAAGATCTTGAAGAGTAGACCACCGTGTGTGGCAAAGAAGGGAGCAAA
Gl_081784_Class_I	N/A	N/A	Chr09	11252799	Unique_Gl	Tm1_Mira454_Contig_20144	GGGATCGTCCTTTTCTCCCTGCTTAAAAGCCTTTTTAAAGACCTCAATCT[T/C]GTTGGCATTGGTGACTTTGATTCCTCCTCTGGGAAATTCTCGTTCACATT
Gl_081842_Class_I	N/A	N/A	Chr04	6300769	Unique_Gl	Tm1_Mira454_Contig_20171	TCATGGCTGCTTCCTTCTGTCTCTGGGGCTATCTCTCTCACATCAGCTAT[A/T]CTTGCCTCTGTTGCCTGAATATCACTCCATTCACCCTCACCAACTGGTTG
Gl_081870_Class_I	N/A	N/A	Chr03	43905905	Unique_Gl	Tm1_Mira454_Contig_20175	GCACCAGGCTCTGCGCACAAGTCTCTTGCGCAACCGTGAACGTTGCCATC[A/G]TCGTCCCTAATATCACAAGGACCGCCATCATCATCATCTTTTGAGCCATT
Gl_081902_Class_I	N/A	N/A	Chr02	62591465	Unique_Gl	Tm1_Mira454_Contig_20192	ACTAGTTTGCCTGATTCCTTTGATGTATAGGAGTTGCGAATGGCTTCCTC[T/C]GTTGGACTTAGTTTCCTTGGCTTCTCCACTGCAATGGTGTAGCTGTCTTC
Gl_081918_Class_I	N/A	N/A	Chr07	50431853	Unique_Gl	Tm1_Mira454_Contig_20199	CCTCCAACTACAAGACTGAATTGTCCTCTTTTCTCTTCGGTCTCTTCCCT[A/G]GATTTAAAATTCGATTCCCGCTTGTTGTCCTTAACCTGGGGGCCACCAGG
Gl_081926_Class_I	N/A	N/A	Chr04	9419664	Unique_Gl	Tm1_Mira454_Contig_20206	AGGGAGAAGTTCCATAGGAAGTGGATCTAATCATACTCCAATTCGTCAGG[A/T]GTCACTGGCCGTTTAAGGGGTATGATTGATTTCTTTTCAACATCTCTAGA
Gl_082416_Class_I	N/A	N/A	Chr09	8061864	Unique_Gl	Tm1_Mira454_Contig_20362	GTACTTTAGGTACATGCATGAAACAAGGTATCTTATATCATCTCTGAAAC[A/G]CAAAAAATTAATTTACTTCTATTCCTTAGCTGAAACATGATTCTCGCCTT
Gl_082452_Class_I	N/A	N/A	Chr11	49656286	Unique_Gl	Tm1_Mira454_Contig_20377	AATAGTAGATCTTGTCATTCATGCCTTCCTTTCTGTACGCATCCACCATG[A/G]TGGAGAAGGTTAACTCATTAGGTGGGCATTGCTTGTCTTTCATTCGATTA
Gl_082453_Class_I	N/A	N/A	Chr11	49656567	Unique_Gl	Tm1_Mira454_Contig_20377	GCCTTCATCCCTTCAGCACGCATTTGATCAAACGTGTATTCCATGTGTTT[T/C]ACATCCCCGACATCAGCAAATGCCTCAATGACATTGTTGTAAGTAGAGGT
Gl_082599_Class_I	N/A	N/A	Chr02	20437697	Unique_Gl	Tm1_Mira454_Contig_20412	ATCTGGGGCAGGTCGAGCACTGCTGGATCAAGGCTGTTACTAACCTTGCA[A/C]AGAACCATGGATAGTTTCCGCAAGTTCCTCAATGGAACAGTAGCATTGGA
Gl_082690_Class_I	N/A	N/A	Chr03	42328873	Unique_Gl	Tm1_Mira454_Contig_20439	TCAGAGTCATTGTGAGAGCACTGTCTGGAATTGGGTAGGGTTGCAGGGCT[T/C]AGAAAACTAGTTCTCAAATCGAAATCAGGGTCTCGAGGATTGGCACCACT
Gl_082796_Class_I	N/A	N/A	Chr04	5829723	Unique_Gl	Tm1_Mira454_Contig_20477	CCTAAATGCATCAATGGCGGGTATGAACTTACATTTACTCAAGTACTGTT[T/C]AGTTAAAGGCACAACAACAAGCCAAATGAAAGTGCATCCAGCAACAAAAA
Gl_083047_Class_I	N/A	N/A	Chr13	54185738	Unique_Gl	Tm1_Mira454_Contig_20550	GCTCAGCAGCCTTTGGCCGGCTCACAGTCCCGAGTAATATGTCAGTAGTG[A/G]TGAGATAAGGATCGCCATAGAACCGTAGGTTGGTATCCATTCTTGTTGCA
Gl_083144_Class_I	N/A	N/A	Chr04	52031830	Unique_Gl	Tm1_Mira454_Contig_20580	GACAGAAGATGCATGGTGAGATCGCTCTCGCCATTTTATCCCCAAATCGA[A/G]ACCACTTCTAAATCCCTAAATTTTCCACCTTTAGTTTATCTATACTAAAA
Gl_083310_Class_I	N/A	N/A	Chr07	18485837	Unique_Gl	Tm1_Mira454_Contig_20640	CCTCGAGCAGCGTTGCCTACACAACCAGATGCTTCACTAAATAGATTACT[T/C]TCTCGGTTGGCCAAATATGCAGCAGCTTGTGCAGCAGCAATTGCTTTTTT
Gl_083396_Class_I	N/A	N/A	Chr11	6429843	Unique_Gl	Tm1_Mira454_Contig_20665	CACAAGGCTGCTAATGAAAAACCAGCAGCTGAACCTAATGGCAAAGGCCT[C/G]TTTGTGAAAATCAACATGGATGGAGTTCCCATCGGTAGGAAAGTGGATCT
Gl_083448_Class_I	N/A	N/A	Chr07	20544874	Unique_Gl	Tm1_Mira454_Contig_20685	GGAACATTGGGGAAAGCAATCTACACGGTTGGATTCTGGATCCGAGAAAC[T/C]GGCCAAGCCCTCGATCGCCTTGGATGTCGCCTCCAAGGCAATTACTACTT
Gl_083454_Class_I	N/A	N/A	Chr07	20541395	Unique_Gl	Tm1_Mira454_Contig_20685	AGTTCATGCAGCAGAAAATGCAAAGAGCTTTGATGAAATTGAGTTAGAGA[T/C]GATGCTCCGCAAGAAATTTGCACGCCGTGATGAGGAATATGATTCAATGC
Gl_083533_Class_I	N/A	N/A	Chr13	9127729	Unique_Gl	Tm1_Mira454_Contig_20715	TGATGCAAGAGATAAGAAACAATGGAAAGGCCACCAAAACCCAAAGGAAT[A/G]TGCAAATTGAACATATACAAAGCCATGGTGCTCCATAAACTCTCCGTCTT
Gl_083651_Class_I	N/A	N/A	Chr11	14703822	Unique_Gl	Tm1_Mira454_Contig_20742	TCAATGATAGAGTCATCGGCTCTAGCATTAGACCTCTTCTCAAAATCCAT[A/C]GTATAAGACATGCCCGAACACCCACCTTGCTTAACCCCAATTCTTAAGCA
Gl_083787_Class_I	N/A	N/A	Chr04	4809182	Unique_Gl	Tm1_Mira454_Contig_20770	AACACTCCCTCGGGTTCAAGATTGACCTTCGCATTCTTCGAATCCGGTAA[T/G]AGCACCGTAATGTAAACCTTGTCAGCTCTTTCAGCCCACTTTACCTCTGG
Gl_083942_Class_I	N/A	N/A	Chr05	24257511	Unique_Gl	Tm1_Mira454_Contig_20826	AATATAGAAGGCTTGTATGTGAATACAAACTGTCACAGGTACAAGTTCTC[A/T]TATGTTCAGATAAGTTGAGCCTTTTTAAGGTCAGAAACAACACCACTGTC
Gl_084431_Class_I	N/A	N/A	Chr06	34152714	Unique_Gl	Tm1_Mira454_Contig_20997	CTTTACGGAGCCCTTTAGCTTTGAAGCGGGATTAAGTCGGCCGTGATTTG[A/G]GGCAGAGAAGCGGAGCTTGGGGGTTCCGGTTGCCATGGCGGAAGTTGCCA
Gl_084438_Class_I	N/A	N/A	Chr02	1329798	Unique_Gl	Tm1_Mira454_Contig_21000	TTTCAACTGCATTAGCATCTTCATCTTCATCTTCAAGATTCTCCTCATTA[T/G]CTTCAGCTGCAAGTTCTTCTTTCTCAAGTTCTTCCAACCTTGACATTATA
Gl_084459_Class_I	N/A	N/A	Chr04	51868050	Unique_Gl	Tm1_Mira454_Contig_21009	AAGTGTCACTTCGTTTTCAAATAACAATCTACATGTCCTTGCTGGCTGCT[T/C]CCATCATATTGATTTTGAACACTCCTCATTATCATATGATCCCTAACAAG
Gl_084595_Class_I	N/A	N/A	Chr12	21500977	Unique_Gl	Tm1_Mira454_Contig_21065	TGCATGTAAAACGGTTGAGAAGTTTGCAAGGCTCTTAACTCCTGCAGTTC[T/C]TTCTGTAATCTTTTATTTTCTTCTGCCAGTGTCTCGCAACATCGCTTTAA
Gl_084711_Class_I	N/A	N/A	Chr12	13710701	Unique_Gl	Tm1_Mira454_Contig_21106	TACACACCTGCTCAGCTCATGGTGCCCACAACAGTTTGCAAATTCCACAC[T/C]ATACAAAATTACATCTCTCAATTGTAAAAACAAACTGCAGGCAGCCACTT
Gl_084947_Class_I	N/A	N/A	Chr12	34940	Unique_Gl	Tm1_Mira454_Contig_21182	CCTCAGTTTTTACTAGCCTTTCTAATGAAGAGACAGCTGAAGGAACCAAT[A/G]TAAGCATTATTGAGAAGGAATGTCGGATTCAGAAGCAATTTTCAGCTTTT
Gl_085603_Class_I	N/A	N/A	Chr02	57704691	Unique_Gl	Tm1_Mira454_Contig_21377	TTATTAGGTGAAGCAATAACAGGGAAAGGAATTCTAGCACAGTTGAACTT[A/G]GAGACAGGAATTCCAATTTATGAAGCTGAACCCCTTCTTCTCTTCTTCAT
Gl_086035_Class_I	N/A	N/A	Chr07	3628735	Unique_Gl	Tm1_Mira454_Contig_21513	CAGTTTTATGAACATGAATGAATTCTAAATGATCCAACCCCACATCTGTT[A/T]GTCCCTCACTATTTATATCCACAACTTGACCAGCCACCAACCCTTCAGCC
Gl_086101_Class_I	N/A	N/A	Chr06	39688699	Unique_Gl	Tm1_Mira454_Contig_21535	GCCTGCTTGGAATTCTTGGCAGCCAACAGACGTTGTATTGGAAACAGAAA[A/G]ACCAGTATATTTCACCTTGGTTCCAGAGTATAAACAATAGCAGCAGGAAC
Gl_086238_Class_I	N/A	N/A	Chr13	15712151	Unique_Gl	Tm1_Mira454_Contig_21588	ACTAACCGTGCAGGCAGTGACGGGCAGTTGGGTTCGACGTTGTCAATTGC[T/C]AAATGCACAGCCTCTGCTTTGCTCTCTCCTGTTACGACTATTGCAACGTT
Gl_086333_Class_I	N/A	N/A	Chr05	49220117	Unique_Gl	Tm1_Mira454_Contig_21649	CCAGTGTCCCAACTCAAATGTTCAAAAGTAGACTACAAAACAAGCAGAAT[T/C]TTTTTGTAGCACAATTGAAAATAAATTCAAACAAACAGTAAAAAGGGTTT
Gl_086541_Class_I	N/A	N/A	Chr13	1296729	Unique_Gl	Tm1_Mira454_Contig_21727	TGCATGAGATTCCGAGTTAACTGTAAATTAATGCTCGCTTTCATATGTAC[A/T]TTTCATCTCTCATTGTTTCTCAGAGTGAATGTTACTACCGGAGAAAAGGA
Gl_086575_Class_I	N/A	N/A	Chr09	65620238	Unique_Gl	Tm1_Mira454_Contig_21743	CCAGGTGCCAGTTTCAACAGATTAAGCCTCTCCACGTTGGCAACCTCCAC[T/C]CCAGGAATGTTACGGAAGGCTTTAATAAGCTTAGCTCCCTCAGTTCCGTA
Gl_086705_Class_I	N/A	N/A	*	0	Unique_Gl	Tm1_Mira454_Contig_21792	GCTCCACAATAGCAGCCGGTGACAATAGCGAAATTAGTGGCGTAAGTAGC[T/C]GAAATATTAGCGAGGCCGTACACTTTCCGATGCTTTGACACCAACCCAAC
Gl_086930_Class_I	N/A	N/A	Chr10	6469397	Unique_Gl	Tm1_Mira454_Contig_21861	GATAAAAACACCCCTTGATTAGTAATACTTGTCTCACCTTCTGGAGCAAC[A/G]TTGGATGCTTCTGCTTGCCCTCGGACAGAATCTCTAGCTGTTCCTTGTGA
Gl_086946_Class_I	N/A	N/A	Chr04	55562898	Unique_Gl	Tm1_Mira454_Contig_21866	ACGTAAACTTCAAAATCCTGAAAATAACATCCGCCATTAATGATCGTTTC[A/G]AAACGAACAAGTTAAAAGCTCGAGGGAAAGGCCAAGAAGCATTTCATCAG
Gl_087382_Class_I	N/A	N/A	Chr09	11414330	Unique_Gl	Tm1_Mira454_Contig_22057	TAACCGAGGCACGAGTACTGAACATGCCATGGACTGGAAATCTTTATCTC[T/G]AACTGAATGGAGAAAGCTGCTCATCCAGGTAACTGTTAAGAGGCTAGCTC
Gl_087433_Class_I	N/A	N/A	Chr02	51892330	Unique_Gl	Tm1_Mira454_Contig_22078	CAAAGCTCATGTTCCGCACCAAACTTGGAAGGCAGCACTGCGCAGACTCC[A/G]CTGCTTTCACGTCTTTCCTTGGGAGGTGTCTCCTGTATGGTGTCGCTTTA
Gl_087623_Class_I	N/A	N/A	*	0	Unique_Gl	Tm1_Mira454_Contig_22160	GGCCATGTATATTGTGAAACTTGTCTTGTTATTCCAAAGGATGAAATGCT[T/C]AGGTGTCAAGTTTGTAAAAGCTTGCAACCAAATGGGTTTCCGGGTGTTTG
Gl_087668_Class_I	N/A	N/A	*	0	Unique_Gl	Tm1_Mira454_Contig_22175	TCATGAACAGCCCTTAAAAAGGTAGCTTCAACCTCTTTCTCAAAGGATAC[A/G]TAGTCATCTCTAGAGTCTTCATTATCGTCATCTTCAGAACCATTACCATC
Gl_087737_Class_I	N/A	N/A	Chr06	7062951	Unique_Gl	Tm1_Mira454_Contig_22206	GAGTTTGCCTTCGTTCTCTTTAGATTTTGGTTTGTAATTTCAGTCCCAAA[A/C]GTCCTCTTCTTTGATTCATTCAATTCCAAAGCTGTCGTTGATCCATTGTG
Gl_087852_Class_I	N/A	N/A	Chr09	9078475	Unique_Gl	Tm1_Mira454_Contig_22243	TCTCAGCATTACCCTCAAACTGCAATTTTATTGTAGGAACATCCACTTCT[T/G]GGTATGCACTAAGGTTAAAGCAAGTATCCAAGATCGAGAAAGCCGGTGCA
Gl_087894_Class_I	N/A	N/A	*	0	Unique_Gl	Tm1_Mira454_Contig_22255	GCTCCTAATGCCATTAATTTTGTTACTGTACTATTAATGTCATTCACTGT[A/G]AATGATAAAACTGAAGAGCAACCGTTCTGCATCGCATTATCACAAGGGGA
Gl_087902_Class_I	N/A	N/A	Chr04	55793841	Unique_Gl	Tm1_Mira454_Contig_22258	CATTCACACAGTCGAATACGAGCGTCTTGTTTGATCTCCATTGTCGTCGC[A/T]TAGCCTCATGTAGAGGTTCCTTGTCGTTCAAGTTGGCATATTTGTCTCTC
Gl_088061_Class_I	N/A	N/A	Chr07	50986846	Unique_Gl	Tm1_Mira454_Contig_22324	GCCACCAAAATTTGCACCAACAGCTACAAGGGAAGCTGAACCGACTCCGG[A/C]AAGCAAGCGCCGCCTGAATGTGGTGGCTAGCGGTGCGAATTCCTCCGCCG
Gl_088147_Class_I	N/A	N/A	*	0	Unique_Gl	Tm1_Mira454_Contig_22364	CATGCTCATCTTTCAATGGCTCCCCATCATTAGTCTCCTTTGTCGATGGT[A/G]AAACTGAAGAATGCATATTCTTAAGCTCCTCTAACTCTTTGCAAGCATCC
Gl_088202_Class_I	N/A	N/A	Chr08	55056526	Unique_Gl	Tm1_Mira454_Contig_22396	CATTAAAGTGGACAAGAATATGGTACATACTTTTGGGGGTGGCCTCCAAG[T/C]TGAGCAGAACCTTCCACAAAGTGCGATGAGTCCATTTCACCTTTAGATTT
Gl_088260_Class_I	N/A	N/A	Chr05	10292038	Unique_Gl	Tm1_Mira454_Contig_22420	GATATATCCTCATCATCGTAATTATCCACTTGCGTATCCCCCTCGGCATG[T/G]ACAGACACTGAAAGTATTTCCAATCTACCCTGTAAATTCCTCACAAGGGA
Gl_088702_Class_I	N/A	N/A	Chr12	29077067	Unique_Gl	Tm1_Mira454_Contig_22613	TCTTGCAATGTGTCGAGAAGGCTGTCAAAGCTCTTCTTGAAAGACTCCAC[T/C]CCCTCGTCTTCCAGCTGTGAACCGACTTTGCCCCAGTCAATCCCCAACTT
Gl_088709_Class_I	N/A	N/A	Chr02	26792238	Unique_Gl	Tm1_Mira454_Contig_22616	CCCATGCAACTTTGAGATGTTCATTTGAACAGATGACGCTCTGAACTCCA[T/C]AACAATTGGCACACTAGAAAGCTTTTTACATTTCTTCTGTGGCAATGGCA
Gl_088787_Class_I	N/A	N/A	Chr07	18097983	Unique_Gl	Tm1_Mira454_Contig_22639	TGCAGAAGTGTGGCCGGCATGAAATGCTTCCCTTCTGCAGCTCGTTTCTC[A/G]AGCCGAGCGGCAAGAACATCGGCCTTGGCATCCAAAAGAACAAACTGCAC
Gl_089175_Class_I	N/A	N/A	*	0	Unique_Gl	Tm1_Mira454_Contig_22808	CACAATCTGGTTCTGGAGGAAAGAGTTTCAGTTGCTGTGCGTCATCATCA[T/G]AGCCATAGGGGGAACTGAATGATACTGCTGAACCCTTCTCTATGTGTTGT
Gl_089623_Class_I	N/A	N/A	Chr09	18662403	Unique_Gl	Tm1_Mira454_Contig_22965	CAGAGCAACATTAGTGATGACCAGCTGCGAAAGGCAGTTTGTAGCTTGCT[T/C]CCTAAGCTTACGTACCTGAACAAGCAACCCATTAAACCACAAAGGGCAAG
Gl_089647_Class_I	N/A	N/A	Chr11	20242920	Unique_Gl	Tm1_Mira454_Contig_22969	TACATTTTCGAACTCTATTCAGATGGTGGTGATGTGCCATCAACAGGTTT[T/C]CCTTTCTCCCTCATCTTGGCCATAGCTTGTTTCATTGCTTCCTTTCTCTT
Gl_089680_Class_I	N/A	N/A	Chr12	2112454	Unique_Gl	Tm1_Mira454_Contig_22981	AACTCGGGTTTATTGATGAAATGTAGATCAAGGAAAACCCCAACTTGGCG[A/G]AGATGATAATGTGATCGCGCACCACCAAAGCCTCCTCCGGCGCTTACGAT
Gl_089682_Class_I	N/A	N/A	Chr04	4234677	Unique_Gl	Tm1_Mira454_Contig_22983	TATGATCCAGTCGGGATGGCAGGAGATGTGTATGATAAGCTTAGAGAACC[A/T]TTGGATAATCTTTTCTTTGGAGGGGAAGCAGTTACCGAGGAGCACCAAGG
Gl_089714_Class_I	N/A	N/A	Chr02	18354578	Unique_Gl	Tm1_Mira454_Contig_22999	CCTCCATGCTGTTGAATCAAGTTCTTGTAATAGTTTACATCCTTCTTTTG[A/G]GGAAGTTCCATTGCAAGTGAATGCGAAATTGGACATACACCAGGAACCGA
Gl_090298_Class_I	N/A	N/A	*	0	Unique_Gl	Tm1_Mira454_Contig_23234	TCCATTTGAAGCTTAATAAATTTCCTAGTCTGTTGGAAACTTGAACGCGA[C/G]AAGAGAAAGCGGGAGGCTTGTTAAAATATCTCCAAGTTGAGCTATCTAGC
Gl_090559_Class_I	N/A	N/A	Chr01	7257685	Unique_Gl	Tm1_Mira454_Contig_23353	TTCCACAATGTCCACATACTCCTCCATCATCCACTCTTGGAAATCTTTCA[A/T]CTTTCTTCTAGATAGCTCATTGTAGTCCAAGTTCTTTATGTCTACCACTG
Gl_090560_Class_I	N/A	N/A	Chr01	7257857	Unique_Gl	Tm1_Mira454_Contig_23353	TAAGTCGGTAAGTTCCCAACAATTTGAAGTGTCTGCTTCAAGCACAAAAC[A/G]TAGAGTGCACACAACCCTCTGAGAATCCTGATGTAAAGAGCCACAATTAG
Gl_090568_Class_I	N/A	N/A	Chr10	2436966	Unique_Gl	Tm1_Mira454_Contig_23354	GTTGTCAAATTTGAGAGGGCCATTGTGTGATAGAAAAGGTATTCAGTCAA[A/T]AAGTGACCAAAGGCATAGATGAATGACAAAAATGTCACCAAGTATAGTGG
Gl_090592_Class_I	N/A	N/A	scaffold_15	109578	Unique_Gl	Tm1_Mira454_Contig_23368	AGATGAGTAATGGAGAAGTAATAACTTCCCACAATTGCAAATGATGCAAT[A/T]CCACTACGAGCCATCCGTAACCAAATGCCACGAAATAAGATATTTCTATC
Gl_090828_Class_I	N/A	N/A	*	0	Unique_Gl	Tm1_Mira454_Contig_23448	GAGTCAAAGTAGGCACGTTCATGGTCCTTAGAGATAAGTGGAGGCTTCTT[T/G]GGCATAATCCCTCCGTATTTTTTCTTTACAACTGCCTCCTCCTGTTGAGA
Gl_091018_Class_I	N/A	N/A	Chr08	46558811	Unique_Gl	Tm1_Mira454_Contig_23518	AAATGGCCGTAGTCACCAAAGTAGAAGCTGTATATGGCTTCATAGCGATC[A/G]CCTTTTTTCTCCGGGACGTGTTGGATCAGCACACAGAGTCCAGCCGTGAT
Gl_091022_Class_I	N/A	N/A	Chr05	60301823	Unique_Gl	Tm1_Mira454_Contig_23519	TTGGAGACCGTCCATCACGGCTCCGTCTACTAGGACTTTCACCCCTAGGG[A/G]GAGATGTCTTACGTGGGGAAGGACTCTTCTGAGGACTAGGGCTACGCCGA
Gl_091307_Class_I	N/A	N/A	Chr09	5037328	Unique_Gl	Tm1_Mira454_Contig_23628	TTGCCTCTGGATAGTAATGGTTCACATAATCAGAGACCCATTCTTTGAGA[A/G]TATCCCAGAGAACCAGTCCATCATTGGCAAAAGGGTAATCCTTGATCGTT
Gl_091336_Class_I	N/A	N/A	*	0	Unique_Gl	Tm1_Mira454_Contig_23641	ACGATATCGTAGTTATACTTTTCCGCGAACTGTTCTTTAACTTTTTTCTC[A/G]GCAGCAGCAAAGAATTCTTCAAGTTCAGCTTCGGTTGGCATCTTCTCCGC
Gl_091588_Class_I	N/A	N/A	Chr11	610129	Unique_Gl	Tm1_Mira454_Contig_23712	GGATTATAAGAACCAGGATCCAAAGGAATCAAATAGTTAGGAGGATCAAG[A/G]AACGTGACGACATCCATTTCTTCCAAGTAAGGTTCAAACGACGTCGTCTC
Gl_091604_Class_I	N/A	N/A	Chr04	57629069	Unique_Gl	Tm1_Mira454_Contig_23717	CGATATGGTCGGCAGCGGAGATGGTATGAGCTTCAACGTCAACACTGATC[T/C]CACGGAGACGAAGAAGGCGCATTTCACGGCATCTAAGACTTAAGAACAAA
Gl_091676_Class_I	N/A	N/A	Chr04	11488288	Unique_Gl	Tm1_Mira454_Contig_23740	GCATTCAGGTTCACCAGGTCTCTCTGGAAATGTTTGTTCCTTCTGGTTAC[A/T]GCTTGAAGGACCAGTAGAAGAGGGCAAGGAAGAATAAGGTCCTGCAAGTG
Gl_091871_Class_I	N/A	N/A	Chr12	1805988	Unique_Gl	Tm1_Mira454_Contig_23823	TACATCATCTTCATCGTCTTTATCACCATGTTCGTCGTTGCATGATGCTG[T/G]TTCTTCACCATTGCCTAAATCTTCAATTAATCGAAAGCTATTTCATAGGC
Gl_091995_Class_I	N/A	N/A	Chr05	49673168	Unique_Gl	Tm1_Mira454_Contig_23882	GCACCGGTTCGGTTTCCATGAAGGATGGTTTGAAAAAATCAGGAGAAGAG[T/C]CCGAGAAGTATCGGGAGAGATTAAGGTTTTCAGGGGTCCAAACTGGAAAT
Gl_092316_Class_I	N/A	N/A	Chr09	69516218	Unique_Gl	Tm1_Mira454_Contig_24013	TAATTGCTGTCGTATTGGTATTTCTCAGAAGTAGGTGGTGAAGGTTCCGC[A/G]ATTTTCCCGTTTCTGCTACTTGAAGAGTATTGAGCGGTTGTTGATGAATA
Gl_092327_Class_I	N/A	N/A	*	0	Unique_Gl	Tm1_Mira454_Contig_24023	GGGCCAGCTGGTCCCAGAACACTTTGCAATGCTTGTGGCCTTATGTGGGC[A/C]AACAAGGGAACACTGAGAGATCTTAGAAAAGGAGGCAGGAGTACTCACTT
Gl_092343_Class_I	N/A	N/A	Chr07	16727611	Unique_Gl	Tm1_Mira454_Contig_24029	TTACAATAGATGCTGTTTTCTGCTGGCTTTCTTCAATAATATTCTTGATA[T/G]GACTCGAAGGAAAAGCAATTGTGAGATCAAGGTCCAAGTTGGATACACCA
Gl_092473_Class_I	N/A	N/A	Chr07	6473650	Unique_Gl	Tm1_Mira454_Contig_24077	ATGTAGGGACCCAATAGAACTGCATATGGGATGAAAGGCAGCTGAGGTTG[A/G]AGGTAGCCCTTTTGGGATCCAAACAGCATCATCAAGGGGATTGCAAGTCC
Gl_092637_Class_I	N/A	N/A	Chr02	62698404	Unique_Gl	Tm1_Mira454_Contig_24144	GAGGACCAGGGGGCTGCTTTGCTCCAGTAGCTTGCTCATTGCTGACCCAA[T/C]TACTTGAAGCTGAAGGGGGAGTGCCTACATGATTTCCGTGACTACTATGA
Gl_092800_Class_I	N/A	N/A	*	0	Unique_Gl	Tm1_Mira454_Contig_24220	GGTCTTGTGTTCTTGCTTTGCTATCCGACCGAACCGCAAAGAACCAGTCG[A/G]TTTTCTCCCAAACCTTTCCGACTCAATCCATGTCGGATAATTCCACTTGC
Gl_093058_Class_I	N/A	N/A	Chr09	2457549	Unique_Gl	Tm1_Mira454_Contig_24323	CAGCTTCTACACGCTTCCCTCGTCTATTCTTGGCAACCAGAACTATTCGA[A/T]TTTGAAAGCAGCCTACTCATACTACAATGTGTCCACTAAGACTCCATTGC
Gl_093218_Class_I	N/A	N/A	*	0	Unique_Gl	Tm1_Mira454_Contig_24379	AGAACTTCAGGTTCACCAGAACCGGGATGTCGTTGTGTGAGAAACGTATC[A/G]ACATCATACCATGCTCCATCTTTAGATGACCGTGCCTCGAACTCTAGTCC
Gl_093409_Class_I	N/A	N/A	Chr09	20907395	Unique_Gl	Tm1_Mira454_Contig_24469	TGACCAGTGAAGGCAACATCAAAAGCCCCATCAAAGAAGGGAAGATTATG[C/G]GGATTGGCCCTGCTAACCAAAGGCAAGGATTCTATCAGTTCAACACCTAT
Gl_093707_Class_I	N/A	N/A	*	0	Unique_Gl	Tm1_Mira454_Contig_24599	AGCCTTTCATCTAATCTTTCCTTAGCTTCTCTTGCTACTCCTCCAAGCTT[A/T]TCGTCTTGATAAGTCTGAGTTAATATGCTCCTTTGCTGTGAAGAAACAGA
Gl_093991_Class_I	N/A	N/A	Chr13	42919296	Unique_Gl	Tm1_Mira454_Contig_24715	GAATGGAGCAACTGCAGAAGTTGAACCAGCAGCACTCAATAAGGGTGCTG[T/C]ATGAACAACACTAGCAGTTGTTTTAGGATGCTTGTTGGCACTCTGTTGCT
Gl_094104_Class_I	N/A	N/A	Chr04	39660291	Unique_Gl	Tm1_Mira454_Contig_24767	GATAAAAGCAATATGGACAACTTGGTGAAGGCCATAGCTGGGGTGTCTGT[T/C]GCTCCTCAGCAGGATCATCCAAAGCCCAGCAAAGGTGCCAAGAGGCGAGT
Gl_094231_Class_I	N/A	N/A	Chr08	33878453	Unique_Gl	Tm1_Mira454_Contig_24828	TGTTTAAAGTGACCAAACCAGATTTTTGTTCAGGACATTCCAGCAACAGA[T/C]GATTCTCTGCATTTGGGACAGCTGCTTTGGTTTTTTAGTGAATGTGTCAT
Gl_094363_Class_I	N/A	N/A	*	0	Unique_Gl	Tm1_Mira454_Contig_24890	GATTTCCCAGCAATAGTAGGCATCCCTTTTTCAGTCGGTGGCAATTCAAC[A/G]GGAGTGGTTTCTCTCAGCTGAAAAGCCTCTTTAAGAATATCAAAGTCAAA
Gl_094364_Class_I	N/A	N/A	*	0	Unique_Gl	Tm1_Mira454_Contig_24890	TCCAAATTTATTGCCTCCAGCATCCATGAGTTAATGGTTCATGAAACATG[T/G]AATGTCACCAACTGCAATTTCCTCAAACATGGACTCGGGCAAAGTCGCCG
Gl_094531_Class_I	N/A	N/A	Chr02	12578008	Unique_Gl	Tm1_Mira454_Contig_24948	GCTTGGAAAGCCTTGTGGACAATCTCCTTGCACAAGATATTTGCGGCGAT[T/C]GCAATGGGGATAGCACTGCTCCGAATGATCCCGGATCGTCCATTGTTGTC
Gl_094647_Class_I	N/A	N/A	Chr11	60062391	Unique_Gl	Tm1_Mira454_Contig_24986	GGGTCGTTGCCACAGTGTCAGCATTAAGTTTTTCACACAATTTTGCCTCG[C/G]ACAACACTTTGAGCCTATCTAAATTGTACAGATCAGCGGCAGCTAAAAGA
Gl_094684_Class_I	N/A	N/A	Chr13	12091998	Unique_Gl	Tm1_Mira454_Contig_25006	GGGAACCCATCACTCACTCACTAAGTCCCTGTTTTTGCTTTGCTTTGGAG[A/G]AGAATTGGATTTCACTTTTTGGTGATAGGTATATTTTTGGGGTTTCCTTT
Gl_094724_Class_I	N/A	N/A	Chr05	64061461	Unique_Gl	Tm1_Mira454_Contig_25038	TCAAAAGGAAAAGGGTGTGTCCAACCTTCCTACTGGAGTGAATTATAAAA[T/C]AATATTAACACTACAGATATACCGATGATAACTGGAAAAGCTGTGACCAA
Gl_094870_Class_I	N/A	N/A	Chr08	6680275	Unique_Gl	Tm1_Mira454_Contig_25100	TTGAAGTCCAATTTGTCGAATGCTGTCCATGAGTTCCTGGACTTTGTTAG[A/G]ATCATTTGATCTGGTGCGCATTAGGGGTCTCCTAATCTTATCAAGTGGAA
Gl_094873_Class_I	N/A	N/A	Chr04	30594850	Unique_Gl	Tm1_Mira454_Contig_25102	ATGATGCTTAATCAGGAATCCTGCTGCCTATATATCGCAATTTCCTGCTG[T/C]TTGAAATATCGACGATCTTCTTCGTCCACCAGAACAAGATTTAAGTAATA
Gl_094923_Class_I	N/A	N/A	*	0	Unique_Gl	Tm1_Mira454_Contig_25117	TTGTCATTAGCATCTTCGTCTTCTTTTTCTTCAGTTTCAACCAGATCAAC[A/G]GGAACATCGTCATTGTTATTGTTTTCCACCTCCTCCTCGGCTCCTTCTTC
Gl_094939_Class_I	N/A	N/A	Chr09	65976829	Unique_Gl	Tm1_Mira454_Contig_25135	AGGTTAGCTAACCACCTCTCGTCTTTTCCAACTACAACATATGAAAGGGC[A/T]AGAAAAGCAACTGAAATCAGCACACAAGCCAACCACATGAGCTTATTAAT
Gl_094940_Class_I	N/A	N/A	Chr09	65977018	Unique_Gl	Tm1_Mira454_Contig_25135	ATGGAGTCAAAGACAACAAAAATCATAAATGGTAGTTTTGCAGCGATTCT[T/C]GCTTGTCCTGGAGAGACCCCTGGTGAAATATCGCTAGGACTGTCAACATA
Gl_095231_Class_I	N/A	N/A	*	0	Unique_Gl	Tm1_Mira454_Contig_25234	AGAACTAAGATTGGAGAAATATAACAGATCAGAAATTTTATTTCGAGCTT[T/C]GGGAAAGCTAGCTTTGACAGCTGAAAATTCAGAAGCAGGCGCCTAACAGA
Gl_095303_Class_I	N/A	N/A	Chr05	58754354	Unique_Gl	Tm1_Mira454_Contig_25263	TAATTATCGCTACTAGAAGAACTAGGCGCCGGCGGAGGTGTATTTGCTAC[T/C]GTGGACCACGGCACCACCTGATTATCTCCGTCCTCCACATCATCTCCAAC
Gl_095324_Class_I	N/A	N/A	Chr01	55149213	Unique_Gl	Tm1_Mira454_Contig_25278	TGAGCACGGTTTGAGCCATAAAGAGACTTGTTGTAGTGTTAAGTGACACC[A/G]CAAGGCTCAGTGATTTGGCTTGGGCCATAAATGAAGCTTTATCGCTGGCA
Gl_095325_Class_I	N/A	N/A	Chr01	55149273	Unique_Gl	Tm1_Mira454_Contig_25278	GTGATTTGGCTTGGGCCATAAATGAAGCTTTATCGCTGGCAACCTCAGGT[A/G]CCATTTGGAGACCTCTTGCCAAGAAAGAAGGAAAACCAGGCTAAAGCAAT
Gl_095426_Class_I	N/A	N/A	Chr05	61188137	Unique_Gl	Tm1_Mira454_Contig_25330	GAAATGGATGACTCGACTATTTCAGGAACCTGATCAAGCAAGCGATTCAT[T/C]TCATCTGGAAATTCAGCCTTGGCTCGGTTAGTCTTCCCTCCAACGATTAC
Gl_095562_Class_I	N/A	N/A	Chr02	57073852	Unique_Gl	Tm1_Mira454_Contig_25388	GATGTGTTTCCAAACCTATGCAATGTCATCCTTGATGCCTCTACGTGCTC[T/C]GCTGAAAGTTGCAGGTTCTTTTGCAGTTCATCTATGACTGCTCGTCCACC
Gl_095591_Class_I	N/A	N/A	Chr02	11717645	Unique_Gl	Tm1_Mira454_Contig_25400	CCGCCTTCAGAAGGCAAAGCTCCACGCCCGCCGTGCGGCGCAGGGTTCCT[T/C]TCGATCACACAACTCTTACGTCGTACAGATCGGGCATGAATAAGAAGAGG
Gl_095859_Class_I	N/A	N/A	Chr13	54326407	Unique_Gl	Tm1_Mira454_Contig_25500	TACCGGCTATTAGATTGGCAGGGGTGACATCGAAAGCCGGGTTCCAGACT[A/G]AGATCCCGGAAGCAGCCACTTGTTCTCCCAGTCCTCCCCGTGTGTGCAAT
Gl_095985_Class_I	N/A	N/A	*	0	Unique_Gl	Tm1_Mira454_Contig_25544	GATTGTACACGCCGAGAAGTTTCTCATATTTTTCGCCCATTTGTTGGGTA[T/C]AAGGAAGTGAGACTTGTAACCAAGGAACCAAGATATGCTGGAGGAGATCC
Gl_095991_Class_I	N/A	N/A	Chr02	3788100	Unique_Gl	Tm1_Mira454_Contig_25546	CACTCTTCAACAAAAGTGGAAATGTCAATCCATAAGCTCCTTCAGCTTGT[A/G]AAATCTTCCTTATCAACTCAGTCCCAGCAGTAATATTACCCCACTGATCA
Gl_096119_Class_I	N/A	N/A	Chr08	52035676	Unique_Gl	Tm1_Mira454_Contig_25590	CCTTTTGAAATGTCTATCATCATCACTCGACTCATAGTCTACAGCATTGC[T/C]ACTGCTGCTCTTTCTCCCGCCACCACTACTTGTAGCAGAAACTGGCTTGG
Gl_096273_Class_I	N/A	N/A	*	0	Unique_Gl	Tm1_Mira454_Contig_25644	CTCAGCTCGTCGACTGTCGACGCCGGTCTCAAGGGACATGGATCAAAGGC[T/G]ACGGTTTGAAATTGCTTGTTTTGTTTTTCTTCTGGAAGGACGTTAGGGTT
Gl_096479_Class_I	N/A	N/A	*	0	Unique_Gl	Tm1_Mira454_Contig_25733	AAACCATTTTAATTTGTGCTTTGATTGAAGCAATTAAGCGAGTATACTCT[T/C]CTATTTGCCTTTCCAGTTTTTCCTCCCTCAATGAGATGAACTTTAATGCT
Gl_096766_Class_I	N/A	N/A	Chr08	46558811	Unique_Gl	Tm1_Mira454_Contig_25835	ATCACGGCTGGACTCTGTGTGCTGATCCAACACGTCCCGGAGAAAAAAGG[T/C]GATCGCTATGAAGCCATATACAGCTTCTACTTTGGTGACTACGGCCATTT
Gl_096968_Class_I	N/A	N/A	Chr04	7153367	Unique_Gl	Tm1_Mira454_Contig_25940	CTGCTGACAAAATACTTTGTAGTTTCACTTCCTTCATGCACTGACAGCAC[A/G]CCAGGCTTCAATTCTGCAATTGTTGCTACATGTCCTGGAAGAACACCCAT
Gl_096983_Class_I	N/A	N/A	Chr07	29378381	Unique_Gl	Tm1_Mira454_Contig_25942	AACAGTTAAATTTAAAAAACTGGTAGGGAACCTCATCAAGGCAATTGCCT[T/C]GATGGACTCAGCTGATTGCACCCCAGAAAGTTTTTTCATTACCATAGAGC
Gl_097034_Class_I	N/A	N/A	Chr09	16925091	Unique_Gl	Tm1_Mira454_Contig_25967	AGGTACCAAGCTTCTCTGGTTTCCTAAATTCAATGGAATCTGTAGCCAAG[A/G]TGAAGTGGTCGAAGAATGGTTTCAGGAAGTGGAAGGCAGTAGATTGTGAT
Gl_097035_Class_I	N/A	N/A	*	0	Unique_Gl	Tm1_Mira454_Contig_25967	CCTCAGCTGGCTACGGGCCTCAATGCATGCTATGAACGAAGTAAGAGTTG[T/C]CTAGATTGTGATAATTACGATAAGCAACTTTATGGCTGGTATGGGGCTAT
Gl_097202_Class_I	N/A	N/A	Chr10	13927503	Unique_Gl	Tm1_Mira454_Contig_26054	CTCAAACTGCACAGATGACCATCTTTTATGGTGGACAAGTGATTGTGTTC[A/G]ACGATTTCCCGGCCGACAAAGCTAAGGAGATCATGCTTTTAGCTGGCAAA
Gl_097281_Class_I	N/A	N/A	Chr05	48548240	Unique_Gl	Tm1_Mira454_Contig_26077	CATCCCTTGATTAATCATCGTCTTCACGCGTAGTTCAACCTGAATATGTC[A/G]TTCAACACATAAAAGCTTCCCTGTGGCGTTGGCATCAAATGAAACATCTG
Gl_097327_Class_I	N/A	N/A	Chr04	51837918	Unique_Gl	Tm1_Mira454_Contig_26097	TTTTTCTTTGGGGGAGCATCTGATGAGAAAGCCACAGAAGAAAATAAGAC[T/C]GGGCCTTTTGCTGCTCCATCAGAACTTGAAAATGATCTAAACTCCATGAT
Gl_097453_Class_I	N/A	N/A	Chr04	54721211	Unique_Gl	Tm1_Mira454_Contig_26140	GCGGCCATGACGGCCACATTGTGAGCTATGTTACCGCCGGAACTGTCTCC[A/G]GCTAAGTAAACGTGGACTTTTGAGTCTTTTCCACTTTGAAGCCAAGTTCT
Gl_097466_Class_I	N/A	N/A	Chr09	9847420	Unique_Gl	Tm1_Mira454_Contig_26145	GGAGGGGCCATTAGCACTTGCAGCATTGCCATTTGGATCAAGTGTCTGGT[T/G]GCTTGTGCTGATTGAGGAGATGCTTCCCTGTGACTGCACGGCACTGTTAT
Gl_097812_Class_I	N/A	N/A	Chr04	9534763	Unique_Gl	Tm1_Mira454_Contig_26310	TGAACATTAAGGGAAGTCAAATGCACATCCGTTTGTTGAACAAATCTATC[C/G]ACATAAATGTATGCAACGAGAAAGCACGACGGACTGCAGCCAGCATACTT
Gl_097961_Class_I	N/A	N/A	Chr10	57710522	Unique_Gl	Tm1_Mira454_Contig_26368	CAGCCCGGATTCTCATGTTGCCAGCTTTCAACTCTGCATGTTAAACAATG[T/C]CGGAATTCGACTCGTTCGCCTCTTCCATTTGGCTAAGCTTTTCTCCTGCT
Gl_097997_Class_I	N/A	N/A	Chr07	58068203	Unique_Gl	Tm1_Mira454_Contig_26386	TAGTCAAGGGATCGATCCTCGAACGCACAAGCCTTTAAACCCTCAACAAC[A/T]CTCACCATCACCACCAACACTCAAACCTTCACCTTCTTCATCATCATCCA
Gl_098059_Class_I	N/A	N/A	Chr01	11179716	Unique_Gl	Tm1_Mira454_Contig_26406	CTCATTTTCTCATCGGCCACCATTTCCATCTTCTTTATGGCCTCCTGCAC[T/C]ACATCTGCTATTCTATTGCATGCTTCTTGTGGTGCTATCAACCCACCACC
Gl_098111_Class_I	N/A	N/A	Chr12	14145588	Unique_Gl	Tm1_Mira454_Contig_26435	CTTTACTTCCCACACAAGGCAACATTTCTTTTTGATGGTCTGAAACTCAA[T/C]GCAGTTAGGCTGTAAATGCAGAGATTGGGGTGTCTGGATTTGATAGCTAT
Gl_098163_Class_I	N/A	N/A	Chr10	6095350	Unique_Gl	Tm1_Mira454_Contig_26456	GTAGGATTCTGACATACAAACTCTACCGATGCCCTCGAAAGATCGCATTA[A/G]AACACGCAGTGTTCCTTTCGAAGTAATGTAAGGAACCGGTTGAATCACAC
Gl_098488_Class_I	N/A	N/A	Chr04	48690279	Unique_Gl	Tm1_Mira454_Contig_26618	ACACGCATCAGAACGCAACTTTGGAACTTGCATTTGTTCAAACTCAGGCA[A/G]CGAACTGTCACTTCCCAAAATAAATCTGAAAAAGGCCTTCAAACACTCTG
Gl_098489_Class_I	N/A	N/A	Chr04	48690147	Unique_Gl	Tm1_Mira454_Contig_26618	AGCCAATGGCGTCCCAGCTGTTGTATCCTCGTTAAACCAATTATGGAAGT[A/G]ATGCATCTTCGTTGATAAATCACATCTTCTAAGAATTGTGTCAACTTCTT
Gl_098505_Class_I	N/A	N/A	Chr06	46676922	Unique_Gl	Tm1_Mira454_Contig_26624	CGAAAAACTTCTTTGCCATTCATCTGTATGCAGGAATAAGAGGACTTTTT[T/C]GGAGGGAAATCTAATGCCGAACCATTTGAACCCAACAGCTCATCAGTTTC
Gl_098625_Class_I	N/A	N/A	Chr06	40662977	Unique_Gl	Tm1_Mira454_Contig_26717	AGCCTCTCTCCTAACGTGTCAATAATATAGTAAGCTTCTGGGTCAACCTT[T/C]AGGACAAAAAAGTGGTCATTCCAACTAACAATGTAAACCTCGGGGAGATC
Gl_098679_Class_I	N/A	N/A	*	0	Unique_Gl	Tm1_Mira454_Contig_26748	GTGTCAAGAAGTGCGGCTATAATTATGGCATATTTGATGAGAACCGAGCG[A/G]CTATCTCAAGAAGATGCGCTTGAATCTCTAAAGCAAAGCTGTGAATTTGT
Gl_098964_Class_I	N/A	N/A	Chr01	2897255	Unique_Gl	Tm1_Mira454_Contig_26898	AAGAAAGATTCCATAGAAGGCACCGCCTACAAGGCTGATCCCAAGAGTGA[C/G]GAAGCCAAGCTCAAAGTCAAATTCTACGTTCCTCCTTTCTTGCCTATCAT
Gl_098999_Class_I	N/A	N/A	Chr05	58950508	Unique_Gl	Tm1_Mira454_Contig_26917	CTTGCTCTAAACAGGCTGGAATCTGGATCAACACTGGTCTGGTTATACCA[A/G]AAAACTAGCTGCCCCAAACAATAATTTTCACCATACGTCTTGCAATATTC
Gl_099003_Class_I	N/A	N/A	Chr07	16059767	Unique_Gl	Tm1_Mira454_Contig_26919	GGGAGCTTTATTTTGGTGCTCTGTTGCGAGACTCCAGTACAAGTGGAAGC[T/G]TAGTAGTTTAGAACTTAGAAACAATGTACAGCTTGCTGGTCTTCTTACAG
Gl_099043_Class_I	N/A	N/A	Chr03	45706168	Unique_Gl	Tm1_Mira454_Contig_26936	TTGATGCCAGGGTAAGAACAAGTGAGCTTCCTTCCACATGGTATCCATGA[A/G]ATGGTTGAGCCTTCATCAAACAGGTAAACTGGACTGAAATGCTCCACCCC
Gl_099096_Class_I	N/A	N/A	Chr13	3162823	Unique_Gl	Tm1_Mira454_Contig_26951	TTTCATTAAATTACTTTCAAAGTTAAGGATCAACATTTAACTACAAATTT[T/C]GAGTTTGCTAGTTTACAAAATTGAATTATTTTGGGAATTTGTTTCGACTT
Gl_099267_Class_I	N/A	N/A	scaffold_14	837331	Unique_Gl	Tm1_Mira454_Contig_27007	TAAAATTCCCTTGCAGCATCTCTTGACTTGAACTCCATGCCAATATATGG[T/C]TCTGCAGCATTGCGTAACAAAGGTAAACCCTCACTAGACTCTTCTATAAT
Gl_099268_Class_I	N/A	N/A	scaffold_14	837409	Unique_Gl	Tm1_Mira454_Contig_27007	CCCTCACTAGACTCTTCTATAATCTTGTCAACTTCTCCCAAGCATAAATC[T/C]ATGTTGTCTGAAATCCCATGATCAACCAATTCTTGCTCATCAAAGTTTTC
Gl_099293_Class_I	N/A	N/A	Chr01	21829170	Unique_Gl	Tm1_Mira454_Contig_27015	AGCCTTCTCATTTCACCCTTAGAAAGATTAAGACCCTTGGGAAGCTTAAT[T/C]CTATTGAATTTAAGCGGTCTATCTATAATCAAGTTCTTCTCTTCCAACTC
Gl_099583_Class_I	N/A	N/A	Chr07	8266570	Unique_Gl	Tm1_Mira454_Contig_27151	TTTGCCTGAAGCTCATTGATGTAAGCAATTGCATCCCCTAACAACGAAGC[T/C]TTGTCCATCTTGGATATGTTGGGCACCACAGCTCGTAAGGCATAGAACCG
Gl_099682_Class_I	N/A	N/A	Chr02	61263810	Unique_Gl	Tm1_Mira454_Contig_27185	TATAATGAATCATATTGAGCCTCTTATGGAAGTGAAACCAATGGAGTTTG[A/G]GGAAAACATTGCTTATTTGCCTGAGTTTGTTAATGTATCTTCGAAGCAAC
Gl_099800_Class_I	N/A	N/A	Chr12	15219075	Unique_Gl	Tm1_Mira454_Contig_27227	GGTAACTGGTCAATCAGATCCATTGTTGCCTGCAAACATGCATGGAGAAT[T/G]TTCTTTTCCAACCTAACAAGCTGAGTGGCAACTCGTTTCTTGGGATTCAA
Gl_099801_Class_I	N/A	N/A	Chr05	63968395	Unique_Gl	Tm1_Mira454_Contig_27229	TTGCTGGCCATTCTCAACGGTTGTCCTCACCTTGAATATCTTGACTTACG[A/G]CAATGTTTCAATGTTAGTCTGGGAGGGAACTTGGAGAAAAGATGCGTTGA
Gl_099809_Class_I	N/A	N/A	Chr05	63969144	Unique_Gl	Tm1_Mira454_Contig_27229	GGTTGGCATTTGTATAAAATGTCGTGGTCATTGACGGTGACACAAACAGA[A/T]ATTTTATCTTTTGAGGGACCTTTGCAGTTGTGTTCATTTTGTTTGCCATA
Gl_099810_Class_I	N/A	N/A	*	0	Unique_Gl	Tm1_Mira454_Contig_27229	ATCTTTTGAGGGACCTTTGCAGTTGTGTTCATTTTGTTTGCCATACTCTG[T/C]TATGTATAATATAATTATGTGGTAGAAATAGATGTTTGTCAAGTTTTTGC
Gl_100523_Class_I	N/A	N/A	Chr12	33984485	Unique_Gl	Tm1_Mira454_Contig_27551	TGGAATTTGTTTCTCAAAGAAACCGTAAGCAAAGTCAACTTTCTGAGCAA[T/G]AGTTCCACCATTGACTTCAATCTCCATCAAATGAGCCTTCTTTTGCTTCA
Gl_100601_Class_I	N/A	N/A	*	0	Unique_Gl	Tm1_Mira454_Contig_27585	CACAGTTGCTGAACCTTGATGATCTCCCACATACTTCTGCGCCAGAAACC[A/G]TTCTTCCATCTCCTTAAAAGAAGTACAGTTAAGCCCCAAGTGTGCCATTA
Gl_100824_Class_I	N/A	N/A	Chr01	50317614	Unique_Gl	Tm1_Mira454_Contig_27661	TCATTGCTTCGATATGAGAGGGGAATTGCACAGTTGTTAATCTGACAAGG[T/C]TGGTGAATCCAGGTCTCGTAAATGTAACCGTCTGGATTGAGGATGAGTCA
Gl_100825_Class_I	N/A	N/A	Chr01	50318921	Unique_Gl	Tm1_Mira454_Contig_27661	TCGCAACAGGGAAAAGGCTGCGGCTGTAGCTGACTTTAATGTCATCAGGC[T/G]TTAGATTACACCCTTCAAGCAAGCTGATTATATCGCTCTTCATTGTATAC
Gl_101128_Class_I	N/A	N/A	Chr05	58754354	Unique_Gl	Tm1_Mira454_Contig_27825	TAATTATCGCTACTAGAAGAACTAGGCGCCGGCGGAGGTGTATTTGCTAC[T/C]GTGGACCACGGCACCACCTGATTATCTCCGTCCTCCACATCATCTCCAAC
Gl_101233_Class_I	N/A	N/A	Chr10	61927504	Unique_Gl	Tm1_Mira454_Contig_27874	TTACCTTCTCTTCGGAGTTTCAAAGCTTGGCGCTTATGACTAAGGGATTC[T/C]TGTTGCAGCTTGAAGCGATCACGTCCAGACAGTGGTTTTGGAGCCAAAGT
Gl_101234_Class_I	N/A	N/A	Chr10	61927432	Unique_Gl	Tm1_Mira454_Contig_27874	CGTCCAGACAGTGGTTTTGGAGCCAAAGTTGATGCAGCCTTCTCTTTTGT[T/C]GCATCAGAAGGGAAAGAGGATGCAGATATTGAGCCATCATTTGTGTCGGC
Gl_101344_Class_I	N/A	N/A	Chr07	32520846	Unique_Gl	Tm1_Mira454_Contig_27935	AAGAGAACAATGCTGGTTGGTCTCATCCAAGCTTGGTTTAATCAGCTCAA[A/G]GCAAGAAAGGTTGACTGGCAAATTGGTGCTTCCATCCACCATCCCTGATA
Gl_101362_Class_I	N/A	N/A	Chr12	3674468	Unique_Gl	Tm1_Mira454_Contig_27945	ATTTTCACAGAGGCTAAGATAAAGTTGTTTCTTGGACGAGAAAGAGAGCG[A/G]TGAGGGAATTAATGCCTGGTATTGGGATGGCAAGAAGCTTCCCCAAACAG
Gl_101634_Class_I	N/A	N/A	Chr11	48165425	Unique_Gl	Tm1_Mira454_Contig_28101	ACAGGTCAACCGAGATCCTTGAGGCGAGAACTACGAACCATCCATAAAAA[C/G]AGCACCATGTCCGCTGGATTTCATGAACTTCTTGAACAAAAGAACCAAAA
Gl_101669_Class_I	N/A	N/A	*	0	Unique_Gl	Tm1_Mira454_Contig_28105	GGACTAGGTTTTCTCACTGCATGAAGCTGAGCAAGCGGAAACCCTGTATA[A/T]GCTTCAGGCTCTTTGATATGGCTATCAATTCCATCAGGCAGACTTCCCAT
Gl_101914_Class_I	N/A	N/A	Chr09	369214	Unique_Gl	Tm1_Mira454_Contig_28219	CCACATGCTCCTTGCAACTTCAAGACCACGACAAGACCATCTATTTCATG[T/C]AAAGCCACATTCCCTCCATCGGCCATCAAGCCAGGACGTACCTCATCCAA
Gl_101964_Class_I	N/A	N/A	Chr09	67893758	Unique_Gl	Tm1_Mira454_Contig_28234	GCACCGGGCCAAGATGCGGGGTTGACCGAGATGAAACCGATGACAAAATC[A/G]GAGTGTTGTTCGGCAATTTTTACGGCAGCAGCTGTGTAGTCTCCCGTGGC
Gl_102125_Class_I	N/A	N/A	Chr01	44197132	Unique_Gl	Tm1_Mira454_Contig_28346	TTAAGACCCTTGAACGAATCGTCTTTCGGAACGAAAATTGTAATGCCTTG[T/C]TCAGTGTTGTTGGCTTGGTTTTGGAAGGTGTCAATCACTTTAGTTGATTC
Gl_102144_Class_I	N/A	N/A	Chr10	60676943	Unique_Gl	Tm1_Mira454_Contig_28351	CATATATTAACTAAATTTATTGCAACAATGGCCAATAACTTACTTTGGAG[A/G]CCTAAAATTCCCTCTCTGGGAAAAGAATAGGAGCAACTAGAGACCATATA
Gl_102246_Class_I	N/A	N/A	Chr06	46277590	Unique_Gl	Tm1_Mira454_Contig_28427	GACAATACCCTCAATCGCTCTTCTTTCATATTGGCAAAGAGGGAATCCAA[A/T]GTTTTAGGCCTTTGTTTTGTTACTATGTTCTCTTGTTGGTCTTGCTGTAG
Gl_102278_Class_I	N/A	N/A	Chr09	18662403	Unique_Gl	Tm1_Mira454_Contig_28449	CAGAGCAACGTTAGTGACGACCAGCTGCGAAAGGCAGTTTGTAGCTTGCT[T/C]CCTAAGCTTACGTACCTGAACAAGCAACCCATTAAACCACAAAGGGCAAG
Gl_102279_Class_I	N/A	N/A	Chr09	18662318	Unique_Gl	Tm1_Mira454_Contig_28449	AACCACAAAGGGCAAGGGAAGTGCTCACTGATAGTGTTGCCAAAGCTGCT[T/C]TAGGGAGTGGCAGTTGGAGCTCCAGAAGAAAAGCATCAAAAAGAACAAGC
Gl_102280_Class_I	N/A	N/A	Chr09	18662265	Unique_Gl	Tm1_Mira454_Contig_28449	GGGAGTGGCAGTTGGAGCTCCAGAAGAAAAGCATCAAAAAGAACAAGCCA[A/C]GGTGCTTCAACATCCGCCAGTGTGCATAGGGGCAGTGTGGGGGTGGGGCA
Gl_102484_Class_I	N/A	N/A	Chr13	7767221	Unique_Gl	Tm1_Mira454_Contig_28543	ATGTTGAGGGGGCTGTTTGGCTGATTTTCCGGATGAACCTCCAGCAGCAG[T/C]ACCATTTGTTTGACCAGTGATTGGCCCTTGAGGTGCTGAAATATCTGCAT
Gl_102607_Class_I	N/A	N/A	*	0	Unique_Gl	Tm1_Mira454_Contig_28609	TGAAGTTTGATTGCGTTGCCCAGTAAAGTTCTATATCTAACAAACTGAAA[A/T]TGCTCTAGGCCTGGTTTGCTTAAAACCTTGAAATTACCTGCTGTTAGCAT
Gl_102660_Class_I	N/A	N/A	Chr05	19262962	Unique_Gl	Tm1_Mira454_Contig_28632	GAGGCATCTATCCTAGGGTTGGGAGGTGGCAATGGTGATGGAAGTGTGAA[A/T]TACTTTTGAATTATTTGGCTGAAAATCTTGCTTATATGTGGATTTTTCAT
Gl_102699_Class_I	N/A	N/A	Chr04	60863883	Unique_Gl	Tm1_Mira454_Contig_28669	GCGATGCTCAGGAACTCCATCCTCGTTGCGCTTATCCTCGAACCATTTTA[C/G]GACTCTTTTTCGGGGCAAATTTGTTACTTGCACGATGCTGCTAATCATTG
Gl_102730_Class_I	N/A	N/A	Chr13	56250826	Unique_Gl	Tm1_Mira454_Contig_28714	AACACCCCCAATATTCGGATCACTACTCGATTGATAGCTACTATAATCAG[T/C]ATAATTTGCATAACTACCAATATTTTGATCATTGTTTCCATAGTTTCCTG
Gl_102826_Class_I	N/A	N/A	Chr07	14204211	Unique_Gl	Tm1_Mira454_Contig_28760	TTTGATGATTCATTAAGTCAGCTGTTAAAGAGTGGCACATGATGCTAGCT[T/C]TCGCTTCAAAGGCTTGTGAGGTACGTATGTGAAGAGTGAAGTACACTCTT
Gl_102918_Class_I	N/A	N/A	*	0	Unique_Gl	Tm1_Mira454_Contig_28812	TTGTACATGTAAGGGATGTTAATGGCCCCAGGGACATGCCCTGCACTGAA[T/C]TCTTCAGGAGTCCTAACATCCAAATATCGATGCCCAGCTTGATGAAGCTC
Gl_103173_Class_I	N/A	N/A	Chr12	34263147	Unique_Gl	Tm1_Mira454_Contig_28972	GCCGCCTATGGCGGCCATTTCGGCACAACTCGCTTCCTTTAAATCGTTTT[T/C]GAGTTTGTTAAACGACAAGAAGTGCAGTCGGTTTCGGTGTCAGATCAAGA
Gl_103175_Class_I	N/A	N/A	Chr12	34262673	Unique_Gl	Tm1_Mira454_Contig_28972	GGAATTCGAGGACAAAATGTAGCTTTTCTAGCTTCGTTTAGTTCGCCGGC[A/G]GTGATTTTCGAGCAGTTATCGGTGATCTATGCTTTGCCGAAACTGTTCAT
Gl_103280_Class_I	N/A	N/A	*	0	Unique_Gl	Tm1_Mira454_Contig_29031	GACCTCTTACCCGAACTTCTCCTCTCAGATCGACCAACATTAGCTGAACC[A/T]GCGCTTGGAGGACCAGCATTTTGAGCTTGAACGTTTGGCAAGGCGTTTCC
Gl_103339_Class_I	N/A	N/A	*	0	Unique_Gl	Tm1_Mira454_Contig_29066	TCAGATTTGAGAGTTCTAAATTCAGCACTTACTAGGCGCAATAAGTTGCA[A/T]GTCCCTGAAGGAAGATACTACCTTGTGGATAACAAGTATGCAAATATGCC
Gl_103517_Class_I	N/A	N/A	Chr09	46366486	Unique_Gl	Tm1_Mira454_Contig_29158	ACTCATTGAGCTGCCTTCTGAAACCCAACCACCATTTCACACTTGAAAGC[T/G]ACTATTTCCAAAGGAACCAAAGGCACTGACTGATAGAACCTCATAGTGGA
Gl_103553_Class_I	N/A	N/A	Chr01	42380942	Unique_Gl	Tm1_Mira454_Contig_29172	ATTGAGGGGTGAAATGGTACTTATTTATCCTAAATTGGCAAGGCCATTCC[T/C]TGCAGTAATCACCCTTCAATCCCATACTCTCTGCTATTTTTCCACCTATA
Gl_103584_Class_I	N/A	N/A	*	0	Unique_Gl	Tm1_Mira454_Contig_29194	TGGGTCCATTTCAGAGCAATTTCAGCTACCATGTTCTTATCCCGGGGAAT[T/C]CCCAAGCGGAGCTTAACGAAGCCAAAAGCAGGGCCGGTATGGCGCTTCAT
Gl_103602_Class_I	N/A	N/A	Chr11	51363515	Unique_Gl	Tm1_Mira454_Contig_29204	TATGCAACAAAGAAATATGCCATCAAGAACCAGCTTGGCAACCTCCCAAT[T/G]GCACCAAGGAATGGGTACGTCAAAAACTCAAAGTCTTCCAAGAATGGGTG
Gl_103970_Class_I	N/A	N/A	Chr06	47157522	Unique_Gl	Tm1_Mira454_Contig_29330	TCACCCTTGCAATAAGTGCTGCAGCATTTTCATTTTATCGTGACCGGACT[A/G]CTCAAAAAGCAAGAAGGATGTTTTATGCCAGCCTTTTGTATCTTCCTGTA
Gl_103983_Class_I	N/A	N/A	Chr02	58156754	Unique_Gl	Tm1_Mira454_Contig_29335	TGATTGTAATCAGTCTTGAACTCTTGCAGCAGTGCCTCAAATTCGGACTG[T/G]TTAAGGTTCTTGTTAATCTCAGTGTTGAAAAGCGCCTCCATTTCATCAAA
Gl_104014_Class_I	N/A	N/A	Chr11	26501597	Unique_Gl	Tm1_Mira454_Contig_29355	GAAAGAGGGCTTCCACTCAATATCAAACCCTAAAGCAACTTGACCCATTT[C/G]TTTCTTCTTAATTTCAACAATTTTTAATAGCTCCATTGCAGCATTTTCTA
Gl_104100_Class_I	N/A	N/A	Chr01	53664861	Unique_Gl	Tm1_Mira454_Contig_29407	ATTATCTCAGGATTAGCTGAATCAAAGAAGGACCATGGAGTGGAATTGCT[T/C]GATAAGCTTGAAATCGGGATGGAAGAACTACAACAGATTGTGGAGGATCG
Gl_104126_Class_I	N/A	N/A	Chr13	4175680	Unique_Gl	Tm1_Mira454_Contig_29421	CGAGCTGATGTTGTGAAAAGCTTGAAAAACGGCATAGTTCTGAATCTCCT[T/C]GGAATGGGTGCTGCTATTCTTGGCATGCAAGCTACAGTGGGCTTACTAGT
Gl_104162_Class_I	N/A	N/A	Chr10	35058326	Unique_Gl	Tm1_Mira454_Contig_29442	TTTTCTTTGGTGGTTTGAAGCTGCCGCTTGCAACTGAAGGTGGGACAATT[C/G]ACCTTTCTTGGTGCAACTTTTTGGATGATTGTTCGGACTTTTTTGAAGGA
Gl_104208_Class_I	N/A	N/A	Chr07	4671724	Unique_Gl	Tm1_Mira454_Contig_29464	TGGTAGCTCCTCAAAGTATCTAAGATGGGTTTGGTCTTCTTCTCTAAGTC[T/C]TTCCTGTGTTCGGCCATTTCAACCAACACCCCATGATTAATTTCAGGTGT
Gl_104275_Class_I	N/A	N/A	Chr13	22718344	Unique_Gl	Tm1_Mira454_Contig_29506	TGATCCCGAGCCATTGATGCCATGCCATTACCTACCCTTCCATTCATCAT[T/C]GAGTTATTACCCATGGCAGCTCTGATTCCATTCACTATAGCAGATTGGCC
Gl_104338_Class_I	N/A	N/A	Chr09	11414330	Unique_Gl	Tm1_Mira454_Contig_29532	TAACCGAGGCACGAGTACTGAACATGCCATGGACTGGAAATCTTTATCTC[T/G]AACTGAATGGAGAAAGCTGCTCATCCAGGTAACTGTTAAGAGGCTAGCTC
Gl_104613_Class_I	N/A	N/A	*	0	Unique_Gl	Tm1_Mira454_Contig_29659	GGTGATTCCAGTTGCAACAGTATCGGGAATTCATGCTCGGATTCAGAAGA[A/G]AGGAGGGAATCTTCTGGTGACAGACTTGGATAGTACAAATGGGACTTTCA
Gl_104846_Class_I	N/A	N/A	Chr01	14078348	Unique_Gl	Tm1_Mira454_Contig_29760	TAGTTAAGAGGCCTCCTGAATAACATGATGTGTGGTTCAGGACGATGAAT[A/G]GCATAATGGACCCAACCACGACTCTGCTGTACTCCAATCGCACGCCACTC
Gl_104847_Class_I	N/A	N/A	*	0	Unique_Gl	Tm1_Mira454_Contig_29760	TGCTGTACTCCAATCGCACGCCACTCATTTTCAGAGAGGAGGCGACTCTT[A/G]GGGAGAAGTTTGGCCACTTCAGGAGGAAGAACAACATGCCTGTATTCGTA
Gl_104851_Class_I	N/A	N/A	*	0	Unique_Gl	Tm1_Mira454_Contig_29764	TGTTATCTGCCAACTAATGCTGATAACTACGTATCTCCAAACCCAAACTT[A/T]AATGTTTCCCCAAACCAAAACCCTTTACACACTTTGGCCTGCTTAATTCA
Gl_105017_Class_I	N/A	N/A	Chr03	45666124	Unique_Gl	Tm1_Mira454_Contig_29864	CCAATAATAGCTAGCATATACAGAAGGATCTATGTCAGTCATACTGTCAA[C/G]AGTACTCTTTCCATCATCAAGAAGTTTCTTGCACTCCTTTTGGTCACCCT
Gl_105040_Class_I	N/A	N/A	Chr09	70465693	Unique_Gl	Tm1_Mira454_Contig_29873	ATGGTGTCTTTGCCACTATAGACAAGGCGTGCAATCCACTTTGCAACTCC[T/C]CATCCAACAAACTATAAACTAACCTATGCCTTTTAACCAAGCTCTTCCCT
Gl_105041_Class_I	N/A	N/A	Chr09	70465468	Unique_Gl	Tm1_Mira454_Contig_29873	TCTCTAGCTTCTCTTTGATCCTCATCCCTCTACTTCCCAATCCACTTGAA[T/C]TTTCTTCACTACCATTTTGAGAACTAGCTACAACACCTGAATTCTCATCA
Gl_105053_Class_I	N/A	N/A	Chr12	32876426	Unique_Gl	Tm1_Mira454_Contig_29877	TCATTTCTCTTCGCTTAAGCTCCATCTGCATACCAAGAACGTACTCCTTA[A/G]CGATAATAATTAACTCCTTGACTTCATCAACTTCCCTCCTTGATTCCACA
Gl_105057_Class_I	N/A	N/A	Chr09	3028439	Unique_Gl	Tm1_Mira454_Contig_29881	TGGACTTTTCAGATTCTGTTTCAGTCGTTGGTGTCTCGGATGATACATCA[T/C]CAGAGCTCCTGATGCTTAGTCTTCTTCTCTGCTTTGCTGAAAAACTGATG
Gl_105266_Class_I	N/A	N/A	Chr11	60331457	Unique_Gl	Tm1_Mira454_Contig_30001	ACACCGGGTACCACTTTGTAATATTCAGGCAATATCCCTCTATATAAGCC[A/C]CGAAAGCCTTCGGTCTGGAATATGTGTTTAAATGTGCCAAAAAGCCCTGT
Gl_105566_Class_I	N/A	N/A	Chr03	45162606	Unique_Gl	Tm1_Mira454_Contig_30161	TCCATTCCTTACCTTCTCCATCGAAATTGCTCCCCAGATCTTCTTTTTTC[T/C]TCGACTCTTTGCTTTTCACCTTTGAATCTGAAAACCCATTTCCGTTTCCA
Gl_105567_Class_I	N/A	N/A	Chr03	45162550	Unique_Gl	Tm1_Mira454_Contig_30161	TCTTTGCTTTTCACCTTTGAATCTGAAAACCCATTTCCGTTTCCAGCTAA[A/C]TCCCCAGGATTTCCAATTGGTTCATCGATTTTATCAGGCTTTGAACGTTT
Gl_105592_Class_I	N/A	N/A	Chr02	1329798	Unique_Gl	Tm1_Mira454_Contig_30179	TATAATGTCAAGGTTGGAAGAACTTGAGAAAGAAGAACTTGCAGCTGAAG[A/C]TAATGAGGAGAATCTTGAAGATGAAGATGAAGATGCTAATGCAGTTGAAA
Gl_105652_Class_I	N/A	N/A	Chr07	6521352	Unique_Gl	Tm1_Mira454_Contig_30196	CTTGTTCCACCAAAACGTCTTCTGGGTCTGGTGGATACGATGAAGTGTGG[A/T]GCCGGGCACTTGCTTGCACCGCTGCAACGTCGGAGATTGTGAGGAAGAAA
Gl_105755_Class_I	N/A	N/A	*	0	Unique_Gl	Tm1_Mira454_Contig_30231	CGAGTAGAAGCTTCGAAAGGATTCAGATGATCAGCCTCAAGATCTGATAA[T/C]GATAACAACTGATAAAAGGATGAAGCAAGAAGAGCAATGTTGATGAAGAA
Gl_105889_Class_I	N/A	N/A	Chr10	22025452	Unique_Gl	Tm1_Mira454_Contig_30295	ACCATCTCACACTCCTTCACAAGCTCATTAAGAACATCGGTCCGGTAGAA[T/C]GGTTGTTGCAAGACCTTTTGAATGAAGGGCAAGCGAACAAGAGCACCGCT
Gl_106094_Class_I	N/A	N/A	Chr04	55793841	Unique_Gl	Tm1_Mira454_Contig_30404	CATTCACACAGTCGAATACGAGCGTCTTGTTTGATCTCCATTGTCGTCGC[A/T]TAGCCTCATGTAGAGGTTCCTTGTCGTTCAAGTTGGCATATTTGTCTCTC
Gl_106111_Class_I	N/A	N/A	Chr08	45132068	Unique_Gl	Tm1_Mira454_Contig_30414	TCTGATGAATCCAATGCACTTGCGATCATTGAGGGGCTGATATTGATGTT[A/T]TTCTCATCTAACTTCCCAGAAAATGTTGACCCCAGCCCAGGATCATTTTT
Gl_106224_Class_I	N/A	N/A	Chr13	32601010	Unique_Gl	Tm1_Mira454_Contig_30478	GCAAAAGTGGAGAATGTGCCAGTGTATCTGCCAAGCTCATCCAAGTGCCC[A/G]ACGTTAATCTGAACGGATGCATGATCCTTGGAGGTTATAAGCCTGTTAGT
Gl_106281_Class_I	N/A	N/A	Chr03	41488295	Unique_Gl	Tm1_Mira454_Contig_30513	CTAAAAAACAATGCTTCCATATAACTTACAACAAGTTTTACACTGATTCT[T/C]GAATCAGAAAATGAGACTGCCGATAAATATTGAGGTTAATGAAACGGTGA
Gl_106285_Class_I	N/A	N/A	Chr07	16049327	Unique_Gl	Tm1_Mira454_Contig_30515	AAGGATCTAACGATCACCGCTTTGCGCCCAGCGTATCGGCCTTGGAGGAC[T/G]ATCACGGCCTTGTTGGATTTCAGAAACTTCACCATGGCGGCGGCGACGAC
Gl_106398_Class_I	N/A	N/A	Chr06	45972790	Unique_Gl	Tm1_Mira454_Contig_30609	CTTAGCTGAATTGAGTAGAAGGGGAAAGTTGATTGCATCCTATCTAAGAA[C/G]AGTATTGCTGGGTACCGTCTATGAAGACAATGTAGGTATTAATGGAGTTT
Gl_106498_Class_I	N/A	N/A	Chr02	61041373	Unique_Gl	Tm1_Mira454_Contig_30682	GTGACGGAAACGTTGTTAGAAGTACATAATACAACATCATTCGTTATTGC[A/G]GATGAGAGAAATGGAGATGCTTGAGAACATGCGGTAACTTCGGGTCCAAC
Gl_106503_Class_I	N/A	N/A	Chr01	10435764	Unique_Gl	Tm1_Mira454_Contig_30691	GTACGTTCAACACGGAGCTTGTTGTATGCCTTGAATGATTTCATGTCGTC[A/G]GTGACCTTCACGAGCTCAACGGAAGGCTTCTCACGAGAAATAGGCATGTA
Gl_106635_Class_I	N/A	N/A	*	0	Unique_Gl	Tm1_Mira454_Contig_30776	GAAGTATTGGGCAAATTTGGAAAATTCATACAAGACAAAGCTGAAGATCA[A/G]TAGCATGCTCGCAATAATACTACTGTTTCTTTTGTTTTCGATAGCATGCT
Gl_106647_Class_I	N/A	N/A	Chr02	36541508	Unique_Gl	Tm1_Mira454_Contig_30783	CACAATAATACCAATCATAACACATTTTGGTTTCTCCAACCTTTGAACAA[A/C]ACAAATGTGAGTTTGTCACTGGCTAGTACCACGAGTTTGCATCCTCTTCC
Gl_106650_Class_I	N/A	N/A	*	0	Unique_Gl	Tm1_Mira454_Contig_30789	CTAATTAACTTGACATCTTTCACTGTCCTTGGACCATTCTCCTTCTCTTT[A/C]GGCCATTGAGCAAGAACACTTTCCTTCAAGGTTGCAACACTGGTAGCAGC
Gl_106655_Class_I	N/A	N/A	Chr07	5819326	Unique_Gl	Tm1_Mira454_Contig_30789	AATCAATAAAGCGAGAAAGAGAAAGAAGAAGAGATCAAATAATAATAAAT[A/C]TCTACAAACGAGGCTGTTTCGGAGTTTTCTAAATCTATGGTCAATGCTTC
Gl_106773_Class_I	N/A	N/A	Chr04	10469051	Unique_Gl	Tm1_Mira454_Contig_30874	GAACATTTAAAACCTTTCTTCGCTACAATCTTGTCTCTAGGCTTTATAGT[A/G]GATTCAAGACCATAAGTAAAGAATGCTGGGAAAGCAACCAAATCATCAAG
Gl_106775_Class_I	N/A	N/A	Chr04	10468805	Unique_Gl	Tm1_Mira454_Contig_30874	ACCATAGAAGTGTTGCTAAGGCTCACAATCTGAGGCATTTTCTCCACAAC[A/G]GTCCCAAAATCCTCAGGTTCCAAATCAATAATTGATTGAATCAAACTCCT
Gl_106903_Class_I	N/A	N/A	Chr08	6680275	Unique_Gl	Tm1_Mira454_Contig_30928	TTGAAGTCCAATTTGTCGAATGCTGTCCATGAGTTCCTGGACTTTGTTAG[A/G]ATCATTTGATCTGGTGCGCATTAGGGGTCTCCTAATCTTATCAAGTGGAA
Gl_106957_Class_I	N/A	N/A	Chr09	4504638	Unique_Gl	Tm1_Mira454_Contig_30964	CCAGAGGTCTCGGAACTTTTGTTCTCCCCATGCCCTTTTCCCACAACCCA[C/G]AACTTGTCAAATATTCTTCTTGATCGAGATGGCAGCAGCTGCATCCCACT
Gl_107166_Class_I	N/A	N/A	Chr11	1537872	Unique_Gl	Tm1_Mira454_Contig_31093	CTCCAACAATGTGAAGAACTCTTTGCTACCACGAACATCTAATAACCCTA[T/C]AAAGGAAACAACAGCATAAATAGGAGCCATAAGTATAATAATCACTATAG
Gl_107630_Class_I	N/A	N/A	Chr07	20457191	Unique_Gl	Tm1_Mira454_Contig_31362	CCGTATGCTTTCAACACTAACGAAGCTGTGGAAATGGCAAAAGCGGGTGC[T/C]GATATAATAGTAGCCCATATGGGACTCACTACATCTGGTTCTATAGGTGC
Gl_107814_Class_I	N/A	N/A	Chr13	36608790	Unique_Gl	Tm1_Mira454_Contig_31455	AGTATCCAGAAGCATAAAGCACCAAGCTGCTGATAAGTCTCAAGCACATC[A/G]TCCTGGGGCAAAAGGCAGGCGATGGAAGTCAGCTCTCAGTGACTTAGTGG
Gl_107945_Class_I	N/A	N/A	Chr08	46044948	Unique_Gl	Tm1_Mira454_Contig_31547	TACACATTTGGAAACATAAATAATATCAATGGTTTTACATTTAAGATGTT[T/C]CCCATACCTTGTAATCCCTCCCTTCAAGGGCCAAGGACCATCTTTGGGAA
Gl_108052_Class_I	N/A	N/A	Chr04	1976722	Unique_Gl	Tm1_Mira454_Contig_31601	TGGTAAAGAGGCTGGATCGAATCGGTTTGAATGTACTTTGAATTGTAATT[T/G]TCCAAACCCTTTTGAAAAGCTTTCTTCACGTAACCCATAGATAGCATCGG
Gl_108147_Class_I	N/A	N/A	*	0	Unique_Gl	Tm1_Mira454_Contig_31650	ACTAAATACCACAAAGTCAAGTGATAGTCCATTATTAGAGTAAGGGCAAT[A/T]AGAAAGATCTTTCCAAAAAACAATGTATCAGCAATGAAAGCCTCCCATGT
Gl_108177_Class_I	N/A	N/A	Chr01	19643637	Unique_Gl	Tm1_Mira454_Contig_31660	AAGGCAGAGGCAGCATCCCAGGAGCTGCTTGATTTCGCAGACTTGGTTAG[T/C]TTAGAACCACCTGAAGCAATATCAAATGACACCCAATCGCAGTTAATAGT
Gl_108188_Class_I	N/A	N/A	Chr09	39825280	Unique_Gl	Tm1_Mira454_Contig_31667	CGAATTCACATAGAAGCAAACAGGTCAGCCCTCAGAACAGCCTTCCTCTT[A/T]CAAACTGGAATATCTTCAAACTGTACAGCTGGAAACTCCATAGAAAAAGC
Gl_108206_Class_I	N/A	N/A	Chr08	33878453	Unique_Gl	Tm1_Mira454_Contig_31686	ATGACACATTCACTAAAAAACCAAAGCAGCTGTCCCAAATGCAGAGAATC[A/G]TCTGTTGCTGGAATGTCCTGAACAAAAATCTGGTTTGGTCACTTTAAACA
Gl_108467_Class_I	N/A	N/A	Chr01	27671467	Unique_Gl	Tm1_Mira454_Contig_31840	CCATCATCAAAGTTGAGAGAATAGCTGTGGAAGTCATAGCTGAACTGCAT[T/G]CTGCCTCTTTGCAACCTCATAGCTTTCCTCCACTGGGACTTGAGCTTCAA
Gl_108577_Class_I	N/A	N/A	Chr02	12578008	Unique_Gl	Tm1_Mira454_Contig_31904	GACAACAATGGACGATCCGGGATCATTCGGAGCAGTGCTATCCCCATTGC[A/G]ATCGCCGCAAATATCTTGTGCAAGGAGATTGTCCACAAGGCTTTCCAAGC
Gl_108674_Class_I	N/A	N/A	Chr02	16597564	Unique_Gl	Tm1_Mira454_Contig_31990	TTACCGTATCTGTTTCTCCGTCCCATTAAGTAGCCATCAAAGTATTCATC[T/G]ATGGATACCCATTTGTCCATGCTAGATACAGCAGCCTTGGAATGGACATC
Gl_108840_Class_I	N/A	N/A	Chr03	475443	Unique_Gl	Tm1_Mira454_Contig_32090	AGAAGAGGAGCAAGCTTTTTCTTTGCCGAGCTTGAAAGTTAGCTCCGGGC[A/G]TTTAATATCGGAAGTCGAACAAGGTTGTTCTTCCAGTTCTTTGCCTGGTC
Gl_108848_Class_I	N/A	N/A	Chr03	693395	Unique_Gl	Tm1_Mira454_Contig_32097	ATCATTTTAGTACTATCTGTTTTAAAAGGAGAGACCTTATGATTTTGTTG[A/G]TTCTCTCCTATTGTTAGTTGATTTTGGCCTCTCCCGTTTTCACTCGGTTC
Gl_109025_Class_I	N/A	N/A	Chr01	3173252	Unique_Gl	Tm1_Mira454_Contig_32186	GGAGGAACCTCCTTCTGACATGCACTAAGGATTAGACTAAGAGAAACTGG[A/G]ATGTTGAGGTTGATTCCAAGTACATTGGCTTTAATGGCAGTGCAAAGGCA
Gl_109059_Class_I	N/A	N/A	Chr08	17917583	Unique_Gl	Tm1_Mira454_Contig_32211	TGGTCACCACTACAAGGCTGACAACCCGTGAAATGAGTGATCAATGGTCT[T/C]CTCCAACTCCCTTTCCCATTCCCAGCTTCCTTCAGGAATTCTTCCCTAAA
Gl_109105_Class_I	N/A	N/A	Chr13	7056009	Unique_Gl	Tm1_Mira454_Contig_32248	CCTTGCTTGCCTGCCTCTCTTGCAACATGCTACTGTGAGCTGCACATAGA[C/G]CACTCCTGCCCCTTGCAAATTTCTCGCATTTGCCTTCTCCCCAGGAGCAT
Gl_109226_Class_I	N/A	N/A	*	0	Unique_Gl	Tm1_Mira454_Contig_32337	TGAGGCCTTTGCTTTGTAACTACATTCCCTTCTTGTTGCCGTTGCGGCTG[T/G]TGCTGGCGTGGCTTTGCTGCAAAACCTCCATTCTTAGCCCTCCTCTGAAC
Gl_109355_Class_I	N/A	N/A	*	0	Unique_Gl	Tm1_Mira454_Contig_32425	GATGATATTGAAACGACCAGCCTCTTGACAGATGGCTCAGTGAGGAGCAA[A/G]GTTAAGCCATCGTAAACTCTACCAAGACCTTGACATAGCAACCCTCTCGA
Gl_109358_Class_I	N/A	N/A	Chr12	25068255	Unique_Gl	Tm1_Mira454_Contig_32427	ACACTTTCAACTCGAAAAGTGAGTGCGACGAGTGGAGCAGCATCGGTTCC[A/G]GATGAGATTTTCCATAGGGCCAAAGGGGTTCAGTTATGCAACACTCAGGC
Gl_109425_Class_I	N/A	N/A	*	0	Unique_Gl	Tm1_Mira454_Contig_32480	TCTTCTCTTTCTCCAGAGGAGGTTGAACAATGACATGCATAGTCGTCACC[C/G]CACCAGGAATACTGCAAAGAGGGCTCTGGCATTCTCCCAATGTTTTGTTA
Gl_109426_Class_I	N/A	N/A	Chr06	2543869	Unique_Gl	Tm1_Mira454_Contig_32480	AGAGGGCTCTGGCATTCTCCCAATGTTTTGTTATTCTCCAGTATTTTTCC[T/C]GCACTAATTAGCTTGACATCTTTCATTGTCCTTGGACCATTCTCCTTCTC
Gl_109439_Class_I	N/A	N/A	Chr06	48700233	Unique_Gl	Tm1_Mira454_Contig_32487	ATAACAGTAGCTAAGGAAATTTTCTGATTGGTAACTTGACCCGTTTCTCT[T/G]CGGAGAGGAGAAACCAACAACCCCACAACAGCTTTCAACAATGCAATCAT
Gl_109507_Class_I	N/A	N/A	Chr09	67893758	Unique_Gl	Tm1_Mira454_Contig_32528	GCACCGGGCCAAGATGCGGGGTTGACCGAGATGAAACCGATGACAAAATC[A/G]GAGTGTTGTTCGGCAATTTTTACGGCAGCAGCTGTGTAGTCTCCCGTGGC
Gl_109543_Class_I	N/A	N/A	*	0	Unique_Gl	Tm1_Mira454_Contig_32543	AGAACTTCAGGTTCACCAGAACCGGGATGTCGTTGTGTGAGAAACGTATC[A/G]ACATCATACCATGCTCCATCTTTAGATGACCGTGCCTCGAACTCTAGTCC
Gl_109564_Class_I	N/A	N/A	Chr04	59609438	Unique_Gl	Tm1_Mira454_Contig_32555	TTAATTCTTTGGCCTAAAGCATGTGCAATCATTCGACGAGCTACAATAGG[A/T]ACAGTTCGTGGCTTATGCTTAACAGGTTCTCGAACCTCTCCAACATCCAT
Gl_109575_Class_I	N/A	N/A	Chr10	1004562	Unique_Gl	Tm1_Mira454_Contig_32559	GTGCTCGGCTTCCCAACATTGGTTGCAGTGGCTCCTTTCCTAGCAGGCTG[T/C]GCCGCTCAATTTGCATTTGAGATGGCTCTCGAAAAACGACAGTCATCCTG
Gl_109579_Class_I	N/A	N/A	Chr10	1004234	Unique_Gl	Tm1_Mira454_Contig_32559	ATTGGAATGATCGGAACTTTCCAAGCCCTTGCCGTGGTTTGCCTTTGGTC[A/G]TTGATGACATTTCTCCTAAGGCTTTTTCCTTCTAGACCTGTTGCAGAGAA
Gl_109732_Class_I	N/A	N/A	Chr13	37679930	Unique_Gl	Tm1_Mira454_Contig_32660	GTCACGTAGCTCTCCGTAACTGTATTTTCAATTGCAAGGACAAATTTGTA[A/C]TGAGACATGGCACAATGTAAATGGTCCCACCACTTCGGGGTATTAGCATC
Gl_109833_Class_I	N/A	N/A	Chr06	2909220	Unique_Gl	Tm1_Mira454_Contig_32706	ACAGCCTGCCTATTTTAGAGGACCCGAAGCTGTGCAAGGAATGCGGCACA[A/G]AGATCCAAGAAGAGAAACTGAGGTCCCTGAACCCTTTGAAGATCCAGCAG
Gl_110026_Class_I	N/A	N/A	Chr07	39270440	Unique_Gl	Tm1_Mira454_Contig_32804	GGTTGCCCTCCATCGAATGAAGATACTAACTCTGGATCACCAACACTACC[A/T]GTATCTCCAGAGTCCTTGCTTCCATCGAGATTTTCTTCATAACTGCTGCT
Gl_110035_Class_I	N/A	N/A	Chr13	56674095	Unique_Gl	Tm1_Mira454_Contig_32806	AAGGTATAAGCTCGGACCGTGTCGACACGCTTAACTTGCGGATGTCTGAT[A/G]ACGAGGTATGTCAGTTTTTGTAGAAATTCCGGTGGAGCTGATTGTCCTAC
Gl_110080_Class_I	N/A	N/A	*	0	Unique_Gl	Tm1_Mira454_Contig_32835	GTTCCATCAGGAAGATCCACAGAATTAACCTTGCATGTGCCCATAAGCCA[T/C]TGACAGGTAAGCACAGTCACCCTTGCAACCATCATTGCAGCGACCTTCCC
Gl_110131_Class_I	N/A	N/A	Chr10	57710522	Unique_Gl	Tm1_Mira454_Contig_32865	CAGCCCGGATTCTCATGTTGCCAGCTTTCAACTCTGCATGTTAAACAATG[T/C]CGGAATTCGACTCGTTCGCCTCTTCCATTTGGCTAAGCTTTTCTCCTGCT
Gl_110186_Class_I	N/A	N/A	*	0	Unique_Gl	Tm1_Mira454_Contig_32894	CTTTTTTCCCTTCCAACACCACTGATACAGTCCTACGGCTCTTCCTTGGC[A/T]GATAATATTTCTTCAGCTGACCGGTTGCAACGGGAATTTCTGAGTATACG
Gl_110369_Class_I	N/A	N/A	*	0	Unique_Gl	Tm1_Mira454_Contig_32998	CCCTTTAGAGGAGGCTCGGGGACTCTGTAGCTATCAGGCGTTATGGAAGA[T/C]AACCACAATCCAGGAAACACGCAATCAAGTTGTTTCTGAACATTCTTGGC
Gl_110480_Class_I	N/A	N/A	Chr01	2904464	Unique_Gl	Tm1_Mira454_Contig_33075	GTACGTATTTGCTTCCAGTATTTCCATTTCGTTTGAGCTTCTTCTCTTGG[T/C]TGTCCTTCAATTCTTCAACAATTCCTGTAGAAGGCATTCAATGTACAGTA
Gl_110686_Class_I	N/A	N/A	Chr09	14764314	Unique_Gl	Tm1_Mira454_Contig_33205	GATGTGCAATGGATTCCTTGTTTGATAATTATAGGCCCCGACGGCAAAAC[T/G]GTAACCAAGCAAGGCAGAAACCTTATAAATCTGTACCAGGAAAATGCGTA
Gl_110723_Class_I	N/A	N/A	Chr13	2409257	Unique_Gl	Tm1_Mira454_Contig_33227	TTGGCCCGGATCATCCTCATGTAACTCTCCACTTCTCTCCGTGCTTCATC[A/G]GCCTTGCTTTGGAACAATATTGCTTCTGCTTCCTTAATTCTTACCATGCT
Gl_110724_Class_I	N/A	N/A	Chr13	2409163	Unique_Gl	Tm1_Mira454_Contig_33227	CCATGCTTTCTAAGCTGTCAAATCCATCATTGTTTGATGACCTTCCAAAT[T/C]GGTATTCATCTTCACTCTTTAGGTCATTCATGAGAGAAGCTTTGAGGTCC
Gl_110736_Class_I	N/A	N/A	Chr01	6426406	Unique_Gl	Tm1_Mira454_Contig_33229	AGTAGGCACATCAGTGACAGATTCAGAAGAATCCATTGTAGGTGAGGCAG[T/C]TGTTGTCATATATCTGCTTGAAGATGAAGACATCATTGCAGCCAATGGAG
Gl_110753_Class_I	N/A	N/A	Chr02	57705232	Unique_Gl	Tm1_Mira454_Contig_33244	GTGAAAGCTTTAGATGATGAAGCAGCAACAGTGTTAGAGTGTGGATTGAA[A/T]AAGAAATGAGAGGAGGGTTTAGGCTTTAACCCTTGAGCTTGAAAATGGAG
Gl_110856_Class_I	N/A	N/A	Chr13	25487886	Unique_Gl	Tm1_Mira454_Contig_33321	CTTATCTTTCGTCTTCATGACCCTCGAGTTCCTTCCGTAGCCCAAAGCAA[A/T]ACACATTTGCAAGTTATACATTCCAGAATTACAGTTTAAATCATCCCAAC
Gl_110956_Class_I	N/A	N/A	Chr01	23993728	Unique_Gl	Tm1_Mira454_Contig_33384	TCAACGACGTCGTCCAGATCGTCGGTAATGTGAATCTTTCGCTTGCCTCC[A/G]TCCACTGCATTTGGGGATAAAAGAAGCGGCAATATCATCAGCAGCAAAAT
Gl_110974_Class_I	N/A	N/A	*	0	Unique_Gl	Tm1_Mira454_Contig_33400	TCGATGACTCTTGCTCCGTTCTTTTTGCTTTGACTTCTTTTGCCTGTCAC[A/T]TTTCTTGTGCCTCTTTGAATGACTGGACTCATGTTCACTATCTGATGAAC
Gl_110983_Class_I	N/A	N/A	Chr11	51285690	Unique_Gl	Tm1_Mira454_Contig_33408	TCCAGGGAATGCTTGTATCGAGCCTGATAAGCTCTCCTCACAGCCAAGAG[T/C]TCTTCAGGGGATCTGGTGCATGAAATTTCAACGATCACATGGTGATCAGG
Gl_111536_Class_I	N/A	N/A	Chr05	1591842	Unique_Gl	Tm1_Mira454_Contig_33792	AGGTTTGTCTTGAGAACTGTAGAAGAGCTCATTTCAGTTATACACAAGGC[A/C]AAGCGTTCTTGTTAATGGGAAAACAGTAGAACAGGATACAATGAAACATC
Gl_111612_Class_I	N/A	N/A	Chr02	81614	Unique_Gl	Tm1_Mira454_Contig_33853	GAATATCAGAAACAGATAGGAGAAGAATATGTAGGGAACGTGGAAAAGGA[A/G]TTGGAGAGGTGGCAAAATGCTCGGAAAGCTAGGAAAGTAAACAATGACAT
Gl_111660_Class_I	N/A	N/A	Chr04	51868050	Unique_Gl	Tm1_Mira454_Contig_33893	AAATGTCACTTCGTTTTCAAATAACAATCTACATGTCCTTGCTGGCTGCT[T/C]CCATCATATTGATTTTGAACACTCCTCATTATCATATGATCCCTAACAAG
Gl_111941_Class_I	N/A	N/A	Chr06	27710818	Unique_Gl	Tm1_Mira454_Contig_34075	TTGCTTTGTTCCCCAAACCTTCCATGCGCCCATCTTTACCCTTTCCTGTA[A/T]TTGTATTATGTACTATCACCACAGGAGGCCACATAATCAAATCCTCTTGG
Gl_112027_Class_I	N/A	N/A	Chr06	12426067	Unique_Gl	Tm1_Mira454_Contig_34116	GCGGCCAAACACGAACCATATGCAGCAGCTCCTTGATGAAGTCCTCTTTC[A/G]GCACCGAGTATTGTGGTCATGAATACAATGGAACCACCTGTTTTATGGTC
Gl_112106_Class_I	N/A	N/A	*	0	Unique_Gl	Tm1_Mira454_Contig_34172	GGCTCATCATCACTGCCATTTCGTTCAAAAAATCTCCCATTCCATTTTCG[T/G]CATCATCACTTGCATAAGCTCCAACGTCGTATAAAAACCTCTTATTTGCG
Gl_112132_Class_I	N/A	N/A	Chr11	44304035	Unique_Gl	Tm1_Mira454_Contig_34198	GTATTGTTAGGCCAACTGCATTCTTTAAGAGTTTAGGGGGTCAAGTTGAC[T/C]TAGTGAAAGATGGAAAGCCTTATGTGATGTTTGGTGATGGCAAATTATGT
Gl_112198_Class_I	N/A	N/A	Chr10	59347937	Unique_Gl	Tm1_Mira454_Contig_34226	TTCCCTTTCTCATCTGAGAAAGTAAGACCTAATTGAACAAGTTTTAACAT[A/G]TCAACATTGTCTTTCAAAGTTTGATAGTGATAATCATAACTGCTTTTGAA
Gl_112240_Class_I	N/A	N/A	Chr06	44070085	Unique_Gl	Tm1_Mira454_Contig_34261	GAGACGCCATGGACGACAAATGGGTTCTCAGAGTACTCAATTTTCTTAAC[A/T]GGACGTTGATTCTTTGTCTTCCTAGTCACAACAGATACTTCCTTCTGATT
Gl_112299_Class_I	N/A	N/A	Chr04	43139231	Unique_Gl	Tm1_Mira454_Contig_34315	GTGCTCCCAATAAACCAGTAGAGAGCCCACTTAAGATTACAGAGGGTATA[T/C]TTCAAAGCTTTGGTCCAATTCTCTTGCTTATTGAAGCTTTGTGTGATGGA
Gl_112304_Class_I	N/A	N/A	Chr05	63407654	Unique_Gl	Tm1_Mira454_Contig_34328	GAAGTTTGGCCGAAGAAAGCAGCAACTTCCCTCTTGCGAGTAGCATCATC[C/G]CCGGTTGCAGCAAAAGCAGGATAAGCCTTTGCAGCTTCCATTAAAGCATC
Gl_112315_Class_I	N/A	N/A	Chr05	47437153	Unique_Gl	Tm1_Mira454_Contig_34334	CTGGGCACAGGTTCCACGGCCAAACACGCCGTCGACCGGATCGGCGAGTT[A/G]CTTCGTCAAGGCAAGCTCACCAACATCATAGGAATCCCCACCTCCAAAAA
Gl_112376_Class_I	N/A	N/A	Chr01	25951738	Unique_Gl	Tm1_Mira454_Contig_34392	AATTTCTGAAAGTCGAGATCTAGAAGCTTTGATAGCGTCGTTAACGTTCT[T/G]TTCGATGATCTTCTGGTATAGAAGAGCTTGCTCCACAGCGGAATCGATCC
Gl_112746_Class_I	N/A	N/A	Chr05	23757546	Unique_Gl	Tm1_Mira454_Contig_34655	AGACGGCAGAGTGGACAAGTGGTGTGGTTGGCAAGCCAATGGTCAATGCA[T/G]TCCATGTGAAATGTATGACCACATGCAGGTATCTGTTGAAGTTTATCCTC
Gl_112760_Class_I	N/A	N/A	Chr06	50087743	Unique_Gl	Tm1_Mira454_Contig_34668	TCATCGATATGGCAACAAAGTCCAACAATGTCGAAATCCTCAGCGCAAAA[T/G]GGACATAAAAACTGTGCCTTGAAATCCTCATCTCCGTCAATTTCTTCATA
Gl_112807_Class_I	N/A	N/A	Chr04	35846969	Unique_Gl	Tm1_Mira454_Contig_34699	GCTCTCTATATTCTCTCTACTTATTCTTCCCTTCCTTTATCTTTGTGTAT[T/C]TGTATGTCCTTTGTAGTATGTTTGCTTAAGGATCTTGTTCAGCAAATATA
Gl_112842_Class_I	N/A	N/A	*	0	Unique_Gl	Tm1_Mira454_Contig_34721	AATCGTTATCTTCACCATTTGAAGGTAATCCTGAAATTCCTTTATCTTTC[T/C]AATGTGATCTTCATCCTCTCTGTGCGTATCCATAAGCTCCATACTGGAAT
Gl_113098_Class_I	N/A	N/A	*	0	Unique_Gl	Tm1_Mira454_Contig_34942	ATTTCCTCATTTAACCTGAGACATGAATTTATATACCGGTTCCCCTTTGT[A/T]GCCGCATCAAGTGCAGATTCTTGAAGACGCCCAGTTGCATCTCCAAAGCA
Gl_113363_Class_I	N/A	N/A	Chr07	7137001	Unique_Gl	Tm1_Mira454_Contig_35113	AGACAGCTCATATCTCTGTGCATCAGTTAATGGTACAGGCTCCTCACTGA[C/G]TGCCTTGCATGTCGCTTCAACAAAACCATTGTCATCGTCATATATTCGAC
Gl_113368_Class_I	N/A	N/A	Chr04	40649813	Unique_Gl	Tm1_Mira454_Contig_35116	CTCTTTCTGCCATAGACCGAGGGAAGCAAGAACGCCGTAGAACCAATCCA[A/C]GAGAAACATCGTTTCAACCTCCGGGTCGGATTTCGGGTCTCCGGAAAATC
Gl_113369_Class_I	N/A	N/A	Chr04	40649876	Unique_Gl	Tm1_Mira454_Contig_35116	TTCAACCTCCGGGTCGGATTTCGGGTCTCCGGAAAATCAAACGGATCGAG[A/C]TAGAAAACTGCGACGATCTGAGAGTGGAGGACGGTGAGATATCGTTGCAA
Gl_113400_Class_I	N/A	N/A	Chr08	7139887	Unique_Gl	Tm1_Mira454_Contig_35145	ACTGGAACCTCTTCATGAATCTGCCCTACCATTTTGTTGACAGCACTGTA[A/C]GCTGCAGATTTTAGCCGTGAACTCAGTTCTTGATCACAAATTACTGCATT
Gl_113420_Class_I	N/A	N/A	Chr06	36486069	Unique_Gl	Tm1_Mira454_Contig_35157	ATCGTTTTTGTTTCAGGGTGTTTGCACACATCCTCATTATCAGTATCTTT[C/G]GATGCAGACACATCGGAGAGTCGATCGCTATACAATTCAGTTTTTCTATA
Gl_113472_Class_I	N/A	N/A	*	0	Unique_Gl	Tm1_Mira454_Contig_35195	AGAGAGCTCTTAATCTTCGAAAATAATTTTTCAAGGGAATACTTGACACC[A/C]GCAACTGCCCTCAGTGGAGCTTGACCTTGCATGTTACTAGGTCTGAAACT
Gl_113491_Class_I	N/A	N/A	Chr01	40264808	Unique_Gl	Tm1_Mira454_Contig_35212	CCCTATAGCTCCCTGCTTAATGATGCTGTCCGTGTCAGCTATGCTGCTCA[T/C]CTCATGCTCGTATTTCCCATTGTCTTCTATCCACTGCGACTCAACATGGA
Gl_113562_Class_I	N/A	N/A	Chr07	6164700	Unique_Gl	Tm1_Mira454_Contig_35270	AGTTCGTATTTCTCAAATTTTAAAGCAACAATCACAAAAGCAGGCAGCAT[T/C]ATCACTGTCTCAAAAGCAGAATCATCTGTCGCTGAAAGGTTGTCAACAAA
Gl_113563_Class_I	N/A	N/A	*	0	Unique_Gl	Tm1_Mira454_Contig_35270	CTAAACATTGGGTCCATCGGTTGCATTCTCTATCTTCATGATCTTGGATG[T/C]CGTCTCCTCTTTGGTCGGCTTCGGTCCTCTTCATAGTCCATCACTCCACC
Gl_113686_Class_I	N/A	N/A	*	0	Unique_Gl	Tm1_Mira454_Contig_35340	GTCAATGATTTGAGCAGGCCACCACACTTGGCAAGCTGTTTTGGCCCATA[T/C]GGCATTTCCTGGAGTTATGCAAACACCAGTGCTTCCTCTAACTTGTAACT
Gl_113687_Class_I	N/A	N/A	*	0	Unique_Gl	Tm1_Mira454_Contig_35340	CCTGGAGTTATGCAAACACCAGTGCTTCCTCTAACTTGTAACTTCTTCAC[A/G]TCACTCTTTTGTTCCACAACTTTCCTATGGACCACTCTACCACTGCATGG
Gl_113719_Class_I	N/A	N/A	Chr05	64017195	Unique_Gl	Tm1_Mira454_Contig_35368	TTATCTGGCTTTTTCTCTTCCTTTGCCGCAGCTGCCGCCCCGCCACCAGC[A/C]GTCTTCATTGCCAGGCCGGCAGCAGCACCAGCCTTCATGACTCCCACAGT
Gl_113733_Class_I	N/A	N/A	Chr05	57453025	Unique_Gl	Tm1_Mira454_Contig_35384	TCATTGTTCTGTGTCTGGAGCACCTCTTAACAAATGCATAAAAACACCAA[A/G]AACTTACTTCACATATTACACTTAATTAAAACATAATGTATCTATTAAGA
Gl_113750_Class_I	N/A	N/A	Chr08	52325327	Unique_Gl	Tm1_Mira454_Contig_35389	CACTGTCACCATTGCTAGTGGCAGCTGTGTTTGCGGATCCTCCTGACCAA[T/C]TTGATCTATGGGAGTCCAGGACTGAGTCAGGAGTCATTTGAGGATCCTCT
Gl_113821_Class_I	N/A	N/A	*	0	Unique_Gl	Tm1_Mira454_Contig_35438	GCATGAATGCTTCCACCACCAGTTTGATCTCAAAGTTTAGGAATAACAAT[A/G]CGTAAAAATCCATCTAGAAACTCAGCTGAGACACTGTCCCTGTTTACATT
Gl_113822_Class_I	N/A	N/A	Chr12	27921257	Unique_Gl	Tm1_Mira454_Contig_35439	TATCGTCCTGCTCGTATTCCTCCAGAATTCAGATCAAAATTTGTTCAATT[T/C]CTTCGTTGTGAGGAACCTAGTTGAGTTGTTTGTAGACATGGGATATTCTT
Gl_113844_Class_I	N/A	N/A	Chr09	1380757	Unique_Gl	Tm1_Mira454_Contig_35452	GAAACTTGAGCATTCCCTTTTCCGAACTGGACAGTCATTACCCAATTGGA[A/G]TCCGAGGTCTTCCCTGCTCGCTTTTGCCACACCCCGATGTGGGAATTCTC
Gl_113963_Class_I	N/A	N/A	Chr07	7304453	Unique_Gl	Tm1_Mira454_Contig_35526	TGAATATCCTTCTCTGTTGCTATCGCTTCTCTTATATTGTTCTGTGTTAC[T/G]ATGCAGAGCTCATCAAGGGCTAACATTGGAAATGGCTCCTCAATAAGAAC
Gl_114048_Class_I	N/A	N/A	Chr10	5660445	Unique_Gl	Tm1_Mira454_Contig_35578	GTAAATCTGGTCTCGTCTATATTGAAGAATGATATCATCCCTCGCTTAAT[T/C]GATTTTCCATATTTAGAGCCGATTGTTGCGGTGTTTCTACTAGAGGAACT
Gl_114183_Class_I	N/A	N/A	Chr10	14850258	Unique_Gl	Tm1_Mira454_Contig_35696	TTTTGTCCCATATGTGGTTGATTGCCAATAGATTTCTTCTCCTCCTGGTG[A/T]AAGCGTTTTCAGGCTTTGCTATGTCTTTAATCGTTGAAGCTGTAGAAGCA
Gl_114222_Class_I	N/A	N/A	Chr07	18923534	Unique_Gl	Tm1_Mira454_Contig_35752	ATTGTGAACTTGGATAATCACATTGCACTGGCATGTGCTGGCCTCAAAGC[T/C]GATGCTCGAGTCCTCATAAATAGGGCTCGGATTGAATGTCAAAGCCACAG
Gl_114224_Class_I	N/A	N/A	Chr07	18923324	Unique_Gl	Tm1_Mira454_Contig_35752	CTGATTGTGGGCTTTGATCCATACTCCGGTGTACCGTCACTATATCAGAC[A/G]GATCCATCAGGGACATTTTCAGCCTGGAAAGCTAATGCCACTGGTAGAAA
Gl_114276_Class_I	N/A	N/A	Chr06	49722253	Unique_Gl	Tm1_Mira454_Contig_35804	CAGCCTCTTCAACATCCTTCTCTACATTATCCTTTTCATTAGCCGTTGTA[T/C]CAACTTTCTTTTCTTCAGCTCCGTTATCCCTCTTTCGCTTCTTACCCTTC
Gl_114338_Class_I	N/A	N/A	Chr07	15070380	Unique_Gl	Tm1_Mira454_Contig_35849	TGATTCAGTTTCAACTGTGGCTTCAGTTTCTGGAGCCTGGGGTTCTTCGG[A/T]TGCTGCTTCAGGCACTGCTTCCTTTGGTTCTTCAGCAACAGGTTCTGTTG
Gl_114404_Class_I	N/A	N/A	Chr10	691081	Unique_Gl	Tm1_Mira454_Contig_35894	AAGGCATCAATCATTTGTTGTACGGTTCCTTGATCCAAGATATGGAATGG[T/C]TCCCCGACCCCTACCACGGCAACTGTACATACCGAGCTTTTTAAGGTTTC
Gl_114550_Class_I	N/A	N/A	*	0	Unique_Gl	Tm1_Mira454_Contig_36014	GAGTTAAAAAGAGGCGGAACTTGTTCTTCTAAGCTGATACCTTGTTTCAG[A/C]TGTTTCACACTGAGATTTTGTATCAAATTCCTTCTCTCTTTTGAGCTTTA
Gl_114793_Class_I	N/A	N/A	Chr06	34152714	Unique_Gl	Tm1_Mira454_Contig_36169	CTTTACGGAGCCCTTTAGCTTTGAAGCGGGATTAAGTCGGCCGTGATTTG[A/G]GGCAGAGAAGCGGAGCTTGGGGGTTCCGGTTGCCATGGCGGAAGTTGCCA
Gl_114893_Class_I	N/A	N/A	Chr03	7494422	Unique_Gl	Tm1_Mira454_Contig_36243	ACCTTCAAAAATTAAAATCCTAATTTGGAAAACTCTTAATAACTTTATCC[A/C]TACTTTGTTTAATCTTTACCAGCGACGACTTGGGAACTCAACTAACTGCA
Gl_114905_Class_I	N/A	N/A	Chr08	9148280	Unique_Gl	Tm1_Mira454_Contig_36260	GCCCTTTTCTTCTTCTTGCGTTGCTTTTTTGAAGAACTTTCACCAACATC[T/C]GAACCCTGTCCAATGACTGCAGGCACAAAAGCAATTGGAAGATCAATGCA
Gl_114906_Class_I	N/A	N/A	Chr06	2307358	Unique_Gl	Tm1_Mira454_Contig_36262	CTTACCAAGTAAGAAACAGCATCATCAATGGCCTCGAATCTTGCAAGGTC[T/C]AGTGGAAGGTTCTTACCAGGCCAATTTTCGAGCCACCCCTTTAACTTGGC
Gl_114927_Class_I	N/A	N/A	Chr13	56015794	Unique_Gl	Tm1_Mira454_Contig_36283	ACGAACTTGTCATGACTTGCGGAAGAAACCAACCTTGTCACTGGTGATAC[A/G]GCCAATGCAGCAATGAGTCCTTCATGAGCCGACAATGTCATGGTCTTATT
Gl_114983_Class_I	N/A	N/A	Chr07	7176189	Unique_Gl	Tm1_Mira454_Contig_36324	GATAAGTGAAGCAGGGGAACAAATGCTTCAACCATTCTTTTTGCACCATA[A/G]TAGTTGGTTTCTAAGCATTCTTGCGCCAACTCAAAAGTTTGAGTTGCAAT
Gl_115002_Class_I	N/A	N/A	Chr07	18769791	Unique_Gl	Tm1_Mira454_Contig_36344	AGTTTAGCAAGCATAAGCTCTCCAATGCACAATTAGTTTATTATTAGTTA[T/C]TCGCTGCAACACTTTGAGCACTCACAGCTGTTCCCTCACTGCTGAATACC
Gl_115007_Class_I	N/A	N/A	Chr02	53690553	Unique_Gl	Tm1_Mira454_Contig_36351	GTCTCGTAAACACTAACATCACACTCACCATTTTCTAAGGCAACACATGG[T/G]GTAGGAACCTCTGAAGCTTCTCTTATACCCATTGCCCCAATAACAAGCAA
Gl_115040_Class_I	N/A	N/A	*	0	Unique_Gl	Tm1_Mira454_Contig_36371	GATCCTACTACAACAAAGCAGGTTAAGATTGTTGAACCTAAAAAAGACGA[T/C]GATAGTAGTGATGAGGATGAAGAGGATAGTTCTGCTGAGGATGAAGAGTC
Gl_115041_Class_I	N/A	N/A	*	0	Unique_Gl	Tm1_Mira454_Contig_36371	AGTGAGGAGCAGGAACCTCGCATGCTGGTTAATGGTGAGAATGATAGTGA[T/C]GATGCTGACAGTGATGAGGATGATAGTGAAGAAGACAGTTCGGATGAGGA
Gl_115224_Class_I	N/A	N/A	Chr01	21555068	Unique_Gl	Tm1_Mira454_Contig_36496	AACCAGCAGACAAAAAGCAGCAACCGGGCCAATTGAAGGATCTAAACGAA[A/C]TTCCTCCTCACTTTGGTGCTCACTTATGCGGGGCAGACCAGGATTAGGTC
Gl_115299_Class_I	N/A	N/A	Chr05	4943590	Unique_Gl	Tm1_Mira454_Contig_36542	GTAATAAAAAGAACACCTACAAACCTACATTTAAAATTACATTTTAAGTG[T/G]TTGTTTTATAACTTATCTCAAGCTCATGTCAGGGTCATCTTCATCATCAA
Gl_115545_Class_I	N/A	N/A	Chr08	10119702	Unique_Gl	Tm1_Mira454_Contig_36798	TCAAGTTGTTGAATTTGGGTTGTCAAAATGCTGCTCCGCGACTTGGTTTG[T/C]TCCCTTTCTTTGCTCATGGCAGCTAATCTAGCCTCTTCAGTCCCATTCGT
Gl_115555_Class_I	N/A	N/A	Chr12	14145588	Unique_Gl	Tm1_Mira454_Contig_36805	CTTTACTTCCCACACAAGGCAACATTTCTTTTTGATGGTCTGAAACTCAA[T/C]GCAGTTAGGCTGTAAATGCAGAGATTGGGGTGTCTGGATTTGATAGCTAT
Gl_115592_Class_I	N/A	N/A	Chr02	16758190	Unique_Gl	Tm1_Mira454_Contig_36833	GTGTCATGTCTTCATAAGAGATCATCCACATACTCAAAACCTGCAATGCT[T/C]CCATGGCAGTGTTATGAAAACCACCATCAACATATGCAGAGAATACATAA
Gl_115771_Class_I	N/A	N/A	Chr11	53482184	Unique_Gl	Tm1_Mira454_Contig_36976	GCTAATCTGAAGCCGAGGAACATGCGAGGTGTGAAGTCTTGTGGAATGCT[A/T]ATGGCTGCTTCCGATGCGTCGCATGAGACTGTTGAGCTTCTTATGCCCCC
Gl_115786_Class_I	N/A	N/A	Chr10	7978284	Unique_Gl	Tm1_Mira454_Contig_36992	TTGAATATGAGAGATGCCAGGTTAGCCCTCCACCCAATAATCGATGAAGA[T/C]GGCTCTTGCATTTTAGGAATAAGGGATGCTAGTCCTGGCCGCATGCTGTA
Gl_115893_Class_I	N/A	N/A	*	0	Unique_Gl	Tm1_Mira454_Contig_37049	GATTTCCCAGCAATAGTAGGCATCCCTTTTTCAGTCGGTGGCAATTCAAC[A/G]GGAGTGGTTTCTCTCAGCTGAAAAGCCTCTTTAAGAATATCAAAGTCAAA
Gl_115894_Class_I	N/A	N/A	*	0	Unique_Gl	Tm1_Mira454_Contig_37049	TCCAAATTTATTGCCTCCAGCATCCATGAGTTAATGGTTCATGAAACATG[T/G]AATGTCACCAACTGCAATTTCCTCAAACATGGACTCGGGCAAAGTCGCCG
Gl_116071_Class_I	N/A	N/A	Chr04	62109689	Unique_Gl	Tm1_Mira454_Contig_37177	GTCAAGAACACATCGATCCACTGGAATAGTTGCAATATCAGAGTAGTTAA[T/C]GGCATCTAATGTGCGGAAAGCAGCAAATAAAGGATGTTTCACGCGACGGG
Gl_116205_Class_I	N/A	N/A	Chr10	31419186	Unique_Gl	Tm1_Mira454_Contig_37311	CCCATTTCATCAAGCTAATTCAGTTCGTTTCTCTCTTTTCCGTTTCTTCC[A/T]TCTCTTGGCCTCCCCCTCTTTACTTTTGGCCCCTCTTTGCCTTCGGTCAG
Gl_116206_Class_I	N/A	N/A	Chr10	31417848	Unique_Gl	Tm1_Mira454_Contig_37311	GCTTGGTGAATCTGGAACTTATTACGGTGTACGCTTTGGAAAGAATATTC[T/C]ATGGGTAAGGGAATTCCCTTTTGGGTTCATTAAAGATCCACAGTATGTTG
Gl_116222_Class_I	N/A	N/A	Chr06	442644	Unique_Gl	Tm1_Mira454_Contig_37320	ATTACCTCCTTCTCTGTCAACCACGCGTTCGACGATATGCTCGATTTCAA[A/C]GTCGAACGTGATAGATCCATCAGATCAAGCGTCTCCACCGCATCACTCAA
Gl_116299_Class_I	N/A	N/A	Chr13	43167070	Unique_Gl	Tm1_Mira454_Contig_37358	CTCGCAGAAAATGAATGTGCCAATGCTGGCTGCTGCTTGTTAAGCCCTTC[A/G]ATGATAAATGAGAATGCCCCAAAGGTGAGACAGCTCTGTAGAAGTGCCTG
Gl_116391_Class_I	N/A	N/A	Chr03	9717464	Unique_Gl	Tm1_Mira454_Contig_37424	ATGGATATCGATAGCTGGGTAGTAGAGAAAGGGGTCTGGTTAGATCTCTC[A/G]TCTTCCAGAGCTGACCAAGAGTCTCTGGTTTTAGGCCACTCGTCGAAGAA
Gl_116574_Class_I	N/A	N/A	Chr10	58088311	Unique_Gl	Tm1_Mira454_Contig_37551	GGTGGTTGGCCTGCTTCACCTCGTTTATTGCCGCCTGGTAACCCTGCCAT[T/C]ATTGATTGCACATCTGAATTCCCAAGAATAAAGGAGTTCAAGGGTCATTC
Gl_116671_Class_I	N/A	N/A	Chr10	8900640	Unique_Gl	Tm1_Mira454_Contig_37616	CCCTCTTCAAGTTGGAGCAAGTGCTGGCACTCAATTTCCCCCATATTCCC[A/G]AGGTTGCCCACACCAGACACCGCAGTTAGTGACTGCAGCACGCTGTCCCT
Gl_116672_Class_I	N/A	N/A	Chr10	8900697	Unique_Gl	Tm1_Mira454_Contig_37616	CCCACACCAGACACCGCAGTTAGTGACTGCAGCACGCTGTCCCTCCCACA[T/C]TCCCTCCTATACTCCAGTGTCATGGAACAAAGCTCATGACTCTCCACAAT
Gl_116986_Class_I	N/A	N/A	Chr11	18814269	Unique_Gl	Tm1_Mira454_Contig_37834	CCTGAAACTTCTCCCAGCTCTTGATATCCAATGTTCTCCACTGCTCCAAC[A/G]GTCTTGAATAAGCGCCTCTTGTTTATCTCTGCCATTACCATTTGGTGCAG
Gl_117038_Class_I	N/A	N/A	Chr07	29702017	Unique_Gl	Tm1_Mira454_Contig_37870	CAATTGTGAGTGGCACGCGGATCCTTGACTTGGTTGAGGAAAGAGTGAGC[C/G]GACTGCTCGTTAGAGATGGGACCAGCGATGGCGATGAATTTGCTCTTTTT
Gl_117043_Class_I	N/A	N/A	Chr07	48758035	Unique_Gl	Tm1_Mira454_Contig_37876	ATTGCCTCCGGAATGTTATATGGCTCAAAAGTTACCTTGGCTGAAGTTGC[T/C]GTACTCATACTTTCGGCTGCACTACACAATCTATCTATCTGCCTAGATAG
Gl_117134_Class_I	N/A	N/A	Chr07	60712013	Unique_Gl	Tm1_Mira454_Contig_37956	CTCTGTTTACTACTGCCGTGTGCGAGAATCAAAGGTAAAAAGAGCCCCTC[A/G]ACCTTGTACGGTGCAAACGTAGGAACATGATACCAGTACCAGTTAAATTG
Gl_117135_Class_I	N/A	N/A	Chr02	10604922	Unique_Gl	Tm1_Mira454_Contig_37957	CCTACGTTCCTCTGCCTCACGCTCCTCATCCTTTTTCCTCCGCATTTCAG[T/C]ATATCGATCCTGTTTAGTCTGCCTTGACTCACGAGCAGCCTCTTCAGCCC
Gl_117270_Class_I	N/A	N/A	Chr08	51374562	Unique_Gl	Tm1_Mira454_Contig_38049	ATTTATGTGCCGGGACCCTGTAGCATTAGATCTGACAACCCCACCAGCAA[T/C]GGTATTACAAATAGTAGGATCTTCATTCCCAGCTAAACACTGCTCCAAGA
Gl_117297_Class_I	N/A	N/A	Chr11	56082216	Unique_Gl	Tm1_Mira454_Contig_38074	GGCTTAATCTCAGCAAGAAAAACAGCTGAAGCTATTGACATATTGAAGCT[T/C]ATGTCTTCAACTTTCTTGGTTGCCTTATGCCAAGCCATTGATTTGAGGCA
Gl_117322_Class_I	N/A	N/A	Chr05	36774053	Unique_Gl	Tm1_Mira454_Contig_38105	TTCAGCAACTTTAGCTGCAGCAGTTGCCGAAACTTGATGAGATTCATCAA[A/G]GGTTTTGGCCTTGCTTAAAGCATCTTTGCCTAATACATATCCCTTGCCCA
Gl_117323_Class_I	N/A	N/A	Chr05	36774109	Unique_Gl	Tm1_Mira454_Contig_38105	TGGCCTTGCTTAAAGCATCTTTGCCTAATACATATCCCTTGCCCAACATG[C/G]CTTTCACAACATCCTGAGCGAATGAAACAGCTTCTCCAGCATGAGATACA
Gl_117527_Class_I	N/A	N/A	*	0	Unique_Gl	Tm1_Mira454_Contig_38266	TCCATTTGAAGCTTAATAAATTTCCTAGTCTGTTGGAAACTTGAACGCGA[C/G]AAGAGAAAGCGGGAGGCTTGTTAAAATATCTCCAAGTTGAGCTATCTAGC
Gl_117609_Class_I	N/A	N/A	Chr12	4329056	Unique_Gl	Tm1_Mira454_Contig_38319	CGAATTGAACAATCCTTGAGAATTGGCACCATTTTGCCTTGCCTCGTATT[A/G]ACCGAGAAGTTAATATTACGACCCTCGATGGCAACACTTTCAGTTGCGTT
Gl_117897_Class_I	N/A	N/A	Chr01	1468556	Unique_Gl	Tm1_Mira454_Contig_38536	CAAAGGGCAACGGCGCTCCACTTTTTGATCTCGAAACGCTTGGGTTTCTT[A/G]GTGGAAGAGGAAGCGGCGGAGCTGTTGGAAGACTCGCCGACGGGTACCAT
Gl_118059_Class_I	N/A	N/A	Chr07	7306058	Unique_Gl	Tm1_Mira454_Contig_38669	AACCCTAACGTCCTTCCAGAAGAAAAACAAAACAAGCAATTTCAAACCGT[A/C]GCCTTTGATCCATGTCCCTTGAGACCCGCATCGACAGTCGACGAGCTGAA
Gl_118110_Class_I	N/A	N/A	Chr05	1244383	Unique_Gl	Tm1_Mira454_Contig_38722	TCCATCGTTGAATTCCACCCGCAATGACTCAAAAATGCCCCGGTTGATCT[A/G]TGCGACAATATTTCAAGTTGGGGTGCCCAGTTTTTCACCAACAGCCCTTG
Gl_118313_Class_I	N/A	N/A	Chr10	59705185	Unique_Gl	Tm1_Mira454_Contig_38911	CAAAACTGCAAGCAATTTAGAGACATGGGATTTGGCATCATCCACACTTG[T/C]AGCACTCATCATCTCCCTCACAAACAAGTCCACCCATTCAGCACCATCAG
Gl_118319_Class_I	N/A	N/A	Chr13	48932537	Unique_Gl	Tm1_Mira454_Contig_38913	TAGCTCGATTTTCCAAACCCATCTTCAGCAAAGTGACCGGAGCCCATTTC[A/C]GTCGACGTGTGCTTGCCGTTGGCCCTTGAGTTCACTACTTCACCACCCCA
Gl_118524_Class_I	N/A	N/A	Chr07	6108678	Unique_Gl	Tm1_Mira454_Contig_39067	CTAATTTTCCGACAACTAACTCTACAAAGAAAAGAACAATTAAATGAAAA[A/T]GTTTTCAAGGTTCATGATCATCTGGACCTTCCTCACCTTCCTGCAACATA
Gl_118620_Class_I	N/A	N/A	Chr05	1591842	Unique_Gl	Tm1_Mira454_Contig_39167	AGGTTTGTCTTGAGAACTGTAGAAGAGCTCATTTCAGTTATACACAAGGC[A/C]AAGCGTTCTTGTTAATGGGAAAACAGTAGAACAGGATACAATGAAACATC
Gl_118779_Class_I	N/A	N/A	Chr09	3302240	Unique_Gl	Tm1_Mira454_Contig_39301	AGATGGACTCAATGGGCTTCTAGGACTAACACTTAGGGTCGCTCTGTATA[A/G]ACCGTATCCCGTAAGAAAGTACTCTATTGGTATCAACATGGCATGGGGTT
Gl_118842_Class_I	N/A	N/A	Chr06	8917280	Unique_Gl	Tm1_Mira454_Contig_39358	TTCTGAGGATTAAACCTCCTCCTACCTTCTCGCCGATAGTATGGAGTTTC[A/G]TCTATTGTTCTTCTCACATAATCTACAAATGGCTGCGGTGTTCGTGGAGA
Gl_119194_Class_I	N/A	N/A	Chr08	10303597	Unique_Gl	Tm1_Mira454_Contig_39598	TAACCCTTGACAAACATTCCTTGCTTGGCCTCCTCTGACTCTCCTTCGCC[A/G]GTGTACTTTCCGAGTTGAGCAAGAGAGTTGGCCTTTGCTCGGATGAGCAG
Gl_119195_Class_I	N/A	N/A	Chr08	10303678	Unique_Gl	Tm1_Mira454_Contig_39598	GCCTTTGCTCGGATGAGCAGCGCTTCCTGAGCATCCTTCACATTCTCAGG[T/C]CTGCCTCCCCACTTCTTCAGGCAAGTGTTTTGAAGGGCTCTTGCATATGA
Gl_119265_Class_I	N/A	N/A	Chr01	8661666	Unique_Gl	Tm1_Mira454_Contig_39664	AATAAGAAAAGGCAAGCTATGCCCAACCATGAGTGTAGACTGTAAAAGTT[T/C]TCAATGCCCTTATCGTTGTGGAACTTCAAAGCAGCCCATACACCAATAGT
Gl_119306_Class_I	N/A	N/A	Chr05	61762127	Unique_Gl	Tm1_Mira454_Contig_39708	CTCTTTTTCTTCCTCCCACCATTCTGGTTCTTCTTTTTCTTCGGTTTCTC[C/G]TCTAAAACAGGTTGTGTGTTCTGTAAGTGTTGATGAATGGCAGCTAGTGG
Gl_119324_Class_I	N/A	N/A	Chr06	44070085	Unique_Gl	Tm1_Mira454_Contig_39728	AATCAGAAGGAAGTATCTGTTGTGACTAGGAAGACAAAGAATCAACGTCC[A/T]GTTAAGAAAATTGAGTACTCTGAGAACCCATTTGTCGTCCATGGCGTCTC
Gl_119369_Class_I	N/A	N/A	*	0	Unique_Gl	Tm1_Mira454_Contig_39790	TGGCGCAGGCATGTATAGTGTTGAGGTAACATTCATCTTCACCGTGCTGG[A/C]AAATGATGGTCTTGTTAGGTTTTACATATTGAGCATTGCCCCATGGAACT
Gl_119370_Class_I	N/A	N/A	Chr12	27217302	Unique_Gl	Tm1_Mira454_Contig_39790	TGAGCATTGCCCCATGGAACTAGCCTGAGATTGATAATATTGAGAAGATC[A/G]GTGTTGAAGACCTTCACAAGTTGACTTACAATGAAACTCCGGCAATATGG
Gl_119484_Class_I	N/A	N/A	Chr02	62437952	Unique_Gl	Tm1_Mira454_Contig_39899	GTTGGGGTTATCTCACTTACAGTTTCAGATCTATTTGCCAGTATTGTCCC[A/G]GTCCGGGGTGCCTCAATGTCTCCCACATTTAATCCTAAAACCAATTCCTT
Gl_119501_Class_I	N/A	N/A	Chr08	55692505	Unique_Gl	Tm1_Mira454_Contig_39916	CTAGCATTCCCATTCTGCCCACTCAGAGACTGCTGTTGCTGTTGAACTGC[A/G]GTATTGTTATTAGACATATCATGGTACAGCTGTTGCATCATTTGTTGTTG
Gl_119658_Class_I	N/A	N/A	Chr07	9403839	Unique_Gl	Tm1_Mira454_Contig_40045	TTCTGGATGTTGTAGTCGGCTAAGGTGCGGCCATCTTCGAGTTGCTTGCC[A/G]GCGAAGATAAGACGTTGTTGGTCAGGTGGAATGCCTTCCTTGTCTTGGAT
Gl_119667_Class_I	N/A	N/A	Chr04	62017752	Unique_Gl	Tm1_Mira454_Contig_40061	TTAACATAATCTGGCTGATCACAGTCATCGGCTATAACACAAAGATGCGC[A/G]CTGTGTTTTTCAATTGCCTTGGCAGCTTCGTGTAAGCCTCGAGCAAGCCC
Gl_119677_Class_I	N/A	N/A	Chr11	9390029	Unique_Gl	Tm1_Mira454_Contig_40069	AATATGGTATTCTTGTCAATTCCAGTTGACTTGTCACCAGACAATGCCAC[A/G]AGTGCAGCAACCAAACCAGCATTGCCTGCAAGAGTTGGTTCAGTGTAGTT
Gl_119726_Class_I	N/A	N/A	Chr09	7057141	Unique_Gl	Tm1_Mira454_Contig_40147	AAAGAGTAACCACAGGTTAACAAAAACGGCCGCTTTGGTATCATCCTCAG[T/C]AGTGCAATCCCCATAGCAATGGCTGCAAAAATCTTGTGCAGTGAAATTGT
Gl_119800_Class_I	N/A	N/A	Chr07	5725583	Unique_Gl	Tm1_Mira454_Contig_40210	AAACCTTGGGTCGAAACGCCTTCCACCATTATAATCATCATCTTCATCAA[A/C]AGCTAAAGGACTGTAACGAACATGACGCCTAGACGACATAATAGTTAAAC
Gl_119851_Class_I	N/A	N/A	Chr04	8483879	Unique_Gl	Tm1_Mira454_Contig_40254	GGTGAGCTTGAACATATTTTCCAAAGCTTTGAGGAGTTGAGGATAGCTCC[T/C]ATAAACCTTGAGATCAATCTTTCTGAGATAAGGAGCTCCATCAACGCTTA
Gl_119852_Class_I	N/A	N/A	Chr04	8483808	Unique_Gl	Tm1_Mira454_Contig_40254	TTCTGAGATAAGGAGCTCCATCAACGCTTACTTTCACATACATCCCCATC[C/G]CTTCAACTTCATTTCTCTTCGAACTTTGTAAGCAATTTTTCCTGTATGAT
Gl_119931_Class_I	N/A	N/A	*	0	Unique_Gl	Tm1_Mira454_Contig_40338	AATGTGGAGGTTACCAGCAAATTCTTTTCTAGTGCTAGGGCAAGCTTCGA[T/G]AGTTTTGGATAGATGCTTCTTGCATCCAGTAGGATCTCACAGAGTCTTTG
Gl_119932_Class_I	N/A	N/A	*	0	Unique_Gl	Tm1_Mira454_Contig_40338	TCGCCATTTTTGCCTCAGGATACTCTGATAAAACCAGTTTCAACTGAAAG[A/G]ATAGCATGCTCTTCAGCTTATCCCAATTATGCCAAAATTTCCCAGTAGCG
Gl_120016_Class_I	N/A	N/A	Chr09	6089618	Unique_Gl	Tm1_Mira454_Contig_40392	TCAAGAACATGTTCAGTTAAATGGCTTATAGTGTCATTTGTCTTGTTATT[A/G]CCCTTGCACTGCAAAAGTTGCTGCTGAAGGCTCCGCACAAGTTCCTGAAG
Gl_120133_Class_I	N/A	N/A	Chr07	7434245	Unique_Gl	Tm1_Mira454_Contig_40521	GAAACTGCTCTTCTCTTCCACCAAGCTTCGCATGGGAGATCAGAGGCATC[A/G]CATTTATCATCTTGAGGCTTTGGGGACTGAGGGATATCTGAAGGAAAACC
Gl_120323_Class_I	N/A	N/A	Chr07	796758	Unique_Gl	Tm1_Mira454_Contig_40684	GCGGTGGCTGCCATTTCAGGTGTAGGGTATGTCCCTAGCCATATACGCGT[T/C]GTTTTACGCGGCTCACGTATTTCCGACACCCATTTCCCACTCCTGCTTCT
Gl_120343_Class_I	N/A	N/A	Chr02	61005932	Unique_Gl	Tm1_Mira454_Contig_40710	CAGGACCAGCTAACCAAGGCTGGTCCAAATGAAACGGCTGGGTTCATTGA[C/G]GCTCCGTCGAATGCCCCACCAGCTAAAATATTGGCTCCCACGATTAAACC
Gl_120356_Class_I	N/A	N/A	*	0	Unique_Gl	Tm1_Mira454_Contig_40718	GTTTTCTCACTGCTGTAACACATATACAGAAATCCATCATCCTCTTTGAA[A/G]GATTCATAGAGAGAGTCCATAAGCGTAGCTGTTTGTGGCAACGTATTCTT
Gl_120374_Class_I	N/A	N/A	Chr06	46676922	Unique_Gl	Tm1_Mira454_Contig_40740	CGAAAAACTTCTTTGCCATTCATCTGTATGCAGGAATAAGAGGACTTTTT[T/C]GGAGGGAAATCTAATGCCGAACCATTTGAACCCAACAGCTCATCAGTTTC
Gl_120375_Class_I	N/A	N/A	*	0	Unique_Gl	Tm1_Mira454_Contig_40742	ACTAAATACCACAAAGTCAAGTGATAGTCCATTATTAGAGTAAGGGCAAT[A/T]AGAAAGATCTTTCCAAAAAACAATGTATCAGCAATGAAAGCCTCCCATGT
Gl_120497_Class_I	N/A	N/A	*	0	Unique_Gl	Tm1_Mira454_Contig_40821	GTCTGGTATTACAGAACTCTTGGAAATTGGGATCTGGGAGAGTGCCGTTC[A/G]ATTGTGTTATGTGTAAGGCTGTGACAGAATGGAACATCTGATTGTGTTGA
Gl_120572_Class_I	N/A	N/A	Chr13	48348280	Unique_Gl	Tm1_Mira454_Contig_40890	TGTGATTGTAGGTGAGTTGAGTGTGCCACCTGAGCATTCAGCGAATTCTG[T/C]AGTTCCATAATCTGATCCTGCATCTCCAGAATCATATCATCTCTTCTTTT
Gl_120600_Class_I	N/A	N/A	Chr09	8546507	Unique_Gl	Tm1_Mira454_Contig_40920	TGCAGTCTAGAAATGGTGATTGATGGCAGGTTGAGGTCAGCACTACCAAT[T/C]GTCGAATTATAGACCCAACAGTTTTGACCAGTGTAATTCAAGACCACTGG
Gl_120863_Class_I	N/A	N/A	Chr05	13202684	Unique_Gl	Tm1_Mira454_Contig_41145	AACTGTTGAGCTTCTTCTCAACTGAGCCGACACAGTTTTGCTTGCTCACG[C/G]CTTCCGGATTTGTTGCATTAGAAACGCATGGTAAGTTTAGCTCAAGGTCT
Gl_121243_Class_I	N/A	N/A	*	0	Unique_Gl	Tm1_Mira454_Contig_41567	GTAAGGTTTCGATCCATGCCACCAGAAACAGCCCAAGGGAACTTTGGTGC[A/T]AATGAAACGCATTCAATCGACTCTGGATCGCCTTCAGTTGAACTTGTCTG
Gl_121265_Class_I	N/A	N/A	Chr04	15531767	Unique_Gl	Tm1_Mira454_Contig_41579	CGATCTTCCGTTCGGGTGCGAGCTTTGGCTTGAACATTGAGGAAGACAGA[A/G]GGTAAAGATGGCTGAGGGTTTGACATTGACAGCCTCAAGGGAACTCCTAA
Gl_121269_Class_I	N/A	N/A	*	0	Unique_Gl	Tm1_Mira454_Contig_41579	CTGTCTGCCTGCTTTCCAAGGCTTTAAAATGGGGATGTACTGGAAGGCAA[A/C]GCAAAGAAAGCAAGTGTGGATAGTGCTATGAGTGTTGCTGTGAGAGGGGA
Gl_121270_Class_I	N/A	N/A	Chr03	42328873	Unique_Gl	Tm1_Mira454_Contig_41582	TCAGAGTCATTGTGAGAGCACTGTCTGGAATTGGGTAGGGTTGCAGGGCT[T/C]AGAAAACTAGTTCTCAAATCGAAATCAGGGTCTCGAGGATTGGCACCACT
Gl_121513_Class_I	N/A	N/A	Chr07	1660923	Unique_Gl	Tm1_Mira454_Contig_41876	AAAGGCCTATTATCGTCGAGCCAAAAAGATTCGATCTTCGACAGAGCTGC[T/G]GACAGAATTTTCTCGCCTTCAGCAACTGCTTCTGGATTCAATGGACGGCG
Gl_121587_Class_I	N/A	N/A	Chr04	59087118	Unique_Gl	Tm1_Mira454_Contig_41951	TTGAGATTTTGGTAGATCCCGATCTTCTGATCAAGAGATCGAGGAGCCTT[T/C]GGAGTGAGAAGAACGGTGGTGAGCCTCTTCATGGAGAGCCCTGTTGCCTC
Gl_121627_Class_I	N/A	N/A	Chr12	6527078	Unique_Gl	Tm1_Mira454_Contig_41975	TAATACTCTATACAATCCTCATAAGCACCCAACCTACAGCTTGCACTTTG[T/C]GGTATCATCTTAGCTTGCAGCATGTCCCACAACTTTGCCTTACAATAAGG
Gl_121628_Class_I	N/A	N/A	Chr12	6527157	Unique_Gl	Tm1_Mira454_Contig_41975	ACAACTTTGCCTTACAATAAGGGCACACTGCTGTTGGATGAAGCTTGGCT[C/G]CCCTGTCAATCAACATCTTCCGAACCTTGGACACCAAGAATGACTTGAAA
Gl_121633_Class_I	N/A	N/A	Chr08	50522244	Unique_Gl	Tm1_Mira454_Contig_41981	CTCCATGCAGCTTCTCAGTCACTGCAGTCTGAGATACACTTTGCCAGCCC[C/G]ACCAGTTGCAGACCATTTAAAGCTCCACATTTTGTGTTCCCTTGTAACTT
Gl_121720_Class_I	N/A	N/A	Chr08	55751951	Unique_Gl	Tm1_Mira454_Contig_42095	GCCATATTTGCCCAAAATCTTTGTGTCCCAAACAACGCTTCTTCGTCCAA[A/G]TAAAACCCTTTCTGCATCTCCGTGTTTTCACTTCTCTTTGCATCGTTTCT
Gl_121742_Class_I	N/A	N/A	Chr09	8806807	Unique_Gl	Tm1_Mira454_Contig_42120	GGCTTTCAGTGGAAGCATGGCCGGGAGTAGGCGGTGAGGGAGTTGGGGAA[C/G]GTGAAAACAAGTAGTTACTGTTTCCAGGTCCGACACTGATGGGTAGAGGT
Gl_121743_Class_I	N/A	N/A	Chr09	8806925	Unique_Gl	Tm1_Mira454_Contig_42120	ATAACCATTCATCATCACCTCTTCCATCACACACAAATTAATCACTAAAA[A/T]CTTTGGCTGTTTCTGCCCTTTCTTTGCTGATGGTTTCTGTCTGGTGATGG
Gl_121768_Class_I	N/A	N/A	Chr10	507866	Unique_Gl	Tm1_Mira454_Contig_42148	GTGAGCCGGTGGATGCCACTCGCAATATATTGGGGTAAGTTCGGGATGCA[A/T]TTTTGGACAGCCGTGGCATTTGCTTACCTCTTCACCATTTTGGAGTGCAT
Gl_121810_Class_I	N/A	N/A	Chr08	45132068	Unique_Gl	Tm1_Mira454_Contig_42187	TCTGATGAATCCAATGCACTTGCGATCATTGAGGGGCTGATATTGATGTT[A/T]TTCTCATCTAACTTCCCAGAAAATGTTGACCCCAGCCCAGGATCATTTTT
Gl_121816_Class_I	N/A	N/A	Chr06	7230679	Unique_Gl	Tm1_Mira454_Contig_42194	CGTTGACGGGAAGTTCTGGGAGGGCAAGGAAGAGAAGAAATGCTTCCAAA[A/G]TTAAAGAAACTTGCTTGAAGAGTCATTGTTTTACTTGGCTTATTAACTGC
Gl_121862_Class_I	N/A	N/A	Chr09	10814396	Unique_Gl	Tm1_Mira454_Contig_42266	GGAGATTGTGGGAGATATCATGCCGTAAACAAGGAGGAACAAGTACCAAG[A/C]CGAAATGCTGCCCCATATTAGGAGGTGCTGAATCCATGTGAAGTGGCTCA
Gl_121870_Class_I	N/A	N/A	*	0	Unique_Gl	Tm1_Mira454_Contig_42283	CTCCAGATCTAGTTGTGGTGTAAACTGGTAGAGGACAACCTTCCTTCTGC[A/G]TTAATTCTTGCAAAAGGTTCTTGAATAAGCTAGAGTCTTCCTGGACTTCT
Gl_121967_Class_I	N/A	N/A	Chr04	2926564	Unique_Gl	Tm1_Mira454_Contig_42374	TTTGCGCACATAGCTTCGGATGCTGTGTTAAAGCCTCTCGGACACTTTGC[A/G]GAATCACCCCTTGCTAGCAAATATCCATCCATATGTACGGGAGAGTTTGT
Gl_121969_Class_I	N/A	N/A	*	0	Unique_Gl	Tm1_Mira454_Contig_42376	CCCAATCCTCGCCTTAGGTAGCTTGTAATGGATGGCATGGTTGCAACAAT[T/C]CCAGCGCATGCATATATTATGGGAATCAAAGTCTTGGGCTTGTTCTTTCT
Gl_122011_Class_I	N/A	N/A	Chr11	49261135	Unique_Gl	Tm1_Mira454_Contig_42425	TTGCCTATGAACCTTCCACTTCTTGTGTCATAGTATTCAGGCCACTGATC[A/C]ACTGCTAGCCTTTCCTCTACCAAAGCAACTGCTTTTTGTGCCAATTCTGG
Gl_122044_Class_I	N/A	N/A	Chr12	27611264	Unique_Gl	Tm1_Mira454_Contig_42475	CTCACTCAATTTCTCGATCACTTCAATCCACGCCAACAAGCTACCGAACA[C/G]TATGTCCACGAACCCAATATTTTCCCCACCAAAGAAAGCTTTCCCTTTGC
Gl_122081_Class_I	N/A	N/A	Chr04	59290407	Unique_Gl	Tm1_Mira454_Contig_42512	ATGGGTGACCAATCAAGATGACCAAGGAGAACTTCTTGCTTATATTTATC[A/G]AAGGAACTCAGTTTCTTAATGTTATCCTTCAACCCATCTTCCAGGTGATT
Gl_122115_Class_I	N/A	N/A	Chr03	7494422	Unique_Gl	Tm1_Mira454_Contig_42541	ACCTTCAAAAATTAAAATCCTAATTTGGAAAACTCTTAATAACTTTATCC[A/C]TACTTTGTTTAATCTTTACCAGCGACGACTTGGGAACTCAACTAACTGCA
Gl_122118_Class_I	N/A	N/A	Chr11	26501597	Unique_Gl	Tm1_Mira454_Contig_42547	GAAAGAGGGCTTCCACTCAATATCAAACCCTAAAGCAACTTGACCCATTT[C/G]TTTCTTCTTAATTTCAACAATTTTTAATAGCTCCATTGCAGCATTTTCTA
Gl_122178_Class_I	N/A	N/A	*	0	Unique_Gl	Tm1_Mira454_Contig_42627	CAATCGAAACTAGCATTTAAGAACTTCAACAACTCATTTCTTTTACTCTC[A/G]GCCGCTTTATCTTCCTTTGACTTGTCGAGTTTCAAGAGAATCTTTTTGCC
Gl_122181_Class_I	N/A	N/A	Chr04	25430085	Unique_Gl	Tm1_Mira454_Contig_42635	GTGCTTTGGATGCCGTTAGTGAGCGCCTGGTACAGGATGCTTTGAATCAT[T/C]TAATGGAAGGCAGAACAACATTAGTGATTGCTCATAGATTAAGCACAGTT
Gl_122312_Class_I	N/A	N/A	Chr01	2782109	Unique_Gl	Tm1_Mira454_Contig_42770	TGGTCACTAGATCTACACTTGATTCTGCTCCCACTTTTTGTTCAAGCTCG[A/G]CCGAGGACATTGTTGGTGAGGTTTGTTGGTATCGGATATTGGGGAGTTTT
Gl_122331_Class_I	N/A	N/A	Chr13	42919296	Unique_Gl	Tm1_Mira454_Contig_42793	AGCAACAGAGTGCCAACAAGCATCCTAAAACAACTGCTAGTGTTGTTCAT[A/G]CAGCACCCTTATTGAGTGCTGCTGGTTCAACTTCTGCAGTTGCTCCATTC
Gl_122353_Class_I	N/A	N/A	Chr09	6089618	Unique_Gl	Tm1_Mira454_Contig_42812	TCAAGAACATGTTCAGTTAAATGGCTTATAGTGTCATTTGTCTTGTTATT[A/G]CCCTTGCACTGCAAAAGTTGCTGCTGAAGGCTCCGCACAAGTTCCTGAAG
Gl_122416_Class_I	N/A	N/A	Chr10	61640644	Unique_Gl	Tm1_Mira454_Contig_42844	CATTCAGTTCAGGATGCATATATTTAAGGTCCAGTATTGGCTGCCATTGC[T/C]ATCCTGAAAAGTACAAATCAAAGATTCAAACCAACCTATTTTATGCCTGG
Gl_122417_Class_I	N/A	N/A	Chr10	61640894	Unique_Gl	Tm1_Mira454_Contig_42844	AATTTGCGGCCTTGCGGGAATCACCTGAACTTGAGCTCCCAAACACTTAT[A/C]TCATCAGCGGATATAGCTCAACTACCTTGAAGGTCCATCGCGTGTCTCAA
Gl_122505_Class_I	N/A	N/A	Chr06	19037901	Unique_Gl	Tm1_Mira454_Contig_42902	TTTGGGTAGTTGGCAAACTGCGGTTCAGTGCCCGGAACGGTGTTGGCACC[A/G]GTGGAGTTTGTGCAAGGTTGGTTCTTAAATTGATCCGCTAGTTCATCAGC
Gl_122604_Class_I	N/A	N/A	Chr10	26845109	Unique_Gl	Tm1_Mira454_Contig_43008	GATGCTGCTGGCAATCTTAGTTTGGACATCTTAAAGGACAGCTGGAGCCC[A/G]GCCCTAACGATCTCAAAGGTTCTAACTGCAATCATATCAATTTTCTCAAA
Gl_122683_Class_I	N/A	N/A	*	0	Unique_Gl	Tm1_Mira454_Contig_43110	TCCGATTATGGCCGAGGCAAGGGCGTGTTTGCAGGCTGTTACTATGGCCG[A/T]GGAAATGGGTTTTCGAGATATATGTGTTGAGGGAGACGCGCTAACTGTAA
Gl_122830_Class_I	N/A	N/A	Chr09	10253882	Unique_Gl	Tm1_Mira454_Contig_43308	ATCCTCCATTTGATCCACTGGAAACATGATTAATCCCAGCATTTTGTGCA[T/G]TAAGATTACCAAAGTGTTGTAAGTTAGACATTGTAGCAAGCAATTGCTGC
Gl_122898_Class_I	N/A	N/A	Chr04	17553900	Unique_Gl	Tm1_Mira454_Contig_43388	TTCTAGTTCTTCATCAATGTCAGCAGAATCCAAAGGCATCCTTACCCTCA[A/G]TTTGCCAGGAGTACCCTTCAGTGGAACCTCTGGCACATGCCACTTCAGTT
Gl_122969_Class_I	N/A	N/A	Chr09	69705484	Unique_Gl	Tm1_Mira454_Contig_43461	GGTTTAAAGCCAGCCATTATAAACCTTGATCTCCATTTCCCTAAAAGTTC[A/G]TGTCGTTCGACTCTCTCAGGTCCTTCGCATGCTATAATGTTGACAATCTC
Gl_123082_Class_I	N/A	N/A	Chr11	22383663	Unique_Gl	Tm1_Mira454_Contig_43560	ATCTCATAAAACTCCCTAGCATCCTCAGCTGACTCAAACTCCATACCAAT[A/G]TATGGTTCTCTATGTTCCATAGTCATAGGAAAATGTTGATCCAATGGGTT
Gl_123112_Class_I	N/A	N/A	Chr03	2271659	Unique_Gl	Tm1_Mira454_Contig_43594	AATAGAAAAGAACCCGATAGCGAATTGATTAGGATAATAGATTGTTGAAG[T/C]GGATTTCGAGAATTGAACAGATCCAGAAAAGCTTCCGGCAGTATTGGTCA
Gl_123114_Class_I	N/A	N/A	*	0	Unique_Gl	Tm1_Mira454_Contig_43604	ATCTATCGGCCAACCAATCTGGCGTAATGACAAAAAGGATGAAACGCGAA[A/G]CTGGAAAGGTATCTGGAAAAAACAGGTGCAAAGCAACAGCAAGAAACGCA
Gl_123145_Class_I	N/A	N/A	Chr09	4533378	Unique_Gl	Tm1_Mira454_Contig_43640	ATTCCAACAGTCCCAAGATTGAGTATTAAGGAATTGTAAGTGTAAAGATC[A/G]GGAGTTATACCCCTATTCCGCATTTCATCAAAAAGAGAGAGAGCTTCCTC
Gl_123184_Class_I	N/A	N/A	Chr01	55148905	Unique_Gl	Tm1_Mira454_Contig_43684	CATTGTATGTGCATCTTCTCTACTCTCATTGATCTTTGTTTACCATTTGA[A/G]CCGCTCAGGATCAAATCTCAAGACCTGTTTCTATCTGTTTTTGCATGACA
Gl_123210_Class_I	N/A	N/A	*	0	Unique_Gl	Tm1_Mira454_Contig_43711	GAAACACCAATCGCCACCATTTTCATGTTTTGGAAACAAAGGCTGCTTCC[A/T]TTGCTTAGTGCCCCCAAGTAAGAATGTCACCACTAGAGGACATTAATGTC
Gl_123293_Class_I	N/A	N/A	*	0	Unique_Gl	Tm1_Mira454_Contig_43788	CTTTTGAACTGGGTCATCAACTTCACGTGAAGCTTTATTCTCAGATGAGG[T/C]CTTCTCCTCATAAAGCTCGGTACTGCCCCTGTGTCGCAGCTGTGGATGTA
Gl_123294_Class_I	N/A	N/A	Chr02	16203596	Unique_Gl	Tm1_Mira454_Contig_43788	TCATAAAGCTCGGTACTGCCCCTGTGTCGCAGCTGTGGATGTAATTTGTC[T/C]TGGCTAGATTGTTTCTCCCCCAACAAGGAGTTCTCATTGCTAGAAGATGC
Gl_123660_Class_I	N/A	N/A	Chr01	7841629	Unique_Gl	Tm1_Mira454_Contig_44156	AACTCTTCTTGCCAGTAAATTCCTTTGTATTCTTTCTTAAGGTTCACAAA[A/C]GGGTTGCTCGCTTTGCTGTGCCAAATGTAGGGAAGTCCGGTCTTCACTCC
Gl_123666_Class_I	N/A	N/A	Chr04	5685695	Unique_Gl	Tm1_Mira454_Contig_44161	ATGGAAGAAGGTGGAAACATTGTAGATTATCATGGTTGTGATTTCTTTCC[T/C]GAAAGATGGTTTGATCTTGTTGTAGTACTTCAAACTGACAACACCGTGTT
Gl_123758_Class_I	N/A	N/A	Chr12	25931909	Unique_Gl	Tm1_Mira454_Contig_44296	GGCTCGGAGCTGGCAGTGCTGCTCGTGGCAAGAGGAGAATCACAAACACT[T/C]AAAGTCCTGCTCTTTGTGGATCCCGATCTCACACTATATATGGAGGAAGC
Gl_123851_Class_I	N/A	N/A	Chr11	14274355	Unique_Gl	Tm1_Mira454_Contig_44415	CTAGTACAAGAACCGACTTACTCTTTGACATTAAACACATTTTTTCAAGC[T/G]TCAAAACAAAACAAACACCATAGAGTAGAGCATCACTTGACATTTTGCAT
Gl_123919_Class_I	N/A	N/A	*	0	Unique_Gl	Tm1_Mira454_Contig_44506	CCTATGCTTAATGCTGAAGATAATTAAAGAACCAGACTTTTTGCGGCTCT[T/C]TTTTCCAGAAACACCAGATTGAAGAAGTAGACAAACCATGGATTCCCACT
Gl_123920_Class_I	N/A	N/A	Chr06	50087743	Unique_Gl	Tm1_Mira454_Contig_44508	TCATCGATATGGCAACAAAGTCCAACAATGTCGAAATCCTCAGCGCAAAA[T/G]GGACATAAAAACTGTGCCTTGAAATCCTCATCTCCGTCAATTTCTTCATA
Gl_124046_Class_I	N/A	N/A	Chr08	2258185	Unique_Gl	Tm1_Mira454_Contig_44623	AATGGTGTGTATGATAAGCCGCTCGATCTACGCTTCTGCGATTACACTAA[T/C]GAGAAATCGAACCTGAAGGGGAAATCTCTTGCGGCTGCACTTATGTCGGA
Gl_124057_Class_I	N/A	N/A	Chr09	36122770	Unique_Gl	Tm1_Mira454_Contig_44628	TGCAAAGGTTGGCAATCGGAATCATTCACAATGGAACAGCTTGGGTGTTC[A/T]ATCGGGAGACGAGGGTGAGTCATGGATATCGTATTAAGTGCTCCATCATT
Gl_124067_Class_I	N/A	N/A	Chr07	3288262	Unique_Gl	Tm1_Mira454_Contig_44634	GAGAAGCTTAATCCTGGTTAAACGAACAGGGTTGACGTTGGTCTTGCTGC[T/C]GGTTCCTTGTGGAGCTTTATCGTTGTTATTTGGATGTGAATGATATAAGG
Gl_124187_Class_I	N/A	N/A	*	0	Unique_Gl	Tm1_Mira454_Contig_44785	AGCAAAACCAAACATTGCCCATCTTCCATTAGCAATCTCATTCTTCCCAA[T/G]GAACCCAAAGAAAGGCCCTTGACTAGATTCCTCAAGCTTCTTCTGCTTAA
Gl_124202_Class_I	N/A	N/A	Chr01	46612921	Unique_Gl	Tm1_Mira454_Contig_44805	AATCCCCTTAAAATAATCGTGCCCTTTGATTCCTTCTAATGTGATCCGTT[C/G]CTTTGGATCTTTTTGCAATAATTTTCTTATTAAGTTCCTCAACGACGTCG
Gl_124211_Class_I	N/A	N/A	Chr05	54800922	Unique_Gl	Tm1_Mira454_Contig_44829	GTACAACTAACCAGGGAAGTCCCATCAGAAGCACTAGAATTGCCTACCTG[A/G]AACCTCTCAGCATTTTGAATGGTGTTCTTTGAGAACCCTGGATTATCTCT
Gl_124299_Class_I	N/A	N/A	Chr06	50118418	Unique_Gl	Tm1_Mira454_Contig_44964	TCGATGGCTGTGATTATGAGCATTGGCTTATCGTTTTGGAATTCCCAGAA[A/G]ACCCAAAACCTTCCGAAGAAGAAATGATCGATGCCTATGTTAAAACCCTC
Gl_124464_Class_I	N/A	N/A	Chr05	8837506	Unique_Gl	Tm1_Mira454_Contig_45145	ATCTTCTTCAAGCGCTCCAAGTCATCTCTCAACTTCATGTCGAGAGCATT[A/G]GACACAACTTGGGAATACTTTCCATCCTTGTAATCCTTCTGCCTGTTCAA
Gl_124475_Class_I	N/A	N/A	Chr04	50415967	Unique_Gl	Tm1_Mira454_Contig_45161	GGATGCTTCAAATCAGCGGAGAAAGGAAATTTGAGAAGGAAGACAAGAAC[A/G]ACACTTGGCACAGGGTTGAACGTAGCAGTGGGAAGTTCATGAGGAGGTTC
Gl_124476_Class_I	N/A	N/A	Chr04	50416027	Unique_Gl	Tm1_Mira454_Contig_45161	ACAGGGTTGAACGTAGCAGTGGGAAGTTCATGAGGAGGTTCAGGTTGCCA[A/G]AAAACGTGAAGATGGAACAGATGAAAGCTTCCATGGAAAATGGGGTCCTT
Gl_124653_Class_I	N/A	N/A	Chr11	39839292	Unique_Gl	Tm1_Mira454_Contig_45331	TCGATTGATGGATATTGGATTGGACCATCTTCTACAATCTCGTCCATGGC[T/C]GGTGGAGCTGTTGGGACTGAATCTGCAGTTTGTACTCCCATAAGAACAGA
Gl_124680_Class_I	N/A	N/A	*	0	Unique_Gl	Tm1_Mira454_Contig_45366	TTAATCACACCCAAGAAATCATCTTTTATGGTACCAATACAGAATTTTTC[A/C]GTAGCATCTACTTGGGTTCCAATTATCTTCAACCTCACTTCACTATCTTT
Gl_124739_Class_I	N/A	N/A	Chr04	59087118	Unique_Gl	Tm1_Mira454_Contig_45428	TTGAGATTTTGGTAGATCCCGATCTTCTGATCAAGAGATCGAGGAGCCTT[T/C]GGAGTGAGAAGAACGGTGGTGAGCCTCTTCATGGAGAGCCCTGTTGCCTC
Gl_124767_Class_I	N/A	N/A	Chr02	20190468	Unique_Gl	Tm1_Mira454_Contig_45445	ACCAATAATGCTAATGGTGATGCTGGTAATTTTGAGTGCAATATTTGCTT[T/C]GACTTAGCTCAAGACCCTATTGTCACTTTATGTGGGCATCTTTTCTGCTG
Gl_124835_Class_I	N/A	N/A	Chr09	3103575	Unique_Gl	Tm1_Mira454_Contig_45524	AGTGTAGTACCGTTCTTTTTGTGCCATTGAAGTATTCGTCTCCGAGCTAG[A/G]TCACATGCTTCTTCATTTGACATTACATCCCATAGACCATCACTGGCCAA
Gl_124883_Class_I	N/A	N/A	Chr11	45132073	Unique_Gl	Tm1_Mira454_Contig_45572	TCTGTTAGAAAGGTGATTGATTTCAGCTTCCAGGATGTGGAGGGACTTAT[A/C]TGCTTGGTTCAGCAGGCTATGGAGGCCATTACTCGTTCCGGTTTAGCTGG
Gl_125003_Class_I	N/A	N/A	*	0	Unique_Gl	Tm1_Mira454_Contig_45665	GAAATTGTGACTGCAATGCAGCGAATGTTCTCTGAGGATTCTGTGCAGTC[T/G]CCATCGACCTACTCCCGCTCGATTTCTTTGCCTACTCCCTTGAAGCTAGT
Gl_125015_Class_I	N/A	N/A	*	0	Unique_Gl	Tm1_Mira454_Contig_45684	AGTATATCCTTCATGACTCTAATAAATGCTGTGAACATTAATGTGCATAG[T/G]CACTAAGAAAGTTTGACAATTTTTATTCTATCAAGAAGACGATACGAAAT
Gl_125217_Class_I	N/A	N/A	Chr10	12724293	Unique_Gl	Tm1_Mira454_Contig_45868	CCTCCATGTTCAGGTCTTCCAATTAAGGGGTCTGGATTTGGAAGTTCCAT[T/C]AAATGTATCATCTCAGAACCCACCCACAACCAAGCACCTCTGTATGGAAG
Gl_125370_Class_I	N/A	N/A	Chr04	38270530	Unique_Gl	Tm1_Mira454_Contig_46010	GCTACTGGATCTCTTGCTAAAATTGACTGTTCAACACTTGAAAGGGTTAC[A/G]GGTGTAGAAGGCATAAGGGGCAACAAGGTCAGATTGAACTGAGATAATTG
Gl_125520_Class_I	N/A	N/A	Chr01	48067928	Unique_Gl	Tm1_Mira454_Contig_46198	AAGCTCTTCTGTTTCTAACATGGTTCTCCTGCTGTCCTTAATTCTGTCAC[T/C]GCTCTGATTCAACCGCTCTGTAGTCATCATTAATCTTGATCTTTGATCAG
Gl_125524_Class_I	N/A	N/A	*	0	Unique_Gl	Tm1_Mira454_Contig_46200	GGAAGGCCATTTACTTGTCCAGGCAAAGGAGCACCAGGTGGTGCCATCAT[A/T]GGTGGCATGCCTGGAACGGGAATATAACCTGGGGCACCTGGAATTGGTCT
Gl_125600_Class_I	N/A	N/A	Chr02	45199887	Unique_Gl	Tm1_Mira454_Contig_46284	TAGATAGATCCCTTTATCTCCTTTCCTCAAGGAGCTGATACAATGTTTTA[T/G]AAACTCCCTATCTGCCTCGAGTGCTTGTAATCTTTCATAAACATGGTCCA
Gl_125659_Class_I	N/A	N/A	*	0	Unique_Gl	Tm1_Mira454_Contig_46352	GTTTTCTCACTGCTGTAACACATATACAGAAATCCATCATCCTCTTTGAA[A/G]GATTCATAGAGAGAGTCCATAAGCGTAGCTGTTTGTGGCAACGTATTCTT
Gl_125666_Class_I	N/A	N/A	Chr09	17568845	Unique_Gl	Tm1_Mira454_Contig_46362	GTTGAAATCAAATCCCCAAATGGGATTCTAAAGATTAGCTCAAACAGTAA[T/C]AGTTCAATTGAAGTTGATAAAGAAAATTTTAAGAAAACACATTCTAGCAC
Gl_125691_Class_I	N/A	N/A	Chr12	12389175	Unique_Gl	Tm1_Mira454_Contig_46389	AGTGGGAATCCATGGTTTGTCTACTTCTTCAATCTGGTGTTTCTGGAAAA[A/G]AGAGCCGCAAAAAGTCTGGTTCTTTAATTATCTTCAGCATTAAGCATAGG
Gl_125717_Class_I	N/A	N/A	*	0	Unique_Gl	Tm1_Mira454_Contig_46422	AATTTGCCACCTGGGGCTGAGCAGTCATACCGTCAGTTGCATTTGTCATC[T/C]GAGGCCTCAACTTGGTGTTGTACAAATGAACATATATACACTCAAGGAAG
Gl_125804_Class_I	N/A	N/A	Chr12	25052063	Unique_Gl	Tm1_Mira454_Contig_46518	CCCAATTGGATGCATTCCCAACCACTTGATCCTGAAGCTATTACAAAAAA[A/C]CCCAAACCTCTTACAACACCGCACAAGAGTAGCAAATGTTTTTGGAAAGT
Gl_125941_Class_I	N/A	N/A	Chr04	8483879	Unique_Gl	Tm1_Mira454_Contig_46659	GGTGAGCTTGAACATATTTTCCAAAGCTTTGAGGAGTTGAGGATAGCTCC[T/C]ATAAACCTTGAGATCAATCTTTCTGAGATAAGGAGCTCCATCAACGCTTA
Gl_125942_Class_I	N/A	N/A	Chr04	8483808	Unique_Gl	Tm1_Mira454_Contig_46659	TTCTGAGATAAGGAGCTCCATCAACGCTTACTTTCACATACATCCCCATC[C/G]CTTCAACTTCATTTCTCTTCGAACTTTGTAAGCAATTTTTCCTGTATGAT
Gl_125980_Class_I	N/A	N/A	Chr09	17433663	Unique_Gl	Tm1_Mira454_Contig_46695	AACTGCAAATGAAGCTAAAAGGCAAAATTGGGAGAGGACCTCAACCGAAA[A/T]GGGTAGGACCTCAGCCTCGTTTCATGAGCCAAAGAAACCAATGTACCTTA
Gl_126083_Class_I	N/A	N/A	Chr06	40568260	Unique_Gl	Tm1_Mira454_Contig_46812	CCACTACCACTGTGTGAATCTGCAACTCGCTATTATCTTCAATTCCACAA[T/G]GAGGCCGGTGGTTTTTCGGCTGAAGCAACCCTTTTTCCCTCAACTTACGC
Gl_126255_Class_I	N/A	N/A	Chr03	12307365	Unique_Gl	Tm1_Mira454_Contig_47040	ATAAACTCAGCAAGGTAGGCCTTGACAGACCCCAAACTGAAGGAATCATC[A/G]AAGCGACCAAAGGCGATTCCTGCCATCTTTGAAAGCTGATAAGGATATAG
Gl_126276_Class_I	N/A	N/A	Chr10	756363	Unique_Gl	Tm1_Mira454_Contig_47075	CTCTCTTCTCGTACAACTTTCAACGGGTTTTCCAATGCTCGAAGTATATG[T/C]TTCATTGAAGGCCTTTTTGATGGTTTTGGATTAAGGCATGATCTTGCTAT
Gl_126381_Class_I	N/A	N/A	Chr02	3331503	Unique_Gl	Tm1_Mira454_Contig_47199	GCTTGGAGAGGAAGGCACCATTTCCATTTCACTCCATTCAAAGTAATTGT[T/C]GCTTCCAATGTCTCCTTCAATACTGCATGAACCAGCATTCACCATTCTAA
Gl_126475_Class_I	N/A	N/A	*	0	Unique_Gl	Tm1_Mira454_Contig_47316	GTGTCAAGAAGTGCGGCTATAATTATGGCATATTTGATGAGAACCGAGCG[A/G]CTATCTCAAGAAGATGCGCTTGAATCTCTAAAGCAAAGCTGTGAATTTGT
Gl_126638_Class_I	N/A	N/A	Chr12	29492002	Unique_Gl	Tm1_Mira454_Contig_47535	CCCTAGGATAGAGAAGCTGGCGTTTAGTACTTGAGCTCCATGTTGATGAA[T/G]TATGTAAATCATCTCATAAAACATGAACTGACTGTCTTTCCCAGTCGTTA
Gl_126651_Class_I	N/A	N/A	Chr09	1557417	Unique_Gl	Tm1_Mira454_Contig_47542	CCTCACTCTATGTAGAACTTCTTATTAATGGGTGGAAGCATTTTGCCGGA[A/C]GGTTTGCTTATCTTAACATCAAACTCAACCTCCATTAATCTATGGTTTTC
Gl_126734_Class_I	N/A	N/A	Chr04	47608735	Unique_Gl	Tm1_Mira454_Contig_47662	AATGAGAGCAGTCCCATATTATTCCCAATTCCATCTTCTTCAAAGCCTAA[C/G]ACATATTAACGATACTTCTTCTCTTTCTTTATTCCCAAACTTTCGCCCTT
Gl_126925_Class_I	N/A	N/A	Chr10	8900640	Unique_Gl	Tm1_Mira454_Contig_47907	CCCTCTTCAAGTTGGAGCAAGTGCTGGCACTCAATTTCCCCCATATTCCC[A/G]AGGTTGCCCACACCAGACACCGCAGTTAGTGACTGCAGCACGCTGTCCCT
Gl_126926_Class_I	N/A	N/A	Chr10	8900697	Unique_Gl	Tm1_Mira454_Contig_47907	CCCACACCAGACACCGCAGTTAGTGACTGCAGCACGCTGTCCCTCCCACA[T/C]TCCCTCCTATACTCCAGTGTCATGGAACAAAGCTCATGACTCTCCACAAT
Gl_127112_Class_I	N/A	N/A	*	0	Unique_Gl	Tm1_Mira454_Contig_48171	TCCAAATTTATTGCCTCCAGCATCCATGAGTTAATGGTTCATGAAACATG[T/G]AATGTCACCAACTGCAATTTCCTCAAACATGGACTCGGGCAAAGTCGCCG
Gl_127212_Class_I	N/A	N/A	Chr02	7629666	Unique_Gl	Tm1_Mira454_Contig_48259	TATATTTGAGTTAGTACTTCAGTGAATGCATTCTCTACATTCAGGGACTC[A/G]AGGGCAGATGTCTCCATAAAGTAGGTTTTCTCTCTCTCGGCAAAGGCCTT
Gl_127256_Class_I	N/A	N/A	Chr08	55709901	Unique_Gl	Tm1_Mira454_Contig_48316	GCTGGTGCTTGTGCTGGTATTGTTGATGGATTGGCAAATGAGAAACCGAG[T/C]TGCTCGATTGTTGCTCCTGAATTGGTGCTAATCTTTGCCTGGATTGCTGC
Gl_127389_Class_I	N/A	N/A	Chr12	32969889	Unique_Gl	Tm1_Mira454_Contig_48481	AATGCGGTTCCTCGTTCGAGATTATTTTTGATTTCCAATGTGTATTTCCC[A/G]AAGGCCCGTTCGATCTTCTTATTGAAATGCTCGTTACGGTCATTGATCGA
Gl_127392_Class_I	N/A	N/A	*	0	Unique_Gl	Tm1_Mira454_Contig_48483	AGTTTGTAGGAACCAGGTGGAGTAAAACCAGGTAAAACTTGATTGTGAGA[A/G]AGCACAAAGTTGCCAACAGTAATAGGGCAAGATGTTTCCTCACAAAGGTC
Gl_127423_Class_I	N/A	N/A	Chr02	9199975	Unique_Gl	Tm1_Mira454_Contig_48517	ATGATGCTGAAAATCAAGTGGTTCCATGGTCAGAGGTTTCTTCTTCTTTC[A/T]CGATGTCAAAGCCGGCGGCTAGCTCAGATTCTTTAAGTAGCAGTGAAGGC
Gl_127430_Class_I	N/A	N/A	Chr05	8730659	Unique_Gl	Tm1_Mira454_Contig_48537	TGGATTATTTGATGTGTGATCTGGAAAATAAAGCTGAGGAATTTATGTTT[T/C]ATGGGAAGATGGGAATTGTTAAGGATGATGATGCGATGAGTGGGGGGCCG
Gl_127481_Class_I	N/A	N/A	Chr03	8089316	Unique_Gl	Tm1_Mira454_Contig_48589	AATTATTGTTGTACTTTAAAATGGTGGATTTGTCATGGTTGAGTGCCATC[T/C]TAGTTGGGGCGGGCTGCCTTGCACTAGGGTACTGCATTGGTAGGCACCGT
Gl_127482_Class_I	N/A	N/A	*	0	Unique_Gl	Tm1_Mira454_Contig_48589	AACGATCTTAAGATGGGTAAAGGGAAAATTGCTGCCCAATGCAGTCATGC[A/T]ACTTTGGGTCTTTACAAAAAACTCCTACATCGAGCACCAAAAGCTTTGAA
Gl_127491_Class_I	N/A	N/A	Chr04	56924923	Unique_Gl	Tm1_Mira454_Contig_48603	ACAGCTTTGATCCAGAATGGGAACCTTATTGTATCCAACGCGGGTGATTG[T/C]CGTGCTGTTATGAGCAGAGGTGGTGTTGCTGAACCTCTTACCTCTGATCA
Gl_127492_Class_I	N/A	N/A	Chr12	29470384	Unique_Gl	Tm1_Mira454_Contig_48608	TGAAACCCGATCCTGAGTCAGCGTGGGGAAACCAGTTCGGGTTCTTGCAT[A/G]TTTCATTGCCTGAATTGACCACTGTTGAATCTTGCAAACCGCTTGATTTT
Gl_127576_Class_I	N/A	N/A	Chr10	17219554	Unique_Gl	Tm1_Mira454_Contig_48684	TTGGCTGTTGGAGCAGAGACAATTATATGCCTAGCACTTGGCTTGATGAA[T/C]CCCTCTTTAACCCCGTTGTCAAATAAAGCAAGCAAATTATTGTAGTAACC
Gl_127896_Class_I	N/A	N/A	*	0	Unique_Gl	Tm1_Mira454_Contig_49083	AGTAACCTTTGAAAATTCACTTCTGTTTTACTCCTTCCCATCTCTAATCC[T/C]TGACCTGCAGCAGGTTAAGAGTTGATTTGCTGTTGAATTGGGAGTGCAGC
Gl_127915_Class_I	N/A	N/A	Chr08	53074269	Unique_Gl	Tm1_Mira454_Contig_49109	GTACTTCATCAAAGTGAGGACTTGTGGCATTTCTTGTGTTCTCAATCCAT[T/C]GCTGCACTTTCTTGTGCGGACCCAATAACCTAGTGCGATCCTTCTCATCC
Gl_127932_Class_I	N/A	N/A	Chr01	27671467	Unique_Gl	Tm1_Mira454_Contig_49123	CCATCATCAAAGTTGAGAGAATAGCTGTGGAAGTCATAGCTGAACTGCAT[T/G]CTGCCTCTTTGCAACCTCATAGCTTTCCTCCACTGGGACTTGAGCTTCAA
Gl_128065_Class_I	N/A	N/A	Chr04	49991983	Unique_Gl	Tm1_Mira454_Contig_49251	GATTTTTCGTCATTTGGATCAACAAATGAGACGGAGGCTGTTGTTGTTCT[A/C]CCTCTTTTTGAAAAACTGAGGATTGTCCTCGGACTATTCACTGAATGGGG
Gl_128180_Class_I	N/A	N/A	Chr07	29378381	Unique_Gl	Tm1_Mira454_Contig_49355	AACAGTTAAATTTAAAAAACTGGTAGGGAACCTCATCAAGGCAATTGCCT[T/C]GATGGACTCAGCTGATTGCACCCCAGAAAGTTTTTTCATTACCATAGAGC
Gl_128297_Class_I	N/A	N/A	Chr10	59989020	Unique_Gl	Tm1_Mira454_Contig_49472	ACAGAAAGGTTATGATGGAAAGAACGATGATGTTGACATGGAGAGGCACC[A/C]CAAGAAGAGGAAATTGAAGAGTTTGTTGTCGAGTTATGAGTTTGCTCCTC
Gl_128465_Class_I	N/A	N/A	Chr01	3422635	Unique_Gl	Tm1_Mira454_Contig_49713	GATATCTTCACTGATATTAAACTCGCGGAAATTGAATTGCCAAATGCAAA[A/T]GTTGTCGGTTCCACAAGTGGGAAGATTCCCGTTGGCATCCGAAAAAGTGA
Gl_128491_Class_I	N/A	N/A	Chr07	4813971	Unique_Gl	Tm1_Mira454_Contig_49766	GGAGGAATTGCAACAGCTGAAGGATGTGCATTGTTTTCATATGATGGTTC[T/C]GAGGGCAATGGTCGAATAAGTGGACGGTTTAGCCGTTCTTTTTCTCCCAG
Gl_128505_Class_I	N/A	N/A	Chr07	50986846	Unique_Gl	Tm1_Mira454_Contig_49784	GCCACCAAAATTTGCACCAACAGCTACAAGGGAAGCTGAACCGACTCCGG[A/C]AAGCAAGCGCCGCCTGAATGTGGTGGCTAGCGGTGCGAATTCCTCCGCCG
Gl_128508_Class_I	N/A	N/A	Chr09	10141864	Unique_Gl	Tm1_Mira454_Contig_49788	GGCAGTTAGGAACCAGAAACCAAGGCAATGGCTTCTCTTGCGACCTTAGC[T/C]GGTGTTCAACCAACGACCATCAAGGGCCTTGGTGGCAGCTCTCTCAGTGG
Gl_128869_Class_I	N/A	N/A	Chr08	54448136	Unique_Gl	Tm1_Mira454_Contig_50309	TAAGGGTGGAGAAGAATCAAACTTGCATGTGCTATTTATTGAAGAAAAAT[T/G]GAAATTTCTGTTAAATGTTCCCATGAAATCAATAGCTTCTCTTGGTGAAT
Gl_128905_Class_I	N/A	N/A	Chr08	43758939	Unique_Gl	Tm1_Mira454_Contig_50360	ACCACTGATAGCGGATCCTAGAACCGGGCGCCGACCTTCACGAGCATAGG[A/C]TTTCAAAGCAGTATCTATAACAGAAGAAACCAGCTCTTCTTCGTTAACAA
Gl_128950_Class_I	N/A	N/A	Chr04	52031830	Unique_Gl	Tm1_Mira454_Contig_50401	TTTTAGTATAGATAAACTAAAGGTGGAAAATTTAGGGATTTAGAAGTGGT[T/C]TCGATTTGGGGATAAAATGGCGAGAGCGATCTCACCATGCATCTTCTGTC
Gl_129036_Class_I	N/A	N/A	Chr08	51792365	Unique_Gl	Tm1_Mira454_Contig_50472	TCTCTCAATACCAACATAAAATATAAGTGTTCATAAGGGTCAATTTTGAT[T/G]ATTATCTCATTTGAGCATCTTGACTGCGGCTAGAAGTAGTAGCATCCTGG
Gl_129044_Class_I	N/A	N/A	Chr11	57188021	Unique_Gl	Tm1_Mira454_Contig_50478	TGAATGGCATTTATAACTAGCGAATGCTCGCTCACTTCCATCTCCAACTC[A/G]GTGATCTTAGAATAAATTTGATTTAGTTCGGATCTCATAGCTCCGTACAT
Gl_129083_Class_I	N/A	N/A	*	0	Unique_Gl	Tm1_Mira454_Contig_50520	GGCACACCTGATCTAGCTAACGAAACTTCAATGACTAGTGTCCACCACCT[C/G]GACACTAAAAGCCATCCATGACTTTGATGCCGGCATTCTTGTCCCATTCC
Gl_129094_Class_I	N/A	N/A	Chr03	45745549	Unique_Gl	Tm1_Mira454_Contig_50549	ATATGCTGTAGGATTCTAACGAAGCTGATAGTGATTATAGATGTTGAAAA[A/G]CCAGTGATGACACCTGCTATTGTTTCCCACCTCCAATATCTAGCTCTCCC
Gl_129110_Class_I	N/A	N/A	Chr08	53074269	Unique_Gl	Tm1_Mira454_Contig_50564	GTACTTCATCAAAGTGAGGACTTGTGGCATTTCTTGTGTTCTCAATCCAT[T/C]GCTGCACTTTCTTGTGCGGACCCAATAACCTAGTGCGATCCTTCTCATCC
Gl_129111_Class_I	N/A	N/A	Chr06	49721916	Unique_Gl	Tm1_Mira454_Contig_50570	TTTCTCAGGATCTAACCTATCTCTCCTAGCTTTCTTAATGTTTTCTCTAG[A/C]TTGTTTCTTAGCAGAAGCCTTTTCGGCCTTGCTAAGACCCTGAAACCAAG
Gl_129126_Class_I	N/A	N/A	Chr01	6206083	Unique_Gl	Tm1_Mira454_Contig_50590	CCTAGTATAGCACTCTTATCCCTCTTGTTCTGTTTTGCAGCTTTTACATC[T/C]AATATTGATCTGAGCTTTTCGTAGGACTTAACATCTGGAACTTGCCCGTT
Gl_129153_Class_I	N/A	N/A	Chr05	29300219	Unique_Gl	Tm1_Mira454_Contig_50627	GAGAGGTTTCTTATGTCCCATACTCGGCACGTCTTGTCCTGATTTCCCGT[T/G]GCAAATATGCGTCCATCTGGGTGCCATGCAGATGCGAACGAGTAATCTCG
Gl_129154_Class_I	N/A	N/A	Chr03	7494422	Unique_Gl	Tm1_Mira454_Contig_50631	ACCTTCAAAAATTAAAATCCTAATTTGGAAAACTCTTAATAACTTTATCC[A/C]TACTTTGTTTAATCTTTACCAGCGACGACTTGGGAACTCAACTAACTGCA
Gl_129187_Class_I	N/A	N/A	Chr02	55142468	Unique_Gl	Tm1_Mira454_Contig_50704	AAACTCCTGAGCAATCTCTGGCAAAGTACTGTTAGGTTCCACCACGTGTG[T/C]GTAATGCACCACTTTCTGACCGTCAATGTCATCGCAGCTACACGGCAACG
Gl_129263_Class_I	N/A	N/A	Chr07	18887285	Unique_Gl	Tm1_Mira454_Contig_50793	GATATTTAGAGAATTTCCGAAAGGAAGAGCGACTGGTTTTGGTTGAGGAA[A/T]CACCACCTGGTTTACCGTTACATTCGAATTGATGTTCTCATCACCAAAAT
Gl_129319_Class_I	N/A	N/A	Chr01	40264808	Unique_Gl	Tm1_Mira454_Contig_50883	TCCATGTTGAGTCGCAGTGGATAGAAGACAATGGGAAATACGAGCATGAG[A/G]TGAGCAGCATAGCTGACACGGACAGCATCATTAAGCAGGGAGCTATAGGG
Gl_129434_Class_I	N/A	N/A	*	0	Unique_Gl	Tm1_Mira454_Contig_51009	CTCAGCTCGTCGACTGTCGACGCCGGTCTCAAGGGACATGGATCAAAGGC[T/G]ACGGTTTGAAATTGCTTGTTTTGTTTTTCTTCTGGAAGGACGTTAGGGTT
Gl_129684_Class_I	N/A	N/A	Chr10	61566331	Unique_Gl	Tm1_Mira454_Contig_51256	CCCACATGGCAACCAGAATCTGGGGTCAAAGGCTCATGATGAGATGAGAA[A/G]GACTCATCTACAGAGTGGCTCTTCGCAGAAGTTCCTTCTTTGGCAGCCTT
Gl_129748_Class_I	N/A	N/A	Chr09	4198531	Unique_Gl	Tm1_Mira454_Contig_51335	AAGTAAATGTTGCTTCTTTTCCATGTCAGCCATTTGCACATATGAAGGAG[C/G]TGGAATGCTCAATGACGCAGCAAATGGGTCTTGATTGACATTCTGAACTG
Gl_129804_Class_I	N/A	N/A	Chr02	3788100	Unique_Gl	Tm1_Mira454_Contig_51443	CACTCTTCAACAAAAGTGGAAATGTCAATCCATAAGCTCCTTCAGCTTGT[A/G]AAATCTTCCTTATCAACTCAGTCCCAGCAGTAATATTACCCCACTGATCA
Gl_129845_Class_I	N/A	N/A	Chr09	28442483	Unique_Gl	Tm1_Mira454_Contig_51495	CCTTTTAAGCCGCTACATAAAAGATTCATTAACCCATACAAAACCTGACT[T/C]GTTTCTCCTCTTCCTCTGAACGCCGGCCTCTCAAACTCCAACCAAGGAAG
Gl_129861_Class_I	N/A	N/A	Chr11	19627081	Unique_Gl	Tm1_Mira454_Contig_51503	TACTTTTCGATGCCCAAACCTTGTTGTTGTTCCATGGAACTGGTTGCCTA[T/C]ATATGAGGCAGATTTCGGATGGGGTCGTCCCATATATATGGGGCCAGGGA
Gl_129897_Class_I	N/A	N/A	*	0	Unique_Gl	Tm1_Mira454_Contig_51563	ACAGTTACCCTCAATCTTGAACGTCGAGCATATATAGCAGTAGAGGAAGC[A/G]ACAGACCAAGTATCATCTTCATCAGGATGCTTCCTCTCATAAGGTTGTGA
Gl_130046_Class_I	N/A	N/A	Chr06	36087183	Unique_Gl	Tm1_Mira454_Contig_51772	ACCCCGTAGTTTCGGTACTTATCGGTTGATACTTTCTCAGCAGATGTTCC[T/C]GATGTAGAGGTAGTGCTACCATCGGTCGCAGCACCCCCTGAACCAGCATC
Gl_130059_Class_I	N/A	N/A	Chr11	56708609	Unique_Gl	Tm1_Mira454_Contig_51801	TTTGAGATTGCATCAAACCCATTTCGCCTTTGCATCTCGGAGAACATCTC[T/C]CGTCGCTTCATATCCATGGCAAAAGGCACCACCTTGGTACAATCATGACC
Gl_130060_Class_I	N/A	N/A	Chr11	56708555	Unique_Gl	Tm1_Mira454_Contig_51801	CGCTTCATATCCATGGCAAAAGGCACCACCTTGGTACAATCATGACCCCC[A/G]TACACTTGATAATCCATCACACCGTTGTTGCTGCTTATTTCCCTTGGGGT
Gl_130167_Class_I	N/A	N/A	Chr07	60840468	Unique_Gl	Tm1_Mira454_Contig_51893	GGGACAGCACCAGAGGCAGAAACCAAGAAAAGTGGGTTCGAAATCCAGAC[A/T]CTAACAGGTTGGTTGTTGAAGCAGGAACAGGCGGGTACTATTGATGCTGA
Gl_130170_Class_I	N/A	N/A	Chr05	65873	Unique_Gl	Tm1_Mira454_Contig_51899	GCATCCGATTCATATAGCATAGAATAAAAATACAAGACATGATCAAAGAC[A/G]AAAACCAAGCCAGGGTACCAATTATCATCATCATTCTTCCACTTCATTTC
Gl_130254_Class_I	N/A	N/A	Chr04	7125592	Unique_Gl	Tm1_Mira454_Contig_51995	AAACACCCTTGCTGTTATTAACCAGCCATTGGATGGTTGTATATGTACTC[A/G]ATAGCAAGATTGCATGAGTCGATTTTGTCAGCTTCCTTATCTGGAATTTC
Gl_130316_Class_I	N/A	N/A	Chr11	27512282	Unique_Gl	Tm1_Mira454_Contig_52086	CAACAAGGAGCCTGAACATGATGGATCAAGTCAAGGGGAATCGATTTCTC[T/G]CCACATCCCGTGACATTCCAGGGCTTGGGAGCGAGGCCAAAGAATCAAAC
Gl_130512_Class_I	N/A	N/A	Chr04	3593173	Unique_Gl	Tm1_Mira454_Contig_52311	TTCAGTGCGATGTTGTCAACTCGGTGCTCATATATTTTACCCTTCTTGTC[A/G]AGTTTGTATTCAGAAGTGCCATCGAATCGACCACGACTCTCCCATGGGAC
Gl_130623_Class_I	N/A	N/A	Chr07	3120783	Unique_Gl	Tm1_Mira454_Contig_52419	GATGAACTAGAAGATGTAAGCATTGATGGGTCAGCTTTGAATTATGATTC[A/T]GATGAGTTCACTGAGAATAACAAAGTTGAGGAAGCTCTTAAAAATGGTGG
Gl_130665_Class_I	N/A	N/A	Chr07	17284009	Unique_Gl	Tm1_Mira454_Contig_52449	TCACGCAAAGGAGGGTGTGTTAGGATGAAGTTTGGCCTTAAACCGGCCAC[T/C]GTTAGAGTAGAAGGATTCGATTGCCTTAACAGAGATCGCCGAAATTCCAG
Gl_130828_Class_I	N/A	N/A	Chr09	65876684	Unique_Gl	Tm1_Mira454_Contig_52624	CCTTGCTTTTCTTTTTTCTCCTTCAATGGTGTCAGGTTTGGAATATGGTG[A/C]AAATCGGGCAAGACGAGCTTTCCTTTTCTCTTCCTCATCAACAGTTGTAG
Gl_130908_Class_I	N/A	N/A	*	0	Unique_Gl	Tm1_Mira454_Contig_52739	TCAACTTCCGAAGGGTTGTTTGTTGCAGCAACATTACTCTTGTTCCTTCC[A/G]AGCTTTGGGGATATTGCACGCGTAGTTGGTATCTTCTTTAGTTCAACTTT
Gl_130952_Class_I	N/A	N/A	Chr02	18504921	Unique_Gl	Tm1_Mira454_Contig_52792	TGATGAACCACAAACAAAAGATAAAAGCCTGCAGGTGCGAGGTTACCCGA[A/G]CCTGGCGTCATCACTTCAATCTCATACGTTGATTTCCCGGATGCCATAAC
Gl_131004_Class_I	N/A	N/A	Chr07	33068898	Unique_Gl	Tm1_Mira454_Contig_52883	CTGCCTCCAACCATTGATCTATTGAAGCTTTCGCCAACGGGTTGCTCCCA[T/C]ACAATCCCTTGTTCCCCTTCTCTGCATACTTTTCACATACATACCTACAA
Gl_131140_Class_I	N/A	N/A	Chr10	5660445	Unique_Gl	Tm1_Mira454_Contig_53080	GTAAATCTGGTCTCGTCTATATTGAAGAATGATATCATCCCTCGCTTAAT[T/C]GATTTTCCATATTTAGAGCCGATTGTTGCGGTGTTTCTACTAGAGGAACT
Gl_131160_Class_I	N/A	N/A	Chr04	47534534	Unique_Gl	Tm1_Mira454_Contig_53090	CTCGGATGGGATTCACTGCTACTGGTGTGTGATTTCTCATCGTCGGATTT[T/C]GGGCCAGGGCTAGAAGAAGAAGAAATTGTTGAAAGATATCTGGGACCAAG
Gl_131289_Class_I	N/A	N/A	Chr04	58164037	Unique_Gl	Tm1_Mira454_Contig_53299	GCAAAAAAGCGAGAGAGAGTTTAAAACTCCTGAGAAGCTGATCCGATATC[A/C]CCCTTACTTTTTCCCCCTTTACTGGGAAGAAGAGTCTGGTGAATATTAGG
Gl_131290_Class_I	N/A	N/A	Chr04	58163939	Unique_Gl	Tm1_Mira454_Contig_53299	AGGCAAAACACCTCCATTTGCAATGGTGACTGAACCCAAAAGCTTACTTA[A/G]CTCTTCATCGTTCCTTACAGCTAGTTGGATGTGCCTTGGAACTATTCGAT
Gl_131346_Class_I	N/A	N/A	Chr08	41216462	Unique_Gl	Tm1_Mira454_Contig_53384	CGAGAGGTGTAAGTTGCCTTTGGCGACCAATTTCTTGGAATGACATCCCT[T/C]GCTGATAATGTTCTTCCTGCTGATAATGTTGTTAGTTTCACTGAGAAGGG
Gl_131369_Class_I	N/A	N/A	*	0	Unique_Gl	Tm1_Mira454_Contig_53415	GCTGAATGTTTCCAATTATGGACAAACCACTCATGGTACCCGCGAAAGCA[A/T]AGCAAAAGGTTCCGCTGCTGTCTACTGGAATCAAATAATTCGTCGCCGGC
Gl_131454_Class_I	N/A	N/A	Chr13	3679030	Unique_Gl	Tm1_Mira454_Contig_53515	AAAGCATCCCCATCAACTAGATTATGGTCAATTGAAAATCCTCTCCAACC[A/G]CCACTAAGACCTGTTTTGTCTGCAAGGTATTTGGTTACAAACTCCTCTCC
Gl_131461_Class_I	N/A	N/A	Chr09	3415912	Unique_Gl	Tm1_Mira454_Contig_53528	ACCAAACACATAATCTATAGGCTCATAACCCCTGCACTCAAAAAGCATCA[A/G]AGGTGCATAGTTCTCTGCTTCGCTCTCTTCCTGGGTCAGTGGTTTACCTC
Gl_131493_Class_I	N/A	N/A	Chr05	9062119	Unique_Gl	Tm1_Mira454_Contig_53585	TGGTGTAAATCAACCAACACAAAAAGAGAGGTTTCACTCAGGGTTGTGTC[C/G]CCTTGCAAAAGAATCAAGCCCTTCAGTCCGGCTTCGAACAATCCTATGGA
Gl_131751_Class_I	N/A	N/A	Chr04	7057103	Unique_Gl	Tm1_Mira454_Contig_53870	CATACCTTTAACCTTGTTCAAAGCTGTTTGCCTGTGTTGTAATAACGTTA[A/G]GGAGCAATCATCAGCTTCCTTATTCTTCTTTTTGCGAGGCAGTTTTCTTG
Gl_131945_Class_I	N/A	N/A	Chr07	25765642	Unique_Gl	Tm1_Mira454_Contig_54097	TTCATGTTTTAAGATAGCCATCCTCATATACTCCTTATCGTACGGCCTAA[T/G]AAGATTCCCCATTGGAGTTTAATGTTGCTTGAAGAATACCCCGAATATGT
Gl_131961_Class_I	N/A	N/A	Chr11	17489803	Unique_Gl	Tm1_Mira454_Contig_54131	AGTAAACTGTTCCAAGTATCTGGCACACCTGGAAGGCACCAATGGCTACA[A/G]TCAGTCCCGCCGTCCATGCCTCTGTATGCCGACGGGTGTGCATCTTTTCG
Gl_132089_Class_I	N/A	N/A	*	0	Unique_Gl	Tm1_Mira454_Contig_54321	AATTTGCCACCTGGGGCTGAGCAGTCATACCGTCAGTTGCATTTGTCATC[T/C]GAGGCCTCAACTTGGTGTTGTACAAATGAACATATATACACTCAAGGAAG
Gl_132158_Class_I	N/A	N/A	Chr05	5253174	Unique_Gl	Tm1_Mira454_Contig_54407	GAATTTGACTCACTGTATTCTTCTCCATCAGTGTGATCTTCAGTTTCTGT[A/G]GAATCTATGGAACTTAAAGAGTTCCTTTTATGTCCATTAACCTCCTTCAC
Gl_132230_Class_I	N/A	N/A	Chr02	58046773	Unique_Gl	Tm1_Mira454_Contig_54486	CTTCTCTTATATGCCGGTATTTTTTCATCTTCACCACTACCCGGATCTTC[C/G]AGAGATGAAACAACATTCTGCTTCTTTGCTTTTCCTCTTCCTCTTCTCAT
Gl_132238_Class_I	N/A	N/A	Chr10	29661970	Unique_Gl	Tm1_Mira454_Contig_54491	GCTTCTGCTCTATCAAAATAGAAACCACCAGATACCAGTTTCTCTTTAGG[T/C]TGTAAAGCCAACCATATAACTGTGTCCGCACCTTCTTCACTAGTTCTGAG
Gl_132246_Class_I	N/A	N/A	Chr05	6350751	Unique_Gl	Tm1_Mira454_Contig_54497	TCAACATTTGATGTGAACTTTCCCCAGGGAAGTGCTGCTAGAGCTAATGT[T/C]GAGGATACTGTGATTAAGGATTACAAACATATGCTATGGCGCTATTGCCA
Gl_132360_Class_I	N/A	N/A	*	0	Unique_Gl	Tm1_Mira454_Contig_54632	GGTTCAGCAAAGTCATTCATGATGGCATTAATCTCTTCTTGTTTGAACTG[A/G]GGGAAATTGGAGCTCTGGGCCCAAATGCTGCCATCGTGGCCGACGATGGC
Gl_132430_Class_I	N/A	N/A	Chr04	54432021	Unique_Gl	Tm1_Mira454_Contig_54722	CTTTCATGATCCATCAATGAGTCAAAAGAGGACACCAAATGTTGAGTCCC[A/G]GGCATACATGCTGCACAGATATAAACCTTTGGTGGGAACGCTAAATTAAC
Gl_132522_Class_I	N/A	N/A	Chr09	28913604	Unique_Gl	Tm1_Mira454_Contig_54838	GTTGCCGAGATGTGAGTTCCATTACTTCAGTGCTAGAATCAAATCTTGTT[A/G]GCCTTTATAATGGGAATAAGCATAGTGTAAAATATCTGGACTTTCTGCGT
Gl_132946_Class_I	N/A	N/A	*	0	Unique_Gl	Tm1_Mira454_Contig_55363	GTACGAGGTTCAACAACCAGGAAACACGATGCCACCTTCCCCTCCTTGGA[A/G]AAATGCTCTTCAAGGTCCCTCTCTGTGACCCTTTGAGATAGACCGGTCAC
Gl_132955_Class_I	N/A	N/A	Chr13	51715705	Unique_Gl	Tm1_Mira454_Contig_55372	TGGACACTAACAAAGTCATCAACCATGGGTAAAATAAATGAAGACAACAA[T/C]GGATCAGGTGCTGAATTGGAAGACACTGTACAAGAAGAACCCCCGAAGAA
Gl_132964_Class_I	N/A	N/A	Chr06	36486069	Unique_Gl	Tm1_Mira454_Contig_55380	ATCGTTTTTGTTTCAGGGTGTTTGCACACATCCTCATTATCAGTATCTTT[C/G]GATGCAGACACATCGGAGAGTCGATCGCTATACAATTCAGTTTTTCTATA
Gl_133122_Class_I	N/A	N/A	Chr05	6339176	Unique_Gl	Tm1_Mira454_Contig_55564	TTGAACATACCAGTATCCGATGATCTCACTCCGAAAAGTAACTTTGTACA[C/G]GGCTAACATTGTTGTTTGATTTCAGACAAGCTGCACGACGGCAGCTACTC
Gl_133199_Class_I	N/A	N/A	Chr09	17505509	Unique_Gl	Tm1_Mira454_Contig_55633	TCCAAATGCGTTTCTCGCTTACATTGATGAATTGAAGTAACCAAAGCTCC[A/G]GTATCAACTTTCGCAATTCCTTTCAAGAAATTATCCTTCACGAGCATAGA
Gl_133242_Class_I	N/A	N/A	Chr03	30344226	Unique_Gl	Tm1_Mira454_Contig_55683	CCATGTGAAACATCCCTGTATATATGTTTTAAATATGCATCGACAGAAAA[A/T]GATAAACTTCTTGATGTTATTTTATTGCAAACATTTTACATGCTTGGCCT
Gl_133302_Class_I	N/A	N/A	Chr05	57410738	Unique_Gl	Tm1_Mira454_Contig_55742	AACATGAAGACCTCGATTCTTTATTGGAACAACAAGGATCAGATCAGGGG[T/C]GTTAATCCTCCGTTCGATGTGGTGATCGCGGCAGATGTAGTCTACATCGA
Gl_133303_Class_I	N/A	N/A	Chr05	57410889	Unique_Gl	Tm1_Mira454_Contig_55742	ATGGGGTGATTCTGTTAGGGTACCAGCTGAGGTCACCGGAAGCTGATAAG[T/C]TGTTTTGGGAAATGTGTGAAAAGGTTTTCGTGATCGAAAAGGTTCCTCAT
Gl_133304_Class_I	N/A	N/A	Chr05	57410951	Unique_Gl	Tm1_Mira454_Contig_55742	ATGTGTGAAAAGGTTTTCGTGATCGAAAAGGTTCCTCATCAGGATTTGCA[T/C]CCTGATTATGCTTATGAGGAGACCGATGTTTATGTTTTCAGAAAGAAGAA
Gl_133381_Class_I	N/A	N/A	*	0	Unique_Gl	Tm1_Mira454_Contig_55816	CTATTCATTCTGGTCTTCCTAACTTAGTCTTCTGATTGTTGTACACAAGT[T/C]TGATATTTGGATATAACCATCGGAGCTGCGGAACATAGAGGAGTTGGTTG
Gl_133431_Class_I	N/A	N/A	Chr08	56195706	Unique_Gl	Tm1_Mira454_Contig_55849	AACTCGAACGATTCGTAACTCGGAATCGGAAATTCATACCCCATCATATC[A/C]GCTAATCCAACTAATCCTGTCCCTCCACCTTCCTCCACATCAACGGTCGC
Gl_133526_Class_I	N/A	N/A	Chr13	37679930	Unique_Gl	Tm1_Mira454_Contig_55963	GTCACGTAGCTCTCCGTAACTGTATTTTCAATTGCAAGGACAAATTTGTA[A/C]TGAGACATGGCACAATGTAAATGGTCCCACCACTTCGGGGTATTAGCATC
Gl_133569_Class_I	N/A	N/A	Chr06	6191032	Unique_Gl	Tm1_Mira454_Contig_55978	GACAGAATTGAAGTGAAGTTGCCATCTTGGAGCTGAATGGAAGGTTGAGA[T/C]CCTTGAAGACTCAGATGAAGATGGTGAATCCTCTGATGGTGAACCGGAAG
Gl_133660_Class_I	N/A	N/A	Chr01	9302214	Unique_Gl	Tm1_Mira454_Contig_56006	TTTTAATTTGAAGCATTGGTCATCATCTTCTTGAACTCATCGAAATTAAC[A/G]TTTCCATCACCGTCTTTATCAACTTGACTAATCATTCTCCGGCAATCACT
Gl_133683_Class_I	N/A	N/A	Chr04	47534534	Unique_Gl	Tm1_Mira454_Contig_56018	CTCGGATGGGATTCACTGCTACTGGTGTGTGATTTCTCATCGTCGGATTT[T/C]GGGCCAGGGCTAGAAGAAGAAGAAATTGTTGAAAGATATCTGGGACCAAG
Gl_133757_Class_I	N/A	N/A	Chr09	8822513	Unique_Gl	Tm1_Mira454_Contig_56041	ATTCTATCACGGTGAGATTTATTAGCTTGCTTAGCCAACCTATGAACGTC[A/G]AGTTGCTCCCTCTGCTCAATGTATCGTCTCTCTGCTGGGGTAAGATGATC
Gl_133758_Class_I	N/A	N/A	*	0	Unique_Gl	Tm1_Mira454_Contig_56041	GAGCCGCCTTCTCCCCACTTGACTTCTCTGCATTGTTGATATCTTCTTCA[T/C]TGGGATCAACAGAAACTTCCGTGGTTTCACCAGCAGAAGCGGCATCAGAG
Gl_133873_Class_I	N/A	N/A	Chr11	18404066	Unique_Gl	Tm1_Mira454_Contig_56093	AGGGCTGATCTTGTAAGGGATGTTGACACCGCACTTGCCTGGGAGTCCGC[T/C]TGCAAGGCCAAAGTTGATGCCAGTAATGCCGGCGGCCGCACTTTTGATGC
Gl_133981_Class_I	N/A	N/A	Chr01	1162680	Unique_Gl	Tm1_Mira454_Contig_56134	AAAAGCAGCAAACTTCTCAATTTGATGGGATAATACATCTTACAGAGTCC[T/C]ATTCAAAAAGGAAGACATACTGCGATCCCTATCATGTATCAGCCTTCCTT
Gl_134076_Class_I	N/A	N/A	Chr11	4439397	Unique_Gl	Tm1_Mira454_Contig_56168	CAGATGAAATACTTCCAAATGCCACCATTTATTGAAGGAAACTGGGACGC[C/G]ACTATTGATGCCTTCCTCAATGGAGATGCAACACAGGATGGTGGAAACCC
Gl_134081_Class_I	N/A	N/A	Chr11	59269820	Unique_Gl	Tm1_Mira454_Contig_56170	TTGCTTGCCTGCTGCTGGACCTCTTTTCTTTGCTGCTGCAGGTGGCTTAC[T/C]GGCTTTTGGAGCAGCCGGTTTTCGTCCTCCTTTCTTTGTTGCTGCTGGAG
Gl_134140_Class_I	N/A	N/A	Chr09	70429612	Unique_Gl	Tm1_Mira454_Contig_56195	ATTTGTTCATAAACAGGAGTATAGATATCCATCCAGTATTTCTTGAGAGG[T/G]GAATACCTATGAGGTGGAACCGAAACCTTTCTGAATTGGACTCGACCGTC
Gl_134141_Class_I	N/A	N/A	*	0	Unique_Gl	Tm1_Mira454_Contig_56195	TGTGCCTTCAGAGGCTCAAATTTTGGCTTTGGGGGTAAAGGATTTGACTC[A/G]GGTTTAGACTCAGAAGGCACGGTTTCGATCTCCATGGTGGCGGCTGCTTC
Gl_134156_Class_I	N/A	N/A	Chr01	48139503	Unique_Gl	Tm1_Mira454_Contig_56207	GTGGATGTATGCTGTCCATCTGATTCTGAGTTTACAACCTCACCTCCCCA[T/C]TCAATCATGGAGGCACTGTCTGATAGGTAGGAAAATAGGAAAGCTGGCCA
Gl_134181_Class_I	N/A	N/A	Chr09	16891704	Unique_Gl	Tm1_Mira454_Contig_56213	CCATTCGCAGAAAATCTCTTGGATAGTTCTATGCTGAACCAGGTGGAAGG[A/G]AGAGCACCACCACGTGAAATGAGATAAACTATGAATGCTATATATGCAGC
Gl_134182_Class_I	N/A	N/A	Chr09	16891631	Unique_Gl	Tm1_Mira454_Contig_56213	GATAAACTATGAATGCTATATATGCAGCTGTCCAAATACAGATAAATAGT[T/C]CAAACAGCAGCCCCTTTACTTCAGAAACAAAGAAATCCAGTAAAAGATAC
Gl_134190_Class_I	N/A	N/A	*	0	Unique_Gl	Tm1_Mira454_Contig_56215	ATCTGATGCTTCAATTGCTCTTTTATTCAATATCCCCATAATATCACCAA[T/G]CTTAATCCTTGGTTTTCTAGGCTCCTTGGGTTTCTCTTCTTCAGCCTCAT
Gl_134242_Class_I	N/A	N/A	*	0	Unique_Gl	Tm1_Mira454_Contig_56234	AGTTTCAGACCTAGTAACATGCAAGGTCAAGCTCCACTGAGGGCAGTTGC[T/G]GGTGTCAAGTATTCCCTTGAAAAATTATTTTCGAAGATTAAGAGCTCTCT
Gl_134345_Class_I	N/A	N/A	Chr13	48932537	Unique_Gl	Tm1_Mira454_Contig_56282	TAGCTCGATTTTCCAAACCCATCTTCAGCAAAGTGACCGGAGCCCATTTC[A/C]GTCGACGTGTGCTTGCCGTTGGCCCTTGAGTTCACTACTTCACCACCCCA
Gl_134346_Class_I	N/A	N/A	Chr06	49722253	Unique_Gl	Tm1_Mira454_Contig_56283	CAGCCTCTTCAACATCCTTCTCTACATTATCCTTTTCATTAGCCGTTGTA[T/C]CAACTTTCTTTTCTTCAGCTCCGTTATCCCTCTTTCGCTTCTTACCCTTC
Gl_134358_Class_I	N/A	N/A	Chr01	55149213	Unique_Gl	Tm1_Mira454_Contig_56287	TGAGCACGGTTTGAGCCATAAAGAGACTTGTTGTAGTGTTAAGTGACACC[A/G]CAAGGCTCAGTGATTTGGCTTGGGCCATAAATGAAGCTTTATCGCTGGCA
Gl_134359_Class_I	N/A	N/A	Chr01	55149273	Unique_Gl	Tm1_Mira454_Contig_56287	GTGATTTGGCTTGGGCCATAAATGAAGCTTTATCGCTGGCAACCTCAGGT[A/G]CCATTTGGAGACCTCTTGCCAAGAAAGAAGGAAAACCAGGCTAAAGCAAT
Gl_134407_Class_I	N/A	N/A	Chr02	7629666	Unique_Gl	Tm1_Mira454_Contig_56308	TATATTTGAGTTAGTACTTCAGTGAATGCATTCTCTACATTCAGGGACTC[A/G]AGGGCAGATGTCTCCATAAAGTAGGTTTTCTCTCTCTCGGCAAAGGCCTT
Gl_134415_Class_I	N/A	N/A	Chr02	1869145	Unique_Gl	Tm1_Mira454_Contig_56310	CTTTCCATGTAGCCAGGGAAAAGGTTCAACCTCCCTTTCTTTGCCGCTTC[A/G]GAATTGATATCTAAGTATTTTCCGCTTAGCGCTCCACCGGCGAGCGGAGA
Gl_134448_Class_I	N/A	N/A	Chr10	29661970	Unique_Gl	Tm1_Mira454_Contig_56328	GCTTCTGCTCTATCAAAATAGAAACCACCAGATACCAGTTTCTCTTTAGG[T/C]TGTAAAGCCAACCATATAACTGTGTCCGCACCTTCTTCACTAGTTCTGAG
Gl_134507_Class_I	N/A	N/A	Chr02	17285819	Unique_Gl	Tm1_Mira454_Contig_56346	CGAAGAACTGATATTCCAGGAAAATTTTCACTCTTTTGAACATCTGTATG[T/C]ACATACACCACCGAGAACGGTTTTGCCCCTAATTTGGGGTAAATCGTTTC
Gl_134571_Class_I	N/A	N/A	Chr04	49612190	Unique_Gl	Tm1_Mira454_Contig_56362	TTGTCGAATCCTGGGACGCTTAGGGCTAATAATCCGACGCTGAATCTTCA[A/G]AGCAAGCCTGTAAGTTCGTTTAAGCCCCAAGAAATAAGCCGTCCCCAATG
Gl_134608_Class_I	N/A	N/A	Chr04	47152397	Unique_Gl	Tm1_Mira454_Contig_56376	GGAAAAGGTGAATTCAAGGCTGCAAGCTTAATGTTCAAAGCTGATACAGC[C/G]AGGACAAGAGTGACATTCTACAGCTCTTACTACCACACGAGGAGTGATGA
Gl_134629_Class_I	N/A	N/A	Chr02	2120363	Unique_Gl	Tm1_Mira454_Contig_56382	CCAGCTTGAATTTGACCCCATCCTATTAGACGCCAGTGCTTCTCCACGCG[T/C]CGACTTAGTGCAATCTTCTCTCCCTTGCTGGTGCACACAGGAGATGTGAG
Gl_134632_Class_I	N/A	N/A	Chr13	25056387	Unique_Gl	Tm1_Mira454_Contig_56383	ATGATTATACCTACAATCACCCCGAACAGTCCAAGTGCACTGCCAAAAAT[T/C]TCAATCACAAGAATCTTCACAAACAGTGAGGAGTTTTGTGCATCAGACAG
Gl_134660_Class_I	N/A	N/A	Chr07	7879337	Unique_Gl	Tm1_Mira454_Contig_56401	TTTCATGCACAGCAATCCTACAATTACAGGATATTGATGTGTCTTTTACA[T/G]GTTACAAAAAAGGAGCAAAAAGATAATGATAGCAAATAAGTGAACATGAC
Gl_134661_Class_I	N/A	N/A	Chr07	7879391	Unique_Gl	Tm1_Mira454_Contig_56401	ACAAAAAAGGAGCAAAAAGATAATGATAGCAAATAAGTGAACATGACATT[C/G]TTGGGCATCTATTCAGTTCCAGTAATCTTATTCTTCAGTGCCTCGATATC
Gl_134806_Class_I	N/A	N/A	*	0	Unique_Gl	Tm1_Mira454_Contig_56467	GGTCTTGTGTTCTTGCTTTGCTATCCGACCGAACCGCAAAGAACCAGTCG[A/G]TTTTCTCCCAAACCTTTCCGACTCAATCCATGTCGGATAATTCCACTTGC
Gl_135221_Class_I	N/A	N/A	*	0	Unique_Gl	Tm1_Mira454_Contig_56647	GTTGTCAGATTCAGATAAAAGAGAAGAAGCATCAGAGCCCGAAAAGAACA[A/G]CAAAGGCATCGGAAGCAGCACATACATTATGACAGTCAGCATTGGCCACC
Gl_135274_Class_I	N/A	N/A	Chr09	22014542	Unique_Gl	Tm1_Mira454_Contig_56665	ATTTAAATAAATATAACTGAGAATAACTCTACCAATTTCAAACAAGATTT[T/G]AGAGTTCCTTTTCCATGTCTCTACACTTTGGTCATGGATTAAAAAGATAA
Gl_135276_Class_I	N/A	N/A	Chr09	22011691	Unique_Gl	Tm1_Mira454_Contig_56665	TCAATCTCAAGGGAGTCGTCGTCGTCGAGTCGGGAAGCGGCGGACTTACG[T/G]TGAGGGACGTGCATTTTGGGGGTGGAACCAGGCTGGTTGGTAACCTTGAG
Gl_135278_Class_I	N/A	N/A	Chr08	54929549	Unique_Gl	Tm1_Mira454_Contig_56666	CCCTCCGAGATGTCCGCGAGTGATTTGAGATTGCACTTGATCAAAGCTTC[A/G]ACAAAGTAGCATGTCTCGTCTTGTGTGTTCCCTTCAGGGACATCCACCAC
Gl_135392_Class_I	N/A	N/A	Chr08	52038043	Unique_Gl	Tm1_Mira454_Contig_56702	TTACCAGCAGATGTAAGTCCTCGAAGTTCCCTGTGCTTGTGAACCGGATT[A/G]CAGATCCAGTTAATTCTTGGGTCATTGCGGATAGCATTGTGTGCAACATC
Gl_135498_Class_I	N/A	N/A	Chr04	11488288	Unique_Gl	Tm1_Mira454_Contig_56734	GCATTCAGGTTCACCAGGTCTCTCTGGAAATGTTTGTTCCTTCTGGTTAC[A/T]GCTTGAAGGACCAGTAGAAGAGGGCAAGGAAGAATAAGGTCCTGCAAGTG
Gl_135610_Class_I	N/A	N/A	Chr10	55733626	Unique_Gl	Tm1_Mira454_Contig_56782	TTCTTTTGGCACAAAGGACAGTTGTAAAACTTAATCATTTCTGCCTTCGC[T/C]GGTGTTATCTTCACACACTTTCCATGGTACCACCGTTCACAGTTGTCACA
Gl_135615_Class_I	N/A	N/A	Chr12	14790195	Unique_Gl	Tm1_Mira454_Contig_56786	AATCACTCGGGAGAATGTTGATGTGGTCCTTATCGCGGGGGTGGTGGCGG[A/T]GGGGAGGGTGGCATTTGTGATTTTGCAAACCCAACCCATGCAACAATGCC
Gl_135717_Class_I	N/A	N/A	*	0	Unique_Gl	Tm1_Mira454_Contig_56837	TTCTTACATTAACTTGCAGCTAGAAGGCTTTGCAATGTACCATTATGGAC[A/T]GCATCACTGAGATCATCAGAGCCTCCAATATGCTTGCCATTCACAAACAC
Gl_135761_Class_I	N/A	N/A	Chr12	2112454	Unique_Gl	Tm1_Mira454_Contig_56864	AACTCGGGTTTATTGATGAAATGTAGATCAAGGAAAACCCCAACTTGGCG[A/G]AGATGATAATGTGATCGCGCACCACCAAAGCCTCCTCCGGCGCTTACGAT
Gl_135773_Class_I	N/A	N/A	Chr09	17568845	Unique_Gl	Tm1_Mira454_Contig_56870	GTGCTAGAATGTGTTTTCTTAAAATTTTCTTTATCAACTTCAATTGAACT[A/G]TTACTGTTTGAGCTAATCTTTAGAATCCCATTTGGGGATTTGATTTCAAC
Gl_135978_Class_I	N/A	N/A	Chr11	28729005	Unique_Gl	Tm1_Mira454_Contig_56947	AGGTAGAATTTAGTGTTCTTGAAGTCATCCAGAAGAGGGTTGTATCCGTC[A/T]TTTGTTCTTGTCTTGGACGGCAAGCCAAACTCTTCCATGAATGAAGATGT
Gl_136010_Class_I	N/A	N/A	Chr08	16784411	Unique_Gl	Tm1_Mira454_Contig_56962	ATAAACCTTGCAGCTTCCGTGCTTAAGCGTCGGTAAACGGACTCTCGACC[T/C]CTTCATCGTTGCGGCAAAATTTATCTTGTCTAAGAACGTCCATACTTGTT
Gl_136014_Class_I	N/A	N/A	Chr08	16784833	Unique_Gl	Tm1_Mira454_Contig_56962	GATAAGTTGGAAACGATTTGTTACAAACTTCACACTTGTAGTTATGATTG[A/G]GGGAGTTTTTGGCGGCAGCTGAGCCTGAGGGGTTGTTCCTGGTGGTTCCC
Gl_136064_Class_I	N/A	N/A	Chr01	13044160	Unique_Gl	Tm1_Mira454_Contig_56992	ACGTCACATTCCTCACAACTCTCCTAAACCCATTCTCTCTCCTTCTAACC[T/C]CACCCCAGGAAACTGTCGTCACATCCCCATGACCCGAATCCGACCCCCAT
Gl_136086_Class_I	N/A	N/A	*	0	Unique_Gl	Tm1_Mira454_Contig_57004	TGAAAGTCCCATTTGTACTATCCAAGTCTGTCACCAGAAGATTCCCTCCT[T/C]TCTTCTGAATCCGAGCATGAATTCCCGATACTGTTGCAACTGGAATCACC
Gl_136124_Class_I	N/A	N/A	Chr01	8661666	Unique_Gl	Tm1_Mira454_Contig_57019	AATAAGAAAAGGCAAGCTATGCCCAACCATGAGTGTAGACTGTAAAAGTT[T/C]TCAATGCCCTTATCGTTGTGGAACTTCAAAGCAGCCCATACACCAATAGT
Gl_136193_Class_I	N/A	N/A	Chr09	23441719	Unique_Gl	Tm1_Mira454_Contig_57044	GCGGATATCCGGAACCAATCGTTGTCGTTGGACTTATTCATCTGCGTGTA[A/G]GCGATCAAAGCCTTATACTCCTCCTTCAGCCGCTGAGTCCATGCCGCTCC
Gl_136282_Class_I	N/A	N/A	Chr01	39787136	Unique_Gl	Tm1_Mira454_Contig_57082	GCACCCATTTCCAGAGCCTTCAACGTATCATCTATGCCAAACACATACTT[T/C]CCAGTATCCTGGCTTATCTCCTCAAAGTATTTTCCAATTAATCGCTTTTC
Gl_136403_Class_I	N/A	N/A	*	0	Unique_Gl	Tm1_Mira454_Contig_57142	AACATGTTGTTTACATCATGTTGATTCATAATTGACCCTCCCGAGTTCCC[A/G]AAACCCGAGAATCCCAAGTTTCCGTTGCCTTGAAACATTTCTAGCATGAA
Gl_136458_Class_I	N/A	N/A	Chr04	41371608	Unique_Gl	Tm1_Mira454_Contig_57162	CTGGATCTCAAGAGGGGTGGCAATGGCCGGTTTTTGAAGACAGCTGCCTA[T/C]GGACACTTTGGAAGGGACGACCCGGACTTCACCTGGGAAGTTGTGAAGCC
Gl_136463_Class_I	N/A	N/A	Chr10	7978200	Unique_Gl	Tm1_Mira454_Contig_57163	GCATCTCTCATATTCAAACGCGGCAATTAGGGAAACCACAAAAAGAGATA[T/C]ATTACAGTCGCCTACTTAATATTCAACTGATTCTGCGGGAACTAGGATTC
Gl_136543_Class_I	N/A	N/A	Chr04	12013845	Unique_Gl	Tm1_Mira454_Contig_57201	ACGATGTGGGAAGTACGAGAACGAACGCCGAGGTAGTTAGGGTTAGAAAC[A/G]ACCCCAAAGGACTTGTAGTTTTGGATGACGCTGGCTTTGTCGTCCCACTT
Gl_136553_Class_I	N/A	N/A	*	0	Unique_Gl	Tm1_Mira454_Contig_57204	ATAGTGAGTAGTATCTCCTCTTATCACAGCTCCGATACATAAAATTGCAT[T/G]ATAATTTCGAGACTTGCCCAGCCTTTCTGCAACAATACCTATTTCAAAAC
Gl_136554_Class_I	N/A	N/A	Chr12	34175560	Unique_Gl	Tm1_Mira454_Contig_57204	GAAGGCCTTGAGTTTTGGTAACAGATCCCACCAAATGGCGGACTGCAGCC[A/G]TTTGCATAGAGGAGGAGCTCTGCTTCCTATCCACCACAAATCCTTGGAAT
Gl_136620_Class_I	N/A	N/A	Chr04	57993971	Unique_Gl	Tm1_Mira454_Contig_57247	AGTTCGAGAAGTTTCTGGAGAGATAATGGGATTGGGAAGTTCGCTATCTC[C/G]CATCGGATTTTGAGAGGGGAGACTGTTGCTAGTCTTGCCGTTAAGTACTC
Gl_136671_Class_I	N/A	N/A	Chr02	16081865	Unique_Gl	Tm1_Mira454_Contig_57276	GAAATGGGGCAGTGGAATGAGATTGAGAGTAGGCACCGAAGAGAGCAATA[T/C]GGCACTCCTTCTGGAAATGGGCACTGATACAACGAGCTGGTTTGTGTTTA
Gl_136737_Class_I	N/A	N/A	Chr13	2240667	Unique_Gl	Tm1_Mira454_Contig_57312	CTGGGCTCTTGGAATGAACATGTAAGGAAGGAGTGGCACCAATCCACCCA[A/G]TATGTAAGAAACGGCAATGTTGAATGCGCTTTGTAATGCTCTTCGTGGAT
Gl_136867_Class_I	N/A	N/A	Chr12	11063732	Unique_Gl	Tm1_Mira454_Contig_57376	GAAACTGATTGCTTCGCCGGTGGTGGGTTTTCCTCAATGAACTTTTTCAA[T/C]CCCTTTTCACCACCGGGGAACCCCCCGGTTAGCCCCATCATCTCCTTTTC
Gl_136876_Class_I	N/A	N/A	Chr08	51374562	Unique_Gl	Tm1_Mira454_Contig_57382	ATTTATGTGCCGGGACCCTGTAGCATTAGATCTGACAACCCCACCAGCAA[T/C]GGTATTACAAATAGTAGGATCTTCATTCCCAGCTAAACACTGCTCCAAGA
Gl_136917_Class_I	N/A	N/A	Chr09	7040362	Unique_Gl	Tm1_Mira454_Contig_57410	TTTCTGGCTGCACCTAATTCACCCATGTTATAACCTCTCACAGAATAGGG[A/G]CCCCCAAGAGTAAAAGCATCATAACTTGGAAGGTCGCCCACACAGCCTCC
Gl_136929_Class_I	N/A	N/A	Chr13	4174546	Unique_Gl	Tm1_Mira454_Contig_57419	CCACTGGCGGTAGCATAAAAAGTAGCCGGCGATGTGATTTTCCCAGTAAT[A/T]ACAACAGAAAATGAGAGTATCACCGCTGAAACCACAGTGCACACTAACTG
Gl_136945_Class_I	N/A	N/A	*	0	Unique_Gl	Tm1_Mira454_Contig_57429	TGGCACTGAAAATCATTTACCACAACCTCCTATTCTGGATGCTAACTGCA[A/G]TACAGGAATAGGTTCCTCGAGCAACCGTCAGGTGAACAAGCATGATGAGA
Gl_137125_Class_I	N/A	N/A	Chr11	28231557	Unique_Gl	Tm1_Mira454_Contig_57520	GCCAAGACCCTTGTTTGGAAATGGAGAGCCTCTGCCTTTGGATGGCAATA[T/C]AAGGCAAGAAATAGAATGGGGGATGCCTAATATTAGTTGAGTTGCAGGAC
Gl_137127_Class_I	N/A	N/A	*	0	Unique_Gl	Tm1_Mira454_Contig_57522	GTAAGGTTTCGATCCATGCCACCAGAAACAGCCCAAGGGAACTTTGGTGC[A/T]AATGAAACGCATTCAATCGACTCTGGATCGCCTTCAGTTGAACTTGTCTG
Gl_137158_Class_I	N/A	N/A	Chr02	51892330	Unique_Gl	Tm1_Mira454_Contig_57538	CAAAGCTCATGTTCCGCACCAAACTTGGAAGGCAGCACTGCGCAGACTCC[A/G]CTGCTTTCACGTCTTTCCTTGGGAGGTGTCTCCTGTATGGTGTCGCTTTA
Gl_137204_Class_I	N/A	N/A	Chr08	46062320	Unique_Gl	Tm1_Mira454_Contig_57558	GTGAGAGTGTTCTCATTACTTGAAAAGCTATGGCTCAGCTCCGCACCAAC[A/C]GCTGTGTTAGTCAATGGGCTAACTATGTGGTAGTAGGAAGCATTAAGAGT
Gl_137259_Class_I	N/A	N/A	Chr12	25068255	Unique_Gl	Tm1_Mira454_Contig_57587	GCCTGAGTGTTGCATAACTGAACCCCTTTGGCCCTATGGAAAATCTCATC[T/C]GGAACCGATGCTGCTCCACTCGTCGCACTCACTTTTCGAGTTGAAAGTGT
Gl_137413_Class_I	N/A	N/A	*	0	Unique_Gl	Tm1_Mira454_Contig_57656	GAGGTGAAATCATTGTTCAAGAAACTTGGTGTGGAGCCTTTGGTTATTGA[A/G]TTGGATGAAATGGGTGCCCAAGGGCCTCAAGTGCAGAAGTTGCTGGAGCG
Gl_137420_Class_I	N/A	N/A	Chr07	2235421	Unique_Gl	Tm1_Mira454_Contig_57664	CAACCCTAACTGAAACCGGATTAAAGGCAGAGAAAAATTCTCTGAGGTGA[A/C]TAGACCTAACTTTCCAAGCAAGATTAGAGACATAAAGCTTATGGCGTGTC
Gl_137482_Class_I	N/A	N/A	Chr04	8631731	Unique_Gl	Tm1_Mira454_Contig_57711	GCGAATAGATCAGCGGGAAACAGAAAATCAACGGCTGAGAAAGTATTTAT[C/G]CCAGCGGAGGATGAAACATCAACTGTTTCTGAAAGTAGCTCCAGCTCATC
Gl_137513_Class_I	N/A	N/A	Chr02	36541508	Unique_Gl	Tm1_Mira454_Contig_57731	GGAAGAGGATGCAAACTCGTGGTACTAGCCAGTGACAAACTCACATTTGT[T/G]TTGTTCAAAGGTTGGAGAAACCAAAATGTGTTATGATTGGTATTATTGTG
Gl_137517_Class_I	N/A	N/A	Chr09	6285687	Unique_Gl	Tm1_Mira454_Contig_57734	CCCCCTCCACCACCTTCGTTTCCTTCGTTCCCGCCGATGGTTCATCCTCC[A/G]CCGGCAAGGATGCCGAAAACGAAGATCGGGCCGATGATGACGATGGCAAT
Gl_137518_Class_I	N/A	N/A	*	0	Unique_Gl	Tm1_Mira454_Contig_57737	TGACCTTGACCTCGATCTTGCTCTAGATGACTTAACAGGAGAGACAGATC[T/C]TGCTTTAACTGGTGAGTTGGATGCAGGTCTTTCCCGTGATTTACTCCGGT
Gl_137523_Class_I	N/A	N/A	Chr04	711544	Unique_Gl	Tm1_Mira454_Contig_57741	TCGCTCACCTCACCATCCGGTCCTACAAGCTTAATCTTATAAGCTGCCAT[A/T]AATGTTTTGTGATTGGAGGAACATTTCAAGCCAAAAGGTTTGGAGATGTT
Gl_137588_Class_I	N/A	N/A	Chr01	12484325	Unique_Gl	Tm1_Mira454_Contig_57771	GTTCTGGATCCTTTTCTGCTCTTCTCACCTCTAGACCTGCCATCTTCAGA[T/C]TCCAAATCTTCCTTTGTTTCCTCCTTGATTGTGAAGAGAAATCTGGGTGG
Gl_137617_Class_I	N/A	N/A	Chr02	17285819	Unique_Gl	Tm1_Mira454_Contig_57784	CGAAGAACTGATATTCCAGGAAAATTTTCACTCTTTTGAACATCTGTATG[T/C]ACATACACCACCGAGAACGGTTTTGCCCCTAATTTGGGGTAAATCGTTTC
Gl_137618_Class_I	N/A	N/A	*	0	Unique_Gl	Tm1_Mira454_Contig_57785	TCTCATCATGCTTGTTCACCTGACGGTTGCTCGAGGAACCTATTCCTGTA[T/C]TGCAGTTAGCATCCAGAATAGGAGGTTGTGGTAAATGATTTTCAGTGCCA
Gl_137678_Class_I	N/A	N/A	Chr09	15827875	Unique_Gl	Tm1_Mira454_Contig_57830	GAGGTAGGATTGGATGATCTGGAACTCACACTCGGAAGTGGGAAAGCTCG[A/G]TGTTGAAAAGAGGCTAACAGTCGGAGTGATTGTTGTGAAAGCGTGTTACA
Gl_137893_Class_I	N/A	N/A	*	0	Unique_Gl	Tm1_Mira454_Contig_57922	ATTCGAGTTCGTAATGAAATTACACTCCATTTTGGCAAGAAAAATTACCA[C/G]ACACTAACCACGGGTGCTGTTATAAAGGCATAGAGATACCTTGAGGAATC
Gl_137955_Class_I	N/A	N/A	Chr04	55570832	Unique_Gl	Tm1_Mira454_Contig_57945	AGTTTAGCTTGGACTTTCCTAAAAAGCTCCACAATCTCCTTCTCTCTTGG[A/G]CCTGGGGCAGCAGTGGCTTGAAATTTTGTGGAACCAGAAAGGGAAAGCAA
Gl_137997_Class_I	N/A	N/A	*	0	Unique_Gl	Tm1_Mira454_Contig_57958	AGGAAACCTCCGGGATTCTGGAGTTAGCTTAACGGACGAGGAAAAGGAAG[A/C]GGTGGAAACGCGAGGAGGGAGAGGCGGCAAGGCGGAACAGCGGGTTGTTC
Gl_138056_Class_I	N/A	N/A	Chr07	2976963	Unique_Gl	Tm1_Mira454_Contig_57984	CCATCTTCAAGTCCAAGTTGCAAGAACTTGGACTGAGTAAAAGGGGTGGT[A/G]GTGAGAGGAGCTTGAGGGGAAGATTGAGAGGTGAGAGATGGAATGGCTAA
Gl_138068_Class_I	N/A	N/A	*	0	Unique_Gl	Tm1_Mira454_Contig_57995	CTTTCGGTTGCTGTGAGGGTAGAGTTCAACAGGTGAACATATTGTTTCAC[T/C]TGCTCATTGTTCTTTTTCTGCCCATATCTAATTTCTAGCCTCCTTGATTG
Gl_138101_Class_I	N/A	N/A	Chr02	16081865	Unique_Gl	Tm1_Mira454_Contig_58011	GAAATGGGGCAGTGGAATGAGATTGAGAGTAGGCACCGAAGAGAGCAATA[T/C]GGCACTCCTTCTGGAAATGGGCACTGATACAACGAGCTGGTTTGTGTTTA
Gl_138114_Class_I	N/A	N/A	*	0	Unique_Gl	Tm1_Mira454_Contig_58021	TTCATGCAAGGTTTTGTAAGAGAGCCAAATTTCTTTGGATTTATATAAAG[T/C]GCATCAGCTTTGCGGCCCATTGTTTATGACTAAGTCGGATCGGCAGCCTT
Gl_138132_Class_I	N/A	N/A	Chr08	55751837	Unique_Gl	Tm1_Mira454_Contig_58044	GAACACTCAGCCGTTCTGAAAGTCTCCGCCACCTCCGCCGCCGTCTTTTG[A/G]ATATCCTTTGGGTCGGAAGAAGCCGGGACCGGAAGATTCCAAGCTGAGTC
Gl_138136_Class_I	N/A	N/A	*	0	Unique_Gl	Tm1_Mira454_Contig_58048	AAGGTCGTCCATTTCTCAAATGCAGTTGCAGATGTCACAAATGCTACTTT[T/G]GATGATTCAACATCATTTTTTGTAACTGATGATATCAATGAAGCTAATGA
Gl_138138_Class_I	N/A	N/A	Chr01	4080522	Unique_Gl	Tm1_Mira454_Contig_58048	CCAAGAGCTCTTCATCATCATCGGCCTCTAGAATTGCTGCAATGGCATTG[A/G]AGCAACCATTACCAGCAGCCAACACTAAGCTGGTGATGAAGCAAAGGGAG
Gl_138178_Class_I	N/A	N/A	Chr04	3071723	Unique_Gl	Tm1_Mira454_Contig_58068	GCTAGCTTTGCTCTTGGTTGGCTCATCACAAATGGTGCTGGCCTTGCATC[A/T]TACCCAATTGACACTGTTCGTAGAAGAATGATGATGACTTCTGGTGAAGC
Gl_138300_Class_I	N/A	N/A	*	0	Unique_Gl	Tm1_Mira454_Contig_58136	GTCTTCACTCCACTTGCTTCCTGGAAATTCCCAATGAATGTTAGTAACAC[A/G]AGAAACAAGAGGGAGCTGATGAATCCTCCAAGTATTGTAAAAAGCTCCGA
Gl_138456_Class_I	N/A	N/A	Chr09	679196	Unique_Gl	Tm1_Mira454_Contig_58204	ATAAGTGAGCCTGGTAAAACTCTGGGAGAGAAGCATTGAGATATTTATCA[T/C]GGAAATCGGTACAAACTTTACTATCAGCCAAACAGCTTTTAATCTTATTC
Gl_138457_Class_I	N/A	N/A	Chr06	50988987	Unique_Gl	Tm1_Mira454_Contig_58205	CCGGCAGAATTTCAGTAACAATCTTTCTGTTGAGGAGTTTCTGCTGTTTT[T/C]CCATGGATTCCACTGCTGCCTTCTCCTGCTCTGGGCTGTAAAAGTAAATC
Gl_138502_Class_I	N/A	N/A	Chr10	10141546	Unique_Gl	Tm1_Mira454_Contig_58228	AAATTCGCAACCTGAACGATTGGCCAAACGCCACCTTCCAATATCAAGGC[T/C]GGGAGGAAGTCTCTCTTCACGTCTTCCTTCACTTGAGCAGTGCTTTTTCC
Gl_138503_Class_I	N/A	N/A	Chr10	10141597	Unique_Gl	Tm1_Mira454_Contig_58228	GGGAGGAAGTCTCTCTTCACGTCTTCCTTCACTTGAGCAGTGCTTTTTCC[A/G]GCTGAAAACCCCATATATGTGAAAAACACAAACAAGTCAAAGGGGCCAAA
Gl_138514_Class_I	N/A	N/A	Chr04	48690279	Unique_Gl	Tm1_Mira454_Contig_58235	ACACGCATCAGAACGCAACTTTGGAACTTGCATTTGTTCAAACTCAGGCA[A/G]CGAACTGTCACTTCCCAAAATAAATCTGAAAAAGGCCTTCAAACACTCTG
Gl_138515_Class_I	N/A	N/A	Chr04	48690147	Unique_Gl	Tm1_Mira454_Contig_58235	AGCCAATGGCGTCCCAGCTGTTGTATCCTCGTTAAACCAATTATGGAAGT[A/G]ATGCATCTTCGTTGATAAATCACATCTTCTAAGAATTGTGTCAACTTCTT
Gl_138521_Class_I	N/A	N/A	Chr12	5422676	Unique_Gl	Tm1_Mira454_Contig_58242	AAACCAGTCAGATCATTCTTGGTCTCACCTTCAGTGAAATACTCAAACTT[T/G]GGAAGTTTCACTCCAGCAACATTCTCTTGTCGGGATCGAACTTTAAGAGA
Gl_138522_Class_I	N/A	N/A	Chr12	5422604	Unique_Gl	Tm1_Mira454_Contig_58242	TTCTCTTGTCGGGATCGAACTTTAAGAGAAGCATTTTGAACATTCTCAAG[T/G]ACAACATGCTTGATGTTCTCACCAGCAACATACTTGGCCTCAGTTAGGGA
Gl_138542_Class_I	N/A	N/A	Chr09	7040362	Unique_Gl	Tm1_Mira454_Contig_58257	TTTCTGGCTGCACCTAATTCACCCATGTTATAACCTCTCACAGAATAGGG[A/G]CCCCCAAGAGTAAAAGCATCATAACTTGGAAGGTCGCCCACACAGCCTCC
Gl_138592_Class_I	N/A	N/A	Chr04	51837918	Unique_Gl	Tm1_Mira454_Contig_58279	ATCATGGAGTTTAGATCATTTTCAAGTTCTGATGGAGCAGCAAAAGGCCC[A/G]GTCTTATTTTCTTCTGTGGCTTTCTCATCAGATGCTCCCCCAAAGAAAAA
Gl_138660_Class_I	N/A	N/A	Chr02	58046773	Unique_Gl	Tm1_Mira454_Contig_58307	CTTCTCTTATATGCCGGTATTTTTTCATCTTCACCACTACCCGGATCTTC[C/G]AGAGATGAAACAACATTCTGCTTCTTTGCTTTTCCTCTTCCTCTTCTCAT
Gl_138734_Class_I	N/A	N/A	Chr10	20080651	Unique_Gl	Tm1_Mira454_Contig_58355	AAGTAGGACTGTGATTTTGTTATGACCTCAGGTCGAGAAAATAAAGAAAT[T/C]GGTGAAGTAAGGTTGTGCTTTCCAAGAACAAGCTTCCAAACGTCTTTGTT
Gl_138812_Class_I	N/A	N/A	*	0	Unique_Gl	Tm1_Mira454_Contig_58408	AGGAAACCTCCGGGATTCTGGAGTTAGCTTAACGGACGAGGAAAAGGAAG[A/C]GGTGGAAACGCGAGGAGGGAGAGGCGGCAAGGCGGAACAGCGGGTTGTTC
Gl_138913_Class_I	N/A	N/A	Chr11	44267842	Unique_Gl	Tm1_Mira454_Contig_58472	GGATGTGCAGAACCCAAAGGATAACCAAGAGTTCCATCTTGGTGTGGAGG[T/C]GGAAATTTCTCACTCTTGCTTTTGGCATTTGCATGTGTTATTAACCGTCG
Gl_138942_Class_I	N/A	N/A	*	0	Unique_Gl	Tm1_Mira454_Contig_58493	AAGACTGCTTCCACCCTCCAAAAGATTCTTCAACTTCAAAATCCCTGCTT[A/T]CACGTTCCTCGGGGGTGAAAGTGAGACCAAATTTAATCTCCCCACGATAT
Gl_138962_Class_I	N/A	N/A	Chr02	25950416	Unique_Gl	Tm1_Mira454_Contig_58501	AACAGAGTTTCGGTAATCATCATTTGGGGTTAAAACAACAAAAGAAATGA[T/C]AAGACCAACTCAGAAATACTGGTTGGGACTGTTTTATAGCCTGACCCTTA
Gl_138963_Class_I	N/A	N/A	Chr02	25950481	Unique_Gl	Tm1_Mira454_Contig_58501	AATACTGGTTGGGACTGTTTTATAGCCTGACCCTTATATTACCAAACATG[T/C]CTCAATAGCCCCAATTGTCATTGCGGATCTCATCATCAAATTTCTTTTTC
Gl_139075_Class_I	N/A	N/A	Chr13	1131736	Unique_Gl	Tm1_Mira454_Contig_58563	TTTATCGCTGAACATACCTCTAATACCAGCTTATGACAAGTTGAAATCCC[A/T]AGTCCAAATCGTTTTGAAACAAGCCTAAGCGGCTCCCCTGTTGCCAACCT
Gl_139195_Class_I	N/A	N/A	Chr03	19955374	Unique_Gl	Tm1_Mira454_Contig_58627	AAGTTCAGCTTCATCTGGACAAACTTGATAAGACATGGACAGATCTCTAC[A/C]CAAGCCTAGATTACATGATAATCTCGACTGGGAAATGGTTTCTCAAGGCT
Gl_139218_Class_I	N/A	N/A	Chr07	54513802	Unique_Gl	Tm1_Mira454_Contig_58642	TTATTCTTATTTTCACTAATCATGGAACCTTCCATGATTGGATTTAAGGC[A/C]AGTTGACCAGAATAAAGGAATAAGCCAAGAGAATTGAAGCCATAAACAAA
Gl_139322_Class_I	N/A	N/A	Chr08	50035013	Unique_Gl	Tm1_Mira454_Contig_58696	ATCTGCACGAAGCGATCGAGATAAACATAGGCAACCACGAAACATGATGG[A/G]CTGCAATTTGCATACTTAAAGATCCTCTCGAGATAGCTTTTGATGGAAAT
Gl_139426_Class_I	N/A	N/A	*	0	Unique_Gl	Tm1_Mira454_Contig_58760	ATAGCCCCATACCAGCCATAAAGTTGCTTATCGTAATTATCACAATCTAG[A/G]CAACTCTTACTTCGTTCATAGCATGCATTGAGGCCCGTAGCCAGCTGAGG
Gl_139444_Class_I	N/A	N/A	Chr04	5686361	Unique_Gl	Tm1_Mira454_Contig_58771	ACCAGAGCTTCTTTTGCATGGTGAAACAAAGCATATGCAGAGGGTAGATT[A/G]CGGAAAATAGCAAGCGTTCAAGATGTTGGGGGCCAACTCCTGATCCAATC
Gl_139755_Class_I	N/A	N/A	Chr09	27110539	Unique_Gl	Tm1_Mira454_Contig_58947	TTAATGAGAAGTTGCCTGCCATCTAGGTGGGTCAGTATAAACTGGAAGCC[A/G]CAAAGTGCCTCAGTAAGTGTCAACGTATGTTCTACAAATAAGTCATCACC
Gl_139798_Class_I	N/A	N/A	Chr04	6361909	Unique_Gl	Tm1_Mira454_Contig_58984	GAGTTGAAGCTGCTAAAGTCTTCAAATCAGGAGGATTTGGTGATGTCTTG[A/G]CCGACCAAGTTGTGGACAAGGCAAGATTAATTGATGATGTAAGGCAAGCA
Gl_139807_Class_I	N/A	N/A	*	0	Unique_Gl	Tm1_Mira454_Contig_58993	TGGCGCAGGCATGTATAGTGTTGAGGTAACATTCATCTTCACCGTGCTGG[A/C]AAATGATGGTCTTGTTAGGTTTTACATATTGAGCATTGCCCCATGGAACT
Gl_139808_Class_I	N/A	N/A	Chr12	27217302	Unique_Gl	Tm1_Mira454_Contig_58993	TGAGCATTGCCCCATGGAACTAGCCTGAGATTGATAATATTGAGAAGATC[A/G]GTGTTGAAGACCTTCACAAGTTGACTTACAATGAAACTCCGGCAATATGG
Gl_139859_Class_I	N/A	N/A	Chr04	51868050	Unique_Gl	Tm1_Mira454_Contig_59021	AAATGTCACTTCGTTTTCAAATAACAATCTACATGTCCTTGCTGGCTGCT[T/C]CCATCATATTGATTTTGAACACTCCTCATTATCATATGATCCCTAACAAG
Gl_139898_Class_I	N/A	N/A	Chr12	17259190	Unique_Gl	Tm1_Mira454_Contig_59038	CCAAGGGTGCCAAAGACGAGAAGAGCGACAGCGAGGCCGATCTCCTTGTA[T/C]GGAGGCCGATTGTTAATGGCGTGGGGAGTGTCCATCATGATATCCTCGTC
Gl_139997_Class_I	N/A	N/A	Chr04	711544	Unique_Gl	Tm1_Mira454_Contig_59107	TCGCTCACCTCACCATCCGGTCCTACAAGCTTAATCTTATAAGCTGCCAT[A/T]AATGTTTTGTGATTGGAGGAACATTTCAAGCCAAAAGGTTTGGAGATGTT
Gl_140014_Class_I	N/A	N/A	Chr09	24913236	Unique_Gl	Tm1_Mira454_Contig_59114	AGTGAACCATGCTTTTTTAAAAGCTTTAAGGCAGTTCTCCGACCAAAACC[A/C]GGAACCAAATGTTGAATCCCAGGAACACCATCAACCTCGTCACCCATGAT
Gl_140031_Class_I	N/A	N/A	Chr06	38412307	Unique_Gl	Tm1_Mira454_Contig_59120	TGATGAAAACTGAGGTCCTAAAAACATGGGATGACTGAATATTGCCATTG[A/G]TGACTGACCAGATGATAGACAAACATCGGCGATCACATCGTATTTGTCAA
Gl_140062_Class_I	N/A	N/A	Chr10	13491832	Unique_Gl	Tm1_Mira454_Contig_59147	GCCATCAAAATCCCACATTCCAATCTCACCAGCACCTTTGCCTCTTTAAT[T/G]TCCCGCGGAGATTTCAGCATCGAGAGACTAGCTTTCTCTCTTGTAAACAA
Gl_140163_Class_I	N/A	N/A	Chr07	43703840	Unique_Gl	Tm1_Mira454_Contig_59212	GCTTTTATCACAAAGCCATCCTTCTTCAGAAGCTCTCTCCAAACAAACTC[T/C]GCATAGTGAGGGCAGACTGGAGTGATAAGCCTAGTCTGCACATCCATAAA
Gl_140210_Class_I	N/A	N/A	Chr07	5166465	Unique_Gl	Tm1_Mira454_Contig_59252	TTGATATCCTCGTCAGTTCGGCGCCTGATGAAGACTGGCTTTCCACGCCA[T/C]TTAACAGTTACGGTGCTGCCAGGTTCAATGCTGGAGAGATCAACCTCGAG
Gl_140241_Class_I	N/A	N/A	Chr13	55237021	Unique_Gl	Tm1_Mira454_Contig_59278	TATGAAAGGAGAGCTTCACCGTTCCGTGGCGCGGGCAATGGATTCAACGG[T/C]TTTTACGATACTGATTTTGATGCCGATGAGATATTTAGAAACTTCTTCTT
Gl_140242_Class_I	N/A	N/A	Chr09	8767402	Unique_Gl	Tm1_Mira454_Contig_59280	CCAAATCAACGTAGACATTGCAAAAGCGGTGGACATCTTCCCTGTTATTG[T/G]TATTAATTTCATTGACAATTTCTTCAGCAGAGTTGCGCAGTGGATCAGGA
Gl_140300_Class_I	N/A	N/A	Chr08	17889239	Unique_Gl	Tm1_Mira454_Contig_59321	TTTTATTGTAGTAACCATGATAAACTTTTGTTGAATCAACAAAATCCCCT[A/G]AGGTTCACTTGCCCTTCTTGGCAGCAGACTTGGTCACCTTGGCTCCAGTT
Gl_140324_Class_I	N/A	N/A	Chr08	45565354	Unique_Gl	Tm1_Mira454_Contig_59345	TTCAAGGCTCAACTAGAGGAAGACCCAATTGTTCACAGGCACCTTTCTTC[C/G]CTATATGACACTCTATTGGAGCAGAACCTGTGCCGATTGATTGAGCCTTT
Gl_140358_Class_I	N/A	N/A	Chr09	61536495	Unique_Gl	Tm1_Mira454_Contig_59386	TCCTTGTTGAGAAGTACGAGTTCAGCGAACAAGATGCAAATGAAATGACC[A/G]ACTTCCTGGTTCCCATCCTTGATTTTGTACCTGAGAAGCGTCCCACTGCT
Gl_140443_Class_I	N/A	N/A	Chr07	58068203	Unique_Gl	Tm1_Mira454_Contig_59449	TGGATGATGATGAAGAAGGTGAAGGTTTGAGTGTTGGTGGTGATGGTGAG[A/T]GTTGTTGAGGGTTTAAAGGCTTGTGCGTTCGAGGATCGATCCCTTGACTA
Gl_140482_Class_I	N/A	N/A	Chr04	51868050	Unique_Gl	Tm1_Mira454_Contig_59477	AAGTGTCACTTCGTTTTCAAATAACAATCTACATGTCCTTGCTGGCTGCT[T/C]CCATCATATTGATTTTGAACACTCCTCATTATCATATGATCCCTAACAAG
Gl_140484_Class_I	N/A	N/A	*	0	Unique_Gl	Tm1_Mira454_Contig_59477	TTCTCTTATTGAACTTATGTGCCCTGAGAAAGAGCCCGGCAACTCCTCGA[T/C]GTTGTGCTCAGGCATGAAGTCATCCTCGCCACTGCCACTGCGCTGTGTAG
Gl_140501_Class_I	N/A	N/A	Chr13	25056387	Unique_Gl	Tm1_Mira454_Contig_59482	ATGATTATACCTACAATCACCCCGAACAGTCCAAGTGCACTGCCAAAAAT[T/C]TCAATCACAAGAATCTTCACAAACAGTGAGGAGTTTTGTGCATCAGACAG
Gl_140642_Class_I	N/A	N/A	Chr06	47476144	Unique_Gl	Tm1_Mira454_Contig_59561	GCAGAAGCAGCCACATGATCGCTCAAAGCTTTACAGGCTTTCTCGAGTAT[T/C]GTCTGTAGGTATTTGCTTTGTGCTTCAATCCGAAGTTGAAGATGACGCTG
Gl_140652_Class_I	N/A	N/A	Chr04	42704762	Unique_Gl	Tm1_Mira454_Contig_59564	GCAGTGGTGCATGTGCCTCCTCGCACTTTGGCAAGGAAAACGGATGGGGT[T/C]ACCCCGTATTCAAAACAGTAGAGAGATCCATTTCGAAGGAAACAATCCAG
Gl_140653_Class_I	N/A	N/A	Chr04	42704711	Unique_Gl	Tm1_Mira454_Contig_59564	ACCCCGTATTCAAAACAGTAGAGAGATCCATTTCGAAGGAAACAATCCAG[A/G]CATGAGAGTACTACCCCACTGTTTGGCTGCCGGAAGCCGCAATCAGGGAA
Gl_140768_Class_I	N/A	N/A	*	0	Unique_Gl	Tm1_Mira454_Contig_59646	GTTCCATCAGGAAGATCCACAGAATTAACCTTGCATGTGCCCATAAGCCA[T/C]TGACAGGTAAGCACAGTCACCCTTGCAACCATCATTGCAGCGACCTTCCC
Gl_140789_Class_I	N/A	N/A	Chr11	18371268	Unique_Gl	Tm1_Mira454_Contig_59657	AGGGCTGATCTTGTAAGGGATGTTGACACCGCACTTGCCTGGGAGTCCGC[T/C]TGCAATACCATAGTTGATGCCAGAAATGCCGGCGGCCGCACTTTTGATGC
Gl_140811_Class_I	N/A	N/A	Chr05	26825628	Unique_Gl	Tm1_Mira454_Contig_59666	ACTTCCTCCTTTGTGTTGTTTGCCAAAAACACATCTAATTTGGTCTTTAA[T/C]TGGAACATGGAAGATCGTTTAGCCGAAAACAAAAGATCACTTGAATCCGT
Gl_140815_Class_I	N/A	N/A	*	0	Unique_Gl	Tm1_Mira454_Contig_59677	GTTGTCAGATTCAGATAAAAGAGAAGAAGCATCAGAGCCCGAAAAGAACA[A/G]CAAAGGCATCGGAAGCAGCACATACATTATGACAGTCAGCATTGGCCACC
Gl_140891_Class_I	N/A	N/A	Chr09	16397703	Unique_Gl	Tm1_Mira454_Contig_59717	GTTTCTTTGGCCTTTTCAAGAATTTTTAAGAATTCTTCATCAGTCTTAAA[T/G]TCTCTAACACAGTCCACAGGGCACAGATCGTCGTCTTCGTCAGATAATTC
Gl_140921_Class_I	N/A	N/A	Chr13	14533941	Unique_Gl	Tm1_Mira454_Contig_59739	ATACACCCTTTGGTTTCCCCTTCCCTTGGTCAGTTGTGAGGGAAACTTTA[A/C]ATTAGTCCAACCGTCGCAACAAGTATTCAACTTGAACTTCCTTTGTTAAG
Gl_140922_Class_I	N/A	N/A	Chr13	14534126	Unique_Gl	Tm1_Mira454_Contig_59739	AGTTGAAAGTTTAGCTCTTGACCATATGTTTTCGTTTTCATATCTACTCT[A/C]TTTTTCACTGCTGTTTCCACTGTTTCGTATGTTAGCAACTCCATCAATCG
Gl_140998_Class_I	N/A	N/A	Chr07	18887285	Unique_Gl	Tm1_Mira454_Contig_59788	ATTTTGGTGATGAGAACATCAATTCGAATGTAACGGTAAACCAGGTGGTG[A/T]TTCCTCAACCAAAACCAGTCGCTCTTCCTTTCGGAAATTCTCTAAATATC
Gl_141048_Class_I	N/A	N/A	Chr01	34632014	Unique_Gl	Tm1_Mira454_Contig_59816	TTCTGAACAAAGCAACTGAGGCACACGCAATTTCTATATACATTACTGTT[T/C]GGATTGATATAGTCCTCAAAATCCTCAGGGCGCAAGCAGCAACAAACAGA
Gl_141083_Class_I	N/A	N/A	Chr13	56674095	Unique_Gl	Tm1_Mira454_Contig_59841	AAGGTATAAGCTCGGACCGTGTCGACACGCTTAACTTGCGGATGTCTGAT[A/G]ACGAGGTATGTCAGTTTTTGTAGAAATTCCGGTGGAGCTGATTGTCCTAC
Gl_141162_Class_I	N/A	N/A	Chr09	17063456	Unique_Gl	Tm1_Mira454_Contig_59884	GATATAGTAAGGAAGGACTTCGGTCTAAGCTCATGCTGTACAAGAGCACC[A/T]AGATTGCCATGGTTGTTGAGCTTTGCCTTCACCAGTGTGTGTGGATCAAC
Gl_141182_Class_I	N/A	N/A	Chr07	20544874	Unique_Gl	Tm1_Mira454_Contig_59891	GGAACATTGGGGAAAGCAATCTACACGGTTGGATTCTGGATCCGAGAAAC[T/C]GGCCAAGCCCTCGATCGCCTTGGATGTCGCCTCCAAGGCAATTACTACTT
Gl_141228_Class_I	N/A	N/A	*	0	Unique_Gl	Tm1_Mira454_Contig_59926	TTTTCAAGGAAAATCTAATCTTTATAATGTTTCCATCAACCCTGCATTCA[T/C]TATAGGAAGCAGTTTCCCTTTTCCTCTTGTGACTGTTTTGGCTGCCATCA
Gl_141230_Class_I	N/A	N/A	*	0	Unique_Gl	Tm1_Mira454_Contig_59932	CAAGTCTACATTGAATGATTCGAGCGGCAACCGAGCTAAAGAAGAAGCTT[C/G]CAAGATAATTAGAGGGTCGAAGCGTTTGGGGTTTTCATTCTCAAACTCCC
Gl_141263_Class_I	N/A	N/A	*	0	Unique_Gl	Tm1_Mira454_Contig_59961	ACAAAGCTGTATTGGACTCGAAGTGTTGAGCATTCTTTTTTCTCTTTCCG[A/G]TGACTTTCATACCACTGCGATCGGATTTGCCAACATTGAAATCAACGGCC
Gl_141264_Class_I	N/A	N/A	Chr02	17456740	Unique_Gl	Tm1_Mira454_Contig_59961	AAGAGGCAAAGTTGAATTCAACAGCAGAGGGGGGAATGAGAGGAAGTTGG[A/G]TTATGTCAGGGACCAGATGCTTGTGTAACTCTTCATCTTCATATTCTGCA
Gl_141282_Class_I	N/A	N/A	Chr03	4129199	Unique_Gl	Tm1_Mira454_Contig_59971	CGTAGGGTAAGGGTTGGTGCCAATAGTTTTTGTGCTACTCAAGCATTAAC[T/C]TGGTGTTTCTTCAATTCCTTCAATATTTCCTTTGATAGTTGTTCAGCATT
Gl_141348_Class_I	N/A	N/A	Chr09	4087165	Unique_Gl	Tm1_Mira454_Contig_60014	TTTTTCCTCCAAACAGCCCATACACACGAAGAGACTTATAATTATGCCCA[T/G]TTTTTCGACGAAATGTCGATGATAAAAGCTGCTTACAAGCTAGATTTGTA
Gl_141391_Class_I	N/A	N/A	*	0	Unique_Gl	Tm1_Mira454_Contig_60046	ATTCTTTTCCAAGCAACTTCTCATCAGCGTGTCTGATATCTTGCTGCCCA[A/G]TTTGCTTACCACCAATATCAACATTGGAAGAGGAAAAGAAATTCTGCAAG
Gl_141393_Class_I	N/A	N/A	Chr05	24257511	Unique_Gl	Tm1_Mira454_Contig_60047	AATATAGAAGGCTTGTATGTGAATACAAACTGTCACAGGTACAAGTTCTC[A/T]TATGTTCAGATAAGTTGAGCCTTTTTAAGGTCAGAAACAACACCACTGTC
Gl_141486_Class_I	N/A	N/A	Chr13	7391673	Unique_Gl	Tm1_Mira454_Contig_60129	AAGCTTGTGTGCTTTGCAGAAGCCATCAACAACAGCTGTGTATATTACAA[T/C]TTCCGGGATTGTACCCTTTTCCCTCATTAATCCAAAAAGCTTCATTGCTT
Gl_141492_Class_I	N/A	N/A	Chr04	61394155	Unique_Gl	Tm1_Mira454_Contig_60134	AGAGGTTTCAAGATTACCAAAGATCAAATCTTGTAAATAGGTGTGATTCC[T/C]AGGAGATCGAAGCATTTTCGCATAACCACGGCAGTTGCTTCACATAATAG
Gl_141631_Class_I	N/A	N/A	Chr03	40481908	Unique_Gl	Tm1_Mira454_Contig_60217	TCTTTACCATCGACGGTACACCCAACGGAAACACAGGTGCCCAGAATCTC[T/C]TTCACCGTCCCTCTCAAATCCTTAGCCATGGACCTCGGCCTCATTACTTT
Gl_141638_Class_I	N/A	N/A	Chr11	8232473	Unique_Gl	Tm1_Mira454_Contig_60220	ACATACAGTGTTCCATCCAAATGATCACACTCATGCTGCAGTATACGTGC[A/T]TGCCACCCAGAGGCATCTACTTTGATAGGCTGGCCATCGTGACCGAAACC
Gl_141657_Class_I	N/A	N/A	Chr08	42348612	Unique_Gl	Tm1_Mira454_Contig_60244	GCAGCTCCAACAGCCAATACAGACACAAATATCCTCTGTCGTAACTCTTC[A/G]AGATGATCAAATATGGTCATTTCTTTATCATCTGGGAGGAGATCTTTATC
Gl_141702_Class_I	N/A	N/A	Chr06	12426067	Unique_Gl	Tm1_Mira454_Contig_60269	GCGGCCAAACACGAACCATATGCAGCAGCTCCTTGATGAAGTCCTCTTTC[A/G]GCACCGAGTATTGTGGTCATGAATACAATGGAACCACCTGTTTTATGGTC
Gl_141760_Class_I	N/A	N/A	Chr03	7206278	Unique_Gl	Tm1_Mira454_Contig_60312	CGGCCATCCTCCACCGTCAGCTCATATTTGGGTATCTTATCAGCATCGAC[A/C]AGGCCCAATGTAATCAAATCCAGCCCCGGAGTTCCCATAATCATAGGTTC
Gl_141779_Class_I	N/A	N/A	Chr02	417273	Unique_Gl	Tm1_Mira454_Contig_60346	TATAGATACGATGGTCGCAAGACAACTCTGCAGAAAGGGTTACTCGGTTC[A/G]AATGCTTTGGCTGCATTCATTGCCCTTTCTCTTTCTTCGGCTGTCACGGT
Gl_141850_Class_I	N/A	N/A	Chr04	61738680	Unique_Gl	Tm1_Mira454_Contig_60419	AAGGGAGGAATGATCTTATTATCGACATGTTATTGACCCAATGCCCCTTG[A/G]TAATTACTAAAGCCACCACGGTTATCATGTTCCAATCCATCGATCCGTCG
Gl_141869_Class_I	N/A	N/A	*	0	Unique_Gl	Tm1_Mira454_Contig_60426	GTCAAAGACCACCACTATAGCCGCCATTTTTAGGGGACTCTCCGACACCC[T/C]CGCCTCAAATCTGTTGACTATTTGGGGGGTGGGGAGACTGTATCAGATTG
Gl_141910_Class_I	N/A	N/A	Chr07	17375594	Unique_Gl	Tm1_Mira454_Contig_60473	CCAATGCATGCAAAGCGATAAAGCCACTGCTTTTGCTCTAATTCTGGAAG[A/C]AAATATTTCCGGAAGAAGAAGAGCAGGCACAGGACCAGCGCCAAGTGAAA
Gl_141944_Class_I	N/A	N/A	Chr09	69516218	Unique_Gl	Tm1_Mira454_Contig_60510	TAATTGCTGTCGTATTGGTATTTCTCAGAAGTAGGTGGTGAAGGTTCCGC[A/G]ATTTTCCCGTTTCTGCTACTTGAAGAGTATTGAGCGGTTGTTGATGAATA
Gl_141955_Class_I	N/A	N/A	Chr13	42911413	Unique_Gl	Tm1_Mira454_Contig_60530	GGTGGTTCTAGTTTCAAACTACATCAAGTGACTCCAATGACAGCATACTA[T/C]GGTGTTCCTAATGGTGGCATGAACCAGTATGGATCTAGAGAAGCTCCGAG
Gl_141962_Class_I	N/A	N/A	Chr01	1468556	Unique_Gl	Tm1_Mira454_Contig_60537	ATGGTACCCGTCGGCGAGTCTTCCAACAGCTCCGCCGCTTCCTCTTCCAC[T/C]AAGAAACCCAAGCGTTTCGAGATCAAAAAGTGGAGCGCCGTTGCCCTTTG
Gl_141964_Class_I	N/A	N/A	Chr04	58007534	Unique_Gl	Tm1_Mira454_Contig_60548	ATCGTTCCTCGTGGAATCGATGCGAGAACTTCATCTTTCAAATCCTCCCT[T/C]GGAACTATGTCAACTAAGAAATCGAATATGTCAGTCCTGGTAATAGCTGC
Gl_141965_Class_I	N/A	N/A	Chr06	32021627	Unique_Gl	Tm1_Mira454_Contig_60549	AAAATACCAAGCTTATTGAGTGATGCTGAGAGGTCAGACAACAATGGATA[T/C]ACTTGATCAACAGCCACCATGTTGAGTTTCAATGAATCCATGGCAGTAAT
Gl_141966_Class_I	N/A	N/A	Chr07	10215061	Unique_Gl	Tm1_Mira454_Contig_60552	CCATTAAGAGGGTCTTCCAAATCAACGCCTTTGAAAACATAATGTTTTAC[T/C]ATGAGCAACCAAAATTTCATTGAAAACAGACTAGGGTTCAAAAAACAACC
Gl_141983_Class_I	N/A	N/A	*	0	Unique_Gl	Tm1_Mira454_Contig_60556	GAGTCCGATTCCAGCTGCCAGCTGCTGTTGATCATTGCCGGCAATCGAAG[A/G]GGTAACTTGAGCCAAATAGAATTGTAGAAGAGAAGAAGTAAGGGGTTCGG
Gl_142005_Class_I	N/A	N/A	Chr10	14497367	Unique_Gl	Tm1_Mira454_Contig_60584	ATAAACCTTCGAAGCTCTGGTCCGACGTAAACTGCTAAATATCCCTTAGG[A/G]ACATCGGGCGGCGGTTCGGAACCGTGGCAACTGTCCTCATCAGAATCAAA
Gl_142040_Class_I	N/A	N/A	Chr09	18592888	Unique_Gl	Tm1_Mira454_Contig_60605	TTTATGACCATGCCATCAAGACCCACGTTGTTGTTTGGTGCAATCAAAGG[T/C]GCGCTTTGTGGTCCGTAGATTGGCTGGTGGAACGGCCAGGCACATTGACC
Gl_142057_Class_I	N/A	N/A	*	0	Unique_Gl	Tm1_Mira454_Contig_60618	CAAACAAATGAAAAATCTTCAACAACAGCGGAATTTCTATGAGCTTTTAC[T/C]TCAGCTAGTCCAACATTATGGCTTTTTACTTGAGGAAGAGATCGAGGAAT
Gl_142100_Class_I	N/A	N/A	Chr07	9668779	Unique_Gl	Tm1_Mira454_Contig_60665	GTTTTCTCTAGATTCCCGTTGAAGGGATCTTCTTGGCTAATGATGTTATT[A/C]TGGGGAAAACTTAATGGGGATTGTAAATAGTGAAAATGCTGCTCTTCACT
Gl_142101_Class_I	N/A	N/A	Chr07	9668867	Unique_Gl	Tm1_Mira454_Contig_60665	GCTGCTCTTCACTTGCATCTTCATCTGTACTGCTCGTTTTGTTTTGCTCC[A/T]TTTTTACTTCTTCTGGCTCTTTTTCTGAAACCTCCGGGAGCTGCTTCAGC
Gl_142171_Class_I	N/A	N/A	*	0	Unique_Gl	Tm1_Mira454_Contig_60733	ACTAAATACCACAAAGTCAAGTGATAGTCCATTATTAGAGTAAGGGCAAT[A/T]AGAAAGATCTTTCCAAAAAACAATGTATCAGCAATGAAAGCCTCCCATGT
Gl_142220_Class_I	N/A	N/A	Chr12	25122014	Unique_Gl	Tm1_Mira454_Contig_60760	GAGAGAATATCATTTACATGGGCTCGAATGAAAGCTCCCATTTCATTTAC[T/C]GTTTCTTCTGATAGATACAATTCTGGAAGAGGTGGTGCAGGTCTGTTAAG
Gl_142225_Class_I	N/A	N/A	Chr11	20258122	Unique_Gl	Tm1_Mira454_Contig_60764	CACTTGAGCTGAAACCCTAACCCTAACTTATTATTTTCATCGTTCTGTTC[A/G]CCATTCTTCTTCTCGTCTTCTTTGAAGGGGCTTTTTCCATACAGCCAATA
Gl_142271_Class_I	N/A	N/A	Chr09	9847420	Unique_Gl	Tm1_Mira454_Contig_60799	GGAGGGGCCATTAGCACTTGCAGCATTGCCATTTGGATCAAGTGTCTGGT[T/G]GCTTGTGCTGATTGAGGAGATGCTTCCCTGTGACTGCACGGCACTGTTAT
Gl_142277_Class_I	N/A	N/A	Chr10	56082386	Unique_Gl	Tm1_Mira454_Contig_60801	CTTCGTTTCTTGGCTTCACTGTAGAGTATAACCCCGAAGACCGTGAGGGT[A/G]TAACCGAGCATCCCAGTAACGGAAACTGGATTTCTAAAAATTAAAATCGA
Gl_142312_Class_I	N/A	N/A	Chr08	3811430	Unique_Gl	Tm1_Mira454_Contig_60824	TGAAACTCTTTCTTTTTCTCTTCAGCCTTCATTTTGGTGAGACTAGGCTT[A/G]TATATGATCACAGTCCGACCAATTTGTCCAACGACGACTGAACCGGTTGC
Gl_142313_Class_I	N/A	N/A	*	0	Unique_Gl	Tm1_Mira454_Contig_60824	ACGACTGAACCGGTTGCTTGCTCTAGTTGGCTCACCACATCCTCTAGCTC[T/C]CCAGGACAGGTCCGGTGAATTTTGATCTTCAGAAGCTCATTGGCTTCAAG
Gl_142350_Class_I	N/A	N/A	*	0	Unique_Gl	Tm1_Mira454_Contig_60873	AGATTTTTAATCTTGGTTGTTCCGGGAATAGGAGAAACATCATCCCCTTG[A/G]TGAAGAACCCAGGCAAGTGCAAGTTGTGCCGGTGTACATCCATGCTTTTC
Gl_142365_Class_I	N/A	N/A	*	0	Unique_Gl	Tm1_Mira454_Contig_60892	CCACAGGTCAAACTTCCCATTCACGAAATCGTAATGTGCACCTTTCAGGG[T/C]CACTGTTTTCTTCACCACTGCTTCTCTCACAAACGGATACGTCAATAGGT
Gl_142435_Class_I	N/A	N/A	Chr08	50522244	Unique_Gl	Tm1_Mira454_Contig_60997	CTCCATGCAGCTTCTCAGTCACTGCAGTCTGAGATACACTTTGCCAGCCC[C/G]ACCAGTTGCAGACCATTTAAAGCTCCACATTTTGTGTTCCCTTGTAACTT
Gl_142465_Class_I	N/A	N/A	Chr01	10997994	Unique_Gl	Tm1_Mira454_Contig_61021	AGGTGAACAGTGCCGGAATTGTCTGTGAAGTTCAAACTGTATTGGCTACC[A/T]GCGAGGGTACTAACAGGGCCTTTGGTACTAAGCTTGTTGAAGTCGGCGAG
Gl_142551_Class_I	N/A	N/A	Chr01	53050832	Unique_Gl	Tm1_Mira454_Contig_61095	CGCCACTCGTGCTGGATGAGTGCACTTGCCTTGCCAGCATTGTTCACCCG[A/T]GCCTTGATTGTGGTTAATGGATCCAATGCATGTTGTGTACCCACGGTGAT
Gl_142555_Class_I	N/A	N/A	Chr13	51417464	Unique_Gl	Tm1_Mira454_Contig_61098	GCAATATGAAAGCAGATTTTATAACTTCTATAAACGACCCTCTCCCTTGT[A/T]GCAGGCTTTCTTCGTCAGCCTCATCACCAGTTTCTTCGTAAAAGGAAGAA
Gl_142620_Class_I	N/A	N/A	Chr10	20080651	Unique_Gl	Tm1_Mira454_Contig_61157	AAGTAGGACTGTGATTTTGTTATGACCTCAGGTCGAGAAAATAAAGAAAT[T/C]GGTGAAGTAAGGTTGTGCTTTCCAAGAACAAGCTTCCAAACGTCTTTGTT
Gl_142670_Class_I	N/A	N/A	Chr06	2909220	Unique_Gl	Tm1_Mira454_Contig_61202	ACAGCCTGCCTATTTTAGAGGACCCGAAGCTGTGCAAGGAATGCGGCACA[A/G]AGATCCAAGAAGAGAAACTGAGGTCCCTGAACCCTTTGAAGATCCAGCAG
Gl_142697_Class_I	N/A	N/A	*	0	Unique_Gl	Tm1_Mira454_Contig_61234	CTAGATTTCAGGCGAGAGCGAAACTGCTCCAAACCTTTTTCAAGAATGTC[A/G]TAATAACTACCGTTATTCTGCTCTAGAATCGTTTTAAACTCGGAACGATA
Gl_142698_Class_I	N/A	N/A	*	0	Unique_Gl	Tm1_Mira454_Contig_61234	CCGCGGATTCCTCTCCTCCATTGTTATCATGAATTCTGATACCAGCACCA[C/G]TTTTATCTTCTGTAGGTAGTCTTTTTTGTGACTCAGACACAATCGTCTTA
Gl_142707_Class_I	N/A	N/A	Chr13	779725	Unique_Gl	Tm1_Mira454_Contig_61244	GCAGATTTTCCAATCGACCAGGATCAATCCACTTTGGGTTTGTCTCTAGT[C/G]AAATGGAGAGGGGACTTGGCACTGGGAGCCAATTTTCAGTCTCAGTTATC
Gl_142796_Class_I	N/A	N/A	Chr10	4349598	Unique_Gl	Tm1_Mira454_Contig_61324	TCTGGATAATGTTCCTGTAAAACATGTGCTGTTTCCCGTGTCACTTTCAG[A/C]GATATATGTGACAAATTGAAGCCATTGAAGTCAATCAACCAGACCATCTG
Gl_142828_Class_I	N/A	N/A	Chr03	44864858	Unique_Gl	Tm1_Mira454_Contig_61361	CATTTGAAAGTCGACAACCTTGGAAGCTTATCTCTTAGATAATACAGCCT[A/C]GCCCTCCGGACTTTCCGGTGTTTGACTACTTTAATTTCCTTTATGTTCGG
Gl_142834_Class_I	N/A	N/A	*	0	Unique_Gl	Tm1_Mira454_Contig_61369	ACACCAAGTTTCTTGAACAAAGATTTCACCTCGGACGAAAACGGGCACCA[A/G]CTCTTGGAGTAAACAACAACTGGGTTATCAGCCACGGTCTTCGTAACACT
Gl_142850_Class_I	N/A	N/A	Chr02	3331503	Unique_Gl	Tm1_Mira454_Contig_61391	GCTTGGAGAGGAAGGCACCATTTCCATTTCACTCCATTCAAAGTAATTGT[T/C]GCTTCCAATGTCTCCTTCAATACTGCATGAACCAGCATTCACCATTCTAA
Gl_142905_Class_I	N/A	N/A	Chr02	10604922	Unique_Gl	Tm1_Mira454_Contig_61482	CCTACGTTCCTCTGCCTCACGCTCCTCATCCTTTTTCCTCCGCATTTCAG[T/C]ATATCGATCCTGTTTAGTCTGCCTTGACTCACGAGCAGCCTCTTCAGCCC
Gl_142907_Class_I	N/A	N/A	Chr05	3703854	Unique_Gl	Tm1_Mira454_Contig_61487	GCACCATCCACCTGGTACAACTTTTCCGGGGCTGCGTTTCAAAATTTCTC[T/G]GTCGATACGGTCGAGTACTGGACTGTCAAACTGGAAATGTGTCGCAAAAG
Gl_142908_Class_I	N/A	N/A	Chr05	3703717	Unique_Gl	Tm1_Mira454_Contig_61487	GCTTGAGTGAGAGAGGCTTTGTTGAAATGGTTTTGTTGAAGGCTACATGC[A/T]GTAGGTTATGGTTTATCACAGTTTTCTTGTACTGGTCAGAGTTACAAAGG
Gl_142930_Class_I	N/A	N/A	Chr11	60624819	Unique_Gl	Tm1_Mira454_Contig_61512	TACATCCCAAAAGTAACATACATTCTCAAAGTTTCCAATACTTAACGAGT[A/G]AAAGCATAAAGTCCAACACAAACATAGATCAAAAGGGCAAGAGGAACCAA
Gl_142931_Class_I	N/A	N/A	Chr10	59705185	Unique_Gl	Tm1_Mira454_Contig_61513	CAAAACTGCAAGCAATTTAGAGACATGGGATTTGGCATCATCCACACTTG[T/C]AGCACTCATCATCTCCCTCACAAACAAGTCCACCCATTCAGCACCATCAG
Gl_142966_Class_I	N/A	N/A	Chr08	50126409	Unique_Gl	Tm1_Mira454_Contig_61565	AAATCAGTTATAGAAAACTGTGGTAGCGGATTACTTACACAGTACGCACC[A/G]GAAGGGGTCCACATATACAAATGAGAGCTGCCAGTGCAAAGAACAAGACG
Gl_142982_Class_I	N/A	N/A	*	0	Unique_Gl	Tm1_Mira454_Contig_61586	AATCTGGTTCACTAGAGTGTCTTATTCTCTTGGCTTCTCTAACTCTTCCC[T/C]TCTTTGGCTTTCCTTGCCCATTGGCAAAGTAACCTCCACCCTTAGACCGA
Gl_142983_Class_I	N/A	N/A	Chr10	36707762	Unique_Gl	Tm1_Mira454_Contig_61588	TAGTTGTAGTTGGTGCGAACATCACGAAACCCATCATGCTTGTCAGGTCC[A/T]GCTACCATGGCTCCCACAAGTGTGTTGGGGTTTGGTTTTGACGTATCCCT
Gl_142986_Class_I	N/A	N/A	Chr06	42708829	Unique_Gl	Tm1_Mira454_Contig_61591	GCTGGAAGATGTCAGGAAAAGTCATGGTGTTAACGCTCAAGATTGATAAT[A/G]TAATCTCTTTATAACCCATATGGTAAGGTATCAAAAGTTGAAACCAAATC
Gl_142988_Class_I	N/A	N/A	Chr07	11195341	Unique_Gl	Tm1_Mira454_Contig_61594	AACAGTATCTTCGAAACGTATTGATGCTCACTTGAAGTCTAAAATCTAGA[C/G]TAAGCAAAAATTTCATCTCCAACCTGTTCAATTCAGCTGTGCTTATTCCT
Gl_142991_Class_I	N/A	N/A	Chr07	11194633	Unique_Gl	Tm1_Mira454_Contig_61594	GTGGAGTACCAATAGCTCCTTTACCTAATCTTTTGAGTCCCAAAGCAAGG[A/T]ATATATCCGAATCCAAATCCTCGGTGTCAATTGCAAGAGTTCCCATAACT
Gl_143005_Class_I	N/A	N/A	Chr11	9390029	Unique_Gl	Tm1_Mira454_Contig_61601	AATATGGTATTCTTGTCAATTCCAGTTGACTTGTCACCAGACAATGCCAC[A/G]AGTGCAGCAACCAAACCAGCATTGCCTGCAAGAGTTGGTTCAGTGTAGTT
Gl_143083_Class_I	N/A	N/A	Chr12	4705155	Unique_Gl	Tm1_Mira454_Contig_61704	GGCATCAAGACTTGCACCTTTCTTTAATAAGACTTTGATTACTTCTAGAT[C/G]GGACCCTTGAACAGCATAGTGAAGTGGAGTGAATCCCTTGCGATTAGTGG
Gl_143093_Class_I	N/A	N/A	Chr12	5422799	Unique_Gl	Tm1_Mira454_Contig_61720	CAACAGTGTCGTGCTGCTTATGTGAAAGCAATTGAGGTTCTAGTTGAGCT[T/C]GCTTCTCTTCAGACATCATTCTTGACACTTGACGAGGCAATCAAGACTAC
Gl_143094_Class_I	N/A	N/A	Chr12	5423021	Unique_Gl	Tm1_Mira454_Contig_61720	CAAGGTTATAAGAAGAGGGAGATAGAGAGACAGCTTGCAGAGGCCAAGCT[A/G]TTTGCTGAGGAACAGGTTGCAGAGAAGGTTTCCTTGAGAAAAGGGGTCTC
Gl_143116_Class_I	N/A	N/A	Chr02	49750587	Unique_Gl	Tm1_Mira454_Contig_61760	CGAGCTCTTTTCTCACTCTCATCCTCTTTTCCTCCTCGGTTTCTTCTCTA[T/C]CTGCACCTTCACCTTCACCTTCAGTTTCCTCTGCTTCCGCTTTACTCTGC
Gl_143142_Class_I	N/A	N/A	Chr11	18371268	Unique_Gl	Tm1_Mira454_Contig_61778	AGGGCTGATCTTGTAAGGGATGTTGACACCGCACTTGCCTGGGAGTCCGC[T/C]TGCAATACCATAGTTGATGCCAGAAATGCCGGCGGCCGCACTTTTGATGC
Gl_143185_Class_I	N/A	N/A	Chr10	57823991	Unique_Gl	Tm1_Mira454_Contig_61828	TACGCACTGGTTTTACATCCAAAACTTCAGATTTATTGATTGAATTTGGA[T/G]GAACAGTGTTTCCACCCATCACTCCTTCCATTTCAAACGAAAATCAAGTC
Gl_143202_Class_I	N/A	N/A	Chr06	49263866	Unique_Gl	Tm1_Mira454_Contig_61853	ATCAACGGCCAGTTACGACTTCGGAATTTCCGGATTCTCATTGCGACTTC[A/G]AATCCATCTAACTCGGGCATCTGAAGCTCCAAAATGACAATCTGGAAAGG
Gl_143224_Class_I	N/A	N/A	Chr09	7456678	Unique_Gl	Tm1_Mira454_Contig_61875	GCTTCCCAAAACAACTTCAATAACTCCTCGAATGGAGGAGTTCTGAGTTC[A/G]TCAATGGATGAAACACTCGGAAGGTTGAATGACCTCTTCCTTGGAGTCGA
Gl_143251_Class_I	N/A	N/A	Chr01	29734335	Unique_Gl	Tm1_Mira454_Contig_61902	TCAGCCTGCAACCTTCCAACAACACTCAAAAACTCCCCAATTGTGGACTC[T/G]ATTCTTTCATTCAATGCTTCGGCTACAGCCTTCCCTAAGAAAAAAGCATC
Gl_143252_Class_I	N/A	N/A	*	0	Unique_Gl	Tm1_Mira454_Contig_61902	GCATCCAGCACATTCCTGCTTTCATTATCACCTGAACCAGGAGCACCACC[A/T]CGCCCAGTGCTACTTCTGGAGATAACACTACTTCTGTGAATCAGTCTGGG
Gl_143306_Class_I	N/A	N/A	Chr04	47152397	Unique_Gl	Tm1_Mira454_Contig_61987	TCATCACTCCTCGTGTGGTAGTAAGAGCTGTAGAATGTCACTCTTGTCCT[C/G]GCTGTATCAGCTTTGAACATTAAGCTTGCAGCCTTGAATTCACCTTTTCC
Gl_143314_Class_I	N/A	N/A	Chr05	32168731	Unique_Gl	Tm1_Mira454_Contig_61992	TGGTTCAGAGCAACTGCATCAACTTCAAGACTCTCTGAATTACTCATTAT[A/G]CCATTTTCATCCTCCATAGTTGTTTTAGGTGAATCTCTGAATGATGATGA
Gl_143335_Class_I	N/A	N/A	Chr05	11973571	Unique_Gl	Tm1_Mira454_Contig_62008	TGGATTGTGGATGACTCCTTTTCCTTAAGGTTGTGATGGAACATACTCTC[A/G]AAAACAGGAGAACTTGCAGATAGAACTGCTTTGTGTGCTCTTAGAGTACC
Gl_143347_Class_I	N/A	N/A	*	0	Unique_Gl	Tm1_Mira454_Contig_62023	AATACCCTCATTGAGTACTTAATTCAAGATCATGCCAGGTATTGTCATCC[A/G]CTTGTTGAGTCTCATGATTTGAGTCTTCGGTATCATCAGTTCGAGCAACC
Gl_143399_Class_I	N/A	N/A	Chr03	7206278	Unique_Gl	Tm1_Mira454_Contig_62111	CGGCCATCCTCCACCGTCAGCTCATATTTGGGTATCTTATCAGCATCGAC[A/C]AGGCCCAATGTAATCAAATCCAGCCCCGGAGTTCCCATAATCATAGGTTC
Gl_143410_Class_I	N/A	N/A	Chr03	37859008	Unique_Gl	Tm1_Mira454_Contig_62122	GGCCTCTGCTGCCCATGACCAAACAATCAAGCTTCAAATCTGCAACAGAT[T/C]CACATATTTTATCCCTGGCATCACCCCAGTAAATCTTTGTGACAATATTC
Gl_143435_Class_I	N/A	N/A	Chr09	4087165	Unique_Gl	Tm1_Mira454_Contig_62147	TTTTTCCTCCAAACAGCCCATACACACGAAGAGACTTATAATTATGCCCA[T/G]TTTTTCGACGAAATGTCGATGATAAAAGCTGCTTACAAGCTAGATTTGTA
Gl_143461_Class_I	N/A	N/A	Chr09	67612085	Unique_Gl	Tm1_Mira454_Contig_62182	TTCCGCTGCTCAAATTCCTTTAACAGATTGCCCAGTGCATTCAAAGAACC[A/G]TTCTCTCTCCCCCCAACAACATCAGGCATAGCACCAGAAAATAAGACAGG
Gl_143494_Class_I	N/A	N/A	Chr05	57151424	Unique_Gl	Tm1_Mira454_Contig_62217	TAGAGGACATTGCCAAGCTGGTGCTGAATTATGTTGAAGTTTCTTCCGTT[T/G]GGCCAGTCGTACCAGAGGTCGATTACCTGCAGAATTCCACTATAGTTCAT
Gl_143509_Class_I	N/A	N/A	Chr05	49673168	Unique_Gl	Tm1_Mira454_Contig_62252	GCACCGGTTCGGTTTCCATGAAGGATGGTTTGAAAAAATCAGGAGAAGAG[T/C]CCGAGAAGTATCGGGAGAGATTAAGGTTTTCAGGGGTCCAAACTGGAAAT
Gl_143524_Class_I	N/A	N/A	Chr12	15219075	Unique_Gl	Tm1_Mira454_Contig_62281	GGTAACTGGTCAATCAGATCCATTGTTGCCTGCAAACATGCATGGAGAAT[T/G]TTCTTTTCCAACCTAACAAGCTGAGTGGCAACTCGTTTCTTGGGATTCAA
Gl_143526_Class_I	N/A	N/A	Chr05	61870600	Unique_Gl	Tm1_Mira454_Contig_62286	AAAGCGACAAGGGCTTTAGCGATGCTTTGACGGATAGCGTAGATCTGAGA[A/C]GTGTGACCTCCACCTTTGACTCGGATCCTCATGTCAACGCCGGCAAAACG
Gl_143550_Class_I	N/A	N/A	Chr09	22419246	Unique_Gl	Tm1_Mira454_Contig_62317	GCCACTTCTTTCAATCCCATCAACAAACTCTCCCCTTCAACATACGCAAA[T/C]GACAAGTTTAAGTTCCCAACATACCTCCTATCCATACTTCCATTCACCAC
Gl_143602_Class_I	N/A	N/A	Chr11	4439397	Unique_Gl	Tm1_Mira454_Contig_62378	GGGTTTCCACCATCCTGTGTTGCATCTCCATTGAGGAAGGCATCAATAGT[C/G]GCGTCCCAGTTTCCTTCAATAAATGGTGGCATTTGGAAGTATTTCATCTG
Gl_143603_Class_I	N/A	N/A	*	0	Unique_Gl	Tm1_Mira454_Contig_62378	ATCTGGTTGTCCAAAGCCAACAGCTCGTCCGACAAGGTCTTTGCGGAGTT[C/G]TCTTCAGCATGCATAAGATTGTCAGAACTTGGTTTCAGCTTCTTGCTAGG
Gl_143607_Class_I	N/A	N/A	*	0	Unique_Gl	Tm1_Mira454_Contig_62393	ATACGGTAATATCCATCTTTCACTCTAGTTTTAGATCCGCTGTACCAAAC[A/G]GGCCTAAATGGCAATGTCATTTTATAAATTCTATAACCTCTGCAGCTTTT
Gl_143655_Class_I	N/A	N/A	Chr09	63898807	Unique_Gl	Tm1_Mira454_Contig_62468	GAGCAGCAACTTATCCAACTTCTCAACTGTAATCCCGACACGTCTTGCTA[A/T]TTCTTCTTTGGAAGGATAATGGTTTCCTTCCTGAAAGCACGATCTCTTTG
Gl_143876_Class_I	N/A	N/A	Chr04	60093511	Unique_Gl	Tm1_Mira454_Contig_62870	AAATCCAACGGCGTATTCAGAGTAATAAGGTCTCCCGTAATCAAAGAAGA[T/C]GAGTAGGGATTTGGCTAATAGCAGCGTGATACCTTGTGACAAACCAAGCA
Gl_143929_Class_I	N/A	N/A	Chr06	47765042	Unique_Gl	Tm1_Mira454_Contig_62973	AGATGCAAAACTGTCTTTGGCCACTTCCCTTTACTAATGAGCTGTGCACC[A/G]GTTACGATAAAAACACCATTTGAGACTTCTTGTAACCAGTTAGGGTCATG
Gl_143983_Class_I	N/A	N/A	*	0	Unique_Gl	Tm1_Mira454_Contig_63077	CTTCCTTTTACATCCGTAGTTTTACGAGATAGGGATTCCCTTGAAGGTGT[T/C]TTGGTATATATCATCGATCCACGCCTTGTAAATGAACTATTTGCTTTACG
Gl_144024_Class_I	N/A	N/A	Chr06	47476144	Unique_Gl	Tm1_Mira454_Contig_63146	GCAGAAGCAGCCACATGATCGCTCAAAGCTTTACAGGCTTTCTCGAGTAT[T/C]GTCTGTAGGTATTTGCTTTGTGCTTCAATCCGAAGTTGAAGATGACGCTG
Gl_144036_Class_I	N/A	N/A	Chr12	1805988	Unique_Gl	Tm1_Mira454_Contig_63156	GCCTATGAAATAGCTTTCGATTAATTGAAGATTTAGGCAATGGTGAAGAA[A/C]CAGCATCATGCAACGACGAACATGGTGATAAAGACGATGAAGATGATGTA
Gl_144046_Class_I	N/A	N/A	Chr02	417273	Unique_Gl	Tm1_Mira454_Contig_63169	TATAGATACGATGGTCGCAAGACAACTCTGCAGAAAGGGTTACTCGGTTC[A/G]AATGCTTTGGCTGCATTCATTGCCCTTTCTCTTTCTTCGGCTGTCACGGT
Gl_144049_Class_I	N/A	N/A	Chr04	57633997	Unique_Gl	Tm1_Mira454_Contig_63184	GTGATGCCATGAATATGAGAATTTGCAACAAAGCATCCGGGATTAACCAA[A/C]GTCTGGAATGTGCTGTTTTCACCTCCTGCCAGATCCTGAAGAGCTATCTC
Gl_144055_Class_I	N/A	N/A	Chr09	20420609	Unique_Gl	Tm1_Mira454_Contig_63191	CTTTTGGCCTCTAGCGATAGCTTGAGCCTTGGATGACGGTGATAAGCATC[T/G]GTAATTTATGTTCTTTCCATGCGAAGGACTCCTTGAAGGATTGGTTGATC
Gl_144063_Class_I	N/A	N/A	Chr04	51868050	Unique_Gl	Tm1_Mira454_Contig_63200	AAATGTCACTTCGTTTTCAAATAACAATCTACATGTCCTTGCTGGCTGCT[T/C]CCATCATATTGATTTTGAACACTCCTCATTATCATATGATCCCTAACAAG
Gl_144064_Class_I	N/A	N/A	Chr07	16577016	Unique_Gl	Tm1_Mira454_Contig_63206	TCGACATTGGACGATGTGCTAGCCAACTTCGATACTGACCTTGGCATTCC[T/C]TATGGCTCCCTGCTTAATGACGCTGTCCGTGTTAGCTATGCTGCTCACCT
Gl_144067_Class_I	N/A	N/A	Chr07	26178840	Unique_Gl	Tm1_Mira454_Contig_63214	TAGAAATGCGGAAAGCAGTAGAACTCGTCCCTAGCATGCCAAATTTGTGA[T/G]GCTGTCAAGACATGGCATTTTATCTTCTTTGTGCTGGGCTGGGTAAGGAT
Gl_144075_Class_I	N/A	N/A	Chr06	38412307	Unique_Gl	Tm1_Mira454_Contig_63230	TTGACAAATACGATGTGATCGCCGATGTTTGTCTATCATCTGGTCAGTCA[T/C]CAATGGCAATATTCAGTCATCCCATGTTTTTAGGACCTCAGTTTTCATCA
Gl_144096_Class_I	N/A	N/A	*	0	Unique_Gl	Tm1_Mira454_Contig_63259	AAGATTCTTAGGAGGGAGTCCTACTGGTACAACAGCTATGGATCAGTTGT[A/T]ACAGTTGACCAGGATCCCAAGACTCGGTACCCAGTTGTGGTTCGATTCAA
Gl_144102_Class_I	N/A	N/A	Chr05	53248992	Unique_Gl	Tm1_Mira454_Contig_63268	ACCCTTTTGCCATCTCCTCAATCTGTGCCTCAATCTCCTTCAACCTCTCC[A/T]CAGTGAAAGGATAAGCATCCGCCCCATGACCCATGACCAGACTCCTTGCC
Gl_144108_Class_I	N/A	N/A	Chr11	51284510	Unique_Gl	Tm1_Mira454_Contig_63277	AAAAGGACCTGAAAGATATCAAAGAGCTTTATTACAAGAGAAACAGTGTG[T/C]CTCTTGATCAAGCTGTTGCTAAGGACACCTCAGGGGATTACAAGGCATTG
Gl_144127_Class_I	N/A	N/A	Chr10	37607678	Unique_Gl	Tm1_Mira454_Contig_63309	CAGGGGAGGAAAGTGGAAGAATTAGGCGGAGACTTGATGATGTTATGAGG[T/G]ATACGCTTATTGAGGTCGCGCAGGATTTCAATAAGAGGGCGAGTGATGCA
Gl_144162_Class_I	N/A	N/A	Chr06	42708829	Unique_Gl	Tm1_Mira454_Contig_63344	GCTGGAAGATGTCAGGAAAAGTCATGGTGTTAACGCTCAAGATTGATAAT[A/G]TAATCTCTTTATAACCCATATGGTAAGGTATCAAAAGTTGAAACCAAATC
Gl_144179_Class_I	N/A	N/A	Chr10	7978200	Unique_Gl	Tm1_Mira454_Contig_63363	GAATCCTAGTTCCCGCAGAATCAGTTGAATATTAAGTAGGCGACTGTAAT[A/G]TATCTCTTTTTGTGGTTTCCCTAATTGCCGCGTTTGAATATGAGAGATGC
Gl_144184_Class_I	N/A	N/A	Chr02	62614277	Unique_Gl	Tm1_Mira454_Contig_63371	GCCACACCGAATGGAGAAATGCAGTTCACTCTAATCCCATACCGCCCTAG[T/C]TCACAAGCCGCGTTCTTTGTCAATCCAACAATGGCGTGTTTCGAAGCCGT
Gl_144206_Class_I	N/A	N/A	Chr06	11935494	Unique_Gl	Tm1_Mira454_Contig_63396	AGTACTACCGGCTCCTTTTTTGTGCGCCGATTCGATCGTCAAAGGGAACG[A/G]AGACTTCCTCGGGAACGAAACGACTGCCGTTTTGTGAATGGAACCCACTT
Gl_144288_Class_I	N/A	N/A	Chr09	18180642	Unique_Gl	Tm1_Mira454_Contig_63472	CTCTACTTCTAAGAGCTGCCTCGAAAGCCTTCTGGGTTTCTTGTAATGTT[A/T]TATCAAAGCTTATCTGATTTCCTTCTACTTGCATTACTTGGAGAACGGAG
Gl_144289_Class_I	N/A	N/A	Chr01	4080522	Unique_Gl	Tm1_Mira454_Contig_63478	CCAAGAGCTCTTCATCATCATCGGCCTCTAGAATTGCTGCAATGGCATTG[A/G]AGCAACCATTACCAGCAGCCAACACTAAGCTGGTGATGAAGCAAAGGGAG
Gl_144290_Class_I	N/A	N/A	Chr01	4080585	Unique_Gl	Tm1_Mira454_Contig_63478	CAGCAGCCAACACTAAGCTGGTGATGAAGCAAAGGGAGAAGCCTCTTTTA[T/G]TTAAAGCTGGAGTTGGCGGTGGTGATTCATTGAATGCTTTGCAAAGGGTT
Gl_144313_Class_I	N/A	N/A	Chr09	9847437	Unique_Gl	Tm1_Mira454_Contig_63522	CCATGATTTACAAATTCGGAGGGGCCATTAGCACTTGCAGCATTGCCATT[T/C]GGATCAAGTGTCTGGTGGCTTGTGCTGATTGAGGAGATGCTTCCCTGTGA
Gl_144318_Class_I	N/A	N/A	Chr03	37859008	Unique_Gl	Tm1_Mira454_Contig_63526	GGCCTCTGCTGCCCATGACCAAACAATCAAGCTTCAAATCTGCAACAGAT[T/C]CACATATTTTATCCCTGGCATCACCCCAGTAAATCTTTGTGACAATATTC
Gl_144352_Class_I	N/A	N/A	Chr07	18923324	Unique_Gl	Tm1_Mira454_Contig_63560	TTTCTACCAGTGGCATTAGCTTTCCAGGCTGAAAATGTCCCTGATGGATC[T/C]GTCTGATATAGTGACGGTACACCGGAGTATGGATCAAAGCCCACAATCAG
Gl_144360_Class_I	N/A	N/A	Chr03	38041385	Unique_Gl	Tm1_Mira454_Contig_63564	GCACCAAATGGCCGGAAAAGCTCGTGCAAGTCAGCTTCCCGGGTGTCCTC[T/C]GAAAGATTAGTGACCCGGACAGAGTTCTCGTCGTTTCTGCGTCTCATATC
Gl_144430_Class_I	N/A	N/A	Chr05	58473512	Unique_Gl	Tm1_Mira454_Contig_63658	GAAGCATGTGCCAAGGGGTGAAAACATATATGATCGACAACTCCAAGTCG[A/T]GGATGAGTTCCAGAATGCAACTCAAAGTCTATGGTCTCCAAAGCAACCTT
Gl_144472_Class_I	N/A	N/A	*	0	Unique_Gl	Tm1_Mira454_Contig_63723	CACAAGCATAATCGAGGGCCTTTTGAAGAGCTTGATCCCCTAACCCATCT[T/C]TACATAAGCAATAAGTAGCACTTGAATGGCCAGTCATGGCTAAGAACAGC
Gl_144489_Class_I	N/A	N/A	Chr04	34308673	Unique_Gl	Tm1_Mira454_Contig_63747	AATGGACAAGCCATCAACATGGGAAACATCTTTACATGGGTGTGTGTATG[C/G]ATTTTAAATATATATAAACCAGTACTAAAATCAGTTGGAGTGCCATGATG
Gl_144495_Class_I	N/A	N/A	Chr07	7879337	Unique_Gl	Tm1_Mira454_Contig_63758	TTTCATGCACAGCAATCCTACAATTACAGGATATTGATGTGTCTTTTACA[T/G]GTTACAAAAAAGGAGCAAAAAGATAATGATAGCAAATAAGTGAACATGAC
Gl_144496_Class_I	N/A	N/A	Chr07	7879391	Unique_Gl	Tm1_Mira454_Contig_63758	ACAAAAAAGGAGCAAAAAGATAATGATAGCAAATAAGTGAACATGACATT[C/G]TTGGGCATCTATTCAGTTCCAGTAATCTTATTCTTCAGTGCCTCGATATC
Gl_144505_Class_I	N/A	N/A	Chr12	25068255	Unique_Gl	Tm1_Mira454_Contig_63775	GCCTGAGTGTTGCATAACTGAACCCCTTTGGCCCTATGGAAAATCTCATC[T/C]GGAACCGATGCTGCTCCACTCGTCGCACTCACTTTTCGAGTTGAAAGTGT
Gl_144520_Class_I	N/A	N/A	Chr05	59855549	Unique_Gl	Tm1_Mira454_Contig_63793	CAAATATCAGGTTATCATTACGTTGCCTTGGAGACATCCTTACTTGACCT[A/G]TTGTACTTCATATGGCTCCTAACTAGTTGTCCTGCTGAAATTGCAGACAT
Gl_144532_Class_I	N/A	N/A	Chr02	18488303	Unique_Gl	Tm1_Mira454_Contig_63812	ACGAAAGAAACATGAGCCATGGATGACTCTTCTCTACTTCTCCATACCAT[T/C]CCATTTGCATTTGGTATCTTGAGCAACCTACTTGATGGTGATGTAGCGGT
Gl_144548_Class_I	N/A	N/A	Chr13	4908881	Unique_Gl	Tm1_Mira454_Contig_63867	TCCAAATTTTGGAGTTCATCCCTGTGGAAAGGAAGTGGGAGGTTGATGAG[A/G]CAAAAATGCGCCAGATGCTTTCAAAATTCAAAGATCCTCGAGATCCCCTT
Gl_144592_Class_I	N/A	N/A	Chr12	11061801	Unique_Gl	Tm1_Mira454_Contig_63939	ACAACGGACTCAACAGGAGAGCCGAGAGCAGAGGAAGAGTCGAACTCGTA[C/G]GGGAACTCAGTTGGGAAACCATGAACCGAAACCAACGACTTAGGATTGTT
Gl_144642_Class_I	N/A	N/A	Chr10	8979126	Unique_Gl	Tm1_Mira454_Contig_64027	TCTAGGATGTCCCTCTTGTCGCTGCGAAACACTGTTTTGGCTAAAGGGAC[A/T]GCAAATTCATGCCTCATCCTCTTCAAGCATTTTGCAAGGTTGTTGACCGA
Gl_144662_Class_I	N/A	N/A	Chr09	34162100	Unique_Gl	Tm1_Mira454_Contig_64058	ATTTAACACTACAATAGGCCTGTGCTTCCACCAAATGGATTATTCGCATG[T/C]GGTTGAGCAAATGGAACCATTTGGTTAGCTGGAAATGCCCCCAACCCTGC
Gl_144672_Class_I	N/A	N/A	Chr01	7841629	Unique_Gl	Tm1_Mira454_Contig_64070	GGAGTGAAGACCGGACTTCCCTACATTTGGCACAGCAAAGCGAGCAACCC[T/G]TTTGTGAACCTTAAGAAAGAATACAAAGGAATTTACTGGCAAGAAGAGTT
Gl_144701_Class_I	N/A	N/A	Chr11	51285690	Unique_Gl	TM1_EST_Contig_2	TCCAGGGAATGCTTGTATCGAGCCTGATAAGCTCTCCTCACAGCCAAGAG[T/C]TCTTCAGGGGATCTGGTGCATGAAATTTCAACGATCACATGGTGATCAGG
Gl_144738_Class_I	N/A	N/A	Chr06	2421530	Unique_Gl	TM1_EST_Contig_30	CACCCCCAGTTTTCATGCCACAATACATGCCTCATCATGCAATGTTTCAA[A/G]CCCCATTTCCGGCAGCAGCCCCAACAGCACCACCGGCACCTTCAAACCCA
Gl_144760_Class_I	N/A	N/A	Chr03	7206278	Unique_Gl	TM1_EST_Contig_51	GAACCTATGATTATGGGAACTCCGGGGCTGGATTTGATTACATTGGGCCT[T/G]GTCGATGCTGATAAGATACCCAAATATGAGCTGACGGTGGAGGATGGCCG
Gl_144767_Class_I	N/A	N/A	Chr10	52906288	Unique_Gl	TM1_EST_Contig_57	GTTTATACGGCAATGACATGGAACAACACATTTCACCAGTCGAAGCTGGA[T/C]TGACATGGGCCATAGGGAAGAGGAGAAGAGCAGAAGGTGGATTCTTAGGA
Gl_144770_Class_I	N/A	N/A	Chr08	52638392	Unique_Gl	TM1_EST_Contig_64	AGATAGGGTCATTAGAGCTAATGAAAAAGTGATTCAACAATTCTTGATCT[A/C]TGTCTCTGAAGCTAGGTCTTCCATCAGACTTTTAAGTAGATCACTCAGCA
Gl_144816_Class_I	N/A	N/A	Chr05	58867645	Unique_Gl	TM1_EST_Contig_121	CAGCAGCAGTGCTGAGAAGAGGTTCTGGTGGGACGAGCCGACAATGTCGG[A/C]GTTAAGTTTGCACCAGAGCCACCAACTGGTGTGGGTTAGGGCAAACCACT
Gl_144823_Class_I	N/A	N/A	Chr11	26551632	Unique_Gl	TM1_EST_Contig_136	ATTGTTTGCAACATCGGTCACTTCGACAATGAAATTGACATGCTCGGTCT[C/G]GAGAATTATCCTGGTGTCAAGCGCATTACCATCAAGCCTCAAACCGATAG
Gl_144824_Class_I	N/A	N/A	Chr11	26551706	Unique_Gl	TM1_EST_Contig_136	CATTACCATCAAGCCTCAAACCGATAGGTGGGTCTTCCCTGAAACCAACA[C/G]CGGCATCATTGTGTTGGCTGAAGGACGTCTCATGAACTTGGGTTGTGCTA
Gl_144838_Class_I	N/A	N/A	Chr10	15280932	Unique_Gl	TM1_EST_Contig_164	TGATGGACTGGTCGTTTTTGAGCATGTTGGATAATAACAACACCAATGAT[C/G]GAGGGATGTCCGATTATGGCTTTTATTCAAATTTGGGCCATTTGCCTGGT
Gl_144839_Class_I	N/A	N/A	Chr10	15280855	Unique_Gl	TM1_EST_Contig_164	TCAAATTTGGGCCATTTGCCTGGTGGTGATGATGATCAACTCTATCCTCC[C/G]CCGATTGATGATGATGAAAACGGTGGCAGCGCTTTTTCACCGTCATCGTT
Gl_144842_Class_I	N/A	N/A	Chr13	47382050	Unique_Gl	TM1_EST_Contig_168	GGGTCAGCAAGGGCAAGAAAATTCAGTAGTAGAAGCATCGGGTTCAATCC[C/G]GTGAGCCCGAGTTTTGGTATGGGGAGGACCATGTATAGGGGCAGAAGTGC
Gl_144848_Class_I	N/A	N/A	Chr04	21090556	Unique_Gl	TM1_EST_Contig_175	ATAAGATTAAGAGCTGTTTGGCTGATAGTAAAGTCTGTACTGATTTCCAC[T/G]ATAAGTATCTGAATACTTCTGCCTCGGAGTTTTCCCAGACGCATTTGTCT
Gl_144852_Class_I	N/A	N/A	Chr05	35859988	Unique_Gl	TM1_EST_Contig_177	AAGCTATTGGAAAAGGAAGTAGCCATTCATGAGAGCGACGATGAGAATTA[T/C]GATTCCCATGATTCCAGTTTTCATATGAACACAAGCATGTTTAAAGTCAA
Gl_144853_Class_I	N/A	N/A	Chr05	35859921	Unique_Gl	TM1_EST_Contig_177	GTTTTCATATGAACACAAGCATGTTTAAAGTCAAGGTCCAAGATGAAGAT[A/G]AGAATTACGAGTACACAGAGAAAACTGCACTGATGTTTCAGAACTCATCT
Gl_144886_Class_I	N/A	N/A	Chr11	3618267	Unique_Gl	TM1_EST_Contig_208	GGAATTTTATTTACTGGTGGTGAGAGCCGTAGTATTACAGCATGGGACAC[A/G]AACAGCGGTAAGGTTGCTTATTGCATCGAAGATGCACATTCTACCCGTCT
Gl_144926_Class_I	N/A	N/A	Chr08	10066844	Unique_Gl	TM1_EST_Contig_257	TGTATAGGAGGAAGATGAGCAAAGATCTTGAGCTTGCCAGGCTGAAGAAG[C/G]TGGCCAAAGAGCAGCAACAGTTGAAGGAGAAGGAGGCTGAGAATGAGAAG
Gl_144935_Class_I	N/A	N/A	Chr11	14349114	Unique_Gl	TM1_EST_Contig_275	GTTGTAAATATATATAAGAATGATTTTCTATTCTATATATTATTTGATAT[T/C]TTCTTACCTTAGGCTTAGGGTCTTTGCTTGTTAGCCTGCATGGACCATGG
Gl_144936_Class_I	N/A	N/A	Chr11	14348980	Unique_Gl	TM1_EST_Contig_275	CCTATGTTTGCAAGGCATAATTAGCGATGTTAGGAGAAGTTGATCTTCAT[T/C]AATAAACTGATTTGAGGATGAAAACGTCTTTAGCCAATCCTTTAAATTCA
Gl_145026_Class_I	N/A	N/A	Chr04	61527816	Unique_Gl	TM1_EST_Contig_373	CATAACTTCCTCCGATGATGAAAAGGAAAACAAAATAAGCAACACTTGTA[A/G]TGATAAAGACCAAGAATTTACCCCTTTGTCTCATTTTTTACCTCACAGGT
Gl_145054_Class_I	N/A	N/A	Chr09	29265713	Unique_Gl	TM1_EST_Contig_393	TTTGGATTGGAATGTAAATGCCATTACGTTTTACGAACAAATGGGTGCTA[A/C]AGTTTTGCCTGAATGGAGGATTTGCAGGCTTACGGGTGATGCTCTTCAAG
Gl_145072_Class_I	N/A	N/A	Chr08	39012723	Unique_Gl	TM1_EST_Contig_427	TGAAGTGAGTGCAGATATTGGTAAGAGCAAAGACGGAGAGGGCAAAGAAG[T/C]TACAGATATTGAAAACAAAGCAGTTGCCGCTAGTGGAGGTGGTGGTGCGG
Gl_145075_Class_I	N/A	N/A	Chr05	63407654	Unique_Gl	TM1_EST_Contig_429	GATGCTTTAATGGAAGCTGCAAAGGCTTATCCTGCTTTTGCTGCAACCGG[C/G]GATGATGCTACTCGCAAGAGGGAAGTTGCTGCTTTCTTCGGCCAAACTTC
Gl_145080_Class_I	N/A	N/A	Chr06	41857392	Unique_Gl	TM1_EST_Contig_432	CTGATATCTATACTCTTTCATTCAGGCTTCACCTTGGAAGATTTTCCAAA[A/C]GGTTGGGAAGAAGAGTGTCTAGTTTTGAGCACACCCATGGTTGGGACATA
Gl_145097_Class_I	N/A	N/A	Chr07	18923324	Unique_Gl	TM1_EST_Contig_454	CTGATTGTGGGCTTTGATCCATACTCCGGTGTACCGTCACTATATCAGAC[A/G]GATCCATCAGGGACATTTTCAGCCTGGAAAGCTAATGCCACTGGTAGAAA
Gl_145114_Class_I	N/A	N/A	Chr11	59269820	Unique_Gl	TM1_EST_Contig_479	CTCCAGCAGCAACAAAGAAAGGAGGACGAAAACCGGCTGCTCCAAAAGCC[A/G]GTAAGCCACCTGCAGCAGCAAAGAAAAGAGGTCCAGCAGCAGGCAAGCAA
Gl_145117_Class_I	N/A	N/A	Chr07	41644411	Unique_Gl	TM1_EST_Contig_490	GTTGTTAGGGAACATCTTCCATCTGGGAATGCATGCTTGCGAATTAACAT[A/T]GATGCCACAAGAGCTGGAAATTTTGCTCGCTTCATTAACCATTCATGTGA
Gl_145119_Class_I	N/A	N/A	Chr02	57073852	Unique_Gl	TM1_EST_Contig_492	GGTGGACGAGCAGTCATAGATGAACTGCAAAAGAACCTGCAACTTTCAGC[A/G]GAGCACGTAGAGGCATCAAGGATGACATTGCATAGGTTTGGAAACACATC
Gl_145126_Class_I	N/A	N/A	*	0	Unique_Gl	TM1_EST_Contig_499	GAGTGCCACCGAGATGAGGTTCGGGAACTTCCACCAAAGGCCGAGGTGTT[A/G]GCATGGTCTGAGAAAACAGGGATCGAGATGTTCAAGTATGGAAGTCATAT
Gl_145144_Class_I	N/A	N/A	Chr05	12886994	Unique_Gl	TM1_EST_Contig_507	TGCCACAATGTCCCCCGGTCGTGAACGTGCCCGTGTTATCTTGACCAACT[T/C]CAATGGCATTTCATCCACCACCCGTTATGCCAATAGCATGGGCTTCATGG
Gl_145147_Class_I	N/A	N/A	Chr05	12887145	Unique_Gl	TM1_EST_Contig_507	GATGAGGAGGATGTCTAGTGTGTGGGTTTGGATTTATTTGCATATGAAAT[A/G]TGATGTTGTCTGCTATTTGTTATGTGAATTGCTTCGTTATTTCTACGTTA
Gl_145155_Class_I	N/A	N/A	Chr04	21089826	Unique_Gl	TM1_EST_Contig_529	ACTCTATGCTTCGACTGCCAGTCATGCAAGGCTGGATTCATAGACAACCT[C/G]AGGAGTTCTTGGAAGAAGGTGGCGATTGTCAACATTGTGTTCCTCATCTT
Gl_145158_Class_I	N/A	N/A	Chr07	2328213	Unique_Gl	TM1_EST_Contig_532	AATTTCCCAGCTCTTCAGAGATCCGATCTCAACACAAACTTAAATCCGGC[A/G]ACGGATCCTTTATCGCTGTCACTCAAGCTGTCTTTGCAATCCGATCAAAT
Gl_145199_Class_I	N/A	N/A	Chr11	10098220	Unique_Gl	TM1_EST_Contig_590	AGGAGGATCGAAGCATCGAGGGAAATCGCTGCAACTCTTGCGAGGTCACC[T/G]AATGTGGCATACCTGCCTGGTGGTCAGAACATGCTTCTTGCTATGAACCC
Gl_145235_Class_I	N/A	N/A	Chr04	61036756	Unique_Gl	TM1_EST_Contig_630	GCTAAGAGGGTTACTATCATGCCCAAGGATATCCAGCTTGCTAGGAGGAT[T/C]AGAGGTGAAAGAGCTTAGATTGTTTGTATTTACTTGATTGATTGTGAAAT
Gl_145274_Class_I	N/A	N/A	Chr01	53785625	Unique_Gl	TM1_EST_Contig_675	ATGTGATTGGGATTTTGGCTTTAGGATTTGCAGTGAAAAGCAATGCTGAT[A/G]GTTCAATCTCATGTGGGTTTCCAGCCATATATAACTTTGGGGATTCAAAT
Gl_145323_Class_I	N/A	N/A	Chr04	12013845	Unique_Gl	TM1_EST_Contig_732	AAGTGGGACGACAAAGCCAGCGTCATCCAAAACTACAAGTCCTTTGGGGT[T/C]GTTTCTAACCCTAACTACCTCGGCGTTCGTTCTCGTACTTCCCACATCGT
Gl_145329_Class_I	N/A	N/A	Chr08	37155082	Unique_Gl	TM1_EST_Contig_735	TTTTATGCAACACCCTCAAGCTGCAGCAATGTCACAGCAACCTGGCATGT[A/T]CCCTCAAAAGGTGCCATTGCAATTCAATAGTCCACATCAAATGCAGGACC
Gl_145397_Class_I	N/A	N/A	Chr06	41805639	Unique_Gl	TM1_EST_Contig_779	TCTGCATGACACCCACATCCCCATTTCGAAAGGAAAGCAATGGGGAACCA[A/G]ATCATACCACAATGGATAAACATACAAATGTTGGATCCTCTCATGCTGTT
Gl_145445_Class_I	N/A	N/A	Chr03	2437028	Unique_Gl	TM1_EST_Contig_855	GTACGCGTGTACTTCGTGCAGGGGTTTTACATCGTCACCTACGGCCTCGG[T/C]ATCTACTTGCTGAATTTGCTGATGGGGTTCCTTTCCCCTCAAGTGGACCC
Gl_145461_Class_I	N/A	N/A	Chr13	15147315	Unique_Gl	TM1_EST_Contig_862	ACAGGGACAACAGAAACCGGCTTCAATGATCAAAGCAATGCTGTGGGTCT[T/C]TTCACAAAGAATATAAACTTTTTCTTCACTTTTGCTATTATGACCCTTTG
Gl_145499_Class_I	N/A	N/A	Chr08	53653277	Unique_Gl	TM1_EST_Contig_882	ACTTACAGGGGAACTCACACATGTGTCCATGGAAACCAGCCCGTTCCACC[A/G]CCAGCATCACCAGAAAAACAAGAATATAAATTGACCAACCTTAATACTAA
Gl_145516_Class_I	N/A	N/A	Chr11	43464637	Unique_Gl	TM1_EST_Contig_908	GTTTGGGTCCGGATCCGGAAATGGTCCCTAAACAGATCAAAATCGTGGAT[A/G]CTAAGTCTTCGGTGACCGTAAAATCCGACGTGTATGCCGGATCGGCTTTC
Gl_145519_Class_I	N/A	N/A	Chr13	46133211	Unique_Gl	TM1_EST_Contig_912	TGAAAAGTTTCGATATTAAGACGAACCCGTTTCCGGGATTTCCAACAGAT[T/C]TGCAACCTCAAACAATGGCACTTCTCACTACATGCACTGGTTCCAGCTTG
Gl_145532_Class_I	N/A	N/A	Chr09	8931861	Unique_Gl	TM1_EST_Contig_931	CCTATTATTAAGGGGAAGGCAAGTGTTTGAGAAATGGGGATGATGGCAAG[T/C]GTTTCTTCAATGGAATTTTGGTGCATCCTTAACCTCAGAGCCACTCTTAT
Gl_145546_Class_I	N/A	N/A	Chr04	54721211	Unique_Gl	TM1_EST_Contig_958	AGAACTTGGCTTCAAAGTGGAAAAGACTCAAAAGTCCACGTTTACTTAGC[T/C]GGAGACAGTTCCGGCGGTAACATAGCTCACAATGTGGCCGTCATGGCCGC
Gl_145550_Class_I	N/A	N/A	Chr13	55254586	Unique_Gl	TM1_EST_Contig_963	GCGTCGCTCGCGGTGAAGGAAGAGTGTGAAATTGGCGGGGCTGATGGTGG[T/C]GGTAGATCGGACAGTGGTGATGATAACGAATGGAGCTCGTGGGATTCGAA
Gl_145551_Class_I	N/A	N/A	Chr13	55254658	Unique_Gl	TM1_EST_Contig_963	GATAACGAATGGAGCTCGTGGGATTCGAATAACGGAAATGATGGTACCGA[A/G]TTGTATTATCAGAAAATGATCGAGGCTAATCCTGGAAATTCACTTCTCCT
Gl_145552_Class_I	N/A	N/A	Chr13	55255218	Unique_Gl	TM1_EST_Contig_963	TTTCGTGAAAGCCGAGGAATACTGCGGGAGGGCGATCTTGGCTAATCCAA[A/T]TGACGGGAATGTCCTATCTATGTATGCTGATTTAATCTGGGAAACTCACA
Gl_145553_Class_I	N/A	N/A	Chr13	55255275	Unique_Gl	TM1_EST_Contig_963	GAATGTCCTATCTATGTATGCTGATTTAATCTGGGAAACTCACAAAGATA[A/G]TTCCAGAGCTGAAACTTACTTCGATCAAGCTGTTAAAGCAGCTCCTGATG
Gl_145579_Class_I	N/A	N/A	Chr07	5511630	Unique_Gl	TM1_EST_Contig_1018	TGTTCAGAAGCTGGCCTCTGGTGGATGTGACAATATGGTCAAAGTATGGA[C/G]GCTGTATAATGGGAGTTGGAAGATGGACTACAGCCCTGCCCTCCAGATGC
Gl_145584_Class_I	N/A	N/A	Chr04	6505345	Unique_Gl	TM1_EST_Contig_1037	GTCAGAGTGAGCAAGGTGGGAACAGTCATTATGATCGACTTCCAAGTCCA[T/G]CAAAAGAGGGAAGCAAGGCATCCAGTAATTTGGCGAAGCTGAAAGATCTG
Gl_145642_Class_I	N/A	N/A	Chr03	38041385	Unique_Gl	TM1_EST_Contig_1118	GATATGAGACGCAGAAACGACGAGAACTCTGTCCGGGTCACTAATCTTTC[A/G]GAGGACACCCGGGAAGCTGACTTGCACGAGCTTTTCCGGCCATTTGGTGC
Gl_145646_Class_I	N/A	N/A	Chr10	6095350	Unique_Gl	TM1_EST_Contig_1126	GTGTGATTCAACCGGTTCCTTACATTACTTCGAAAGGAACACTGCGTGTT[T/C]TAATGCGATCTTTCGAGGGCATCGGTAGAGTTTGTATGTCAGAATCCTAC
Gl_145678_Class_I	N/A	N/A	Chr10	54079952	Unique_Gl	TM1_EST_Contig_1154	GCAGAGGCACAGGGTTTATTTTTCATGGAGACTTCTGCACTTGATTCCTC[T/C]AATGTAGCGGCTGCATTTCAGACTGTCGTTAAAGAGATCTACAACATATT
Gl_145685_Class_I	N/A	N/A	Chr07	59362021	Unique_Gl	TM1_EST_Contig_1167	CAGAAACCCGAGGAATCTTCGGAGGAGCTTCTTACACCTCAAAAGAATCT[T/C]TTGAATTCCATTGACACTGTGGAGAAAGCTGTGATGGAAGAACTAAGCAA
Gl_145698_Class_I	N/A	N/A	Chr11	610129	Unique_Gl	TM1_EST_Contig_1188	GAGACGACGTCGTTTGAACCTTACTTGGAAGAAATGGATGTCGTCACGTT[T/C]CTTGATCCTCCTAACTATTTGATTCCTTTGGATCCTGGTTCTTATAATCC
Gl_145723_Class_I	N/A	N/A	Chr13	53508760	Unique_Gl	TM1_EST_Contig_1207	TCTGCTTGGGGGTAGCATATCTGGGATCTTTCTGTTTCAACTTCCCCTGC[A/T]GTGAGTTGTATTTACATTTTACTTATTCAATGTGAAAGAGTCTCCATGTA
Gl_145735_Class_I	N/A	N/A	Chr05	2743040	Unique_Gl	TM1_EST_Contig_1223	CTGATGGATGGGAAGATCGACTGCTTGAAACAAGTGTTTTGTTGAAACAA[A/G]TGCTTGAACCTGGTGCTAGAGGGTCTTATCTTAAAGACTCTGAAAAGGCT
Gl_145782_Class_I	N/A	N/A	Chr09	3404602	Unique_Gl	TM1_EST_Contig_1286	TGGTGTAAGAGGATTCACTTCGCCAGACAGGGGTGTGCACGAGAAGAGAG[T/G]TGGCAACAATAACAATTACAACCACCACAGCAACAACCATGATAACAACC
Gl_145785_Class_I	N/A	N/A	Chr09	13667267	Unique_Gl	TM1_EST_Contig_1296	CATTTGGAGCCACCGGAGTCAAGAGATTGAAGAGTATTGGGATGATCGAT[A/T]GCGTCCCTGGAATGAAGGCACTGGATATGAATACTGCCGAGGACGCAATT
Gl_145821_Class_I	N/A	N/A	Chr03	30209725	Unique_Gl	TM1_EST_Contig_1306	ATTATACGAGTTGAGGCACACCCAATCCCCGAGCATCCCCGTCCACGCAG[A/G]TTATCCGGGAGGGTAGCCTTAGTTGGGGATGCAGCTGGATATGTGACGAA
Gl_145825_Class_I	N/A	N/A	Chr08	54854405	Unique_Gl	TM1_EST_Contig_1310	AAGACCTTCCCCAAAAGCAGCAAACTGTCATGAAATAGATGATCCATCAG[A/G]TTGTTATTGTTTGCGACATTGAGCTGAAATGGAACCCGAATCCAATACAT
Gl_145831_Class_I	N/A	N/A	Chr09	12969209	Unique_Gl	TM1_EST_Contig_1315	GGTGATAAGCAAGGGCAAGTTGGGGTTGGAGTTGGGAAAGCTAAGGAAGT[T/C]ATTGCTGCCGTTCAGAAATCGGCTGTGAATGCTCGGAGGAATCTCATTAC
Gl_145832_Class_I	N/A	N/A	Chr09	12969943	Unique_Gl	TM1_EST_Contig_1315	AAGGTGATGCTTAGACCTGCCGCACCTGGTACTGGAGTGATTGCAGGAGG[T/G]GCTGTGCGAATTGTTCTTGAAATGGCAGGTGTGGAGAATGCTTTGGGCAA
Gl_145833_Class_I	N/A	N/A	Chr09	12970015	Unique_Gl	TM1_EST_Contig_1315	ATGGCAGGTGTGGAGAATGCTTTGGGCAAACAAATTGGAAGTAAAAATGC[A/C]CTTAACAATGCCAGAGCTACAGTTGTTGCTGTGCAGAAAATGAAACAGTT
Gl_145834_Class_I	N/A	N/A	Chr09	12970069	Unique_Gl	TM1_EST_Contig_1315	AACAATGCCAGAGCTACAGTTGTTGCTGTGCAGAAAATGAAACAGTTCCA[A/G]GAGGTTGCTCAAGAACGAGGAATCCCCATGGAAGAGTTGTGGAAGTGATG
Gl_145846_Class_I	N/A	N/A	Chr03	9717464	Unique_Gl	TM1_EST_Contig_1347	TTCTTCGACGAGTGGCCTAAAACCAGAGACTCTTGGTCAGCTCTGGAAGA[T/C]GAGAGATCTAACCAGACCCCTTTCTCTACTACCCAGCTATCGATATCCAT
Gl_145855_Class_I	N/A	N/A	Chr02	49750587	Unique_Gl	TM1_EST_Contig_1365	GCAGAGTAAAGCGGAAGCAGAGGAAACTGAAGGTGAAGGTGAAGGTGCAG[A/G]TAGAGAAGAAACCGAGGAGGAAAAGAGGATGAGAGTGAGAAAAGAGCTCG
Gl_145859_Class_I	N/A	N/A	*	0	Unique_Gl	TM1_EST_Contig_1373	TGATTCTGAATCTGGTGATTCGATTGGAGATGGCAAGTTATTAGCTGAAG[T/C]AGTCGCGAAGAGTCCACGTGCGAAACATCGATATGAACTTGATCATGGAG
Gl_145872_Class_I	N/A	N/A	Chr13	34500900	Unique_Gl	TM1_EST_Contig_1383	ACAGGAGCAAAATATGATGACTTAGTTGCGGCCATCGATACTGTTAGAGC[T/C]ACCTAACTTTCTTTCCGTACCTGCAAAATATTAATCCCATCAAATCAAAG
Gl_145915_Class_I	N/A	N/A	Chr01	2614950	Unique_Gl	TM1_EST_Contig_1405	GGTTCGATGTATCCTCAGCAAATGTATGGCAACCAAATGGGAGCATATGG[A/G]TATGGTCAGCAACAGTATCTCAATCAGCAAATGTATGGGCTATCCATCCG
Gl_145967_Class_I	N/A	N/A	Chr13	54047668	Unique_Gl	TM1_EST_Contig_1480	GGATTAGATGAAGAACTGGAGAGATTAAAGAGGGATCGAAGTGTTTTACT[A/T]GCTGAAATCGTGAGATTAAGACAACAACAGCAGCATTCAAGGGACCAGAT
Gl_145997_Class_I	N/A	N/A	Chr01	5720586	Unique_Gl	TM1_EST_Contig_1503	ACCCATGAAGAAACCTTAGAAATCCCTAAACTCGCGGTAGCAATCAATGA[T/C]CTGAGCAAAGAACATTTCTCGGAGTTCCTTCCATACTCAACAGTATATTT
Gl_145999_Class_I	N/A	N/A	Chr01	50154930	Unique_Gl	TM1_EST_Contig_1504	ATAATTAACTCCGATGAGGTGCAGTCCGTGGTGAAGCCAATTAAAAAGGA[T/G]ATCAAGAGGGCACCATTGAAGAAGAATCCTCTTAAGAACTTGAATGCTAT
Gl_146002_Class_I	N/A	N/A	Chr07	18485837	Unique_Gl	TM1_EST_Contig_1508	AAAAAAGCAATTGCTGCTGCACAAGCTGCTGCATATTTGGCCAACCGAGA[A/G]AGTAATCTATTTAGTGAAGCATCTGGTTGTGTAGGCAACGCTGCTCGAGG
Gl_146029_Class_I	N/A	N/A	Chr07	6521352	Unique_Gl	TM1_EST_Contig_1550	CTTGTTCCACCAAAACGTCTTCTGGGTCTGGTGGATACGATGAAGTGTGG[A/T]GCCGGGCACTTGCTTGCACCGCTGCAACGTCGGAGATTGTGAGGAAGAAA
Gl_146050_Class_I	N/A	N/A	Chr07	16727611	Unique_Gl	TM1_EST_Contig_1575	TGGTGTATCCAACTTGGACCTTGATCTCACAATTGCTTTTCCTTCGAGTC[A/C]TATCAAGAATATTATTGAAGAAAGCCAGCAGAAAACAGCATCTATTGTAA
Gl_146054_Class_I	N/A	N/A	Chr09	7708256	Unique_Gl	TM1_EST_Contig_1581	ACCCATAGGTTTGAGTCCAAATATGTGACTGTTGTACTCTATAAGCCACT[C/G]AAAAGGTAACATGTGCTTTTCCCATGCTCGACTCTGTAAAGAAATCAAAG
Gl_146059_Class_I	N/A	N/A	Chr09	18592888	Unique_Gl	TM1_EST_Contig_1584	GGTCAATGTGCCTGGCCGTTCCACCAGCCAATCTACGGACCACAAAGCGC[A/G]CCTTTGATTGCACCAAACAACAACGTGGGTCTTGATGGCATGGTCATAAA
Gl_146071_Class_I	N/A	N/A	Chr05	63118395	Unique_Gl	TM1_EST_Contig_1600	ACTTATTCGTCGACGACAAGTTCAACACCACAAGGATCAGGGTCGGAATC[A/G]GGGTTAACTTATTCGGGTAATGGCTACGAGTATTCGGATTCAGGTTCTGG
Gl_146075_Class_I	N/A	N/A	Chr01	10997871	Unique_Gl	TM1_EST_Contig_1603	AAAGTTTCCAGCGCTGTTCACTCAACTGACCCTGTTGCCATATACCAAGT[T/C]GATAAAGTCCTTCTTCCAGAGGCTATCTTCGGAACTGACATTCCTCCAAT
Gl_146076_Class_I	N/A	N/A	Chr01	10997784	Unique_Gl	TM1_EST_Contig_1603	GACATTCCTCCAATGCCACCAGCTCCTGCCCCTGCTCCCGATATTAGCCC[A/T]GCTGCAGATGCTCCATCAGCAGAAACCAAGGGAAAAGGTTCTTCATCCAA
Gl_146164_Class_I	N/A	N/A	Chr03	1009918	Unique_Gl	TM1_EST_Contig_1710	CCTAAAAACAAAGACAGCATGGAGCTCATGAAATCATACTTTGATGTCGA[A/G]GACCTCCCCGGTGAATTTGGTGGAAACGGAACACTGAAGTACGACCATGA
Gl_146189_Class_I	N/A	N/A	*	0	Unique_Gl	TM1_EST_Contig_1727	ATTCTCTGAAAACCCAAAAGAAAATCCTTGGATTTTTGTTCATATTTTTT[A/G]TTGCCGGAAATATGTTTGGTTCACCGGAATATACATGTCTGAAACCTGCA
Gl_146211_Class_I	N/A	N/A	Chr08	4285153	Unique_Gl	TM1_EST_Contig_1742	GAGTTGAATACAAAGGAAAAAAGGGACTTAATCGTGGGAAGTTCAATGGC[T/G]TATTGGACGACTCTGGCGCCCAATGTTGAAGACTATAGCGGGTCTATAGC
Gl_146265_Class_I	N/A	N/A	Chr04	42704762	Unique_Gl	TM1_EST_Contig_1779	CTGGATTGTTTCCTTCGAAATGGATCTCTCTACTGTTTTGAATACGGGGT[A/G]ACCCCATCCGTTTTCCTTGCCAAAGTGCGAGGAGGCACATGCACCACTGC
Gl_146266_Class_I	N/A	N/A	Chr04	42704903	Unique_Gl	TM1_EST_Contig_1779	TATCTTCTTCAAAACGGGTTTGGAAACTATGACATATTCGAGAATAACTG[T/C]GAGGATTTTGCTCTGTATTGCAAAACTGGTCTTCTGATTCTAGACAATCT
Gl_146286_Class_I	N/A	N/A	Chr01	7047183	Unique_Gl	TM1_EST_Contig_1813	TCAGCTTCATGGGACAAGACTGTTAAAGTTTGGAACCTGACCAACTGTAA[A/G]ATTCGTAACACCTTGGCCGGACACTCCGGTTATGTGAATACGGTGGCGGT
Gl_146361_Class_I	N/A	N/A	Chr03	43059850	Unique_Gl	TM1_EST_Contig_1899	TCTCTGAATTCTGATTTATATAGCTGTAGTTTCACTAATTCGAGAGACTC[A/T]CACCAAACAGCTCCTAGTCCTTCATCTGGTGAAGTTCAGTCTTTAACTCC
Gl_146396_Class_I	N/A	N/A	Chr10	691081	Unique_Gl	TM1_EST_Contig_1940	GAAACCTTAAAAAGCTCGGTATGTACAGTTGCCGTGGTAGGGGTCGGGGA[A/G]CCATTCCATATCTTGGATCAAGGAACCGTACAACAAATGATTGATGCCTT
Gl_146398_Class_I	N/A	N/A	Chr03	38551610	Unique_Gl	TM1_EST_Contig_1941	AGCTGCGGTGCTTGCTTCGAGATAAAGTGTGCCAGTGACCCAAAGTGGTG[T/C]CATTCGGGGAGCCCATCCATCTTCATCACGGCGACCAACTTTTGCCCACC
Gl_146430_Class_I	N/A	N/A	Chr13	6667860	Unique_Gl	TM1_EST_Contig_1996	GACAGGTATGAACGTGATCGCTATCGTGGGAAAGACAGAGATTCTCGGCG[C/G]CGTAGCAGGAGTCGTAGTGCTAGTCCTGACTATTCTAAAGGCCGAGGAAG
Gl_146433_Class_I	N/A	N/A	Chr13	6668401	Unique_Gl	TM1_EST_Contig_1996	GATCTTGCTTATGGCATCGGAATTATGGAGACTTTGAGTAGCATGTTTCT[T/C]GTTGATATGTTGCTAGTGTTGAGGACATCCAAGTATCATGCATTTTCTAG
Gl_146436_Class_I	N/A	N/A	Chr05	60301823	Unique_Gl	TM1_EST_Contig_2002	TCGGCGTAGCCCTAGTCCTCAGAAGAGTCCTTCCCCACGTAAGACATCTC[T/C]CCCTAGGGGTGAAAGTCCTAGTAGACGGAGCCGTGATGGACGGTCTCCAA
Gl_146457_Class_I	N/A	N/A	Chr05	47437153	Unique_Gl	TM1_EST_Contig_2034	CTGGGCACAGGTTCCACGGCCAAACACGCCGTCGACCGGATCGGCGAGTT[A/G]CTTCGTCAAGGCAAGCTCACCAACATCATAGGAATCCCCACCTCCAAAAA
Gl_146460_Class_I	N/A	N/A	Chr04	39660291	Unique_Gl	TM1_EST_Contig_2035	GATAAAAGCAATATGGACAACTTGGTGAAGGCCATAGCTGGGGTGTCTGT[T/C]GCTCCTCAGCAGGATCATCCAAAGCCCAGCAAAGGTGCCAAGAGGCGAGT
Gl_146496_Class_I	N/A	N/A	Chr09	12156672	Unique_Gl	TM1_EST_Contig_2064	ATCAATCTTTTGAGTGGGGCCAGCAACTGAGTAGTTCTTTTGATGGAAAA[A/C]AGACATCACCTGCTGGAAATTCAAAAGAGACTTCAATTGCTCACAAGCGT
Gl_146497_Class_I	N/A	N/A	Chr09	12156382	Unique_Gl	TM1_EST_Contig_2064	GATTTGGGTACAATTAAGTCCAAACTAGGAAAGAATATTTATCTTGGCAC[T/C]GATGAGTTTGTGGCTGATATTAGACTAACGTTTTCTAATGCCATGCTGTA
Gl_146498_Class_I	N/A	N/A	Chr09	12156128	Unique_Gl	TM1_EST_Contig_2064	ATCAAGTCAGCATTGTCCTAAAACACTTCTATCCCGGAATAGCTCTCTGC[T/C]CAAGAAGTCAAAGGCATCTGCGGAGAAGGTTGCGAAGCTGCCTCTGAATG
Gl_146503_Class_I	N/A	N/A	Chr11	42727849	Unique_Gl	TM1_EST_Contig_2069	TCGACTGCTGTCTATGGCGGCATTAGTGCCTTGATTTTCTGTGGATACAT[A/T]GTCTATGACACCGACAACCTGATCAAGCGCTTCACATACGATGATTACAT
Gl_146538_Class_I	N/A	N/A	*	0	Unique_Gl	TM1_EST_Contig_2116	GTTTGGTGTATTTGATGATGGATGCTGGTGTTTGAACTTAAAGTTTGGAT[A/G]TTTTCAAGGTTTTAGAGTCCAACTGGTTATGTTGAAAAGAGCTATTGGAG
Gl_146540_Class_I	N/A	N/A	Chr06	49591798	Unique_Gl	TM1_EST_Contig_2119	TCTTCTAGAATCTCCGGCGTCTATCTTCTCTTCTTCCTCCATTAAAGCTC[A/C]TCTCTATCTCCCGAAACCCTACCCTTTTATTGTTAACGTGAAACGGCGCC
Gl_146549_Class_I	N/A	N/A	Chr08	48531809	Unique_Gl	TM1_EST_Contig_2121	TGATAGCCAGATTGGCACTGTTGGATGTGTGGCTGTTGACAGTGAAGGAA[A/G]TTTGGCTACTGCAACATCAACTGGTGGAATAGTGAACAAAATGGTAGGCC
Gl_146550_Class_I	N/A	N/A	Chr06	40968145	Unique_Gl	TM1_EST_Contig_2123	AGTTTTCAAAGAGTTCTACTACGTAACTCTACGTAAAATTCTGGTGGGCG[A/G]TAAGCACGTCAAAGTTCCGTACAGTTATTTGGTCCCAGGATCAGACGGTA
Gl_146565_Class_I	N/A	N/A	Chr08	54536200	Unique_Gl	TM1_EST_Contig_2128	AAGGAGAACGAAAAGTGGGTTACCTTCATTAAGGACTCACCAAAACCGCC[T/C]CCGGAGAGAATCACCTTTACTTTCCCAGTTATCAACTCATCTGCTCACAT
Gl_146595_Class_I	N/A	N/A	*	0	Unique_Gl	TM1_EST_Contig_2169	ACACTTGCTAACGAACCTGAGGTTTTGCTGCTGGATGAGCCAACAAGTGC[C/G]TTGGATCCGATTTCGACACAAAACATAGAGGATGTGATAGTGAAGCTTAA
Gl_146597_Class_I	N/A	N/A	Chr11	52858478	Unique_Gl	TM1_EST_Contig_2169	GTTGTAATGGTTTCACACAGCATCAAGCAAATCCAAAGGGTTGCAGATGT[T/G]GTTTGCCTTCTTGTGAATGGTGAAATTGTTGAGATTTTGAAGCCTAATGA
Gl_146718_Class_I	N/A	N/A	Chr13	23011408	Unique_Gl	TM1_EST_Contig_2295	TTGGTTTCGCGGTGTTCGTTGTTTTAGCGATTTTGTACTTAGTGGGGTTT[T/C]TGTATTTGACCGCAATCTGGCACTTGGCCAGCGTCGTCTCTGTTTTAGAA
Gl_146719_Class_I	N/A	N/A	Chr13	23011575	Unique_Gl	TM1_EST_Contig_2295	ATGGTCATTTTCCTGACGCTCGGAATCGCCGCCGCCGTCATCCAGTTTGC[A/G]TTCCAGAGTCTGGTGGTGGAAGGAAGCGGCTCCGGCATGGCTAATAGGAT
Gl_146768_Class_I	N/A	N/A	Chr05	59713618	Unique_Gl	TM1_EST_Contig_2342	TATGCTACTCGTTTTATTGAACCGAATGAGACTAAGACAAAATACTCGAT[T/C]GTGATCGGTGGTGCTAACTTTGGTTGCGGGTCCTCTCGCGAGCATGCACC
Gl_146801_Class_I	N/A	N/A	Chr05	55146282	Unique_Gl	TM1_EST_Contig_2369	ACCCAGCAAGAGGGGACACCTCAAAATCCAATTCGACATCATCTTTCCAT[T/C]GAAGCTCAGTGCAGAGCAGAAGTGTGATCTGAGGAGGGCATTGAGCCAGA
Gl_146826_Class_I	N/A	N/A	Chr09	24320644	Unique_Gl	TM1_EST_Contig_2394	ACTCGTTGGGGTGTCACACGTCTGCCCCGTAAGACCCACAGAGGTTTGCG[T/C]AAGGTTGCTTGTATCGGTGCCTGGCATCCTGCTAGAGTCTCCTTTACAGT
Gl_146839_Class_I	N/A	N/A	*	0	Unique_Gl	TM1_EST_Contig_2414	ATGGCAACCATGGAGAAGGGGTTAGAGTTTGAGAACAAGAATTTAGGCCT[C/G]AAGCACCTAAACTTCGTCAGGGTGGCTACGATCCACGCCTTGGTTTGCAT
Gl_146854_Class_I	N/A	N/A	Chr09	18563617	Unique_Gl	TM1_EST_Contig_2449	CCTTTTTGGATTTGAGTTACTGTGGGAAAATCGGTGCCCGTGCTTTAGAG[A/G]CCATTGGGAGGCATTGCAAACTGCTCGTCACCCTGTGCCGCAACATGCAC
Gl_146865_Class_I	N/A	N/A	*	0	Unique_Gl	TM1_EST_Contig_2462	TTATCTCATGCAAGCTGTAATGCATGCCGTGGCTCAATTGGCCTAGCAAC[A/T]TGCCTTGATTGCAGCACTGTTGTCTGTGACAATGAAGGTCATTTGAATGA
Gl_146867_Class_I	N/A	N/A	Chr09	13107935	Unique_Gl	TM1_EST_Contig_2463	CCACAGTGCCCAGTTTGCAAAGCTGATATATCCCACACCACCATGGTTCC[C/G]CTTTACGGTCGAGGCCAATCCGAATCTGAGCTCCAAGGCAAGCAGACACT
Gl_146937_Class_I	N/A	N/A	Chr01	7841629	Unique_Gl	TM1_EST_Contig_2534	GGAGTGAAGACCGGACTTCCCTACATTTGGCACAGCAAAGCGAGCAACCC[T/G]TTTGTGAACCTTAAGAAAGAATACAAAGGAATTTACTGGCAAGAAGAGTT
Gl_146961_Class_I	N/A	N/A	Chr13	22718344	Unique_Gl	TM1_EST_Contig_2559	GGCCAATCTGCTATAGTGAATGGAATCAGAGCTGCCATGGGTAATAACTC[A/G]ATGATGAATGGAAGGGTAGGTAATGGCATGGCATCAATGGCTCGGGATCA
Gl_146974_Class_I	N/A	N/A	Chr08	56384076	Unique_Gl	TM1_EST_Contig_2594	ATTTTGTTGTGGGATTTGGCTGAAGGAAAGAAGCTTTACAGTCTTGATGC[T/C]GGTTCTGTTATTCATTCGCTTTGCTTTAGCCCCAACAGGTACTGGCTTTG
Gl_147001_Class_I	N/A	N/A	Chr09	14067736	Unique_Gl	TM1_EST_Contig_2631	GTTATCATGGCAGCGACCCTCGGAGGGAAATTGGGTGCAGCACAAGTACA[T/C]CATGTGGTCGGAGGTGACCGTGGGTGGGACCTTTCCTCTGACGTGGCATC
Gl_147030_Class_I	N/A	N/A	Chr12	21794525	Unique_Gl	TM1_EST_Contig_2659	GCAGCAAAGCAATGGTGAAGAACAAGAGAGCAAAGACATTGCTTGCACTA[A/G]TGTTGATTATAATAATAACAATTCTAGTGGTGCAAAAAAGAGAGGTCGAG
Gl_147048_Class_I	N/A	N/A	Chr08	2258185	Unique_Gl	TM1_EST_Contig_2687	AATGGTGTGTATGATAAGCCGCTCGATCTACGCTTCTGCGATTACACTAA[T/C]GAGAAATCGAACCTGAAGGGGAAATCTCTTGCGGCTGCACTTATGTCGGA
Gl_147049_Class_I	N/A	N/A	Chr08	760306	Unique_Gl	TM1_EST_Contig_2688	ACGTAGGGCAAGTCATTGATGAGTTCGGGAACACGGTTATAAAGGGAACG[A/G]CTCAGATCATCAATCAAGGCAAGGATGCAATACTAGCTGCCGATAACGAA
Gl_147114_Class_I	N/A	N/A	Chr03	45162550	Unique_Gl	TM1_EST_Contig_2771	AAACGTTCAAAGCCTGATAAAATCGATGAACCAATTGGAAATCCTGGGGA[T/G]TTAGCTGGAAACGGAAATGGGTTTTCAGATTCAAAGGTGAAAAGCAAAGA
Gl_147115_Class_I	N/A	N/A	Chr03	45162606	Unique_Gl	TM1_EST_Contig_2771	TGGAAACGGAAATGGGTTTTCAGATTCAAAGGTGAAAAGCAAAGAGTCGA[A/G]GAAAAAAGAAGATCTGGGGAGCAATTTCGATGGAGAAGGTAAGGAATGGA
Gl_147146_Class_I	N/A	N/A	Chr04	35110042	Unique_Gl	TM1_EST_Contig_2806	TTCCTTGGAGGAGCAGTGGCTCCTCTACTTGTCTGGTTGGCCTCCAAGGC[T/C]TTCCCTAGTCAAGAATGGATCAGGCTCATCAACATGCCAGTCCTGGTAGG
Gl_147158_Class_I	N/A	N/A	Chr01	42647817	Unique_Gl	TM1_EST_Contig_2839	AGCAAGGTTATCCGCAAGGACTCCGCGAAGAAAACCGCCAAGAAGTCACG[T/C]GTCAAGTGCTTCATCAAGCTCGTCAATTACCAGCACCTGATGCCCACGCG
Gl_147163_Class_I	N/A	N/A	Chr09	4075015	Unique_Gl	TM1_EST_Contig_2842	TCACACGAATCTTTATCGTTAATTGGTCGGAATTGTCCCAATTTGAAGAT[T/C]CTAAAACGGAATTTGATGAATTGGTTGGACCCATCGCAACACGTGGGAAT
Gl_147186_Class_I	N/A	N/A	Chr07	9707058	Unique_Gl	TM1_EST_Contig_2885	TGACCGATGTGAAAGGCAGTAAGATTTGGAAGGTAGGTGTGGATGGTGAG[T/C]TATTGTCTACCCTCACAAACCCACTCTTCACTCCAAAAGAGTGGTACAAA
Gl_147187_Class_I	N/A	N/A	Chr07	9707005	Unique_Gl	TM1_EST_Contig_2885	TTGTCTACCCTCACAAACCCACTCTTCACTCCAAAAGAGTGGTACAAAAG[T/C]TTGCTTGGATTAAACGGAATTGTCTACCACCCAGATGGCTACTTAATTGT
Gl_147237_Class_I	N/A	N/A	Chr05	25766437	Unique_Gl	TM1_EST_Contig_2937	ATCCAAAATAAGGGCTTTGGGATCACTTCAGCGTTTTGGGACAGAGTTTT[T/C]GGAACCCTTCCTCAAACAAAGGCAGCTGACAAGGCTAGATGATTTAGTAA
Gl_147278_Class_I	N/A	N/A	Chr11	7187851	Unique_Gl	TM1_EST_Contig_2982	GCAAGGTGACTTGTCAGGCACTGGTAACATCGTCGAAACAGTTAAAAACG[T/C]CAGGTCTGTGATGGGTGAAATTAGGATCTTAAATAACATGGATGAAGATG
Gl_147279_Class_I	N/A	N/A	Chr11	7187930	Unique_Gl	TM1_EST_Contig_2982	TTAAATAACATGGATGAAGATGAAGTTTTTGCATTTTCAAAGAAAATTGC[T/C]GCACCTTATGATTTGGTTGCTCAGACTAAGCAAATGGGGAGACTGCCAGT
Gl_147356_Class_I	N/A	N/A	Chr08	10808106	Unique_Gl	TM1_EST_Contig_3073	GCGACTCTTCAAGAACTATGATTAAAACTTCTGTGTTAAAGGAGTCTAGG[A/G]ACAGAGACGATGGTATTCAAGCGCTTGAACAAGAAGTAGAAGGTTTCATT
Gl_147369_Class_I	N/A	N/A	Chr07	5166465	Unique_Gl	TM1_EST_Contig_3106	CTCGAGGTTGATCTCTCCAGCATTGAACCTGGCAGCACCGTAACTGTTAA[A/G]TGGCGTGGAAAGCCAGTCTTCATCAGGCGCCGAACTGACGAGGATATCAA
Gl_147392_Class_I	N/A	N/A	Chr01	54565130	Unique_Gl	TM1_EST_Contig_3148	AATTCCAGGTTTCTTGAGGACTTAGAAATGCTTAGAGCTGCCCCTGCTGA[T/G]CATTTGCCAAGCTCGGTAGATGAAACAAGCCCAGATCATTCACAGGATGG
Gl_147407_Class_I	N/A	N/A	Chr05	7426500	Unique_Gl	TM1_EST_Contig_3162	TGAAATAAAAAAGCGAATCCATGCTGATTCAAAAGAGGCAGCTGAAAAGG[C/G]AAAAGCTTATGCACCTTCTGCAGTAGATGCTGTTCTTGAACAAATCAAGA
Gl_147442_Class_I	N/A	N/A	Chr08	54536200	Unique_Gl	TM1_EST_Contig_3234	AAGGAGAACGAAAAGTGGGTTACCTTCATTAAGGACTCACCAAAACCGCC[T/C]CCGGAGAGAATCACCTTTACTTTCCCAGTTATCAACTCATCTGCTCACAT
Gl_147447_Class_I	N/A	N/A	Chr05	55952021	Unique_Gl	TM1_EST_Contig_3245	CTCTCTTTAACTTTCAGATCTCCATCACCTTTTCTTCTACCCAATTCCAA[A/G]CCATCAACCCTCTCCATTCCCCTCATTTCTCTCAAACCATCGCCTCATCG
Gl_147451_Class_I	N/A	N/A	Chr09	679196	Unique_Gl	TM1_EST_Contig_3254	GAATAAGATTAAAAGCTGTTTGGCTGATAGTAAAGTTTGTACCGATTTCC[A/G]TGATAAATATCTCAATGCTTCTCTCCCAGAGTTTTACCAGGCTCACTTAT
Gl_147496_Class_I	N/A	N/A	Chr04	57993971	Unique_Gl	TM1_EST_Contig_3293	AGTTCGAGAAGTTTCTGGAGAGATAATGGGATTGGGAAGTTCGCTATCTC[C/G]CATCGGATTTTGAGAGGGGAGACTGTTGCTAGTCTTGCCGTTAAGTACTC
Gl_147497_Class_I	N/A	N/A	Chr06	37014239	Unique_Gl	TM1_EST_Contig_3295	AATTCACTCACCGATGAACAAAAAGTGCAGCTGGTGCAATTCCACATCGT[T/C]CCAACATACCTCACCTCGTCTCAGTTCCAAACCATTAGCAACCCTTTGAG
Gl_147517_Class_I	N/A	N/A	Chr11	2183226	Unique_Gl	TM1_EST_Contig_3312	GCTGCACTCGCTTACGACGGAGCAGCTAGGTCCCTCCGTGGTGCCAAAGC[T/G]AAAACCAACTTCCCCACACCGTCTTCCTCTTCTTCTCCGCCGCCGGCTCT
Gl_147555_Class_I	N/A	N/A	*	0	Unique_Gl	TM1_EST_Contig_3351	GTTCATCAGATAGTGAACATGAGTCCAGTCATTCAAAGAGGCACAAGAAA[A/T]GTGACAGGCAAAAGAAGTCAAAGCAAAAAGAACGGAGCAAGAGTCATCGA
Gl_147578_Class_I	N/A	N/A	Chr13	19833660	Unique_Gl	TM1_EST_Contig_3358	AATTCTTTTGGTTTAGATTATCTATGGTTTTATTATGGGGTGCTATTGCT[A/C]TATGTCCAGAACCTAAATTTTGGATAGTATCTTCTGTTATGCAAGAACTT
Gl_147583_Class_I	N/A	N/A	Chr09	7897966	Unique_Gl	TM1_EST_Contig_3365	AACGTATTCGCCGAATCTTGGCCAAAAAACTCGCCCCCCTATTTTCAAAG[A/G]CAACGATCTCGATTGGGTCCGACCTGATGGCCGTGGCTTCCACCAGTGCC
Gl_147586_Class_I	N/A	N/A	*	0	Unique_Gl	TM1_EST_Contig_3370	AATGGAAAATGGAGGCAACCATGGAAAGGATATGCTTTTGGACCATCTTG[A/G]GGATGACATTGTTGCTGCTTCTGCAACTGTGGAGCAACACGAAGAAGCAC
Gl_147656_Class_I	N/A	N/A	scaffold_14	773132	Unique_Gl	TM1_EST_Contig_3438	CATGAACTTGATCAAGGAAGTTTGGGAGGAACCATATGTAGAAAGGTGGG[C/G]AAAAGCAGTTGTGCATTAGTGCAATCAGTTTAGCTATCAAAGGGGATTTT
Gl_147675_Class_I	N/A	N/A	Chr08	48332802	Unique_Gl	TM1_EST_Contig_3462	ATTACAGCCACGGAGGATTCCGGCTCCAACCCATTTCTTCCTTCACAACC[C/G]TCCTGTTTTCAGGCTTCATGCTGATTTGGGGTTGAATACTACAAACCAGC
Gl_147678_Class_I	N/A	N/A	Chr11	5134341	Unique_Gl	TM1_EST_Contig_3473	TAGCTAACCGTGGATGGTCAACCTCATGTAGTGGTGTTGTTGCCGACTCT[A/G]CCATGGAAAAACTGAATGCTAACCTTGACAAAATTGACTACAGCAGTCCT
Gl_147703_Class_I	N/A	N/A	*	0	Unique_Gl	TM1_EST_Contig_3508	ATTGCTTTCCAGGCCGCTATCTGGAGGTGGATGACCCCAATCAAGAAGAA[T/C]CAACCTTCAGCACACGACATTTTCGTGGGCAACTGGAAACCAACCAAGAA
Gl_147740_Class_I	N/A	N/A	*	0	Unique_Gl	TM1_EST_Contig_3565	GATCCTACTACAACAAAGCAGGTTAAGATTGTTGAACCTAAAAAAGACGA[T/C]GATAGTAGTGATGAGGATGAAGAGGATAGTTCTGCTGAGGATGAAGAGTC
Gl_147741_Class_I	N/A	N/A	*	0	Unique_Gl	TM1_EST_Contig_3565	AGTGAGGAGCAGGAACCTCGCATGCTGGTTAATGGTGAGAATGATAGTGA[T/C]GATGCTGACAGTGATGAGGATGATAGTGAAGAAGACAGTTCGGATGAGGA
Gl_147761_Class_I	N/A	N/A	Chr10	3619215	Unique_Gl	TM1_EST_Contig_3596	CCGGGCTAAGATCGAGTCCGAGCTCTCCTCGATCTGTGGCGGGATCTTGA[A/G]ACTCCTTGACACCACACTCATCCCTTCGGCTTCCGGTGGAGATTCAAAGG
Gl_147797_Class_I	N/A	N/A	Chr11	5388008	Unique_Gl	TM1_EST_Contig_3636	GTTTTGGTTACCAACGGTGAAGGGATTGATTCACTTGGCCTTGTTTATCT[T/C]GTTCAAGCTTTGGTCCGTTCTGGCCTCTACAATGTCCATGTTTGCGCCCC
Gl_147803_Class_I	N/A	N/A	Chr13	2494562	Unique_Gl	TM1_EST_Contig_3640	CCGACAGTCCCGACATGGTCGGTTGGGTCACTGCCTACTTCCGAGTCATC[T/G]TCTTCGACAGCATCATCTTCGAGTACTTGCTCGGGGTCTTCCATGACTTC
Gl_147875_Class_I	N/A	N/A	*	0	Unique_Gl	TM1_EST_Contig_3704	TGCAGTTCAGTCTATGGTTGCGTCAATTGCTGCGGATCCGAATGTATGGA[A/G]TGCTGTACTGCACAATCCGGCTTACATGGACTTCATAGGGTCGCATAAGA
Gl_147887_Class_I	N/A	N/A	Chr02	7901927	Unique_Gl	TM1_EST_Contig_3730	ATGCCTCATTCATCCGAAACCAGAATGGAAGATGTGATGAGCGAACACGA[A/G]AACGACATCAAATGGCCTAACGGCTTGACTTTCTTCAACGCTCTCACTGG
Gl_147888_Class_I	N/A	N/A	Chr06	32021762	Unique_Gl	TM1_EST_Contig_3732	TATAAAATGGACTGTCCGGCTGCTATAAATCGTTTGGTGACCTCTGGGGT[T/G]CCAGCCACGGTGGAGCACCGGGCCGCGGCGGCTGCCTCAGCGACTACCTC
Gl_147920_Class_I	N/A	N/A	*	0	Unique_Gl	TM1_EST_Contig_3798	AGTTGATTCAAACCACATGTGAAGGAGCCTCCAGCTAGCATATCTTCAGC[T/C]AGCTTTACCTTGTGCCTCAAGGCTTGCACATTTGAGGTGAGCACTCGATT
Gl_148000_Class_I	N/A	N/A	Chr07	18145832	Unique_Gl	TM1_Sing_EST.EH093897	CAATCCTAAACTCTTGGATTTCACTGAGAAACTAGAGGCAGCTTGTATTG[C/G]AACTGTGGAATCTGGAAAGATGACCAAAGATCTTGCACTAATCATTCACG
Gl_148001_Class_I	N/A	N/A	Chr05	33862136	Unique_Gl	TM1_Sing_EST.EH093887	TTCAGCATGATCATAATTTACCGCATCATCTTCTTCTTGATGATAAAGAT[A/C]AGCGAGGATGTTACCCCTTGGATCAGAGGTTTGGTAGCCAGGAGAAGGAT
Gl_148012_Class_I	N/A	N/A	*	0	Unique_Gl	TM1_Sing_EST.DR432344	GGAAGATTAAATGTAATATCACAATTTTAAAATGGTTTGTAATTAAACAT[T/C]CCCCACCTAAACAAAAACGGGTTTTTAATCACACACTTCCTGCAACATAC
Gl_148013_Class_I	N/A	N/A	Chr02	7415511	Unique_Gl	TM1_Sing_EST.DR432344	AATCACACACTTCCTGCAACATACCACTGGGAATTATTAGTGGAAACTTA[T/C]GGTATGGCTATCCTATTAACAACAGCAAAGCCGATGCTGCTTGCTGCAAG
Gl_148037_Class_I	N/A	N/A	Chr05	57410738	Unique_Gl	TM1_Sing_EST.DT575201	AACATGAAGACCTCGATTCTTTATTGGAACAACAAGGATCAGATCAGGGG[T/C]GTTAATCCTCCGTTCGATGTGGTGATCGCGGCAGATGTAGTCTACATCGA
Gl_148038_Class_I	N/A	N/A	Chr05	57410889	Unique_Gl	TM1_Sing_EST.DT575201	ATGGGGTGATTCTGTTAGGGTACCAGCTGAGGTCACCGGAAGCTGATAAG[T/C]TGTTTTGGGAAATGTGTGAAAAGGTTTTCGTGATCGAAAAGGTTCCTCAT
Gl_148045_Class_I	N/A	N/A	Chr08	55709901	Unique_Gl	TM1_Sing_EST.DT575090	GCAGCAATCCAGGCAAAGATTAGCACCAATTCAGGAGCAACAATCGAGCA[A/G]CTCGGTTTCTCATTTGCCAATCCATCAACAATACCAGCACAAGCACCAGC
Gl_148064_Class_I	N/A	N/A	*	0	Unique_Gl	TM1_Sing_EST.DT574993	TTGCTGCTTCTCGTGTATTCTTTTGCTGTGTTTGTTTTTCCTTCTCGCAG[A/G]TTCTGTTGACGTGGAGGCGTACGGAGAAGAAATCACTTGTGGGGAGGCCG
Gl_148073_Class_I	N/A	N/A	Chr09	8061864	Unique_Gl	TM1_Sing_EST.DT574919	AAGGCGAGAATCATGTTTCAGCTAAGGAATAGAAGTAAATTAATTTTTTG[T/C]GTTTCAGAGATGATATAAGATACCTTGTTTCATGCATGTACCTAAAGTAC
Gl_148076_Class_I	N/A	N/A	Chr09	2203928	Unique_Gl	TM1_Sing_EST.DT574895	AGAGTCGACGACGCGAAGAGAGTTCTAGTCGGAGCAGGTGCTCGGATCCT[A/G]TTTTACCCGACCCTTTTATACAATGTTTTCAGAAACAAAATCCAATCTGA
Gl_148081_Class_I	N/A	N/A	Chr02	60798430	Unique_Gl	TM1_Sing_EST.DT574860	GCTGCCGGAGTTATTAAGTCACATGATCGAGTCGTTGTTTGCCAGAAGGT[T/C]GGGGATGCTTCTGTGGTGAAGATTATCGAGCTCGAAGATTAAACTAATGT
Gl_148087_Class_I	N/A	N/A	Chr10	22025452	Unique_Gl	TM1_Sing_EST.DT574752	AGCGGTGCTCTTGTTCGCTTGCCCTTCATTCAAAAGGTCTTGCAACAACC[A/G]TTCTACCGGACCGATGTTCTTAATGAGCTTGTGAAGGAGTGTGAGATGGT
Gl_148090_Class_I	N/A	N/A	Chr04	58602380	Unique_Gl	TM1_Sing_EST.DT574649	TATGGCTGCACGGTCCTCCATGTTGTATGGTCAGCAACCATTTTCTGCTC[A/T]CCAACAACAACAAGCTCTGCATGGTCCACTTGGCATGAGCTCCGGTGGAA
Gl_148091_Class_I	N/A	N/A	Chr04	58602477	Unique_Gl	TM1_Sing_EST.DT574649	AGCACAGGTCTTCACATGCTGCAAAGTGAAGCTAGCACTACAGGTGGCAA[T/C]GGAGCACTTGGAGCTGGAGTTTTCCCTGGTTTCAGGCATGGCTCTTCTGG
Gl_148104_Class_I	N/A	N/A	Chr06	40568201	Unique_Gl	TM1_Sing_EST.DT574508	TTAGCATTTTACAAGGTTCCAGCGGGGCTATGCCGCCGTGCTCTCCGCCT[A/G]AAACGGCGGCGTAAGTTGAAGGAAAAAGGGTTGCTTCAGCCGAAAAACCA
Gl_148137_Class_I	N/A	N/A	Chr13	54047668	Unique_Gl	TM1_Sing_EST.DT574095	GGATTAGATGAAGAACTGGAGAGATTAAAGAGGGATCGAAGTGTTTTACT[A/T]GCTGAAATCGTGAGATTAAGACAACAACAGCAGCATTCAAGGGACCAGAT
Gl_148144_Class_I	N/A	N/A	Chr09	65876684	Unique_Gl	TM1_Sing_EST.DT574005	CTACAACTGTTGATGAGGAAGAGAAAAGGAAAGCTCGTCTTGCCCGATTT[T/G]CACCATATTCCAAACCTGACACCATTGAAGGAGAAAAAAGAAAAGCAAGG
Gl_148150_Class_I	N/A	N/A	*	0	Unique_Gl	TM1_Sing_EST.DT573903	GCAGCGCCTTCCAGCAGCCGACTGTTAAACAACAAGCAAAACCCATATCT[T/C]CTGTGTAATGAATATTTTCTAGAAATATACCTTTCAACCATTCAACTAAA
Gl_148155_Class_I	N/A	N/A	Chr06	50118418	Unique_Gl	TM1_Sing_EST.DT573870	TCGATGGCTGTGATTATGAGCATTGGCTTATCGTTTTGGAATTCCCAGAA[A/G]ACCCAAAACCTTCCGAAGAAGAAATGATCGATGCCTATGTTAAAACCCTC
Gl_148178_Class_I	N/A	N/A	Chr07	29700476	Unique_Gl	TM1_Sing_EST.DT573405	TATGATACAGGCAAAGATGGGACCACCATGGTTTCCTTCAAGGTTGAATT[T/C]GATCGATCTGAGAAACTAGAAGAGGCTATCAAAGCCAACTGTAGTAGAGA
Gl_148181_Class_I	N/A	N/A	Chr07	21112669	Unique_Gl	TM1_Sing_EST.DT573257	GCGATTTTGTTATTGGCATTCTGGTCGATGTTCACCGGCACCGTTACTCT[C/G]CGGTGGTCAGCCGGTAACCTCAACCGTTTTTCAGATGATTTTGATAGCCA
Gl_148208_Class_I	N/A	N/A	Chr11	4163588	Unique_Gl	TM1_Sing_EST.DT573121	GATCGGCTTCTCCAGATGGGAAATCGTTCAAGACTCCATTGTCGAATTTC[C/G]TACAAGATTCCAAGCTCCAAGACTTGAACTTCCCACCAATCAACCTGTTT
Gl_148209_Class_I	N/A	N/A	Chr11	4163773	Unique_Gl	TM1_Sing_EST.DT573121	AAGGTTAAACACGCCCTGGAAAGAGCAGAAAAAGGAGGAAACATGAAGAA[A/G]CGTTCATCGTCACCACCACCGCCACCGTCATCGCCGCCTGCAACGTCGTC
Gl_148210_Class_I	N/A	N/A	Chr11	4163902	Unique_Gl	TM1_Sing_EST.DT573121	GCATGCCCTGGTTGCTTATTATATGTCATAGCTTCAAATACAAATCCCAG[A/G]TGCCCTCGCTGCAATTCTTTTGTTCCATCTTCCCTGCCTATGAAGAAGCC
Gl_148237_Class_I	N/A	N/A	Chr05	56861223	Unique_Gl	TM1_Sing_EST.DT572788	CGGATGGATGGATACCAACAGGGGAGGATACCAGCCAACGCCATATACGG[T/C]GATCCAAAGGGAATTCCGATTCAGCAAACCATGTATCGTGATACTCCCGC
Gl_148244_Class_I	N/A	N/A	Chr10	691081	Unique_Gl	TM1_Sing_EST.DT572709	GAAACCTTAAAAAGCTCGGTATGTACAGTTGCCGTGGTAGGGGTCGGGGA[A/G]CCATTCCATATCTTGGATCAAGGAACCGTACAACAAATGATTGATGCCTT
Gl_148357_Class_I	N/A	N/A	*	0	Unique_Gl	TM1_Sing_EST.DT571962	CTTCTCCGGTCCCTGAGCAGGCCAGGCCAGTAATTCAAATAAGATCTTGA[A/G]GATGTATACATCAATGAAGAAGATCCACAAGGATAAGGATGTTGAACCAA
Gl_148382_Class_I	N/A	N/A	*	0	Unique_Gl	TM1_Sing_EST.DT571886	GATACAGATGATTATGTTGATAAAGCTGATGAAATAGATCAGAGAAAGCA[A/C]CCCCAGAAGCTTAAAAACTACCAACTCAAGGCACAAAAGCTTTTGGATAA
Gl_148405_Class_I	N/A	N/A	Chr04	12072677	Unique_Gl	TM1_Sing_EST.DT571688	GAGTGATTATTGTTCTCACCATGCTCATTGCTCTGTGATGATCGTGAAGA[A/G]GCCGAAGATCAAACATTAATCTCTGCAATAAAATTGAACAAACAACTGGG
Gl_148417_Class_I	N/A	N/A	Chr05	37611716	Unique_Gl	TM1_Sing_EST.DT571574	TGGTAATTTTTGTGTGTATATTCTCTGATTTCTTGTGTGCCTTTCCATAT[T/C]CCGATTGTGATCTCTATTTGGTGCTCTTCCTTTTCTGGAAAAAATAATAA
Gl_148439_Class_I	N/A	N/A	Chr02	26792238	Unique_Gl	TM1_Sing_EST.DT571281	TGCCATTGCCACAGAAGAAATGTAAAAAGCTTTCTAGTGTGCCAATTGTT[A/G]TGGAGTTCAGAGCGTCATCTGTTCAAATGAACATCTCAAAGTTGCATGGG
Gl_148471_Class_I	N/A	N/A	*	0	Unique_Gl	TM1_Sing_EST.DT570981	TAATGGCACACTTGGGGCTTAACTGTACTTCTTTTAAGGAGATGGAAGAA[T/C]GGTTTCTGGCGCAGAAGTATGTGGGAGATCATCAAGGTTCAGCAACTGTG
Gl_148508_Class_I	N/A	N/A	*	0	Unique_Gl	TM1_Sing_EST.DT570756	GGTCCTGTTTCATCTGCCCCAACCAAAGCTTTAGCTTCCACTGTAACACT[A/G]GAGCTGCTTCAACCAGCTGGTTTGGGCGGCGATGAAACCGAAAGGGCAGC
Gl_148509_Class_I	N/A	N/A	*	0	Unique_Gl	TM1_Sing_EST.DT570744	TGTCGAGGAGCATGCATTAGATGCTAAGGTGATTATTTTTAAGAAAAAGA[A/G]ACGAAAGAATTACCGTCGAACCAAAGGACATCGACAGGAACTGACTAAGT
Gl_148533_Class_I	N/A	N/A	Chr11	51363371	Unique_Gl	TM1_Sing_EST.DT570529	TTTCATGTGGTGATGGGAATGCTATTGGAAATTGCCTTACAGGTGATTGG[A/G]ACTGTGAGCCGCTGGATGCCACTTGCAATATACTGGGGTAAGATTGGTAT
Gl_148535_Class_I	N/A	N/A	Chr02	60249224	Unique_Gl	TM1_Sing_EST.DT570474	TTATTAGGACTCTAAAAGCAAGACAAGATTCTATGGTAGACTCTACTTCC[A/G]ATTTTCCGTTAGAGCCTTCCGATAAGAATGGACCGCAAAGCTCTTCACAA
Gl_148536_Class_I	N/A	N/A	*	0	Unique_Gl	TM1_Sing_EST.DT570441	GAAAGGGTGATGACTTATTTGTAGAACATACGTTGACACTTACTGAGGCA[C/G]TTTGCGGCTTCCAGTTTATACTGACCCACCTAGATGGTAGGCAACTTCTC
Gl_148537_Class_I	N/A	N/A	Chr09	27110050	Unique_Gl	TM1_Sing_EST.DT570441	CCTTGGCCCCCGAGCAGTGCAAGGCACTCGAGGCTGTGCTACCTTCGAGG[A/G]CCTCAGTCCAGCTGACAGACATGGAGCTGGATGAGTGTGAGGAAACAACT
Gl_148565_Class_I	N/A	N/A	*	0	Unique_Gl	TM1_Sing_EST.DT570145	CCGTCAGTATTTGTCGTCCAAGGACCAAAGCCTGGAAAACCGACCGATCT[A/T]TCAAGAATGCGACACATTCTTGTGAAGCTGAAGCATTCACCTCCACCTCA
Gl_148566_Class_I	N/A	N/A	Chr11	1921652	Unique_Gl	TM1_Sing_EST.DT570145	CTTGTGAAGCTGAAGCATTCACCTCCACCTCACATGATTCCACCTCCACC[T/C]GCTCCAGCAAAGGACGCTAAAGATGGAAAGGATGCTAAAGATGGAAAAGA
Gl_148656_Class_I	N/A	N/A	Chr11	14703822	Unique_Gl	TM1_Sing_EST.DT569332	TGCTTAAGAATTGGGGTTAAGCAAGGTGGGTGTTCGGGCATGTCTTATAC[T/G]ATGGATTTTGAGAAGAGGTCTAATGCTAGAGCCGATGACTCTATCATTGA
Gl_148657_Class_I	N/A	N/A	Chr11	14705726	Unique_Gl	TM1_Sing_EST.DT569332	TACAGTGATGCTCTTATTGGTGGAGGTTTCTCTTTCAGGAACCCCAATGC[T/C]ACCCAGACATGCGGTTGTGGTAAATCGTTTACGGCAGAAATGTGAAATCA
Gl_148700_Class_I	N/A	N/A	Chr04	15707021	Unique_Gl	TM1_Sing_EST.DT569108	CACCCATCGGTGGAGGACCTCCAAGTGCATCTGCTGCAGTACCTGGCACA[C/G]CAATAGGAGCACCACCTTCTGATGCACCAGATGCAACACCTGGCACGCCA
Gl_148754_Class_I	N/A	N/A	Chr08	37155082	Unique_Gl	TM1_Sing_EST.DT568532	TTTTATGCAACACCCTCAAGCTGCAGCAATGTCACAGCAACCTGGCATGT[A/T]CCCTCAAAAGGTGCCATTGCAATTCAATAGTCCACATCAAATGCAGGACC
Gl_148776_Class_I	N/A	N/A	Chr06	32021627	Unique_Gl	TM1_Sing_EST.DT568370	ATTACTGCCATGGATTCATTGAAACTCAACATGGTGGCTGTTGATCAAGT[A/G]TATCCATTGTTGTCTGACCTCTCAGCATCACTCAATAAGCTTGGTATTTT
Gl_148780_Class_I	N/A	N/A	Chr13	3969680	Unique_Gl	TM1_Sing_EST.DT568345	TCGTGGATGCTGATAAGGACAACTACTTAAACTACCATAAGAGGTTGATT[A/G]AGTTGGTGAAAGTGGGAGGTTTAATCGGCTACGACAACACCCTATGGAAC
Gl_148806_Class_I	N/A	N/A	*	0	Unique_Gl	TM1_Sing_EST.DT568178	CTTGAGAAGTTGGGGATTCGATTTCGAGTAACAAGGAAAGGTTTGAAACA[T/G]CCTATTGAAGAGACTGCAGCTTTGGCTCAAAAGAATTCCGAGGCTACTAG
Gl_148808_Class_I	N/A	N/A	Chr01	35663777	Unique_Gl	TM1_Sing_EST.DT568165	GAACTGAGCCAGCATGGCCAAATTTCTGAAACAAATGTCTATAACTGGTT[T/C]CAAAATAGACGGGCTCGGTCTAAAAGGAAGCAACTGGGGTCATCATCCAA
Gl_148855_Class_I	N/A	N/A	Chr05	36774109	Unique_Gl	TM1_Sing_EST.DT567534	TGTATCTCATGCTGGAGAAGCTGTTTCATTCGCTCAGGATGTTGTGAAAG[C/G]CATGTTGGGCAAGGGATATGTATTAGGCAAAGATGCTTTAAGCAAGGCCA
Gl_148856_Class_I	N/A	N/A	Chr05	36774053	Unique_Gl	TM1_Sing_EST.DT567534	TGGGCAAGGGATATGTATTAGGCAAAGATGCTTTAAGCAAGGCCAAAACC[T/C]TTGATGAATCTCATCAAGTTTCGGCAACTGCTGCAGCTAAAGTTGCTGAA
Gl_148868_Class_I	N/A	N/A	Chr07	8095939	Unique_Gl	TM1_Sing_EST.DT567365	CGGTATGATGGAGGCGCAATACATTCGGAGACACCACAGGCACGACATCA[A/G]AGACGACCAGTGCTCCTCTGCTCTTGTCAAACATGTCAAAGCTCCTGTTA
Gl_148869_Class_I	N/A	N/A	Chr07	8095514	Unique_Gl	TM1_Sing_EST.DT567365	CCGCAGAAGTACAAGCCGTTCGTAAGCCGGTGCATCATGAAAGGGGACCT[T/C]GGAATCGGTAGCGTCAGAGAAGTCAACGTTAAATCTGGCCTTCCGGCCAC
Gl_148873_Class_I	N/A	N/A	Chr10	32124975	Unique_Gl	TM1_Sing_EST.DT567352	AAGCTATCGGCATCAGCTGAACCATTCAATCCCGGAGCACTCTATCACCC[T/G]TTAAACTCAGTTTCTGTTACATGTGTTTATGATGTAACAGCTAGTCAAGG
Gl_148890_Class_I	N/A	N/A	Chr08	51943395	Unique_Gl	TM1_Sing_EST.DT567151	GAAAATCTGACGGAAGAGAACCGACGGTTGCAGAAAGAAGTTCAGGAGCT[C/G]AGAGCACTGAAACTTTCCTCCACCCAGTTCTACATGCAAATGACCCCACC
Gl_148895_Class_I	N/A	N/A	Chr02	8976236	Unique_Gl	TM1_Sing_EST.DT567141	TCGAAAAATGTACGGAAGATGAAGGCTGTGGAAAAAGCTATCGCTAAGAA[T/C]GAGAAGTACGCCGAGAAAAGCTCCAAGACCGAAAGCAAGAAATCAAGAAC
Gl_148909_Class_I	N/A	N/A	Chr09	13777306	Unique_Gl	TM1_Sing_EST.DT567045	AAGGCCGTCCAGTATGTGAGAAACGACCGTGGGACACCCATGGTTTTGGA[T/C]AACAACTACTACAGGAACATACTGGACAACAAGGGTTTGTTGATTGTGGA
Gl_148945_Class_I	N/A	N/A	Chr13	51417464	Unique_Gl	TM1_Sing_EST.DT566814	TTCTTCCTTTTACGAAGAAACTGGTGATGAGGCTGACGAAGAAAGCCTGC[A/T]ACAAGGGAGAGGGTCGTTTATAGAAGTTATAAAATCTGCTTTCATATTGC
Gl_148949_Class_I	N/A	N/A	Chr09	14727683	Unique_Gl	TM1_Sing_EST.DT566716	AGGCAAATGGATTCGGTGGTTTTCGCGAGGATGAACGGTGATGAGAACGA[C/G]AGCTGCATGCAGTTCCTCAAGGACATGGACGTGGTGGAGGTGCCGACGTT
Gl_148960_Class_I	N/A	N/A	*	0	Unique_Gl	TM1_Sing_EST.DT566608	AGCCCAGATACGATACTCATCATTATTAAATCTTTGTGCTTACCAAAAGT[A/T]TTTTCACCTATAAAATAGGTTGATGTTGTGGAACACTTCCACGCATATGT
Gl_149004_Class_I	N/A	N/A	Chr04	3890592	Unique_Gl	TM1_Sing_EST.DT566033	TTTGTTTGATTAGAAGTTCCTTTCAGTGCTTGATTTGGTTGATTACTGTT[T/C]TAATGCATTAAAGCTGTGACAGTAGTTGTTGAGGTTTCTTGGTATTATTA
Gl_149008_Class_I	N/A	N/A	Chr09	66950774	Unique_Gl	TM1_Sing_EST.DT565996	CGTATAGCTCGGTTCCTTAAGGCTGGGAAATATGCTGAACGAGTCGGCGC[T/C]GGAGCTCCGGTTTACCTTGCCGCAGTTCTTGAATATCTTGCCGCTGAGGT
Gl_149040_Class_I	N/A	N/A	Chr04	7153367	Unique_Gl	TM1_Sing_EST.DT565396	ATGGGTGTTCTTCCAGGACATGTAGCAACAATTGCAGAATTGAAGCCTGG[T/C]GTGCTGTCAGTGCATGAAGGAAGTGAAACTACAAAGTATTTTGTCAGCAG
Gl_149084_Class_I	N/A	N/A	Chr06	3983659	Unique_Gl	TM1_Sing_EST.DT564785	ACCACAAATCTGGGTTCCCACTCAAAGAAAAGATTCAGAACAAAGTTCAC[T/G]CAGTTTCAGAAAGATAAGATGTTGGAATTCGCTGAGAAAGTTGGGTGGAA
Gl_149098_Class_I	N/A	N/A	*	0	Unique_Gl	TM1_Sing_EST.DT564663	AGCTTCCCTGGCAAAGCTGTTGGCGTTGGGTTTGGTGGCAAAGCTGCTCC[A/G]GCTGAGTCTGCTAAAGCTGAGGCTGCAGATGATGACGACGACTTGGATCT
Gl_149114_Class_I	N/A	N/A	Chr02	10604922	Unique_Gl	TM1_Sing_EST.DT564481	GGGCTGAAGAGGCTGCTCGTGAGTCAAGGCAGACTAAACAGGATCGATAT[A/G]CTGAAATGCGGAGGAAAAAGGATGAGGAGCGTGAGGCAGAGGAACGTAGG
Gl_149127_Class_I	N/A	N/A	Chr02	58156754	Unique_Gl	TM1_Sing_EST.DT564376	TTTGATGAAATGGAGGCGCTTTTCAACACTGAGATTAACAAGAACCTTAA[A/C]CAGTCCGAATTTGAGGCACTGCTGCAAGAGTTCAAGACTGATTACAATCA
Gl_149129_Class_I	N/A	N/A	Chr02	12688006	Unique_Gl	TM1_Sing_EST.DT564338	GGACTCATGAACACATTAGCTACCGACGGAGCCAGCAAGTTCGATTTCAC[T/C]GTGCAAAACGAGGGTGAAGAGGTGACACTAAAGACCAGGGTTAACACTGT
Gl_149137_Class_I	N/A	N/A	Chr04	58437848	Unique_Gl	TM1_Sing_EST.DT564140	AACTTGCAGGGCACCGAGCCAAATAACTTAACTGTCAAAAAAGGAACAAC[T/C]GAAAACTCGGTCATTGAGGATGGTCAGGAAAAGCAAGATGTGCTATGTGT
Gl_149144_Class_I	N/A	N/A	Chr07	12422792	Unique_Gl	TM1_Sing_EST.DT563895	AAGATGAGCTTCCAATTTGCAAGGAAGGCGATTTGATAATGGAGCAACTG[A/G]TGGAGCTGAGTAGCAAAGGATGCGGATGCTTGCTGGTTATAGATGATGAA
Gl_149200_Class_I	N/A	N/A	*	0	Unique_Gl	TM1_Sing_EST.DT563063	CTTTCAAATCATTCGTCTCGCCAAGCAGATATACGTATGGATCGGCTCTA[A/C]CTCTGCTAATTTGGGAAATTTATATGCTGCTGCTCCTACACGACCTAATA
Gl_149217_Class_I	N/A	N/A	*	0	Unique_Gl	TM1_Sing_EST.DT562743	AGAAGAAAAGAAGTGTTACGTGGATAAAGCAGCTGAGCTGAAAGCAGAGT[A/G]TGAAAAGGCAATGGAGGAGGCTAAGAATGCTGACCATCAAAATGAGGAAG
Gl_149423_Class_I	N/A	N/A	Chr11	43464637	Unique_Gl	TM1_Sing_EST.DT560963	GTTTGGGTCCGGATCCGGAAATGGTTCCTAAACAGATCAAAATCGTGGAT[A/G]CTAAGTCTTCGGTGACCGTAAAATCCGACGTGTATGCCGGATCGGCTTTC
Gl_149543_Class_I	N/A	N/A	Chr04	58163939	Unique_Gl	TM1_Sing_EST.DT560040	ATCGAATAGTTCCAAGGCACATCCAACTAGCTGTAAGGAACGATGAAGAG[T/C]TAAGTAAGCTTTTGGGTTCAGTCACCATTGCAAATGGAGGTGTTTTGCCT
Gl_149544_Class_I	N/A	N/A	Chr04	58164037	Unique_Gl	TM1_Sing_EST.DT560040	CCTAATATTCACCAGACTCTTCTTCCCAGTAAAGGGGGAAAAAGTAAGGG[T/G]GATATCGGATCAGCTTCTCAGGAGTTTTAAACTCTCTCTCGCTTTTTTGC
Gl_149546_Class_I	N/A	N/A	*	0	Unique_Gl	TM1_Sing_EST.DT560036	AGTCTCACTCTTCCACTCTCATAATTACTTTACCCAGAGGGAGACGAGAG[A/G]ACTGTAAGATATTAGAGAGCAATGGAAGCTGTTGTAGCATCCAAACCAAT
Gl_149604_Class_I	N/A	N/A	*	0	Unique_Gl	TM1_Sing_EST.DT559470	AAAGATAGTGAAGTGAGGTTGAAGATAATTGGAACCCAAGTAGATGCTAC[T/G]GAAAAATTCTGTATTGGTACCATAAAAGATGATTTCTTGGGTGTGATTAA
Gl_149659_Class_I	N/A	N/A	Chr11	13919714	Unique_Gl	TM1_Sing_EST.DT558691	CCAAAACCAGCCTAAGCTGAAGGACGCCGATGGGGAAGATAATGATGACG[A/G]CAATGATGATGGCGATGATGGGGGTGGTGAGTTTGGAGATGGTGAAGAAG
Gl_149676_Class_I	N/A	N/A	*	0	Unique_Gl	TM1_Sing_EST.DT558441	GCCACGACGATTCACGAAGCAAGCGGTGTTTTGCTGGCCCAACTGCAAAA[A/T]TTGAAATCAGAACAAAAGGAGTTGAAGAGAAAATTGAAAGAGGAACGAGC
Gl_149677_Class_I	N/A	N/A	Chr07	9148401	Unique_Gl	TM1_Sing_EST.DT558441	AGCTAACTCGCTCATGGAACTAGAAAACTCAGATTCAAGCCCCCAAATTC[A/G]GATACGAGTTCCTCTTACTGGATTGGATGGTGAATGTTGCAGTTCAAATG
Gl_149687_Class_I	N/A	N/A	Chr02	57328484	Unique_Gl	TM1_Sing_EST.DT558358	ATGTACTTGAGCCAGAAGGAATGATTGAAATCAAGTTTAGGACAAAGGAG[T/C]TACTGGAGTGCATGGGCAGGCTTGACCAACAGCTTATAAACATGAAGGCA
Gl_149705_Class_I	N/A	N/A	Chr10	13927503	Unique_Gl	TM1_Sing_EST.DT558187	CTCAAACTGCACAGATGACCATCTTTTATGGTGGACAAGTGATTGTGTTC[A/G]ACGATTTCCCGGCCGACAAAGCTAAGGAGATCATGCTTTTAGCTGGCAAA
Gl_149711_Class_I	N/A	N/A	Chr01	5720586	Unique_Gl	TM1_Sing_EST.DT558137	ACCCATGAAGAAACCTTAGAAATCCCTAAACTCGCGGTAGCAATCAATGA[T/C]CTGAGCAAAGAACATTTCTCGGAGTTCCTTCCATACTCAACAGTATATTT
Gl_149717_Class_I	N/A	N/A	Chr04	53224257	Unique_Gl	TM1_Sing_EST.DT558069	ATGAATGTAACAGCAACTCTCCTTATAGAATGGGTCAAACTCATAATATT[A/C]ATCAAGTGAAGAAACAAGATGGGGTCATTGGAGCTAATGAGAAAGTGGTT
Gl_149718_Class_I	N/A	N/A	Chr07	50640645	Unique_Gl	TM1_Sing_EST.DT558066	GATGAGTAATTTTGCTGCAGTGCAAGGACTACCAGCAGCAATGAATAATG[T/G]TGGTGGGTATTATCAAGGGATGGGACCAGGAAATCCTTATAATCAGCCTC
Gl_149742_Class_I	N/A	N/A	*	0	Unique_Gl	TM1_Sing_EST.DT557928	AGAAGAAAAGAAGTGTTACGTGGATAAAGCAGCTGAGCTGAAAGCAGAGT[A/G]TGAAAAGGCAATGGAGGAGGCTAAGAATGCTGACCATCAAAATGAGGAAG
Gl_149799_Class_I	N/A	N/A	Chr06	50988987	Unique_Gl	TM1_Sing_EST.DT557046	GATTTACTTTTACAGCCCAGAGCAGGAGAAGGCAGCAGTGGAATCCATGG[A/G]AAAACAGCAGAAACTCCTCAACAGAAAGATTGTTACTGAAATTCTGCCGG
Gl_149800_Class_I	N/A	N/A	Chr06	50988745	Unique_Gl	TM1_Sing_EST.DT557046	CTTCTGCTTTTGTCTATGGAATTTTAATGCCTTGTGTTATCTATGTAGTT[A/G]CTGAAGGTGGTGGACTTGTAATTATTCATAATTCCAAGGCAGACCGATAT
Gl_149835_Class_I	N/A	N/A	Chr05	56861223	Unique_Gl	TM1_Sing_EST.DT556786	CGGATGGATGGATACCAACAGGGGAGGATACCAGCCAACGCCATATACGG[T/C]GATCCAAAGGGAATTCCGATTCAGCAAACCATGTATCGTGATACTCCCGC
Gl_149881_Class_I	N/A	N/A	Chr13	32617610	Unique_Gl	TM1_Sing_EST.DT556265	CCATGGGTAGAAGTAAAGTTTGAAGATGAAAAACAGGGGAAAATCCAAGT[T/G]GTGGCATCTCCTTTGATACGTCTAACAAACAAGCCAAATGCATCGATCGA
Gl_149884_Class_I	N/A	N/A	Chr06	39375061	Unique_Gl	TM1_Sing_EST.DT556221	TTAACATTCTCAAACACAATCAAATGTAGGGACTGTACTCTAGACCACTG[T/C]TTAAAGCACCGTTTTGGGCCAGATCACAAATGTCCCGGGCCTAAGAAATC
Gl_149885_Class_I	N/A	N/A	Chr04	46421491	Unique_Gl	TM1_Sing_EST.DT556214	CATGTTACTCTCCCCTCACGGCGCCATGAATCCAAAAAAGCTTGATTTTT[T/C]GCCCCTGCATTGAAAAAAGTTGGGAGCTTTTGCGAATTTGCGTTGTGAAA
Gl_149887_Class_I	N/A	N/A	*	0	Unique_Gl	TM1_Sing_EST.DT556199	CCCACGCGTGGCTTCGCTTCCTCTTCTCATCACGATGATGCTTATGAAAC[C/G]GCAAAATGGGAAAAGATAACATATTTAGGTGTTGCTACCTGCACTGTTTT
Gl_149888_Class_I	N/A	N/A	*	0	Unique_Gl	TM1_Sing_EST.DT556199	AAGATAACATATTTAGGTGTTGCTACCTGCACTGTTTTAGCGATTTATAA[T/C]CTATCAAAAGGTCATCCCCACCATGAAGAGCCTCCTGCATACCCATATTT
Gl_149890_Class_I	N/A	N/A	Chr13	2494562	Unique_Gl	TM1_Sing_EST.DT556027	CCGACAGTCCCGACATGGTCGGTTGGGTCACTGCCTACTTCCGAGTCATC[T/G]TCTTCGACAGCATCATCTTCGAGTACTTGCTCGGGGTCTTCCATGACTTC
Gl_149922_Class_I	N/A	N/A	Chr06	50575437	Unique_Gl	TM1_Sing_EST.DT555906	ACCAGAAATAGTTGTTTGTTGTGCTATGTTAAAACTGTTCCTCTTCGGGT[A/T]AAGAAACGGTCACGTGATTATATTGATATTTATAAAAATAAAATATAAAT
Gl_149928_Class_I	N/A	N/A	*	0	Unique_Gl	TM1_Sing_EST.DT555859	ATTCCAAGGATTTGTGGTGGATAGGAAGCAGAGCTCCTCCTCTATGCAAA[T/C]GGCTGCAGTCCGCCATTTGGTGGGATCTGTTACCAAAACTCAAGGCCTTC
Gl_149929_Class_I	N/A	N/A	*	0	Unique_Gl	TM1_Sing_EST.DT555859	GTTTTGAAATAGGTATTGTTGCAGAAAGGCTGGGCAAGTCTCGAAATTAT[A/C]ATGCAATTTTATGTATCGGAGCTGTGATAAGAGGAGATACTACTCACTAT
Gl_149970_Class_I	N/A	N/A	Chr09	53885856	Unique_Gl	TM1_Sing_EST.DT555457	GGCTAGGCCTCTAGCTGAGCTGATGCAAGAAGCAAGTCAAGAGGTACCTG[T/C]TTGGCTCACTCGTTATGCATCCCGAGCTCCTTATGGAGGTAGCAAAGGTC
Gl_149988_Class_I	N/A	N/A	Chr04	58602477	Unique_Gl	TM1_Sing_EST.DT555185	AGCACAGGTCTTCACATGCTGCAAAGTGAAGCTAGCACTACAGGTGGCAA[T/C]GGAGCACTTGGAGCTGGAGTTTTCCCTGGTTTCAGGCATGGCTCTTCTGG
Gl_149989_Class_I	N/A	N/A	Chr04	58602599	Unique_Gl	TM1_Sing_EST.DT555185	AAGTGCAGGGTCAGCCGAAGCTCGTGGAGTTCTCGGCTGCGATTGACGGC[T/C]TAATGGTCTGTCTACTATCCTGATTTAGCATAGTTAAGAAGATGAATTTA
Gl_150004_Class_I	N/A	N/A	*	0	Unique_Gl	TM1_Sing_EST.DT555133	CTCACCTTCCCCCTGATGCATCCAGTACTCTTTTTGTTGAGGGTTTGCCT[T/C]CTGATTGTACACGCCGAGAAGTTTCTCATATTTTTCGCCCATTTGTTGGG
Gl_150005_Class_I	N/A	N/A	*	0	Unique_Gl	TM1_Sing_EST.DT555133	GATTGTACACGCCGAGAAGTTTCTCATATTTTTCGCCCATTTGTTGGGTA[T/C]AAGGAAGTGAGACTTGTAACCAAGGAACCAAGATATGCTGGAGGAGATCC
Gl_150006_Class_I	N/A	N/A	*	0	Unique_Gl	TM1_Sing_EST.DT555133	AGCCCATCTCATGCTGCTACTTCAATGGATGCTTTACAAGGTTATATATT[T/C]GATGAGCATGACCATGACTCGGTCAAACTAAGGTTGCAATTTGCTCGCTA
Gl_150051_Class_I	N/A	N/A	Chr13	15147320	Unique_Gl	TM1_Sing_EST.DT554679	GACAACAGCAACCGGCTTCAATGATCAAAGCAATGCTGTGGGTCTTTTCA[T/C]AAAGAATATAAACTTTTTCTTCACTTTTGCTATTATGACCCTTTGCATTG
Gl_150052_Class_I	N/A	N/A	Chr12	6834000	Unique_Gl	TM1_Sing_EST.DT554624	GGAAGTTCAAGCAATTTGGCTGATTACAAAGAGGGTATGGGGAATTCTTT[A/G]TCATCATTCACATCTAGTCTTCAGGATATGACAATTTCTATTGAAGGAGG
Gl_150082_Class_I	N/A	N/A	Chr01	6959450	Unique_Gl	TM1_Sing_EST.DT554209	AAGGAACAGCTTCAAAAATCCATTCCAGACAGCAAGGTCGTCATGAACCG[T/C]GCCAAACGCGGCCTTTACGCTGGCCGTCACATCCAGTTCGGCAACCGTAT
Gl_150089_Class_I	N/A	N/A	Chr06	26684693	Unique_Gl	TM1_Sing_EST.DT554102	TGCTGATACCCACAAGGGAAAACCTGTACAAACACAGGTACCTGCTGCAG[C/G]TGTGGTTCCTCTTGCAATGCCTATGGCACCTGGCTACCCACAGCTCGGTA
Gl_150091_Class_I	N/A	N/A	Chr04	21090556	Unique_Gl	TM1_Sing_EST.DT554031	ATAAGATTAAGAGCTGTTTGGCTGATAGTAAAGTCTGTACTGATTTCCAC[T/G]ATAAGTATCTGAATACTTCTGCCTCGGAGTTTTCCCAGACGCATTTGTCT
Gl_150106_Class_I	N/A	N/A	Chr12	31729260	Unique_Gl	TM1_Sing_EST.DT553879	AAGATGAGAGGAAGAAGAAGAAGGCAAAGAGTGCCAAAGGGAAAGGATCT[T/G]CTGGGAGAAAACCTAAGAAACCACAGAGTGAGAGAGTGAATAAAGGGAGC
Gl_150195_Class_I	N/A	N/A	Chr05	5197061	Unique_Gl	TM1_Sing_EST.DT552943	GGAAATTATGGGGGTAGTCAGGCCAATGGTCCTCATGGTGGACAAGGTGG[T/C]TATGGTGGTGGGTATGGTGGTGCACAGGGCCGACAAGCTCAACAGCAGTG
Gl_150249_Class_I	N/A	N/A	Chr05	58754354	Unique_Gl	TM1_Sing_EST.DT552639	GTTGGAGATGATGTGGAGGACGGAGATAATCAGGTGGTGCCGTGGTCCAC[A/G]GTAGCAAATACACCTCCGCCGGCGCCTAGTTCTTCTAGTAGCGATAATTA
Gl_150250_Class_I	N/A	N/A	Chr09	65368185	Unique_Gl	TM1_Sing_EST.DT552632	TTAACACGTTGTCGATCTGCTCCGTACAGATCTTCTTCTTTAGCTTGTAG[A/G]TTTTGGGGATCGCCATTTGCTAACCAAGACAAAAACGAAGAAGAAACAGA
Gl_150251_Class_I	N/A	N/A	Chr10	61566331	Unique_Gl	TM1_Sing_EST.DT552606	AAGGCTGCCAAAGAAGGAACTTCTGCGAAGAGCCACTCTGTAGATGAGTC[T/C]TTCTCATCTCATCATGAGCCTTTGACCCCAGATTCTGGTTGCCATGTGGG
Gl_150301_Class_I	N/A	N/A	*	0	Unique_Gl	TM1_Sing_EST.DT552138	ATGGCAACCATGGAGAAGGGGTTAGAGTTTGAGAACAAGAATTTAGGCCT[C/G]AAGCACCTAAACTTCGTCAGGGTGGCTACGATCCACGCCTTGGTTTGCAT
Gl_150310_Class_I	N/A	N/A	Chr06	34227337	Unique_Gl	TM1_Sing_EST.DT552087	TTTGCTCCCTTCTTTGCCACACACGGTGGTCTACTCTTCAAGATCTTTTA[A/G]GGAATGGATGGCTGGAAATGCACGGTGGAAGGCTGGTTAGCATCTCTGTT
Gl_150363_Class_I	N/A	N/A	Chr06	40455847	Unique_Gl	TM1_Sing_EST.DT551324	TCCTTACATCAGCCGTGGTTATTGTTTGCGGGGTTATTTACCTCATTTGC[A/C]TTTTGGTTGGATATGACTCCTTTTATGAAGTATGCTTCTTGCCAGAGGCT
Gl_150399_Class_I	N/A	N/A	Chr09	18662403	Unique_Gl	TM1_Sing_EST.DT550656	CAGAGCAACGTTAGTGACGACCAGCTGCGAAAGGCAGTTTGTAGCTTGCT[T/C]CCTAAGCTTACGTACCTGAACAAGCAACCCATTAAACCACAAAGGGCAAG
Gl_150400_Class_I	N/A	N/A	Chr09	18662318	Unique_Gl	TM1_Sing_EST.DT550656	AACCACAAAGGGCAAGGGAAGTGCTCACTGATAGTGTTGCCAAAGCTGCT[T/C]TAGGGAGTGGCAGTTGGAGCTCCAGAAGAAAAGCATCAAAAAGAACAAGC
Gl_150401_Class_I	N/A	N/A	Chr09	18662265	Unique_Gl	TM1_Sing_EST.DT550656	GGGAGTGGCAGTTGGAGCTCCAGAAGAAAAGCATCAAAAAGAACAAGCCA[A/C]GGTGCTTCAACATCCGCCAGTGTGCATAGGGGCAGTGTGGGGGTGGGGCA
Gl_150413_Class_I	N/A	N/A	Chr07	8463401	Unique_Gl	TM1_Sing_EST.DT550608	GTCTTTTAACCCTCCAAAACTCTTCGCTGAGACTGTTCATCACCTAAAAT[T/C]AGCTTCTCTTCCCCTTACAACACTCGCATTTCCCTTCTTATTTGACGCCG
Gl_150415_Class_I	N/A	N/A	Chr07	8463686	Unique_Gl	TM1_Sing_EST.DT550608	TACACTTTGTGGGCTGGGTATTTGGGTTGGCAATGGAGGCGAGTGAGGAC[A/C]ATCCAGAATGAGATTAATGAACTCAAGAAACAAGTGAAGCCCACTCCTGT
Gl_150436_Class_I	N/A	N/A	Chr02	7901849	Unique_Gl	TM1_Sing_EST.DT550351	ATGGTTGCTTCACCTAATTATCAGAACCCAGCTAGACTCGGATTCCCACA[A/G]GCGAAAGACGAGACCAACATGTTTCTCATGCCTCATTCATCCGAAACCAG
Gl_150437_Class_I	N/A	N/A	Chr02	7901927	Unique_Gl	TM1_Sing_EST.DT550351	ATGCCTCATTCATCCGAAACCAGAATGGAAGATGTGATGAGCGAACACGA[A/G]AACGACATCAAATGGCCTAACGGCTTGACTTTCTTCAACGCTCTCACTGG
Gl_000105_Class_II	N/A	N/A	*	0	Unique_Gl	Tm1_Mira454_Contig_80	AGATTTTTAATCTTGGTTGTTCCGGGAATAGGAGAAACATCATCCCCTTG[A/G]TGAAGAACCCAGGCAAGTGCAAGTTGTGCCGGTGTACATCCATGCTTTTC
Gl_000120_Class_II	N/A	N/A	Chr11	18404066	Unique_Gl	Tm1_Mira454_Contig_91	AGGGCTGATCTTGTAAGGGATGTTGACACCGCACTTGCCTGGGAGTCCGC[T/C]TGCAAGGCCAAAGTTGATGCCAGTAATGCCGGCGGCCGCACTTTTGATGC
Gl_000266_Class_II	N/A	N/A	Chr11	19627081	Unique_Gl	Tm1_Mira454_Contig_146	TCCCTGGCCCCATATATATGGGACGACCCCATCCGAAATCTGCCTCATAT[A/G]TAGGCAACCAGTTCCATGGAACAACAACAAGGTTTGGGCATCGAAAAGTA
Gl_000289_Class_II	N/A	N/A	Chr06	1311953	Unique_Gl	Tm1_Mira454_Contig_152	CAAAGCTTCCTTTTGGCCTCGAAGGGCTTATAATCAGTCTTGAGCTTGGA[A/C]AGCTTAATGACCTTGTTGATGGGTATGTTTTCCGACTTGATTTTCTTAGA
Gl_000293_Class_II	N/A	N/A	Chr07	50691083	Unique_Gl	Tm1_Mira454_Contig_154	CTTTCTCCAGCTGAAGTAATGTGAGCTTTGAGATTAAGTGCCACAAAAGT[A/T]GCTGACATGAACCCAGCTACAGCTGCAATTATCCATCTGAAAATTTCCAA
Gl_000313_Class_II	N/A	N/A	Chr04	49612190	Unique_Gl	Tm1_Mira454_Contig_162	TTGTCGAATCCTGGGACGCTTAGGGCTAATAATCCGACGCTGAATCTTCA[A/G]AGCAAGCCTGTAAGTTCGTTTAAGCCCCAAGAAATAAGCCGTCCCCAATG
Gl_000354_Class_II	N/A	N/A	*	0	Unique_Gl	Tm1_Mira454_Contig_181	TAACATTACGCACACTGGAAGAAGCTAAAAATGGGAAGGTCTCCTGTCTC[A/C]CCAAATAAATAAGGGTAAGAACACAATACAAGGGAAGGCATGCATGTGTA
Gl_000385_Class_II	N/A	N/A	Chr05	1604694	Unique_Gl	Tm1_Mira454_Contig_203	CGGTCCTAACGCTACCAAAGCGTACCCGATCCCAGCCGCTACCGTCATTG[A/G]TTTTCTCTGATTCTTCTAGTTTTCTATGTTTTGATGATTTTACTTGACAT
Gl_000440_Class_II	N/A	N/A	Chr07	9707005	Unique_Gl	Tm1_Mira454_Contig_231	ACAATTAAGTAGCCATCTGGGTGGTAGACAATTCCGTTTAATCCAAGCAA[A/G]CTTTTGTACCACTCTTTTGGAGTGAAGAGTGGGTTTGTGAGGGTAGACAA
Gl_000441_Class_II	N/A	N/A	Chr07	9707058	Unique_Gl	Tm1_Mira454_Contig_231	TTTGTACCACTCTTTTGGAGTGAAGAGTGGGTTTGTGAGGGTAGACAATA[A/G]CTCACCATCCACACCTACCTTCCAAATCTTACTGCCTTTCACATCGGTCA
Gl_000456_Class_II	N/A	N/A	Chr02	12688006	Unique_Gl	Tm1_Mira454_Contig_238	ACAGTGTTAACCCTGGTCTTTAGTGTCACCTCTTCACCCTCGTTTTGCAC[A/G]GTGAAATCGAACTTGCTGGCTCCGTCGGTAGCTAATGTGTTCATGAGTCC
Gl_000606_Class_II	N/A	N/A	Chr07	7434245	Unique_Gl	Tm1_Mira454_Contig_274	GAAACTGCTCTTCTCTTCCACCAAGCTTCGCATGGGAGATCAGAGGCATC[A/G]CATTTATCATCTTGAGGCTTTGGGGACTGAGGGATATCTGAAGGAAAACC
Gl_000722_Class_II	N/A	N/A	Chr01	6426406	Unique_Gl	Tm1_Mira454_Contig_295	AGTAGGCACATCAGTGACAGATTCAGAAGAATCCATTGTAGGTGAGGCAG[T/C]TGTTGTCATATATCTGCTTGAAGATGAAGACATCATTGCAGCCAATGGAG
Gl_000749_Class_II	N/A	N/A	Chr07	2328213	Unique_Gl	Tm1_Mira454_Contig_301	ATTTGATCGGATTGCAAAGACAGCTTGAGTGACAGCGATAAAGGATCCGT[T/C]GCCGGATTTAAGTTTGTGTTGAGATCGGATCTCTGAAGAGCTGGGAAATT
Gl_000761_Class_II	N/A	N/A	Chr07	4244417	Unique_Gl	Tm1_Mira454_Contig_303	AAAAATCCTTAGGGAGAGAGGGGCCAATCAAAGGCAGCATTGTCTAAATC[A/G]AATCCATCGTAGAACCTCATTTCGACATCTTCCATGCTTTGGTCATCTTC
Gl_000778_Class_II	N/A	N/A	Chr05	58867645	Unique_Gl	Tm1_Mira454_Contig_308	AGTGGTTTGCCCTAACCCACACCAGTTGGTGGCTCTGGTGCAAACTTAAC[T/G]CCGACATTGTCGGCTCGTCCCACCAGAACCTCTTCTCAGCACTGCTGCTG
Gl_000922_Class_II	N/A	N/A	Chr13	803260	Unique_Gl	Tm1_Mira454_Contig_342	ATATAGGATGCAATTCATGCAAGTGCGAAGATTCAAGAAAAATCCCAGAA[T/C]GCATAGTACAACATGAATCTATAAATCATGAGCTCAAAAACAAGAATAGT
Gl_000972_Class_II	N/A	N/A	Chr03	40383680	Unique_Gl	Tm1_Mira454_Contig_353	ACTAGTTTGTCTGAAAACATCATAGGAAGAGCATGATAGTTTTTGTTACA[T/C]ATGCTAATAAATTCTGATTTACAGATACTTATACGAGATTGCATTTCCAC
Gl_001018_Class_II	N/A	N/A	Chr08	37974375	Unique_Gl	Tm1_Mira454_Contig_359	GTGATGAACCCCACATCCAATTCACCATCGAGAACAAAGATGATCTCGGT[C/G]GCGCGTGGGTGAGTGTGAGGTGGGTTAAGTCCGCCAGGTTGATAGTCAAT
Gl_001050_Class_II	N/A	N/A	Chr08	54536200	Unique_Gl	Tm1_Mira454_Contig_364	ATGTGAGCAGATGAGTTGATAACTGGGAAAGTAAAGGTGATTCTCTCCGG[A/G]GGCGGTTTTGGTGAGTCCTTAATGAAGGTAACCCACTTTTCGTTCTCCTT
Gl_001082_Class_II	N/A	N/A	Chr02	54393509	Unique_Gl	Tm1_Mira454_Contig_369	CCTTGACCTCATCACAAATGTCAAGTTAAGAGGTACTGCTATGGTGTTCA[A/G]GTGCTCCCTAGAGGCTACAAGAACTGGTATCCCACCATATAGCGGAACTT
Gl_001141_Class_II	N/A	N/A	Chr01	39787136	Unique_Gl	Tm1_Mira454_Contig_378	GAAAAGCGATTAATTGGAAAATACTTTGAGGAGATAAGCCAGGATACTGG[A/G]AAGTATGTGTTTGGCATAGATGATACGTTGAAGGCTCTGGAAATGGGTGC
Gl_001287_Class_II	N/A	N/A	Chr01	10997994	Unique_Gl	Tm1_Mira454_Contig_408	CTCGCCGACTTCAACAAGCTTAGTACCAAAGGCCCTGTTAGTACCCTCGC[A/T]GGTAGCCAATACAGTTTGAACTTCACAGACAATTCCGGCACTGTTCACCT
Gl_001289_Class_II	N/A	N/A	Chr01	10997784	Unique_Gl	Tm1_Mira454_Contig_408	GACATTCCTCCAATGCCACCAGCTCCTGCCCCTGCTCCCGATATTAGCCC[A/T]GCTGCAGATGCTCCATCAGCAGAAACCAAGGGAAAAGGTTCTTCATCCAA
Gl_001336_Class_II	GOOD	N/A	Chr02	62723733	Unique_Gl	Tm1_Mira454_Contig_414	AAGAATATCTCATCAACGGGACCTAGAAGGTCAATTCCAGGCTTTAGTTC[A/G]CTCTCAGGGTGATCTGTCTCGGCCTCTGTTGAAACAAATGCAATGAATTT
Gl_001388_Class_II	N/A	N/A	Chr09	13313134	Unique_Gl	Tm1_Mira454_Contig_424	TCCTTGGGGTTTTTCCAGTAAAAAAGATGCTGTGACACAAGCTGCAGTGT[A/G]AAATGCAACGAAAGCACCACACAAAACGCAGATCCCATCAGAGTCATCTG
Gl_001423_Class_II	N/A	N/A	Chr02	15503926	Unique_Gl	Tm1_Mira454_Contig_432	GGGATTTGTGAATCACAAGCCGATGTCGACGCAATACAAATTCGATCACA[A/G]GATCCCAGTTAAGACATCAAAGTCTGAGAGCATAAGCAAGGACATGGTGA
Gl_001498_Class_II	N/A	N/A	Chr01	53785625	Unique_Gl	Tm1_Mira454_Contig_437	ATTTGAATCCCCAAAGTTATATATGGCTGGAAACCCACATGAGATTGAAC[T/C]ATCAGCATTGCTTTTCACTGCAAATCCTAAAGCCAAAATCCCAATCACAT
Gl_001575_Class_II	N/A	N/A	Chr06	19037901	Unique_Gl	Tm1_Mira454_Contig_447	TTTGGGTAGTTGGCAAACTGCGGTTCAGTGCCCGGAACGGTGTTGGCACC[A/G]GTGGAGTTTGTGCAAGGTTGGTTCTTAAATTGATCCGCTAGTTCATCAGC
Gl_001644_Class_II	N/A	N/A	*	0	Unique_Gl	Tm1_Mira454_Contig_463	ACGACTGAACCGGTTGCTTGCTCTAGTTGGCTCACCACATCCTCTAGCTC[T/C]CCAGGACAGGTCCGGTGAATTTTGATCTTCAGAAGCTCATTGGCTTCAAG
Gl_001758_Class_II	N/A	N/A	Chr05	8863529	Unique_Gl	Tm1_Mira454_Contig_485	GAGACCATGAAACTGGTATTCATGAACTGCATTGTTGGCTGGGATTGGTG[A/C]TGTTGGCTTGGTGCTCTAGGTGACATTGATGGCTCCTCACCACAGTAGTC
Gl_001806_Class_II	N/A	N/A	Chr05	35859988	Unique_Gl	Tm1_Mira454_Contig_492	AAGCTATTGGAAAAGGAAGTAGCCATTCATGAGAGCGACGATGAGAATTA[T/C]GATTCCCATGATTCCAGTTTTCATATGAACACAAGCATGTTTAAAGTCAA
Gl_001807_Class_II	N/A	N/A	Chr05	35859921	Unique_Gl	Tm1_Mira454_Contig_492	GTTTTCATATGAACACAAGCATGTTTAAAGTCAAGGTCCAAGATGAAGAT[A/G]AGAATTACGAGTACACAGAGAAAACTGCACTGATGTTTCAGAACTCATCT
Gl_001818_Class_II	N/A	N/A	*	0	Unique_Gl	Tm1_Mira454_Contig_495	ACAGTTACCCTCAATCTTGAACGTCGAGCATATATAGCAGTAGAGGAAGC[A/G]ACAGACCAAGTATCATCTTCATCAGGATGCTTCCTCTCATAAGGTTGTGA
Gl_001951_Class_II	N/A	N/A	Chr02	61338839	Unique_Gl	Tm1_Mira454_Contig_518	TTGAGCTAGCTACTAGATTACCTTTAGTTATAAGGTAGGGAATGGGCAGA[A/G]CATGAAATTAGGCTCCACGGGCCATGGTTTGCTCGCCAGGAGGGACCATG
Gl_002241_Class_II	N/A	N/A	Chr03	43260906	Unique_Gl	Tm1_Mira454_Contig_573	TCGAGGATGGTCATCGAGTTAGGAATGTTAACCACTTTATCATACCGAGT[T/G]ATTTTTGTGATGAAGTTTCGGGGATTGGCTAAATCCGATGAAATAGGCAT
Gl_002310_Class_II	N/A	N/A	Chr09	11215349	Unique_Gl	Tm1_Mira454_Contig_588	CATTAACACAGGGTCGATTTATTCTGTATGAAAAGGAAAAGAGACACGTC[A/T]GATTCAGCTGAATTCTTTCCCTTAGACTCAGCCTCTGAATTCATCCATGA
Gl_002311_Class_II	N/A	N/A	Chr09	11215419	Unique_Gl	Tm1_Mira454_Contig_588	TTAGACTCAGCCTCTGAATTCATCCATGAAACTTTTATGGAAATCTGTTA[A/G]ACGGGTGACGATTGCTGGAATCTTTTCTTCTTGTGGGAGTATTGTGCACC
Gl_002370_Class_II	N/A	N/A	Chr03	44864858	Unique_Gl	Tm1_Mira454_Contig_599	CATTTGAAAGTCGACAACCTTGGAAGCTTATCTCTTAGATAATACAGCCT[A/C]GCCCTCCGGACTTTCCGGTGTTTGACTACTTTAATTTCCTTTATGTTCGG
Gl_002372_Class_II	N/A	N/A	*	0	Unique_Gl	Tm1_Mira454_Contig_599	ATCTGATGCTTCAATTGCTCTTTTATTCAATATCCCCATAATATCACCAA[T/G]CTTAATCCTTGGTTTTCTAGGCTCCTTGGGTTTCTCTTCTTCAGCCTCAT
Gl_002478_Class_II	N/A	N/A	Chr01	50317614	Unique_Gl	Tm1_Mira454_Contig_614	TCATTGCTTCGATATGAGAGGGGAATTGCACAGTTGTTAATCTGACAAGG[T/C]TGGTGAATCCAGGTCTCGTAAATGTAACCGTCTGGATTGAGGATGAGTCA
Gl_002479_Class_II	N/A	N/A	Chr01	50318921	Unique_Gl	Tm1_Mira454_Contig_614	TCGCAACAGGGAAAAGGCTGCGGCTGTAGCTGACTTTAATGTCATCAGGC[T/G]TTAGATTACACCCTTCAAGCAAGCTGATTATATCGCTCTTCATTGTATAC
Gl_002577_Class_II	N/A	N/A	Chr11	61861245	Unique_Gl	Tm1_Mira454_Contig_636	TCTCTGCAACTCGTTCTATACGCCACAATCATATGAGCAATAGCAAAACC[A/C]AATGAACAAATGAACAAAGCAGCTTCCATGGCCGACCCTTCTTTACTCGA
Gl_002636_Class_II	N/A	N/A	Chr05	92748	Unique_Gl	Tm1_Mira454_Contig_647	TAATCAACACAGACTACAGACAACTTACACATTAGGTACAATTAAGTAAA[A/G]CCACCCTTGTTTTAACAAGCAAATTTGTCACTTTTGACAGGGGGTCATGC
Gl_002637_Class_II	N/A	N/A	Chr05	92668	Unique_Gl	Tm1_Mira454_Contig_647	ACTTTTGACAGGGGGTCATGCTACAAAAGCCACACCAAACAAGTATACAA[C/G]TAGGTGACATTTTCATCGAACTCTGCATGCTGCAGGGCCACCTGGGGAAC
Gl_002649_Class_II	N/A	N/A	Chr02	247083	Unique_Gl	Tm1_Mira454_Contig_650	TTTGGATCTGATTTTGAAGCGTTTAAAAATTTCAAAAACAAAATGGGGAG[T/C]TTGGGAGCACTGATGAAACATCCAGATGATTTTTATCCATTGTTGAAATT
Gl_002674_Class_II	N/A	N/A	*	0	Unique_Gl	Tm1_Mira454_Contig_657	GCAAAAACTTGACAAACATCTATTTCTACCACATAATTATATTATACATA[A/G]CAGAGTATGGCAAACAAAATGAACACAACTGCAAAGGTCCCTCAAAAGAT
Gl_002675_Class_II	N/A	N/A	Chr05	63969144	Unique_Gl	Tm1_Mira454_Contig_657	TATGGCAAACAAAATGAACACAACTGCAAAGGTCCCTCAAAAGATAAAAT[A/T]TCTGTTTGTGTCACCGTCAATGACCACGACATTTTATACAAATGCCAACC
Gl_002683_Class_II	N/A	N/A	Chr05	63968395	Unique_Gl	Tm1_Mira454_Contig_657	TCAACGCATCTTTTCTCCAAGTTCCCTCCCAGACTAACATTGAAACATTG[T/C]CGTAAGTCAAGATATTCAAGGTGAGGACAACCGTTGAGAATGGCCAGCAA
Gl_002819_Class_II	N/A	N/A	Chr12	29077067	Unique_Gl	Tm1_Mira454_Contig_682	TCTTGCAATGTGTCGAGAAGGCTGTCAAAGCTCTTCTTGAAAGACTCCAC[T/C]CCCTCGTCTTCCAGCTGTGAACCGACTTTGCCCCAGTCAATCCCCAACTT
Gl_002864_Class_II	N/A	N/A	Chr01	8712544	Unique_Gl	Tm1_Mira454_Contig_690	GAAAAGTGGGAGCCATGAGAAGACCAGGGCAGACAGTAACCAGGTTTACT[T/C]TTAGCTCCTTTGCTTTCATCCAAGCTACCTTCTCTGCCTTGGTCTTACCC
Gl_002868_Class_II	N/A	N/A	Chr01	8711568	Unique_Gl	Tm1_Mira454_Contig_690	AGGTAACCATGAGCCAATAGCTCTTTGACAATGAAAGAACCCAAGTAAGA[A/G]TTGCCACTGGTCACACATATCAGTTTCTTCTCTCTTGCATTAAAACTGCA
Gl_002952_Class_II	N/A	N/A	Chr01	43898148	Unique_Gl	Tm1_Mira454_Contig_706	CTTTGTTGAAATTGGTGCTGGTGATTTAGTTGAGTTTCCTAAAGGGATGA[A/G]TTGCACTTGGGAAGTTTCAGTGGCTGTTGACAAACACTATAAGTTTGAGT
Gl_002992_Class_II	N/A	N/A	Chr05	43002167	Unique_Gl	Tm1_Mira454_Contig_710	TCTATATTTGCCACCATTAGTAGCCCAATCAGACCCATCCCATATTGTAG[A/C]ATACAACGACATCGGCTTAGAGGGAAAGTCCCCACCCATTGCAGCTGTTC
Gl_003045_Class_II	N/A	N/A	Chr01	1757596	Unique_Gl	Tm1_Mira454_Contig_716	CACTCCAACAAGTGCAGCATATCCAAGGGTCAACTTCTGAGACATAGACA[A/G]AGCCATCTTTTTCTTACCACCGTCGTCCGAAAACTCCCCTTCTCCTTTAC
Gl_003125_Class_II	N/A	N/A	Chr01	6605621	Unique_Gl	Tm1_Mira454_Contig_733	CCGCCGGATTTGACTTGTCTCATAATCACTCGTATCATCAAGATCCACCA[A/G]TAAATATGAACAACAAGCAAGCAGAAAAGAAGAGTATTAAACAAATAGTA
Gl_003136_Class_II	N/A	N/A	Chr09	15827875	Unique_Gl	Tm1_Mira454_Contig_736	TGTAACACGCTTTCACAACAATCACTCCGACTGTTAGCCTCTTTTCAACA[T/C]CGAGCTTTCCCACTTCCGAGTGTGAGTTCCAGATCATCCAATCCTACCTC
Gl_003166_Class_II	N/A	N/A	Chr11	42727849	Unique_Gl	Tm1_Mira454_Contig_742	ATGTAATCATCGTATGTGAAGCGCTTGATCAGGTTGTCGGTGTCATAGAC[A/T]ATGTATCCACAGAAAATCAAGGCACTAATGCCGCCATAGACAGCAGTCGA
Gl_003186_Class_II	N/A	N/A	Chr07	19405159	Unique_Gl	Tm1_Mira454_Contig_744	TCAAAGAGCCTCTCAATAGTTTGAAATTGCTTCTCCGATGAAAGAAGAGT[T/C]TCTCTTACACTAATGAGACTGCTAACATAAGATTTCAGAGACTCAAAATC
Gl_003207_Class_II	N/A	N/A	Chr01	11585507	Unique_Gl	Tm1_Mira454_Contig_748	GACGGTGCAGCTCTAAAAAGCCCTTCGGGTCGCAAATATGATGCAGTGAT[T/C]CACTGTGCAATGGGCATTCCTTGGTCTACCTTTGAACCTAATCTAAGTTC
Gl_003259_Class_II	N/A	N/A	Chr04	822832	Unique_Gl	Tm1_Mira454_Contig_759	CAGAACTTCATCATGTGTTTCAAATCATAAATTCGGTCACCGAAGAACAC[T/C]TTAAGAATCGTCAAAAACTCGTCTAATTTCTCGGGCAAATCTCGTCGGGT
Gl_003264_Class_II	N/A	N/A	Chr04	822502	Unique_Gl	Tm1_Mira454_Contig_759	ATGAACCGGGTTCCGTTTTCGGATCCGGGCAGATTACCCGAAGAATCGGT[A/G]AGGGTTAGACCCACTTGGATCAAATTCAAAGCATCGACGTTAGATTTGAG
Gl_003268_Class_II	N/A	N/A	Chr04	822346	Unique_Gl	Tm1_Mira454_Contig_759	ACTTTTGGCCGGAAAATTATACCCGGGAACTCAGTATCCATTGAAATAAA[T/C]GGGTATTCGTCGATCACTTGGCTGATCAACTCGAACTCGGATTCCAAATT
Gl_003302_Class_II	N/A	N/A	Chr01	48139503	Unique_Gl	Tm1_Mira454_Contig_766	TGGCCAGCTTTCCTATTTTCCTACCTATCAGACAGTGCCTCCATGATTGA[A/G]TGGGGAGGTGAGGTTGTAAACTCAGAATCAGATGGACAGCATACATCCAC
Gl_003411_Class_II	N/A	N/A	Chr08	54086269	Unique_Gl	Tm1_Mira454_Contig_791	TTCAGTCAGGATTGGAACACATGGAAGCAAGTGTTTTTGCTTGTTGATGT[T/C]GTTTGTTGTTGCGCAGTGTTGTTCCCGATTGTTTGGTCTATTAAGAACTT
Gl_003487_Class_II	N/A	N/A	Chr08	2258185	Unique_Gl	Tm1_Mira454_Contig_805	AATGGTGTGTATGATAAGCCGCTCGATCTACGCTTCTGCGATTACACTAA[T/C]GAGAAATCGAACCTGAAGGGGAAATCTCTTGCGGCTGCACTTATGTCGGA
Gl_003555_Class_II	N/A	N/A	Chr09	12852933	Unique_Gl	Tm1_Mira454_Contig_818	GGCCTCGCCCAAGTTTTGCTGCTTAGTGGACTCGTAGGCATTCTTGTTGT[A/G]GTAGTAAGTGTCTTTATTGTTGGAGGATTCGGGGATGCTGTTATAGGGCT
Gl_003580_Class_II	N/A	N/A	Chr10	60676943	Unique_Gl	Tm1_Mira454_Contig_824	CATATATTAACTAAATTTATTGCAACAATGGCCAATAACTTACTTTGGAG[A/G]CCTAAAATTCCCTCTCTGGGAAAAGAATAGGAGCAACTAGAGACCATATA
Gl_003595_Class_II	N/A	N/A	*	0	Unique_Gl	Tm1_Mira454_Contig_825	GAGTCCGATTCCAGCTGCCAGCTGCTGTTGATCATTGCCGGCAATCGAAG[A/G]GGTAACTTGAGCCAAATAGAATTGTAGAAGAGAAGAAGTAAGGGGTTCGG
Gl_003604_Class_II	N/A	N/A	Chr01	8712544	Unique_Gl	Tm1_Mira454_Contig_826	GAAAAGTGGGAGCCATGAGAAGACCAGGGCAGACAGTAACCAGGTTTACT[T/C]TTAGCTCCTTTGCTTTCATCCAAGCTACCTTCTCTGCCTTAGTCTTACCC
Gl_003607_Class_II	N/A	N/A	Chr01	8711568	Unique_Gl	Tm1_Mira454_Contig_826	AGGTAACCATGAGCCAATAGCTCTTTGACAATGAAAGAACCCAAGTAAGA[A/G]TTGCCACTGGTCACACATATCAGTTTCTTCTCTCTTGCATTAAAACTGCA
Gl_003693_Class_II	N/A	N/A	Chr08	10303597	Unique_Gl	Tm1_Mira454_Contig_846	TAACCCTTGACAAACATTCCTTGCTTGGCCTCCTCTGACTCTCCTTCGCC[A/G]GTGTACTTTCCGAGTTGAGCAAGAGAGTTGGCCTTTGCTCGGATGAGCAG
Gl_003694_Class_II	N/A	N/A	Chr08	10303678	Unique_Gl	Tm1_Mira454_Contig_846	GCCTTTGCTCGGATGAGCAGCGCTTCCTGAGCATCCTTCACATTCTCAGG[T/C]CTGCCTCCCCACTTCTTCAGGCAAGTGTTTTGAAGGGCTCTTGCATATGA
Gl_003756_Class_II	N/A	N/A	Chr09	6285860	Unique_Gl	Tm1_Mira454_Contig_858	AGATCGCGATAACATTTAGAACAGAGATTTTGAGTCGTTGGGCTTCCGAA[A/G]AATCCACAGTTGTTGGCACATAACTGTGGTGCTTGACATCTATGTTCTTC
Gl_003761_Class_II	N/A	N/A	Chr04	53224257	Unique_Gl	Tm1_Mira454_Contig_859	AACCACTTTCTCATTAGCTCCAATGACCCCATCTTGTTTCTTCACTTGAT[T/G]AATATTATGAGTTTGACCCATTCTATAAGGAGAGTTGCTGTTACATTCAT
Gl_003876_Class_II	N/A	N/A	Chr01	3142282	Unique_Gl	Tm1_Mira454_Contig_884	GGCTTTGAGGAAGCCATTATCATGCTGGCCATGGCTTCTGGTTTGAGGAA[A/G]TAAGGGAAATGACAGACTCTTTTGAGTTTTAGATGTCGATACGATGTGAG
Gl_003927_Class_II	N/A	N/A	Chr08	3811430	Unique_Gl	Tm1_Mira454_Contig_893	TGAAACTCTTTCTTTTTCTCTTCAGCCTTCATTTTGGTGAGACTAGGCTT[A/G]TATATGATCACAGTCCGACCAATTTGTCCAACGACGACTGAACCGGTTGC
Gl_003965_Class_II	N/A	N/A	Chr09	5195866	Unique_Gl	Tm1_Mira454_Contig_899	CTAGACCTCTTCAACCCCAAAATGACAAGCAGCAATCCAAAATAATCGTA[A/G]TTGTAAGTATTCTCAAGGAGTTCCAGTTTGTAATTGTTCCATGGAGGGAA
Gl_004244_Class_II	N/A	N/A	Chr07	7616674	Unique_Gl	Tm1_Mira454_Contig_952	TGTCACCCTTGTCATTTGGCACAAGTTTTTGCAGCTTCTTTGATAAGGCG[T/G]TTTCAAAATCATTCAATAAAGAACGAAGTTTTGGATTAAACTGAGAACCC
Gl_004384_Class_II	N/A	N/A	Chr06	45812037	Unique_Gl	Tm1_Mira454_Contig_984	CCAACAGGGTCCGACGGATCCAAGCTGGCGTTAAACGGCACCGCTTTCGG[A/C]GATGAAGAAGCGGAAGGTCTGGCCTCTTCTTCTTGAAACTCGGAGATAAT
Gl_004487_Class_II	N/A	N/A	Chr05	57410951	Unique_Gl	Tm1_Mira454_Contig_1006	TTCTTCTTTCTGAAAACATAAACATCGGTCTCCTCATAAGCATAATCAGG[A/G]TGCAAATCCTGATGAGGAACCTTTTCGATCACGAAAACCTTTTCACACAT
Gl_004488_Class_II	N/A	N/A	Chr05	57410738	Unique_Gl	Tm1_Mira454_Contig_1006	TCGATGTAGACTACATCTGCCGCGATCACCACATCGAACGGAGGATTAAC[A/G]CCCCTGATCTGATCCTTGTTGTTCCAATAAAGAATCGAGGTCTTCATGTT
Gl_004527_Class_II	N/A	N/A	Chr13	9857110	Unique_Gl	Tm1_Mira454_Contig_1016	AGAGCAATCTACATCGCTTCAAAACACAAGGCAGAGATAATTTTATCTAA[T/G]CTAAAATTCAGAATAATCTGGAAAGCATAACGAAAATTAGAAACCTCCTC
Gl_004528_Class_II	N/A	N/A	Chr13	9857215	Unique_Gl	Tm1_Mira454_Contig_1016	TATGACAAAATTTTGAACTACCTACTCCATTCGTAGTCTCCTCCATATCT[A/T]GGATTGGCATTATTTGCACGACTTGTATCGTCCGGTTTGGTTGAATTGGC
Gl_004618_Class_II	N/A	N/A	*	0	Unique_Gl	Tm1_Mira454_Contig_1036	GCTTCTTTGGCTTTTAGCTGTTCTTCTTGCTCTAGTTTTTCCTGGCGGAG[T/C]TTCTCCTCAGCCTTCTCTTTCTTTATCCGTTCGAGCTCAGCCAAGAGAGC
Gl_004662_Class_II	N/A	N/A	*	0	Unique_Gl	Tm1_Mira454_Contig_1043	ACATATGCGTGGAAGTGTTCCACAACATCAACCTATTTTATAGGTGAAAA[A/T]ACTTTTGGTAAGCACAAAGATTTAATAATGATGAGTATCGTATCTGGGCT
Gl_004727_Class_II	N/A	N/A	Chr13	56250826	Unique_Gl	Tm1_Mira454_Contig_1052	AACACCCCCAATATTCGGATCACTACTCGATTGATAGCTACTATAATCAG[T/C]ATAATTTGCATAACTACCAATATTTTGATCATTGTTTCCATAGTTTCCTG
Gl_004755_Class_II	N/A	N/A	*	0	Unique_Gl	Tm1_Mira454_Contig_1057	ACAACACATAGAGAAGGGTTCAGCAGTATCATTCAGTTCCCCCTATGGCT[A/C]TGATGATGACGCACAGCAACTGAAACTCTTTCCTCCAGAACCAGATTGTG
Gl_004944_Class_II	N/A	N/A	Chr11	27512282	Unique_Gl	Tm1_Mira454_Contig_1094	GTTTGATTCTTTGGCCTCGCTCCCAAGCCCTGGAATGTCACGGGATGTGG[A/C]GAGAAATCGATTCCCCTTGACTTGATCCATCATGTTCAGGCTCCTTGTTG
Gl_004974_Class_II	N/A	N/A	Chr09	12013409	Unique_Gl	Tm1_Mira454_Contig_1101	GAAGTCCGTGCTGTGCTAACTTCTTCCTCATCATAATCTTCTTGTTCCTC[C/G]TCTTCTGAGCTGAGTAGTGCATCAATATCATCTGAATCCTCTTTCAGAGA
Gl_005235_Class_II	N/A	N/A	Chr04	67018	Unique_Gl	Tm1_Mira454_Contig_1153	TTTTGAAATTGTTTTAATCAATCCCTTCACGATCTTCCAAAACCATACCA[A/C]ATTCATCAACCCCAGCACCGGAGGTACAGTGAGCAAGCTGTAGAACCCCA
Gl_005247_Class_II	N/A	N/A	Chr11	43464637	Unique_Gl	Tm1_Mira454_Contig_1158	GAAAGCCGATCCGGCATACACGTCGGATTTTACGGTCACCGAAGACTTAG[T/C]ATCCACGATTTTGATCTGTTTAGGAACCATTTCCGGATCCGGACCCAAAC
Gl_005422_Class_II	N/A	N/A	Chr13	34500900	Unique_Gl	Tm1_Mira454_Contig_1201	CTTTGATTTGATGGGATTAATATTTTGCAGGTACGGAAAGAAAGTTAGGT[A/G]GCTCTAACAGTATCGATGGCCGCAACTAAGTCATCATATTTTGCTCCTGT
Gl_005497_Class_II	N/A	N/A	Chr09	13667267	Unique_Gl	Tm1_Mira454_Contig_1215	AATTGCGTCCTCGGCAGTATTCATATCCAGTGCCTTCATTCCAGGGACGC[A/T]ATCGATCATCCCAATACTCTTCAATCTCTTGACTCCGGTGGCTCCAAATG
Gl_005574_Class_II	N/A	N/A	Chr10	55733626	Unique_Gl	Tm1_Mira454_Contig_1235	TTCTTTTGGCACAAAGGACAGTTGTAAAACTTAATCATTTCTGCCTTCGC[T/C]GGTGTTATCTTCACACACTTTCCATGGTACCACCGTTCACAGTTGTCACA
Gl_005706_Class_II	N/A	N/A	Chr05	55952021	Unique_Gl	Tm1_Mira454_Contig_1259	CGATGAGGCGATGGTTTGAGAGAAATGAGGGGAATGGAGAGGGTTGATGG[T/C]TTGGAATTGGGTAGAAGAAAAGGTGATGGAGATCTGAAAGTTAAAGAGAG
Gl_005936_Class_II	N/A	N/A	Chr05	1604694	Unique_Gl	Tm1_Mira454_Contig_1293	CGGTCCTAACGCTACCAAAGCGTACCCGATCCCAGCCGCTACCGTCATTG[A/G]TTTTCTCTGATTCTTCTAGTTTTCTATGTTTTGATGATTTTACTTGACAT
Gl_006085_Class_II	N/A	N/A	Chr12	25140811	Unique_Gl	Tm1_Mira454_Contig_1321	AACCACTCCATAATCTCCCCAAAATAGTTGGGGCAACTCACCAACTCAAA[T/C]AGCCCTCCTCTTGGGATCTTATATCCACCATCACCTTGTTTCTTCAGTCC
Gl_006094_Class_II	N/A	N/A	Chr05	59928918	Unique_Gl	Tm1_Mira454_Contig_1323	CACCCAAGGATCCTGGTTTCTTCTTCGTTCATTTCAATGTCTTTAGCGAA[A/C]GAGGGCTTTTTGGAGAGAACCCAAGACCAACCCCAGTCCCACCATTTCCT
Gl_006118_Class_II	N/A	N/A	Chr10	507866	Unique_Gl	Tm1_Mira454_Contig_1335	ATGCACTCCAAAATGGTGAAGAGGTAAGCAAATGCCACGGCTGTCCAAAA[A/T]TGCATCCCGAACTTACCCCAATATATTGCGAGTGGCATCCACCGGCTCAC
Gl_006154_Class_II	N/A	N/A	Chr09	15542623	Unique_Gl	Tm1_Mira454_Contig_1341	AAAATGGAGCTCTAGAAATAACATGCCTGCCTTCTAAAATTGCAGCACTT[C/G]CATGCAATTATAACCCAAGAGCATGAAGCATTATAGCATTCTGTGCATGC
Gl_006417_Class_II	N/A	N/A	Chr08	10808106	Unique_Gl	Tm1_Mira454_Contig_1407	AATGAAACCTTCTACTTCTTGTTCAAGCGCTTGAATACCATCGTCTCTGT[T/C]CCTAGACTCCTTTAACACAGAAGTTTTAATCATAGTTCTTGAAGAGTCGC
Gl_006461_Class_II	N/A	N/A	Chr09	544272	Unique_Gl	Tm1_Mira454_Contig_1413	TCAAGGGAGAGAGTGAGAACCTCTCCATTGTTGACGATTTTACCACGGCC[A/G]TCTCCCCATGTTATGTCAAAATCATTGTGGAAATTGCTGGCTGATGATGC
Gl_006568_Class_II	N/A	N/A	Chr06	37082652	Unique_Gl	Tm1_Mira454_Contig_1435	CCAATCACCATTCTTCTTATCTCACTTGTTCCTGCTCCGATTTCATACAG[T/C]TTCGCATCTCGAAGCAGACGGCCGGTTGTGTACTCATTTACATATCCGTT
Gl_006634_Class_II	N/A	N/A	Chr08	306361	Unique_Gl	Tm1_Mira454_Contig_1448	GCAAAATGTAATAGGGCGTAAGCTCAGTTGGTTTTCTTGTCATCTTGATC[C/G]GCAATGGCAGACGTCTGACCATGCTCATCCTCACCACCAAAACCAAATTC
Gl_006666_Class_II	N/A	N/A	*	0	Unique_Gl	Tm1_Mira454_Contig_1456	GCTGACTTCTTTGCAGCTTCCCTCTCCTCTGCAGCCTTCTTATCCTCCTC[T/C]GTCTCATCACCGAATAGATCCAAGTCGTCGTCATCATCTGCAGCCTCAGC
Gl_006676_Class_II	N/A	N/A	Chr07	11195341	Unique_Gl	Tm1_Mira454_Contig_1459	AACAGTATCTTCGAAACGTATTGATGCTCACTTGAAGTCTAAAATCTAGA[C/G]TAAGCAAAAATTTCATCTCCAACCTGTTCAATTCAGCTGTGCTTATTCCT
Gl_006690_Class_II	N/A	N/A	*	0	Unique_Gl	Tm1_Mira454_Contig_1461	TTTCCTTCTTTTCTCCCTCTCCATCTTTCTTTTCTTGTGCAACATCACGC[A/G]ACTCATCCTGGCCATTGCTCTCCTTCTGTGTTACTCCAAAATCAGCAAGA
Gl_006722_Class_II	N/A	N/A	Chr09	7089097	Unique_Gl	Tm1_Mira454_Contig_1469	TATGGCCCAAATTGGACAACAGCAGTTGGCACCACAACCTTCTCTGAATA[C/G]TTTGCAAGATACAATGTTGAATTATATTGCATCAAAAGAGTTACCACAAT
Gl_006755_Class_II	N/A	N/A	Chr10	57918472	Unique_Gl	Tm1_Mira454_Contig_1475	ACGATGAGAATGCAAATATGGTTCGTGTTAAAGTTCGCGATTGCCTTGAC[A/T]CTAAAACTTTGGGGTACGATTACCAAAGTGTTGATATTCCATGGCTTAGA
Gl_006783_Class_II	N/A	N/A	Chr05	55146282	Unique_Gl	Tm1_Mira454_Contig_1482	TCTGGCTCAATGCCCTCCTCAGATCACACTTCTGCTCTGCACTGAGCTTC[A/G]ATGGAAAGATGATGTCGAATTGGATTTTGAGGTGTCCCCTCTTGCTGGGT
Gl_007032_Class_II	N/A	N/A	Chr11	418196	Unique_Gl	Tm1_Mira454_Contig_1539	TTCTTGGTTGGTTTCCAGTTGCCCACGAAAATGTCGTGTGCTGAAGGTTG[A/G]TTCTTCTTGATTGGGGTCATCCACCTCCAGATAGCGGCCTGGAAAGCAAT
Gl_007042_Class_II	N/A	N/A	Chr02	2977185	Unique_Gl	Tm1_Mira454_Contig_1541	GGGAAGGGATCTGGGGTGTTGAGAAGATGAAAGAAGCTTGGGTTGAAGAG[A/C]GATTGAAGCTTGTTGAAGGGAAGCCATTGATGAAAAGCTTGATGGGTGAT
Gl_007078_Class_II	N/A	N/A	Chr08	37181496	Unique_Gl	Tm1_Mira454_Contig_1549	CCTCCAGGCCTGATTCCCATTTGACCTTGCATTGCTTGTTGATGCTGTTG[A/G]TGCAGGAGGTGCTGAGGGTCTTGCATTTGATGTGGGTTATTGAATTGCAA
Gl_007156_Class_II	N/A	N/A	Chr05	55508705	Unique_Gl	Tm1_Mira454_Contig_1573	TGAATTCGTTCGATTTGCCTTGTGAGCCGGCATTGTGGTGGTTGCTTTGG[T/C]GAAATACATGTAGTAGTATACGTTGAGAATCATTGTGGCAACCACAAACA
Gl_007233_Class_II	N/A	N/A	*	0	Unique_Gl	Tm1_Mira454_Contig_1589	GCTTCGGCGTTCGTAAAAGTGCTCATATGAAGCTTCGAAAAGATATAAGC[A/T]CTTGCGAATACGAGGATGTGCGAGTGATGTGGGAAATGCTGAGCAGAAAC
Gl_007252_Class_II	N/A	N/A	*	0	Unique_Gl	Tm1_Mira454_Contig_1597	AATGTGGAGGTTACCAGCAAATTCTTTTCTAGTGCTAGGGCAAGCTTCGA[T/G]AGTTTTGGATAGATGCTTCTTGCATCCAGTAGGATCTCACAGAGTCTTTG
Gl_007253_Class_II	N/A	N/A	*	0	Unique_Gl	Tm1_Mira454_Contig_1597	TCGCCATTTTTGCCTCAGGATACTCTGATAAAACCAGTTTCAACTGAAAG[A/G]ATAGCATGCTCTTCAGCTTATCCCAATTATGCCAAAATTTCCCAGTAGCG
Gl_007411_Class_II	N/A	N/A	Chr13	45500820	Unique_Gl	Tm1_Mira454_Contig_1638	TTCGATTCTTGTACCTTACTGTATTCTCCTTCTGAACTTTATTCTTCACC[A/G]GAACGGGGGCAGGAACAGGTTCCTCAGCATTAACATCTTTCTCTGGTTCT
Gl_007735_Class_II	N/A	N/A	Chr09	55680088	Unique_Gl	Tm1_Mira454_Contig_1699	CATCTCACCCGTCCATCAATCTTGATCACCATGAAGATCGTTCCGGCAGC[T/C]TGTTCGGACTTCAAAGCGACGGAGAAATCGGGAGCTATAGGGACCATGTT
Gl_007746_Class_II	N/A	N/A	Chr06	43122002	Unique_Gl	Tm1_Mira454_Contig_1700	ACGCCTAAATGGTTTGACTTCGCCAACGAAGTTGCTGCTACACCTTGGGG[T/C]GACTTGGAAGTTTATCAATACAACGGCAAGTATACCGAACACCGAGCTGC
Gl_007781_Class_II	N/A	N/A	Chr02	57704691	Unique_Gl	Tm1_Mira454_Contig_1707	ATGAAGAAGAGAAGAAGGGGTTCAGCTTCATAAATTGGAATTCCTGTCTC[T/C]AAGTTCAACTGTGCTAGAATTCCTTTCCCTGTTATTGCTTCACCTAATAA
Gl_007782_Class_II	N/A	N/A	Chr02	57705232	Unique_Gl	Tm1_Mira454_Contig_1707	GTGAAAGCTTTAGATGATGAAGCAGCAACAGTGTTAGAGTGTGGATTGAA[A/T]AAGAAATGAGAGGAGGGTTTAGGCTTTAACCCTTGAGCTTGAAAATGGAG
Gl_007891_Class_II	N/A	N/A	Chr13	382340	Unique_Gl	Tm1_Mira454_Contig_1733	GAATATTTACAAGAGCCAGTAACCCCATCACGGCAAGAATGGACGGTCTG[A/G]AACTGGTCAACGTCGAGCTTCTTGTTGATAAACCCAACTTGGAAATAGAT
Gl_007914_Class_II	N/A	N/A	Chr02	55142468	Unique_Gl	Tm1_Mira454_Contig_1736	AAACTCCTGAGCAATCTCTGGCAAAGTACTGTTAGGTTCCACCACGTGTG[T/C]GTAATGCACCACTTTCTGACCGTCAATGTCATCGCAGCTACACGGCAACG
Gl_007949_Class_II	N/A	N/A	Chr01	5769212	Unique_Gl	Tm1_Mira454_Contig_1748	GATAAAAGTAAGGTACCCCACTGGCGGTAGCACCGACCATCGGAGCCAAA[C/G]CAGTTTCATCCTTGATCTCATCCCTAGGCACAATATCTACCAAGAAATCG
Gl_007956_Class_II	N/A	N/A	Chr04	59290407	Unique_Gl	Tm1_Mira454_Contig_1749	ATGGGTGACCAATCAAGATGACCAAGGAGAACTTCTTGCTTATATTTATC[A/G]AAGGAACTCAGTTTCTTAATGTTATCCTTCAACCCATCTTCCAGGTGATT
Gl_008096_Class_II	N/A	N/A	Chr08	56195706	Unique_Gl	Tm1_Mira454_Contig_1771	AACTCGAACGATTCGTAACTCGGAATCGGAAATTCATACCCCATCATATC[A/C]GCTAATCCAACTAATCCTGTCCCTCCACCTTCCTCCACATCAACGGTCGC
Gl_008141_Class_II	N/A	N/A	Chr11	49261135	Unique_Gl	Tm1_Mira454_Contig_1784	TTGCCTATGAACCTTCCACTTCTTGTGTCATAGTATTCAGGCCACTGATC[A/C]ACTGCTAGCCTTTCCTCTACCAAAGCAACTGCTTTTTGTGCCAATTCTGG
Gl_008199_Class_II	N/A	N/A	Chr11	53482184	Unique_Gl	Tm1_Mira454_Contig_1799	GGGGGCATAAGAAGCTCAACAGTCTCATGCGACGCATCGGAAGCAGCCAT[A/T]AGCATTCCACAAGACTTCACACCTCGCATGTTCCTCGGCTTCAGATTAGC
Gl_008205_Class_II	N/A	N/A	*	0	Unique_Gl	Tm1_Mira454_Contig_1800	TGCCGCAGAGACCCAAAAAACGAGCGAAATTTATTCAACGTACCCTCAAC[T/C]TGGTAAGTCCGGGGGCATGGCTATGCGATTTAACACTTGAACGATACGAG
Gl_008361_Class_II	N/A	N/A	Chr09	4847359	Unique_Gl	Tm1_Mira454_Contig_1841	CAGCCTGGAATCCAATATATATTTCCTTCTTGTAAAAAACTGGTGTCTCA[A/C]GCTCAAGGTAACCATTTCATCCGGCAGGATGTTAGAATTAGGTTTCAATC
Gl_008972_Class_II	N/A	N/A	Chr04	55570832	Unique_Gl	Tm1_Mira454_Contig_1991	AGTTTAGCTTGGACTTTCCTAAAAAGCTCCACAATCTCCTTCTCTCTTGG[A/G]CCTGGGGCAGCAGTGGCTTGAAATTTTGTGGAACCAGAAAGGGAAAGCAA
Gl_009083_Class_II	N/A	N/A	Chr03	21713792	Unique_Gl	Tm1_Mira454_Contig_2011	GCTTTAAGATTGACGACAGATGGGTCGGCACCTAGAAGCTCAGACAAATT[A/G]GCTTTGATAACTCCCTTGTGTGGACTCAGTTTCGGTCTTTGAAGAATTAA
Gl_009134_Class_II	N/A	N/A	Chr05	43002167	Unique_Gl	Tm1_Mira454_Contig_2030	TCTATATTTGCCACCATTAGTAGCCCAATCAGACCCATCCCATATTGTAG[A/C]ATACAACGACATCGGCTTAGAGGGAAAGTCCCCACCCATTGCAGCTGTTC
Gl_009239_Class_II	N/A	N/A	Chr13	50288655	Unique_Gl	Tm1_Mira454_Contig_2054	TCGAAATTATCCAAAACAGGCAATAAATTTTCCAACACTTCTCCCTGGGT[A/G]TTACTTACCAATGAAAGGCGTTCTCTCTCTGTTCTCTTACGAAAGTTGTC
Gl_009368_Class_II	N/A	N/A	Chr13	15147320	Unique_Gl	Tm1_Mira454_Contig_2083	CAATGCAAAGGGTCATAATAGCAAAAGTGAAGAAAAAGTTTATATTCTTT[A/G]TGAAAAGACCCACAGCATTGCTTTGATCATTGAAGCCGGTTGCTGTTGTC
Gl_009498_Class_II	N/A	N/A	*	0	Unique_Gl	Tm1_Mira454_Contig_2114	AAGGTCGTCCATTTCTCAAATGCAGTTGCAGATGTCACAAATGCTACTTT[T/G]GATGATTCAACATCATTTTTTGTAACTGATGATATCAATGAAGCTAATGA
Gl_009500_Class_II	N/A	N/A	Chr01	4080585	Unique_Gl	Tm1_Mira454_Contig_2114	CAGCAGCCAACACTAAGCTGGTGATGAAGCAAAGGGAGAAGCCTCTTTTA[T/G]TTAAAGCTGGAGTTGGCGGTGGTGATTCATTGAATGCTTTGCAAAGGGTT
Gl_009546_Class_II	N/A	N/A	Chr01	44197132	Unique_Gl	Tm1_Mira454_Contig_2126	GAATCAACTAAAGTGATTGACACCTTCCAAAACCAAGCCAACAACACTGA[A/G]CAAGGCATTACAATTTTCGTTCCGAAAGACGATTCGTTCAAGGGTCTTAA
Gl_009693_Class_II	N/A	N/A	Chr07	5511630	Unique_Gl	Tm1_Mira454_Contig_2165	GCATCTGGAGGGCAGGGCTGTAGTCCATCTTCCAACTCCCATTATACAGC[C/G]TCCATACTTTGACCATATTGTCACATCCACCAGAGGCCAGCTTCTGAACA
Gl_009721_Class_II	N/A	N/A	Chr04	9534763	Unique_Gl	Tm1_Mira454_Contig_2170	TGAACATTAAGGGAAGTCAAATGCACATCCGTTTGTTGAACAAATCTATC[C/G]ACATAAATGTATGCAACGAGAAAGCACGACGGACTGCAGCCAGCATACTT
Gl_009754_Class_II	N/A	N/A	Chr11	60086041	Unique_Gl	Tm1_Mira454_Contig_2174	AGGATGAGATTGTCATAACCATATCCGTTCAGCTTGTTAATAGCTCTTTG[A/T]GCATCCTCTCTGTTCACAAAGTTGACAAAACCAAACCCTCTACTTGTGCC
Gl_009867_Class_II	N/A	N/A	Chr07	6580885	Unique_Gl	Tm1_Mira454_Contig_2200	TGCAAAAGCCAAATAGATTTAGCCAATTTTAGAAAGGCTTGGTAAAATGG[A/G]GTCCTAGGATGCCCACCTCCTGTTACATAATTACGCTGGTCTAAATTTCC
Gl_009868_Class_II	N/A	N/A	Chr07	6581003	Unique_Gl	Tm1_Mira454_Contig_2200	TCTTTGGATGAACAACCATCAGGTACTTGCTCTGGGAAAATTTCCCGAAT[A/G]AGGAATCAGGATTCTGGCCCAACATGTCCAATGGATCCATCTCCCTCAGA
Gl_009883_Class_II	N/A	N/A	Chr13	47382050	Unique_Gl	Tm1_Mira454_Contig_2202	GCACTTCTGCCCCTATACATGGTCCTCCCCATACCAAAACTCGGGCTCAC[C/G]GGATTGAACCCGATGCTTCTACTACTGAATTTTCTTGCCCTTGCTGACCC
Gl_009889_Class_II	N/A	N/A	Chr07	15789500	Unique_Gl	Tm1_Mira454_Contig_2204	CCTTAATAGTCATCACCTCTCGATATAACTTCTTTGCAGGTTGGCCGCAG[A/T]AGGATGGTGTGTTCAAACTGAGAAACATAGCTGCCCTTGATGTCGCAGAG
Gl_009929_Class_II	N/A	N/A	*	0	Unique_Gl	Tm1_Mira454_Contig_2213	CATAGTTCATCATGGTAATCGTCCAGATAATCACGAGGATCGTGCCTTCT[A/G]CGGTGCCTCCTGTCTCTATGTCGGTGGTCCCTCTCTCTTCTCCGCTTTTC
Gl_009940_Class_II	N/A	N/A	Chr06	50593670	Unique_Gl	Tm1_Mira454_Contig_2215	CATCGAATGGCCAACGGGATCTCGATCAAGTTGCTGGAAGGATTGCAGTT[A/G]CCCTCTGAGAAATTTCACTATATGGATTGAGTTAAGAAAAATTAGTTTGT
Gl_010281_Class_II	N/A	N/A	Chr10	54079952	Unique_Gl	Tm1_Mira454_Contig_2288	AATATGTTGTAGATCTCTTTAACGACAGTCTGAAATGCAGCCGCTACATT[A/G]GAGGAATCAAGTGCAGAAGTCTCCATGAAAAATAAACCCTGTGCCTCTGC
Gl_010456_Class_II	N/A	N/A	Chr07	18923534	Unique_Gl	Tm1_Mira454_Contig_2320	CTGTGGCTTTGACATTCAATCCGAGCCCTATTTATGAGGACTCGAGCATC[A/G]GCTTTGAGGCCAGCACATGCCAGTGCAATGTGATTATCCAAGTTCACAAT
Gl_010463_Class_II	N/A	N/A	Chr10	37607678	Unique_Gl	Tm1_Mira454_Contig_2321	CAGGGGAGGAAAGTGGAAGAATTAGGCGGAGACTTGATGATGTTATGAGG[T/G]ATACGCTTATTGAGGTCGCGCAGGATTTCAATAAGAGGGCGAGTGATGCA
Gl_010485_Class_II	N/A	N/A	Chr10	1353907	Unique_Gl	Tm1_Mira454_Contig_2325	TCATTCTCTACCTTCTTTCGCAAGTAGGTTTCGTTAGGACCGAATGCATC[T/C]AAGTAAGTCGCGTATCGTTGGAACACTGTCTTAAGTGCAGCAGCAAACTC
Gl_010680_Class_II	N/A	N/A	Chr05	53248992	Unique_Gl	Tm1_Mira454_Contig_2364	ACCCTTTTGCCATCTCCTCAATCTGTGCCTCAATCTCCTTCAACCTCTCC[A/T]CAGTGAAAGGATAAGCATCCGCCCCATGACCCATGACCAGACTCCTTGCC
Gl_010694_Class_II	N/A	N/A	Chr04	4234677	Unique_Gl	Tm1_Mira454_Contig_2367	TATGATCCAGTCGGGATGGCAGGAGATGTGTATGATAAGCTTAGAGAACC[A/T]TTGGATAATCTTTTCTTTGGAGGGGAAGCAGTTACCGAGGAGCACCAAGG
Gl_010818_Class_II	N/A	N/A	Chr01	46936620	Unique_Gl	Tm1_Mira454_Contig_2393	TTGTTCCGCTCTTCTCGCACCTGATTAAAAATGTGAGTGTAGCCATCAGC[A/G]GATGACGGGTTATTCTCATCCCAGTCACCGAATTTTGGAACAGCAGCAGC
Gl_010873_Class_II	N/A	N/A	Chr08	52779465	Unique_Gl	Tm1_Mira454_Contig_2402	CAGTATTTATGGTCTGGGACTGCTTCTTTGCTGCACCTCCATTTCTTCCC[A/G]TCCGTACGTCTACATCTTCCTGGCTCTGGATCAACCCCATTCTTATACTC
Gl_010936_Class_II	N/A	N/A	*	0	Unique_Gl	Tm1_Mira454_Contig_2418	GGAAGGCCATTTACTTGTCCAGGCAAAGGAGCACCAGGTGGTGCCATCAT[A/T]GGTGGCATGCCTGGAACGGGAATATAACCTGGGGCACCTGGAATTGGTCT
Gl_011017_Class_II	N/A	N/A	Chr05	16163706	Unique_Gl	Tm1_Mira454_Contig_2439	AGAACAAGATTTGTTCTGGGAAGATGATGAGCTTTCTTCTTTATTTACAA[A/G]GGAAGAACGGAATCAACTGTACGATAGTCTTCAAACCAATGGGAATCTAG
Gl_011082_Class_II	N/A	N/A	Chr09	55680088	Unique_Gl	Tm1_Mira454_Contig_2455	CATCTCACCCGTCCATCAATCTTGATCACCATGAAGATCGTTCCGGCAGC[T/C]TGTTCGGACTTCAAAGCGACGGAGAAATCGGGAGCTATAGGGACCATGTT
Gl_011203_Class_II	N/A	N/A	Chr09	7897966	Unique_Gl	Tm1_Mira454_Contig_2476	GGCACTGGTGGAAGCCACGGCCATCAGGTCGGACCCAATCGAGATCGTTG[T/C]CTTTGAAAATAGGGGGGCGAGTTTTTTGGCCAAGATTCGGCGAATACGTT
Gl_011212_Class_II	N/A	N/A	Chr05	10292038	Unique_Gl	Tm1_Mira454_Contig_2480	GATATATCCTCATCATCGTAATTATCCACTTGCGTATCCCCCTCGGCATG[T/G]ACAGACACTGAAAGTATTTCCAATCTACCCTGTAAATTCCTCACAAGGGA
Gl_011234_Class_II	N/A	N/A	Chr05	58754354	Unique_Gl	Tm1_Mira454_Contig_2483	TAATTATCGCTACTAGAAGAACTAGGCGCCGGCGGAGGTGTATTTGCTAC[T/C]GTGGACCACGGCACCACCTGATTATCTCCGTCCTCCACATCATCTCCAAC
Gl_011322_Class_II	N/A	N/A	Chr13	6668401	Unique_Gl	Tm1_Mira454_Contig_2506	CTAGAAAATGCATGATACTTGGATGTCCTCAACACTAGCAACATATCAAC[A/G]AGAAACATGCTACTCAAAGTCTCCATAATTCCGATGCCATAAGCAAGATC
Gl_011323_Class_II	N/A	N/A	Chr13	6667860	Unique_Gl	Tm1_Mira454_Contig_2506	CTTCCTCGGCCTTTAGAATAGTCAGGACTAGCACTACGACTCCTGCTACG[C/G]CGCCGAGAATCTCTGTCTTTCCCACGATAGCGATCACGTTCATACCTGTC
Gl_011544_Class_II	N/A	N/A	Chr10	14497367	Unique_Gl	Tm1_Mira454_Contig_2545	ATAAACCTTCGAAGCTCTGGTCCGACGTAAACTGCTAAATATCCCTTAGG[A/G]ACATCGGGCGGCGGTTCGGAACCGTGGCAACTGTCCTCATCAGAATCAAA
Gl_011617_Class_II	N/A	N/A	Chr09	7285314	Unique_Gl	Tm1_Mira454_Contig_2559	AGCCTCAATCGGAAATCTTCCTCCATGAGCGGAAGACCATCCCGCAACTT[T/G]ACTTTCGGCTCCCAACCTAGCAATTCTTTGGCCTTTGTGATGTCGGGTTT
Gl_011711_Class_II	N/A	N/A	Chr04	55562898	Unique_Gl	Tm1_Mira454_Contig_2579	ACGTAAACTTCAAAATCCTGAAAATAACATCCGCCATTAATGATCGTTTC[A/G]AAACGAACAAGTTAAAAGCTCGAGGGAAAGGCCAAGAAGCATTTCATCAG
Gl_011718_Class_II	N/A	N/A	Chr09	2403698	Unique_Gl	Tm1_Mira454_Contig_2580	AATAAATATAACCCACCAAAACTGCAAACCCCACACTCCCCCCACCTTGT[T/C]TTCCAATCAAACATCTCTATATAGTGTGCAGCCATTACAATCTACTGCTG
Gl_011778_Class_II	N/A	N/A	Chr08	48915342	Unique_Gl	Tm1_Mira454_Contig_2598	ATCCCATCAGCTTCGCCACCACTCCTGGTTCGCACCAAATCACAGTTTCG[T/C]CACCCAAAGTTGATGGCAAACATGAAGCTTTGTAAAACCTTTCTCTCAAT
Gl_011853_Class_II	N/A	N/A	*	0	Unique_Gl	Tm1_Mira454_Contig_2611	TGCTTCAAGCCAAAACCTCGGCAATCGAACGCTTGCGCTGTGCGTATAAA[T/C]ATCCCACATCTTCCTCACCACCTTCTCTCTTTCTTCCAATTCGAGAACGT
Gl_011893_Class_II	N/A	N/A	Chr03	38041385	Unique_Gl	Tm1_Mira454_Contig_2617	GCACCAAATGGCCGGAAAAGCTCGTGCAAGTCAGCTTCCCGGGTGTCCTC[T/C]GAAAGATTAGTGACCCGGACAGAGTTCTCGTCGTTTCTGCGTCTCATATC
Gl_011982_Class_II	N/A	N/A	Chr07	50691083	Unique_Gl	Tm1_Mira454_Contig_2636	CTTTCTCCAGCTGAAGTAATGTGAGCTTTGAGATTAAGTGCCACAAAAGT[A/T]GCTGACATGAACCCAGCTACAGCTGCAATTATCCATCTGAAAATTTCCAA
Gl_012287_Class_II	N/A	N/A	Chr02	48162607	Unique_Gl	Tm1_Mira454_Contig_2700	GCAGAAGGAAGTTGAAGAAGCTTATCTTGCTGAACGCCTAAGCTCTTAAG[A/G]TTCTGAGCCCCGGATGCCTGGGTCTGCTGAAGAATATAACACAAACACTT
Gl_012443_Class_II	N/A	N/A	Chr01	23993728	Unique_Gl	Tm1_Mira454_Contig_2732	TCAACGACGTCGTCCAGATCGTCGGTAATGTGAATCTTTCGCTTGCCTCC[A/G]TCCACTGCATTTGGGGATAAAAGAAGCGGCAATATCATCAGCAGCAAAAT
Gl_012621_Class_II	N/A	N/A	Chr09	19087521	Unique_Gl	Tm1_Mira454_Contig_2762	GCAGAACCCAACTTCCACCTTGAAACCTTTGGGAACCAATCTCACTGAAT[T/C]ATTTCCACCTTGGAAATGAATTCCAGAACTGCCATGAAGTTGAAGAGTCC
Gl_012643_Class_II	N/A	N/A	Chr08	1198463	Unique_Gl	Tm1_Mira454_Contig_2764	ATTCAATGCTTGTTGGCTACACCTGCCAAGAAGCTGATTGATTCTCGTCC[C/G]CATGTTTGTGCTTGGGTGAAGGAGATCACTGCTAGGCCTGCTTGGTCTAA
Gl_012788_Class_II	N/A	N/A	Chr07	25765642	Unique_Gl	Tm1_Mira454_Contig_2792	TTCATGTTTTAAGATAGCCATCCTCATATACTCCTTATCGTACGGCCTAA[T/G]AAGATTCCCCATTGGAGTTTAATGTTGCTTGAAGAATACCCCGAATATGT
Gl_012917_Class_II	N/A	N/A	Chr02	24897602	Unique_Gl	Tm1_Mira454_Contig_2823	TAGTGGCAGAAAAATGGAGGATGAAACTGGTAAACGGTGTAGCTTTGAAG[C/G]GAAGAGTAGTAGTGAGAGGAGATAATGGAGGAAGAAAACAAGTAGAAGAG
Gl_012957_Class_II	N/A	N/A	*	0	Unique_Gl	Tm1_Mira454_Contig_2826	CATAGTTCATCATGGTAATCGTCCAGATAATCACGAGGATCGTGCCTTCT[A/G]CGGTGCCTCCTGTCTCTATGTCGGTGGTCCCTCTCTCTTCTCCGCTTTTC
Gl_012970_Class_II	N/A	N/A	Chr08	36720590	Unique_Gl	Tm1_Mira454_Contig_2829	ACCAAATATATAAAGATGGTGTTTCAAGTTTCGAGCTTTTCATGTTTCAG[A/T]CCTATGCTCTGAACCCAAGCTTACAACAGTGCCTTCGCCTTCTAAAGACG
Gl_013034_Class_II	N/A	N/A	Chr08	4285153	Unique_Gl	Tm1_Mira454_Contig_2836	GCTATAGACCCGCTATAGTCTTCAACATTGGGCGCCAGAGTCGTCCAATA[A/C]GCCATTGAACTTCCCACGATTAAGTCCCTTTTTTCCTTTGTATTCAACTC
Gl_013059_Class_II	N/A	N/A	Chr05	65873	Unique_Gl	Tm1_Mira454_Contig_2841	GAAATGAAGTGGAAGAATGATGATGATAATTGGTACCCTGGCTTGGTTTT[T/C]GTCTTTGATCATGTCTTGTATTTTTATTCTATGCTATATGAATCGGATGC
Gl_013126_Class_II	N/A	N/A	Chr10	5660445	Unique_Gl	Tm1_Mira454_Contig_2848	GTAAATCTGGTCTCGTCTATATTGAAGAATGATATCATCCCTCGCTTAAT[T/C]GATTTTCCATATTTAGAGCCGATTGTTGCGGTGTTTCTACTAGAGGAACT
Gl_013158_Class_II	N/A	N/A	Chr09	20907395	Unique_Gl	Tm1_Mira454_Contig_2855	ATAGGTGTTGAACTGATAGAATCCTTGCCTTTGGTTAGCAGGGCCAATCC[C/G]CATAATCTTCCCTTCTTTGATGGGGCTTTTGATGTTGCCTTCACTGGTCA
Gl_013170_Class_II	N/A	N/A	Chr04	57633997	Unique_Gl	Tm1_Mira454_Contig_2857	GTGATGCCATGAATATGAGAATTTGCAACAAAGCATCCGGGATTAACCAA[A/C]GTCTGGAATGTGCTGTTTTCACCTCCTGCCAGATCCTGAAGAGCTATCTC
Gl_013312_Class_II	N/A	N/A	Chr02	18354578	Unique_Gl	Tm1_Mira454_Contig_2884	TCGGTTCCTGGTGTATGTCCAATTTCGCATTCACTTGCAATGGAACTTCC[T/C]CAAAAGAAGGATGTAAACTATTACAAGAACTTGATTCAACAGCATGGAGG
Gl_013597_Class_II	N/A	N/A	Chr01	2897255	Unique_Gl	Tm1_Mira454_Contig_2944	ATGATAGGCAAGAAAGGAGGAACGTAGAATTTGACTTTGAGCTTGGCTTC[C/G]TCACTCTTGGGATCAGCCTTGTAGGCGGTGCCTTCTATGGAATCTTTCTT
Gl_013653_Class_II	N/A	N/A	Chr08	306361	Unique_Gl	Tm1_Mira454_Contig_2961	GCAAAATGTAATAGGGCGTAAGCTCAGTTGGTTTTCTTGTCATCTTGATC[C/G]GCAATGGCAGACGTCTGACCATGCTCATCCTCACCACCAAAACCAAATTC
Gl_013679_Class_II	N/A	N/A	Chr02	24403587	Unique_Gl	Tm1_Mira454_Contig_2970	CTGCTTTCGCCGCCAGGGGGTTTGCGAACACCACCAAAGTAGTCTCGAGA[T/C]TCTACCTTCCCATCAGCGAAGATGTTACTGCCACTCATCTCCCGCAGTTT
Gl_013919_Class_II	N/A	N/A	Chr03	7204969	Unique_Gl	Tm1_Mira454_Contig_3023	GACATTGCTCAATTTCAATGTTGAATACTTCTTGTTTTGAGACTCATTGC[C/G]ATCAGAGAAAATCACACTACATTGCAGCTGTAATTGATCATCAGTTTCAC
Gl_013922_Class_II	N/A	N/A	Chr02	532636	Unique_Gl	Tm1_Mira454_Contig_3024	TAACAGCTCTTGAGACCCTGTTGATTCCGATAGCATTCGTGAGCGCTGTT[T/C]TTCACTTGCTGGAAATCCCATATCACGCTGAATTTCCCCACGGTTGCAAC
Gl_013934_Class_II	N/A	N/A	*	0	Unique_Gl	Tm1_Mira454_Contig_3031	AGGTGATTCAGGTTTTGTCAATGGAACCTTTTGAATCTGATCTTTAGGTG[T/C]TCTTTCTTTATAAAAATCCGGCAATGGTCTTGCCTTGAAGCAAAAGCTTT
Gl_013958_Class_II	N/A	N/A	Chr02	25950416	Unique_Gl	Tm1_Mira454_Contig_3038	AACAGAGTTTCGGTAATCATCATTTGGGGTTAAAACAACAAAAGAAATGA[T/C]AAGACCAACTCAGAAATACTGGTTGGGACTGTTTTATAGCCTGACCCTTA
Gl_013959_Class_II	N/A	N/A	Chr02	25950481	Unique_Gl	Tm1_Mira454_Contig_3038	AATACTGGTTGGGACTGTTTTATAGCCTGACCCTTATATTACCAAACATG[T/C]CTCAATAGCCCCAATTGTCATTGCGGATCTCATCATCAAATTTCTTTTTC
Gl_013990_Class_II	N/A	N/A	Chr07	2085074	Unique_Gl	Tm1_Mira454_Contig_3046	GTACTTCCAAAATAGAAGCTAGGGAATACAAACTCATGAGGAAGCTTTTT[T/C]AATCCCAGTATTATGGGTTGTGGAGCTTGAACCCGAATACTCTTGGAACA
Gl_014121_Class_II	N/A	N/A	Chr10	21629174	Unique_Gl	Tm1_Mira454_Contig_3067	AATGTATTGGCTGTTGGACACATAGGGATACCTATCAGAATCTGAATCCA[A/G]TGCAATTATGGTCATTGCAGCTGTGATTATCACAATAGCATTTATCACAG
Gl_014361_Class_II	N/A	N/A	Chr08	48332802	Unique_Gl	Tm1_Mira454_Contig_3113	GCTGGTTTGTAGTATTCAACCCCAAATCAGCATGAAGCCTGAAAACAGGA[C/G]GGTTGTGAAGGAAGAAATGGGTTGGAGCCGGAATCCTCCGTGGCTGTAAT
Gl_014490_Class_II	N/A	N/A	Chr11	17489803	Unique_Gl	Tm1_Mira454_Contig_3141	AGTAAACTGTTCCAAGTATCTGGCACACCTGGAAGGCACCAATGGCTACA[A/G]TCAGTCCCGCCGTCCATGCCTCTGTATGCCGACGGGTGTGCATCTTTTCG
Gl_014529_Class_II	N/A	N/A	Chr07	4795996	Unique_Gl	Tm1_Mira454_Contig_3148	ATAAATATACTATCAACCAGGGAAGATGTCAAAGTCCTTTGGAGCTGGAT[A/C]AAGTTCTAGATATAATGCTAACACACAGTTTTACACAACCAAATACTTAT
Gl_014556_Class_II	N/A	N/A	Chr01	1003786	Unique_Gl	Tm1_Mira454_Contig_3152	ACTATCTCACCTGCGCAATACCATGCAAAGCACTCCATTCCAAACAAAGC[A/G]GCAATACCGGCATCTTCGACCTTCAGCTCTTTCCTGTTCTTCCATAGTTG
Gl_014570_Class_II	N/A	N/A	Chr05	59740963	Unique_Gl	Tm1_Mira454_Contig_3156	CATGACTGTATACATAATTAATATGATGATTATATGTGATCATTTCTACA[A/G]AAGGCTCCCGAATCTACATTCATAAACATACAATTAAGTTCTCAAACTAA
Gl_014587_Class_II	N/A	N/A	Chr08	50522244	Unique_Gl	Tm1_Mira454_Contig_3158	CTCCATGCAGCTTCTCAGTCACTGCAGTCTGAGATACACTTTGCCAGCCC[C/G]ACCAGTTGCAGACCATTTAAAGCTCCACATTTTGTGTTCCCTTGTAACTT
Gl_014704_Class_II	N/A	N/A	Chr11	13919787	Unique_Gl	Tm1_Mira454_Contig_3175	CCCAGTCCTTTCTTTGGATTGTTCTTCTCGCTATTACCATTGTTGCCATA[A/T]TCCCCGCCTTCCGAGGACAGCTCTTCTTCACCATCTCCAAACTCACCACC
Gl_014705_Class_II	N/A	N/A	Chr11	13919714	Unique_Gl	Tm1_Mira454_Contig_3175	CTTCTTCACCATCTCCAAACTCACCACCCCCATCATCGCCATCATCATTG[T/C]CGTCATCATTATCTTCCCCATCGGCGTCCTTCAGCTTAGGCTGGTTTTGG
Gl_014732_Class_II	N/A	N/A	Chr09	12013409	Unique_Gl	Tm1_Mira454_Contig_3180	TCTCTGAAAGAGGATTCAGATGATATTGATGCACTACTCAGCTCAGAAGA[C/G]GAGGAACAAGAAGATTATGATGAGGAAGAAGTTAGCACAGCACGGACTTC
Gl_014790_Class_II	N/A	N/A	Chr07	796758	Unique_Gl	Tm1_Mira454_Contig_3191	GCGGTGGCTGCCATTTCAGGTGTAGGGTATGTCCCTAGCCATATACGCGT[T/C]GTTTTACGCGGCTCACGTATTTCCGACACCCATTTCCCACTCCTGCTTCT
Gl_014827_Class_II	N/A	N/A	Chr04	55996749	Unique_Gl	Tm1_Mira454_Contig_3200	TTCTGCATCACTTTCCTGGTTGCCAGTGCAGCTGCCTCGCTAGCTCTCAG[T/C]GTTCCAGCTGCCATGATAGCAGCAAATTCACGGCTTATCTCTTCTTGGAC
Gl_014828_Class_II	N/A	N/A	Chr04	55997367	Unique_Gl	Tm1_Mira454_Contig_3200	GTGGGTAAGCAAACTGTAGGTCTCGGCTGTGTAACGAGGACTAATCTCCT[C/G]TAAATACATCTCAAACAAATCTTTAGGCACATGAGTGACACCTAGATCGA
Gl_014908_Class_II	N/A	N/A	Chr08	31396775	Unique_Gl	Tm1_Mira454_Contig_3216	AGAGGTAGTAAACTTGAGAATGAATTCTATAGGTTTGGCCGGCACCATAA[A/G]TTGAACCTCGCAAGCCCTGTTTTGAATCAACTCTCTGCATCTTTACTCGT
Gl_014969_Class_II	N/A	N/A	Chr04	5685695	Unique_Gl	Tm1_Mira454_Contig_3225	AACACGGTGTTGTCAGTTTGAAGTACTACAACAAGATCAAACCATCTTTC[A/G]GGAAAGAAATCACAACCATGATAATCTACAATGTTTCCACCTTCTTCCAT
Gl_015072_Class_II	N/A	N/A	Chr09	8821352	Unique_Gl	Tm1_Mira454_Contig_3240	TTCTTTTTCTTCTTGATTCCACCAGCCTTAACATCCAAGGCTTTTCCCTT[C/G]AGCTTCAGCTTCCCACCTACAACGTTTTCGTATGATGACATTTTCCCTTT
Gl_015106_Class_II	N/A	N/A	Chr08	39722937	Unique_Gl	Tm1_Mira454_Contig_3247	GGTGCTAGACCAATTGTTCCAGAAGCTCCTGCACCACCAAATAACATCCT[T/G]TTTGTTCAGAATCTTCCTCATGATGCAACCACAATGATGCTACAAATGCT
Gl_015138_Class_II	N/A	N/A	Chr10	61640644	Unique_Gl	Tm1_Mira454_Contig_3256	CATTCAGTTCAGGATGCATATATTTAAGGTCCAGTATTGGCTGCCATTGC[T/C]ATCCTGAAAAGTACAAATCAAAGATTCAAACCAACCTATTTTATGCCTGG
Gl_015142_Class_II	N/A	N/A	Chr10	61640894	Unique_Gl	Tm1_Mira454_Contig_3256	AATTTGCGGCCTTGCGGGAATCACCTGAACTTGAGCTCCCAAACACTTAT[A/C]TCATCAGCGGATATAGCTCAACTACCTTGAAGGTCCATCGCGTGTCTCAA
Gl_015174_Class_II	N/A	N/A	Chr03	39346121	Unique_Gl	Tm1_Mira454_Contig_3261	TTGGTAACCGCCTTAGTACCTTCAGAGACGGCGTGTTTGGCGAGCTCTCC[C/G]GGAAGTACAAGCCTAACTGCGGTCTGGATTTCCCTGGAAGTAATCGTTGG
Gl_015195_Class_II	N/A	N/A	Chr05	49220117	Unique_Gl	Tm1_Mira454_Contig_3266	CCAGTGTCCCAACTCAAATGTTCAAAAGTAGACTACAAAACAAGCAGAAT[T/C]TTTTTGTAGCACAATTGAAAATAAATTCAAACAAACAGTAAAAAGGGTTT
Gl_015223_Class_II	N/A	N/A	Chr08	4870646	Unique_Gl	Tm1_Mira454_Contig_3272	TGGACTGCTATTTACATGGCTCTTGATAATGTTGGAATGTGGAATGTGAG[A/G]AGTGAGTTTTGGGCAAGGCAATATCTTGGGCAGCAATTTTACTTGAGAGT
Gl_015282_Class_II	N/A	N/A	*	0	Unique_Gl	Tm1_Mira454_Contig_3281	GAAACACCAATCGCCACCATTTTCATGTTTTGGAAACAAAGGCTGCTTCC[A/T]TTGCTTAGTGCCCCCAAGTAAGAATGTCACCACTAGAGGACATTAATGTC
Gl_015300_Class_II	N/A	N/A	Chr11	4163588	Unique_Gl	Tm1_Mira454_Contig_3285	AAACAGGTTGATTGGTGGGAAGTTCAAGTCTTGGAGCTTGGAATCTTGTA[C/G]GAAATTCGACAATGGAGTCTTGAATGATTTCCCATCTGGAGAAGCCGATC
Gl_015388_Class_II	N/A	N/A	Chr11	55157513	Unique_Gl	Tm1_Mira454_Contig_3303	CGACTGTACGGAAGAAAAGCAACGTAGCCTGCTATGGCTACTGAATAACC[A/T]CCTCTCACTTTATCAATAAAAAAGCCCTTGACCTTCGAATTGTTTCGCCA
Gl_015466_Class_II	N/A	N/A	Chr11	56082216	Unique_Gl	Tm1_Mira454_Contig_3316	TGCCTCAAATCAATGGCTTGGCATAAGGCAACCAAGAAAGTTGAAGACAT[A/G]AGCTTCAATATGTCAATAGCTTCAGCTGTTTTTCTTGCTGAGATTAAGCC
Gl_015503_Class_II	N/A	N/A	Chr08	53401454	Unique_Gl	Tm1_Mira454_Contig_3328	GTTCATATGGATGGATCTTCGTAAGCTCCTAAAAGAGAAGACGTTCGATG[T/C]TGAAATGGACTTGTGGCGAGTGATTATCAATGAAGTTAAGCTCAATGTTT
Gl_015558_Class_II	N/A	N/A	*	0	Unique_Gl	Tm1_Mira454_Contig_3338	TCGGAATCTATCTTGCATAAACCAGCCCACTCGCCGAGAGCTTTGGCACT[A/G]GGAGCACGTAGCATTTTAACATTATGATCAGCGCAGAGGGCCTTGACCAG
Gl_015559_Class_II	N/A	N/A	Chr04	62017752	Unique_Gl	Tm1_Mira454_Contig_3338	TTAACATAATCTGGCTGATCACAGTCATCGGCTATAACACAAAGATGCGC[A/G]CTGTGTTTTTCAATTGCCTTGGCAGCTTCGTGTAAGCCTCGAGCAAGCCC
Gl_015658_Class_II	N/A	N/A	Chr13	50288655	Unique_Gl	Tm1_Mira454_Contig_3351	TCGAAATTATCCAAAACAGGCAATAAATTTTCCAACACTTCTCCCTGGGT[A/G]TTACTTACCAATGAAAGGCGTTCTCTCTCTGTTCTCTTACGAAAGTTGTC
Gl_015837_Class_II	N/A	N/A	Chr06	41805639	Unique_Gl	Tm1_Mira454_Contig_3386	AACAGCATGAGAGGATCCAACATTTGTATGTTTATCCATTGTGGTATGAT[T/C]TGGTTCCCCATTGCTTTCCTTTCGAAATGGGGATGTGGGTGTCATGCAGA
Gl_015870_Class_II	N/A	N/A	Chr09	9106550	Unique_Gl	Tm1_Mira454_Contig_3392	ACTGCTATTGGGGTAGCAGTGAAGATCACATTCCCAAAGTAACCAGGTGG[A/G]AGTGGGGGGCGCAACCTTGCCCTTCCATCAGTGGCAATGTACAGTTTAGT
Gl_015891_Class_II	N/A	N/A	Chr01	48340332	Unique_Gl	Tm1_Mira454_Contig_3394	AACATGTTTTCCAAAGCCAAGAGGAGTTGAGGGTAGCTTCTATAAACCTT[A/G]AGATCAATCTTTCTGAGATAAGGAGCTCCGTCAACGCTTACTTTGACATA
Gl_015961_Class_II	N/A	N/A	Chr04	4809182	Unique_Gl	Tm1_Mira454_Contig_3405	AACACTCCCTCGGGTTCAAGATTGACCTTCGCATTCTTCGAATCCGGTAA[T/G]AGCACCGTAATGTAAACCTTGTCAGCTCTTTCAGCCCACTTTACCTCTGG
Gl_016064_Class_II	N/A	N/A	Chr02	58343745	Unique_Gl	Tm1_Mira454_Contig_3425	AAATAAACCTTGGACAATATTATGAAAACTAAACTAAACTAAACTAATCT[A/G]AATCTACAACTTTCAAGCATGATGACTACATAACTGCTATAACACCTGGA
Gl_016165_Class_II	N/A	N/A	Chr07	6973445	Unique_Gl	Tm1_Mira454_Contig_3446	AATAAGAAGGCAGATCACGAATCACAAGAACACTCGACAGCAGTGGAGAC[A/C]GGCACCTGAATATCCTTATAGAGACAAACATAGGGAACATCGCAACCAAT
Gl_016191_Class_II	N/A	N/A	*	0	Unique_Gl	Tm1_Mira454_Contig_3453	CTCTTACTTGACGGCCATGAAGAGTCTGTCCATCCAAGGCCTGAAGTGCA[C/G]TTGAAGCATCCTTGGAACTTGTGTAAGTGACAAAGCCAAATCCTCTAGAC
Gl_016236_Class_II	N/A	N/A	Chr02	60273678	Unique_Gl	Tm1_Mira454_Contig_3467	ATGTTCTCGAACGGATCTTGTTCTCCCCAGTCATGGCACTCTTTGCGAGG[A/G]TAGTATCTACGGTCATCAACCGAGTATGATATGCATCGCTTTCCAAAGAA
Gl_016267_Class_II	N/A	N/A	Chr12	27618334	Unique_Gl	Tm1_Mira454_Contig_3473	CTCACTCAATTTCTCGATCACTTCAATCCACGCCAACAAGCTACCGAACA[C/G]TATGTCCACGAACCCAATATTTTCCCCACCAAAGAAAGCTTTCCCTTTGC
Gl_016425_Class_II	N/A	N/A	*	0	Unique_Gl	Tm1_Mira454_Contig_3503	GTCTTCACTCCACTTGCTTCCTGGAAATTCCCAATGAATGTTAGTAACAC[A/G]AGAAACAAGAGGGAGCTGATGAATCCTCCAAGTATTGTAAAAAGCTCCGA
Gl_016888_Class_II	N/A	N/A	Chr05	59942270	Unique_Gl	Tm1_Mira454_Contig_3604	AGATTACATAGCACCTGGGGCATCTCTCATGCTTATATTCACACTGTTTC[T/G]CATGGTTCGTCTACCGATTCCTGCATTGCCTTTTTGCATCATGGCAACAA
Gl_016991_Class_II	N/A	N/A	Chr10	52906288	Unique_Gl	Tm1_Mira454_Contig_3632	TCCTAAGAATCCACCTTCTGCTCTTCTCCTCTTCCCTATGGCCCATGTCA[A/G]TCCAGCTTCGACTGGTGAAATGTGTTGTTCCATGTCATTGCCGTATAAAC
Gl_017057_Class_II	N/A	N/A	Chr12	2408349	Unique_Gl	Tm1_Mira454_Contig_3647	ATTATTGTATCCAACTATGATCTCAACACATTAGAAATGGTGATGTTTGC[A/G]AATATCAATGGAGGTAGGGAGTGAAAACTTCCAAAACCTTATTGTAAACA
Gl_017251_Class_II	N/A	N/A	Chr09	5037328	Unique_Gl	Tm1_Mira454_Contig_3683	TTGCCTCTGGATAGTAATGGTTCACATAATCAGAGACCCATTCTTTGAGA[A/G]TATCCCAGAGAACCAGTCCATCATTGGCAAAAGGGTAATCCTTGATCGTT
Gl_017294_Class_II	N/A	N/A	*	0	Unique_Gl	Tm1_Mira454_Contig_3694	AAAACTTTGTATCTGAGTCAATCCCCGAGTCAGCTCTGAGTTTGCCGAGT[A/G]TCGTCCACACCTCGCTCCAAATCCGACTCCGATACAGCCGCGTTTATTGG
Gl_017353_Class_II	N/A	N/A	Chr06	33880663	Unique_Gl	Tm1_Mira454_Contig_3704	GCCTCACCACTTCCTGCCGGCACATTTTCACTGGGGTCACCATTGCGGTT[A/G]GGGCTTGCTTTCGGGCTGTTTGCACCCTGTGGTTGAGCCTCACTTCCAGG
Gl_017696_Class_II	N/A	N/A	Chr08	40129786	Unique_Gl	Tm1_Mira454_Contig_3768	CTTCCTCATTTTGATGGTCAGCATTCTTAGCCTCCTCCATTGCCTTTTCA[T/C]ACTCTGCTTTCAGCTCAGCTGCTTTATCCACGTAACACTTCTTTTCTTCT
Gl_017700_Class_II	N/A	N/A	Chr10	9246250	Unique_Gl	Tm1_Mira454_Contig_3769	AACAAAAACATCTCAAGAAGTTGACGAGGAAATGGAACAAGTAATTCTCT[T/C]GGTCTAACATTTCATGTCGAACCAGTCTTTCCCAGATGATGTTCTGAGGC
Gl_017703_Class_II	N/A	N/A	*	0	Unique_Gl	Tm1_Mira454_Contig_3770	TTGACATAAATTTCATAGCAACAACCTGCTACAACAACAACTGTAAGAAC[A/G]TCCCCAATTCTCTTCAGTGTCGACACACTCTTCTTATAAGATTTAAAACG
Gl_017704_Class_II	N/A	N/A	*	0	Unique_Gl	Tm1_Mira454_Contig_3770	ATTCTCTTCAGTGTCGACACACTCTTCTTATAAGATTTAAAACGACTTAA[A/C]GAAGGGTCCTTTGCCAAGAGAGCTTTCTCACGATCCCCAAGTTCAACATG
Gl_018060_Class_II	N/A	N/A	Chr08	44544939	Unique_Gl	Tm1_Mira454_Contig_3869	CATATTGTTTGCTTCAGTCATGCGCCAATTATTTTCTTTCGGTTGAATCA[A/G]TTGGACCAAAAATCCCGGGCTTTGCATCGCCATTATTAAGAATGACAACA
Gl_018109_Class_II	N/A	N/A	Chr01	44740555	Unique_Gl	Tm1_Mira454_Contig_3876	ATTTCCATCTTTCTTATGGCCTCCTGGACTACATCTGCAATTCGATTGCA[T/C]GCCTCTTGTGGTGCTATCAGACGTCCACCTTCCCCATTTTCCAGACTTGT
Gl_018142_Class_II	N/A	N/A	Chr05	60301823	Unique_Gl	Tm1_Mira454_Contig_3881	TTGGAGACCGTCCATCACGGCTCCGTCTACTAGGACTTTCACCCCTAGGG[A/G]GAGATGTCTTACGTGGGGAAGGACTCTTCTGAGGACTAGGGCTACGCCGA
Gl_018182_Class_II	N/A	N/A	Chr11	22383663	Unique_Gl	Tm1_Mira454_Contig_3889	ATCTCATAAAACTCCCTAGCATCCTCAGCTGACTCAAACTCCATACCAAT[A/G]TATGGTTCTCTATGTTCCATAGTCATAGGAAAATGTTGATCCAATGGGTT
Gl_018303_Class_II	N/A	N/A	Chr02	61206508	Unique_Gl	Tm1_Mira454_Contig_3914	GTGACCGGATTAGCTAAGTATTGGAGCTCGGAACAATAGGAGGCCATTGC[A/G]ATTTCAGCACCTTTGAAACCATAATCAAGACTCGGGTTCCTACTAGCGGA
Gl_018368_Class_II	N/A	N/A	Chr02	7727671	Unique_Gl	Tm1_Mira454_Contig_3932	AACTGGATTTGTCCATTAGCAATCATATCACCAGCATGTGGCCGCCCCTC[A/G]TGCATTTTCAGCACCCGTTCCACTGGGATACCTTTTAGTTCAAGAAAGTG
Gl_018509_Class_II	N/A	N/A	*	0	Unique_Gl	Tm1_Mira454_Contig_3964	TTTCCTTCTTTTCTCCCTCTCCATCTTTCTTTTCTTGTGCAACATCACGC[A/G]ACTCATCCTGGCCATTGCTCTCCTTCTGTGTTACTCCAAAATCAGCAAGA
Gl_018558_Class_II	N/A	N/A	Chr08	4590263	Unique_Gl	Tm1_Mira454_Contig_3973	CTTTTTGGCTTCAAAAGTTTGTCGTTGACTAGCAAGATTGATGGCTTCTG[A/T]GATTTCATTGAGCAGAGCACGCAGCCAACTAACATCAATGTTTGCAGATT
Gl_018660_Class_II	N/A	N/A	Chr06	43336672	Unique_Gl	Tm1_Mira454_Contig_3997	TCTTTTTTCTTTCTGAGCAAACTAGATTCCTTCGTGTCGCACGGTAATAG[A/C]CTCAAAAGAAACGGACGACTCTAGGGGAAGACAGAAAACAGAGAGGAAAA
Gl_018665_Class_II	N/A	N/A	Chr05	4430231	Unique_Gl	Tm1_Mira454_Contig_3998	AGATTTTTGTCTTCTACACTGAATCTCCCTGAACCAGCTTTAACAGCTTC[A/G]GATTCGGCCAATCTTGCATAGGCAGTTGCTTTGCTATGCAAATCAGTTGA
Gl_018955_Class_II	N/A	N/A	Chr10	58088311	Unique_Gl	Tm1_Mira454_Contig_4057	GAATGACCCTTGAACTCCTTTATTCTTGGGAATTCAGATGTGCAATCAAT[A/G]ATGGCAGGGTTACCAGGCGGCAATAAACGAGGTGAAGCAGGCCAACCACC
Gl_019208_Class_II	N/A	N/A	Chr02	57328484	Unique_Gl	Tm1_Mira454_Contig_4110	TGCCTTCATGTTTATAAGCTGTTGGTCAAGCCTGCCCATGCACTCCAGTA[A/G]CTCCTTTGTCCTAAACTTGATTTCAATCATTCCTTCTGGCTCAAGTACAT
Gl_019249_Class_II	N/A	N/A	Chr13	4178890	Unique_Gl	Tm1_Mira454_Contig_4117	AAGAAGTTTCAAATTTCTGCCAAGGGTAATGTCATGCGCAATCGACAATG[T/C]AATATTGACCCACACTTGTAACTCATCAGCAATCTTCCCAGCAGTCCTCT
Gl_019250_Class_II	N/A	N/A	*	0	Unique_Gl	Tm1_Mira454_Contig_4117	TCAGCAATCTTCCCAGCAGTCCTCTCAGAGATCTCCAAATTAGGAAGGGG[T/C]GGCAAAGGTCTGTTGAGAAGTGAAGCAGATTTGGCCCAGAAGAAGAGAAT
Gl_019356_Class_II	N/A	N/A	*	0	Unique_Gl	Tm1_Mira454_Contig_4135	TCACTCATGCAAACCAACTATGAACAAAAACCACCCCTGCTTCAGTGGTG[A/T]GCCTTTGCTTCAGCTTTCCTTTGAGACCTTGCCTTGGCCTTGAGATACTT
Gl_019370_Class_II	N/A	N/A	Chr01	48067928	Unique_Gl	Tm1_Mira454_Contig_4136	AAGCTCTTCTGTTTCTAACATGGTTCTCCTGCTGTCCTTAATTCTGTCAC[T/C]GCTCTGATTCAACCGCTCTGTAGTCATCATTAATCTTGATCTTTGATCAG
Gl_019682_Class_II	N/A	N/A	Chr04	60093103	Unique_Gl	Tm1_Mira454_Contig_4209	ATTACTTAACCAATCAGAGTTATCATATGTACAAGCTTGGCATCTCCATG[A/T]ACCAGATAAGCTTCTTCTCTCACCTCCACCAACAGTTCCCCGGCCTAAGA
Gl_019683_Class_II	N/A	N/A	Chr04	60093511	Unique_Gl	Tm1_Mira454_Contig_4209	AAATCCAACGGCGTATTCAGAGTAATAAGGTCTCCCGTAATCAAAGAAGA[T/C]GAGTAGGGATTTGGCTAATAGCAGCGTGATACCTTGTGACAAACCAAGCA
Gl_019694_Class_II	N/A	N/A	Chr11	51363371	Unique_Gl	Tm1_Mira454_Contig_4213	ATACCAATCTTACCCCAGTATATTGCAAGTGGCATCCAGCGGCTCACAGT[T/C]CCAATCACCTGTAAGGCAATTTCCAATAGCATTCCCATCACCACATGAAA
Gl_019695_Class_II	N/A	N/A	Chr11	51363515	Unique_Gl	Tm1_Mira454_Contig_4213	TATGCAACAAAGAAATATGCCATCAAGAACCAGCTTGGCAACCTCCCAAT[T/G]GCACCAAGGAATGGGTACGTCAAAAACTCAAAGTCTTCCAAGAATGGGTG
Gl_019729_Class_II	N/A	N/A	Chr03	30088083	Unique_Gl	Tm1_Mira454_Contig_4222	AGAATACTTCTACGTCCACCAGATGAAAGGGAAGCAAACAGGATTAAACC[A/G]AATCCAAACCTTAAACTGCAACCAGTTTTTCTAAGTCCGGTCCCCAGTAA
Gl_019776_Class_II	N/A	N/A	*	0	Unique_Gl	Tm1_Mira454_Contig_4235	GACTCTTCATCCTCAGCAGAACTATCCTCTTCATCCTCATCACTACTATC[A/G]TCGTCTTTTTTAGGTTCAACAATCTTAACCTGCTTTGTTGTAGTAGGATC
Gl_019795_Class_II	N/A	N/A	*	0	Unique_Gl	Tm1_Mira454_Contig_4238	ATATAGCATTCAGGCATTCTCCAAAACCTGTCTCCATCCTTTGAAGTACA[A/G]ATAACTTCACGAAGATGGATGTTCATCCAAGTGTCGCAATTGACCAAATG
Gl_019811_Class_II	N/A	N/A	Chr12	11061801	Unique_Gl	Tm1_Mira454_Contig_4243	AACAATCCTAAGTCGTTGGTTTCGGTTCATGGTTTCCCAACTGAGTTCCC[C/G]TACGAGTTCGACTCTTCCTCTGCTCTCGGCTCTCCTGTTGAGTCCGTTGT
Gl_019817_Class_II	N/A	N/A	Chr12	11063732	Unique_Gl	Tm1_Mira454_Contig_4243	GAAACTGATTGCTTCGCCGGTGGTGGGTTTTCCTCAATGAACTTTTTCAA[T/C]CCCTTTTCACCACCGGGGAACCCCCCGGTTAGCCCCATCATCTCCTTTTC
Gl_019927_Class_II	N/A	N/A	Chr07	3288262	Unique_Gl	Tm1_Mira454_Contig_4261	GAGAAGCTTAATCCTGGTTAAACGAACAGGGTTGACGTTGGTCTTGCTGC[T/C]GGTTCCTTGTGGAGCTTTATCGTTGTTATTTGGATGTGAATGATATAAGG
Gl_020002_Class_II	N/A	N/A	*	0	Unique_Gl	Tm1_Mira454_Contig_4269	ACTCTCAACCGGAAATTTCTGCAGAATTGAGTCCAAAACTGATCTGGGTT[A/G]GCTGAAAAAGCCAAGCTTTGAAGAAGAAGATAGATATTAATGGGGCGGCT
Gl_020034_Class_II	N/A	N/A	Chr13	803260	Unique_Gl	Tm1_Mira454_Contig_4276	ATATAGGATGCAATTCATGCAAGTGCGAAGATTCAAGAAAAATCCCAGAA[T/C]GCATAGTACAACATGAATCTATAAATCATGAGCTCAAAAACAAGAATAGT
Gl_020215_Class_II	N/A	N/A	Chr10	62152881	Unique_Gl	Tm1_Mira454_Contig_4315	CCTGGCTTTAAATGGTCCACTTTCACAAACACTGGTTTTCTCTTCTCCGT[T/C]GATTTGATCTGTTGTTCTTGTTCTTGTTGTTGCTGCTGTACTGTCGCCAT
Gl_020318_Class_II	N/A	N/A	Chr13	36954248	Unique_Gl	Tm1_Mira454_Contig_4339	GTGGTTTGGTTATCAATTGTTAATACAATTTTCCCAGGCTCACCCGTTTT[A/G]AAGCTGTTGGAGATCACCGTTTCATCGGCCGGACCCACTTTTCTCGTCTT
Gl_020404_Class_II	N/A	N/A	Chr08	55733164	Unique_Gl	Tm1_Mira454_Contig_4350	CTTCTATATGGACTGCGACTGGGGCTACGATCATTTTCAGCACTACGCTT[T/C]TCTTTCCTATAAGGACTGCGGCTAGAGCCTTGGATATTCTCAGGGCTAGC
Gl_020462_Class_II	N/A	N/A	Chr13	55540378	Unique_Gl	Tm1_Mira454_Contig_4368	CAAAAGAAATCTAACAGTGAAACATAGGCTCCTACGACCCCAGACAAAAA[T/C]ACAGAATAACACTCGCAGCTTACATTCCAGTGAAGGCTTTCTTCCCACCG
Gl_020522_Class_II	N/A	N/A	Chr07	5410726	Unique_Gl	Tm1_Mira454_Contig_4380	AAAATTCTGCTCTTCGAATTCGATATCATTGGAAATCCGAAGCCTTGCCA[T/C]CCCCTCCAATATCTCCTCAGATTTAAGAAGACCAGCACCCACAGCTGCTA
Gl_020523_Class_II	N/A	N/A	Chr07	5411185	Unique_Gl	Tm1_Mira454_Contig_4380	CTTTCTTGGAACTCGTAAAAGGCTCTAGAATCAGTAACAGTACATTTCTT[A/G]CCCACCCTTCTTCTAAACTCAGCAAAATCAATGATATCCCCACCAACACC
Gl_020554_Class_II	N/A	N/A	Chr08	760306	Unique_Gl	Tm1_Mira454_Contig_4387	TTCGTTATCGGCAGCTAGTATTGCATCCTTGCCTTGATTGATGATCTGAG[T/C]CGTTCCCTTTATAACCGTGTTCCCGAACTCATCAATGACTTGCCCTACGT
Gl_020566_Class_II	N/A	N/A	Chr11	52858478	Unique_Gl	Tm1_Mira454_Contig_4391	TCATTAGGCTTCAAAATCTCAACAATTTCACCATTCACAAGAAGGCAAAC[A/C]ACATCTGCAACCCTTTGGATTTGCTTGATGCTGTGTGAAACCATTACAAC
Gl_020567_Class_II	N/A	N/A	Chr11	52858544	Unique_Gl	Tm1_Mira454_Contig_4391	TGGATTTGCTTGATGCTGTGTGAAACCATTACAACTGTCATTCTCCTTTT[T/C]TTCTTAAGCTTCACTATCACATCCTCTATGTTTTGTGTCGAAATCGGATC
Gl_020568_Class_II	N/A	N/A	*	0	Unique_Gl	Tm1_Mira454_Contig_4391	TTAAGCTTCACTATCACATCCTCTATGTTTTGTGTCGAAATCGGATCCAA[C/G]GCACTTGTTGGCTCATCCAGCAGCAAAACCTCAGGTTCGTTAGCAAGTGT
Gl_020614_Class_II	N/A	N/A	Chr07	26178840	Unique_Gl	Tm1_Mira454_Contig_4404	ATCCTTACCCAGCCCAGCACAAAGAAGATAAAATGCCATGTCTTGACAGC[A/C]TCACAAATTTGGCATGCTAGGGACGAGTTCTACTGCTTTCCGCATTTCTA
Gl_020744_Class_II	N/A	N/A	*	0	Unique_Gl	Tm1_Mira454_Contig_4430	CAAACAAATGAAAAATCTTCAACAACAGCGGAATTTCTATGAGCTTTTAC[T/C]TCAGCTAGTCCAACATTATGGCTTTTTACTTGAGGAAGAGATCGAGGAAT
Gl_021114_Class_II	N/A	N/A	*	0	Unique_Gl	Tm1_Mira454_Contig_4502	AGCAAGGCACTAGCTGTAGCTGATAGTAAGGACCTTATGAAGAGACTGCC[A/T]AAATTCATATATGATGAAGAAAAAGCTTTGGAGAAAACTCGGAAGGTACT
Gl_021124_Class_II	N/A	N/A	Chr02	62593761	Unique_Gl	Tm1_Mira454_Contig_4503	AACCATGGCTGATAGTGCCAGCGATAGGAAGGCAAAAAATGACATACTGA[T/G]AGCCGAAGCTGAGGCATCGGTGAAAATATTGTCTTGTCCCTCTCTCATAT
Gl_021188_Class_II	N/A	N/A	Chr05	3703854	Unique_Gl	Tm1_Mira454_Contig_4515	GCACCATCCACCTGGTACAACTTTTCCGGGGCTGCGTTTCAAAATTTCTC[T/G]GTCGATACGGTCGAGTACTGGACTGTCAAACTGGAAATGTGTCGCAAAAG
Gl_021189_Class_II	N/A	N/A	Chr05	3703717	Unique_Gl	Tm1_Mira454_Contig_4515	GCTTGAGTGAGAGAGGCTTTGTTGAAATGGTTTTGTTGAAGGCTACATGC[A/T]GTAGGTTATGGTTTATCACAGTTTTCTTGTACTGGTCAGAGTTACAAAGG
Gl_021241_Class_II	N/A	N/A	Chr10	43235672	Unique_Gl	Tm1_Mira454_Contig_4526	GGGCGCGACTTGACCTCGTGGTGGTTCAAATCAACGACGGATGATGAGTC[A/G]GAGTCGCTTTGTACACCATTAAACGTCGCATGAAGATCATGATGATCGAA
Gl_021787_Class_II	N/A	N/A	Chr13	1131934	Unique_Gl	Tm1_Mira454_Contig_4622	GGAGGTTCATTGTATACAACTCATGTACCAATTATAGCACCTAAAGTTAA[T/C]GTAGCAGCTTATTTCAATAGAAAGCATACAGAAAGGAACCAGAAGCCTTC
Gl_021930_Class_II	N/A	N/A	Chr06	49721916	Unique_Gl	Tm1_Mira454_Contig_4656	TTTCTCAGGATCTAACCTATCTCTCCTAGCTTTCTTAATGTTTTCTCTAG[A/C]TTGTTTCTTAGCAGAAGCCTTTTCGGCCTTGCTAAGACCCTGAAACCAAG
Gl_021951_Class_II	N/A	N/A	*	0	Unique_Gl	Tm1_Mira454_Contig_4658	GGTCATGATTGTACCAAGGTGGTGCCTTTTGCCATGGATATGAAGCGACG[A/G]GAGATGTTCTCCGAGATGCAAAGGCGAAATGGGTTTGATGCAATCTCAAA
Gl_022271_Class_II	N/A	N/A	Chr10	56308366	Unique_Gl	Tm1_Mira454_Contig_4725	TTCAAGTCGGAAGAGGAGTGTCAGCAGTGTATACGGGATGGATCTTGCAG[C/G]AGAAGGTCCGGCAGCAGAACCGATGAATCCCAATGGCAGGCGAGTTCGGA
Gl_022296_Class_II	N/A	N/A	*	0	Unique_Gl	Tm1_Mira454_Contig_4730	CGTAGCTTCTCCTCTTCCCTAGCTTCTTCATACTTTGCAGGCAACACATT[A/G]TCCATAACTTCCAACTCCTCTGGCTGTAAACTGACTTCCACCCTGTCAGA
Gl_022486_Class_II	N/A	N/A	Chr11	57188021	Unique_Gl	Tm1_Mira454_Contig_4763	TGAATGGCATTTATAACTAGCGAATGCTCGCTCACTTCCATCTCCAACTC[A/G]GTGATCTTAGAATAAATTTGATTTAGTTCGGATCTCATAGCTCCGTACAT
Gl_022497_Class_II	N/A	N/A	Chr05	59713618	Unique_Gl	Tm1_Mira454_Contig_4768	TATGCTACTCGTTTTATTGAACCGAATGAGACTAAGACAAAATACTCGAT[T/C]GTGATCGGTGGTGCTAACTTTGGTTGCGGGTCCTCTCGCGAGCATGCACC
Gl_022571_Class_II	N/A	N/A	Chr10	17219554	Unique_Gl	Tm1_Mira454_Contig_4782	TTGGCTGTTGGAGCAGAGACAATTATATGCCTAGCACTTGGCTTGATGAA[T/C]CCCTCTTTAACCCCGTTGTCAAATAAAGCAAGCAAATTATTGTAGTAACC
Gl_022726_Class_II	N/A	N/A	Chr05	6351256	Unique_Gl	Tm1_Mira454_Contig_4815	TGAATTCTGTTATTATGCTAACTATCTTTCTATTGACACGATGATCATAC[T/C]AGGTACCAACAGCAGACTGTAGTATTTTCATCGCATTACCAAAAGAGAAG
Gl_022774_Class_II	N/A	N/A	Chr05	49797755	Unique_Gl	Tm1_Mira454_Contig_4820	CTCATGAGAGTGGGACGGTTTGGCATGTATCCTCCGAATGGGTACTGTCC[A/G]AAGTTTATAGCTGCATGCTGGCCTGATGCAGTCCAGATCATTGTTGTAAG
Gl_022827_Class_II	N/A	N/A	Chr06	40568201	Unique_Gl	Tm1_Mira454_Contig_4831	TGGTTTTTCGGCTGAAGCAACCCTTTTTCCTTCAACTTACGCCGCCGTTT[T/C]AGGCGGAGAGCACGGCGGCATAGCCCCGCTGGAACCTTGTAAAATGCTAA
Gl_023085_Class_II	N/A	N/A	Chr02	20190468	Unique_Gl	Tm1_Mira454_Contig_4887	CAGCAGAAAAGATGCCCACATAAAGTGACAATAGGGTCTTGAGCTAAGTC[A/G]AAGCAAATATTGCACTCAAAATTACCAGCATCACCATTAGCATTATTGGT
Gl_023337_Class_II	N/A	N/A	Chr11	8385147	Unique_Gl	Tm1_Mira454_Contig_4938	ACCAAAGCCAGTAACACCAAACTAGACAAGTTATTATTGCTTAAGAACAA[A/C]GTAAAGATCCCCTAAGTAGTGAGGATAGGTGGCAGATAATCAGATTTGGC
Gl_023351_Class_II	N/A	N/A	Chr02	16031819	Unique_Gl	Tm1_Mira454_Contig_4945	TCAAGTGGCATTCCTTTGGTCTCTGGTACTTTCAAGAACACAAACACCCA[T/C]GATATCAGACATACAACAGCATATATCCCGAAGATGCCCGCTAGGCCTAT
Gl_023441_Class_II	N/A	N/A	Chr03	8089316	Unique_Gl	Tm1_Mira454_Contig_4957	ACGGTGCCTACCAATGCAGTACCCTAGTGCAAGGCAGCCCGCCCCAACTA[A/G]GATGGCACTCAACCATGACAAATCCACCATTTTAAAGTACAACAATAATT
Gl_023604_Class_II	N/A	N/A	Chr13	55237021	Unique_Gl	Tm1_Mira454_Contig_4985	TATGAAAGGAGAGCTTCACCGTTCCGTGGCGCGGGCAATGGATTCAACGG[T/C]TTTTACGATACTGATTTTGATGCCGATGAGATATTTAGAAACTTCTTCTT
Gl_023723_Class_II	N/A	N/A	*	0	Unique_Gl	Tm1_Mira454_Contig_5009	GTCTTCCGGTTGGAACATACCACCTTAACCTTGGCACCAGCCATGTTTCT[A/G]GTCTTTGGTGTTTCAAACCCAGCACGGCAATGGTCACAGTAAACTTGACC
Gl_023724_Class_II	N/A	N/A	Chr10	59704475	Unique_Gl	Tm1_Mira454_Contig_5010	GTTCGCATCTGTTCCTGGTATTGAGACACCAATTGCTTTAAATGTTCTAA[T/C]TCTTGGTTTTTATCTTGATACTCCTTTTGTCGTTCATGTTGGATTGCCAC
Gl_023764_Class_II	N/A	N/A	Chr03	1441886	Unique_Gl	Tm1_Mira454_Contig_5017	TGCGATGAGACTTGAAGCATTGGCTAGTTGTTGGCTCCATTTGAGAGGTG[C/G]GACACCTACTGCAGCTCTTGCTTGGTTGTGGGCTTGGAGGAAGTCTCTGG
Gl_023999_Class_II	N/A	N/A	Chr06	47950171	Unique_Gl	Tm1_Mira454_Contig_5071	AAAAGTAGCTGCAAATGCAGTTCGAGTACAGCAAAGAACACAAAGAGAAC[A/C]CCCTTAAAGGCATGAAAAAGAGACGAAAATGATCTCCCAAAACAGAAGTA
Gl_024079_Class_II	N/A	N/A	Chr02	53690553	Unique_Gl	Tm1_Mira454_Contig_5085	GTCTCGTAAACACTAACATCACACTCACCATTTTCTAAGGCAACACATGG[T/G]GTAGGAACCTCTGAAGCTTCTCTTATACCCATTGCCCCAATAACAAGCAA
Gl_024135_Class_II	N/A	N/A	Chr12	23690642	Unique_Gl	Tm1_Mira454_Contig_5096	ATCACTACATTAAGGTCTCTCTCTTGTTCCAACATCACAAGGATGGCATA[A/T]GAAAATGTAAACCATAAAGTTTCACATCTGTTTGAGAAATCAGATTTCCC
Gl_024288_Class_II	N/A	N/A	Chr07	17284009	Unique_Gl	Tm1_Mira454_Contig_5128	CTGGAATTTCGGCGATCTCTGTTAAGGCAATCGAATCCTTCTACTCTAAC[A/G]GTGGCCGGTTTAAGGCCAAACTTCATCCTAACACACCCTCCTTTGCGTGA
Gl_024292_Class_II	N/A	N/A	Chr07	17284880	Unique_Gl	Tm1_Mira454_Contig_5128	TTAGGGTTATTGGCGAGAACCCCAATTCGCCGAGGCTTAGGACAAACAAC[T/G]GGGCCGCCCCTTTGATGATCATAAGCCGAAACGGAGGCGTTTTCTTGAAG
Gl_024315_Class_II	N/A	N/A	Chr08	38957669	Unique_Gl	Tm1_Mira454_Contig_5132	GCAACTTTCTGTTTGATGCTGCAATGGCCAAAAAGAGATTAAAAAGAGAC[A/G]GTGAAAGCTATTTGGTGGTGATATAATGATTAATGAACTTAGAGGGCAAA
Gl_024561_Class_II	N/A	N/A	Chr01	1468556	Unique_Gl	Tm1_Mira454_Contig_5176	CAAAGGGCAACGGCGCTCCACTTTTTGATCTCGAAACGCTTGGGTTTCTT[A/G]GTGGAAGAGGAAGCGGCGGAGCTGTTGGAAGACTCGCCGACGGGTACCAT
Gl_024715_Class_II	N/A	N/A	Chr09	679196	Unique_Gl	Tm1_Mira454_Contig_5205	ATAAGTGAGCCTGGTAAAACTCTGGGAGAGAAGCATTGAGATATTTATCA[T/C]GGAAATCGGTACAAACTTTACTATCAGCCAAACAGCTTTTAATCTTATTC
Gl_024954_Class_II	N/A	N/A	Chr11	44304035	Unique_Gl	Tm1_Mira454_Contig_5254	ACATAATTTGCCATCACCAAACATCACATAAGGCTTTCCATCTTTCACTA[A/G]GTCAACTTGACCCCCTAAACTCTTAAAGAATGCAGTTGGCCTAACAATAC
Gl_025068_Class_II	N/A	N/A	Chr04	6505345	Unique_Gl	Tm1_Mira454_Contig_5279	GTCAGAGTGAGCAAGGTGGGAACAGTCATTATGATCGACTTCCAAGTCCA[T/G]CAAAAGAGGGAAGCAAGGCATCCAGTAATTTGGCGAAGCTGAAAGATCTG
Gl_025267_Class_II	N/A	N/A	Chr05	59942270	Unique_Gl	Tm1_Mira454_Contig_5322	AGATTACATAGCACCTGGGGCATCTCTCATGCTTATATTCACACTGTTTC[T/G]CATGGTTCGTCTACCGATTCCTGCATTGCCTTTTTGCATCATGGCAACAA
Gl_025317_Class_II	N/A	N/A	*	0	Unique_Gl	Tm1_Mira454_Contig_5332	TACACATGCATGCCTTCCCTTGTATTGTGTTCTTACCCTTATTTATTTGG[T/G]GAGACAGGAGACCTTCCCATTTTTAGCTTCTTCCAGTGTGCGTAATGTTA
Gl_025369_Class_II	N/A	N/A	Chr04	49991983	Unique_Gl	Tm1_Mira454_Contig_5344	GATTTTTCGTCATTTGGATCAACAAATGAGACGGAGGCTGTTGTTGTTCT[A/C]CCTCTTTTTGAAAAACTGAGGATTGTCCTCGGACTATTCACTGAATGGGG
Gl_025387_Class_II	N/A	N/A	Chr02	81614	Unique_Gl	Tm1_Mira454_Contig_5348	ATGTCATTGTTTACTTTCCTAGCTTTCCGAGCATTTTGCCACCTCTCCAA[T/C]TCCTTTTCCACGTTCCCTACATATTCTTCTCCTATCTGTTTCTGATATTC
Gl_025396_Class_II	N/A	N/A	Chr10	59347937	Unique_Gl	Tm1_Mira454_Contig_5350	TTCCCTTTCTCATCTGAGAAAGTAAGACCTAATTGAACAAGTTTTAACAT[A/G]TCAACATTGTCTTTCAAAGTTTGATAGTGATAATCATAACTGCTTTTGAA
Gl_025452_Class_II	N/A	N/A	Chr10	13491832	Unique_Gl	Tm1_Mira454_Contig_5361	GCCATCAAAATCCCACATTCCAATCTCACCAGCACCTTTGCCTCTTTAAT[T/G]TCCCGCGGAGATTTCAGCATCGAGAGACTAGCTTTCTCTCTTGTAAACAA
Gl_025543_Class_II	N/A	N/A	Chr10	31417848	Unique_Gl	Tm1_Mira454_Contig_5383	CAACATACTGTGGATCTTTAATGAACCCAAAAGGGAATTCCCTTACCCAT[A/G]GAATATTCTTTCCAAAGCGTACACCGTAATAAGTTCCAGATTCACCAAGC
Gl_025546_Class_II	N/A	N/A	Chr10	31419297	Unique_Gl	Tm1_Mira454_Contig_5383	CATCACCTTTGATGGGTCCCTTCCTTTCCCACAAAGGTTCACCCATGACT[C/G]TGGATATGTCCATAACAAGTAGTAAAATGGGAATGGCAACAAAACCCCTA
Gl_025579_Class_II	N/A	N/A	Chr01	6503983	Unique_Gl	Tm1_Mira454_Contig_5391	GCACATTCATATTTCAATTTCTCTTTGTGCATTCATAATATACCTTCCCA[A/T]GATTCAATCAACAAATAATTATTCCGCACCGGGAAGAAACTTGGTGCTGG
Gl_025676_Class_II	N/A	N/A	Chr02	10988012	Unique_Gl	Tm1_Mira454_Contig_5413	CTGCTTCCTCTCTTTTTCTTCTTCTGAGTTGGTACAACAGGTCCAACATT[A/G]GAATGAGGCTTCTTTGAGCTGTCTTTGCTTCTTAATTCAAGCTGGCTGAA
Gl_025734_Class_II	N/A	N/A	Chr01	10997784	Unique_Gl	Tm1_Mira454_Contig_5425	TTGGATGAAGAACCTTTTCCCTTGGTTTCTGCTGATGGAGCATCTGCAGC[A/T]GGGCTAATATCGGGAGCAGGGGCAGGAGCTGGTGGCATTGGAGGAATGTC
Gl_025735_Class_II	N/A	N/A	Chr01	10997871	Unique_Gl	Tm1_Mira454_Contig_5425	ATTGGAGGAATGTCAGTTCCGAAGATAGCCTCTGGAAGAAGGACTTTATC[A/G]ACTTGGTATATGGCAACAGGGTCAGTTGAGTGAACAGCGCTGGAAACTTT
Gl_025751_Class_II	N/A	N/A	*	0	Unique_Gl	Tm1_Mira454_Contig_5429	AGAAAGAACAAGCCCAAGACTTTGATTCCCATAATATATGCATGCGCTGG[A/G]ATTGTTGCAACCATGCCATCCATTACAAGCTACCTAAGGCGAGGATTGGG
Gl_026109_Class_II	N/A	N/A	Chr13	54326407	Unique_Gl	Tm1_Mira454_Contig_5493	TACCGGCTATTAGATTGGCAGGGGTGACATCGAAAGCCGGGTTCCAGACT[A/G]AGATCCCGGAAGCAGCCACTTGTTCTCCCAGTCCTCCCCGTGTGTGCAAT
Gl_026208_Class_II	N/A	N/A	Chr07	33068898	Unique_Gl	Tm1_Mira454_Contig_5511	CTGCCTCCAACCATTGATCTATTGAAGCTTTCGCCAACGGGTTGCTCCCA[T/C]ACAATCCCTTGTTCCCCTTCTCTGCATACTTTTCACATACATACCTACAA
Gl_026258_Class_II	N/A	N/A	Chr11	6429843	Unique_Gl	Tm1_Mira454_Contig_5527	AGATCCACTTTCCTACCGATGGGAACTCCATCCATGTTGATTTTCACAAA[C/G]AGGCCTTTGCCATTAGGTTCAGCTGCTGGTTTTTCATTAGCAGCCTTGTG
Gl_026336_Class_II	N/A	N/A	Chr12	13710701	Unique_Gl	Tm1_Mira454_Contig_5546	TACACACCTGCTCAGCTCATGGTGCCCACAACAGTTTGCAAATTCCACAC[T/C]ATACAAAATTACATCTCTCAATTGTAAAAACAAACTGCAGGCAGCCACTT
Gl_026399_Class_II	N/A	N/A	*	0	Unique_Gl	Tm1_Mira454_Contig_5560	AGTTGATTCAAACCACATGTGAAGGAGCCTCCAGCTAGCATATCTTCAGC[T/C]AGCTTTACCTTGTGCCTCAAGGCTTGCACATTTGAGGTGAGCACTCGATT
Gl_026485_Class_II	N/A	N/A	Chr12	957977	Unique_Gl	Tm1_Mira454_Contig_5584	CTGCTTCTTTGAGCTCTTTTGCTCAGAATGCTTTCCATTTTTCTCAATGT[T/C]CCCATTTTCCTGCTCATGAAACTGTTTAGCAGGCTTCTTGGGAAGAACAT
Gl_026516_Class_II	N/A	N/A	Chr08	52129164	Unique_Gl	Tm1_Mira454_Contig_5587	TTCATAAACTCCATTAAGCTCCTTCATCAGTTCATATTGGTTGGAGTAAC[A/G]TTCATATTCTTCTTTGCTCAAACTGGATTTATGCTCTTCTAACCACTTTG
Gl_026555_Class_II	N/A	N/A	Chr06	2421530	Unique_Gl	Tm1_Mira454_Contig_5595	TGGGTTTGAAGGTGCCGGTGGTGCTGTTGGGGCTGCTGCCGGAAATGGGG[T/C]TTGAAACATTGCATGATGAGGCATGTATTGTGGCATGAAAACTGGGGGTG
Gl_026743_Class_II	N/A	N/A	Chr02	62644858	Unique_Gl	Tm1_Mira454_Contig_5634	GATCTTCCAATTGGCGACGGGTTCGGGGGCAGCGGTGGTGTCTGGAGATG[T/C]ATGGTGCTGGTGGTCATCCAAGTACTTCTGAGACATAGAGTAACATAGCT
Gl_026744_Class_II	N/A	N/A	Chr02	62644712	Unique_Gl	Tm1_Mira454_Contig_5634	TGAAGCCAAACCCCAGATCTAAACACCCCTTTAGTTCGTCTAGATCATCA[T/C]CGGTCAAGCTCTTTGTCCTCTTCAGTTCATCCTCCTCATCAACCGCCTCC
Gl_026851_Class_II	N/A	N/A	Chr11	10098220	Unique_Gl	Tm1_Mira454_Contig_5656	GGGTTCATAGCAAGAAGCATGTTCTGACCACCAGGCAGGTATGCCACATT[A/C]GGTGACCTCGCAAGAGTTGCAGCGATTTCCCTCGATGCTTCGATCCTCCT
Gl_026853_Class_II	N/A	N/A	Chr07	7306058	Unique_Gl	Tm1_Mira454_Contig_5660	AACCCTAACGTCCTTCCAGAAGAAAAACAAAACAAGCAATTTCAAACCGT[A/C]GCCTTTGATCCATGTCCCTTGAGACCCGCATCGACAGTCGACGAGCTGAA
Gl_026887_Class_II	N/A	N/A	*	0	Unique_Gl	Tm1_Mira454_Contig_5668	GGTTCAGCAAAGTCATTCATGATGGCATTAATCTCTTCTTGTTTGAACTG[A/G]GGGAAATTGGAGCTCTGGGCCCAAATGCTGCCATCGTGGCCGACGATGGC
Gl_026914_Class_II	N/A	N/A	*	0	Unique_Gl	Tm1_Mira454_Contig_5675	TCGATGACTCTTGCTCCGTTCTTTTTGCTTTGACTTCTTTTGCCTGTCAC[A/T]TTTCTTGTGCCTCTTTGAATGACTGGACTCATGTTCACTATCTGATGAAC
Gl_026933_Class_II	N/A	N/A	*	0	Unique_Gl	Tm1_Mira454_Contig_5680	TAGCGAGCAAATTGCAACCTTAGTTTGACCGAGTCATGGTCATGCTCATC[A/G]AATATATAACCTTGTAAAGCATCCATTGAAGTAGCAGCATGAGATGGGCT
Gl_026934_Class_II	N/A	N/A	*	0	Unique_Gl	Tm1_Mira454_Contig_5680	CCCAACAAATGGGCGAAAAATATGAGAAACTTCTCGGCGTGTACAATCAG[A/G]AGGCAAACCCTCAACAAAAAGAGTACTGGATGCATCAGGGGGAAGGTGAG
Gl_027031_Class_II	N/A	N/A	Chr03	1238978	Unique_Gl	Tm1_Mira454_Contig_5701	AACCGACAACGAAGTCACCTCCGGCACCACCGGTTTAGCCGTCAAGACCG[C/G]GTTCAAGTTCAACCCGTCTAAACGGATCCGATCCTTCGACATATCAATCT
Gl_027110_Class_II	N/A	N/A	Chr13	3122329	Unique_Gl	Tm1_Mira454_Contig_5724	ACACTTACCATAAGCTTTCCATTTTCTCCTAATTTCACATCCCCAAACAG[T/C]GAAACCAGGAGTGCATGAATAACCTTTTCCGCCTTCTTCCCGTTTTCTTC
Gl_027191_Class_II	N/A	N/A	*	0	Unique_Gl	Tm1_Mira454_Contig_5739	CGAGTAGAAGCTTCGAAAGGATTCAGATGATCAGCCTCAAGATCTGATAA[T/C]GATAACAACTGATAAAAGGATGAAGCAAGAAGAGCAATGTTGATGAAGAA
Gl_027265_Class_II	N/A	N/A	Chr07	9668779	Unique_Gl	Tm1_Mira454_Contig_5758	GTTTTCTCTAGATTCCCGTTGAAGGGATCTTCTTGGCTAATGATGTTATT[A/C]TGGGGAAAACTTAATGGGGATTGTAAATAGTGAAAATGCTGCTCTTCACT
Gl_027266_Class_II	N/A	N/A	Chr07	9668867	Unique_Gl	Tm1_Mira454_Contig_5758	GCTGCTCTTCACTTGCATCTTCATCTGTACTGCTCGTTTTGTTTTGCTCC[A/T]TTTTTACTTCTTCTGGCTCTTTTTCTGAAACCTCCGGGAGCTGCTTCAGC
Gl_027449_Class_II	N/A	N/A	Chr10	57823991	Unique_Gl	Tm1_Mira454_Contig_5795	GACTTGATTTTCGTTTGAAATGGAAGGAGTGATGGGTGGAAACACTGTTC[A/C]TCCAAATTCAATCAATAAATCTGAAGTTTTGGATGTAAAACCAGTGCGTA
[truncated: 1,353 more rows]
