# Supplementary material for: Development and bin mapping of gene-associated interspecific SNPs for cotton (Gossypium hirsutum L.) introgression breeding efforts
Source: BMC Genomics. 2014 Oct 30;15(1):945. doi: 10.1186/1471-2164-15-945 (PMC4298081; doi:10.1186/1471-2164-15-945)
Supplement: Supplementary file 12 — Additional file 12: Additional G. longicalyx SNPs (Class I, Class II & Class III). “Specific” G. longicalyx SNP markers, which were determined using an alternative version of the TM-1 assembly. Markers are classified into three categories, Class I are SNPs from contigs with no other SNP residing within the contig. Class II are SNPs from contigs that contain one or more additional SNP outside of the 50-bp flanking sequences (none within). Class III are SNPs from contigs that contain one or more additional SNPs within the 50-bp flanking sequences. (XLSX 5 MB) [file 12864_2014_6928_MOESM12_ESM.xlsx]

## Sheet: ClassI
SNP_Name	_Specific_Class_I	Concatenated	BLAST_Result	Contig	Pos	Bracket_Pos	Bracket_Sequence	IUPAC_Sequence	G_longicalyx_Allele	G_longicalyx_Depth	MapDirection	Grai_v221_Chr	Grai_v221_Pos	Final_Grai_v221_Position
Gl_000001	_Specific_Class_I	Gl_000001_Specific_Class_I	#N/A	Contig1	345	51	CGACCCTAATAAGACCCTAACTAAGCGCATTGTAGCCATGGAAGGTGATA[A/G]AGTTACTTTCTCGTTAGACCCCACTCGGAGCTTCAGCTCCCGTTCTCTTG	CGACCCTAATAAGACCCTAACTAAGCGCATTGTAGCCATGGAAGGTGATARAGTTACTTTCTCGTTAGACCCCACTCGGAGCTTCAGCTCCCGTTCTCTTG	G	17	0	Chr13	46548445	46548495
Gl_000064	_Specific_Class_I	Gl_000064_Specific_Class_I	#N/A	Contig10	484	51	GCTGTCGAAAATTAGGTTTAGTTTGGCTTAGGTTGGGTCTGTTTGTAACA[A/G]ATGGGTAGGATCTGGGTTGGATTCGGTTTATGTTTGGGCCTTATGTAAAA	GCTGTCGAAAATTAGGTTTAGTTTGGCTTAGGTTGGGTCTGTTTGTAACARATGGGTAGGATCTGGGTTGGATTCGGTTTATGTTTGGGCCTTATGTAAAA	G	11	4	*	0	0
Gl_000076	_Specific_Class_I	Gl_000076_Specific_Class_I	#N/A	Contig12	1895	51	GACACTTATTTTTCTCAGCTTTGTGGGCTACCATAAGCATTGGTATTGCT[A/G]CAGTTGTGAAGGCTAATGGCAGGATTTTCTGCAACCGTCCTCGTTTGCAT	GACACTTATTTTTCTCAGCTTTGTGGGCTACCATAAGCATTGGTATTGCTRCAGTTGTGAAGGCTAATGGCAGGATTTTCTGCAACCGTCCTCGTTTGCAT	G	40	16	Chr03	159327	159277
Gl_000077	_Specific_Class_I	Gl_000077_Specific_Class_I	#N/A	Contig12	1983	51	TCCTCGTTTGCATAAACCACGACGTTGATTATATACATAGCATATTCTGA[C/A]ATGCTATGACAAATAAAAAACTTCCATCTTGCTGAATCATAGTTATTCTT	TCCTCGTTTGCATAAACCACGACGTTGATTATATACATAGCATATTCTGAMATGCTATGACAAATAAAAAACTTCCATCTTGCTGAATCATAGTTATTCTT	A	67	16	Chr03	159239	159189
Gl_000080	_Specific_Class_I	Gl_000080_Specific_Class_I	#N/A	Contig14	712	51	GTGTTAGGGAGAGCACCAAGGGTGAGGTCTGCAGTTAGGGTCTTGGTTGG[A/T]GGGTGGCTAGCCATGGCTATAACTTTTGGGTTAACCAAGTTGATTGGATC	GTGTTAGGGAGAGCACCAAGGGTGAGGTCTGCAGTTAGGGTCTTGGTTGGWGGGTGGCTAGCCATGGCTATAACTTTTGGGTTAACCAAGTTGATTGGATC	T	10	16	Chr09	20745774	20745724
Gl_000081	_Specific_Class_I	Gl_000081_Specific_Class_I	#N/A	Contig14	856	51	TAATGTGAATCATGGAACTGTAACCTGGCTGGTTTTGTCTGATATGTATA[A/T]TATTTTCTGCTCTTTCCCTGGACGCAATATTTGTATAGGTCGCTTTATGA	TAATGTGAATCATGGAACTGTAACCTGGCTGGTTTTGTCTGATATGTATAWTATTTTCTGCTCTTTCCCTGGACGCAATATTTGTATAGGTCGCTTTATGA	T	11	16	Chr09	20745630	20745580
Gl_000103	_Specific_Class_I	Gl_000103_Specific_Class_I	#N/A	Contig18	634	51	CCGATGTCTACTCTCCCGAACGATCAAATGAAGGTAATGGAGTACGAAAC[C/T]GGACTCCGCGAAGAAACAGCCGAAAACAAATCATGCTTGGCGGATGTTGA	CCGATGTCTACTCTCCCGAACGATCAAATGAAGGTAATGGAGTACGAAACYGGACTCCGCGAAGAAACAGCCGAAAACAAATCATGCTTGGCGGATGTTGA	T	10	16	Chr11	28779948	28779898
Gl_000104	_Specific_Class_I	Gl_000104_Specific_Class_I	#N/A	Contig18	769	51	ATCTTGTGTAGGAGAAGACCAGGCCAACTGGTTAAAACCATAGCAGCTCT[C/G]GAAGATTTGCAGCTTAATATCCTTCATACCAACATCACCACCATTGAACA	ATCTTGTGTAGGAGAAGACCAGGCCAACTGGTTAAAACCATAGCAGCTCTSGAAGATTTGCAGCTTAATATCCTTCATACCAACATCACCACCATTGAACA	G	11	16	Chr11	28779813	28779763
Gl_000116	_Specific_Class_I	Gl_000116_Specific_Class_I	#N/A	Contig21	2380	51	TTTTGGCCGATGTTTTAGCATCTAAAAGAAACGCAGTAGTAAAGTTTATT[C/A]GTTAACATTAACAAAATGATGCAGTTTAACTCCCCTAACTAGTCTTCCTT	TTTTGGCCGATGTTTTAGCATCTAAAAGAAACGCAGTAGTAAAGTTTATTMGTTAACATTAACAAAATGATGCAGTTTAACTCCCCTAACTAGTCTTCCTT	A	35	0	Chr07	8441265	8441315
Gl_000141	_Specific_Class_I	Gl_000141_Specific_Class_I	#N/A	Contig25	2468	51	ACAGTTCCTTTGTAACTTAATTCTACTATATATATATATGCAACTTTTCT[T/C]TTAAAATTGTTTTCTCAGGGTAGGGGTAGGATCATTGTTTTTTAATTTAT	ACAGTTCCTTTGTAACTTAATTCTACTATATATATATATGCAACTTTTCTYTTAAAATTGTTTTCTCAGGGTAGGGGTAGGATCATTGTTTTTTAATTTAT	C	30	4	*	0	0
Gl_000164	_Specific_Class_I	Gl_000164_Specific_Class_I	#N/A	Contig29	1526	51	AGTCCTGGAGATGGAAGCAACAAGTTAATATGATAGTCTTTGCAACCTTC[A/G]ATGCTACTAATTAACTAGTAGATTTTATTTTACATTTTGTAAGTTGAAAC	AGTCCTGGAGATGGAAGCAACAAGTTAATATGATAGTCTTTGCAACCTTCRATGCTACTAATTAACTAGTAGATTTTATTTTACATTTTGTAAGTTGAAAC	G	53	0	Chr10	52385349	52385399
Gl_000169	_Specific_Class_I	Gl_000169_Specific_Class_I	#N/A	Contig32	109	51	AGTGTGGCTCCACTTTTGCAGAATGCAACCCTAATATATCTCTTTTGATA[G/T]TTGCAACTTTCATTTCCATGGAAAAATCCACGTCCTGGCACAACCACTAC	AGTGTGGCTCCACTTTTGCAGAATGCAACCCTAATATATCTCTTTTGATAKTTGCAACTTTCATTTCCATGGAAAAATCCACGTCCTGGCACAACCACTAC	T	23	16	Chr06	48451098	48451048
Gl_000170	_Specific_Class_I	Gl_000170_Specific_Class_I	#N/A	Contig32	276	51	TGCAAACAGAAATAAGGAACCCTGGGGCTTAAACTGAATCCGAAAACCGA[T/C]TGAACCGAGCAACTTCATACAGAAATCTCTTTTTAACTCGTATACTCCTC	TGCAAACAGAAATAAGGAACCCTGGGGCTTAAACTGAATCCGAAAACCGAYTGAACCGAGCAACTTCATACAGAAATCTCTTTTTAACTCGTATACTCCTC	C	18	4	*	0	0
Gl_000172	_Specific_Class_I	Gl_000172_Specific_Class_I	#N/A	Contig32	555	51	TGATGTTATAATTGTCCGCTCCTGCATTCCTGGTAGTTTGGCAATGGTTT[G/C]ATGCTTTTGGTTGTCATATGTTATGTATTCATATACTTCATCTGTTATAG	TGATGTTATAATTGTCCGCTCCTGCATTCCTGGTAGTTTGGCAATGGTTTSATGCTTTTGGTTGTCATATGTTATGTATTCATATACTTCATCTGTTATAG	C	16	4	*	0	0
Gl_000175	_Specific_Class_I	Gl_000175_Specific_Class_I	#N/A	Contig33	253	51	TTCAAAAGCCGACTCTCACCTAAGTATCCTGCCAACGTTATCGTGGCGTC[G/C]GCAATCACTCGAGCGATCGTCCCGGCTTCTGTTGATAATAGTCCGCCATT	TTCAAAAGCCGACTCTCACCTAAGTATCCTGCCAACGTTATCGTGGCGTCSGCAATCACTCGAGCGATCGTCCCGGCTTCTGTTGATAATAGTCCGCCATT	C	36	16	Chr03	43225610	43225560
Gl_000214	_Specific_Class_I	Gl_000214_Specific_Class_I	#N/A	Contig38	153	51	GTGAAAAATCTAAAAAAAGCATACTCTCAAAAGTCAACAAAGGAAACAAA[C/T]AAAAGGGTCAATGTTGAACTTGAACATCATCTTTCTTTCTTGTGACTCGA	GTGAAAAATCTAAAAAAAGCATACTCTCAAAAGTCAACAAAGGAAACAAAYAAAAGGGTCAATGTTGAACTTGAACATCATCTTTCTTTCTTGTGACTCGA	T	38	0	Chr05	58850604	58850654
Gl_000224	_Specific_Class_I	Gl_000224_Specific_Class_I	#N/A	Contig39	1677	51	GGCACTCAATGTTTCATGTTATCGTTTTTCATCATGGCAGCGGTTGCTTT[G/C]CTTGGATTCCTCATTGCGTTCGCATTGTTTCTTCGAACAAGGAGGTTTTA	GGCACTCAATGTTTCATGTTATCGTTTTTCATCATGGCAGCGGTTGCTTTSCTTGGATTCCTCATTGCGTTCGCATTGTTTCTTCGAACAAGGAGGTTTTA	C	59	16	Chr07	2371899	2371849
Gl_000238	_Specific_Class_I	Gl_000238_Specific_Class_I	#N/A	Contig41	167	51	CAATTCTTACCAATAATAAACATATATCCATAGTAGCTTAATAGCCAAAC[T/A]GAACAGAATAGCCTTAACAACAAAAACATCATAAAGAATTATCATAATTT	CAATTCTTACCAATAATAAACATATATCCATAGTAGCTTAATAGCCAAACWGAACAGAATAGCCTTAACAACAAAAACATCATAAAGAATTATCATAATTT	A	14	0	Chr08	6749877	6749927
Gl_000239	_Specific_Class_I	Gl_000239_Specific_Class_I	#N/A	Contig41	281	51	CCAGTTGGTGCAACCCTAGACCTTGTCTCCTGTCTTCTAGACAGTTGCCT[G/C]ACAGCATCTTTCGACAACAAACGGGGTGTGCTCAACCATTGTCCTCCATC	CCAGTTGGTGCAACCCTAGACCTTGTCTCCTGTCTTCTAGACAGTTGCCTSACAGCATCTTTCGACAACAAACGGGGTGTGCTCAACCATTGTCCTCCATC	C	12	0	Chr08	6749991	6750041
Gl_000332	_Specific_Class_I	Gl_000332_Specific_Class_I	#N/A	Contig56	2230	51	CCTGAATTCGTCGGGTGCTTCTCTTACCTTGGAGTATGGCATCAATTTTG[C/T]ATGAAAGAAAAGTACGGGTATGGTGGAGATGAAGATGAAGATCACAGGCT	CCTGAATTCGTCGGGTGCTTCTCTTACCTTGGAGTATGGCATCAATTTTGYATGAAAGAAAAGTACGGGTATGGTGGAGATGAAGATGAAGATCACAGGCT	T	35	4	*	0	0
Gl_000427	_Specific_Class_I	Gl_000427_Specific_Class_I	#N/A	Contig71	676	51	GATTTTTCGAGTGACGAGGCTTATGCTAGAGCACTTCAGGATGCTGAAGA[A/G]AGAGAAGTGGCTGCTAGATTGTTGGCCTTAGCTGGGATTAATGATGGAGG	GATTTTTCGAGTGACGAGGCTTATGCTAGAGCACTTCAGGATGCTGAAGARAGAGAAGTGGCTGCTAGATTGTTGGCCTTAGCTGGGATTAATGATGGAGG	G	50	0	Chr02	1005483	1005533
Gl_000428	_Specific_Class_I	Gl_000428_Specific_Class_I	#N/A	Contig71	738	51	TGCTAGATTGTTGGCCTTAGCTGGGATTAATGATGGAGGAACTGTTACCT[T/C]AGAGGATCATGGACACGGTGGTAACTCTCAGGATACTTGGGAGGAAGTTG	TGCTAGATTGTTGGCCTTAGCTGGGATTAATGATGGAGGAACTGTTACCTYAGAGGATCATGGACACGGTGGTAACTCTCAGGATACTTGGGAGGAAGTTG	C	50	4	*	0	0
Gl_000431	_Specific_Class_I	Gl_000431_Specific_Class_I	#N/A	Contig73	411	51	AGGATCGGATGGACCAATCTTGCCACCGCCTGCTGAGATGGGGCCAGAAG[A/G]AGGCTCTGCTTTGAGAGAGTGGCGCAGGCAAAACGTGATTCGACTGGAGG	AGGATCGGATGGACCAATCTTGCCACCGCCTGCTGAGATGGGGCCAGAAGRAGGCTCTGCTTTGAGAGAGTGGCGCAGGCAAAACGTGATTCGACTGGAGG	G	28	4	*	0	0
Gl_000432	_Specific_Class_I	Gl_000432_Specific_Class_I	#N/A	Contig73	569	51	ACAAAGTTGAATTCTATAGGAAGATAAGTATAGCTGTTGAAAATAAAAAA[G/T]CCTCCAACAGAGACAAGGAGAAGCAATGCTTGGAAAACCGAGAGAAGTTC	ACAAAGTTGAATTCTATAGGAAGATAAGTATAGCTGTTGAAAATAAAAAAKCCTCCAACAGAGACAAGGAGAAGCAATGCTTGGAAAACCGAGAGAAGTTC	T	420	4	*	0	0
Gl_000433	_Specific_Class_I	Gl_000433_Specific_Class_I	#N/A	Contig73	951	51	GTGCTTGGTTGAGTTTCAGAATGAAGCTGTCGAGGGCTGACAAGTAATCG[G/C]TGTGATTATGATATTAATTAGTTTGTATAACCCTTCCTTTGCATTCTGTT	GTGCTTGGTTGAGTTTCAGAATGAAGCTGTCGAGGGCTGACAAGTAATCGSTGTGATTATGATATTAATTAGTTTGTATAACCCTTCCTTTGCATTCTGTT	C	271	16	Chr02	28517599	28517549
Gl_000465	_Specific_Class_I	Gl_000465_Specific_Class_I	#N/A	Contig79	3710	51	AAAGGAGAGAAGGGACAGAGATAAGTTTGATTTCAGCCAAACACTGCTCC[G/A]GGATGGTTCCCGGAGAAGTCGATTTTGTTTATATATCATGTATTTTATTT	AAAGGAGAGAAGGGACAGAGATAAGTTTGATTTCAGCCAAACACTGCTCCRGGATGGTTCCCGGAGAAGTCGATTTTGTTTATATATCATGTATTTTATTT	A	40	16	Chr11	52804717	52804667
Gl_000471	_Specific_Class_I	Gl_000471_Specific_Class_I	#N/A	Contig80	728	51	AGACAAGGTAAATTATAGCCTGTAAAAGTAATCTTTTTTCTAAAGTTTTT[T/A]CATGTTTAATTTCCTATTGATGATGTGCAAATGTTGATATAAACTACATG	AGACAAGGTAAATTATAGCCTGTAAAAGTAATCTTTTTTCTAAAGTTTTTWCATGTTTAATTTCCTATTGATGATGTGCAAATGTTGATATAAACTACATG	A	31	0	Chr11	765196	765246
Gl_000557	_Specific_Class_I	Gl_000557_Specific_Class_I	#N/A	Contig99	157	51	TGTTATACTCGTATTAATTCTATTACCTTATGCTACAAAACATAAATCTT[G/A]GCTTGAGAAATCAGCTCCTCCCCCCACAGTGTTGAGAATCAATCTCTCTT	TGTTATACTCGTATTAATTCTATTACCTTATGCTACAAAACATAAATCTTRGCTTGAGAAATCAGCTCCTCCCCCCACAGTGTTGAGAATCAATCTCTCTT	A	14	0	Chr02	1578240	1578290
Gl_000643	_Specific_Class_I	Gl_000643_Specific_Class_I	#N/A	Contig108	380	51	TGGATTGAATAACACAGCAAAGGAAACCTATAACTTTATCTTCTTACCTC[A/G]AGACAGCTTATCGACGTGTTTGAAAAAAACACAGCAAGGCCAACGGAACA	TGGATTGAATAACACAGCAAAGGAAACCTATAACTTTATCTTCTTACCTCRAGACAGCTTATCGACGTGTTTGAAAAAAACACAGCAAGGCCAACGGAACA	G	40	16	Chr10	22819382	22819332
Gl_000660	_Specific_Class_I	Gl_000660_Specific_Class_I	#N/A	Contig110	2214	51	CAGATGAGTACATGCTCCATTATCATTGTAAAGCTCTACAAAATTGAGGA[A/G]GATGACGAGGCTAGATGAAAGGGTAAGATTCTCCATACAAATCCATCCTA	CAGATGAGTACATGCTCCATTATCATTGTAAAGCTCTACAAAATTGAGGARGATGACGAGGCTAGATGAAAGGGTAAGATTCTCCATACAAATCCATCCTA	G	15	4	*	0	0
Gl_000671	_Specific_Class_I	Gl_000671_Specific_Class_I	#N/A	Contig111	749	51	CCATTGCCAACACTGGTAATATCATGGATGCTAGATCGCCTCCTATCTTT[A/G]TTCATGGAGTTCAATCGAATGAAATATTTTTGAGCATGACTTGCCACTTG	CCATTGCCAACACTGGTAATATCATGGATGCTAGATCGCCTCCTATCTTTRTTCATGGAGTTCAATCGAATGAAATATTTTTGAGCATGACTTGCCACTTG	G	14	0	Chr05	59512396	59512446
Gl_000672	_Specific_Class_I	Gl_000672_Specific_Class_I	#N/A	Contig112	293	51	AAACAACACAAACATGGCCCCCTCATAGACACTCCCCATAGGCAGCAATG[C/T]CCTTGATTTCTCCCCACCGCCATCATCAGCCATAGTCTGGGCTGCAACAT	AAACAACACAAACATGGCCCCCTCATAGACACTCCCCATAGGCAGCAATGYCCTTGATTTCTCCCCACCGCCATCATCAGCCATAGTCTGGGCTGCAACAT	T	33	16	Chr08	55599942	55599892
Gl_000673	_Specific_Class_I	Gl_000673_Specific_Class_I	#N/A	Contig112	684	51	ATGGAGGCCAATTCTGCTACCATTAGGTCCAAAGCTGGTGGGTGGATACT[G/A]GGTTTGGAGAAGATGGAGGCTATATGGTTGCATATTTGTGAGGCTAAGCT	ATGGAGGCCAATTCTGCTACCATTAGGTCCAAAGCTGGTGGGTGGATACTRGGTTTGGAGAAGATGGAGGCTATATGGTTGCATATTTGTGAGGCTAAGCT	A	22	16	Chr08	55599551	55599501
Gl_000674	_Specific_Class_I	Gl_000674_Specific_Class_I	#N/A	Contig112	745	51	AGATGGAGGCTATATGGTTGCATATTTGTGAGGCTAAGCTTGCCATTGAA[C/G]CGTTACCAGTGTCCATGGTAACCGAGTTTCAGGGCTATTGAACTGGAGTC	AGATGGAGGCTATATGGTTGCATATTTGTGAGGCTAAGCTTGCCATTGAASCGTTACCAGTGTCCATGGTAACCGAGTTTCAGGGCTATTGAACTGGAGTC	G	11	16	Chr08	55599490	55599440
Gl_000702	_Specific_Class_I	Gl_000702_Specific_Class_I	#N/A	Contig118	154	51	AAGAAATCCTCCCGTCAGGTCATCGAGCGCTACTACTCTCGCATGACCCT[C/G]GATTTCCACACTAACAAGAAGATCATCGAAGAAGTTGCCATTATCCCATC	AAGAAATCCTCCCGTCAGGTCATCGAGCGCTACTACTCTCGCATGACCCTSGATTTCCACACTAACAAGAAGATCATCGAAGAAGTTGCCATTATCCCATC	G	15	0	Chr06	8701908	8701958
Gl_000711	_Specific_Class_I	Gl_000711_Specific_Class_I	#N/A	Contig119	1816	51	GGAGTCAGTGCAAGATTGAGAGAGATTACTGCAATCACTCCTGATAATGC[A/G]ATCCCCAAACTTTCTCCTCTTTGGTGGGCAGAGCTTGAGATCATGTCTAC	GGAGTCAGTGCAAGATTGAGAGAGATTACTGCAATCACTCCTGATAATGCRATCCCCAAACTTTCTCCTCTTTGGTGGGCAGAGCTTGAGATCATGTCTAC	G	69	16	Chr12	12694255	12694205
Gl_000758	_Specific_Class_I	Gl_000758_Specific_Class_I	#N/A	Contig125	339	51	CACAGTCGAACCTCCCATACCTGAATGGTCTTGCCAGGACTGACGGGGGT[A/C]GCTTCAGCGAAGATAAAGTCACCAAGTTCAGCGCGCTTTAAGTGATTGAT	CACAGTCGAACCTCCCATACCTGAATGGTCTTGCCAGGACTGACGGGGGTMGCTTCAGCGAAGATAAAGTCACCAAGTTCAGCGCGCTTTAAGTGATTGAT	C	30	4	*	0	0
Gl_000849	_Specific_Class_I	Gl_000849_Specific_Class_I	#N/A	Contig138	1535	51	CTGAGTTTTGCTTTAGGGAAAATGTATTTTGTGGTGCAATTTCTCAACTC[T/C]AGAAATATAGTGAAGTGAGTGTACAATTTTGATTCAGTTGCTTGCTGCAA	CTGAGTTTTGCTTTAGGGAAAATGTATTTTGTGGTGCAATTTCTCAACTCYAGAAATATAGTGAAGTGAGTGTACAATTTTGATTCAGTTGCTTGCTGCAA	C	212	0	Chr06	36850255	36850305
Gl_000854	_Specific_Class_I	Gl_000854_Specific_Class_I	#N/A	Contig141	109	51	GAAAAGAGTGGTTTCAGCCATGGCAGCTCTTCAGAATTTGTAAAAAAGAA[T/A]AAAAGAGAGATTATCTAAACTGTGATACAAGTTAAAACCGCTCAACCCTT	GAAAAGAGTGGTTTCAGCCATGGCAGCTCTTCAGAATTTGTAAAAAAGAAWAAAAGAGAGATTATCTAAACTGTGATACAAGTTAAAACCGCTCAACCCTT	A	15	4	*	0	0
Gl_000882	_Specific_Class_I	Gl_000882_Specific_Class_I	#N/A	Contig143	241	51	CGCCGAGTCCTGGTCCTCCTCGACGATTTCGCCGTCAAGTCGTCCCACTC[C/T]TCATACTTCAACTCTCTCAAATTACGCGGCTTTGACCTTGACTTCAAACT	CGCCGAGTCCTGGTCCTCCTCGACGATTTCGCCGTCAAGTCGTCCCACTCYTCATACTTCAACTCTCTCAAATTACGCGGCTTTGACCTTGACTTCAAACT	T	19	16	Chr13	4934741	4934691
Gl_000897	_Specific_Class_I	Gl_000897_Specific_Class_I	#N/A	Contig150	149	51	GGCATTCCAGGGCGTGGTGGTGGTGGACCAGGAGGTCCTCTCATCATTGA[T/G]CCCGGAGGTGGAACCATTGGCCTCTGACCATATTGTGGTGGTGGGACAGG	GGCATTCCAGGGCGTGGTGGTGGTGGACCAGGAGGTCCTCTCATCATTGAKCCCGGAGGTGGAACCATTGGCCTCTGACCATATTGTGGTGGTGGGACAGG	G	22	0	Chr11	504199	504249
Gl_000902	_Specific_Class_I	Gl_000902_Specific_Class_I	#N/A	Contig151	255	51	TTATATAGTTTTATGAAAGTAAATTTTCAGAGTTAAAGGACCCCAAAAAA[G/A]GGATTATTGATAGCAGAGTTGAGCTCAGATCCAGCTGAGTTGAGAACTTG	TTATATAGTTTTATGAAAGTAAATTTTCAGAGTTAAAGGACCCCAAAAAARGGATTATTGATAGCAGAGTTGAGCTCAGATCCAGCTGAGTTGAGAACTTG	A	302	0	Chr05	31721572	31721622
Gl_000980	_Specific_Class_I	Gl_000980_Specific_Class_I	#N/A	Contig160	410	51	GAAGTCTTTGATGAGCGAAGTAAGCATGGATGATAAAGCTTTGGCTAAAG[C/A]TTCGGTGCTGAGATCATTGTTGGATTCAGATTCTGGGTTTTGAGGGGTTT	GAAGTCTTTGATGAGCGAAGTAAGCATGGATGATAAAGCTTTGGCTAAAGMTTCGGTGCTGAGATCATTGTTGGATTCAGATTCTGGGTTTTGAGGGGTTT	A	10	4	*	0	0
Gl_000987	_Specific_Class_I	Gl_000987_Specific_Class_I	#N/A	Contig160	2053	51	CTTAACCTCATGACAGAGGGCTGGGATAGTAGTCCTCGGTTGGGATCATC[T/A]CCTACCGGTGTCTTACAAAAGACTTCCTTAGGTTCTCTTTCTAATAGCAG	CTTAACCTCATGACAGAGGGCTGGGATAGTAGTCCTCGGTTGGGATCATCWCCTACCGGTGTCTTACAAAAGACTTCCTTAGGTTCTCTTTCTAATAGCAG	A	25	16	Chr09	17266827	17266777
Gl_001002	_Specific_Class_I	Gl_001002_Specific_Class_I	#N/A	Contig162	3144	51	AAAGGTGTCCCCAAGGACATGGGAAGTGGCGAAAGGTTCTTTCCCATGGG[G/T]TCAGATCGTGTTAGGGAAATTCGGATGGACTGGAGGGAAGAGCTTCTGGT	AAAGGTGTCCCCAAGGACATGGGAAGTGGCGAAAGGTTCTTTCCCATGGGKTCAGATCGTGTTAGGGAAATTCGGATGGACTGGAGGGAAGAGCTTCTGGT	T	21	4	*	0	0
Gl_001014	_Specific_Class_I	Gl_001014_Specific_Class_I	#N/A	Contig165	72	51	ATATATTAATAGATTCATAGTTATTGCAGTAATTGTCAACTGTTTATAAA[A/G]ATAGGCTTTTAATAAATCTTAACAGTGCTTACTAATACTATTCAACAAAA	ATATATTAATAGATTCATAGTTATTGCAGTAATTGTCAACTGTTTATAAARATAGGCTTTTAATAAATCTTAACAGTGCTTACTAATACTATTCAACAAAA	G	19	4	*	0	0
Gl_001017	_Specific_Class_I	Gl_001017_Specific_Class_I	#N/A	Contig165	313	51	CATCATTGTAAATCGGGCTCCGATCCTCCCTTGGGACTGGGCTAGGGCTA[T/C]GACTCTGGCCGTTTTCTTTTGTGGAACTCCTATAAGCCCTGTCCTCAGCA	CATCATTGTAAATCGGGCTCCGATCCTCCCTTGGGACTGGGCTAGGGCTAYGACTCTGGCCGTTTTCTTTTGTGGAACTCCTATAAGCCCTGTCCTCAGCA	C	37	16	Chr12	16112984	16112934
Gl_001021	_Specific_Class_I	Gl_001021_Specific_Class_I	#N/A	Contig165	555	51	GGTGGCAAAGGAGAACCCCTGTGGGACTTAGGACTCCTCGATCTTCTATC[A/G]TCGCGCTCGAAACCTTGTTCTCTCTTCACTGGTGTTCTCGATCTACTGTT	GGTGGCAAAGGAGAACCCCTGTGGGACTTAGGACTCCTCGATCTTCTATCRTCGCGCTCGAAACCTTGTTCTCTCTTCACTGGTGTTCTCGATCTACTGTT	G	11	16	Chr12	16112742	16112692
Gl_001030	_Specific_Class_I	Gl_001030_Specific_Class_I	#N/A	Contig168	355	51	CCCCTCACACCAGCATGTCCAGCATGTTGATAAGAAACATCCTCTACTTC[T/C]AACTCAATAGGACTAAGCTCCCTCTCTAGCTTCTCTTTGATCCTCATCCC	CCCCTCACACCAGCATGTCCAGCATGTTGATAAGAAACATCCTCTACTTCYAACTCAATAGGACTAAGCTCCCTCTCTAGCTTCTCTTTGATCCTCATCCC	C	10	16	Chr09	70465541	70465491
Gl_001035	_Specific_Class_I	Gl_001035_Specific_Class_I	#N/A	Contig169	118	51	GATGATGATGCAGTTGATCCACATCTTGAACGCATTAAGAACGAAGCTGG[C/T]GTGGATGAAAGTGATGAGGAGGATGAGGACTTTGTTATTGACAAGGACGA	GATGATGATGCAGTTGATCCACATCTTGAACGCATTAAGAACGAAGCTGGYGTGGATGAAAGTGATGAGGAGGATGAGGACTTTGTTATTGACAAGGACGA	T	42	4	*	0	0
Gl_001036	_Specific_Class_I	Gl_001036_Specific_Class_I	#N/A	Contig169	169	51	GTGGATGAAAGTGATGAGGAGGATGAGGACTTTGTTATTGACAAGGACGA[T/C]GGAGGTTCTCCAACTGATGATTCTGGGGAGGAAGAATCTGATGCTAGTGA	GTGGATGAAAGTGATGAGGAGGATGAGGACTTTGTTATTGACAAGGACGAYGGAGGTTCTCCAACTGATGATTCTGGGGAGGAAGAATCTGATGCTAGTGA	C	30	4	*	0	0
Gl_001037	_Specific_Class_I	Gl_001037_Specific_Class_I	#N/A	Contig169	247	51	GAGGAAGAATCTGATGCTAGTGAAAGTGGAGATGAGAAAGAGAAACCTGC[A/G]AAAAAGGATCAAAGGAAGGAAGCTGCTGTTGCTGCAGCTGCCTCTTCTTC	GAGGAAGAATCTGATGCTAGTGAAAGTGGAGATGAGAAAGAGAAACCTGCRAAAAAGGATCAAAGGAAGGAAGCTGCTGTTGCTGCAGCTGCCTCTTCTTC	G	36	4	*	0	0
Gl_001038	_Specific_Class_I	Gl_001038_Specific_Class_I	#N/A	Contig169	451	51	TTCTATTTTTCACAGGCGGAAAGGGAGAATGTGAAGAAAAGTCATCCGGG[T/A]ATACCATTTACAGAGGTGTCCAAAATACTTGGAGATAGGTGGAGAAAGTT	TTCTATTTTTCACAGGCGGAAAGGGAGAATGTGAAGAAAAGTCATCCGGGWATACCATTTACAGAGGTGTCCAAAATACTTGGAGATAGGTGGAGAAAGTT	A	83	4	*	0	0
Gl_001087	_Specific_Class_I	Gl_001087_Specific_Class_I	#N/A	Contig176	90	51	TGGAAGTACAACAGATTCATGGATTTTGATGTGGGTGTCTCAAACATCAT[T/C]GTCTTATGTTCTATATCTAAATGCACGACGCAATATGACCCATAAAACAA	TGGAAGTACAACAGATTCATGGATTTTGATGTGGGTGTCTCAAACATCATYGTCTTATGTTCTATATCTAAATGCACGACGCAATATGACCCATAAAACAA	C	28	4	*	0	0
Gl_001088	_Specific_Class_I	Gl_001088_Specific_Class_I	#N/A	Contig176	203	51	CCTGAAAATTGATGGATACAGTAAACTAGATTATTTCTTCATCCTCGGCA[A/C]TCGCATACCTCATCTGGCAGGTTTCTTTCTCCACTCGGTACGGCCTCTGT	CCTGAAAATTGATGGATACAGTAAACTAGATTATTTCTTCATCCTCGGCAMTCGCATACCTCATCTGGCAGGTTTCTTTCTCCACTCGGTACGGCCTCTGT	C	13	0	Chr04	5687057	5687107
Gl_001089	_Specific_Class_I	Gl_001089_Specific_Class_I	#N/A	Contig176	276	51	TTCTTTCTCCACTCGGTACGGCCTCTGTTTATTTCCTGCCCGTCACAAGA[C/T]ACTCTCAACAGATGCAAAAACTGGGGGCAGTCCGCATCTTCTCTTGCAGG	TTCTTTCTCCACTCGGTACGGCCTCTGTTTATTTCCTGCCCGTCACAAGAYACTCTCAACAGATGCAAAAACTGGGGGCAGTCCGCATCTTCTCTTGCAGG	T	11	0	Chr04	5687130	5687180
Gl_001096	_Specific_Class_I	Gl_001096_Specific_Class_I	#N/A	Contig177	251	51	AATAAGGCCAAGATCGGTTTTCTTGAAGCATATGAACCTGGTTGGACAGC[A/G]ACTCACGATATGGATTTAAGCCTAATGGAACCTGCACAGACCAGTCAACA	AATAAGGCCAAGATCGGTTTTCTTGAAGCATATGAACCTGGTTGGACAGCRACTCACGATATGGATTTAAGCCTAATGGAACCTGCACAGACCAGTCAACA	G	17	16	Chr07	56017293	56017243
Gl_001133	_Specific_Class_I	Gl_001133_Specific_Class_I	#N/A	Contig182	586	51	AAGAGATTAAAAAATGGTTCCATATCAGTTAAACCGAAGCCCTTATTTCC[T/C]GGTTGTGTTTTCTTAAGATGTGTATTGAACAAAGAGATTCATGACTTCAT	AAGAGATTAAAAAATGGTTCCATATCAGTTAAACCGAAGCCCTTATTTCCYGGTTGTGTTTTCTTAAGATGTGTATTGAACAAAGAGATTCATGACTTCAT	C	46	0	Chr12	25045070	25045120
Gl_001243	_Specific_Class_I	Gl_001243_Specific_Class_I	#N/A	Contig197	101	51	TTGTTGTAAAAAATACAACATAACATCACCACCTTAACCAGAACAAAATA[C/G]AGCTTCTCACTAAAAGAACACCAGAATGCATAGCAACAAGATCGGTGTGT	TTGTTGTAAAAAATACAACATAACATCACCACCTTAACCAGAACAAAATASAGCTTCTCACTAAAAGAACACCAGAATGCATAGCAACAAGATCGGTGTGT	G	12	16	Chr04	52661036	52660986
Gl_001247	_Specific_Class_I	Gl_001247_Specific_Class_I	#N/A	Contig198	683	51	TTTCAAAAACTGCTTTTCCTTAATGTAATAATTGTCGTTTTTCAAGGGTA[T/A]GGATTGTTTTTTGAGTTTGTCATGACATTCATTCTCTGCTCTATTTTTGA	TTTCAAAAACTGCTTTTCCTTAATGTAATAATTGTCGTTTTTCAAGGGTAWGGATTGTTTTTTGAGTTTGTCATGACATTCATTCTCTGCTCTATTTTTGA	A	229	0	Chr09	10144942	10144992
Gl_001263	_Specific_Class_I	Gl_001263_Specific_Class_I	#N/A	Contig202	51	51	GCTGCCTCTTTACAATGGATGTGTTTTCACAACATCTGATCGATCAAATC[C/T]CTGTGACCTCGGATCATAAACTAATTCATCAGGTGTATTGCCTAACACAA	GCTGCCTCTTTACAATGGATGTGTTTTCACAACATCTGATCGATCAAATCYCTGTGACCTCGGATCATAAACTAATTCATCAGGTGTATTGCCTAACACAA	T	113	16	Chr05	58389381	58389331
Gl_001318	_Specific_Class_I	Gl_001318_Specific_Class_I	#N/A	Contig210	429	51	AAAGCACAAACTGGAGATAGATTGCCACCTAAGAAGAATCTTTCTGGTAT[G/A]GATGTAGTCCTGTTTAAGAACCCACTCCCCCATGGAAAAATAACACCACT	AAAGCACAAACTGGAGATAGATTGCCACCTAAGAAGAATCTTTCTGGTATRGATGTAGTCCTGTTTAAGAACCCACTCCCCCATGGAAAAATAACACCACT	A	11	16	Chr02	8510262	8510212
Gl_001353	_Specific_Class_I	Gl_001353_Specific_Class_I	#N/A	Contig221	272	51	TAGCGAGATGGAATTGAATATCTCTGATGGTGCTTCAGAGCTGGTTGAAG[C/T]TAATGGCAATGGTTCTGTCAGAAAGGCTTCAAAGAAGTGCAAGAAGGTGA	TAGCGAGATGGAATTGAATATCTCTGATGGTGCTTCAGAGCTGGTTGAAGYTAATGGCAATGGTTCTGTCAGAAAGGCTTCAAAGAAGTGCAAGAAGGTGA	T	19	0	Chr02	22731195	22731245
Gl_001358	_Specific_Class_I	Gl_001358_Specific_Class_I	#N/A	Contig221	982	51	AACGCACCAAGAAGTTGAAATCAAAGTCCCCCTAGCAGACTATGCTTTAT[C/G]ATGGGAAAAAAAGGTTTTGCATGCATAGTCATTAAAATTCTTCTAAATTT	AACGCACCAAGAAGTTGAAATCAAAGTCCCCCTAGCAGACTATGCTTTATSATGGGAAAAAAAGGTTTTGCATGCATAGTCATTAAAATTCTTCTAAATTT	G	21	0	Chr02	22731905	22731955
Gl_001374	_Specific_Class_I	Gl_001374_Specific_Class_I	#N/A	Contig225	1937	51	TTCCCAAAAAGGAACCGATAGATCAAACATAGCCGAGGAGGGCTCAACTC[C/G]CAAGGTAGCTGACCCATTTGATATAGGCGGTGGAGTAGTAAATCCCAATA	TTCCCAAAAAGGAACCGATAGATCAAACATAGCCGAGGAGGGCTCAACTCSCAAGGTAGCTGACCCATTTGATATAGGCGGTGGAGTAGTAAATCCCAATA	G	13	16	Chr03	17721325	17721275
Gl_001377	_Specific_Class_I	Gl_001377_Specific_Class_I	#N/A	Contig225	2106	51	GGGTTCAGTAGCAAGTCTGTGAGTGGTTTAACCCAGACCAAAGCCAATTG[T/C]ACCAAAAATAGACTAAATGAGTTGAACCTCAACCTTCCATCCATCACCAT	GGGTTCAGTAGCAAGTCTGTGAGTGGTTTAACCCAGACCAAAGCCAATTGYACCAAAAATAGACTAAATGAGTTGAACCTCAACCTTCCATCCATCACCAT	C	34	16	Chr03	17721156	17721106
Gl_001381	_Specific_Class_I	Gl_001381_Specific_Class_I	#N/A	Contig225	2336	51	GTTCAATAAAACCACCCAAATTGTACCCTTTAAAGTTACTTTCTTCACGA[C/A]TGGGAAAGTATATGGAGATTATAGATTTGGGAGCCTAATATGGAGAGATC	GTTCAATAAAACCACCCAAATTGTACCCTTTAAAGTTACTTTCTTCACGAMTGGGAAAGTATATGGAGATTATAGATTTGGGAGCCTAATATGGAGAGATC	A	26	16	Chr03	17720926	17720876
Gl_001382	_Specific_Class_I	Gl_001382_Specific_Class_I	#N/A	Contig226	67	51	ATGAAGGCAACTCTGCTGCCACCTCAAAAGGGAGCATAACATAAATTAAT[A/G]GTATGCTCATATCATCAGGGAGATGATATTGTTTGTTCTCTTGTACAACG	ATGAAGGCAACTCTGCTGCCACCTCAAAAGGGAGCATAACATAAATTAATRGTATGCTCATATCATCAGGGAGATGATATTGTTTGTTCTCTTGTACAACG	G	12	16	Chr13	34078803	34078753
Gl_001383	_Specific_Class_I	Gl_001383_Specific_Class_I	#N/A	Contig226	176	51	TGCTAATTATCCATGCATCAAGTACAAGTATATAGTGGTACGAATACAAC[A/T]AAAAGAAAAACAAAGGAAGAATTTACATATACACATATTTATAGGAGCAT	TGCTAATTATCCATGCATCAAGTACAAGTATATAGTGGTACGAATACAACWAAAAGAAAAACAAAGGAAGAATTTACATATACACATATTTATAGGAGCAT	T	19	16	Chr13	34078696	34078646
Gl_001419	_Specific_Class_I	Gl_001419_Specific_Class_I	#N/A	Contig230	331	51	GATTTTTAGCCGTGTTCAAAAAGTCCCGACCGCTTACACCTAAGTTCACA[G/A]TACCACAGCTTCCATAAACTGGTGTAAGTAAGCCAGCAGTTGGAGGTATA	GATTTTTAGCCGTGTTCAAAAAGTCCCGACCGCTTACACCTAAGTTCACARTACCACAGCTTCCATAAACTGGTGTAAGTAAGCCAGCAGTTGGAGGTATA	A	11	0	Chr06	33578698	33578748
Gl_001451	_Specific_Class_I	Gl_001451_Specific_Class_I	#N/A	Contig238	133	51	TAAAATCTCAAAAACCGAAACGCAACAATCCCTTCAAGCACCCCAACAAA[T/C]GCCCCGGCCAAAACGTCGGAAAGGAAATGCCTTCCAAGCAAAACCCTTGA	TAAAATCTCAAAAACCGAAACGCAACAATCCCTTCAAGCACCCCAACAAAYGCCCCGGCCAAAACGTCGGAAAGGAAATGCCTTCCAAGCAAAACCCTTGA	C	11	4	*	0	0
Gl_001476	_Specific_Class_I	Gl_001476_Specific_Class_I	#N/A	Contig244	79	51	TTCATAAGCAGGAGAAAAATATTAAAGGAAGTACAGAAATCTTACAAAAA[C/A]AGGGGCTAAATCAGGGTCAAATTGGCATTGTGCATTTCTTTTGAGAATGT	TTCATAAGCAGGAGAAAAATATTAAAGGAAGTACAGAAATCTTACAAAAAMAGGGGCTAAATCAGGGTCAAATTGGCATTGTGCATTTCTTTTGAGAATGT	A	10	4	*	0	0
Gl_001477	_Specific_Class_I	Gl_001477_Specific_Class_I	#N/A	Contig244	191	51	GCATCTACCACATTGAACAACTCGTTTTGGGCGCTTCAAGTTCTCGACAC[A/G]AAGAACTTTCTTTTTCGGTCTCCCAGGTGGCCGGCGAGTTTTGGGAGGAC	GCATCTACCACATTGAACAACTCGTTTTGGGCGCTTCAAGTTCTCGACACRAAGAACTTTCTTTTTCGGTCTCCCAGGTGGCCGGCGAGTTTTGGGAGGAC	G	13	0	Chr04	59654392	59654442
Gl_001478	_Specific_Class_I	Gl_001478_Specific_Class_I	#N/A	Contig244	414	51	AAACAAGGTTCGGCAAACAGATGAACATTCTGCCCACAAGAAATAAGTGC[A/G]GCTGCAGCGTGCGCGCACGGTAAACCGTATAACTGCCAACGGCGACAGGA	AAACAAGGTTCGGCAAACAGATGAACATTCTGCCCACAAGAAATAAGTGCRGCTGCAGCGTGCGCGCACGGTAAACCGTATAACTGCCAACGGCGACAGGA	G	16	0	Chr04	59654615	59654665
Gl_001479	_Specific_Class_I	Gl_001479_Specific_Class_I	#N/A	Contig245	379	51	TGTAAAGTACCAATATTACAAGTCTAGTTTGGCTTCTAACAAGCTTGGCC[T/A]CATCAACAAATTGGTCAAAGACAGGAGAATTTATGAATTAAGTCATTAAC	TGTAAAGTACCAATATTACAAGTCTAGTTTGGCTTCTAACAAGCTTGGCCWCATCAACAAATTGGTCAAAGACAGGAGAATTTATGAATTAAGTCATTAAC	A	13	16	Chr08	51369556	51369506
Gl_001499	_Specific_Class_I	Gl_001499_Specific_Class_I	#N/A	Contig248	204	51	GTGATCGCACAACAGAACATGTATGCACAGTTGCTACCTCTTGCCTTGCC[C/T]GCACCGCCAGTGCCAGGCATGGGAGGTTTTGCTCCACCACCCATGGGAGG	GTGATCGCACAACAGAACATGTATGCACAGTTGCTACCTCTTGCCTTGCCYGCACCGCCAGTGCCAGGCATGGGAGGTTTTGCTCCACCACCCATGGGAGG	T	15	4	*	0	0
Gl_001512	_Specific_Class_I	Gl_001512_Specific_Class_I	#N/A	Contig251	216	51	TAAAGCTCTTCAGCCACTAGCTCCTACAGCTGATAGTAACGAATAGCCGG[A/G]TCTTCCTTCAGGTATTTTTACTATCATTTGACATGGCTAAGAGATAATTC	TAAAGCTCTTCAGCCACTAGCTCCTACAGCTGATAGTAACGAATAGCCGGRTCTTCCTTCAGGTATTTTTACTATCATTTGACATGGCTAAGAGATAATTC	G	23	0	Chr08	38938549	38938599
Gl_001515	_Specific_Class_I	Gl_001515_Specific_Class_I	#N/A	Contig252	263	51	TACAATACATCTCTTACCAGTGCACTCACTTGTTTGCGCTGAGGAGGAAC[G/T]CCTTAATATTTCCAATAATTGAGCTCCAGAACTTGTTTCCATCTCATCTT	TACAATACATCTCTTACCAGTGCACTCACTTGTTTGCGCTGAGGAGGAACKCCTTAATATTTCCAATAATTGAGCTCCAGAACTTGTTTCCATCTCATCTT	T	66	16	Chr02	19974564	19974514
Gl_001526	_Specific_Class_I	Gl_001526_Specific_Class_I	#N/A	Contig253	1254	51	AGCGGCACTGAAAGCGAACATCGCCGGGATGACTACTGAAGGAAAGCCTC[A/G]AGAGAGCAAATGTAAATCCTTCTTCAGACGGTCCCTTCTACAGGATACTG	AGCGGCACTGAAAGCGAACATCGCCGGGATGACTACTGAAGGAAAGCCTCRAGAGAGCAAATGTAAATCCTTCTTCAGACGGTCCCTTCTACAGGATACTG	G	24	16	Chr13	51431490	51431440
Gl_001547	_Specific_Class_I	Gl_001547_Specific_Class_I	#N/A	Contig257	178	51	GGCTTATTATTATTGTTCTTGTTGCTTCTTTGATTCTCTGATCCCCCATT[T/G]GACACATTATTGCTTAGCTTCTCTTTTCTCCCAGGTTTCTTCTCTTTTGC	GGCTTATTATTATTGTTCTTGTTGCTTCTTTGATTCTCTGATCCCCCATTKGACACATTATTGCTTAGCTTCTCTTTTCTCCCAGGTTTCTTCTCTTTTGC	G	11	0	Chr07	51880686	51880736
Gl_001605	_Specific_Class_I	Gl_001605_Specific_Class_I	#N/A	Contig262	381	51	TAAACTTTTGTCTGAAGGATGTAACTCCTAGCTCGAGCCGAACAGAAGAG[T/A]CCCACAACACCTAAATAGAAACTAACAAAGGCACTTACACAGAACACCCA	TAAACTTTTGTCTGAAGGATGTAACTCCTAGCTCGAGCCGAACAGAAGAGWCCCACAACACCTAAATAGAAACTAACAAAGGCACTTACACAGAACACCCA	A	34	16	Chr12	3623677	3623627
Gl_001628	_Specific_Class_I	Gl_001628_Specific_Class_I	#N/A	Contig264	738	51	GATCTTGTAGATGGGTATCTGAATCAAATTCCATCATATGGTCATCGTGA[A/G]GTTCTCATATTATATTCTGCTCTCAGTACTTGTGATCCTGGAGATATAAT	GATCTTGTAGATGGGTATCTGAATCAAATTCCATCATATGGTCATCGTGARGTTCTCATATTATATTCTGCTCTCAGTACTTGTGATCCTGGAGATATAAT	G	11	0	Chr06	37109104	37109154
Gl_001640	_Specific_Class_I	Gl_001640_Specific_Class_I	#N/A	Contig266	1566	51	TTAAGGCTTTCCATGAGACTACTTGCCAGTGTTACGACTCTCAGGTAGGA[A/G]CCATCCAACTTGTGCTGGTCGAAGGACCAAACAGGAAAGCTCCAGATACA	TTAAGGCTTTCCATGAGACTACTTGCCAGTGTTACGACTCTCAGGTAGGARCCATCCAACTTGTGCTGGTCGAAGGACCAAACAGGAAAGCTCCAGATACA	G	51	16	Chr11	11169458	11169408
Gl_001662	_Specific_Class_I	Gl_001662_Specific_Class_I	#N/A	Contig269	1320	51	CAAAATCCCTTCCAAAAAGCTGAAGATTGATGATAAATTCAAAAAATCTA[A/C]TAACTGCAAATCTCCTGCAGTGCCTTCAAATGATGGTATTAAAACTGGTG	CAAAATCCCTTCCAAAAAGCTGAAGATTGATGATAAATTCAAAAAATCTAMTAACTGCAAATCTCCTGCAGTGCCTTCAAATGATGGTATTAAAACTGGTG	C	10	0	Chr09	3782855	3782905
Gl_001670	_Specific_Class_I	Gl_001670_Specific_Class_I	#N/A	Contig271	1508	51	CTCTCGTCTCGCACTAGCCAAACTCTTTGAGTCGTGGAAGAAGGAATAAT[A/G]CCTGAATTCTGGTGCGGTTTTAATTTTTTACTTAGGGTGAGTTTGGATGG	CTCTCGTCTCGCACTAGCCAAACTCTTTGAGTCGTGGAAGAAGGAATAATRCCTGAATTCTGGTGCGGTTTTAATTTTTTACTTAGGGTGAGTTTGGATGG	G	12	4	*	0	0
Gl_001756	_Specific_Class_I	Gl_001756_Specific_Class_I	#N/A	Contig286	501	51	ATGTTTCTTCCGCTTGGTAAAATGAAGAAGTGGCTCGAGAACAAGCCCCG[A/T]GGGTTCGGTGAAGGGAAAGTGTACGATACTTCTATTGAAGAAAAACTGCT	ATGTTTCTTCCGCTTGGTAAAATGAAGAAGTGGCTCGAGAACAAGCCCCGWGGGTTCGGTGAAGGGAAAGTGTACGATACTTCTATTGAAGAAAAACTGCT	T	29	0	Chr04	41915176	41915226
Gl_001758	_Specific_Class_I	Gl_001758_Specific_Class_I	#N/A	Contig286	875	51	TGCCTTCGTTGAATTTAAGCATGAGGTGGATGCAATTAGGTTTGTGCAAA[T/A]TTTCTCTGGACATAATCTCACCTTTGGTAGGATTCAGAAGCAAATAAAAT	TGCCTTCGTTGAATTTAAGCATGAGGTGGATGCAATTAGGTTTGTGCAAAWTTTCTCTGGACATAATCTCACCTTTGGTAGGATTCAGAAGCAAATAAAAT	A	53	4	*	0	0
Gl_001777	_Specific_Class_I	Gl_001777_Specific_Class_I	#N/A	Contig286	1634	51	CAAGGAAGAGTCGTAGTAAGCAGCAAATGTGTAAGAGAATTTGATATTTT[A/T]CTAGTTCTAGTAAAAACTTATACATTCTTTTTTATCACTTCTTTTCACAA	CAAGGAAGAGTCGTAGTAAGCAGCAAATGTGTAAGAGAATTTGATATTTTWCTAGTTCTAGTAAAAACTTATACATTCTTTTTTATCACTTCTTTTCACAA	T	132	0	Chr04	41916725	41916775
Gl_001780	_Specific_Class_I	Gl_001780_Specific_Class_I	#N/A	Contig286	1792	51	TGAAACTACAAAAAGAAATGTAATCAATGGGGCTATCATTCTCATTCAAC[C/T]GCGGTCGATAAGATGCTTTTATTTAGTATGATGCAGTTTCCCTCCATGAA	TGAAACTACAAAAAGAAATGTAATCAATGGGGCTATCATTCTCATTCAACYGCGGTCGATAAGATGCTTTTATTTAGTATGATGCAGTTTCCCTCCATGAA	T	23	0	Chr04	41916883	41916933
Gl_001790	_Specific_Class_I	Gl_001790_Specific_Class_I	#N/A	Contig288	622	51	CATCACTGAATTCACCAGGTCATTGCCATAGGCCTCCAAGGCTCGGATCA[T/C]ATCGCCGGAAAATATATACCCTGCAACATCCAAGGAAGAGTAGACAGGAG	CATCACTGAATTCACCAGGTCATTGCCATAGGCCTCCAAGGCTCGGATCAYATCGCCGGAAAATATATACCCTGCAACATCCAAGGAAGAGTAGACAGGAG	C	63	4	*	0	0
Gl_001791	_Specific_Class_I	Gl_001791_Specific_Class_I	#N/A	Contig288	704	51	AAGGAAGAGTAGACAGGAGGCGGAGGCTTGACATAAAGAAGAACAAGGGT[G/A]TTGATTGTGGCTTGAGAAATCAAATTAGAAAGGCACCATGAAAGTGCATA	AAGGAAGAGTAGACAGGAGGCGGAGGCTTGACATAAAGAAGAACAAGGGTRTTGATTGTGGCTTGAGAAATCAAATTAGAAAGGCACCATGAAAGTGCATA	A	39	0	Chr04	40682696	40682746
Gl_001854	_Specific_Class_I	Gl_001854_Specific_Class_I	#N/A	Contig297	93	51	GGATTGGGAGTTGGGACTGTAAGGAGAAGAAGGTGGTATTTTTGGGTTTC[G/A]GAAGATGGAAGTAGTAGATCATGAAACCCCAAGCTTGGAAAATGGGAAAA	GGATTGGGAGTTGGGACTGTAAGGAGAAGAAGGTGGTATTTTTGGGTTTCRGAAGATGGAAGTAGTAGATCATGAAACCCCAAGCTTGGAAAATGGGAAAA	A	10	0	Chr02	16202141	16202191
Gl_001865	_Specific_Class_I	Gl_001865_Specific_Class_I	#N/A	Contig302	290	51	TCCTCTCCAAAGATTGGGGAAATAAACACGCTTCAGAATTCCATAATTTT[T/C]CTTGATGAATAATGTCACTTTGCGCTTCCGACCCTCTTTATAAAGCTGAT	TCCTCTCCAAAGATTGGGGAAATAAACACGCTTCAGAATTCCATAATTTTYCTTGATGAATAATGTCACTTTGCGCTTCCGACCCTCTTTATAAAGCTGAT	C	42	0	Chr13	50695428	50695478
Gl_001867	_Specific_Class_I	Gl_001867_Specific_Class_I	#N/A	Contig302	633	51	ATCTCGAACGCCATGACGTTCCGAAGGTAAGCTTCAGTGTTGGAGTGCAC[T/G]GTCAATTTGGGGATTTTAAGCTTTTTGCCTTCAAATTTAATATCAAGCAA	ATCTCGAACGCCATGACGTTCCGAAGGTAAGCTTCAGTGTTGGAGTGCACKGTCAATTTGGGGATTTTAAGCTTTTTGCCTTCAAATTTAATATCAAGCAA	G	15	0	Chr13	50733968	50734018
Gl_001868	_Specific_Class_I	Gl_001868_Specific_Class_I	#N/A	Contig303	1233	51	TCTTTGCCTACAAACAGTGGTTCCAAATATTGCAGCTAGAAGCCCTTTTT[G/T]TCCATACCAAGGATAATGGGCAGCCAGTCTCCCCTCAATTTCCTGTAGTT	TCTTTGCCTACAAACAGTGGTTCCAAATATTGCAGCTAGAAGCCCTTTTTKTCCATACCAAGGATAATGGGCAGCCAGTCTCCCCTCAATTTCCTGTAGTT	T	49	0	Chr01	21588179	21588229
Gl_001870	_Specific_Class_I	Gl_001870_Specific_Class_I	#N/A	Contig303	1436	51	AAGTATGTCGTTGCTTTTGCATTGGGGCTGAGTCTTGTTGGTGCTGGTTT[G/A]CTATTGGGATGGACTGTGGGGGGGATGTTTCCTTTCTAGAGAATCAGAGA	AAGTATGTCGTTGCTTTTGCATTGGGGCTGAGTCTTGTTGGTGCTGGTTTRCTATTGGGATGGACTGTGGGGGGGATGTTTCCTTTCTAGAGAATCAGAGA	A	51	0	Chr01	21588379	21588429
Gl_001871	_Specific_Class_I	Gl_001871_Specific_Class_I	#N/A	Contig303	1576	51	GGTCAGATAATTTGACTAAATTTGTTTTCCATATATGAACAATTTCCCCC[G/T]TTAATTTTACACGTATTAAGCCCTGTATAATGTATGTATCTAGTTATTCA	GGTCAGATAATTTGACTAAATTTGTTTTCCATATATGAACAATTTCCCCCKTTAATTTTACACGTATTAAGCCCTGTATAATGTATGTATCTAGTTATTCA	T	58	0	Chr01	21588519	21588569
Gl_001872	_Specific_Class_I	Gl_001872_Specific_Class_I	#N/A	Contig303	1658	51	GTATGTATCTAGTTATTCACCTTTCTGTATCTATTGTTTGTTTTTAGGTG[T/A]TTATTTCTTAGTAGCGTACTTTGGATGCATAATTGATGTGGTGGGCTGCT	GTATGTATCTAGTTATTCACCTTTCTGTATCTATTGTTTGTTTTTAGGTGWTTATTTCTTAGTAGCGTACTTTGGATGCATAATTGATGTGGTGGGCTGCT	A	39	0	Chr01	21588601	21588651
Gl_001873	_Specific_Class_I	Gl_001873_Specific_Class_I	#N/A	Contig303	1734	51	TGCATAATTGATGTGGTGGGCTGCTGTACATATATTGGGTGAAAGAGTCA[G/C]GAGGCAAAGTATCTCGATATATATCTCTTTGATAAATCCATCAATGAAAA	TGCATAATTGATGTGGTGGGCTGCTGTACATATATTGGGTGAAAGAGTCASGAGGCAAAGTATCTCGATATATATCTCTTTGATAAATCCATCAATGAAAA	C	22	0	Chr01	21588677	21588727
Gl_001874	_Specific_Class_I	Gl_001874_Specific_Class_I	#N/A	Contig305	191	51	ACTCACTTTCCTGTAGTCTCCAAAGTCCAATGGCGGCCTCATTTGTTCCC[C/G]TTCATCATGTCAGTGGCTGCTTCACCTATCCTCGCCCAGAAAGAGAATAT	ACTCACTTTCCTGTAGTCTCCAAAGTCCAATGGCGGCCTCATTTGTTCCCSTTCATCATGTCAGTGGCTGCTTCACCTATCCTCGCCCAGAAAGAGAATAT	G	10	16	Chr09	1045649	1045599
Gl_001880	_Specific_Class_I	Gl_001880_Specific_Class_I	#N/A	Contig305	1583	51	CAGCAATCAAGTACAGATTGCACCGGAAACTATTCATCGAGAAGGTTATC[G/A]AGGCATTGGACATCTATCAAGAGCGTATATTGTTTTAGATTAGTTTTTAA	CAGCAATCAAGTACAGATTGCACCGGAAACTATTCATCGAGAAGGTTATCRAGGCATTGGACATCTATCAAGAGCGTATATTGTTTTAGATTAGTTTTTAA	A	92	4	*	0	0
Gl_001899	_Specific_Class_I	Gl_001899_Specific_Class_I	#N/A	Contig310	84	51	GGAAAGATAAAAGCTTTATTTATTATCAGAGGAAATGAATTATGTAACAC[A/G]GAAATGAGGTGAAGGGGAAGGAAAACAAAAATGCATCCTCATAAAGTATT	GGAAAGATAAAAGCTTTATTTATTATCAGAGGAAATGAATTATGTAACACRGAAATGAGGTGAAGGGGAAGGAAAACAAAAATGCATCCTCATAAAGTATT	G	26	4	*	0	0
Gl_001908	_Specific_Class_I	Gl_001908_Specific_Class_I	#N/A	Contig312	908	51	TTTTGATATCTACAATGTTGAACAGAACTGAAATTTCATAGAAATTTGCC[T/C]TTTCTAGCTCAAAGTTATTACTCGGTATGTATTGAGCTCTTTTTCACTTG	TTTTGATATCTACAATGTTGAACAGAACTGAAATTTCATAGAAATTTGCCYTTTCTAGCTCAAAGTTATTACTCGGTATGTATTGAGCTCTTTTTCACTTG	C	14	16	Chr02	60374968	60374918
Gl_001909	_Specific_Class_I	Gl_001909_Specific_Class_I	#N/A	Contig313	342	51	CACATTGAAAGGAACGGTCCCGAGCCATGGCTCAACGAAAACGCCGACTT[T/C]GATAAAGTGTTCTTAGGCGGCGACAGTGCTGGAGCCAACATCGCTCACAA	CACATTGAAAGGAACGGTCCCGAGCCATGGCTCAACGAAAACGCCGACTTYGATAAAGTGTTCTTAGGCGGCGACAGTGCTGGAGCCAACATCGCTCACAA	C	13	16	Chr05	62071123	62071073
Gl_001910	_Specific_Class_I	Gl_001910_Specific_Class_I	#N/A	Contig313	408	51	GGCGGCGACAGTGCTGGAGCCAACATCGCTCACAACATGATAATGAAATC[C/A]GCCCGAGACGACCAAGTCCGACTCAAACTCTCCGGTTTGCTTTTGATGAA	GGCGGCGACAGTGCTGGAGCCAACATCGCTCACAACATGATAATGAAATCMGCCCGAGACGACCAAGTCCGACTCAAACTCTCCGGTTTGCTTTTGATGAA	A	22	4	*	0	0
Gl_001921	_Specific_Class_I	Gl_001921_Specific_Class_I	#N/A	Contig314	1193	51	CTTGGGGTACAAAGCTGATTTAGACATGCTTTTTCATGTATCCACCTATC[A/T]ATGAACTCGTATCCAAGATTCTTACCCTATATAGTTGATTTTAAAATAAA	CTTGGGGTACAAAGCTGATTTAGACATGCTTTTTCATGTATCCACCTATCWATGAACTCGTATCCAAGATTCTTACCCTATATAGTTGATTTTAAAATAAA	T	118	16	Chr11	5496629	5496579
Gl_001930	_Specific_Class_I	Gl_001930_Specific_Class_I	#N/A	Contig314	1761	51	ACAAGCCAAGCCTACCTTCAATGACAAACAATAAAGTGATTGTAGATGGG[T/A]AATAAAAGTTTCAGTAGCAAGTATCTTCGACTTGACATAGTCCACATCAA	ACAAGCCAAGCCTACCTTCAATGACAAACAATAAAGTGATTGTAGATGGGWAATAAAAGTTTCAGTAGCAAGTATCTTCGACTTGACATAGTCCACATCAA	A	11	16	Chr11	5496061	5496011
Gl_001931	_Specific_Class_I	Gl_001931_Specific_Class_I	#N/A	Contig314	1906	51	CTTTCTATATACTCATCTTAGTCGATTTTGACAGATGAGTAGATCCTCCT[A/G]ACAAACCAAAAGCACGCATAGAAGCCAATTGTCCCAGTCAGGACGAAGAA	CTTTCTATATACTCATCTTAGTCGATTTTGACAGATGAGTAGATCCTCCTRACAAACCAAAAGCACGCATAGAAGCCAATTGTCCCAGTCAGGACGAAGAA	G	13	16	Chr11	5495916	5495866
Gl_001955	_Specific_Class_I	Gl_001955_Specific_Class_I	#N/A	Contig318	1135	51	GCCGAGCGCCGTGAAAAGAAAGAGAGAAAGCTTTTTGATGACCCAAATAT[G/A]GTGGAGACTATTGTTTCGGTTTACAGGATCAATGACCTCTCTGATCCCAA	GCCGAGCGCCGTGAAAAGAAAGAGAGAAAGCTTTTTGATGACCCAAATATRGTGGAGACTATTGTTTCGGTTTACAGGATCAATGACCTCTCTGATCCCAA	A	19	0	Chr10	56847718	56847768
Gl_001956	_Specific_Class_I	Gl_001956_Specific_Class_I	#N/A	Contig318	1249	51	GTTGATGTTAATGCCCAAGAAAACCGGTTGACTGGTTGTGCTGTGATTTC[C/T]GAGGGCATTACTGTTATAGTAGTGGAAGGTGGAAGCAAATCCATTAAGAG	GTTGATGTTAATGCCCAAGAAAACCGGTTGACTGGTTGTGCTGTGATTTCYGAGGGCATTACTGTTATAGTAGTGGAAGGTGGAAGCAAATCCATTAAGAG	T	46	0	Chr10	56847832	56847882
Gl_001988	_Specific_Class_I	Gl_001988_Specific_Class_I	#N/A	Contig323	75	51	CAATATCAACAAAGGTATTTTAGCAGTGCTGCATTTGTGCTTTTGCGTAC[T/C]TCAACGAAGACGAACAATCCATCAGCTTGAGTAATGGTTGTAACTCAGCT	CAATATCAACAAAGGTATTTTAGCAGTGCTGCATTTGTGCTTTTGCGTACYTCAACGAAGACGAACAATCCATCAGCTTGAGTAATGGTTGTAACTCAGCT	C	17	16	Chr10	20598475	20598425
Gl_001989	_Specific_Class_I	Gl_001989_Specific_Class_I	#N/A	Contig323	207	51	CCGCCGCCAAGTTTCAAATTTTTCCCCAAACCAAAAGTACCCATCAAATC[C/G]ACTGCCTCAACGCTCTTCTCTGCTCCCAAATCCACTCTTTCCACGACCGA	CCGCCGCCAAGTTTCAAATTTTTCCCCAAACCAAAAGTACCCATCAAATCSACTGCCTCAACGCTCTTCTCTGCTCCCAAATCCACTCTTTCCACGACCGA	G	13	16	Chr10	20598343	20598293
Gl_001997	_Specific_Class_I	Gl_001997_Specific_Class_I	#N/A	Contig324	223	51	AACTCAGACACTGGTGGGATTTCAGCTGCTTTTGAACCCATTAGAGCTCC[A/T]TATGGTGTGCCCTATTTTCACAAACCATCTGGTAGAGACTCTGATGGTCG	AACTCAGACACTGGTGGGATTTCAGCTGCTTTTGAACCCATTAGAGCTCCWTATGGTGTGCCCTATTTTCACAAACCATCTGGTAGAGACTCTGATGGTCG	T	12	16	Chr01	54388485	54388435
Gl_002024	_Specific_Class_I	Gl_002024_Specific_Class_I	#N/A	Contig326	210	51	ATGTACTATAAACCACATATCGACATTTTATTTGATTTTTATACTTTAGA[T/A]GCTATTAGTATTAAGCATCGGCAGAAGCAGAAGATTGCTGTCGTTGAGCT	ATGTACTATAAACCACATATCGACATTTTATTTGATTTTTATACTTTAGAWGCTATTAGTATTAAGCATCGGCAGAAGCAGAAGATTGCTGTCGTTGAGCT	A	42	16	Chr07	6474000	6473950
Gl_002027	_Specific_Class_I	Gl_002027_Specific_Class_I	#N/A	Contig326	847	51	GGTGGATATCGGTAACCATAGAGTGGGTACCATGCCCGTGCCGAGGAGAA[C/T]AGAAGGGCCAAGCAGCCACAATGGCCATTTAAGAAACTGAAGCTGTGCAA	GGTGGATATCGGTAACCATAGAGTGGGTACCATGCCCGTGCCGAGGAGAAYAGAAGGGCCAAGCAGCCACAATGGCCATTTAAGAAACTGAAGCTGTGCAA	T	13	16	Chr07	6473363	6473313
Gl_002028	_Specific_Class_I	Gl_002028_Specific_Class_I	#N/A	Contig326	904	51	GCCAAGCAGCCACAATGGCCATTTAAGAAACTGAAGCTGTGCAACTGGTT[G/C]ATTGGTTGTATCTGTACGATCTTCAGCTTTAGTAATTGAAGCCTCATCTT	GCCAAGCAGCCACAATGGCCATTTAAGAAACTGAAGCTGTGCAACTGGTTSATTGGTTGTATCTGTACGATCTTCAGCTTTAGTAATTGAAGCCTCATCTT	C	17	16	Chr07	6473306	6473256
Gl_002029	_Specific_Class_I	Gl_002029_Specific_Class_I	#N/A	Contig326	1025	51	CGCAGAGTTTCAAATAATTCAGATGATTTATCCAAGAACTTATCACCAGC[T/C]TTCTCAGTTAGAGCATATGTGGCCGGTGAAGGTTCCCACTGAGGAAATTT	CGCAGAGTTTCAAATAATTCAGATGATTTATCCAAGAACTTATCACCAGCYTTCTCAGTTAGAGCATATGTGGCCGGTGAAGGTTCCCACTGAGGAAATTT	C	15	16	Chr07	6473185	6473135
Gl_002046	_Specific_Class_I	Gl_002046_Specific_Class_I	#N/A	Contig329	63	51	GGGCTGATTATGTTGCATTTGCAATATATAGTAGCATTAAACTTGTTACA[A/G]TTTACTACGTAGTGAAGGAAGCATTCAATTCATTACATGAAGCACCACGA	GGGCTGATTATGTTGCATTTGCAATATATAGTAGCATTAAACTTGTTACARTTTACTACGTAGTGAAGGAAGCATTCAATTCATTACATGAAGCACCACGA	G	35	0	Chr06	42859480	42859530
Gl_002050	_Specific_Class_I	Gl_002050_Specific_Class_I	#N/A	Contig329	486	51	TCTTCCATGCAAGCCACTATCTCTAATGCCTTCTTGAAGAAAGCAGCCCT[A/C]ACACATATATCTGCCAAACTATCTAACAGACCTTCATCTGGTTTCAATGG	TCTTCCATGCAAGCCACTATCTCTAATGCCTTCTTGAAGAAAGCAGCCCTMACACATATATCTGCCAAACTATCTAACAGACCTTCATCTGGTTTCAATGG	C	16	0	Chr06	42859903	42859953
Gl_002060	_Specific_Class_I	Gl_002060_Specific_Class_I	#N/A	Contig332	1309	51	GTTTGTATTGCCTGCTTTATTCCATTTGTTGGTGTTCAAGGAAGAGTTGG[A/G]GTGGAAAGGATGGACTGTGGATGTCGGAATTGTGACCTTGGGCCTTGTTC	GTTTGTATTGCCTGCTTTATTCCATTTGTTGGTGTTCAAGGAAGAGTTGGRGTGGAAAGGATGGACTGTGGATGTCGGAATTGTGACCTTGGGCCTTGTTC	G	49	0	Chr05	60008311	60008361
Gl_002089	_Specific_Class_I	Gl_002089_Specific_Class_I	#N/A	Contig335	485	51	ATTACCAACACCAGCAGCTGCTGCTCATCTGGGTCCAAGATTTACTATGC[G/C]ACCCTTTCATATGCCACCACCGGCTCTGGCTCCAGCTCCAGCTCCTGATC	ATTACCAACACCAGCAGCTGCTGCTCATCTGGGTCCAAGATTTACTATGCSACCCTTTCATATGCCACCACCGGCTCTGGCTCCAGCTCCAGCTCCTGATC	C	14	4	*	0	0
Gl_002090	_Specific_Class_I	Gl_002090_Specific_Class_I	#N/A	Contig335	600	51	CCAAACAATCAGTCAGACACCATGTTAAACCGGCTTGGTGTACAAAACCC[A/G]AACCAGCCTTGTGTCCCAAACTTTGCTGATCCTTATCAGCAGTATAATAT	CCAAACAATCAGTCAGACACCATGTTAAACCGGCTTGGTGTACAAAACCCRAACCAGCCTTGTGTCCCAAACTTTGCTGATCCTTATCAGCAGTATAATAT	G	44	0	Chr01	28636083	28636133
Gl_002091	_Specific_Class_I	Gl_002091_Specific_Class_I	#N/A	Contig335	817	51	ACATGACAAGATAGCACTAAAAGGATTTACAAGTGGTGGCCGGCCAGCAT[C/T]AACTACTCTCAGGCTGCAAGCAGATTCTATTATCTGAATCCTGGTCGCAA	ACATGACAAGATAGCACTAAAAGGATTTACAAGTGGTGGCCGGCCAGCATYAACTACTCTCAGGCTGCAAGCAGATTCTATTATCTGAATCCTGGTCGCAA	T	54	0	Chr01	28636687	28636737
Gl_002092	_Specific_Class_I	Gl_002092_Specific_Class_I	#N/A	Contig335	912	51	TCGCAAGTGCTGCTTGCTTGTGTATTCCTTTGGACTTCCATAACATGAAA[A/G]CATTGAAGAAAGAGCTCCTGTGCATTACAGGTTGACAATTCTGTTTGGGA	TCGCAAGTGCTGCTTGCTTGTGTATTCCTTTGGACTTCCATAACATGAAARCATTGAAGAAAGAGCTCCTGTGCATTACAGGTTGACAATTCTGTTTGGGA	G	73	0	Chr01	28636782	28636832
Gl_002093	_Specific_Class_I	Gl_002093_Specific_Class_I	#N/A	Contig335	1026	51	GGTTCTTACCTTTTCTAAAAAGTTTTGTTAGTGTAAGAGAACCTTCTTGT[C/A]TGAGACCAACTTAAAAAAAAAAAATACTAGCTAAATGTTGTAACACAGCT	GGTTCTTACCTTTTCTAAAAAGTTTTGTTAGTGTAAGAGAACCTTCTTGTMTGAGACCAACTTAAAAAAAAAAAATACTAGCTAAATGTTGTAACACAGCT	A	75	0	Chr01	28636896	28636946
Gl_002103	_Specific_Class_I	Gl_002103_Specific_Class_I	#N/A	Contig337	56	51	ATGATAAAATGATAAGCATAAATCAACGTGCTGAAACATATAAGATAGAA[A/C]ATCACCAATTTTAAACTGCATCTGTACTGTACATATATATATATTCACAG	ATGATAAAATGATAAGCATAAATCAACGTGCTGAAACATATAAGATAGAAMATCACCAATTTTAAACTGCATCTGTACTGTACATATATATATATTCACAG	C	87	4	*	0	0
Gl_002104	_Specific_Class_I	Gl_002104_Specific_Class_I	#N/A	Contig337	111	51	CCAATTTTAAACTGCATCTGTACTGTACATATATATATATTCACAGATTT[T/C]AGTTATAGTTACATACATACATGCATCTTTGGCAGAAGATTAAGAAAACT	CCAATTTTAAACTGCATCTGTACTGTACATATATATATATTCACAGATTTYAGTTATAGTTACATACATACATGCATCTTTGGCAGAAGATTAAGAAAACT	C	88	4	*	0	0
Gl_002111	_Specific_Class_I	Gl_002111_Specific_Class_I	#N/A	Contig338	54	51	TTAACTCTCTTAACTACCAATGCCCCTTCATTCCCTTATTAACTAAACCC[A/C]AAAACCCTAATTTCAATTCTCTCAAGTTTAACCCAAATCAAGCTTCCAGG	TTAACTCTCTTAACTACCAATGCCCCTTCATTCCCTTATTAACTAAACCCMAAAACCCTAATTTCAATTCTCTCAAGTTTAACCCAAATCAAGCTTCCAGG	C	26	0	Chr08	52660830	52660880
Gl_002119	_Specific_Class_I	Gl_002119_Specific_Class_I	#N/A	Contig340	1504	51	CCAGGAATCAGGTTAATGACACCTTCACACAAGGAGCTAAGGGTGTTTCT[G/A]GAGGAAGAGCATAAGGCATCTGTAGCTGGTTTATCTTCAAATGAAGATCA	CCAGGAATCAGGTTAATGACACCTTCACACAAGGAGCTAAGGGTGTTTCTRGAGGAAGAGCATAAGGCATCTGTAGCTGGTTTATCTTCAAATGAAGATCA	A	31	16	Chr02	6056790	6056740
Gl_002126	_Specific_Class_I	Gl_002126_Specific_Class_I	#N/A	Contig340	2152	51	ATAAGGAAGAAGCCAATAGTAACTAGTGACGATGAACAAGATTATTATGC[T/C]GTGGGAAACAACTTCATCAAATCTTCCTTCAAAACAATAAAGAAGGCAGT	ATAAGGAAGAAGCCAATAGTAACTAGTGACGATGAACAAGATTATTATGCYGTGGGAAACAACTTCATCAAATCTTCCTTCAAAACAATAAAGAAGGCAGT	C	210	16	Chr02	6056031	6055981
Gl_002131	_Specific_Class_I	Gl_002131_Specific_Class_I	#N/A	Contig343	255	51	TTATCGCCTCCTAACACGCCTGTCGTTGGGATTCACCGGTTCAGCCACGT[C/G]GACTTCTGCTGCTAGATCTATCCCGTACACACTGCTGCCACTCCTCTTCT	TTATCGCCTCCTAACACGCCTGTCGTTGGGATTCACCGGTTCAGCCACGTSGACTTCTGCTGCTAGATCTATCCCGTACACACTGCTGCCACTCCTCTTCT	G	11	16	Chr11	60063275	60063225
Gl_002137	_Specific_Class_I	Gl_002137_Specific_Class_I	#N/A	Contig343	754	51	ACAGAAGGCTCAACATCTTTCACAACTACTTTATCAATGTTAGGATCCCC[A/T]ACAAGCCCAAAAAACTGTGCTCTAAAAACAGGTGAGCGAGCAGCAAGGAT	ACAGAAGGCTCAACATCTTTCACAACTACTTTATCAATGTTAGGATCCCCWACAAGCCCAAAAAACTGTGCTCTAAAAACAGGTGAGCGAGCAGCAAGGAT	T	14	16	Chr11	60061926	60061876
Gl_002153	_Specific_Class_I	Gl_002153_Specific_Class_I	#N/A	Contig345	699	51	TGTGAGACTGATTAGAGGATTCAGTTTTTAAGCATTTATTTTCCTTTTTC[T/C]TTTTTGGCAGAATTTTGCTTTGCTACAATAGATATACTGTCTTATCTGGT	TGTGAGACTGATTAGAGGATTCAGTTTTTAAGCATTTATTTTCCTTTTTCYTTTTTGGCAGAATTTTGCTTTGCTACAATAGATATACTGTCTTATCTGGT	C	40	4	*	0	0
Gl_002160	_Specific_Class_I	Gl_002160_Specific_Class_I	#N/A	Contig346	794	51	ATGGCGGGTGATGAGAAGAGCTTAGATTTCGCAGAGAGTGAGACTGGAGC[T/C]GGTTCAAGTAATCTTAAGCTAAACCAAACCTCCTCTTCATATGCTTCAAG	ATGGCGGGTGATGAGAAGAGCTTAGATTTCGCAGAGAGTGAGACTGGAGCYGGTTCAAGTAATCTTAAGCTAAACCAAACCTCCTCTTCATATGCTTCAAG	C	14	16	Chr13	50181994	50181944
Gl_002205	_Specific_Class_I	Gl_002205_Specific_Class_I	#N/A	Contig356	119	51	CTTCTTCTTCCATCATCACCACCGTCTCGGCCTGGTGGTTGTTTGCTTGC[C/G]GTGGAGGAGGCCATTGTTGTTCGGGCAGTACCATTAGTGGCACCGTGGCC	CTTCTTCTTCCATCATCACCACCGTCTCGGCCTGGTGGTTGTTTGCTTGCSGTGGAGGAGGCCATTGTTGTTCGGGCAGTACCATTAGTGGCACCGTGGCC	G	10	4	*	0	0
Gl_002242	_Specific_Class_I	Gl_002242_Specific_Class_I	#N/A	Contig360	51	51	GCCATGGTTGCAGCCGCCATTCTGAAGGGGAAAGATGATCTCGGGTGATG[G/A]GAGTTTGTGGTATAAGTTTTGAGAGTCGTTGGCTGAGATCCGAGTTTTGC	GCCATGGTTGCAGCCGCCATTCTGAAGGGGAAAGATGATCTCGGGTGATGRGAGTTTGTGGTATAAGTTTTGAGAGTCGTTGGCTGAGATCCGAGTTTTGC	A	13	4	*	0	0
Gl_002248	_Specific_Class_I	Gl_002248_Specific_Class_I	#N/A	Contig360	1094	51	TTGTTCAGAGAAGTCAGCTTCAGCTTGTTAAGGAAATGCTGTTTGCAATC[T/C]GTGCATTGTTTTGCTTTAACCATTTAATACATATGTGATTATAGATAGTA	TTGTTCAGAGAAGTCAGCTTCAGCTTGTTAAGGAAATGCTGTTTGCAATCYGTGCATTGTTTTGCTTTAACCATTTAATACATATGTGATTATAGATAGTA	C	36	0	Chr07	25051341	25051391
Gl_002269	_Specific_Class_I	Gl_002269_Specific_Class_I	#N/A	Contig365	361	51	GAGCCCATCAGAAGCAAATATGAGAAACTGATCATGAGGTTGGAGTTCAT[G/A]CATTGATACTGATGGTTCTGAGCTCAAAATTGGCATCCTAAAAGGTTGAC	GAGCCCATCAGAAGCAAATATGAGAAACTGATCATGAGGTTGGAGTTCATRCATTGATACTGATGGTTCTGAGCTCAAAATTGGCATCCTAAAAGGTTGAC	A	27	0	Chr07	18697737	18697787
Gl_002272	_Specific_Class_I	Gl_002272_Specific_Class_I	#N/A	Contig365	1545	51	GAAGATAGAAAGGGAGAAAAAGAAAAATAGAGATATGAATGAATATCGGG[A/G]TGATAATGATAATGAAAATGAAGGAACTAAAACTGGGTTCGGGTCTGGTC	GAAGATAGAAAGGGAGAAAAAGAAAAATAGAGATATGAATGAATATCGGGRTGATAATGATAATGAAAATGAAGGAACTAAAACTGGGTTCGGGTCTGGTC	G	35	0	Chr07	18699723	18699773
Gl_002282	_Specific_Class_I	Gl_002282_Specific_Class_I	#N/A	Contig368	314	51	TCTTCTGTGAGCGAAGAATCAGCGGCGTCGGGCGGCGGCGCTGGTGATAA[T/C]TGGGTGCCGGTGGTGCCGCTTGCGGCGCTTCCGAAAGGAGAACGGCGTGT	TCTTCTGTGAGCGAAGAATCAGCGGCGTCGGGCGGCGGCGCTGGTGATAAYTGGGTGCCGGTGGTGCCGCTTGCGGCGCTTCCGAAAGGAGAACGGCGTGT	C	10	16	Chr09	22079749	22079699
Gl_002290	_Specific_Class_I	Gl_002290_Specific_Class_I	#N/A	Contig368	1145	51	TCCTGACTTTTGACGTACTTCTGAGGATCTTCTTCCATATACATGAAAAG[C/T]ACGCATCTGTACCCGACATTCTATATTACATGAACTTTTTTAGAAAATCC	TCCTGACTTTTGACGTACTTCTGAGGATCTTCTTCCATATACATGAAAAGYACGCATCTGTACCCGACATTCTATATTACATGAACTTTTTTAGAAAATCC	T	29	16	Chr09	22077288	22077238
Gl_002312	_Specific_Class_I	Gl_002312_Specific_Class_I	#N/A	Contig371	249	51	TAACAATTCGTAACATCAAACCAAGCAAAATACTATCGATTTGGTCCTAA[T/C]GTAACAATTATGGCCTCCAAAAGAATTACCATTTAACCTAACCATACAAA	TAACAATTCGTAACATCAAACCAAGCAAAATACTATCGATTTGGTCCTAAYGTAACAATTATGGCCTCCAAAAGAATTACCATTTAACCTAACCATACAAA	C	130	0	Chr08	3697046	3697096
Gl_002315	_Specific_Class_I	Gl_002315_Specific_Class_I	#N/A	Contig371	571	51	TCCCAGTAACATTTTCAGCCGACTCAGAAGTTTCCTGAATTTCAACATCC[C/T]TCTCACCCTCCTGAATCTCCTCCGTTGACAAAGCACTGGATGTACTTTCA	TCCCAGTAACATTTTCAGCCGACTCAGAAGTTTCCTGAATTTCAACATCCYTCTCACCCTCCTGAATCTCCTCCGTTGACAAAGCACTGGATGTACTTTCA	T	29	0	Chr08	3697368	3697418
Gl_002331	_Specific_Class_I	Gl_002331_Specific_Class_I	#N/A	Contig373	498	51	GCCACCCGTAAGACAAGAAAAATAAGTGGTTTGGGCTAATTTGCTTGCCA[A/G]CTTATATCTTCTTGCAATCATGACACGATCAAAGATAATTTAGCTTATGA	GCCACCCGTAAGACAAGAAAAATAAGTGGTTTGGGCTAATTTGCTTGCCARCTTATATCTTCTTGCAATCATGACACGATCAAAGATAATTTAGCTTATGA	G	10	0	Chr07	48701135	48701185
Gl_002362	_Specific_Class_I	Gl_002362_Specific_Class_I	#N/A	Contig379	567	51	TGGGCCCATTTACCTTTAAAGCCCAAATTTTTAAACCAAAAATAAACCCC[T/C]AAAGACCAAAAATAGAACCAAAATCAAATCAAAGACAAAATAAAAACAAA	TGGGCCCATTTACCTTTAAAGCCCAAATTTTTAAACCAAAAATAAACCCCYAAAGACCAAAAATAGAACCAAAATCAAATCAAAGACAAAATAAAAACAAA	C	12	4	*	0	0
Gl_002365	_Specific_Class_I	Gl_002365_Specific_Class_I	#N/A	Contig380	664	51	GAACCCGAAACGGAGGCTTGGAGAGTTTTTGAAGCAGCTGCTAGTGCTCA[C/G]ACCACCCAGTAAAGCTACAAAGTAAACCTAATGGTTCTTGAAAATTGGTT	GAACCCGAAACGGAGGCTTGGAGAGTTTTTGAAGCAGCTGCTAGTGCTCASACCACCCAGTAAAGCTACAAAGTAAACCTAATGGTTCTTGAAAATTGGTT	G	102	16	Chr02	60987936	60987886
Gl_002366	_Specific_Class_I	Gl_002366_Specific_Class_I	#N/A	Contig380	719	51	CCCAGTAAAGCTACAAAGTAAACCTAATGGTTCTTGAAAATTGGTTAGCC[G/A]GTGTTTTAGGGCAGTTGAGAGCAATGGTTTTTTGAGGCTAAGGATCAAAA	CCCAGTAAAGCTACAAAGTAAACCTAATGGTTCTTGAAAATTGGTTAGCCRGTGTTTTAGGGCAGTTGAGAGCAATGGTTTTTTGAGGCTAAGGATCAAAA	A	83	16	Chr02	60987881	60987831
Gl_002379	_Specific_Class_I	Gl_002379_Specific_Class_I	#N/A	Contig382	1493	51	GGTATGGGAGGTGGTGGTTTCAATCCGTTTGGCGGTGGTGGTGGAGGACA[A/G]CATTTCACATTTACGTTTGATGGCGGGTTTCCCGGTGGCTTTGGAGGAGG	GGTATGGGAGGTGGTGGTTTCAATCCGTTTGGCGGTGGTGGTGGAGGACARCATTTCACATTTACGTTTGATGGCGGGTTTCCCGGTGGCTTTGGAGGAGG	G	17	16	Chr02	61280976	61280926
Gl_002410	_Specific_Class_I	Gl_002410_Specific_Class_I	#N/A	Contig386	417	51	GCAGCAAAGACAGACATATTCACAACAAAAAGACATTACCTTGCTTGTTC[T/C]GATGTAATTAGTACCCCTATTACCCTTTCGAGATCTCTTTGGCCACGATA	GCAGCAAAGACAGACATATTCACAACAAAAAGACATTACCTTGCTTGTTCYGATGTAATTAGTACCCCTATTACCCTTTCGAGATCTCTTTGGCCACGATA	C	48	0	Chr01	11215822	11215872
Gl_002411	_Specific_Class_I	Gl_002411_Specific_Class_I	#N/A	Contig386	530	51	TCCTTAAGGTCGACTGGAATACGGGTTGAGTGGAAAACAGGACGACCATG[C/T]TCCAAAATTTTCCTCCAGGGGATGTTTTTGTTTACTTGCGATGAGAACTT	TCCTTAAGGTCGACTGGAATACGGGTTGAGTGGAAAACAGGACGACCATGYTCCAAAATTTTCCTCCAGGGGATGTTTTTGTTTACTTGCGATGAGAACTT	T	40	0	Chr01	11215935	11215985
Gl_002455	_Specific_Class_I	Gl_002455_Specific_Class_I	#N/A	Contig391	460	51	ACGGTGTCGTTTTGGATGAGAAGGGTCAAAAGACCATGGTCGGAGTGAGC[G/A]GGCAACCCCATGGCGAGTTCTGGCTGTGGACATGATGGATACAAGTTTGC	ACGGTGTCGTTTTGGATGAGAAGGGTCAAAAGACCATGGTCGGAGTGAGCRGGCAACCCCATGGCGAGTTCTGGCTGTGGACATGATGGATACAAGTTTGC	A	13	0	Chr13	6142524	6142574
Gl_002465	_Specific_Class_I	Gl_002465_Specific_Class_I	#N/A	Contig396	103	51	CATTATTGGAAAAGAACATAAGAGTTTACTGAAAATTCCCATATATACAC[T/G]ATGATAGATTATAAACTCGAAATTTCACTGAGATTATAGGCCCCATTTCT	CATTATTGGAAAAGAACATAAGAGTTTACTGAAAATTCCCATATATACACKATGATAGATTATAAACTCGAAATTTCACTGAGATTATAGGCCCCATTTCT	G	207	16	Chr06	43524072	43524022
Gl_002470	_Specific_Class_I	Gl_002470_Specific_Class_I	#N/A	Contig398	608	51	CACCAATGCTTGCCATACTGTAGGCGCATATCAGCGAACCTCCAGTCTTC[C/T]CTGGCACCCCACTGCCATTTTTCTCGCCTGAAATAGTTATGGGTCAGCCT	CACCAATGCTTGCCATACTGTAGGCGCATATCAGCGAACCTCCAGTCTTCYCTGGCACCCCACTGCCATTTTTCTCGCCTGAAATAGTTATGGGTCAGCCT	T	22	0	Chr07	8930147	8930197
Gl_002493	_Specific_Class_I	Gl_002493_Specific_Class_I	#N/A	Contig403	2183	51	TAGCTGAAAATGTTGCATATATTTCTGCTCTAAATGTTTCGTGGTTTTCT[C/A]TATGTTTTCAATTTATGCAAAATTCATCTTAAATCTGGCACCAGACTTGC	TAGCTGAAAATGTTGCATATATTTCTGCTCTAAATGTTTCGTGGTTTTCTMTATGTTTTCAATTTATGCAAAATTCATCTTAAATCTGGCACCAGACTTGC	A	19	4	*	0	0
Gl_002507	_Specific_Class_I	Gl_002507_Specific_Class_I	#N/A	Contig406	2966	51	AAGACCAAACGGGTGAAATTACCTCTTCAACTTGCACTGCACCTGTTGGA[T/C]CGGCTAGTCCTCGTGTCCGTCACTCTCTGTCACAGATGCTGCAAGAAGAA	AAGACCAAACGGGTGAAATTACCTCTTCAACTTGCACTGCACCTGTTGGAYCGGCTAGTCCTCGTGTCCGTCACTCTCTGTCACAGATGCTGCAAGAAGAA	C	10	16	Chr11	49752702	49752652
Gl_002509	_Specific_Class_I	Gl_002509_Specific_Class_I	#N/A	Contig406	3427	51	CAAAAGGGAGGTGTCTCTGCAGCTGCTTCCACTACCAAAGGGACAAGGTC[C/T]TTCTTCTCCCTTTCAGCATTTAGGGGTAGTAAACCAAGTGACATGAAGAT	CAAAAGGGAGGTGTCTCTGCAGCTGCTTCCACTACCAAAGGGACAAGGTCYTTCTTCTCCCTTTCAGCATTTAGGGGTAGTAAACCAAGTGACATGAAGAT	T	62	4	*	0	0
Gl_002510	_Specific_Class_I	Gl_002510_Specific_Class_I	#N/A	Contig406	3497	51	TTAGGGGTAGTAAACCAAGTGACATGAAGATTCGCCAAAGCTAGGACATT[C/T]ATAAAAACGAGGCTATCGACATTTCTCTCTCCCAGTCCTTAAGCTAAAAT	TTAGGGGTAGTAAACCAAGTGACATGAAGATTCGCCAAAGCTAGGACATTYATAAAAACGAGGCTATCGACATTTCTCTCTCCCAGTCCTTAAGCTAAAAT	T	12	16	Chr11	49751781	49751731
Gl_002511	_Specific_Class_I	Gl_002511_Specific_Class_I	#N/A	Contig406	3623	51	ACTTCTGCTTTTCTCTTACCATTATTATTATTATTATTATTTTTTGGTGT[G/A]TTGGTGTTGCTTTGCATGTCAGCTGTGGGAGATCATCTCTATCTGGTGCT	ACTTCTGCTTTTCTCTTACCATTATTATTATTATTATTATTTTTTGGTGTRTTGGTGTTGCTTTGCATGTCAGCTGTGGGAGATCATCTCTATCTGGTGCT	A	11	4	*	0	0
Gl_002512	_Specific_Class_I	Gl_002512_Specific_Class_I	#N/A	Contig406	3709	51	TCTCTATCTGGTGCTCTGTATTGTGTTGGTGAGATGTTGATGTAGATACA[G/A]TACTTTGCAGGATTAGGATTTCCATGCTGCTAAACCAAATTGTTCCATGT	TCTCTATCTGGTGCTCTGTATTGTGTTGGTGAGATGTTGATGTAGATACARTACTTTGCAGGATTAGGATTTCCATGCTGCTAAACCAAATTGTTCCATGT	A	26	16	Chr11	49751535	49751485
Gl_002573	_Specific_Class_I	Gl_002573_Specific_Class_I	#N/A	Contig420	420	51	GGGATCTCTCTAACAAACTCCCCAGGAGAGCAATGCTCAGAAGCAGGATC[T/C]GTTAATTTGAAGGTCCTATCATGTCTCTTGATGAAAGGCATGCCAGATGT	GGGATCTCTCTAACAAACTCCCCAGGAGAGCAATGCTCAGAAGCAGGATCYGTTAATTTGAAGGTCCTATCATGTCTCTTGATGAAAGGCATGCCAGATGT	C	56	0	Chr12	22998771	22998821
Gl_002574	_Specific_Class_I	Gl_002574_Specific_Class_I	#N/A	Contig420	567	51	CAAGAGACTTTGACCCTCTGAAGATCGACAAACGGCAAGGTGATAATGAT[C/A]AGGTAACCTGCTTCATCTTCGTAGATAGTTTTTGCAGCGGTCACGGGCCC	CAAGAGACTTTGACCCTCTGAAGATCGACAAACGGCAAGGTGATAATGATMAGGTAACCTGCTTCATCTTCGTAGATAGTTTTTGCAGCGGTCACGGGCCC	A	41	0	Chr12	22998918	22998968
Gl_002577	_Specific_Class_I	Gl_002577_Specific_Class_I	#N/A	Contig420	777	51	TCATCATTGTTTCTATGCCGAAAAAGTTCTTTCCTCCTTTTGTTGCTAAC[A/G]AGTGTTAAGTCCATCCCATCTCCATTGCTATGGTTAGATGGTTGACTACA	TCATCATTGTTTCTATGCCGAAAAAGTTCTTTCCTCCTTTTGTTGCTAACRAGTGTTAAGTCCATCCCATCTCCATTGCTATGGTTAGATGGTTGACTACA	G	12	0	Chr12	22999128	22999178
Gl_002600	_Specific_Class_I	Gl_002600_Specific_Class_I	#N/A	Contig423	1142	51	TGTCTTATCAAATAAGATGTATCATATGTGGCCATCGGGATTTTTGGTTT[G/T]TATAATTTCCATTGTGTAATTCACCACAAGCTTTGATTTAATAAAAGAAA	TGTCTTATCAAATAAGATGTATCATATGTGGCCATCGGGATTTTTGGTTTKTATAATTTCCATTGTGTAATTCACCACAAGCTTTGATTTAATAAAAGAAA	T	23	0	Chr07	21378765	21378815
Gl_002613	_Specific_Class_I	Gl_002613_Specific_Class_I	#N/A	Contig426	413	51	GCGAGGATTCTACCGCTATGAGAACCCATCAGGAACTCCAACTCCTCATC[C/G]TCGGCGATGAGTGATGAGGTGCGGCTGGTGTTGATTTGCATTGACATAGC	GCGAGGATTCTACCGCTATGAGAACCCATCAGGAACTCCAACTCCTCATCSTCGGCGATGAGTGATGAGGTGCGGCTGGTGTTGATTTGCATTGACATAGC	G	38	16	Chr01	41405555	41405505
Gl_002614	_Specific_Class_I	Gl_002614_Specific_Class_I	#N/A	Contig426	479	51	GAGGTGCGGCTGGTGTTGATTTGCATTGACATAGCTCTACAGGGATTCAT[C/T]GGATTGTAGAGCACAAGCACTATAATTGCAAGTGAGAGATATGCTTTCAT	GAGGTGCGGCTGGTGTTGATTTGCATTGACATAGCTCTACAGGGATTCATYGGATTGTAGAGCACAAGCACTATAATTGCAAGTGAGAGATATGCTTTCAT	T	68	16	Chr01	41405489	41405439
Gl_002625	_Specific_Class_I	Gl_002625_Specific_Class_I	#N/A	Contig429	90	51	TCATTGCTAGGACTAGAACCTGGGAATCCAAAATAATCAAACCTTGCTTG[C/A]AGCTTCTTCAGATTCAGCGTCTTTGGTAGGGGTTTGAATGGGCTTATAAG	TCATTGCTAGGACTAGAACCTGGGAATCCAAAATAATCAAACCTTGCTTGMAGCTTCTTCAGATTCAGCGTCTTTGGTAGGGGTTTGAATGGGCTTATAAG	A	13	4	*	0	0
Gl_002626	_Specific_Class_I	Gl_002626_Specific_Class_I	#N/A	Contig429	166	51	GTAGGGGTTTGAATGGGCTTATAAGTATAGAGCTTGGCACAACAGATATA[G/A]TAAAGAAGATTAACCACTTGCAAGCCGGTGATCAACCAGTAAAACAACTC	GTAGGGGTTTGAATGGGCTTATAAGTATAGAGCTTGGCACAACAGATATARTAAAGAAGATTAACCACTTGCAAGCCGGTGATCAACCAGTAAAACAACTC	A	13	0	Chr05	35900815	35900865
Gl_002630	_Specific_Class_I	Gl_002630_Specific_Class_I	#N/A	Contig430	2650	51	ACTGAGAAGAATTATCGAGATTATATGTTTCGAGAGGCTCTCAAAACTGG[C/T]TTTTATGATCTTCAAACTGCGAGGGATGAGTATAGGTTCTCTTGTGGCAG	ACTGAGAAGAATTATCGAGATTATATGTTTCGAGAGGCTCTCAAAACTGGYTTTTATGATCTTCAAACTGCGAGGGATGAGTATAGGTTCTCTTGTGGCAG	T	22	16	Chr07	43703972	43703922
Gl_002633	_Specific_Class_I	Gl_002633_Specific_Class_I	#N/A	Contig430	3508	51	TGCATCCTAATGCTCTCAAGCAGCACTTGTCATTGAAGTTGAAACATTTT[C/T]CTGCCATCTGGATCAGATATTTATTTAACTCTCTCATTGGTTGTAATTCC	TGCATCCTAATGCTCTCAAGCAGCACTTGTCATTGAAGTTGAAACATTTTYCTGCCATCTGGATCAGATATTTATTTAACTCTCTCATTGGTTGTAATTCC	T	132	4	*	0	0
Gl_002634	_Specific_Class_I	Gl_002634_Specific_Class_I	#N/A	Contig430	3581	51	ATTTAACTCTCTCATTGGTTGTAATTCCAGTTCTATATGTCTGCCTTTAC[C/T]GAACTATATGTATTTGCCTCTTCTTTTTTCTTTTTGGTTCTTTTGATCTT	ATTTAACTCTCTCATTGGTTGTAATTCCAGTTCTATATGTCTGCCTTTACYGAACTATATGTATTTGCCTCTTCTTTTTTCTTTTTGGTTCTTTTGATCTT	T	18	4	*	0	0
Gl_002663	_Specific_Class_I	Gl_002663_Specific_Class_I	#N/A	Contig434	159	51	TTCTGATCTTTAAATCGAAGCATTCAGAAGTTTTGAAGCATCAATGCTCT[T/A]GTTTTTGCTATCATGTGTGGATATGTATCAGATATGGATGTTGGACGCAA	TTCTGATCTTTAAATCGAAGCATTCAGAAGTTTTGAAGCATCAATGCTCTWGTTTTTGCTATCATGTGTGGATATGTATCAGATATGGATGTTGGACGCAA	A	10	0	Chr06	2564612	2564662
Gl_002665	_Specific_Class_I	Gl_002665_Specific_Class_I	#N/A	Contig434	599	51	GCAACTTTCGGTTTCCTCGCAGTCTCGCAAGCACCGATGACAAGATTATA[C/T]GATGTGGTCGAAACCGACAATCCCAAACCTTCCATTTGCCATAAAAGCTG	GCAACTTTCGGTTTCCTCGCAGTCTCGCAAGCACCGATGACAAGATTATAYGATGTGGTCGAAACCGACAATCCCAAACCTTCCATTTGCCATAAAAGCTG	T	18	0	Chr06	2565509	2565559
Gl_002682	_Specific_Class_I	Gl_002682_Specific_Class_I	#N/A	Contig444	738	51	TTCATGTATGGTTGACCTTCTTGGTCGGGCTGGGTATCTTGATGAAGCTG[C/A]AAGAGTAATAGACAGCAAGCATATTGAACCCTGTTCTAATATCTGGTGGA	TTCATGTATGGTTGACCTTCTTGGTCGGGCTGGGTATCTTGATGAAGCTGMAAGAGTAATAGACAGCAAGCATATTGAACCCTGTTCTAATATCTGGTGGA	A	13	0	Chr08	18818591	18818641
Gl_002686	_Specific_Class_I	Gl_002686_Specific_Class_I	#N/A	Contig444	1259	51	CAAATTTAGGAGGCCGGCTAAAATGCAGAGTTCTACTCAGTGGATCCGGC[G/T]TTCTGTCCAGACTAGTTTAAAGAAAACGAAGCTGCCATTAAGAAGTTCGA	CAAATTTAGGAGGCCGGCTAAAATGCAGAGTTCTACTCAGTGGATCCGGCKTTCTGTCCAGACTAGTTTAAAGAAAACGAAGCTGCCATTAAGAAGTTCGA	T	17	4	*	0	0
Gl_002744	_Specific_Class_I	Gl_002744_Specific_Class_I	#N/A	Contig454	1090	51	CCAGCAATTGCACCAAGAACAGTGAGTGGAGGTTTTATCAGTCCAAACAA[C/T]GGGAAAGCCATTGGTGACATCGAAATGGGGAGAAAACCAGTTTGGGATGA	CCAGCAATTGCACCAAGAACAGTGAGTGGAGGTTTTATCAGTCCAAACAAYGGGAAAGCCATTGGTGACATCGAAATGGGGAGAAAACCAGTTTGGGATGA	T	25	0	Chr08	49487576	49487626
Gl_002747	_Specific_Class_I	Gl_002747_Specific_Class_I	#N/A	Contig454	1485	51	AACTGTAAAATGAACAGAAAATAAAAATGAAACAGGAAAAAAAAATGGTG[C/T]GCATTCTGTTTGGTGTTGATTGGAACCAAATGCTTTAATTTTTCACATGC	AACTGTAAAATGAACAGAAAATAAAAATGAAACAGGAAAAAAAAATGGTGYGCATTCTGTTTGGTGTTGATTGGAACCAAATGCTTTAATTTTTCACATGC	T	65	4	*	0	0
Gl_002779	_Specific_Class_I	Gl_002779_Specific_Class_I	#N/A	Contig462	121	51	TTATATCATATTGACTGAAAAAAAAGAAGAAGAAGAAATGGATCACATAG[C/A]AGCAGTAGAACAGCAATTAGTTTCAGAAAGAATGAGGAGGAAACTTAATG	TTATATCATATTGACTGAAAAAAAAGAAGAAGAAGAAATGGATCACATAGMAGCAGTAGAACAGCAATTAGTTTCAGAAAGAATGAGGAGGAAACTTAATG	A	84	4	*	0	0
Gl_002780	_Specific_Class_I	Gl_002780_Specific_Class_I	#N/A	Contig462	536	51	ATCGAGGATAACATGAAGACATTGCCACACCTTGTTGGGAGAATGAAGGC[T/C]TCTTTCAACATTGGTCATTGAGCCCAGATGAGTATTAGAATATTGGTTGT	ATCGAGGATAACATGAAGACATTGCCACACCTTGTTGGGAGAATGAAGGCYTCTTTCAACATTGGTCATTGAGCCCAGATGAGTATTAGAATATTGGTTGT	C	229	0	Chr06	48129157	48129207
Gl_002781	_Specific_Class_I	Gl_002781_Specific_Class_I	#N/A	Contig462	615	51	TGAGTATTAGAATATTGGTTGTAACCCATTTCTGTTCACTTATAGATTCT[T/A]ATCTCAAAGCTTGAGATTTTATGGGAGGTGTCTACCTAACAATGCCCTTA	TGAGTATTAGAATATTGGTTGTAACCCATTTCTGTTCACTTATAGATTCTWATCTCAAAGCTTGAGATTTTATGGGAGGTGTCTACCTAACAATGCCCTTA	A	181	0	Chr06	48129236	48129286
Gl_002849	_Specific_Class_I	Gl_002849_Specific_Class_I	#N/A	Contig482	472	51	AATTGGCACTTGGGCTGGAGGATTGCAGTTGGGATCGTACAAGGGTGCCA[C/T]GTAAGGGTGTTGGAGTGCTTCAGTTACACCAATCCTTTTTGAAGGGTCAA	AATTGGCACTTGGGCTGGAGGATTGCAGTTGGGATCGTACAAGGGTGCCAYGTAAGGGTGTTGGAGTGCTTCAGTTACACCAATCCTTTTTGAAGGGTCAA	T	26	16	Chr05	19787812	19787762
Gl_002897	_Specific_Class_I	Gl_002897_Specific_Class_I	#N/A	Contig488	852	51	TATTCCTTGTCTGATCTACAGTTTGTTGCTGCTACAACTCCTAACATGGC[T/C]GGTTTGGCTGTTCACAGTGGTAATAAAGGCAACAAACTGCGTTGAAATTA	TATTCCTTGTCTGATCTACAGTTTGTTGCTGCTACAACTCCTAACATGGCYGGTTTGGCTGTTCACAGTGGTAATAAAGGCAACAAACTGCGTTGAAATTA	C	31	16	Chr09	2654841	2654791
Gl_002936	_Specific_Class_I	Gl_002936_Specific_Class_I	#N/A	Contig495	54	51	ATATATACCATAGATTTTTTCTTTTCCCTCTCCCACACTCTGTAACTTCT[A/G]CCATAGTGCGATTGGGAGGACGAAACCAACAAAGAAAAGCGGACAGTGAG	ATATATACCATAGATTTTTTCTTTTCCCTCTCCCACACTCTGTAACTTCTRCCATAGTGCGATTGGGAGGACGAAACCAACAAAGAAAAGCGGACAGTGAG	G	27	16	Chr12	4145000	4144950
Gl_002938	_Specific_Class_I	Gl_002938_Specific_Class_I	#N/A	Contig495	382	51	TTCCTCAAGCTCGTCAATTACCAGCACGTGATGCCGACGCGTTACACCTT[G/A]GATGTGGACTTGAAGGATGTGGTCACCGTCGACTCCCTCCAAAGCAAGGA	TTCCTCAAGCTCGTCAATTACCAGCACGTGATGCCGACGCGTTACACCTTRGATGTGGACTTGAAGGATGTGGTCACCGTCGACTCCCTCCAAAGCAAGGA	A	186	16	Chr12	4144672	4144622
Gl_002940	_Specific_Class_I	Gl_002940_Specific_Class_I	#N/A	Contig495	609	51	TTTGAGAGTTTATTTAGTGTTTTGACCATTTGTTTTATCATCACATATTA[T/C]TGCTGGTTTTGAGCATCGTTTTATGATAAATTTGAGCTTTGCTTTATGAT	TTTGAGAGTTTATTTAGTGTTTTGACCATTTGTTTTATCATCACATATTAYTGCTGGTTTTGAGCATCGTTTTATGATAAATTTGAGCTTTGCTTTATGAT	C	271	16	Chr12	4144445	4144395
Gl_002943	_Specific_Class_I	Gl_002943_Specific_Class_I	#N/A	Contig495	837	51	GCTAGTGGTTCATGTAAAATATGAGTGTTTTGACCATTGTTATGTAATGA[C/G]AAAGCTGAGTTTATAGGTAATGGCTTATTTTTAGAGAACCAAATGGACTG	GCTAGTGGTTCATGTAAAATATGAGTGTTTTGACCATTGTTATGTAATGASAAAGCTGAGTTTATAGGTAATGGCTTATTTTTAGAGAACCAAATGGACTG	G	10	16	Chr12	4144216	4144166
Gl_002997	_Specific_Class_I	Gl_002997_Specific_Class_I	#N/A	Contig503	407	51	AAAGACAACTACAGCGGCAAGTAGGACAAGATGAGCGGGAAGATAACCAC[C/T]GCTGGATGCATTGTACATGGAATCCATGGTTACACTTTGCCAACACTTGA	AAAGACAACTACAGCGGCAAGTAGGACAAGATGAGCGGGAAGATAACCACYGCTGGATGCATTGTACATGGAATCCATGGTTACACTTTGCCAACACTTGA	T	24	16	Chr06	46011248	46011198
Gl_002998	_Specific_Class_I	Gl_002998_Specific_Class_I	#N/A	Contig503	568	51	AACTTCATCCCGCTCGTGTAAACCAGCGTCGGAGCCGCCACCATGAGTGC[C/T]GCACCTGCCTCCCCCACGGGCTTTCTCTGCTCAACTTCTTCATCTGCTTC	AACTTCATCCCGCTCGTGTAAACCAGCGTCGGAGCCGCCACCATGAGTGCYGCACCTGCCTCCCCCACGGGCTTTCTCTGCTCAACTTCTTCATCTGCTTC	T	10	16	Chr06	46011087	46011037
Gl_003022	_Specific_Class_I	Gl_003022_Specific_Class_I	#N/A	Contig509	2199	51	AGGACAACACTTTCTAGCACTGCTTCTATGTCTAGTAAGGCGGAATCTAA[A/T]ACTGAAATCACTTCCACTCTTCATGAAGGCCGATGATGGTGAAGGCTATT	AGGACAACACTTTCTAGCACTGCTTCTATGTCTAGTAAGGCGGAATCTAAWACTGAAATCACTTCCACTCTTCATGAAGGCCGATGATGGTGAAGGCTATT	T	11	0	Chr05	58801748	58801798
Gl_003038	_Specific_Class_I	Gl_003038_Specific_Class_I	#N/A	Contig511	113	51	ATTTTAATTCACCAATAACTGTTCTCCAAGTGGCATTAGGCCCATTTGAT[A/G]TCCCAATTGAAACACAGTCAACCCCATGTCTCTCTCTAACTCGGTTTGTT	ATTTTAATTCACCAATAACTGTTCTCCAAGTGGCATTAGGCCCATTTGATRTCCCAATTGAAACACAGTCAACCCCATGTCTCTCTCTAACTCGGTTTGTT	G	11	0	Chr07	3210479	3210529
Gl_003039	_Specific_Class_I	Gl_003039_Specific_Class_I	#N/A	Contig512	176	51	TATCAACCTTTTAGGCCACCTCCATCTCCACTCCCTCCTAAATTCCGGTC[A/G]CTTGACGCTCAAGGTCGCTTAGATGTCTTAGCCAACCGGAATGGCCTTTG	TATCAACCTTTTAGGCCACCTCCATCTCCACTCCCTCCTAAATTCCGGTCRCTTGACGCTCAAGGTCGCTTAGATGTCTTAGCCAACCGGAATGGCCTTTG	G	12	0	Chr13	30028961	30029011
Gl_003040	_Specific_Class_I	Gl_003040_Specific_Class_I	#N/A	Contig512	299	51	CCTTCTCTTTACCAGGAAGGTTTCTCACCTCCTTCAATAGAAGAAATAAC[T/C]GGGATCACTGGGGTTGAACAAAATACACTGATAGTTGCTTCCCAGGTAAG	CCTTCTCTTTACCAGGAAGGTTTCTCACCTCCTTCAATAGAAGAAATAACYGGGATCACTGGGGTTGAACAAAATACACTGATAGTTGCTTCCCAGGTAAG	C	11	0	Chr13	30029084	30029134
Gl_003043	_Specific_Class_I	Gl_003043_Specific_Class_I	#N/A	Contig512	1430	51	ATTTCTGCAACATTCTAGTTGTTGCCAAATGATTTAGCCAATGAACTTCA[G/A]TATAATACTCTGCTGCATTATTAGCAAAAGGCAGTTCACTGTTTGTTTTA	ATTTCTGCAACATTCTAGTTGTTGCCAAATGATTTAGCCAATGAACTTCARTATAATACTCTGCTGCATTATTAGCAAAAGGCAGTTCACTGTTTGTTTTA	A	301	0	Chr13	30030215	30030265
Gl_003045	_Specific_Class_I	Gl_003045_Specific_Class_I	#N/A	Contig513	506	51	CAAGATTTGTTCCTTTGGTTCCCGGTTAAAGGGATTTGGGTCGATGTCCC[C/T]AGCTCGGGTCTTATTTATTTTGACATCCTTTTCGTTTATAAGCAGTATCC	CAAGATTTGTTCCTTTGGTTCCCGGTTAAAGGGATTTGGGTCGATGTCCCYAGCTCGGGTCTTATTTATTTTGACATCCTTTTCGTTTATAAGCAGTATCC	T	11	16	Chr07	13992569	13992519
Gl_003047	_Specific_Class_I	Gl_003047_Specific_Class_I	#N/A	Contig513	794	51	TGCAATAGCTCAATCAGTTTACATTCAAGCTCATTTCGGGGGCCCGTTTC[C/G]TCCTTCGTTGTAAATTTTGGTGGAGGGAGTCTGCTCTAGGTGGTCTTTAC	TGCAATAGCTCAATCAGTTTACATTCAAGCTCATTTCGGGGGCCCGTTTCSTCCTTCGTTGTAAATTTTGGTGGAGGGAGTCTGCTCTAGGTGGTCTTTAC	G	12	16	Chr07	13992196	13992146
Gl_003048	_Specific_Class_I	Gl_003048_Specific_Class_I	#N/A	Contig513	907	51	ATCATGTGTGTTTTGCTTGTCTATTTTTCCCCTTTATTCTGTTTACCACA[G/A]AGTAGTGTACATGCCAACTCCAGTTGGCTCCTGTCCGTACGGTGATGGCC	ATCATGTGTGTTTTGCTTGTCTATTTTTCCCCTTTATTCTGTTTACCACARAGTAGTGTACATGCCAACTCCAGTTGGCTCCTGTCCGTACGGTGATGGCC	A	30	16	Chr07	13992083	13992033
Gl_003056	_Specific_Class_I	Gl_003056_Specific_Class_I	#N/A	Contig514	590	51	GCATTAAGAACACAAAACTCATCATCAGCTGATCACAGATTATTTACATA[C/T]ATATTTATAAAAATATACCCCACCATCATCGTTGTAGCTAAAACCAATCA	GCATTAAGAACACAAAACTCATCATCAGCTGATCACAGATTATTTACATAYATATTTATAAAAATATACCCCACCATCATCGTTGTAGCTAAAACCAATCA	T	60	0	Chr13	1364281	1364331
Gl_003060	_Specific_Class_I	Gl_003060_Specific_Class_I	#N/A	Contig517	315	51	TCTTCTTGATCTTCATCATTATCTATGATGTTATCGGTTTCCATAACATC[G/T]GAGTCGTATGCACTTGGATCCTCCTCTTCATATGGGATCATATCAGAAGT	TCTTCTTGATCTTCATCATTATCTATGATGTTATCGGTTTCCATAACATCKGAGTCGTATGCACTTGGATCCTCCTCTTCATATGGGATCATATCAGAAGT	T	60	16	Chr08	53878044	53877994
Gl_003086	_Specific_Class_I	Gl_003086_Specific_Class_I	#N/A	Contig520	303	51	GTTGCTCATGATGGCTGTTCCTGCACTACTTGCCTTAAGCTCAGCAACAG[T/C]CAATGCAGATTTCGTCATTTCGGACACTTGGAACCGCTCGTCCATCTCTC	GTTGCTCATGATGGCTGTTCCTGCACTACTTGCCTTAAGCTCAGCAACAGYCAATGCAGATTTCGTCATTTCGGACACTTGGAACCGCTCGTCCATCTCTC	C	10	16	Chr08	44537240	44537190
Gl_003090	_Specific_Class_I	Gl_003090_Specific_Class_I	#N/A	Contig520	1503	51	TGTTCTTATATCCGAAACATTGATCATCCAGTTCGTTGTAGCATTTGTAC[A/G]TGGTACTGCTCCAAGACAGAGATCCATATGATCCAAGGTGACCGACATGA	TGTTCTTATATCCGAAACATTGATCATCCAGTTCGTTGTAGCATTTGTACRTGGTACTGCTCCAAGACAGAGATCCATATGATCCAAGGTGACCGACATGA	G	10	4	*	0	0
Gl_003100	_Specific_Class_I	Gl_003100_Specific_Class_I	#N/A	Contig523	84	51	CGAATTCAAGTTTTTTTCCAAATCAAACCCGAGTAACTTACAAGCACAAA[T/A]ACCCTGTTTTTATCTACACCCTAATCAAGATCAAGCCTTCTGGACAGAAA	CGAATTCAAGTTTTTTTCCAAATCAAACCCGAGTAACTTACAAGCACAAAWACCCTGTTTTTATCTACACCCTAATCAAGATCAAGCCTTCTGGACAGAAA	A	16	16	Chr09	66668586	66668536
Gl_003122	_Specific_Class_I	Gl_003122_Specific_Class_I	#N/A	Contig525	2692	51	AGGGTTCAATTTCATTGTTAATGGAACCATAGTTCAACAAATTACCAGAA[T/G]GTAAGTAGACAACATTGTGCTCAGTAGCAGGCAAACAAATGAATTTGTTA	AGGGTTCAATTTCATTGTTAATGGAACCATAGTTCAACAAATTACCAGAAKGTAAGTAGACAACATTGTGCTCAGTAGCAGGCAAACAAATGAATTTGTTA	G	79	0	Chr12	2632084	2632134
Gl_003131	_Specific_Class_I	Gl_003131_Specific_Class_I	#N/A	Contig528	887	51	TATAATGCATAAGAAACAAGTGATGGGTTTTGAACTTGCTGTTAAGAAAG[C/G]GACGAATAAGTCCAAGTTGAGGATGATGGATATTACCAAAGTGTTCGGGT	TATAATGCATAAGAAACAAGTGATGGGTTTTGAACTTGCTGTTAAGAAAGSGACGAATAAGTCCAAGTTGAGGATGATGGATATTACCAAAGTGTTCGGGT	G	10	16	Chr01	4437929	4437879
Gl_003170	_Specific_Class_I	Gl_003170_Specific_Class_I	#N/A	Contig532	126	51	TCCGCTCACCCTTTCCAAAACGAAACGTTCCCTTATCTCTCAATTGACTG[A/C]ACTTAACAATCAACATGGAGGGAATCTCAACGTTAATTTTAATCCCAAGA	TCCGCTCACCCTTTCCAAAACGAAACGTTCCCTTATCTCTCAATTGACTGMACTTAACAATCAACATGGAGGGAATCTCAACGTTAATTTTAATCCCAAGA	C	36	4	*	0	0
Gl_003174	_Specific_Class_I	Gl_003174_Specific_Class_I	#N/A	Contig532	280	51	TATGAAGTAGACCCAGAGAAGGCCAAAGAAGCCCTCCAAAAGCTTGACCA[G/A]CAGCTGCAAACTCTCTCTAATAAACCAGTAAGCACTCCTAAGATCAGAGC	TATGAAGTAGACCCAGAGAAGGCCAAAGAAGCCCTCCAAAAGCTTGACCARCAGCTGCAAACTCTCTCTAATAAACCAGTAAGCACTCCTAAGATCAGAGC	A	169	0	Chr09	5263316	5263366
Gl_003188	_Specific_Class_I	Gl_003188_Specific_Class_I	#N/A	Contig533	1498	51	ACGTGCCGTGATGCCGAAGTTCCGGGTTCGGTCATAGTGAGACCCGAGCA[G/A]AAGCTCGACCACGCTTGGATGGTGTACTCTTCGAAGAAGAAAAATCCAAA	ACGTGCCGTGATGCCGAAGTTCCGGGTTCGGTCATAGTGAGACCCGAGCARAAGCTCGACCACGCTTGGATGGTGTACTCTTCGAAGAAGAAAAATCCAAA	A	20	0	Chr01	726768	726818
Gl_003192	_Specific_Class_I	Gl_003192_Specific_Class_I	#N/A	Contig534	81	51	GTTATAGATATACCGTGGTTACTTGTCCATTACAATCAAACACATAGGAG[C/T]GTCATGTCAATTTGACAACGGAATTTTGTCAATGAGGGGTTAATCCTATT	GTTATAGATATACCGTGGTTACTTGTCCATTACAATCAAACACATAGGAGYGTCATGTCAATTTGACAACGGAATTTTGTCAATGAGGGGTTAATCCTATT	T	47	4	*	0	0
Gl_003198	_Specific_Class_I	Gl_003198_Specific_Class_I	#N/A	Contig535	199	51	AAGGTTTACGAGGCGGCTGAGCTCTCGCCGCCACGGCCTAATTCTCCAAT[T/C]ACCACCGAAGATGATAACGATAACAACGGCGAGGAGTTGTTCGTGCCTCC	AAGGTTTACGAGGCGGCTGAGCTCTCGCCGCCACGGCCTAATTCTCCAATYACCACCGAAGATGATAACGATAACAACGGCGAGGAGTTGTTCGTGCCTCC	C	10	0	Chr11	806580	806630
Gl_003199	_Specific_Class_I	Gl_003199_Specific_Class_I	#N/A	Contig535	268	51	GATAACAACGGCGAGGAGTTGTTCGTGCCTCCCTTGAATTTCGCTATGGT[A/C]GATAATGGAGTTTTCAGGTCTGGTTTCCCCGATTCCGCCAATTTTAGCTT	GATAACAACGGCGAGGAGTTGTTCGTGCCTCCCTTGAATTTCGCTATGGTMGATAATGGAGTTTTCAGGTCTGGTTTCCCCGATTCCGCCAATTTTAGCTT	C	11	0	Chr11	806649	806699
Gl_003201	_Specific_Class_I	Gl_003201_Specific_Class_I	#N/A	Contig535	796	51	CATATATATATATAGCTTGAAGTTTTTTACTGCCATAATCGAAACAAAGC[C/G]AACGTAGAGCACAAGAGTTTGAGGTTTGAAACAACTTTGTTAATAATATA	CATATATATATATAGCTTGAAGTTTTTTACTGCCATAATCGAAACAAAGCSAACGTAGAGCACAAGAGTTTGAGGTTTGAAACAACTTTGTTAATAATATA	G	21	0	Chr11	808592	808642
Gl_003202	_Specific_Class_I	Gl_003202_Specific_Class_I	#N/A	Contig535	849	51	CGTAGAGCACAAGAGTTTGAGGTTTGAAACAACTTTGTTAATAATATATA[C/T]ACACGTATGTTTTCTTTTTTTACTTACTTTTGAAGTATGGCATGGCATGG	CGTAGAGCACAAGAGTTTGAGGTTTGAAACAACTTTGTTAATAATATATAYACACGTATGTTTTCTTTTTTTACTTACTTTTGAAGTATGGCATGGCATGG	T	17	0	Chr11	808645	808695
Gl_003203	_Specific_Class_I	Gl_003203_Specific_Class_I	#N/A	Contig538	424	51	GTGGAAGCAATGGAGGAAAAAGGGCTGCACCATCTCACTTGGCCTTCAAC[A/G]GAAGCAGAGATGGAGCAGATAAAGTCTAAGTTCGAGAAAATCCGGGGGCT	GTGGAAGCAATGGAGGAAAAAGGGCTGCACCATCTCACTTGGCCTTCAACRGAAGCAGAGATGGAGCAGATAAAGTCTAAGTTCGAGAAAATCCGGGGGCT	G	10	0	Chr12	10135403	10135453
Gl_003204	_Specific_Class_I	Gl_003204_Specific_Class_I	#N/A	Contig538	538	51	GGGGCAATAGATATTACACATGTTGTTATGACTCTACCTACAATGGACCC[G/A]TCAAATAACGTCTGGTTTGACCGAGAGAAGAACTACAGCATGGTTTTGCA	GGGGCAATAGATATTACACATGTTGTTATGACTCTACCTACAATGGACCCRTCAAATAACGTCTGGTTTGACCGAGAGAAGAACTACAGCATGGTTTTGCA	A	13	0	Chr12	10135517	10135567
Gl_003205	_Specific_Class_I	Gl_003205_Specific_Class_I	#N/A	Contig538	592	51	AATAACGTCTGGTTTGACCGAGAGAAGAACTACAGCATGGTTTTGCAGGC[A/G]GTTGTCGACCCGGAAATGAGACTTCGTGATGTGATTGCTGGTTGGCCTGG	AATAACGTCTGGTTTGACCGAGAGAAGAACTACAGCATGGTTTTGCAGGCRGTTGTCGACCCGGAAATGAGACTTCGTGATGTGATTGCTGGTTGGCCTGG	G	17	0	Chr12	10135571	10135621
Gl_003206	_Specific_Class_I	Gl_003206_Specific_Class_I	#N/A	Contig538	1161	51	AGATAAACTCTCTCTCTACATAACTGGAAAGTTGCTATCTTGAAACAATC[T/C]TTTGGCTGTCCCTCCGCATTGTATTCTTGATTTCTACACTCAGAAAAACT	AGATAAACTCTCTCTCTACATAACTGGAAAGTTGCTATCTTGAAACAATCYTTTGGCTGTCCCTCCGCATTGTATTCTTGATTTCTACACTCAGAAAAACT	C	19	0	Chr12	10136140	10136190
Gl_003207	_Specific_Class_I	Gl_003207_Specific_Class_I	#N/A	Contig538	1308	51	CCACGAACGAAATGAGTCCCGTGGTATTAGTTTCCATTCATTTGCCTTTG[G/T]TAGTTGAACAATTTGGACTAATATTTGGAGCAGCTTATCTATTTTCATTT	CCACGAACGAAATGAGTCCCGTGGTATTAGTTTCCATTCATTTGCCTTTGKTAGTTGAACAATTTGGACTAATATTTGGAGCAGCTTATCTATTTTCATTT	T	10	0	Chr12	10136287	10136337
Gl_003210	_Specific_Class_I	Gl_003210_Specific_Class_I	#N/A	Contig539	167	51	AAATTACAAAATACACACCTACACTTCTATTGATATTTACCAAGGGACAT[T/A]ACAGCACCAGATCTTTCCTCATCTGATGGTCGGGAATGTGACATTAGAAT	AAATTACAAAATACACACCTACACTTCTATTGATATTTACCAAGGGACATWACAGCACCAGATCTTTCCTCATCTGATGGTCGGGAATGTGACATTAGAAT	A	47	16	Chr06	44922637	44922587
Gl_003211	_Specific_Class_I	Gl_003211_Specific_Class_I	#N/A	Contig539	232	51	TTCCTCATCTGATGGTCGGGAATGTGACATTAGAATATATATGACCCAAA[C/A]GTGAAGGCAAATGAGGTATACCAAAGACCAAACTTTTGCTGTTGCATTTC	TTCCTCATCTGATGGTCGGGAATGTGACATTAGAATATATATGACCCAAAMGTGAAGGCAAATGAGGTATACCAAAGACCAAACTTTTGCTGTTGCATTTC	A	48	16	Chr06	44922572	44922522
Gl_003241	_Specific_Class_I	Gl_003241_Specific_Class_I	#N/A	Contig545	1351	51	TAACAGCAATGTTGAAAGAGATCAGGAACGAGAATGATGATTCTGAGAAA[C/T]CAAATCTTCTTTGTAAAAGAATAACAAACAACCCCGAAGCTACAGTTCAA	TAACAGCAATGTTGAAAGAGATCAGGAACGAGAATGATGATTCTGAGAAAYCAAATCTTCTTTGTAAAAGAATAACAAACAACCCCGAAGCTACAGTTCAA	T	43	0	Chr05	9753897	9753947
Gl_003242	_Specific_Class_I	Gl_003242_Specific_Class_I	#N/A	Contig545	1471	51	CATCTGAACCTCTCATTAGTTCACCTTCATAATTTATGTGCTTTAGTTTC[G/A]TTGGTATTTGCTTCTTAACAGCCATTTGTATAGCTCTGAATCCGGATAAT	CATCTGAACCTCTCATTAGTTCACCTTCATAATTTATGTGCTTTAGTTTCRTTGGTATTTGCTTCTTAACAGCCATTTGTATAGCTCTGAATCCGGATAAT	A	66	0	Chr05	9754017	9754067
Gl_003243	_Specific_Class_I	Gl_003243_Specific_Class_I	#N/A	Contig546	63	51	GTTCCAAAATTCAATTCATCATGTAACTTTGAGGTTCAATACCAAAAGCT[A/T]AAGCTGCAGATGATAGGAAATTATGAAGCAACTCAGAAAAACTAAATCAC	GTTCCAAAATTCAATTCATCATGTAACTTTGAGGTTCAATACCAAAAGCTWAAGCTGCAGATGATAGGAAATTATGAAGCAACTCAGAAAAACTAAATCAC	T	83	0	Chr10	38584373	38584423
Gl_003264	_Specific_Class_I	Gl_003264_Specific_Class_I	#N/A	Contig547	2093	51	GCTGAAGGAAAGCTCGCTGAAGCGGCAACCGTCCTTGAGCAAGGTGTCAA[A/G]GGTAGCCAAGCAGAGGAGATTGTCAATGATTGGGTGAAGCAAGCGAGGAA	GCTGAAGGAAAGCTCGCTGAAGCGGCAACCGTCCTTGAGCAAGGTGTCAARGGTAGCCAAGCAGAGGAGATTGTCAATGATTGGGTGAAGCAAGCGAGGAA	G	22	16	Chr07	35359827	35359777
Gl_003265	_Specific_Class_I	Gl_003265_Specific_Class_I	#N/A	Contig547	2270	51	CTCAACACATGGCTCAAACAATATCTTGGGTTTGGAATTTACAAATCTCA[C/G]AATGCATATTATTTTTCTTAAAAATTGTGTAGATTGTCCGTGGCCCTCTA	CTCAACACATGGCTCAAACAATATCTTGGGTTTGGAATTTACAAATCTCASAATGCATATTATTTTTCTTAAAAATTGTGTAGATTGTCCGTGGCCCTCTA	G	67	16	Chr07	35359650	35359600
Gl_003266	_Specific_Class_I	Gl_003266_Specific_Class_I	#N/A	Contig547	2339	51	TAAAAATTGTGTAGATTGTCCGTGGCCCTCTAAATAAAAAATTTTGGCTG[T/C]CTTTACCGAGAAAGGTCCATATTTTTTCATCTCTTCATAGATACTGTTAG	TAAAAATTGTGTAGATTGTCCGTGGCCCTCTAAATAAAAAATTTTGGCTGYCTTTACCGAGAAAGGTCCATATTTTTTCATCTCTTCATAGATACTGTTAG	C	11	4	*	0	0
Gl_003329	_Specific_Class_I	Gl_003329_Specific_Class_I	#N/A	Contig556	115	51	TCACCATTAGGTTTCCGTAACTTGTCCTCTGAAATTGAGAAATTGTATTG[G/A]TCCGGCTTTCCATTTTTCTTCCACATCAGTTTCTCTGGCTCATAGGAATC	TCACCATTAGGTTTCCGTAACTTGTCCTCTGAAATTGAGAAATTGTATTGRTCCGGCTTTCCATTTTTCTTCCACATCAGTTTCTCTGGCTCATAGGAATC	A	22	16	Chr02	6883602	6883552
Gl_003341	_Specific_Class_I	Gl_003341_Specific_Class_I	#N/A	Contig560	145	51	GATCTGATGTAACTCTTTATTCCTCTACACCCACAAATTTTTATTCCTCA[A/G]AAATCCATTTTAATAGTGCTATCTATGTCCCTCTCACATCACATAAACTA	GATCTGATGTAACTCTTTATTCCTCTACACCCACAAATTTTTATTCCTCARAAATCCATTTTAATAGTGCTATCTATGTCCCTCTCACATCACATAAACTA	G	10	16	Chr09	18677924	18677874
Gl_003342	_Specific_Class_I	Gl_003342_Specific_Class_I	#N/A	Contig560	309	51	TTAGGTTGTATGATTCCATAGGTTTTCTAAGAAAAGAAAATGACAAGGTG[T/C]TTCAGCTTAACCGCAGCCAGAAACCGGTGTTACAAATCATCATTCCTCAA	TTAGGTTGTATGATTCCATAGGTTTTCTAAGAAAAGAAAATGACAAGGTGYTTCAGCTTAACCGCAGCCAGAAACCGGTGTTACAAATCATCATTCCTCAA	C	12	16	Chr09	18677760	18677710
Gl_003343	_Specific_Class_I	Gl_003343_Specific_Class_I	#N/A	Contig560	531	51	ACAATGTGGCAATGGGGTGACACCATTCGTAAGATGATCCCTTTCTTCAA[C/T]ATCTTCGTACCCGACCTTGTCTTCTTCGGGGACTCCTACACGACTCGGCC	ACAATGTGGCAATGGGGTGACACCATTCGTAAGATGATCCCTTTCTTCAAYATCTTCGTACCCGACCTTGTCTTCTTCGGGGACTCCTACACGACTCGGCC	T	12	16	Chr09	18677538	18677488
Gl_003350	_Specific_Class_I	Gl_003350_Specific_Class_I	#N/A	Contig560	1347	51	TAGATTTTATGCATCATTTACGTCCATATGAAAAATCAAAATCAACAGAG[G/A]GAGACACAGAATCCATTAAGCTATTCCGAAGGAGCCCCCGTTAGATGCAT	TAGATTTTATGCATCATTTACGTCCATATGAAAAATCAAAATCAACAGAGRGAGACACAGAATCCATTAAGCTATTCCGAAGGAGCCCCCGTTAGATGCAT	A	12	16	Chr09	18676381	18676331
Gl_003375	_Specific_Class_I	Gl_003375_Specific_Class_I	#N/A	Contig563	1579	51	CATATATTTGAGGAGCATTTCCAAAAGAGTTGCACCAATTCAAACTTTGA[C/T]TTTGCTGATATACAAACATGCGCATATATCCATGGGAAGATGAGCAAAGA	CATATATTTGAGGAGCATTTCCAAAAGAGTTGCACCAATTCAAACTTTGAYTTTGCTGATATACAAACATGCGCATATATCCATGGGAAGATGAGCAAAGA	T	14	0	Chr06	37499616	37499666
Gl_003381	_Specific_Class_I	Gl_003381_Specific_Class_I	#N/A	Contig564	1007	51	TGGCCTTCTAAGAAGAAAGAGAAGTATGACAAAGAGTGTCTTGTTAAAGG[G/A]CGTAATGAACCTTGTTTAGTGCTTGTTAAAGCAACAATTGAGAGGTACAA	TGGCCTTCTAAGAAGAAAGAGAAGTATGACAAAGAGTGTCTTGTTAAAGGRCGTAATGAACCTTGTTTAGTGCTTGTTAAAGCAACAATTGAGAGGTACAA	A	44	4	*	0	0
Gl_003400	_Specific_Class_I	Gl_003400_Specific_Class_I	#N/A	Contig572	92	51	CTTCACTACTATAGGACTTCTAACATAGTGTACATGATCTGACCATATCA[A/G]CTGCCCATATACATATTCCTTAATTGCTTCACCTTTTTTAACCTTCAGGC	CTTCACTACTATAGGACTTCTAACATAGTGTACATGATCTGACCATATCARCTGCCCATATACATATTCCTTAATTGCTTCACCTTTTTTAACCTTCAGGC	G	44	16	Chr01	45740883	45740833
Gl_003401	_Specific_Class_I	Gl_003401_Specific_Class_I	#N/A	Contig572	159	51	TCCTTAATTGCTTCACCTTTTTTAACCTTCAGGCTAACTATGAATGTCTT[A/C]TCTTCACCAACCTTTTTGAACTTCAAATTTTTCGGCTTAACCTTAACCGA	TCCTTAATTGCTTCACCTTTTTTAACCTTCAGGCTAACTATGAATGTCTTMTCTTCACCAACCTTTTTGAACTTCAAATTTTTCGGCTTAACCTTAACCGA	C	62	16	Chr01	45740816	45740766
Gl_003454	_Specific_Class_I	Gl_003454_Specific_Class_I	#N/A	Contig580	278	51	GTCCTCCCTTGCTTGACAAAGCATTACCAGGTTGTCCTTTTTGACTGGAC[T/A]TTTTCAGGGGCTGTAAAAGATCCCAACCTCTTCGATCCTTTGAAATACTC	GTCCTCCCTTGCTTGACAAAGCATTACCAGGTTGTCCTTTTTGACTGGACWTTTTCAGGGGCTGTAAAAGATCCCAACCTCTTCGATCCTTTGAAATACTC	A	101	16	Chr10	8980577	8980527
Gl_003458	_Specific_Class_I	Gl_003458_Specific_Class_I	#N/A	Contig580	600	51	GTATCATATCGAGCATCGAATCCGACTACGAAAACTGGACATCCAATTTC[G/C]CACTACTCGTCGTCGACAATTCAGACCCGATCTCGGTCAACAACCTTGCA	GTATCATATCGAGCATCGAATCCGACTACGAAAACTGGACATCCAATTTCSCACTACTCGTCGTCGACAATTCAGACCCGATCTCGGTCAACAACCTTGCA	C	244	16	Chr10	8979209	8979159
Gl_003460	_Specific_Class_I	Gl_003460_Specific_Class_I	#N/A	Contig580	779	51	CTAGACAAGGTAACCACACCATGCACCATTATCCAGACCACAAATGACAT[T/A]GTCGTGCCGGGTTCAGTTGCCGACTACATGCACAAGAAGATCAAAGGGAA	CTAGACAAGGTAACCACACCATGCACCATTATCCAGACCACAAATGACATWGTCGTGCCGGGTTCAGTTGCCGACTACATGCACAAGAAGATCAAAGGGAA	A	258	16	Chr10	8979030	8978980
Gl_003461	_Specific_Class_I	Gl_003461_Specific_Class_I	#N/A	Contig580	973	51	TGAAATTTGAACCAAAAAATAAAAGATAACGTCAGAAATAAATATATGGT[C/A]ATTGGAATATATACATATTTATGGCTTTTAACATGTGTGCGTGTGGGGTT	TGAAATTTGAACCAAAAAATAAAAGATAACGTCAGAAATAAATATATGGTMATTGGAATATATACATATTTATGGCTTTTAACATGTGTGCGTGTGGGGTT	A	50	16	Chr10	8978836	8978786
Gl_003465	_Specific_Class_I	Gl_003465_Specific_Class_I	#N/A	Contig581	52	51	TTGACTTATAATTTTAGTATTTCGAATGTCAAAATTATTGAATGTGACTT[T/C]TGGTTTTTGACTGAATCAAATGTGCTAATTAAGCCTCGGTTTCAAAGGAA	TTGACTTATAATTTTAGTATTTCGAATGTCAAAATTATTGAATGTGACTTYTGGTTTTTGACTGAATCAAATGTGCTAATTAAGCCTCGGTTTCAAAGGAA	C	143	4	*	0	0
Gl_003469	_Specific_Class_I	Gl_003469_Specific_Class_I	#N/A	Contig581	165	51	GGGGAAAAACCAAACAAGAGAATTATACAAATTTTTTTCTAATTTGTGGA[T/A]TCTCTATTCTGCCAATATCCAGAAGTCAAACTAACTGGATAAAGATCAGC	GGGGAAAAACCAAACAAGAGAATTATACAAATTTTTTTCTAATTTGTGGAWTCTCTATTCTGCCAATATCCAGAAGTCAAACTAACTGGATAAAGATCAGC	A	140	16	Chr07	55241377	55241327
Gl_003520	_Specific_Class_I	Gl_003520_Specific_Class_I	#N/A	Contig590	84	51	ATTGACCACTAAAATTCTTCACTTTTCAAAGGTACACCCTCAAGGATATA[C/T]TTATATAAACCTCGACACAACCCAAAACAACCTAAACTCGAAATAAATAA	ATTGACCACTAAAATTCTTCACTTTTCAAAGGTACACCCTCAAGGATATAYTTATATAAACCTCGACACAACCCAAAACAACCTAAACTCGAAATAAATAA	T	38	16	Chr08	35830179	35830129
Gl_003521	_Specific_Class_I	Gl_003521_Specific_Class_I	#N/A	Contig590	140	51	TAAACCTCGACACAACCCAAAACAACCTAAACTCGAAATAAATAAATAAA[A/T]AACCCATATTTGCTTTAAGAAGAGTATCTAGTCCTCTTATGTGACTTCTT	TAAACCTCGACACAACCCAAAACAACCTAAACTCGAAATAAATAAATAAAWAACCCATATTTGCTTTAAGAAGAGTATCTAGTCCTCTTATGTGACTTCTT	T	30	16	Chr08	35830123	35830073
Gl_003524	_Specific_Class_I	Gl_003524_Specific_Class_I	#N/A	Contig590	791	51	CACTCTGGTACCTCAACTTGAAATAATGGGCCGATAGGAACTTGAATGTC[A/G]ACGTCGTAATCAAACACTGACCCTGGGGTTGCAGTGTCACAAGTTCCATG	CACTCTGGTACCTCAACTTGAAATAATGGGCCGATAGGAACTTGAATGTCRACGTCGTAATCAAACACTGACCCTGGGGTTGCAGTGTCACAAGTTCCATG	G	11	16	Chr08	35829472	35829422
Gl_003539	_Specific_Class_I	Gl_003539_Specific_Class_I	#N/A	Contig592	87	51	TGAACACTTTTTGTTCTCTCATCCAGGATACAACTATAATACATTACAAA[T/A]TGAAAACAACTCGCGGCTTTTGTAACTAATGAATTGGAATGATAGATATA	TGAACACTTTTTGTTCTCTCATCCAGGATACAACTATAATACATTACAAAWTGAAAACAACTCGCGGCTTTTGTAACTAATGAATTGGAATGATAGATATA	A	84	0	Chr04	44944946	44944996
Gl_003544	_Specific_Class_I	Gl_003544_Specific_Class_I	#N/A	Contig592	402	51	TTTTGGATAGTTTTTGGCCTGCAACACTGATATCTTCCAGGCTGCTACAA[A/G]AATCCTGAATTTCTTTTTCCATTTAACTTCTTCATAATTAAAAGAGGACA	TTTTGGATAGTTTTTGGCCTGCAACACTGATATCTTCCAGGCTGCTACAARAATCCTGAATTTCTTTTTCCATTTAACTTCTTCATAATTAAAAGAGGACA	G	34	0	Chr04	44945261	44945311
Gl_003545	_Specific_Class_I	Gl_003545_Specific_Class_I	#N/A	Contig592	489	51	ATTAAAAGAGGACATCGTCACACTGCAAAGTGATGGGATCTATCTTAGAA[A/G]AACCTTCTCCTAAAGTTCCGGGTAGTTGCTTGATATGATCGCATTAGCAG	ATTAAAAGAGGACATCGTCACACTGCAAAGTGATGGGATCTATCTTAGAARAACCTTCTCCTAAAGTTCCGGGTAGTTGCTTGATATGATCGCATTAGCAG	G	63	0	Chr04	44945348	44945398
Gl_003556	_Specific_Class_I	Gl_003556_Specific_Class_I	#N/A	Contig594	140	51	TGAAAATCGCAAGCCTCGGAGTAGCTCAAATCACAATGGTAATAAACTTA[C/A]CACAAATCAAATAAAAGAATCTACCTAACAACCCTCCTTTTTTAAATCAT	TGAAAATCGCAAGCCTCGGAGTAGCTCAAATCACAATGGTAATAAACTTAMCACAAATCAAATAAAAGAATCTACCTAACAACCCTCCTTTTTTAAATCAT	A	151	0	Chr07	6779098	6779148
Gl_003579	_Specific_Class_I	Gl_003579_Specific_Class_I	#N/A	Contig599	2296	51	ACTGAAGCCCTCACAACCCGTGTTCCCAAATCATTATCCCTCGAAAGTGT[C/A]CCCCAATACATTTGGTCAGGCACAAGCTCCACTAAACTCGTACTTCAACC	ACTGAAGCCCTCACAACCCGTGTTCCCAAATCATTATCCCTCGAAAGTGTMCCCCAATACATTTGGTCAGGCACAAGCTCCACTAAACTCGTACTTCAACC	A	12	16	Chr07	59552820	59552770
Gl_003580	_Specific_Class_I	Gl_003580_Specific_Class_I	#N/A	Contig599	2368	51	ACAAGCTCCACTAAACTCGTACTTCAACCTCGGTCAACAGCTGAAATCCC[T/C]CTTCAGATTTGTGTTTTCACTCCCGGGATATACGACTTATCAAACTACAT	ACAAGCTCCACTAAACTCGTACTTCAACCTCGGTCAACAGCTGAAATCCCYCTTCAGATTTGTGTTTTCACTCCCGGGATATACGACTTATCAAACTACAT	C	18	16	Chr07	59552748	59552698
Gl_003583	_Specific_Class_I	Gl_003583_Specific_Class_I	#N/A	Contig600	1482	51	CACATTCTCCGTTACCTCAATCACCCCTCGTTCGAGCCAGGACTTGAAAA[T/C]CGGTTTTCGACATTAACGGAGAAAAGGATAGTTTATTTTATTCGTGTTTT	CACATTCTCCGTTACCTCAATCACCCCTCGTTCGAGCCAGGACTTGAAAAYCGGTTTTCGACATTAACGGAGAAAAGGATAGTTTATTTTATTCGTGTTTT	C	67	0	Chr03	21723091	21723141
Gl_003588	_Specific_Class_I	Gl_003588_Specific_Class_I	#N/A	Contig601	284	51	AAGTTGTTTAATGTGATCATTGATTAGATGAGAACTGAGGTATGAAGGGA[G/A]GTCGATAGTATCTGGGAGCATAACAATAGCCTTGTTGTCCATGTCTTCAT	AAGTTGTTTAATGTGATCATTGATTAGATGAGAACTGAGGTATGAAGGGARGTCGATAGTATCTGGGAGCATAACAATAGCCTTGTTGTCCATGTCTTCAT	A	31	0	Chr10	1578825	1578875
Gl_003602	_Specific_Class_I	Gl_003602_Specific_Class_I	#N/A	Contig603	982	51	ACGGCGAAGTAGCTCAGTCATGATATCAACGGAAGCAACATCCTCCAAAG[C/A]CACAGCAGAATCCGCCATTTTCTTTCTGAAAAAATATTACTATGAATGTT	ACGGCGAAGTAGCTCAGTCATGATATCAACGGAAGCAACATCCTCCAAAGMCACAGCAGAATCCGCCATTTTCTTTCTGAAAAAATATTACTATGAATGTT	A	37	0	Chr02	51726234	51726284
Gl_003604	_Specific_Class_I	Gl_003604_Specific_Class_I	#N/A	Contig610	81	51	AAAGTAAAAACAAAATATCAAGCCTTGAATAAATTCAACATCTCAATCAC[G/T]TGTCTAATACAATTAAGCATCAATGAACTGAGATGGTGAGAGCAAGTCAT	AAAGTAAAAACAAAATATCAAGCCTTGAATAAATTCAACATCTCAATCACKTGTCTAATACAATTAAGCATCAATGAACTGAGATGGTGAGAGCAAGTCAT	T	13	4	*	0	0
Gl_003610	_Specific_Class_I	Gl_003610_Specific_Class_I	#N/A	Contig611	128	51	AAAGTTGTCATCAAAATCAATGAATACAAGCTTCAGAGTAAACAAATTTG[C/T]ACCAAAGCTATAGCAAATACAGTCCTTTTTTTAGAAAGTGTAATGAGAGA	AAAGTTGTCATCAAAATCAATGAATACAAGCTTCAGAGTAAACAAATTTGYACCAAAGCTATAGCAAATACAGTCCTTTTTTTAGAAAGTGTAATGAGAGA	T	144	16	Chr07	47875138	47875088
Gl_003619	_Specific_Class_I	Gl_003619_Specific_Class_I	#N/A	Contig611	1421	51	GATTTATGAAAGTTTCCATCTTGAATTCCAGCCGATTATCGTTTCCAATG[A/C]AATAACTGATCAAAGAAAACGAATGATAAATCTAATTTTAGAAATCTGCA	GATTTATGAAAGTTTCCATCTTGAATTCCAGCCGATTATCGTTTCCAATGMAATAACTGATCAAAGAAAACGAATGATAAATCTAATTTTAGAAATCTGCA	C	15	16	Chr07	47871433	47871383
Gl_003627	_Specific_Class_I	Gl_003627_Specific_Class_I	#N/A	Contig614	183	51	CAGCGAGTTAACAGCCACGGCCAGTGTCATCCATCATCTGTTGGAGAAAG[T/A]CGATCATGGAGGCCTGGCCATAAAACTATTGCCATGAAAGTCCAGGGCCA	CAGCGAGTTAACAGCCACGGCCAGTGTCATCCATCATCTGTTGGAGAAAGWCGATCATGGAGGCCTGGCCATAAAACTATTGCCATGAAAGTCCAGGGCCA	A	11	0	Chr13	46770094	46770144
Gl_003628	_Specific_Class_I	Gl_003628_Specific_Class_I	#N/A	Contig614	242	51	GAGGCCTGGCCATAAAACTATTGCCATGAAAGTCCAGGGCCACTCGTCAT[G/A]GCTCTAGCTTCTGCCAGAGATACAGCCATTGCCAGCATCATCTGCTCCTC	GAGGCCTGGCCATAAAACTATTGCCATGAAAGTCCAGGGCCACTCGTCATRGCTCTAGCTTCTGCCAGAGATACAGCCATTGCCAGCATCATCTGCTCCTC	A	12	0	Chr13	46770153	46770203
Gl_003666	_Specific_Class_I	Gl_003666_Specific_Class_I	#N/A	Contig619	56	51	GATGAAAATTGAAACTTTCCAACCTATAATTATATACATATATAGAAACG[T/C]ATCAAATGAGGCAATAACGCAAAACAGCTAAAACATCATTGGCCTAATAT	GATGAAAATTGAAACTTTCCAACCTATAATTATATACATATATAGAAACGYATCAAATGAGGCAATAACGCAAAACAGCTAAAACATCATTGGCCTAATAT	C	51	16	Chr13	46380337	46380287
Gl_003667	_Specific_Class_I	Gl_003667_Specific_Class_I	#N/A	Contig619	402	51	CTGCTACCTTGTCTTCAACTGAGACAGATAGACCTGGGCCTGTATTACAG[T/A]TTTATGGATCCTGAATCCCGGAACAACCGTGAAAGCCACCCGTGGTTCTG	CTGCTACCTTGTCTTCAACTGAGACAGATAGACCTGGGCCTGTATTACAGWTTTATGGATCCTGAATCCCGGAACAACCGTGAAAGCCACCCGTGGTTCTG	A	105	16	Chr13	46379991	46379941
Gl_003670	_Specific_Class_I	Gl_003670_Specific_Class_I	#N/A	Contig619	981	51	TTTCCAATAGACCACGCCTTGTTCTATCGAACTAGCGGCCGCATTGATAT[C/T]CCAGTCAGCGGACTTCATTTCATCGAGCATCAGCCTGACGAAACTTCTAA	TTTCCAATAGACCACGCCTTGTTCTATCGAACTAGCGGCCGCATTGATATYCCAGTCAGCGGACTTCATTTCATCGAGCATCAGCCTGACGAAACTTCTAA	T	17	16	Chr13	46379412	46379362
Gl_003682	_Specific_Class_I	Gl_003682_Specific_Class_I	#N/A	Contig622	2004	51	TTACGTACATCATGGCTAGTTTGGAACCTTACAACCTCGAAGCCTGCAAG[T/C]CAATTATAGATTTAACTAGGAGCTTATTTCATGTAAGCATGCAAACCAGG	TTACGTACATCATGGCTAGTTTGGAACCTTACAACCTCGAAGCCTGCAAGYCAATTATAGATTTAACTAGGAGCTTATTTCATGTAAGCATGCAAACCAGG	C	45	16	Chr07	6597053	6597003
Gl_003683	_Specific_Class_I	Gl_003683_Specific_Class_I	#N/A	Contig622	2060	51	ATAGATTTAACTAGGAGCTTATTTCATGTAAGCATGCAAACCAGGAGGTA[T/A]CTAGTTTTTATCAACATCCCAGGCTGCCTTAATTTGATAGCGTATTAAAA	ATAGATTTAACTAGGAGCTTATTTCATGTAAGCATGCAAACCAGGAGGTAWCTAGTTTTTATCAACATCCCAGGCTGCCTTAATTTGATAGCGTATTAAAA	A	95	16	Chr07	6596997	6596947
Gl_003684	_Specific_Class_I	Gl_003684_Specific_Class_I	#N/A	Contig622	2118	51	TTATCAACATCCCAGGCTGCCTTAATTTGATAGCGTATTAAAAGATCTCA[T/A]CTGTATGCCGTCTGATTAATTTAAGTAAATTTCCAATGGGTTTTTGTTTT	TTATCAACATCCCAGGCTGCCTTAATTTGATAGCGTATTAAAAGATCTCAWCTGTATGCCGTCTGATTAATTTAAGTAAATTTCCAATGGGTTTTTGTTTT	A	63	16	Chr07	6596939	6596889
Gl_003695	_Specific_Class_I	Gl_003695_Specific_Class_I	#N/A	Contig624	219	51	CTACAAATATACATAACAAGGAAAATTAGTCTTCCAGTTCCTCAGCTGTG[G/A]TATTTTCTTCTCCAGAAACCAACAGAACATCCAAGGTTTTAGCATTGTCA	CTACAAATATACATAACAAGGAAAATTAGTCTTCCAGTTCCTCAGCTGTGRTATTTTCTTCTCCAGAAACCAACAGAACATCCAAGGTTTTAGCATTGTCA	A	21	0	Chr07	50733422	50733472
Gl_003696	_Specific_Class_I	Gl_003696_Specific_Class_I	#N/A	Contig624	272	51	TTTTCTTCTCCAGAAACCAACAGAACATCCAAGGTTTTAGCATTGTCAAT[G/A]CAAGTCTGTTGTCAGTTATCACTGTAGTCTTCTGTTCAGCCACCTCTCTC	TTTTCTTCTCCAGAAACCAACAGAACATCCAAGGTTTTAGCATTGTCAATRCAAGTCTGTTGTCAGTTATCACTGTAGTCTTCTGTTCAGCCACCTCTCTC	A	22	0	Chr07	50733475	50733525
Gl_003697	_Specific_Class_I	Gl_003697_Specific_Class_I	#N/A	Contig624	444	51	TAGCTAAATGCAGCTTTGGAGGATCGAAGATTACTTCGAACCACTCATGG[A/G]TCAAAACCAATCAACATTTTTGGTGGAAGTTTTCGGTTGCTTCTTCGGCT	TAGCTAAATGCAGCTTTGGAGGATCGAAGATTACTTCGAACCACTCATGGRTCAAAACCAATCAACATTTTTGGTGGAAGTTTTCGGTTGCTTCTTCGGCT	G	42	0	Chr07	50733646	50733696
Gl_003734	_Specific_Class_I	Gl_003734_Specific_Class_I	#N/A	Contig630	831	51	TACACTGCACTCTCTGGAACGCTTGAAGCTCGAGCTATGATGGTTTAGGA[G/T]TAGGACAGCTCAATTCTGTGGCAGTGGGCAAGTTCCTGTAAAAGTTTTGA	TACACTGCACTCTCTGGAACGCTTGAAGCTCGAGCTATGATGGTTTAGGAKTAGGACAGCTCAATTCTGTGGCAGTGGGCAAGTTCCTGTAAAAGTTTTGA	T	20	4	*	0	0
Gl_003735	_Specific_Class_I	Gl_003735_Specific_Class_I	#N/A	Contig630	1040	51	CACTCTCACCCTTCTCACAGTTCTTAATCTAAAACACCGATTTTAAAGAC[A/G]AGACATATTCGTTTGTTTTTTATGCCCTACATGACACTGAACAAATCCTC	CACTCTCACCCTTCTCACAGTTCTTAATCTAAAACACCGATTTTAAAGACRAGACATATTCGTTTGTTTTTTATGCCCTACATGACACTGAACAAATCCTC	G	70	0	Chr08	54651473	54651523
Gl_003767	_Specific_Class_I	Gl_003767_Specific_Class_I	#N/A	Contig638	2455	51	GAAATTACACGGATTCAAGGCATCGTTTCTGAGTTGAAAAGCTCCAGTAT[A/C]CCTGGATTGGCTAATGTTGCTTCCGTTGTTTTCTCGGAGTTGCAGCGGCT	GAAATTACACGGATTCAAGGCATCGTTTCTGAGTTGAAAAGCTCCAGTATMCCTGGATTGGCTAATGTTGCTTCCGTTGTTTTCTCGGAGTTGCAGCGGCT	C	41	0	Chr05	5782911	5782961
Gl_003768	_Specific_Class_I	Gl_003768_Specific_Class_I	#N/A	Contig638	2596	51	CGACATGGAACATATTTATGGAGTTCTGGAGGGTCAAAATAATCCATGTT[G/A]GAGAGGTGAGTTATATTTTGTTAAGTACTGCTCTTGGCCTGTAAATGTAT	CGACATGGAACATATTTATGGAGTTCTGGAGGGTCAAAATAATCCATGTTRGAGAGGTGAGTTATATTTTGTTAAGTACTGCTCTTGGCCTGTAAATGTAT	A	117	0	Chr05	5783368	5783418
Gl_003769	_Specific_Class_I	Gl_003769_Specific_Class_I	#N/A	Contig638	2674	51	CTGCTCTTGGCCTGTAAATGTATAAACCATGCATGCTTCGTTTCGTACCA[G/T]CTTTGCGATTATTAGGAGATAAAGAAGTGTTGGTTAGTTGTTAACAGTTA	CTGCTCTTGGCCTGTAAATGTATAAACCATGCATGCTTCGTTTCGTACCAKCTTTGCGATTATTAGGAGATAAAGAAGTGTTGGTTAGTTGTTAACAGTTA	T	10	4	*	0	0
Gl_003812	_Specific_Class_I	Gl_003812_Specific_Class_I	#N/A	Contig650	1856	51	TTCCTAATGCCACTGTCTCCTATGAACCTGCTTTATAATCCGATAGCTGA[A/C]CCCAACTTAGGGTTGAGATATGTTCAAAGCTCAAACTGATATAATGTTTG	TTCCTAATGCCACTGTCTCCTATGAACCTGCTTTATAATCCGATAGCTGAMCCCAACTTAGGGTTGAGATATGTTCAAAGCTCAAACTGATATAATGTTTG	C	16	16	Chr10	50517202	50517152
Gl_003867	_Specific_Class_I	Gl_003867_Specific_Class_I	#N/A	Contig661	62	51	CTTTTTTTGGATCACCTTTCAAAACACTTCTCCAGTGACCCAAAAAAAGC[T/C]TCATTGTCTCTTCTATTGAAAACCCCATGGCTGCTCTTAAGCTAGTTTGT	CTTTTTTTGGATCACCTTTCAAAACACTTCTCCAGTGACCCAAAAAAAGCYTCATTGTCTCTTCTATTGAAAACCCCATGGCTGCTCTTAAGCTAGTTTGT	C	14	4	*	0	0
Gl_003884	_Specific_Class_I	Gl_003884_Specific_Class_I	#N/A	Contig666	135	51	TTTGGAGTTTTGGCCGTGAGGAGGTCATTGAATTTGGGATTGAATATTTC[T/G]TGCAAGCGTTCAGTTAGGTCAATTAGAATGGAGAATGGTAATAATTGTAA	TTTGGAGTTTTGGCCGTGAGGAGGTCATTGAATTTGGGATTGAATATTTCKTGCAAGCGTTCAGTTAGGTCAATTAGAATGGAGAATGGTAATAATTGTAA	G	15	16	Chr07	17807478	17807428
Gl_003891	_Specific_Class_I	Gl_003891_Specific_Class_I	#N/A	Contig666	775	51	CTTCCCAGTGCATAGAAGATGTGGAAAAACAAGTGGAGGAGATCGTATTG[G/A]AACATGTCGTGACTTGTCAGAAAGGGAAGCCTCTTTCATCCCTCTGGTCT	CTTCCCAGTGCATAGAAGATGTGGAAAAACAAGTGGAGGAGATCGTATTGRAACATGTCGTGACTTGTCAGAAAGGGAAGCCTCTTTCATCCCTCTGGTCT	A	195	16	Chr07	17803883	17803833
Gl_003893	_Specific_Class_I	Gl_003893_Specific_Class_I	#N/A	Contig666	952	51	TGGTGGCAAGCTTGGCAAAGAACTTGATACTGTATAACCTTAAATTGCTT[C/G]TTGTGTCTTAAGTGTTGTAGATTTCAGTTCAGTATCTTACTATGTCTTCA	TGGTGGCAAGCTTGGCAAAGAACTTGATACTGTATAACCTTAAATTGCTTSTTGTGTCTTAAGTGTTGTAGATTTCAGTTCAGTATCTTACTATGTCTTCA	G	213	4	*	0	0
Gl_003912	_Specific_Class_I	Gl_003912_Specific_Class_I	#N/A	Contig669	1885	51	CAATCAGGAGCGGTGGATCTGACGGATTGGGTTCAGTTATGCGATCAAGA[A/G]GGACGGGGGATGGATTGTATTGACAGAGACATAGCTAGCGGGGAAGAACA	CAATCAGGAGCGGTGGATCTGACGGATTGGGTTCAGTTATGCGATCAAGARGGACGGGGGATGGATTGTATTGACAGAGACATAGCTAGCGGGGAAGAACA	G	36	0	Chr03	6248496	6248546
Gl_003913	_Specific_Class_I	Gl_003913_Specific_Class_I	#N/A	Contig669	1970	51	CTAGCGGGGAAGAACACACAAAAGCAATGGATGATATGCTTGCCATATCA[C/T]TGAGGTGTATTCTTCCGGTAAATGAGAGACCTAACATCAGACAAGTATAT	CTAGCGGGGAAGAACACACAAAAGCAATGGATGATATGCTTGCCATATCAYTGAGGTGTATTCTTCCGGTAAATGAGAGACCTAACATCAGACAAGTATAT	T	46	0	Chr03	6248581	6248631
Gl_003985	_Specific_Class_I	Gl_003985_Specific_Class_I	#N/A	Contig680	323	51	TCTGTAATAAATAGAGCGATTTGCTTTTTGTTCACCTTCATTCCCAACGA[G/A]ACATACAGACAGTCGATCCTCTTCGTATTCATATAGTTTGAGGAAGCATG	TCTGTAATAAATAGAGCGATTTGCTTTTTGTTCACCTTCATTCCCAACGARACATACAGACAGTCGATCCTCTTCGTATTCATATAGTTTGAGGAAGCATG	A	11	0	Chr09	50941504	50941554
Gl_003998	_Specific_Class_I	Gl_003998_Specific_Class_I	#N/A	Contig683	458	51	AAAAGAATCTTATAGTGACGATGAGACACAGCACTCCCGAGCTGCAAATC[T/C]TTTCATTAGGTGTTCTCCAGCACCGCTAACACAACAACCAACTATGAAAG	AAAAGAATCTTATAGTGACGATGAGACACAGCACTCCCGAGCTGCAAATCYTTTCATTAGGTGTTCTCCAGCACCGCTAACACAACAACCAACTATGAAAG	C	11	16	Chr05	22593998	22593948
Gl_004053	_Specific_Class_I	Gl_004053_Specific_Class_I	#N/A	Contig689	2824	51	TTGGAAAAATCCCAAGAGGTTTAATGAAGGTTTCTTTTTTTTTTCTTACA[A/T]TTATTCTGTTATTTTTCATCAAATTTTCATCCATAATATATTTAGTTTGT	TTGGAAAAATCCCAAGAGGTTTAATGAAGGTTTCTTTTTTTTTTCTTACAWTTATTCTGTTATTTTTCATCAAATTTTCATCCATAATATATTTAGTTTGT	T	11	4	*	0	0
Gl_004065	_Specific_Class_I	Gl_004065_Specific_Class_I	#N/A	Contig693	300	51	TCTTTTCCTTCTCAATTAGCTGCACAACTTCACCCTCCAGTCCAATATCT[C/T]TCCAATTTGTTGCTGAAATATATCTGCCCAACTGGGCGATTTCTAGGAGG	TCTTTTCCTTCTCAATTAGCTGCACAACTTCACCCTCCAGTCCAATATCTYTCCAATTTGTTGCTGAAATATATCTGCCCAACTGGGCGATTTCTAGGAGG	T	14	0	Chr06	37368122	37368172
Gl_004089	_Specific_Class_I	Gl_004089_Specific_Class_I	#N/A	Contig697	779	51	TGTTTAACAGAGAAGAAGATCATTGTAGATGATGATGGCGTTTCTTCTTG[C/T]TTAAGTTAGATTTTCTTCTCTTTTCTTTGGGTTTTTTTGTTTAAATATTT	TGTTTAACAGAGAAGAAGATCATTGTAGATGATGATGGCGTTTCTTCTTGYTTAAGTTAGATTTTCTTCTCTTTTCTTTGGGTTTTTTTGTTTAAATATTT	T	18	16	Chr07	59964349	59964299
Gl_004103	_Specific_Class_I	Gl_004103_Specific_Class_I	#N/A	Contig703	90	51	TAGCTCTGCAAAACCAGAGCTTTCTTGGGGAACAAACAAATACATGGAGA[A/T]GGAGAACCTTGAAGAGCAAAGGGACTGCCTTGAATCCCCACTAATTCCTC	TAGCTCTGCAAAACCAGAGCTTTCTTGGGGAACAAACAAATACATGGAGAWGGAGAACCTTGAAGAGCAAAGGGACTGCCTTGAATCCCCACTAATTCCTC	T	10	4	*	0	0
Gl_004146	_Specific_Class_I	Gl_004146_Specific_Class_I	#N/A	Contig712	1619	51	AAGTCCAATGAAATGGATGATGAGGATGAGGATGATGATGATGAAATACT[A/G]AATTCATATCAAAGTGCATTTTAGGAATCCAAACCCCGAAAGGTAGTGTA	AAGTCCAATGAAATGGATGATGAGGATGAGGATGATGATGATGAAATACTRAATTCATATCAAAGTGCATTTTAGGAATCCAAACCCCGAAAGGTAGTGTA	G	11	4	*	0	0
Gl_004179	_Specific_Class_I	Gl_004179_Specific_Class_I	#N/A	Contig718	474	51	TTCAAAAATTTCCACCACCAATGTATAGAGTTGATCCTAATGCTGTATAA[T/C]ATAATCAATCTGACGGGGACAAGCAAGTGTGCAGAATTGTTACAACCGGT	TTCAAAAATTTCCACCACCAATGTATAGAGTTGATCCTAATGCTGTATAAYATAATCAATCTGACGGGGACAAGCAAGTGTGCAGAATTGTTACAACCGGT	C	34	4	*	0	0
Gl_004180	_Specific_Class_I	Gl_004180_Specific_Class_I	#N/A	Contig718	622	51	GAGCAAAACAATGAGCCAAATATACCAGTGAGACCATAAGCAATGGCACA[G/A]AATGGAAGGGCTTCAGGCTCCTTGGCTGATAATGCAGCTGTTCCCAATCC	GAGCAAAACAATGAGCCAAATATACCAGTGAGACCATAAGCAATGGCACARAATGGAAGGGCTTCAGGCTCCTTGGCTGATAATGCAGCTGTTCCCAATCC	A	77	0	Chr03	45707425	45707475
Gl_004212	_Specific_Class_I	Gl_004212_Specific_Class_I	#N/A	Contig724	87	51	TATCTAAGTAACTACAACGGAGGATTCAAAGTTTTGGGAAACAGCAAAGA[C/A]AAACTTTTATTTTTGCTATGATTTCACAATGGAACTGCAAAATTAGGCTT	TATCTAAGTAACTACAACGGAGGATTCAAAGTTTTGGGAAACAGCAAAGAMAAACTTTTATTTTTGCTATGATTTCACAATGGAACTGCAAAATTAGGCTT	A	117	0	Chr04	57743262	57743312
Gl_004214	_Specific_Class_I	Gl_004214_Specific_Class_I	#N/A	Contig724	229	51	GGAGGAGGGTTCACAAAAATATTGATCAGTCTAGCATTCGAGCGGAGAAG[T/A]GAACTTCGTAGATATGCCAACAGATTTCAATATGACATTTCCAAAAACCG	GGAGGAGGGTTCACAAAAATATTGATCAGTCTAGCATTCGAGCGGAGAAGWGAACTTCGTAGATATGCCAACAGATTTCAATATGACATTTCCAAAAACCG	A	100	4	*	0	0
Gl_004265	_Specific_Class_I	Gl_004265_Specific_Class_I	#N/A	Contig731	324	51	CCATCTTTGTACATCTTCCACCATTTGTCACCTAAGACATTAGTTGGAAG[T/C]CTTATCCTACCTGAGGTCCCTTTCTCTGGCCTCTCTGTCGAACCCTCTTT	CCATCTTTGTACATCTTCCACCATTTGTCACCTAAGACATTAGTTGGAAGYCTTATCCTACCTGAGGTCCCTTTCTCTGGCCTCTCTGTCGAACCCTCTTT	C	66	0	Chr05	40821967	40822017
Gl_004266	_Specific_Class_I	Gl_004266_Specific_Class_I	#N/A	Contig731	480	51	CTTGTATCAGTTCAACATGGTGTTTCTGCAGAGAGATCTCACCTTGTTGC[G/A]AGGCTGCTAATTGGCGGGGACATTGTTCCTGACAGACTTTTGATTTTGGA	CTTGTATCAGTTCAACATGGTGTTTCTGCAGAGAGATCTCACCTTGTTGCRAGGCTGCTAATTGGCGGGGACATTGTTCCTGACAGACTTTTGATTTTGGA	A	67	0	Chr05	40822123	40822173
Gl_004295	_Specific_Class_I	Gl_004295_Specific_Class_I	#N/A	Contig735	74	51	TTATAGGATAAACTGACAATATCTGAGTCAAACAATGGAGGACTCTGGAG[A/C]TAGCAGCAAGAAGAAAGGGTTGGAAGGCACAGGCTTGGATCTGCCACCCA	TTATAGGATAAACTGACAATATCTGAGTCAAACAATGGAGGACTCTGGAGMTAGCAGCAAGAAGAAAGGGTTGGAAGGCACAGGCTTGGATCTGCCACCCA	C	61	4	*	0	0
Gl_004297	_Specific_Class_I	Gl_004297_Specific_Class_I	#N/A	Contig735	479	51	TGATCGCTTGTGGTTACATTCCTGAACAACCCCATTTATGTTTATGTTAG[C/T]TTGGGATGCTTTCATGTATCTAATCAATTTATGCCAATCTTCTGTCTTTC	TGATCGCTTGTGGTTACATTCCTGAACAACCCCATTTATGTTTATGTTAGYTTGGGATGCTTTCATGTATCTAATCAATTTATGCCAATCTTCTGTCTTTC	T	232	0	Chr09	63340934	63340984
Gl_004303	_Specific_Class_I	Gl_004303_Specific_Class_I	#N/A	Contig738	116	51	ACTTGTATTTTTGGTTATTTTCAACTGTTGTCTTAATTCAACGCATGACA[T/C]CCATAGCATGAAACACTAGAGAAATATATTGTTGCAGGATCCTTTAGGTT	ACTTGTATTTTTGGTTATTTTCAACTGTTGTCTTAATTCAACGCATGACAYCCATAGCATGAAACACTAGAGAAATATATTGTTGCAGGATCCTTTAGGTT	C	15	16	Chr11	10563732	10563682
Gl_004304	_Specific_Class_I	Gl_004304_Specific_Class_I	#N/A	Contig738	255	51	GTTGCGAACACATCGGAGAAGTAACTCCCGCAATTATCACTGCCATCCTC[A/G]TCTTCCGACTGAACCCCATCGAAAGGGCCAATGCCTCTGGAGTATTCATC	GTTGCGAACACATCGGAGAAGTAACTCCCGCAATTATCACTGCCATCCTCRTCTTCCGACTGAACCCCATCGAAAGGGCCAATGCCTCTGGAGTATTCATC	G	20	16	Chr11	10563593	10563543
Gl_004305	_Specific_Class_I	Gl_004305_Specific_Class_I	#N/A	Contig738	372	51	TTGCCGCTGTCCACCAGCTGTGGGGCATCCTCATCCACCACCGCGCTTCC[G/A]ACACTGCCGCTACTAAGACGGTCCTCCACCTTCATACTGAATTGGAGGGC	TTGCCGCTGTCCACCAGCTGTGGGGCATCCTCATCCACCACCGCGCTTCCRACACTGCCGCTACTAAGACGGTCCTCCACCTTCATACTGAATTGGAGGGC	A	10	16	Chr11	10563476	10563426
Gl_004306	_Specific_Class_I	Gl_004306_Specific_Class_I	#N/A	Contig739	52	51	TTTCATTTGTTCTATCATTCCTTTCTTCTCCATCGTCAGATCTCTCTTTC[A/T]TTCCTTGCACCAAATAAAACAAATAATTTAACCAATCAAATCCCCTCGCG	TTTCATTTGTTCTATCATTCCTTTCTTCTCCATCGTCAGATCTCTCTTTCWTTCCTTGCACCAAATAAAACAAATAATTTAACCAATCAAATCCCCTCGCG	T	11	4	*	0	0
Gl_004307	_Specific_Class_I	Gl_004307_Specific_Class_I	#N/A	Contig739	129	51	TTTAACCAATCAAATCCCCTCGCGCCAAATAAGAGAGAAATCCCTTTTTT[C/T]TTCTTCTCTATTTCCTTTCCCTTCAGTTGTGATTTAGGTTTTCTGGGGAC	TTTAACCAATCAAATCCCCTCGCGCCAAATAAGAGAGAAATCCCTTTTTTYTTCTTCTCTATTTCCTTTCCCTTCAGTTGTGATTTAGGTTTTCTGGGGAC	T	12	4	*	0	0
Gl_004376	_Specific_Class_I	Gl_004376_Specific_Class_I	#N/A	Contig753	130	51	GAAAGAAACATAAAACTATGAAGAACAACATGCGTACTTGGTCTTAGATT[G/T]CTTCAACTCATCATCATTCACTAGGCTTACCCTATTAACACTTAACCTGG	GAAAGAAACATAAAACTATGAAGAACAACATGCGTACTTGGTCTTAGATTKCTTCAACTCATCATCATTCACTAGGCTTACCCTATTAACACTTAACCTGG	T	14	16	Chr05	1868271	1868221
Gl_004385	_Specific_Class_I	Gl_004385_Specific_Class_I	#N/A	Contig755	221	51	CATCTTCTTATTTTATGGCATATGAGATGTGGGTCAAAATGGAGGGGCCA[T/C]TTTAGACATTAGGAGGCGGCCAAATCTTGTCAAGTAATTCCTCGACTCGA	CATCTTCTTATTTTATGGCATATGAGATGTGGGTCAAAATGGAGGGGCCAYTTTAGACATTAGGAGGCGGCCAAATCTTGTCAAGTAATTCCTCGACTCGA	C	82	0	Chr06	46671386	46671436
Gl_004386	_Specific_Class_I	Gl_004386_Specific_Class_I	#N/A	Contig755	421	51	TCTTCAGCAGTGAAATCGTGGTTGGCAGCAGACTGTGGGGAAAGCCTCCT[A/T]ATGTAAGAGTACTTCTCATCAGGAGCAGTAATTGATTCTTTCAGCGACTG	TCTTCAGCAGTGAAATCGTGGTTGGCAGCAGACTGTGGGGAAAGCCTCCTWATGTAAGAGTACTTCTCATCAGGAGCAGTAATTGATTCTTTCAGCGACTG	T	91	0	Chr06	46672064	46672114
Gl_004390	_Specific_Class_I	Gl_004390_Specific_Class_I	#N/A	Contig756	334	51	AAGAAGAAAAAAGTGCACTTTGCTGAAGATGTGGTTGATCCAAGAAAGGA[T/C]GGAGAAGAATTCAGAAAACAGCTGAAAAATCGTGTTAGAATCAACAATTC	AAGAAGAAAAAAGTGCACTTTGCTGAAGATGTGGTTGATCCAAGAAAGGAYGGAGAAGAATTCAGAAAACAGCTGAAAAATCGTGTTAGAATCAACAATTC	C	15	16	Chr09	1370908	1370858
Gl_004391	_Specific_Class_I	Gl_004391_Specific_Class_I	#N/A	Contig756	550	51	CGATTAGCTTACTCCTGCTAATTTTTTTTAAAGTACCAAAAAAAAAAAAG[A/G]ACACAGATTTTGGTCTTTAATTATTGTACAATCAAATTTGAAATTTGTGT	CGATTAGCTTACTCCTGCTAATTTTTTTTAAAGTACCAAAAAAAAAAAAGRACACAGATTTTGGTCTTTAATTATTGTACAATCAAATTTGAAATTTGTGT	G	18	16	Chr09	1370692	1370642
Gl_004414	_Specific_Class_I	Gl_004414_Specific_Class_I	#N/A	Contig760	808	51	TGGCCTCCTAGATATGAAAATTTCTTGCTACGATGCCTCAATCTTTCAGA[T/G]ATAGCAAAATTGTTGGTCTTCAACAACAGAGGTTGCCAGCCTGATCCTTT	TGGCCTCCTAGATATGAAAATTTCTTGCTACGATGCCTCAATCTTTCAGAKATAGCAAAATTGTTGGTCTTCAACAACAGAGGTTGCCAGCCTGATCCTTT	G	16	4	*	0	0
Gl_004471	_Specific_Class_I	Gl_004471_Specific_Class_I	#N/A	Contig770	2362	51	GCTCTGATTGCAGTCACATATTACAGTTACAAAGGTCTCTTACAACTCTC[A/G]GATTGGATGAATGAAGTTGAACTGCAACGAGCAAGACGAAGACGTTCACG	GCTCTGATTGCAGTCACATATTACAGTTACAAAGGTCTCTTACAACTCTCRGATTGGATGAATGAAGTTGAACTGCAACGAGCAAGACGAAGACGTTCACG	G	29	16	Chr10	55873759	55873709
Gl_004476	_Specific_Class_I	Gl_004476_Specific_Class_I	#N/A	Contig771	188	51	AATCTCTGCTCCACCTCAACCGACGGTAAACTCGGTGGCAAACCCAGTTC[A/G]TCATCCGAAGCTTCAAATAGAAACCCTAACTCCGGCCTCGACTCGCCGGA	AATCTCTGCTCCACCTCAACCGACGGTAAACTCGGTGGCAAACCCAGTTCRTCATCCGAAGCTTCAAATAGAAACCCTAACTCCGGCCTCGACTCGCCGGA	G	155	16	Chr07	504749	504699
Gl_004482	_Specific_Class_I	Gl_004482_Specific_Class_I	#N/A	Contig771	524	51	TTATTATCGTCCAAGTCAACTCGAGCGAGTTTTGTATTGGGCACCGAGTT[A/G]GCCTCTGACTCTTCCCGGGCTCTCTTCTTATTTCCTTCGTTATCCTCCAT	TTATTATCGTCCAAGTCAACTCGAGCGAGTTTTGTATTGGGCACCGAGTTRGCCTCTGACTCTTCCCGGGCTCTCTTCTTATTTCCTTCGTTATCCTCCAT	G	49	16	Chr07	504413	504363
Gl_004485	_Specific_Class_I	Gl_004485_Specific_Class_I	#N/A	Contig773	100	51	ACTAGGAAAAAAAGAAGGTGAAACTGAAATACAACACAAACTTGTCCGGT[G/A]AATTAGAAACAAAGAAACAAGAATGCAAAGCTCAAAGGTTGAAGTTTATT	ACTAGGAAAAAAAGAAGGTGAAACTGAAATACAACACAAACTTGTCCGGTRAATTAGAAACAAAGAAACAAGAATGCAAAGCTCAAAGGTTGAAGTTTATT	A	44	0	Chr08	50796533	50796583
Gl_004535	_Specific_Class_I	Gl_004535_Specific_Class_I	#N/A	Contig780	269	51	TAAGATTGTGGGGTTTGATTTTGTAAAGCAGCCGCCATTAATAAAGGGTT[T/A]TTAAGAAACTCAGTCCATTTGGTTTCTTCTTCTTCTTCTTCTTCTTCTTC	TAAGATTGTGGGGTTTGATTTTGTAAAGCAGCCGCCATTAATAAAGGGTTWTTAAGAAACTCAGTCCATTTGGTTTCTTCTTCTTCTTCTTCTTCTTCTTC	A	10	4	*	0	0
Gl_004551	_Specific_Class_I	Gl_004551_Specific_Class_I	#N/A	Contig784	2299	51	ATACATTACGCGCAAGGCTTAAAAGGTATACAAAATCTTCAAAAGACAAC[C/G]TAACGACCCAAAGGAGGAAAATACCTGGTAGGAACCATGCCCAGGATGCT	ATACATTACGCGCAAGGCTTAAAAGGTATACAAAATCTTCAAAAGACAACSTAACGACCCAAAGGAGGAAAATACCTGGTAGGAACCATGCCCAGGATGCT	G	22	16	Chr11	61851890	61851840
Gl_004558	_Specific_Class_I	Gl_004558_Specific_Class_I	#N/A	Contig785	185	51	CTCTTATTAGCACTAGTGGGAGAAGTTGGAGAGCTGTCAGAGATATTCCA[A/G]TGGAAAGGGGAAGTTGGGAAAGGACTGCCTAACTGGAGTGCTGATGAGAA	CTCTTATTAGCACTAGTGGGAGAAGTTGGAGAGCTGTCAGAGATATTCCARTGGAAAGGGGAAGTTGGGAAAGGACTGCCTAACTGGAGTGCTGATGAGAA	G	111	4	*	0	0
Gl_004559	_Specific_Class_I	Gl_004559_Specific_Class_I	#N/A	Contig785	245	51	GAAGTTGGGAAAGGACTGCCTAACTGGAGTGCTGATGAGAAAGAACACTT[G/A]GAAGATGAGCTTTCCGATGTTTTGCTTTATCTTGTTCGTTTAGCTGATGT	GAAGTTGGGAAAGGACTGCCTAACTGGAGTGCTGATGAGAAAGAACACTTRGAAGATGAGCTTTCCGATGTTTTGCTTTATCTTGTTCGTTTAGCTGATGT	A	117	16	Chr01	8152478	8152428
Gl_004597	_Specific_Class_I	Gl_004597_Specific_Class_I	#N/A	Contig789	949	51	TATTCTTGGAGCCTCCAGGGGAATTTGTCGTTGGCCCACTTCCTCAACTC[C/G]TTGATCCCCAAATTCCTCCTAAATATAAGCCTAAGAAATTCAAGGACTAT	TATTCTTGGAGCCTCCAGGGGAATTTGTCGTTGGCCCACTTCCTCAACTCSTTGATCCCCAAATTCCTCCTAAATATAAGCCTAAGAAATTCAAGGACTAT	G	118	0	Chr12	3248237	3248287
Gl_004598	_Specific_Class_I	Gl_004598_Specific_Class_I	#N/A	Contig789	1032	51	AAGAAATTCAAGGACTATAGTTATTGTAAATTTCACAAACTACCCCAGTA[C/A]TGAACCCAAATTGCATGCCCTATTATTTTTCCTTTTTTCTTTTTTTGTAC	AAGAAATTCAAGGACTATAGTTATTGTAAATTTCACAAACTACCCCAGTAMTGAACCCAAATTGCATGCCCTATTATTTTTCCTTTTTTCTTTTTTTGTAC	A	50	0	Chr12	3248320	3248370
Gl_004599	_Specific_Class_I	Gl_004599_Specific_Class_I	#N/A	Contig789	1103	51	TATTATTTTTCCTTTTTTCTTTTTTTGTACTACGTAGTAATAATTGTGTG[C/T]TGTATTTCGGCCAAAATAGAAATTTGTGTGAGGGTATGCCCTAAGGTTTA	TATTATTTTTCCTTTTTTCTTTTTTTGTACTACGTAGTAATAATTGTGTGYTGTATTTCGGCCAAAATAGAAATTTGTGTGAGGGTATGCCCTAAGGTTTA	T	10	0	Chr12	3248391	3248441
Gl_004611	_Specific_Class_I	Gl_004611_Specific_Class_I	#N/A	Contig791	284	51	GGATTAACAAATGGGCGAGGCGGGCATCCTCTGTTTTCCTTTGGAGTTAT[G/T]ACTGATGTCCAGTATGCTGATATCCCTAATGGCCACTCGTTCCTCGGAGT	GGATTAACAAATGGGCGAGGCGGGCATCCTCTGTTTTCCTTTGGAGTTATKACTGATGTCCAGTATGCTGATATCCCTAATGGCCACTCGTTCCTCGGAGT	T	13	16	Chr03	32919731	32919681
Gl_004612	_Specific_Class_I	Gl_004612_Specific_Class_I	#N/A	Contig791	338	51	GATGTCCAGTATGCTGATATCCCTAATGGCCACTCGTTCCTCGGAGTTCC[A/C]CGGTTTTATCGACATAGTATGCTCGTCTTGCAAAGGGCAGTCAAGAGCTG	GATGTCCAGTATGCTGATATCCCTAATGGCCACTCGTTCCTCGGAGTTCCMCGGTTTTATCGACATAGTATGCTCGTCTTGCAAAGGGCAGTCAAGAGCTG	C	15	16	Chr03	32919677	32919627
Gl_004613	_Specific_Class_I	Gl_004613_Specific_Class_I	#N/A	Contig791	557	51	AAGGGTCCTGTTTATCATATGATTGGGAATCATTGTCTTTACAATCTCCC[A/T]AGGGATAAGTTACTTCCTTTATTGAAGATCCCGAATCTTGATGGCGGTCG	AAGGGTCCTGTTTATCATATGATTGGGAATCATTGTCTTTACAATCTCCCWAGGGATAAGTTACTTCCTTTATTGAAGATCCCGAATCTTGATGGCGGTCG	T	19	16	Chr03	32919458	32919408
Gl_004614	_Specific_Class_I	Gl_004614_Specific_Class_I	#N/A	Contig791	707	51	GATGGTTATGATATCAGTGCAATCGGATGGCCTCATGACCATCCAAAAAC[G/A]TTGGAGGCATTGAAGTTCTTGAGAGAAAGAAACCCAAACTCCGATAAAAA	GATGGTTATGATATCAGTGCAATCGGATGGCCTCATGACCATCCAAAAACRTTGGAGGCATTGAAGTTCTTGAGAGAAAGAAACCCAAACTCCGATAAAAA	A	21	16	Chr03	32919308	32919258
Gl_004648	_Specific_Class_I	Gl_004648_Specific_Class_I	#N/A	Contig797	1301	51	GCCTCAAGTATATTATCCAACCATGTGATTCTGGTGGTGCTAGCCAAGTT[C/A]TTGATGATGCCCCATTTTTTCAATTTAATGTTGAAGGTCAATGAACATCA	GCCTCAAGTATATTATCCAACCATGTGATTCTGGTGGTGCTAGCCAAGTTMTTGATGATGCCCCATTTTTTCAATTTAATGTTGAAGGTCAATGAACATCA	A	13	16	Chr12	12898521	12898471
Gl_004666	_Specific_Class_I	Gl_004666_Specific_Class_I	#N/A	Contig800	2105	51	CCCGGATCACCCACTGAAAGAAACGGTCCTCAGTGGCAATGAAAAAGGAA[C/G]TCGAAGCTGATATAGCAGGTACAAGAAGTCTAGAATGCTATACCGATTTC	CCCGGATCACCCACTGAAAGAAACGGTCCTCAGTGGCAATGAAAAAGGAASTCGAAGCTGATATAGCAGGTACAAGAAGTCTAGAATGCTATACCGATTTC	G	108	16	Chr05	5785888	5785838
Gl_004667	_Specific_Class_I	Gl_004667_Specific_Class_I	#N/A	Contig800	2175	51	TACAAGAAGTCTAGAATGCTATACCGATTTCCTAAAATCGTTGCAAACCC[G/C]GCTCAACAGCTGGATATTTCAGTGTGAAGTTTTGTGTTAATATTAATGAG	TACAAGAAGTCTAGAATGCTATACCGATTTCCTAAAATCGTTGCAAACCCSGCTCAACAGCTGGATATTTCAGTGTGAAGTTTTGTGTTAATATTAATGAG	C	88	4	*	0	0
Gl_004668	_Specific_Class_I	Gl_004668_Specific_Class_I	#N/A	Contig800	2244	51	TCAGTGTGAAGTTTTGTGTTAATATTAATGAGAGTTTTGCAGGTTGACAA[G/T]AACAGCAATTTTGTCCAGCACTAGCTGATTATTAATTTTGATTGTATATT	TCAGTGTGAAGTTTTGTGTTAATATTAATGAGAGTTTTGCAGGTTGACAAKAACAGCAATTTTGTCCAGCACTAGCTGATTATTAATTTTGATTGTATATT	T	55	16	Chr05	5785749	5785699
Gl_004669	_Specific_Class_I	Gl_004669_Specific_Class_I	#N/A	Contig800	2375	51	TTGATGTCATGTTTGTTTGCTTTTAGAGTTCTATTTATTATGTATAACAT[T/C]ACTCTGTTACTTTGTGTACCTAAAATCCTATGAGAATTAAGAACTCAGAG	TTGATGTCATGTTTGTTTGCTTTTAGAGTTCTATTTATTATGTATAACATYACTCTGTTACTTTGTGTACCTAAAATCCTATGAGAATTAAGAACTCAGAG	C	29	16	Chr05	5785619	5785569
Gl_004670	_Specific_Class_I	Gl_004670_Specific_Class_I	#N/A	Contig801	114	51	AGTTGAAAGAATGGGGTCTTCTTCTTGTTCAGATGGAAGCTTGAAGCAAC[A/G]ATTAGAGGAATTACAGAAACAGCTTGGAAAGAAACAGAGATTCGAGGACG	AGTTGAAAGAATGGGGTCTTCTTCTTGTTCAGATGGAAGCTTGAAGCAACRATTAGAGGAATTACAGAAACAGCTTGGAAAGAAACAGAGATTCGAGGACG	G	22	16	Chr10	15565644	15565594
Gl_004693	_Specific_Class_I	Gl_004693_Specific_Class_I	#N/A	Contig804	179	51	TATCTAATTAGCTTCCCAAAAACCTAAAATCTTTCAGCTGTCATTACTAC[T/G]GGAGTTGCTTCAGTATGTTTTCTTACCAGATATGGACCCCTCTGAACAGC	TATCTAATTAGCTTCCCAAAAACCTAAAATCTTTCAGCTGTCATTACTACKGGAGTTGCTTCAGTATGTTTTCTTACCAGATATGGACCCCTCTGAACAGC	G	59	16	Chr09	51054692	51054642
Gl_004701	_Specific_Class_I	Gl_004701_Specific_Class_I	#N/A	Contig805	107	51	TCTTGACACCTTACCTGCTTCAGCAGAAAAGCTTTTGATTGATTACATAG[A/T]CCATTTGCCCTACAGCCAGGTTGCTAACCAATTCCTTTAGAGATCCTTTC	TCTTGACACCTTACCTGCTTCAGCAGAAAAGCTTTTGATTGATTACATAGWCCATTTGCCCTACAGCCAGGTTGCTAACCAATTCCTTTAGAGATCCTTTC	T	11	0	Chr09	11546290	11546340
Gl_004703	_Specific_Class_I	Gl_004703_Specific_Class_I	#N/A	Contig806	147	51	AATTCTTTACAGTACGTTCCATCAATGGCAGAAGACGAAGCCGTTGATCC[G/C]ATCCGACCCGAATTCCCGACGGCAAGGGTCAAAAAGATCATGAAACTTGA	AATTCTTTACAGTACGTTCCATCAATGGCAGAAGACGAAGCCGTTGATCCSATCCGACCCGAATTCCCGACGGCAAGGGTCAAAAAGATCATGAAACTTGA	C	31	0	Chr05	49364758	49364808
Gl_004708	_Specific_Class_I	Gl_004708_Specific_Class_I	#N/A	Contig806	576	51	GCTCCGATTCAGATAAACGATGCATAGCATTTCCTTTTTTTTTTATTAGC[G/T]AACTCTACAGTAAATGCTTGTTTGCTTTTTATAAGTTTCCTTGTACTCGA	GCTCCGATTCAGATAAACGATGCATAGCATTTCCTTTTTTTTTTATTAGCKAACTCTACAGTAAATGCTTGTTTGCTTTTTATAAGTTTCCTTGTACTCGA	T	16	0	Chr05	49365187	49365237
Gl_004744	_Specific_Class_I	Gl_004744_Specific_Class_I	#N/A	Contig813	1719	51	AGTTTTTACTTGGTATAGCCATAAATCATCAAGGGCTTCATACGCAAATC[G/A]GTCGTTGTGATTGGTGAGGTCTCTGATGTCATGAAATCTAAACCCTTCCT	AGTTTTTACTTGGTATAGCCATAAATCATCAAGGGCTTCATACGCAAATCRGTCGTTGTGATTGGTGAGGTCTCTGATGTCATGAAATCTAAACCCTTCCT	A	22	16	Chr12	31284291	31284241
Gl_004758	_Specific_Class_I	Gl_004758_Specific_Class_I	#N/A	Contig814	1519	51	ACCAAGTATGACAAGTCGTTTTGCCCATATATATGCTATTATTCATGGGA[C/T]TTTTGTGTTATGTGGCTTCAAAGTTCAAACATCTGCAGTTAAAGACAATA	ACCAAGTATGACAAGTCGTTTTGCCCATATATATGCTATTATTCATGGGAYTTTTGTGTTATGTGGCTTCAAAGTTCAAACATCTGCAGTTAAAGACAATA	T	23	0	Chr06	44537934	44537984
Gl_004759	_Specific_Class_I	Gl_004759_Specific_Class_I	#N/A	Contig815	930	51	ACAGATAAACAAGGCTAGTAAAAACTCGAGTTCACCGAAACCAAAACCGA[A/G]ACCCCATTTTTCTAATGAGAAGGAAACCATGAAGATGAAGCCTAGGAGGC	ACAGATAAACAAGGCTAGTAAAAACTCGAGTTCACCGAAACCAAAACCGARACCCCATTTTTCTAATGAGAAGGAAACCATGAAGATGAAGCCTAGGAGGC	G	13	16	Chr09	12619916	12619866
Gl_004764	_Specific_Class_I	Gl_004764_Specific_Class_I	#N/A	Contig816	321	51	TGTAGCAAAAGGTGCGTTCCCGAAATTGACCTCGATGATTCCCACGACCG[T/G]TAGTGAAACTGACACAAATACATCGAACGCCTCGCCATAACGTACCGTCT	TGTAGCAAAAGGTGCGTTCCCGAAATTGACCTCGATGATTCCCACGACCGKTAGTGAAACTGACACAAATACATCGAACGCCTCGCCATAACGTACCGTCT	G	13	0	Chr06	42930394	42930444
Gl_004778	_Specific_Class_I	Gl_004778_Specific_Class_I	#N/A	Contig821	3036	51	CTCAAGTCGCCGTACTTTTTCAACTGATTCTCCGAGCAAAACAACATTTT[T/C]ATATCATTTGCAGAAACAGTGCTAGCTTGTACATTCTTTTGCCCTTGAGA	CTCAAGTCGCCGTACTTTTTCAACTGATTCTCCGAGCAAAACAACATTTTYATATCATTTGCAGAAACAGTGCTAGCTTGTACATTCTTTTGCCCTTGAGA	C	52	16	Chr09	752749	752699
Gl_004779	_Specific_Class_I	Gl_004779_Specific_Class_I	#N/A	Contig821	3093	51	TTTGCAGAAACAGTGCTAGCTTGTACATTCTTTTGCCCTTGAGAATCAAC[A/G]AAGTTCAATTGAGGACTAAGGAGAAAATCCATGTGGGACTCAACTGAAAC	TTTGCAGAAACAGTGCTAGCTTGTACATTCTTTTGCCCTTGAGAATCAACRAAGTTCAATTGAGGACTAAGGAGAAAATCCATGTGGGACTCAACTGAAAC	G	28	16	Chr09	752692	752642
Gl_004782	_Specific_Class_I	Gl_004782_Specific_Class_I	#N/A	Contig821	3328	51	GATGCTTGTTGCCTTAGTGGGAAGTGAGAGCGATGCGAAATACGAAATAC[T/A]TTGCAGCGAACTTTTTATCTGCTGCAGAAGCTAATCATCAGCACAACAGA	GATGCTTGTTGCCTTAGTGGGAAGTGAGAGCGATGCGAAATACGAAATACWTTGCAGCGAACTTTTTATCTGCTGCAGAAGCTAATCATCAGCACAACAGA	A	89	16	Chr09	752457	752407
Gl_004783	_Specific_Class_I	Gl_004783_Specific_Class_I	#N/A	Contig821	3388	51	ACTTTTTATCTGCTGCAGAAGCTAATCATCAGCACAACAGAAGATGTCTG[G/T]TTTTTTTTTTTTTGAAATAATGTAAGCAAGGCAATTGTTTTATTTATTTC	ACTTTTTATCTGCTGCAGAAGCTAATCATCAGCACAACAGAAGATGTCTGKTTTTTTTTTTTTTGAAATAATGTAAGCAAGGCAATTGTTTTATTTATTTC	T	19	4	*	0	0
Gl_004784	_Specific_Class_I	Gl_004784_Specific_Class_I	#N/A	Contig821	3485	51	TTTCATGTTTGTATTTGTTGTAGCAATGGAGCAGTCGTTGAGTAATAATA[A/G]TATGTCCTGATGATCAGAGCAAACTATGTAACCTTAAAATCCCCTATCTT	TTTCATGTTTGTATTTGTTGTAGCAATGGAGCAGTCGTTGAGTAATAATARTATGTCCTGATGATCAGAGCAAACTATGTAACCTTAAAATCCCCTATCTT	G	94	16	Chr09	752299	752249
Gl_004803	_Specific_Class_I	Gl_004803_Specific_Class_I	#N/A	Contig824	1526	51	AATGCATACAAGTATCGGGATTCCAAGTCAAAGCTTCCACTATGCAGTCT[T/A]GATTGCTACAAAGCAATACATGCAAAGGCTCAACCTTTAATTGCATGTTG	AATGCATACAAGTATCGGGATTCCAAGTCAAAGCTTCCACTATGCAGTCTWGATTGCTACAAAGCAATACATGCAAAGGCTCAACCTTTAATTGCATGTTG	A	47	16	Chr05	7056258	7056208
Gl_004834	_Specific_Class_I	Gl_004834_Specific_Class_I	#N/A	Contig829	450	51	AGAGTCCCTTGTGGACCATCGAAGGGGTAGCCATCTCCATGATCGCCACT[A/G]TGGAAGCCAATTTCGATATCAGCGATGTAGTCTTCCGGTATTTCCTCGAA	AGAGTCCCTTGTGGACCATCGAAGGGGTAGCCATCTCCATGATCGCCACTRTGGAAGCCAATTTCGATATCAGCGATGTAGTCTTCCGGTATTTCCTCGAA	G	26	16	Chr11	55133211	55133161
Gl_004843	_Specific_Class_I	Gl_004843_Specific_Class_I	#N/A	Contig833	141	51	CTTCCCCGAAATCACTACTCCTTATCACCGCCACCGCTGCTAATTATGTT[C/A]TTCCTTGTAATAGGCGCTTGAGATTTCCATTTTCTTCACCGAAGGCTATT	CTTCCCCGAAATCACTACTCCTTATCACCGCCACCGCTGCTAATTATGTTMTTCCTTGTAATAGGCGCTTGAGATTTCCATTTTCTTCACCGAAGGCTATT	A	22	0	Chr05	63646533	63646583
Gl_004846	_Specific_Class_I	Gl_004846_Specific_Class_I	#N/A	Contig833	800	51	TCTGTATTAAATTCTATTTTGATGGTTCTATTGTGTTTGAACTTCATGCT[T/C]CCTTGAAATGAAGGCAAAATCTCGAATTTCTTCGAGTTTCATGTACTGTT	TCTGTATTAAATTCTATTTTGATGGTTCTATTGTGTTTGAACTTCATGCTYCCTTGAAATGAAGGCAAAATCTCGAATTTCTTCGAGTTTCATGTACTGTT	C	37	0	Chr05	63647534	63647584
Gl_004895	_Specific_Class_I	Gl_004895_Specific_Class_I	#N/A	Contig842	415	51	GGCAGCTCCTCGCGAAAACTTCCTTGCAAATAAAAAGCAGGGAACAAATG[T/A]AGAGTTAGTTTGACACCACTCCGTCCGGGCTTCGCTCTCGTAGTGTACAT	GGCAGCTCCTCGCGAAAACTTCCTTGCAAATAAAAAGCAGGGAACAAATGWAGAGTTAGTTTGACACCACTCCGTCCGGGCTTCGCTCTCGTAGTGTACAT	A	28	0	Chr10	53245421	53245471
Gl_004904	_Specific_Class_I	Gl_004904_Specific_Class_I	#N/A	Contig844	178	51	TGCTTGGCTCGCGTCACCGCTGGGGTCGCCGTCGGAGGCGCTGTTGGCGG[C/T]GCCGTTGGTGCTGTTTATGGGACTTATGAGGCAATTAGGTACAAGGTTCC	TGCTTGGCTCGCGTCACCGCTGGGGTCGCCGTCGGAGGCGCTGTTGGCGGYGCCGTTGGTGCTGTTTATGGGACTTATGAGGCAATTAGGTACAAGGTTCC	T	125	4	*	0	0
Gl_004905	_Specific_Class_I	Gl_004905_Specific_Class_I	#N/A	Contig844	363	51	AATCCATTGTGGGAAGTCCTACTAAACCAATTCATTGTTTGTGTTGAAGA[C/T]CTTGAGAATGTATTTCTCAGAATGGTGCTTAGCTTTAGATTTAAAAAGAA	AATCCATTGTGGGAAGTCCTACTAAACCAATTCATTGTTTGTGTTGAAGAYCTTGAGAATGTATTTCTCAGAATGGTGCTTAGCTTTAGATTTAAAAAGAA	T	250	16	Chr11	51466024	51465974
Gl_004913	_Specific_Class_I	Gl_004913_Specific_Class_I	#N/A	Contig845	573	51	AGAAATAGAGATGCAGCTGTGAGATCAAGGGAGAGGAAGAAGATGTATGT[C/T]AAGGATCTGGAGATGAAGAGTAGGTATTTAGAAGGGGAATGTAGGAGACT	AGAAATAGAGATGCAGCTGTGAGATCAAGGGAGAGGAAGAAGATGTATGTYAAGGATCTGGAGATGAAGAGTAGGTATTTAGAAGGGGAATGTAGGAGACT	T	28	16	Chr12	830667	830617
Gl_004930	_Specific_Class_I	Gl_004930_Specific_Class_I	#N/A	Contig849	130	51	CTTCGGCTGCCGTCCCGTCTTGACTCTTCCCCTCAAGGACTTCTGAGCTA[A/G]TTAGCATTGCCAATCCGATGAAGCATGTTTTAAAGCTTTTCTCTCTGTTG	CTTCGGCTGCCGTCCCGTCTTGACTCTTCCCCTCAAGGACTTCTGAGCTARTTAGCATTGCCAATCCGATGAAGCATGTTTTAAAGCTTTTCTCTCTGTTG	G	45	4	*	0	0
Gl_004944	_Specific_Class_I	Gl_004944_Specific_Class_I	#N/A	Contig852	882	51	ACAACACTATCCCGCAAGGTTCTTTGATTCAGATTACAGTAATTAGGCAA[G/A]AAATTGTTGAGCAATCTCCAGACATGTATTTTAACTTTTGCTGGTATGCG	ACAACACTATCCCGCAAGGTTCTTTGATTCAGATTACAGTAATTAGGCAARAAATTGTTGAGCAATCTCCAGACATGTATTTTAACTTTTGCTGGTATGCG	A	38	4	*	0	0
Gl_004945	_Specific_Class_I	Gl_004945_Specific_Class_I	#N/A	Contig852	933	51	AAATTGTTGAGCAATCTCCAGACATGTATTTTAACTTTTGCTGGTATGCG[T/C]ATAGCCCATAAAGACCTGTAAAAATCCTTGTAACCCACAGTGTTAGGATT	AAATTGTTGAGCAATCTCCAGACATGTATTTTAACTTTTGCTGGTATGCGYATAGCCCATAAAGACCTGTAAAAATCCTTGTAACCCACAGTGTTAGGATT	C	81	4	*	0	0
Gl_004948	_Specific_Class_I	Gl_004948_Specific_Class_I	#N/A	Contig854	72	51	CTAAGGGTGTATAAAAAAAACTTCTCAATAAGACAACCTATAAGCCCAAA[A/G]ATAACTACCTACACGAAGCAGTTTCTGGTAGTGGAATTTGGGAAATGTAC	CTAAGGGTGTATAAAAAAAACTTCTCAATAAGACAACCTATAAGCCCAAARATAACTACCTACACGAAGCAGTTTCTGGTAGTGGAATTTGGGAAATGTAC	G	71	0	Chr08	37935800	37935850
Gl_004949	_Specific_Class_I	Gl_004949_Specific_Class_I	#N/A	Contig854	136	51	CGAAGCAGTTTCTGGTAGTGGAATTTGGGAAATGTACTACAAAAACAATT[T/C]AACCAAGCAAGCTCTCCCAACGACATTTAAGAGCCTCATATGCTTTAGGA	CGAAGCAGTTTCTGGTAGTGGAATTTGGGAAATGTACTACAAAAACAATTYAACCAAGCAAGCTCTCCCAACGACATTTAAGAGCCTCATATGCTTTAGGA	C	83	0	Chr08	37935864	37935914
Gl_004957	_Specific_Class_I	Gl_004957_Specific_Class_I	#N/A	Contig855	707	51	GAAGAACACAAGAAGAAAGTGGAAGCAAAGAACGCATTGGAGAATTACGC[T/C]TACAACATGAGAAACACAGTGAAAGATGAAAAGATTGGTTCAAAGCTCTC	GAAGAACACAAGAAGAAAGTGGAAGCAAAGAACGCATTGGAGAATTACGCYTACAACATGAGAAACACAGTGAAAGATGAAAAGATTGGTTCAAAGCTCTC	C	366	16	Chr02	62029762	62029712
Gl_004972	_Specific_Class_I	Gl_004972_Specific_Class_I	#N/A	Contig859	227	51	CAGCAAAGCTTCAAGGAATCTTAAATTTTTTCAGATACTGAAAATTCCCT[C/G]TAGTAGTTAAAAGGAAGCTCTCTAAGGAATCTGCGTATTTTTGCAGATGG	CAGCAAAGCTTCAAGGAATCTTAAATTTTTTCAGATACTGAAAATTCCCTSTAGTAGTTAAAAGGAAGCTCTCTAAGGAATCTGCGTATTTTTGCAGATGG	G	114	16	Chr08	54735416	54735366
Gl_004973	_Specific_Class_I	Gl_004973_Specific_Class_I	#N/A	Contig859	295	51	CTCTCTAAGGAATCTGCGTATTTTTGCAGATGGTGAAGCTTCCATGCTAA[G/T]TGCTAAGTAAAGAAATGGTGAACTTACTCGAGTCAAAAACACATTCATTT	CTCTCTAAGGAATCTGCGTATTTTTGCAGATGGTGAAGCTTCCATGCTAAKTGCTAAGTAAAGAAATGGTGAACTTACTCGAGTCAAAAACACATTCATTT	T	164	16	Chr08	54735348	54735298
Gl_005007	_Specific_Class_I	Gl_005007_Specific_Class_I	#N/A	Contig863	145	51	ACCACTTCTTTTTCACCCTGTCAAGTGCACCTTCTTCATTTCCAAGTTTA[C/T]TTAACACCACTTTTGTTTCTCGTAGCCTTACTGCATAATCCTTCTTCCAT	ACCACTTCTTTTTCACCCTGTCAAGTGCACCTTCTTCATTTCCAAGTTTAYTTAACACCACTTTTGTTTCTCGTAGCCTTACTGCATAATCCTTCTTCCAT	T	68	16	Chr08	40031465	40031415
Gl_005008	_Specific_Class_I	Gl_005008_Specific_Class_I	#N/A	Contig863	296	51	TGCTTCAACCTGCCCTGATTTTACTTCCACTAAGAACTTGGCATCATCAC[C/T]GAAAACTTGACTCCTCTGCTCGAACTCCTCTGCCAGCCGACTTATAACAC	TGCTTCAACCTGCCCTGATTTTACTTCCACTAAGAACTTGGCATCATCACYGAAAACTTGACTCCTCTGCTCGAACTCCTCTGCCAGCCGACTTATAACAC	T	66	4	*	0	0
Gl_005024	_Specific_Class_I	Gl_005024_Specific_Class_I	#N/A	Contig868	277	51	AATGACCGGAATTTGTCCCACCAATGCTTACCTCTGTCCTTCCTGATTGC[G/A]TTGTCCTTTCGATGTAAAGTGTTATCAAGGAAATATGCCAAGCAACCCGC	AATGACCGGAATTTGTCCCACCAATGCTTACCTCTGTCCTTCCTGATTGCRTTGTCCTTTCGATGTAAAGTGTTATCAAGGAAATATGCCAAGCAACCCGC	A	73	0	Chr03	33812829	33812879
Gl_005025	_Specific_Class_I	Gl_005025_Specific_Class_I	#N/A	Contig868	442	51	ACAGGACCATAGCCATTGATTGCAGTATACTCATTGAAGTACTGTGGCAC[G/A]GATAAGCCCATAAAAACAGAGAAGCCTAATATAAACTTCGTACGGAAGCT	ACAGGACCATAGCCATTGATTGCAGTATACTCATTGAAGTACTGTGGCACRGATAAGCCCATAAAAACAGAGAAGCCTAATATAAACTTCGTACGGAAGCT	A	73	0	Chr03	33813089	33813139
Gl_005027	_Specific_Class_I	Gl_005027_Specific_Class_I	#N/A	Contig869	117	51	GTTAGAAACATTCCTTTGGATTGCAGACCCGAAGAACTTCGAATCCCTTT[C/T]GAGAGATTTGGGCTCGTTAGGGATGTTTATATCCCTAAAGACTACTACAC	GTTAGAAACATTCCTTTGGATTGCAGACCCGAAGAACTTCGAATCCCTTTYGAGAGATTTGGGCTCGTTAGGGATGTTTATATCCCTAAAGACTACTACAC	T	20	4	*	0	0
Gl_005039	_Specific_Class_I	Gl_005039_Specific_Class_I	#N/A	Contig869	765	51	CCTTCTGGGTCTAGATCGAGATCTGCTGACCTTCACGTAGGCATAGCAGA[C/T]AAGTAGCAAACTTTAGCCTCTGGGTGCATATGGCATCTATATCAGATGGT	CCTTCTGGGTCTAGATCGAGATCTGCTGACCTTCACGTAGGCATAGCAGAYAAGTAGCAAACTTTAGCCTCTGGGTGCATATGGCATCTATATCAGATGGT	T	93	0	Chr11	59315679	59315729
Gl_005040	_Specific_Class_I	Gl_005040_Specific_Class_I	#N/A	Contig869	879	51	ATTAGTCTTTTTGTGTGCTTATCTCTATCATTTTGAATGGGACATCTAAA[T/A]TTGTGGCTTGCTTTCATATTTGTTCTATCTAAACACTGTAACGAAACAAC	ATTAGTCTTTTTGTGTGCTTATCTCTATCATTTTGAATGGGACATCTAAAWTTGTGGCTTGCTTTCATATTTGTTCTATCTAAACACTGTAACGAAACAAC	A	54	0	Chr11	59315793	59315843
Gl_005049	_Specific_Class_I	Gl_005049_Specific_Class_I	#N/A	Contig871	288	51	AAATTAAACAAGAACACCTAGTCACATTAGTAACCAAGCTATGTTTTCTT[T/C]CGGCAGCAAGCTTGTCGACCACAGCAAAATAGCATCTTCACTTAGACCAC	AAATTAAACAAGAACACCTAGTCACATTAGTAACCAAGCTATGTTTTCTTYCGGCAGCAAGCTTGTCGACCACAGCAAAATAGCATCTTCACTTAGACCAC	C	93	16	Chr02	52143573	52143523
Gl_005078	_Specific_Class_I	Gl_005078_Specific_Class_I	#N/A	Contig874	1084	51	TATCGCCATGAATACCATATCTCAGGGAATCCATGTAAGAAGAGTACCAC[G/A]TTAGAACCTTCACCGAGATCTGCAACGTGAAATTTTAGACCTCGTACAGT	TATCGCCATGAATACCATATCTCAGGGAATCCATGTAAGAAGAGTACCACRTTAGAACCTTCACCGAGATCTGCAACGTGAAATTTTAGACCTCGTACAGT	A	56	4	*	0	0
Gl_005083	_Specific_Class_I	Gl_005083_Specific_Class_I	#N/A	Contig877	558	51	CCACTCTGCCTGCCCTTTTTTTTCACTGATTTTTCCCCAACTCAACTCCT[C/T]GCTACATTTATGGAACCCTAAACTAAAGAAGGGATCCAAGTTATTTGACA	CCACTCTGCCTGCCCTTTTTTTTCACTGATTTTTCCCCAACTCAACTCCTYGCTACATTTATGGAACCCTAAACTAAAGAAGGGATCCAAGTTATTTGACA	T	14	16	Chr08	53945269	53945219
Gl_005119	_Specific_Class_I	Gl_005119_Specific_Class_I	#N/A	Contig882	1125	51	AAAATAAAAATATTATAACTTAGCTTTTGACTTTGTGGAAAGGAAGAAAA[A/C]GGTGTTTCAGTGTTCATCCTATATCGTAGATGTGTGTTGTTTGCACTGTT	AAAATAAAAATATTATAACTTAGCTTTTGACTTTGTGGAAAGGAAGAAAAMGGTGTTTCAGTGTTCATCCTATATCGTAGATGTGTGTTGTTTGCACTGTT	C	22	16	Chr04	6172635	6172585
Gl_005120	_Specific_Class_I	Gl_005120_Specific_Class_I	#N/A	Contig882	1191	51	ATCCTATATCGTAGATGTGTGTTGTTTGCACTGTTGAATTTATTATTGTA[A/G]ACGACAATTCTATTATATAATAATAATAAAAAGGATTTTTGTCTCAAAAA	ATCCTATATCGTAGATGTGTGTTGTTTGCACTGTTGAATTTATTATTGTARACGACAATTCTATTATATAATAATAATAAAAAGGATTTTTGTCTCAAAAA	G	24	16	Chr04	6172569	6172519
Gl_005127	_Specific_Class_I	Gl_005127_Specific_Class_I	#N/A	Contig886	79	51	ATGCCGAGGGCAACTCAAATCTTACGCAAAAGCCGAAAGGTTGTGGAGGA[C/T]CTCAACTTGCTTAAAGTCTTGCAATCTGAAATATCCCACGAGCTCTCTTC	ATGCCGAGGGCAACTCAAATCTTACGCAAAAGCCGAAAGGTTGTGGAGGAYCTCAACTTGCTTAAAGTCTTGCAATCTGAAATATCCCACGAGCTCTCTTC	T	154	16	Chr03	23453356	23453306
Gl_005129	_Specific_Class_I	Gl_005129_Specific_Class_I	#N/A	Contig886	334	51	GAGGGTATATTTCCTAGGAAACTTTTAATGAAGGTTTGTGTAAAAAGGCC[C/T]GGGTTGAGTTCTATATTGCAGTTTGATTGTGGAGTATCCGAGAAAGGAGT	GAGGGTATATTTCCTAGGAAACTTTTAATGAAGGTTTGTGTAAAAAGGCCYGGGTTGAGTTCTATATTGCAGTTTGATTGTGGAGTATCCGAGAAAGGAGT	T	167	16	Chr03	23452307	23452257
Gl_005130	_Specific_Class_I	Gl_005130_Specific_Class_I	#N/A	Contig886	387	51	GTTGAGTTCTATATTGCAGTTTGATTGTGGAGTATCCGAGAAAGGAGTTC[C/G]TAGGTCTGACTTCAAAATCCGTAGTGCTTATTTTCTTCAATCAACAACTG	GTTGAGTTCTATATTGCAGTTTGATTGTGGAGTATCCGAGAAAGGAGTTCSTAGGTCTGACTTCAAAATCCGTAGTGCTTATTTTCTTCAATCAACAACTG	G	162	16	Chr03	23452254	23452204
Gl_005139	_Specific_Class_I	Gl_005139_Specific_Class_I	#N/A	Contig887	94	51	CCATTACTAAGTAAAAGATATATGAATTGCACAAAGCACACAATATCCGA[G/A]TTCGAGCTTTTACAGTATAAATCTTCAGATGAGTTTCATTCCCTATGACA	CCATTACTAAGTAAAAGATATATGAATTGCACAAAGCACACAATATCCGARTTCGAGCTTTTACAGTATAAATCTTCAGATGAGTTTCATTCCCTATGACA	A	67	0	Chr09	43770735	43770785
Gl_005140	_Specific_Class_I	Gl_005140_Specific_Class_I	#N/A	Contig887	169	51	TCAGATGAGTTTCATTCCCTATGACAATACCAACAATATGACATCCACAA[G/A]ATAGTAAAAGACCATTGAGTTCCTTATTACCTTTCACAAATACATATCAC	TCAGATGAGTTTCATTCCCTATGACAATACCAACAATATGACATCCACAARATAGTAAAAGACCATTGAGTTCCTTATTACCTTTCACAAATACATATCAC	A	89	0	Chr09	43770810	43770860
Gl_005141	_Specific_Class_I	Gl_005141_Specific_Class_I	#N/A	Contig887	618	51	CTGATGCTGGCTGTTTTGCACTTGAACCAGTTGTGGGTTACCAGTATTTG[T/C]CGTTCTGTATACACCAGCAGCAGCAGTCATTTCAGGTTTAGCAAGAGGAG	CTGATGCTGGCTGTTTTGCACTTGAACCAGTTGTGGGTTACCAGTATTTGYCGTTCTGTATACACCAGCAGCAGCAGTCATTTCAGGTTTAGCAAGAGGAG	C	20	0	Chr09	43771259	43771309
Gl_005143	_Specific_Class_I	Gl_005143_Specific_Class_I	#N/A	Contig888	173	51	GCGTACACTTCTTCCAGTTTCGGCGCGTGGCACGTCGCCTCTATCGAGTA[C/T]GCACCATCGAACGTGTTGTCTTTGAATGGCATCTCCAAAAAGTTCCCGCA	GCGTACACTTCTTCCAGTTTCGGCGCGTGGCACGTCGCCTCTATCGAGTAYGCACCATCGAACGTGTTGTCTTTGAATGGCATCTCCAAAAAGTTCCCGCA	T	18	16	Chr09	14723206	14723156
Gl_005154	_Specific_Class_I	Gl_005154_Specific_Class_I	#N/A	Contig890	1706	51	TGATGGTGAAAATTATGTATGCTGCTTCGTGTGAACTGAAAGCTATTCAC[G/A]GAGTTCGTACTCGGGACATGTTTTCTGTAAGATATTTCTGGTGCCTTAAT	TGATGGTGAAAATTATGTATGCTGCTTCGTGTGAACTGAAAGCTATTCACRGAGTTCGTACTCGGGACATGTTTTCTGTAAGATATTTCTGGTGCCTTAAT	A	325	4	*	0	0
Gl_005159	_Specific_Class_I	Gl_005159_Specific_Class_I	#N/A	Contig891	627	51	CAGTGGTTCCGATTATGGCGAAGAAGAAGAAGGGGGCCATTGTTAACGTT[C/G]GGTCTGGTTCTTATGGCGGCTTCTGTTCTTACCCTTTATACACCATTTAT	CAGTGGTTCCGATTATGGCGAAGAAGAAGAAGGGGGCCATTGTTAACGTTSGGTCTGGTTCTTATGGCGGCTTCTGTTCTTACCCTTTATACACCATTTAT	G	29	0	Chr05	50605087	50605137
Gl_005160	_Specific_Class_I	Gl_005160_Specific_Class_I	#N/A	Contig892	115	51	TTGGTTCTTTTAAGTATCGTCGATAACTACAATCGCGTCGCGAAAGACAC[G/T]CGCAAGCGCGTCGTCGGAGTCCTCCTTGGTTCTTCCTTCAAAGGCACCGT	TTGGTTCTTTTAAGTATCGTCGATAACTACAATCGCGTCGCGAAAGACACKCGCAAGCGCGTCGTCGGAGTCCTCCTTGGTTCTTCCTTCAAAGGCACCGT	T	34	16	Chr02	62241639	62241589
Gl_005212	_Specific_Class_I	Gl_005212_Specific_Class_I	#N/A	Contig900	238	51	GAAACTCATTTCCAAGTTTGCTTGAGTGTCGTGGCCGAAAATTGCATGCA[C/T]GCAAACCCAAAAGCTCTGCAGCCCTATGCCTTTGCACCTCTCCCGTAAGC	GAAACTCATTTCCAAGTTTGCTTGAGTGTCGTGGCCGAAAATTGCATGCAYGCAAACCCAAAAGCTCTGCAGCCCTATGCCTTTGCACCTCTCCCGTAAGC	T	102	16	Chr06	40452279	40452229
Gl_005213	_Specific_Class_I	Gl_005213_Specific_Class_I	#N/A	Contig900	307	51	CAGCCCTATGCCTTTGCACCTCTCCCGTAAGCAAAAGCAAGTGAGATTCT[C/T]GTGGTTGAGCAAGAAAAGATATTGTTTGAGTAACTTTCTCTAAACACTCC	CAGCCCTATGCCTTTGCACCTCTCCCGTAAGCAAAAGCAAGTGAGATTCTYGTGGTTGAGCAAGAAAAGATATTGTTTGAGTAACTTTCTCTAAACACTCC	T	100	4	*	0	0
Gl_005246	_Specific_Class_I	Gl_005246_Specific_Class_I	#N/A	Contig908	190	51	ATTATATTAACAAGGTTTGAAATGCATCCTTAAAACTGAAACAATTACAT[A/C]GAAGTTACTATCTTCCGTATCCATGACATAACAGTTGATATGGTTCTTGA	ATTATATTAACAAGGTTTGAAATGCATCCTTAAAACTGAAACAATTACATMGAAGTTACTATCTTCCGTATCCATGACATAACAGTTGATATGGTTCTTGA	C	218	0	Chr03	41652683	41652733
Gl_005290	_Specific_Class_I	Gl_005290_Specific_Class_I	#N/A	Contig916	134	51	TTCTCTTAGGCCTGTGCCACCCTCATCGGAGATCCGGCTAGCCGAGGTCG[T/C]GAGTTCGTCGGTAAGTCCCCTCTCTCCCTCTCTTGTTTTTTAAAAAAAAA	TTCTCTTAGGCCTGTGCCACCCTCATCGGAGATCCGGCTAGCCGAGGTCGYGAGTTCGTCGGTAAGTCCCCTCTCTCCCTCTCTTGTTTTTTAAAAAAAAA	C	13	4	*	0	0
Gl_005327	_Specific_Class_I	Gl_005327_Specific_Class_I	#N/A	Contig920	267	51	ATTCAGAAAGAACTATAGTATTTGTATAATGTATCCATTCCTCACAACTA[G/A]CTTGAGACTTCATGGTGGTTCTCAAGGTTCCGAAGTACAATTTTAGTGAA	ATTCAGAAAGAACTATAGTATTTGTATAATGTATCCATTCCTCACAACTARCTTGAGACTTCATGGTGGTTCTCAAGGTTCCGAAGTACAATTTTAGTGAA	A	12	0	Chr07	3219465	3219515
Gl_005350	_Specific_Class_I	Gl_005350_Specific_Class_I	#N/A	Contig923	776	51	CCAGACATTGATAGGAGAAATGAGATTAAGGATTAGTCAAGAAACAAACC[T/A]TATAGAGAAGTAGATGACAGTACAAGTGAATTAACATTCCAGATTCTCCA	CCAGACATTGATAGGAGAAATGAGATTAAGGATTAGTCAAGAAACAAACCWTATAGAGAAGTAGATGACAGTACAAGTGAATTAACATTCCAGATTCTCCA	A	35	0	Chr02	15996551	15996601
Gl_005364	_Specific_Class_I	Gl_005364_Specific_Class_I	#N/A	Contig927	334	51	CAGATAGCATTTGCCTAAGCAATGGCATATTTGATCGTCTCTACCTCCTT[A/T]GGTCGCCACATGGATTTCTGGACGCAGAGCAGGCCTTCCTTGTCCTTCGA	CAGATAGCATTTGCCTAAGCAATGGCATATTTGATCGTCTCTACCTCCTTWGGTCGCCACATGGATTTCTGGACGCAGAGCAGGCCTTCCTTGTCCTTCGA	T	329	16	Chr08	24713753	24713703
Gl_005383	_Specific_Class_I	Gl_005383_Specific_Class_I	#N/A	Contig929	391	51	GGTTCAAGATCTATAGTGCTTGTTTACCTTTGCATGAGAGTTCCTTTAGA[C/T]GTGCCATTGAAAATAACTACCAGAAGGGTTTCAAGTTCAAGCAAGAACTC	GGTTCAAGATCTATAGTGCTTGTTTACCTTTGCATGAGAGTTCCTTTAGAYGTGCCATTGAAAATAACTACCAGAAGGGTTTCAAGTTCAAGCAAGAACTC	T	11	16	Chr06	50932404	50932354
Gl_005440	_Specific_Class_I	Gl_005440_Specific_Class_I	#N/A	Contig935	2013	51	CTTGCCTGCCTTTGGGGTTGATCTAGGACAACAATTTATACATCCGGTTT[G/T]ATATATAGTGATATATATTTTTTTGATGATTAATATGTAGTGATATTTAT	CTTGCCTGCCTTTGGGGTTGATCTAGGACAACAATTTATACATCCGGTTTKATATATAGTGATATATATTTTTTTGATGATTAATATGTAGTGATATTTAT	T	24	4	*	0	0
Gl_005472	_Specific_Class_I	Gl_005472_Specific_Class_I	#N/A	Contig942	196	51	AAAGCATCAAGGTCTAAATAGTTTGATTGGAAATTAGGCTAAAACTGCAA[T/A]TTTTTCATGTAGCACCAGATGCCGCTGCCGCCTCGGCGGCCTTTTTCTCC	AAAGCATCAAGGTCTAAATAGTTTGATTGGAAATTAGGCTAAAACTGCAAWTTTTTCATGTAGCACCAGATGCCGCTGCCGCCTCGGCGGCCTTTTTCTCC	A	13	16	Chr05	919746	919696
Gl_005490	_Specific_Class_I	Gl_005490_Specific_Class_I	#N/A	Contig944	320	51	TTGGATCATTGGTATTACTTACTGTACATTGATTGAGCTACCAACTTCCT[T/A]TTCTTTAGTTCCTCAGAACTTCCGAGGAAACATCTGGTAGCCAACCTTTA	TTGGATCATTGGTATTACTTACTGTACATTGATTGAGCTACCAACTTCCTWTTCTTTAGTTCCTCAGAACTTCCGAGGAAACATCTGGTAGCCAACCTTTA	A	31	0	Chr01	15472838	15472888
Gl_005529	_Specific_Class_I	Gl_005529_Specific_Class_I	#N/A	Contig949	436	51	CTTGAATTCCCTGGAACGAAAGTGAGTTTGACAACAGTTCCGACCCCACC[A/G]TCACCCTTCAAAACCTCAGTGCTTTGGAAAATATTTGTCAGCTTAAGATC	CTTGAATTCCCTGGAACGAAAGTGAGTTTGACAACAGTTCCGACCCCACCRTCACCCTTCAAAACCTCAGTGCTTTGGAAAATATTTGTCAGCTTAAGATC	G	22	4	*	0	0
Gl_005538	_Specific_Class_I	Gl_005538_Specific_Class_I	#N/A	Contig950	238	51	ATTGGAACTCAAGCCTTGTCTTTCTTCGAATAGCATGTCGTCACTTCCTC[G/A]TTCAAAAAGCAGTCAAACTCTACACGGTATCGGAGTGAAAGAAATGACAG	ATTGGAACTCAAGCCTTGTCTTTCTTCGAATAGCATGTCGTCACTTCCTCRTTCAAAAAGCAGTCAAACTCTACACGGTATCGGAGTGAAAGAAATGACAG	A	57	0	Chr10	53777416	53777466
Gl_005542	_Specific_Class_I	Gl_005542_Specific_Class_I	#N/A	Contig950	813	51	AATCACATCTTCACTTGCAAGAGAAAATAGTATAGTCCAAGACTCCTTCA[C/A]CCCATATTCCTTCATCACCCAAAGATCAACTCGAGCATCACCATGATTAG	AATCACATCTTCACTTGCAAGAGAAAATAGTATAGTCCAAGACTCCTTCAMCCCATATTCCTTCATCACCCAAAGATCAACTCGAGCATCACCATGATTAG	A	10	0	Chr10	53778876	53778926
Gl_005543	_Specific_Class_I	Gl_005543_Specific_Class_I	#N/A	Contig950	904	51	CCATGATTAGCTACCACACATAAACATCCTCCCAATACTCCAACATTCAA[T/C]TGATATATCATTCTTTCGTACTCCGGTTGAGGCACTTCCCTGAAACTTTC	CCATGATTAGCTACCACACATAAACATCCTCCCAATACTCCAACATTCAAYTGATATATCATTCTTTCGTACTCCGGTTGAGGCACTTCCCTGAAACTTTC	C	10	0	Chr10	53778967	53779017
Gl_005566	_Specific_Class_I	Gl_005566_Specific_Class_I	#N/A	Contig957	73	51	AAAGCTAAACAGGGTTTCTAACAAAAAGCCAAAACTCAGTTGCTCGGTCG[T/C]CCCTATGTTTATATACTTTCAGAGGATCTGGAGACGGAAAATAGCCCCTC	AAAGCTAAACAGGGTTTCTAACAAAAAGCCAAAACTCAGTTGCTCGGTCGYCCCTATGTTTATATACTTTCAGAGGATCTGGAGACGGAAAATAGCCCCTC	C	29	4	*	0	0
Gl_005575	_Specific_Class_I	Gl_005575_Specific_Class_I	#N/A	Contig958	383	51	AACTGCTGCAAGATGCGTTCCCTCTTCTTTTGGAGCTCCTTAAGTTCAGC[A/G]GTGTACAACTCTTTCCTGTTCTTGATAACTGCCATGAGGTTAAATCTTAT	AACTGCTGCAAGATGCGTTCCCTCTTCTTTTGGAGCTCCTTAAGTTCAGCRGTGTACAACTCTTTCCTGTTCTTGATAACTGCCATGAGGTTAAATCTTAT	G	82	0	Chr03	22733229	22733279
Gl_005587	_Specific_Class_I	Gl_005587_Specific_Class_I	#N/A	Contig959	363	51	AATCGAATCTAAATAGATGTAATCTTCATGTTGTTGATCAAGTCGATAGT[A/G]TCTTTACAGACTTTCCCACCTGTTGATTCATCACAGTTCAGGAAACTCGG	AATCGAATCTAAATAGATGTAATCTTCATGTTGTTGATCAAGTCGATAGTRTCTTTACAGACTTTCCCACCTGTTGATTCATCACAGTTCAGGAAACTCGG	G	47	16	Chr01	4838536	4838486
Gl_005603	_Specific_Class_I	Gl_005603_Specific_Class_I	#N/A	Contig963	449	51	TTTCAAAGATATGATTCAATCAGTGGGGATTCTGGTAAAATAACAGCCGT[C/T]GAGAAGGCAAATTGATGATAAATTAGATAGGAGCAGAGAATATATACTAT	TTTCAAAGATATGATTCAATCAGTGGGGATTCTGGTAAAATAACAGCCGTYGAGAAGGCAAATTGATGATAAATTAGATAGGAGCAGAGAATATATACTAT	T	206	0	Chr07	15675416	15675466
Gl_005613	_Specific_Class_I	Gl_005613_Specific_Class_I	#N/A	Contig964	1636	51	GCAAATTTCTTTTGGCAGAAACAACCCGAAGAAAATTTTCCAGTTAGCCA[G/A]ACAAAGAATCAATGACCATTAATTCTTTAATGTAGTGTTTTCATCTTATT	GCAAATTTCTTTTGGCAGAAACAACCCGAAGAAAATTTTCCAGTTAGCCARACAAAGAATCAATGACCATTAATTCTTTAATGTAGTGTTTTCATCTTATT	A	18	4	*	0	0
Gl_005622	_Specific_Class_I	Gl_005622_Specific_Class_I	#N/A	Contig966	408	51	TGGATCTACCACATGATGTTCTTTCATTGATGCGGCATAAACCAAAGGGC[C/T]GTACACAGCTAAGTCAAATTCCTGGAAAGCTTTCTGTAGCTCTGCATGGG	TGGATCTACCACATGATGTTCTTTCATTGATGCGGCATAAACCAAAGGGCYGTACACAGCTAAGTCAAATTCCTGGAAAGCTTTCTGTAGCTCTGCATGGG	T	11	4	*	0	0
Gl_005624	_Specific_Class_I	Gl_005624_Specific_Class_I	#N/A	Contig966	1059	51	GTCCTTGTGTTAGGTACCATCCATTCGATCCCTATTTTGTGGCCCAATCA[A/C]ATGGGAATTATATTGCCATTTTCTCTTCAAAACCTCCCTTCAAGCTAGAC	GTCCTTGTGTTAGGTACCATCCATTCGATCCCTATTTTGTGGCCCAATCAMATGGGAATTATATTGCCATTTTCTCTTCAAAACCTCCCTTCAAGCTAGAC	C	53	0	Chr02	9566742	9566792
Gl_005627	_Specific_Class_I	Gl_005627_Specific_Class_I	#N/A	Contig966	1368	51	CTTCATGCAGTTGGAATGGAGATGTTTCAGTGTTTGAGTGAGACTATGTA[C/T]AATAAAACATTAACTTTTATTTGTCATTAAGGTGTAAGATGCTTTATGAG	CTTCATGCAGTTGGAATGGAGATGTTTCAGTGTTTGAGTGAGACTATGTAYAATAAAACATTAACTTTTATTTGTCATTAAGGTGTAAGATGCTTTATGAG	T	23	0	Chr02	9567051	9567101
Gl_005628	_Specific_Class_I	Gl_005628_Specific_Class_I	#N/A	Contig966	1423	51	AAACATTAACTTTTATTTGTCATTAAGGTGTAAGATGCTTTATGAGATCA[A/G]AACTGTCTAATGCTCCGGACTTGGAAGGCATTTGGTCTACACCTATTAAA	AAACATTAACTTTTATTTGTCATTAAGGTGTAAGATGCTTTATGAGATCARAACTGTCTAATGCTCCGGACTTGGAAGGCATTTGGTCTACACCTATTAAA	G	20	4	*	0	0
Gl_005691	_Specific_Class_I	Gl_005691_Specific_Class_I	#N/A	Contig981	415	51	CGGACATATCTGTCATCCTCACAACTCTGAGCTGTTTGAACGTGCAATTG[G/C]ACGGGCATTCATCCTCCCAGAAATCCAAATCAGGTGCATCTATGGCAGCT	CGGACATATCTGTCATCCTCACAACTCTGAGCTGTTTGAACGTGCAATTGSACGGGCATTCATCCTCCCAGAAATCCAAATCAGGTGCATCTATGGCAGCT	C	97	0	Chr13	19088174	19088224
Gl_005692	_Specific_Class_I	Gl_005692_Specific_Class_I	#N/A	Contig981	537	51	ATTTGAAGTTCCCTTAAATTAGGAGAGTTAGTAATCAAGCGAAGAACAAC[G/A]AGTATCTCCTTCATATCTTCAAAACTTACTTGATTCAATTCAACTACCTT	ATTTGAAGTTCCCTTAAATTAGGAGAGTTAGTAATCAAGCGAAGAACAACRAGTATCTCCTTCATATCTTCAAAACTTACTTGATTCAATTCAACTACCTT	A	79	0	Chr13	19088426	19088476
Gl_005718	_Specific_Class_I	Gl_005718_Specific_Class_I	#N/A	Contig986	415	51	CTTCTTCTGGCGATTTTTCATCTTTAGATTGACATAACAGTGAAGCAGTG[G/T]TCTTCAACAGAGTCAATGCTCGCTCATAATTAATAGTTGTGGATTCCATT	CTTCTTCTGGCGATTTTTCATCTTTAGATTGACATAACAGTGAAGCAGTGKTCTTCAACAGAGTCAATGCTCGCTCATAATTAATAGTTGTGGATTCCATT	T	122	16	Chr04	58142788	58142738
Gl_005803	_Specific_Class_I	Gl_005803_Specific_Class_I	#N/A	Contig997	102	51	TAGGATCACTAACTTCACTTCTACTTTTATTTATTTATGTTTGAGAAGTT[A/G]AGGAATGGTGGATGGAAGCTTCAAAGATGACAAAGCACCCTCTCATTATT	TAGGATCACTAACTTCACTTCTACTTTTATTTATTTATGTTTGAGAAGTTRAGGAATGGTGGATGGAAGCTTCAAAGATGACAAAGCACCCTCTCATTATT	G	17	0	Chr08	45352078	45352128
Gl_005816	_Specific_Class_I	Gl_005816_Specific_Class_I	#N/A	Contig997	1461	51	AAACTGACTAAAACCACTTTAGTTTATATTACAGCAAACATGTCAAATGG[C/T]TACCCTATTAGAGTAAATTACAGCAAAAAAGAAAAAGGAAATTCAATTTC	AAACTGACTAAAACCACTTTAGTTTATATTACAGCAAACATGTCAAATGGYTACCCTATTAGAGTAAATTACAGCAAAAAAGAAAAAGGAAATTCAATTTC	T	49	4	*	0	0
Gl_005830	_Specific_Class_I	Gl_005830_Specific_Class_I	#N/A	Contig1000	705	51	CTGGGTCTGGCATAGGCTTCAAAAACCATTCCTGGTTTAAACCAAGCAGT[G/A]GACAGGATCTGCGCATACGCAGGCCAAGGCTAGGTCCTAGAAAAAGTAGG	CTGGGTCTGGCATAGGCTTCAAAAACCATTCCTGGTTTAAACCAAGCAGTRGACAGGATCTGCGCATACGCAGGCCAAGGCTAGGTCCTAGAAAAAGTAGG	A	13	16	Chr09	17992446	17992396
Gl_005832	_Specific_Class_I	Gl_005832_Specific_Class_I	#N/A	Contig1000	1867	51	GCCGGAATCCCCGGGAACAAGCTCGTTGATGGCTGCTAGAGATGATGTAG[T/C]GGAAACCCCGAAAACCGTGGACGGAGAGGATAGGCGAAAAGGTTTCTTCT	GCCGGAATCCCCGGGAACAAGCTCGTTGATGGCTGCTAGAGATGATGTAGYGGAAACCCCGAAAACCGTGGACGGAGAGGATAGGCGAAAAGGTTTCTTCT	C	28	0	Chr01	54323851	54323901
Gl_005836	_Specific_Class_I	Gl_005836_Specific_Class_I	#N/A	Contig1001	406	51	ACTGGGAAAGTTTGGGCTTTGAAGTTTCTGGTTCTATTTGCGATGTGTCC[A/G]TTGCAGCACAAAGACAGAGCTTAATGGAAACGGTTTCATCATTGTTTGAT	ACTGGGAAAGTTTGGGCTTTGAAGTTTCTGGTTCTATTTGCGATGTGTCCRTTGCAGCACAAAGACAGAGCTTAATGGAAACGGTTTCATCATTGTTTGAT	G	50	16	Chr09	6995515	6995465
Gl_005840	_Specific_Class_I	Gl_005840_Specific_Class_I	#N/A	Contig1003	469	51	TCCACATCGTCCTCATCTTCATCAACCCATCGATCCCAATCAACTTTCAA[G/A]AACACAGGAGGTCTCCCTTCCTGCTTCAGTAATCTGCTCCACCACTTGCT	TCCACATCGTCCTCATCTTCATCAACCCATCGATCCCAATCAACTTTCAARAACACAGGAGGTCTCCCTTCCTGCTTCAGTAATCTGCTCCACCACTTGCT	A	78	0	Chr09	21425910	21425960
Gl_005845	_Specific_Class_I	Gl_005845_Specific_Class_I	#N/A	Contig1003	794	51	ATTTCACTATGGGATGTCGGCTCATGTTTGGGCGATTCACAGCGTACTTT[C/T]AATAAATAGCTTGTTTGGTTCCTCAAAGAGTGATAAGCGATGTTGATGCA	ATTTCACTATGGGATGTCGGCTCATGTTTGGGCGATTCACAGCGTACTTTYAATAAATAGCTTGTTTGGTTCCTCAAAGAGTGATAAGCGATGTTGATGCA	T	23	4	*	0	0
Gl_005859	_Specific_Class_I	Gl_005859_Specific_Class_I	#N/A	Contig1008	359	51	GATACTCTTTCTTGATTCCCAAGTTTCTCAATTGGTCTAGACCCTAAACC[A/T]CCATCAGTAACTTGATCAGGTGAAGAAAAAGCAGGGTTGGGGCGAAAAAG	GATACTCTTTCTTGATTCCCAAGTTTCTCAATTGGTCTAGACCCTAAACCWCCATCAGTAACTTGATCAGGTGAAGAAAAAGCAGGGTTGGGGCGAAAAAG	T	14	0	Chr05	63890289	63890339
Gl_005860	_Specific_Class_I	Gl_005860_Specific_Class_I	#N/A	Contig1008	588	51	ATGGACTTGGATCTGAACTTGTATATATGTTCCATGGCCTTGATCTCTCA[G/C]TACCAAACTCATTCATACTTGTTGTAGGAACAAATATAGTCCTTGTGTAA	ATGGACTTGGATCTGAACTTGTATATATGTTCCATGGCCTTGATCTCTCASTACCAAACTCATTCATACTTGTTGTAGGAACAAATATAGTCCTTGTGTAA	C	11	0	Chr05	63890518	63890568
Gl_005888	_Specific_Class_I	Gl_005888_Specific_Class_I	#N/A	Contig1012	994	51	TGAAAGGGTCTTTAGTTTCTTTATTTCCTTTGTTCAATAAAGACAAGTAT[C/A]ATGTATAAACGTGAACCATACCAGACAGAAGCAGTCATTATAAGCGTTAA	TGAAAGGGTCTTTAGTTTCTTTATTTCCTTTGTTCAATAAAGACAAGTATMATGTATAAACGTGAACCATACCAGACAGAAGCAGTCATTATAAGCGTTAA	A	11	0	Chr09	31886967	31887017
Gl_005902	_Specific_Class_I	Gl_005902_Specific_Class_I	#N/A	Contig1015	3540	51	TATTTATTGTTATCCAATGTACAGTTGAATATGTATTCCTTTGTTGCCTT[A/G]TGCAACAGCTTAAAAAAAACACAAAACAAAAGTGTGCAGAGATCTCTTCC	TATTTATTGTTATCCAATGTACAGTTGAATATGTATTCCTTTGTTGCCTTRTGCAACAGCTTAAAAAAAACACAAAACAAAAGTGTGCAGAGATCTCTTCC	G	20	0	Chr02	2433721	2433771
Gl_005926	_Specific_Class_I	Gl_005926_Specific_Class_I	#N/A	Contig1020	4013	51	TGTCAAGGTTGTAGGAAGCTGTAAAGGTATTCTTTTTTTCTTCTATTTTT[T/A]AAATTTTAGTTCACATCTCTTACAACTCATGGGTCCAATTTTGTAAAACA	TGTCAAGGTTGTAGGAAGCTGTAAAGGTATTCTTTTTTTCTTCTATTTTTWAAATTTTAGTTCACATCTCTTACAACTCATGGGTCCAATTTTGTAAAACA	A	74	16	Chr01	19588239	19588189
Gl_005929	_Specific_Class_I	Gl_005929_Specific_Class_I	#N/A	Contig1022	111	51	TAGAAGTTATGAACCGAGAACCGAATGAATACATTACATTGATATTATTA[A/G]TCTAATCAAAAACCGAAGCGAAGGCTAAATTCGAATCGGATTTCTGCTAA	TAGAAGTTATGAACCGAGAACCGAATGAATACATTACATTGATATTATTARTCTAATCAAAAACCGAAGCGAAGGCTAAATTCGAATCGGATTTCTGCTAA	G	20	16	Chr09	31110728	31110678
Gl_005931	_Specific_Class_I	Gl_005931_Specific_Class_I	#N/A	Contig1022	643	51	AGGAAGGCAGAAATGTTAGCAGCCGCCTTCACCCAAAGTGGACCGCTTAC[A/G]CTATTAAGCAAGTATGTGGATGTTGAAGCTCCGTAAGCCCAGTAGCCGAT	AGGAAGGCAGAAATGTTAGCAGCCGCCTTCACCCAAAGTGGACCGCTTACRCTATTAAGCAAGTATGTGGATGTTGAAGCTCCGTAAGCCCAGTAGCCGAT	G	11	16	Chr09	31110110	31110060
Gl_005948	_Specific_Class_I	Gl_005948_Specific_Class_I	#N/A	Contig1025	80	51	AGGTACAAATCTATCCAAAAGGAACTGATGACCTCGCACAAAGTGTATTA[A/G]GTGAGATCATTTGGGATTTCTCCAGTTAAAAGGTACAAGGCTGAGAATGA	AGGTACAAATCTATCCAAAAGGAACTGATGACCTCGCACAAAGTGTATTARGTGAGATCATTTGGGATTTCTCCAGTTAAAAGGTACAAGGCTGAGAATGA	G	79	16	Chr03	38214572	38214522
Gl_005951	_Specific_Class_I	Gl_005951_Specific_Class_I	#N/A	Contig1025	321	51	AGATTATATTACTTGGAGGATTCAAGTTAAACCGTGTCTGAATCATCAGA[C/T]TCACTCCCCCTGTTTTCCTGCCTTCTTGACCCCATTTTGAACTTACATAC	AGATTATATTACTTGGAGGATTCAAGTTAAACCGTGTCTGAATCATCAGAYTCACTCCCCCTGTTTTCCTGCCTTCTTGACCCCATTTTGAACTTACATAC	T	48	16	Chr03	38214331	38214281
Gl_005971	_Specific_Class_I	Gl_005971_Specific_Class_I	#N/A	Contig1028	163	51	TCAGAGGTGCTATTTAATCCACAGTTTAATTAGGTGCCTAAGTTGGGGTT[C/A]TTGCCGTTTTCGCATCGAAAGAGGGGATTTCGAAGTGGGTTTTCGAAGAA	TCAGAGGTGCTATTTAATCCACAGTTTAATTAGGTGCCTAAGTTGGGGTTMTTGCCGTTTTCGCATCGAAAGAGGGGATTTCGAAGTGGGTTTTCGAAGAA	A	23	4	*	0	0
Gl_005977	_Specific_Class_I	Gl_005977_Specific_Class_I	#N/A	Contig1028	910	51	ACTGTTGCTATCCTCGAAAATTATTCTCTTCTTGAAGAAGTGCTGAGCGG[T/C]TGAAGTCCAATTTCCGTCGACCATTGTATTTTATGTCGTCTAAACATATT	ACTGTTGCTATCCTCGAAAATTATTCTCTTCTTGAAGAAGTGCTGAGCGGYTGAAGTCCAATTTCCGTCGACCATTGTATTTTATGTCGTCTAAACATATT	C	70	0	Chr13	57920381	57920431
Gl_005979	_Specific_Class_I	Gl_005979_Specific_Class_I	#N/A	Contig1028	1084	51	TATAGTCATTACAAATAAGCTTGTATTACATTTTTTCTGGCATATTGTCC[G/A]GATTCCGATTATTGAACAACATGGTATGCTTTATTTACTTCACTATCCTC	TATAGTCATTACAAATAAGCTTGTATTACATTTTTTCTGGCATATTGTCCRGATTCCGATTATTGAACAACATGGTATGCTTTATTTACTTCACTATCCTC	A	57	0	Chr13	57920555	57920605
Gl_005986	_Specific_Class_I	Gl_005986_Specific_Class_I	#N/A	Contig1029	1318	51	TTTAACTTATTTTTCAAATGTAGCTGAATTAGATGCTTGTAGGGACCGAA[G/T]CCCCTCATTGAAGCAGGCTGCCAAAGTTACAGTCGTTGGGAAATATAGGC	TTTAACTTATTTTTCAAATGTAGCTGAATTAGATGCTTGTAGGGACCGAAKCCCCTCATTGAAGCAGGCTGCCAAAGTTACAGTCGTTGGGAAATATAGGC	T	17	0	Chr10	54428960	54429010
Gl_006015	_Specific_Class_I	Gl_006015_Specific_Class_I	#N/A	Contig1032	605	51	TTGTCTACCAAAAAATTAGCTTTGTTAAAATAGCCTTTTGAATACAAATG[C/G]CTAACGAAAGCCTCAACAAACGGCGAAAGGTCCTTCAGAACTGTCGCCTC	TTGTCTACCAAAAAATTAGCTTTGTTAAAATAGCCTTTTGAATACAAATGSCTAACGAAAGCCTCAACAAACGGCGAAAGGTCCTTCAGAACTGTCGCCTC	G	11	0	Chr13	46330393	46330443
Gl_006016	_Specific_Class_I	Gl_006016_Specific_Class_I	#N/A	Contig1033	70	51	AACGTTCAGTCATTTTGGTAACAACCAAAAGCCTATACAAAACATGGGGG[A/C]TCAGCAGAAGAACATGGAATTGCAGACGTTCTCCTTCAACCTCGGCAGCT	AACGTTCAGTCATTTTGGTAACAACCAAAAGCCTATACAAAACATGGGGGMTCAGCAGAAGAACATGGAATTGCAGACGTTCTCCTTCAACCTCGGCAGCT	C	69	16	Chr04	56268011	56267961
Gl_006024	_Specific_Class_I	Gl_006024_Specific_Class_I	#N/A	Contig1035	2143	51	AGTCTGGATCAAATTTTGGTTAAACACAAATCAAAATTAGAGAAAGAGAA[A/G]ATGACAAGTTCTGAGCAAGCAAGCGAGCAAATTAGATTATCTGTATCTCG	AGTCTGGATCAAATTTTGGTTAAACACAAATCAAAATTAGAGAAAGAGAARATGACAAGTTCTGAGCAAGCAAGCGAGCAAATTAGATTATCTGTATCTCG	G	16	16	Chr08	2387250	2387200
Gl_006025	_Specific_Class_I	Gl_006025_Specific_Class_I	#N/A	Contig1035	2247	51	AGAAGCAAGGGAGAGAGAGTTGCAAGAAGCATGGGGCGGCTTAAGCTTAG[A/G]AAACTCCATTAAGCAACAGGTGGCGGATGATCAGGGTAGTCTGGACCAAA	AGAAGCAAGGGAGAGAGAGTTGCAAGAAGCATGGGGCGGCTTAAGCTTAGRAAACTCCATTAAGCAACAGGTGGCGGATGATCAGGGTAGTCTGGACCAAA	G	29	16	Chr08	2387146	2387096
Gl_006035	_Specific_Class_I	Gl_006035_Specific_Class_I	#N/A	Contig1037	293	51	GGGATCCAGTTGTTTTTTTGACACAGTTATTTATTTAGTTTATTGAACTT[G/A]GTCAAGTTTTGTTCCGTCTTTAATTGAACCCAACATAATTTAAATTTCAT	GGGATCCAGTTGTTTTTTTGACACAGTTATTTATTTAGTTTATTGAACTTRGTCAAGTTTTGTTCCGTCTTTAATTGAACCCAACATAATTTAAATTTCAT	A	28	0	Chr09	801867	801917
Gl_006036	_Specific_Class_I	Gl_006036_Specific_Class_I	#N/A	Contig1038	900	51	CCTATTCAAGGTATGAAGAGGGAAGGAAGGCATGGACTAAGGTAATTGCT[G/A]GTACAAATGATTTCGCTAGGCAGGTAATTGCTGGGGTCGACAATTCGGCT	CCTATTCAAGGTATGAAGAGGGAAGGAAGGCATGGACTAAGGTAATTGCTRGTACAAATGATTTCGCTAGGCAGGTAATTGCTGGGGTCGACAATTCGGCT	A	10	0	Chr07	7303616	7303666
Gl_006070	_Specific_Class_I	Gl_006070_Specific_Class_I	#N/A	Contig1043	134	51	ACTAGTGTTTCGGAAGAGAACAGACTGTGGAACAGATTTTCCTTTGTAGG[G/A]GTAAAACAGGGACCAATAGCCAGTGAGAGTAGATAGTATCAGAAATGCAA	ACTAGTGTTTCGGAAGAGAACAGACTGTGGAACAGATTTTCCTTTGTAGGRGTAAAACAGGGACCAATAGCCAGTGAGAGTAGATAGTATCAGAAATGCAA	A	244	0	Chr10	26011538	26011588
Gl_006112	_Specific_Class_I	Gl_006112_Specific_Class_I	#N/A	Contig1053	295	51	CCTTAACCAGAGCTAGTCCCGGATGCTGACCTCATTAATGGATGGTTAAT[A/G]GTGGGTTGTGTATTCCCCGGGGAGTTGAACATGACATTTGGAGACCCTGA	CCTTAACCAGAGCTAGTCCCGGATGCTGACCTCATTAATGGATGGTTAATRGTGGGTTGTGTATTCCCCGGGGAGTTGAACATGACATTTGGAGACCCTGA	G	76	0	Chr05	11650084	11650134
Gl_006116	_Specific_Class_I	Gl_006116_Specific_Class_I	#N/A	Contig1055	142	51	TTCTCATTTTCTTTCTATTTCAACTATGTACATAACGATCAGTGGGGGGG[A/G]ACCCAAACCCAAAAAAAGAAACATGTTTTTAGAAGTCGATGATGGGTTCT	TTCTCATTTTCTTTCTATTTCAACTATGTACATAACGATCAGTGGGGGGGRACCCAAACCCAAAAAAAGAAACATGTTTTTAGAAGTCGATGATGGGTTCT	G	13	4	*	0	0
Gl_006119	_Specific_Class_I	Gl_006119_Specific_Class_I	#N/A	Contig1055	756	51	CCTAACAAACTGATCTTCAAACTAACCAAATCCGAATCCGTCTCGTACCC[G/A]TTACACATCACCCGGGAGAGGCCGGCCTCGTCGTCTTCATCTCCGTAAAC	CCTAACAAACTGATCTTCAAACTAACCAAATCCGAATCCGTCTCGTACCCRTTACACATCACCCGGGAGAGGCCGGCCTCGTCGTCTTCATCTCCGTAAAC	A	92	0	Chr02	10852877	10852927
Gl_006120	_Specific_Class_I	Gl_006120_Specific_Class_I	#N/A	Contig1055	906	51	TTCACAGGGCGTCTTCCTATAGAACAAACAAGAATTCTATCCCAAATGAA[C/T]CTAAAAAACCTTCGAAAAATCGATACCCTTCCTAGTATACTCCATTTGAT	TTCACAGGGCGTCTTCCTATAGAACAAACAAGAATTCTATCCCAAATGAAYCTAAAAAACCTTCGAAAAATCGATACCCTTCCTAGTATACTCCATTTGAT	T	47	0	Chr02	10853027	10853077
Gl_006131	_Specific_Class_I	Gl_006131_Specific_Class_I	#N/A	Contig1057	3868	51	TTTGTAGCTATTGCTATCTCAAAATTGCTGTATTCTTAGGATGATTATGT[G/T]GCTTGCATTACAATTACGAACTACATTCCCTAGGGACTGAAACTAAGCTT	TTTGTAGCTATTGCTATCTCAAAATTGCTGTATTCTTAGGATGATTATGTKGCTTGCATTACAATTACGAACTACATTCCCTAGGGACTGAAACTAAGCTT	T	14	16	Chr01	39142940	39142890
Gl_006147	_Specific_Class_I	Gl_006147_Specific_Class_I	#N/A	Contig1062	1134	51	AAGTCAAGATCGGGAAGAACCTCTGAAGATACTGATTATGTGGAAGAGGA[C/A]GAAGAATCAGTTTCAGATGTTGAGATAGAAAATAGGAGAAAGAAAACCAA	AAGTCAAGATCGGGAAGAACCTCTGAAGATACTGATTATGTGGAAGAGGAMGAAGAATCAGTTTCAGATGTTGAGATAGAAAATAGGAGAAAGAAAACCAA	A	15	16	Chr07	52034340	52034290
Gl_006179	_Specific_Class_I	Gl_006179_Specific_Class_I	#N/A	Contig1064	3474	51	AGCTCTTGTCTAACGAGGGTACCCATTGAAATATGTGGAACTTCTAGAAG[T/C]TTCGAAAGCCTTTCAGCATAAGCATGTCGTTTGACCCCAGGCTCTCCTAT	AGCTCTTGTCTAACGAGGGTACCCATTGAAATATGTGGAACTTCTAGAAGYTTCGAAAGCCTTTCAGCATAAGCATGTCGTTTGACCCCAGGCTCTCCTAT	C	16	0	Chr01	54619579	54619629
Gl_006211	_Specific_Class_I	Gl_006211_Specific_Class_I	#N/A	Contig1067	60	51	GGACATTGTGATATCCTCGCATTGATAGGATACCAGTGAAATGTTTTTTT[A/T]TTTTTTTATTTGAAGGGTTGAGATTGATAGGCAGATCCACACCCCAAAAA	GGACATTGTGATATCCTCGCATTGATAGGATACCAGTGAAATGTTTTTTTWTTTTTTTATTTGAAGGGTTGAGATTGATAGGCAGATCCACACCCCAAAAA	T	11	4	*	0	0
Gl_006217	_Specific_Class_I	Gl_006217_Specific_Class_I	#N/A	Contig1067	1792	51	AAGGCTCAAGTGGGTTAAATTCAGTGGCAAGAAAGAAAGGGAGATGGAGA[G/A]AGCAAAGCTGGAGAACGAACGAAGACGGCTCGAAAATGAGAGAATGGTGC	AAGGCTCAAGTGGGTTAAATTCAGTGGCAAGAAAGAAAGGGAGATGGAGARAGCAAAGCTGGAGAACGAACGAAGACGGCTCGAAAATGAGAGAATGGTGC	A	15	16	Chr06	41840056	41840006
Gl_006252	_Specific_Class_I	Gl_006252_Specific_Class_I	#N/A	Contig1075	317	51	ACAAAGCCGGTTAATGACAGTGTAGTGGTGAATGCTTTTTTAACGGCGGC[A/G]GTTCTCTTTCTCTTCCGAGGTTCTTGTTGGTCTAACAGGACTGGTAGGAA	ACAAAGCCGGTTAATGACAGTGTAGTGGTGAATGCTTTTTTAACGGCGGCRGTTCTCTTTCTCTTCCGAGGTTCTTGTTGGTCTAACAGGACTGGTAGGAA	G	68	0	Chr09	18032302	18032352
Gl_006268	_Specific_Class_I	Gl_006268_Specific_Class_I	#N/A	Contig1078	1489	51	GTATACGATGGGACAAGGATAATCAGTCATTTTAAGTTTTGCAGGGTCAC[G/T]TGGCAGTTTCAATTTGTAGATGTTTCCAGTTAGAAAGGCCCTCTTTGGCT	GTATACGATGGGACAAGGATAATCAGTCATTTTAAGTTTTGCAGGGTCACKTGGCAGTTTCAATTTGTAGATGTTTCCAGTTAGAAAGGCCCTCTTTGGCT	T	23	4	*	0	0
Gl_006280	_Specific_Class_I	Gl_006280_Specific_Class_I	#N/A	Contig1080	605	51	TAAAGACAAATAGAATCATAGAAAACACACACACACAAATACATATAATA[G/T]AGAGAACATAACCCTGCAGCCTTAATATTAACAAATTACCTCCAACAACC	TAAAGACAAATAGAATCATAGAAAACACACACACACAAATACATATAATAKAGAGAACATAACCCTGCAGCCTTAATATTAACAAATTACCTCCAACAACC	T	14	16	Chr06	51027794	51027744
Gl_006281	_Specific_Class_I	Gl_006281_Specific_Class_I	#N/A	Contig1080	698	51	CAACAACCAGAAACGACAAACGCTAGAAAGCTTCCAGGCACAGCAACTAG[G/A]CAAATTTAACCTTACAAATAAAGGGCATTATAACCAGGAAATAGCATAAT	CAACAACCAGAAACGACAAACGCTAGAAAGCTTCCAGGCACAGCAACTAGRCAAATTTAACCTTACAAATAAAGGGCATTATAACCAGGAAATAGCATAAT	A	22	16	Chr06	51027701	51027651
Gl_006285	_Specific_Class_I	Gl_006285_Specific_Class_I	#N/A	Contig1080	1406	51	ACCTAATGAAGATGTAGGATATGCAGATTGCGAATTTGGAGGCATTGCAG[T/C]CATTGAGTTCCCGTAGATATTAGCAGGCATAGCTGGGGCAGACGTGCTAT	ACCTAATGAAGATGTAGGATATGCAGATTGCGAATTTGGAGGCATTGCAGYCATTGAGTTCCCGTAGATATTAGCAGGCATAGCTGGGGCAGACGTGCTAT	C	12	16	Chr06	51026265	51026215
Gl_006290	_Specific_Class_I	Gl_006290_Specific_Class_I	#N/A	Contig1082	1268	51	GCAGGTAGACGAATTTGTGACTCACGAGGTAAAGTTCCAAGACATCAACA[G/A]AGCCTTTGAATTACTTATGGGAGGGAAGTGCATCCGATGTGTGATATGGA	GCAGGTAGACGAATTTGTGACTCACGAGGTAAAGTTCCAAGACATCAACARAGCCTTTGAATTACTTATGGGAGGGAAGTGCATCCGATGTGTGATATGGA	A	16	16	Chr02	17094154	17094104
Gl_006312	_Specific_Class_I	Gl_006312_Specific_Class_I	#N/A	Contig1087	1231	51	TGATTTCTTTGGATTACAGATTCTATAAATTTAGGTTTTTATTTTTCCTT[T/A]AACTGAAACTGATGTTTTTGTATGACATGGTGTGTCCATTGTTGAGTAGT	TGATTTCTTTGGATTACAGATTCTATAAATTTAGGTTTTTATTTTTCCTTWAACTGAAACTGATGTTTTTGTATGACATGGTGTGTCCATTGTTGAGTAGT	A	25	16	Chr09	47616874	47616824
Gl_006313	_Specific_Class_I	Gl_006313_Specific_Class_I	#N/A	Contig1088	939	51	CAACAATCTCTATTTATCTTTCATCCTGTGTTAAATATGAATGTAAATTT[G/T]ATGGTTCTCTTTTAGGTGTTCTATTTATATATAAATATAATTATAGTTTC	CAACAATCTCTATTTATCTTTCATCCTGTGTTAAATATGAATGTAAATTTKATGGTTCTCTTTTAGGTGTTCTATTTATATATAAATATAATTATAGTTTC	T	10	16	Chr01	15514556	15514506
Gl_006325	_Specific_Class_I	Gl_006325_Specific_Class_I	#N/A	Contig1092	160	51	AGGAAACCTGTTTTTGTTAAAACTGCATTTCTCACTTTCTTCAAATCCCT[A/C]CCTTTGAGTTTCCTCCCAACACCTTCAAAAACCGAGAAAGAAGATATCTG	AGGAAACCTGTTTTTGTTAAAACTGCATTTCTCACTTTCTTCAAATCCCTMCCTTTGAGTTTCCTCCCAACACCTTCAAAAACCGAGAAAGAAGATATCTG	C	13	16	Chr02	11304253	11304203
Gl_006346	_Specific_Class_I	Gl_006346_Specific_Class_I	#N/A	Contig1095	165	51	GCATGAAAGGGACACCCCAAAATGCAGGCTTCCTTGCTTGTGGTACCATA[C/T]AATGGAAAACTTGTAATATGGAAATGGCAATCACAACACAAGCACCAAGC	GCATGAAAGGGACACCCCAAAATGCAGGCTTCCTTGCTTGTGGTACCATAYAATGGAAAACTTGTAATATGGAAATGGCAATCACAACACAAGCACCAAGC	T	20	16	Chr11	54320354	54320304
Gl_006347	_Specific_Class_I	Gl_006347_Specific_Class_I	#N/A	Contig1095	242	51	GCAATCACAACACAAGCACCAAGCAAGAAGGGCTTAGGCTTGCCTGGTGG[C/T]GTAAAATGCCACACGAGGGTGAAAATGGTGGATGTGAGGGAGAATAAGCA	GCAATCACAACACAAGCACCAAGCAAGAAGGGCTTAGGCTTGCCTGGTGGYGTAAAATGCCACACGAGGGTGAAAATGGTGGATGTGAGGGAGAATAAGCA	T	13	16	Chr11	54320277	54320227
Gl_006348	_Specific_Class_I	Gl_006348_Specific_Class_I	#N/A	Contig1095	398	51	TAGATGACAGCATTGGATACCATGTAGAACACAAAGAGAGTGCCGATGGA[A/G]ACTAGGTTGAGGAGGATGTTTAGATCAGTGAAAAGGGCAATTGCAGCTGT	TAGATGACAGCATTGGATACCATGTAGAACACAAAGAGAGTGCCGATGGARACTAGGTTGAGGAGGATGTTTAGATCAGTGAAAAGGGCAATTGCAGCTGT	G	14	16	Chr11	54320121	54320071
Gl_006367	_Specific_Class_I	Gl_006367_Specific_Class_I	#N/A	Contig1099	301	51	AAGTAGATGGCGGCGGCAGTGAGAGAGCCGCAGCCGACGCCGAAGAGGAG[A/T]GCGACGACGACGCTGAGAATGTCCCTACTACGATCACGGAGGGAGCTGAA	AAGTAGATGGCGGCGGCAGTGAGAGAGCCGCAGCCGACGCCGAAGAGGAGWGCGACGACGACGCTGAGAATGTCCCTACTACGATCACGGAGGGAGCTGAA	T	77	0	Chr08	8053587	8053637
Gl_006380	_Specific_Class_I	Gl_006380_Specific_Class_I	#N/A	Contig1102	181	51	TACACCAGATATTTATATGATCAGATACAAAATAGAGGGGGGCAGAATAA[A/G]TGGGAAAACCGCATTTTAAGTCCCTTAAAAAAAAGGTTTATGAACTTGGA	TACACCAGATATTTATATGATCAGATACAAAATAGAGGGGGGCAGAATAARTGGGAAAACCGCATTTTAAGTCCCTTAAAAAAAAGGTTTATGAACTTGGA	G	76	16	Chr01	5358198	5358148
Gl_006385	_Specific_Class_I	Gl_006385_Specific_Class_I	#N/A	Contig1103	2560	51	CTGAAAATTCTTCCAGTGAAGAGGAGGATGAATCCCCTTTTAGTAGCAGT[C/A]CGACGAGGATTCATAAAACCGGTAGTGCGGGTGTAAAATCAGATATTGAC	CTGAAAATTCTTCCAGTGAAGAGGAGGATGAATCCCCTTTTAGTAGCAGTMCGACGAGGATTCATAAAACCGGTAGTGCGGGTGTAAAATCAGATATTGAC	A	63	4	*	0	0
Gl_006387	_Specific_Class_I	Gl_006387_Specific_Class_I	#N/A	Contig1103	3031	51	GAAAGCTTCGACGATAGCAATTGTATATCAGCTTTTCTTAGCATGTAAAA[A/C]TTGTTCACTTTCACTTCCATTTCAACTGTTAATGTCCTTGTGAATTATCC	GAAAGCTTCGACGATAGCAATTGTATATCAGCTTTTCTTAGCATGTAAAAMTTGTTCACTTTCACTTCCATTTCAACTGTTAATGTCCTTGTGAATTATCC	C	132	16	Chr04	58009688	58009638
Gl_006411	_Specific_Class_I	Gl_006411_Specific_Class_I	#N/A	Contig1106	1075	51	CAATGCAAACCCATGAAAATAACAACAATAATAATCAAACACAAACACTA[G/C]GAGGGGCTGATAGTACTGGTTTTACCAGCCAGTCAGATTTTTTCAATGCA	CAATGCAAACCCATGAAAATAACAACAATAATAATCAAACACAAACACTASGAGGGGCTGATAGTACTGGTTTTACCAGCCAGTCAGATTTTTTCAATGCA	C	13	0	Chr07	50984204	50984254
Gl_006412	_Specific_Class_I	Gl_006412_Specific_Class_I	#N/A	Contig1106	1242	51	CAAAACAATGCGTTTTTTAAGAGTGTAGAGAGCAGCACCCCAAGAACTAC[C/T]GGTTTATCAGGTTTCAGTGCTGATACAATGACTGTAGATTTCTTGGGGAT	CAAAACAATGCGTTTTTTAAGAGTGTAGAGAGCAGCACCCCAAGAACTACYGGTTTATCAGGTTTCAGTGCTGATACAATGACTGTAGATTTCTTGGGGAT	T	20	0	Chr07	50984371	50984421
Gl_006416	_Specific_Class_I	Gl_006416_Specific_Class_I	#N/A	Contig1109	535	51	GAGGCAAAGATTAATAGCTTGAAGAACACCTTTTGGGAAAATAAAATGTC[T/A]ACACCAAAAATTTTGCATGTTGATTAAAACAGACTGAATGAAATTCTTGC	GAGGCAAAGATTAATAGCTTGAAGAACACCTTTTGGGAAAATAAAATGTCWACACCAAAAATTTTGCATGTTGATTAAAACAGACTGAATGAAATTCTTGC	A	12	16	Chr08	44669529	44669479
Gl_006438	_Specific_Class_I	Gl_006438_Specific_Class_I	#N/A	Contig1112	1526	51	AAAGCTGTTCTTTATAGAGGTTTCGCTTGTGATGCATTTGTCAGATACCC[A/G]CCATACACGAGGGGAAAGCTGGGATTGTTGCGGGCTCTTTTTGATGGCAG	AAAGCTGTTCTTTATAGAGGTTTCGCTTGTGATGCATTTGTCAGATACCCRCCATACACGAGGGGAAAGCTGGGATTGTTGCGGGCTCTTTTTGATGGCAG	G	37	16	Chr05	11825916	11825866
Gl_006439	_Specific_Class_I	Gl_006439_Specific_Class_I	#N/A	Contig1112	1596	51	TGGGATTGTTGCGGGCTCTTTTTGATGGCAGCATCTTAGGCATCATCCGC[G/A]CTTTGCTGGGATGGTCCAAGGCTTGAATGACAATAGGTATGGGTTGTTTT	TGGGATTGTTGCGGGCTCTTTTTGATGGCAGCATCTTAGGCATCATCCGCRCTTTGCTGGGATGGTCCAAGGCTTGAATGACAATAGGTATGGGTTGTTTT	A	28	16	Chr05	11825846	11825796
Gl_006440	_Specific_Class_I	Gl_006440_Specific_Class_I	#N/A	Contig1114	139	51	TAATGGAAAATAATGTTATGAATGTGATGATAATGGAAAAATATGTTATG[A/G]AACATGTGGAGGAAATCATTTGGGAGAGTTTGAGTTCCAAACCTCCCAAT	TAATGGAAAATAATGTTATGAATGTGATGATAATGGAAAAATATGTTATGRAACATGTGGAGGAAATCATTTGGGAGAGTTTGAGTTCCAAACCTCCCAAT	G	17	0	Chr09	40953970	40954020
Gl_006464	_Specific_Class_I	Gl_006464_Specific_Class_I	#N/A	Contig1117	2377	51	TAGCAAAACAGTTGCAGGTGTTAGATCTTGGCAATAATGGGTTATCAGTT[C/A]AAGCTTCAGAAGCTTTATATAATGCTTGGTCGTCAGGTTCAAGGGCTGGT	TAGCAAAACAGTTGCAGGTGTTAGATCTTGGCAATAATGGGTTATCAGTTMAAGCTTCAGAAGCTTTATATAATGCTTGGTCGTCAGGTTCAAGGGCTGGT	A	54	0	Chr02	29882680	29882730
Gl_006502	_Specific_Class_I	Gl_006502_Specific_Class_I	#N/A	Contig1125	124	51	ATCTCCATATACTGGTTTAGTGATTCTTGCCTTTGTAATCTCATTTCCTC[A/G]TTGAACTTCTTTATGAACGCTTCCACTCGACGGTTCAACTCGTCTTGACT	ATCTCCATATACTGGTTTAGTGATTCTTGCCTTTGTAATCTCATTTCCTCRTTGAACTTCTTTATGAACGCTTCCACTCGACGGTTCAACTCGTCTTGACT	G	19	16	Chr11	1558912	1558862
Gl_006503	_Specific_Class_I	Gl_006503_Specific_Class_I	#N/A	Contig1125	560	51	GAAACAGAACATCCAACGGAATCTCCGACAAATCCATTCTCCTAGGAGGA[T/A]TCCACTCCGATTTGGAGATAGCAAACACGTCACCTCCATCTCCATCATCT	GAAACAGAACATCCAACGGAATCTCCGACAAATCCATTCTCCTAGGAGGAWTCCACTCCGATTTGGAGATAGCAAACACGTCACCTCCATCTCCATCATCT	A	10	16	Chr11	1557735	1557685
Gl_006504	_Specific_Class_I	Gl_006504_Specific_Class_I	#N/A	Contig1125	698	51	TTTCCACCTCTTGTACTATCTCCTTTTGCTCGTACACCACCGTTTCCACC[G/T]CATCGAAATCCAAGCTGCTCTTCATCTCGTACTCCAAATCAGGCCGCTTT	TTTCCACCTCTTGTACTATCTCCTTTTGCTCGTACACCACCGTTTCCACCKCATCGAAATCCAAGCTGCTCTTCATCTCGTACTCCAAATCAGGCCGCTTT	T	10	16	Chr11	1557597	1557547
Gl_006510	_Specific_Class_I	Gl_006510_Specific_Class_I	#N/A	Contig1126	527	51	GTTGCAATTTTGCCATCTGCCCAAAGTAGTGACGCTCCACACTCTAGTAG[T/A]ACACCTGCTTCATTTAGAACTGGATTGCGGAAGGCTGTAACAGTTTTCGG	GTTGCAATTTTGCCATCTGCCCAAAGTAGTGACGCTCCACACTCTAGTAGWACACCTGCTTCATTTAGAACTGGATTGCGGAAGGCTGTAACAGTTTTCGG	A	36	16	Chr09	24429277	24429227
Gl_006542	_Specific_Class_I	Gl_006542_Specific_Class_I	#N/A	Contig1131	73	51	TCACATATCTCGGAATTTCATAGCAGAAAGTACATTTGAAATCTCACAAG[G/T]AAAAAATTACATTTCTATTCATGTTTCCAAGCATACAATATCAATGAAAA	TCACATATCTCGGAATTTCATAGCAGAAAGTACATTTGAAATCTCACAAGKAAAAAATTACATTTCTATTCATGTTTCCAAGCATACAATATCAATGAAAA	T	13	4	*	0	0
Gl_006547	_Specific_Class_I	Gl_006547_Specific_Class_I	#N/A	Contig1132	834	51	GCCATCAGTGATTGCGGGGTTTTTGTTTTTGGTTTTATTTTTTTCCTTTT[G/A]GGTGGCACTATTTGATGCCACTATATATATATAAAGAACGTTTGAACTTT	GCCATCAGTGATTGCGGGGTTTTTGTTTTTGGTTTTATTTTTTTCCTTTTRGGTGGCACTATTTGATGCCACTATATATATATAAAGAACGTTTGAACTTT	A	14	16	Chr09	2185385	2185335
Gl_006550	_Specific_Class_I	Gl_006550_Specific_Class_I	#N/A	Contig1136	147	51	GAATACAGCCTGAACAAGTTGAATGCGGAGATGGAAGCGATGGAAAACAT[T/A]AGTAAGCTTGCAACGAAGCCGCAGAGCAAGGATCCTCCGATTTGGGTGCA	GAATACAGCCTGAACAAGTTGAATGCGGAGATGGAAGCGATGGAAAACATWAGTAAGCTTGCAACGAAGCCGCAGAGCAAGGATCCTCCGATTTGGGTGCA	A	38	0	Chr09	523921	523971
Gl_006551	_Specific_Class_I	Gl_006551_Specific_Class_I	#N/A	Contig1136	601	51	ACATCACTATCGTACTTAGCCTAATCAAGGCTTCTATTTTCTGAATGCTC[A/G]GTTCCATCACCCTTTCTGTTTGAATCAACTTCTCTAAATTTCTGCCTCTT	ACATCACTATCGTACTTAGCCTAATCAAGGCTTCTATTTTCTGAATGCTCRGTTCCATCACCCTTTCTGTTTGAATCAACTTCTCTAAATTTCTGCCTCTT	G	38	0	Chr09	525279	525329
Gl_006555	_Specific_Class_I	Gl_006555_Specific_Class_I	#N/A	Contig1137	90	51	AGCCCGAAAATCTTCAGCTGGTCGAGCAATTTCCAGTTTACTTGGAGGCC[G/A]AATCTTATATGCCAATCGACCAATTTGATACATGCATCTTCGGATCTTCG	AGCCCGAAAATCTTCAGCTGGTCGAGCAATTTCCAGTTTACTTGGAGGCCRAATCTTATATGCCAATCGACCAATTTGATACATGCATCTTCGGATCTTCG	A	11	0	Chr05	62316474	62316524
Gl_006556	_Specific_Class_I	Gl_006556_Specific_Class_I	#N/A	Contig1137	209	51	GTCTGAAAAAGCCTGATAAAACCGGCACCGGGAAGCATACTCGAACATGC[T/C]CTCTTCTTCTCCAGGTTAGTGAACATGTCGGATTATCTAAGCATGTCTCC	GTCTGAAAAAGCCTGATAAAACCGGCACCGGGAAGCATACTCGAACATGCYCTCTTCTTCTCCAGGTTAGTGAACATGTCGGATTATCTAAGCATGTCTCC	C	18	0	Chr05	62316593	62316643
Gl_006562	_Specific_Class_I	Gl_006562_Specific_Class_I	#N/A	Contig1138	76	51	TAAAGTTTAGAACTAATTACATAATTTGTTCCTTCTTTATGTTGTGGATT[A/G]AAGGATTTTAGAGCTTGAAACTACACTTGAGCTTTCCATGATTTGGTACA	TAAAGTTTAGAACTAATTACATAATTTGTTCCTTCTTTATGTTGTGGATTRAAGGATTTTAGAGCTTGAAACTACACTTGAGCTTTCCATGATTTGGTACA	G	10	0	Chr08	2334372	2334422
Gl_006579	_Specific_Class_I	Gl_006579_Specific_Class_I	#N/A	Contig1140	1421	51	AAAGAGGTGGGAAAGGCAAGGAGCAGAGGCCGAGGAGGAAAGGAGTTGTA[G/C]GTGAATGCCAAGGCAAACGGGGTAGTTGCTTGGATCTCTGAAAAGCCTTG	AAAGAGGTGGGAAAGGCAAGGAGCAGAGGCCGAGGAGGAAAGGAGTTGTASGTGAATGCCAAGGCAAACGGGGTAGTTGCTTGGATCTCTGAAAAGCCTTG	C	12	16	Chr07	7163000	7162950
Gl_006580	_Specific_Class_I	Gl_006580_Specific_Class_I	#N/A	Contig1140	1570	51	CTTAGCGCTCATTTCCTCCTTCCTAGATGATTGCAATTTCGGATGAAAAG[A/G]GCTGAAAGGTTTAGGCTTTATTTGTTTGTTTGTTTTTAATTAAAAAGGTT	CTTAGCGCTCATTTCCTCCTTCCTAGATGATTGCAATTTCGGATGAAAAGRGCTGAAAGGTTTAGGCTTTATTTGTTTGTTTGTTTTTAATTAAAAAGGTT	G	18	16	Chr07	7162852	7162802
Gl_006583	_Specific_Class_I	Gl_006583_Specific_Class_I	#N/A	Contig1141	116	51	TGCTTCCTCTTCTTCACATAGTCATCCAAACCTCAAAAACCATGGCAGTG[G/C]CAATGGCGATGAATTCAGTTTCATTGAACTGGGTTCCACCTTCCTTTACA	TGCTTCCTCTTCTTCACATAGTCATCCAAACCTCAAAAACCATGGCAGTGSCAATGGCGATGAATTCAGTTTCATTGAACTGGGTTCCACCTTCCTTTACA	C	64	16	Chr12	10126156	10126106
Gl_006589	_Specific_Class_I	Gl_006589_Specific_Class_I	#N/A	Contig1141	922	51	ACCATTGGTTTTGTTTTAGTTGAGCATCATCATCAACCTTAATTATTTAT[C/A]CTTCTTCCATTATTGCGTACCATTATTTCTTCAATTTTGTAATTGAGGCT	ACCATTGGTTTTGTTTTAGTTGAGCATCATCATCAACCTTAATTATTTATMCTTCTTCCATTATTGCGTACCATTATTTCTTCAATTTTGTAATTGAGGCT	A	118	16	Chr12	10124748	10124698
Gl_006598	_Specific_Class_I	Gl_006598_Specific_Class_I	#N/A	Contig1142	502	51	CAAGATCAAAACCTATACACGTTAAAGGGCTTTAAATGATTGCCTCCTCC[A/T]GTCAAGCTTCAATCTTCGGTTACAATCAACGTTTACAGGTTTCAACAATC	CAAGATCAAAACCTATACACGTTAAAGGGCTTTAAATGATTGCCTCCTCCWGTCAAGCTTCAATCTTCGGTTACAATCAACGTTTACAGGTTTCAACAATC	T	13	0	Chr12	10389564	10389614
Gl_006599	_Specific_Class_I	Gl_006599_Specific_Class_I	#N/A	Contig1142	581	51	ACGTTTACAGGTTTCAACAATCGTTCTGCTTCTAATTCGGATTGAAGTGA[T/C]GACTGCAATCTCCTTAAATGCCCATTGCACTGTTTATGGGCAGAAAGAAT	ACGTTTACAGGTTTCAACAATCGTTCTGCTTCTAATTCGGATTGAAGTGAYGACTGCAATCTCCTTAAATGCCCATTGCACTGTTTATGGGCAGAAAGAAT	C	26	0	Chr12	10389643	10389693
Gl_006600	_Specific_Class_I	Gl_006600_Specific_Class_I	#N/A	Contig1142	646	51	TAAATGCCCATTGCACTGTTTATGGGCAGAAAGAATATTGCCACTAATAT[T/C]GTGTTCATCGGGAGTGAATTTTCGCTGGTAAGGCAAGTGCCACTTTGCTT	TAAATGCCCATTGCACTGTTTATGGGCAGAAAGAATATTGCCACTAATATYGTGTTCATCGGGAGTGAATTTTCGCTGGTAAGGCAAGTGCCACTTTGCTT	C	13	0	Chr12	10389708	10389758
Gl_006607	_Specific_Class_I	Gl_006607_Specific_Class_I	#N/A	Contig1144	483	51	TCGCCAAATGCTAGTGGACCACCGGCAACTTCAATCAACTTCACTTCATC[T/A]CCCTTGGCTAGATCAATCTTAAACAAATTTCCGCTGAGAGTATGAATTAC	TCGCCAAATGCTAGTGGACCACCGGCAACTTCAATCAACTTCACTTCATCWCCCTTGGCTAGATCAATCTTAAACAAATTTCCGCTGAGAGTATGAATTAC	A	27	0	Chr07	9706906	9706956
Gl_006639	_Specific_Class_I	Gl_006639_Specific_Class_I	#N/A	Contig1150	736	51	GTCTTGTAGGTTGGCGCAGCATATCCTGCCCTAGTGACCAGTGTTTGGAG[C/T]TGACTTTTAGAATTATCACCCCCGGGACCACTCTCTGTCCTTGAAATCAA	GTCTTGTAGGTTGGCGCAGCATATCCTGCCCTAGTGACCAGTGTTTGGAGYTGACTTTTAGAATTATCACCCCCGGGACCACTCTCTGTCCTTGAAATCAA	T	20	0	Chr05	56477405	56477455
Gl_006656	_Specific_Class_I	Gl_006656_Specific_Class_I	#N/A	Contig1155	152	51	GAACACATGTAAAACCCTTAGAATAATGTGGTTTTAATAAATGAAGCATA[C/A]AAAGTGAAGGAAACTACAAGCATTTCTGCTGAAAAGCCTTCTCTGGGTTC	GAACACATGTAAAACCCTTAGAATAATGTGGTTTTAATAAATGAAGCATAMAAAGTGAAGGAAACTACAAGCATTTCTGCTGAAAAGCCTTCTCTGGGTTC	A	58	16	Chr08	56892214	56892164
Gl_006657	_Specific_Class_I	Gl_006657_Specific_Class_I	#N/A	Contig1155	253	51	TTCCCGTCAATTTCAGAGTGGTGAGGAAAATCATACGGCATTTCGGAGGC[G/A]TCAAGCCATGCTTCCTTGAAAACCTTCACAACTTCCTCGAACACTACTGC	TTCCCGTCAATTTCAGAGTGGTGAGGAAAATCATACGGCATTTCGGAGGCRTCAAGCCATGCTTCCTTGAAAACCTTCACAACTTCCTCGAACACTACTGC	A	58	16	Chr08	56892113	56892063
Gl_006711	_Specific_Class_I	Gl_006711_Specific_Class_I	#N/A	Contig1163	254	51	GAGCTAATTCTACAAGCCACAGAGTGCCCTTAAAACAGGTCAGGCACTTC[G/A]AACTATTTGGAGTTACAATATAAATATCTTTTCTTTGTGCAACCAATTGT	GAGCTAATTCTACAAGCCACAGAGTGCCCTTAAAACAGGTCAGGCACTTCRAACTATTTGGAGTTACAATATAAATATCTTTTCTTTGTGCAACCAATTGT	A	37	0	Chr01	32655450	32655500
Gl_006712	_Specific_Class_I	Gl_006712_Specific_Class_I	#N/A	Contig1163	330	51	ATCTTTTCTTTGTGCAACCAATTGTCCTTGCCACTTATACAAGGCTGAGA[C/T]CATTTCATCTTTTGCAGCCTCCACGAAATACATGACAATGGTTCCACTTT	ATCTTTTCTTTGTGCAACCAATTGTCCTTGCCACTTATACAAGGCTGAGAYCATTTCATCTTTTGCAGCCTCCACGAAATACATGACAATGGTTCCACTTT	T	15	4	*	0	0
Gl_006713	_Specific_Class_I	Gl_006713_Specific_Class_I	#N/A	Contig1163	412	51	ATGACAATGGTTCCACTTTTATGCTATAACACTATTATCACCCTGCTGTG[C/G]AAGATCCTCAGTGTTTTCGTGAGACAACTGTGGAGCAACCTCTACTTCCT	ATGACAATGGTTCCACTTTTATGCTATAACACTATTATCACCCTGCTGTGSAAGATCCTCAGTGTTTTCGTGAGACAACTGTGGAGCAACCTCTACTTCCT	G	35	0	Chr01	32655754	32655804
Gl_006714	_Specific_Class_I	Gl_006714_Specific_Class_I	#N/A	Contig1163	521	51	ATTCGTTGATCACTGTGAACAACATCCGAGGGTTGTGACTCGCTGACCTT[A/C]TCGGTTGCACCATGAATTTGTGCTTTATTAACATCAGTGGCCACTAGTGT	ATTCGTTGATCACTGTGAACAACATCCGAGGGTTGTGACTCGCTGACCTTMTCGGTTGCACCATGAATTTGTGCTTTATTAACATCAGTGGCCACTAGTGT	C	41	0	Chr01	32655863	32655913
Gl_006715	_Specific_Class_I	Gl_006715_Specific_Class_I	#N/A	Contig1163	619	51	TGTTTGGGGACCATTGATCCCATTAGTAGCATTACAACCTTGTGAGTCTT[C/T]AGGCTTGTTAGTTTCATTATGAATTTCTAAATCGGTGTTACCGTTGGTTG	TGTTTGGGGACCATTGATCCCATTAGTAGCATTACAACCTTGTGAGTCTTYAGGCTTGTTAGTTTCATTATGAATTTCTAAATCGGTGTTACCGTTGGTTG	T	39	0	Chr01	32655961	32656011
Gl_006716	_Specific_Class_I	Gl_006716_Specific_Class_I	#N/A	Contig1163	756	51	CTACTGTTTTGGCAGTTTGCAAATCACTTTCACCAATAGAATTAAGCATA[T/G]TCGAGTTGTCAGCCTCATTACATGGATCACAAAAGTGTGAGGCATCAATC	CTACTGTTTTGGCAGTTTGCAAATCACTTTCACCAATAGAATTAAGCATAKTCGAGTTGTCAGCCTCATTACATGGATCACAAAAGTGTGAGGCATCAATC	G	29	0	Chr01	32656098	32656148
Gl_006717	_Specific_Class_I	Gl_006717_Specific_Class_I	#N/A	Contig1163	933	51	GAACTGTGGTACAAAGTGGCAAATGATCTACCTCATCATTCGTGTGATGC[G/A]GATGTAATTGATCCACCTCAACCATGCCACAATACTGAGACTCATCCTCA	GAACTGTGGTACAAAGTGGCAAATGATCTACCTCATCATTCGTGTGATGCRGATGTAATTGATCCACCTCAACCATGCCACAATACTGAGACTCATCCTCA	A	15	0	Chr01	32656275	32656325
Gl_006718	_Specific_Class_I	Gl_006718_Specific_Class_I	#N/A	Contig1166	117	51	CAGTTTCAATCTACTAGCAAATATGCAGTCATAACCATACAAAAATACAA[T/C]ATTTGAAAGGTTGTGAAAGTATGAAATAGCACCACACAATGAAATTGTAG	CAGTTTCAATCTACTAGCAAATATGCAGTCATAACCATACAAAAATACAAYATTTGAAAGGTTGTGAAAGTATGAAATAGCACCACACAATGAAATTGTAG	C	26	16	Chr12	5835194	5835144
Gl_006719	_Specific_Class_I	Gl_006719_Specific_Class_I	#N/A	Contig1166	249	51	AATAACTTACAAAAAATGCTAGCTTTACCCCTTCTGACTAACAACTCTAC[A/C]GCCTATCTTGTTTGAATAACTACAACAGTCCAATTTTAAGTGCATCATGT	AATAACTTACAAAAAATGCTAGCTTTACCCCTTCTGACTAACAACTCTACMGCCTATCTTGTTTGAATAACTACAACAGTCCAATTTTAAGTGCATCATGT	C	41	16	Chr12	5835062	5835012
Gl_006720	_Specific_Class_I	Gl_006720_Specific_Class_I	#N/A	Contig1166	385	51	ATCAGTAAAAGGGATATGAAATTGGGTCACTTGTGTCATAGCGACGTGAC[A/C]TAGGGCGACTAATGCTATCCCATGTTGCCCCAAAAACCCTTCGACTGTAT	ATCAGTAAAAGGGATATGAAATTGGGTCACTTGTGTCATAGCGACGTGACMTAGGGCGACTAATGCTATCCCATGTTGCCCCAAAAACCCTTCGACTGTAT	C	29	16	Chr12	5834926	5834876
Gl_006721	_Specific_Class_I	Gl_006721_Specific_Class_I	#N/A	Contig1166	444	51	CTAATGCTATCCCATGTTGCCCCAAAAACCCTTCGACTGTATTCATAATC[A/G]ATATCATTGATATGTGATCCATACCCATTAAAGTGGTGAGAAACACCAGG	CTAATGCTATCCCATGTTGCCCCAAAAACCCTTCGACTGTATTCATAATCRATATCATTGATATGTGATCCATACCCATTAAAGTGGTGAGAAACACCAGG	G	66	16	Chr12	5834867	5834817
Gl_006739	_Specific_Class_I	Gl_006739_Specific_Class_I	#N/A	Contig1167	354	51	CAGAACAACGAAGCTGCTGCCTCCTTTCCGTAACCTCTTAAATTAGCAAC[A/T]GCACCAGAAAGGACAGATGTTGGCATAGAATGCTGAAGGAGTAAGACAAA	CAGAACAACGAAGCTGCTGCCTCCTTTCCGTAACCTCTTAAATTAGCAACWGCACCAGAAAGGACAGATGTTGGCATAGAATGCTGAAGGAGTAAGACAAA	T	65	4	*	0	0
Gl_006740	_Specific_Class_I	Gl_006740_Specific_Class_I	#N/A	Contig1167	422	51	TGTTGGCATAGAATGCTGAAGGAGTAAGACAAATCTGAACATTTTATCAT[C/T]AGCAGGAAGGAAACCAAGCTTATCAGCCAGTGTTACAATGCCCAGCCCTG	TGTTGGCATAGAATGCTGAAGGAGTAAGACAAATCTGAACATTTTATCATYAGCAGGAAGGAAACCAAGCTTATCAGCCAGTGTTACAATGCCCAGCCCTG	T	78	0	Chr05	111384	111434
Gl_006741	_Specific_Class_I	Gl_006741_Specific_Class_I	#N/A	Contig1167	494	51	ATCAGCCAGTGTTACAATGCCCAGCCCTGCAGGAGGCACCAAGATTAACC[G/T]CCCAATTATAATAGCCACCAGTGTTCGGACACCAATTCTTGAACTTCCAG	ATCAGCCAGTGTTACAATGCCCAGCCCTGCAGGAGGCACCAAGATTAACCKCCCAATTATAATAGCCACCAGTGTTCGGACACCAATTCTTGAACTTCCAG	T	58	0	Chr05	111456	111506
Gl_006750	_Specific_Class_I	Gl_006750_Specific_Class_I	#N/A	Contig1168	940	51	TGAAATTTGGAACAAACATGGTGATGAGGATTCTTTGAAATTTAAGCTTC[C/A]ATGTCTATGCATTTAGATGTTGTTATGTTTATTTTTTGGTCTGATAAAAG	TGAAATTTGGAACAAACATGGTGATGAGGATTCTTTGAAATTTAAGCTTCMATGTCTATGCATTTAGATGTTGTTATGTTTATTTTTTGGTCTGATAAAAG	A	69	16	Chr11	48785755	48785705
Gl_006789	_Specific_Class_I	Gl_006789_Specific_Class_I	#N/A	Contig1176	293	51	TTTACACTCTGTTCTACCCTGCAAGAAATAAGCTTTGAAGCTGAAACAGA[G/T]AAAACCCAGAAACCGAATGTGAAAAAAAAGCTCTTTGTCTTGAATTTGCC	TTTACACTCTGTTCTACCCTGCAAGAAATAAGCTTTGAAGCTGAAACAGAKAAAACCCAGAAACCGAATGTGAAAAAAAAGCTCTTTGTCTTGAATTTGCC	T	59	0	Chr03	45457973	45458023
Gl_006824	_Specific_Class_I	Gl_006824_Specific_Class_I	#N/A	Contig1184	736	51	TAAAGCAGCCTGGTGATGAAGTACTTGTTGCTAGGGGTGGTCAAGGAGGG[A/G]TTAGCTTGATAGAAATGCCTGAATACAGAAGGAAAAAGTTGATGTCTTTA	TAAAGCAGCCTGGTGATGAAGTACTTGTTGCTAGGGGTGGTCAAGGAGGGRTTAGCTTGATAGAAATGCCTGAATACAGAAGGAAAAAGTTGATGTCTTTA	G	10	4	*	0	0
Gl_006830	_Specific_Class_I	Gl_006830_Specific_Class_I	#N/A	Contig1184	1561	51	TCAGAGTAAACGACATGTTGAAGGAGATAAGGGCTGCCTTAAGGAAGTGT[C/A]GAGATTCGAACGATGCATTGGAATTAAGTGCGAGGTCAAGGGAGTAATAC	TCAGAGTAAACGACATGTTGAAGGAGATAAGGGCTGCCTTAAGGAAGTGTMGAGATTCGAACGATGCATTGGAATTAAGTGCGAGGTCAAGGGAGTAATAC	A	43	16	Chr09	22694765	22694715
Gl_006831	_Specific_Class_I	Gl_006831_Specific_Class_I	#N/A	Contig1184	1671	51	TGTACTAATTCAATACATCCGGACTCAAGTTGCCAATGTGAAGCTTACCC[T/C]AGATTTTCTCCCTTTGCCCATGAATTCTGGAACAATTTTGGCTCACACTA	TGTACTAATTCAATACATCCGGACTCAAGTTGCCAATGTGAAGCTTACCCYAGATTTTCTCCCTTTGCCCATGAATTCTGGAACAATTTTGGCTCACACTA	C	59	16	Chr09	22694655	22694605
Gl_006834	_Specific_Class_I	Gl_006834_Specific_Class_I	#N/A	Contig1184	1836	51	AACTTCAGTGCAAAAGTTTTCACTGTCTATATATCTTCGCTGAGATTTTC[A/G]AACTATGGATTAATCCAAATTATTGCTTTAGCTTTATATGACCCAATTAG	AACTTCAGTGCAAAAGTTTTCACTGTCTATATATCTTCGCTGAGATTTTCRAACTATGGATTAATCCAAATTATTGCTTTAGCTTTATATGACCCAATTAG	G	12	16	Chr09	22694488	22694438
Gl_006835	_Specific_Class_I	Gl_006835_Specific_Class_I	#N/A	Contig1184	1945	51	ATGAATGAAAATGGTCAGTTTATTGTATTTTTGTGCTCTCCGCTGTTTCC[A/G]CTTTTTCTCGTGTATCATTCGTTTTTGTATCCTTCCTCTTCTTTCCTTCA	ATGAATGAAAATGGTCAGTTTATTGTATTTTTGTGCTCTCCGCTGTTTCCRCTTTTTCTCGTGTATCATTCGTTTTTGTATCCTTCCTCTTCTTTCCTTCA	G	14	4	*	0	0
Gl_006850	_Specific_Class_I	Gl_006850_Specific_Class_I	#N/A	Contig1185	916	51	AGATGTACGGTTCGAAGCACAATTGTGACAAAAGTTCTGATTCGAAAAGC[A/G]CGGTGATTCATCAATTCCCGGCCCCCGTCTCCAACCAGGTACTAAGGAAG	AGATGTACGGTTCGAAGCACAATTGTGACAAAAGTTCTGATTCGAAAAGCRCGGTGATTCATCAATTCCCGGCCCCCGTCTCCAACCAGGTACTAAGGAAG	G	11	16	Chr07	48895586	48895536
Gl_006852	_Specific_Class_I	Gl_006852_Specific_Class_I	#N/A	Contig1186	1993	51	TATGGCTGAATGAGGCACCTGTTGGGGAGCTGCAGTGAGAATCCGAGACA[A/G]AGGAAAAGAGGCGTTTTGGAGGAACTTCTTTAACATAGATTTTCATGCAT	TATGGCTGAATGAGGCACCTGTTGGGGAGCTGCAGTGAGAATCCGAGACARAGGAAAAGAGGCGTTTTGGAGGAACTTCTTTAACATAGATTTTCATGCAT	G	22	4	*	0	0
Gl_006882	_Specific_Class_I	Gl_006882_Specific_Class_I	#N/A	Contig1192	313	51	CTAAACTTATTAACAGAAACACACTGCTAATTAAAACCCATCGCTCTTCA[A/C]TCACTGAAGGACTCAAACAGTTGCAATAGGACCCAAGTTAACTGCAGACT	CTAAACTTATTAACAGAAACACACTGCTAATTAAAACCCATCGCTCTTCAMTCACTGAAGGACTCAAACAGTTGCAATAGGACCCAAGTTAACTGCAGACT	C	66	0	Chr09	14025814	14025864
Gl_006898	_Specific_Class_I	Gl_006898_Specific_Class_I	#N/A	Contig1193	670	51	CAAGAGAATATGCCTAATATTGAAGTTGAGGAACGACCATGCTCATTTAT[G/T]AAGTCCTTAGTTGATGATCAAGAATATCAGATTGAGGAGTGTTCTTTGTT	CAAGAGAATATGCCTAATATTGAAGTTGAGGAACGACCATGCTCATTTATKAAGTCCTTAGTTGATGATCAAGAATATCAGATTGAGGAGTGTTCTTTGTT	T	14	16	Chr04	4617604	4617554
Gl_006900	_Specific_Class_I	Gl_006900_Specific_Class_I	#N/A	Contig1194	605	51	GTCGTCAAACAAGACAAGAAGAACATTAGAGTGAACTCTCCTGGTGTAAG[G/A]CTTAGAGTGAATTCTCCAAGAATCGCAAGCAGAAGGATTCAAGCAGCTCA	GTCGTCAAACAAGACAAGAAGAACATTAGAGTGAACTCTCCTGGTGTAAGRCTTAGAGTGAATTCTCCAAGAATCGCAAGCAGAAGGATTCAAGCAGCTCA	A	11	0	Chr06	48279527	48279577
Gl_006904	_Specific_Class_I	Gl_006904_Specific_Class_I	#N/A	Contig1195	1203	51	GCAGCTCATGAGATACGTAGAAAGATGGCTGAAGAGGGTAAACTCAAAGG[C/A]CATTGATGCTTCTGCTTCTGCTTCAATTCCTGCTGTCTTTTAACATTTTT	GCAGCTCATGAGATACGTAGAAAGATGGCTGAAGAGGGTAAACTCAAAGGMCATTGATGCTTCTGCTTCTGCTTCAATTCCTGCTGTCTTTTAACATTTTT	A	21	16	Chr05	31414073	31414023
Gl_006905	_Specific_Class_I	Gl_006905_Specific_Class_I	#N/A	Contig1195	1280	51	TTCCTGCTGTCTTTTAACATTTTTGTTTGTTGTTTAGTGTTGTAGCTGAC[T/C]ATGCTACTCTTGTTAGACTCAGTCTTGGGTTTTTATCCGACATAAATATA	TTCCTGCTGTCTTTTAACATTTTTGTTTGTTGTTTAGTGTTGTAGCTGACYATGCTACTCTTGTTAGACTCAGTCTTGGGTTTTTATCCGACATAAATATA	C	34	16	Chr05	31413998	31413948
Gl_006917	_Specific_Class_I	Gl_006917_Specific_Class_I	#N/A	Contig1198	439	51	GGCTAATTGAAAATCACCACGAATCTCACTGACCGGAAATTGATCTGAGT[G/A]TATAAGTTCTGGCTTGCTGCAACTCATGTATCAATCATGTCAGGGCTTGT	GGCTAATTGAAAATCACCACGAATCTCACTGACCGGAAATTGATCTGAGTRTATAAGTTCTGGCTTGCTGCAACTCATGTATCAATCATGTCAGGGCTTGT	A	11	0	Chr04	3218353	3218403
Gl_006964	_Specific_Class_I	Gl_006964_Specific_Class_I	#N/A	Contig1206	1253	51	CAAAAACTGCCTAGACATTTTGTTATCACCAAGTAAAACTCGTACTCGGA[C/T]GATGAGATGATAGCTCGACTGCACGACATATGGTTACCTTAATAGTGGTA	CAAAAACTGCCTAGACATTTTGTTATCACCAAGTAAAACTCGTACTCGGAYGATGAGATGATAGCTCGACTGCACGACATATGGTTACCTTAATAGTGGTA	T	10	0	Chr13	13006652	13006702
Gl_006989	_Specific_Class_I	Gl_006989_Specific_Class_I	#N/A	Contig1212	232	51	CAATTCTGTTTTCGCTGATATTGATACTTGTATTCAAATTGTTCATCTAC[T/C]GTGATGATTTCCAACAGGTAACAAGGTCAATTTTCTTGGCAAAGTTGAGA	CAATTCTGTTTTCGCTGATATTGATACTTGTATTCAAATTGTTCATCTACYGTGATGATTTCCAACAGGTAACAAGGTCAATTTTCTTGGCAAAGTTGAGA	C	21	0	Chr12	12388691	12388741
Gl_006995	_Specific_Class_I	Gl_006995_Specific_Class_I	#N/A	Contig1212	552	51	TTCAATGCAAGATTATTGCTTGAAAAACTTCGTGGAAAAAGGCTTATGTT[T/C]GTGGGGGATTCATTAAATAGAAACCAGTGGGAATCCATGGTTTGTCTACT	TTCAATGCAAGATTATTGCTTGAAAAACTTCGTGGAAAAAGGCTTATGTTYGTGGGGGATTCATTAAATAGAAACCAGTGGGAATCCATGGTTTGTCTACT	C	26	0	Chr12	12389099	12389149
Gl_007014	_Specific_Class_I	Gl_007014_Specific_Class_I	#N/A	Contig1214	1122	51	ATGGGTTATGAATGGATCATGGACTAAACAATTCAGTATTGAATCTCTTC[T/C]TGGAGTTGAGAGGCCTTTGGGGTTTTGGAAAAATGGTGAATTGTTTCTCG	ATGGGTTATGAATGGATCATGGACTAAACAATTCAGTATTGAATCTCTTCYTGGAGTTGAGAGGCCTTTGGGGTTTTGGAAAAATGGTGAATTGTTTCTCG	C	57	0	Chr11	20883083	20883133
Gl_007020	_Specific_Class_I	Gl_007020_Specific_Class_I	#N/A	Contig1214	1412	51	GAATATGAAAATGGAAGGAGACTACAACAAAAGAGATCTAATAACCTGCA[C/T]ATACGATCTGCAAGTGCATATACATGCTGGATATGGTGTGCTTTTCATAC	GAATATGAAAATGGAAGGAGACTACAACAAAAGAGATCTAATAACCTGCAYATACGATCTGCAAGTGCATATACATGCTGGATATGGTGTGCTTTTCATAC	T	11	4	*	0	0
Gl_007028	_Specific_Class_I	Gl_007028_Specific_Class_I	#N/A	Contig1216	80	51	TCCCTAATCTCAAGTAAAAAATGTAAGAAAATGACTGGGAGAAAGAGTTC[C/T]AAGTTCTGTTGTGAATCATTTACGAGGGGTGTCCTAAAACCAGGATTAAG	TCCCTAATCTCAAGTAAAAAATGTAAGAAAATGACTGGGAGAAAGAGTTCYAAGTTCTGTTGTGAATCATTTACGAGGGGTGTCCTAAAACCAGGATTAAG	T	10	0	Chr11	53066282	53066332
Gl_007029	_Specific_Class_I	Gl_007029_Specific_Class_I	#N/A	Contig1216	203	51	TTGCCCCGAGACATGGGATCATCCTTAGGGAGGGCAACGAAATTTAATGG[G/T]ATTACATTGTTAACCCTACCAGTTTCTCTACGTTCCTTTAAGTTTGAAAC	TTGCCCCGAGACATGGGATCATCCTTAGGGAGGGCAACGAAATTTAATGGKATTACATTGTTAACCCTACCAGTTTCTCTACGTTCCTTTAAGTTTGAAAC	T	27	0	Chr11	53066405	53066455
Gl_007031	_Specific_Class_I	Gl_007031_Specific_Class_I	#N/A	Contig1217	428	51	TCTCGTCAAGGCAGCCGTTCCTCCATAGGATCACTTCAAAGCCTGTCAAG[T/A]TTGAAAAGTTTGTTACAAGAGCCATGTCTGAACAAAGTGACAACAAGCCT	TCTCGTCAAGGCAGCCGTTCCTCCATAGGATCACTTCAAAGCCTGTCAAGWTTGAAAAGTTTGTTACAAGAGCCATGTCTGAACAAAGTGACAACAAGCCT	A	11	16	Chr06	27223269	27223219
Gl_007033	_Specific_Class_I	Gl_007033_Specific_Class_I	#N/A	Contig1217	559	51	AAAAGAGCATTTATAGCTGGTGTTGCTGATGACAATGGATATGGTTGGGC[A/C]ATAGCAAAATCTCTTGCTGCTGCTGGAGCTGAAATTCTTGTTGGAACATG	AAAAGAGCATTTATAGCTGGTGTTGCTGATGACAATGGATATGGTTGGGCMATAGCAAAATCTCTTGCTGCTGCTGGAGCTGAAATTCTTGTTGGAACATG	C	18	16	Chr06	27222929	27222879
Gl_007073	_Specific_Class_I	Gl_007073_Specific_Class_I	#N/A	Contig1222	296	51	GTCATCACACTCAAATGTGCGGGACTCCATTTCTGAAAACTGCTTCACAA[T/C]CTCTCATATTGGAGCTTCTCAGACTTGATAAGCATGTCCGTGGGAAGCCA	GTCATCACACTCAAATGTGCGGGACTCCATTTCTGAAAACTGCTTCACAAYCTCTCATATTGGAGCTTCTCAGACTTGATAAGCATGTCCGTGGGAAGCCA	C	83	4	*	0	0
Gl_007083	_Specific_Class_I	Gl_007083_Specific_Class_I	#N/A	Contig1224	890	51	CACCGCTTTCACCTGTAGCTAGCGCCCTTAAGTCACCCCAGCCACATCCA[C/T]CAGCACAACTTTCACCTGTAGAAACGACTGGGAATTCTCCAACAAGCTCG	CACCGCTTTCACCTGTAGCTAGCGCCCTTAAGTCACCCCAGCCACATCCAYCAGCACAACTTTCACCTGTAGAAACGACTGGGAATTCTCCAACAAGCTCG	T	47	16	Chr07	4916757	4916707
Gl_007089	_Specific_Class_I	Gl_007089_Specific_Class_I	#N/A	Contig1226	198	51	TTGTTTCAATTTAGGTACTACTAAAAAAGCTCCTAAATTACAAGCAGCCT[T/A]CTACCAAAAATGGACTATGTTCTTTTACCACCTCTTACGAATGTCGAAGA	TTGTTTCAATTTAGGTACTACTAAAAAAGCTCCTAAATTACAAGCAGCCTWCTACCAAAAATGGACTATGTTCTTTTACCACCTCTTACGAATGTCGAAGA	A	67	0	Chr06	40300998	40301048
Gl_007102	_Specific_Class_I	Gl_007102_Specific_Class_I	#N/A	Contig1228	59	51	TGTCGGTCAAATCTCCTTAAGACATTTTTACCATCATGCATGATAATACC[C/A]CCATTCAAGTTATAGATGACTTGCAAACCGGGCATGATTTCTTTCTGCTG	TGTCGGTCAAATCTCCTTAAGACATTTTTACCATCATGCATGATAATACCMCCATTCAAGTTATAGATGACTTGCAAACCGGGCATGATTTCTTTCTGCTG	A	17	4	*	0	0
Gl_007131	_Specific_Class_I	Gl_007131_Specific_Class_I	#N/A	Contig1233	277	51	ACTCCTTCCATTAAATATATTTCATTGCGCCCGGCTGCGGAACTAAGCTT[C/G]TTGTTGAGCTGCTTGACACTGGTAAATCCATCCCGAGTTCCCATGACGAA	ACTCCTTCCATTAAATATATTTCATTGCGCCCGGCTGCGGAACTAAGCTTSTTGTTGAGCTGCTTGACACTGGTAAATCCATCCCGAGTTCCCATGACGAA	G	24	16	Chr09	4988543	4988493
Gl_007154	_Specific_Class_I	Gl_007154_Specific_Class_I	#N/A	Contig1237	1322	51	ACTTATCAGCCGAAGGATCGTAACATGATAAGTTCCAATTGTTTTAGAGC[T/A]AGTTAACTACTAGTAAACATTAATTCTTATATCATTCACTATAGCTTTTT	ACTTATCAGCCGAAGGATCGTAACATGATAAGTTCCAATTGTTTTAGAGCWAGTTAACTACTAGTAAACATTAATTCTTATATCATTCACTATAGCTTTTT	A	24	16	Chr07	14099464	14099414
Gl_007155	_Specific_Class_I	Gl_007155_Specific_Class_I	#N/A	Contig1238	56	51	ATAAATTTTCCCCTAAAAAATTCCCAAAGTCCCAGATTTTTTTTTCTGAG[C/A]AGTTTGATATCACGATCTGATTGGAAGGGGAGAAAATGGAGAAGGTGATG	ATAAATTTTCCCCTAAAAAATTCCCAAAGTCCCAGATTTTTTTTTCTGAGMAGTTTGATATCACGATCTGATTGGAAGGGGAGAAAATGGAGAAGGTGATG	A	42	16	Chr03	41208813	41208763
Gl_007157	_Specific_Class_I	Gl_007157_Specific_Class_I	#N/A	Contig1238	671	51	AGACAGCTGCACAGCTTCCGGAGGCAGTCCGGAAGGAGAAGATGAAGCAG[C/A]CAGCTCAAGCTGCAGCGCAGGAGGAAGAAGCTATAGCCGAAGGAGTTGAT	AGACAGCTGCACAGCTTCCGGAGGCAGTCCGGAAGGAGAAGATGAAGCAGMCAGCTCAAGCTGCAGCGCAGGAGGAAGAAGCTATAGCCGAAGGAGTTGAT	A	137	4	*	0	0
Gl_007163	_Specific_Class_I	Gl_007163_Specific_Class_I	#N/A	Contig1239	58	51	AACGACATATCTTCGTTTAACACTAAATCCAAGACTATTAACACAATTTT[G/A]ATGCATCTCTCTTCTCACATTGAAAAGAGAGCCATAACGATTAAAAGAAA	AACGACATATCTTCGTTTAACACTAAATCCAAGACTATTAACACAATTTTRATGCATCTCTCTTCTCACATTGAAAAGAGAGCCATAACGATTAAAAGAAA	A	13	4	*	0	0
Gl_007170	_Specific_Class_I	Gl_007170_Specific_Class_I	#N/A	Contig1239	344	51	AAAGCTATACCTGCAGTGGATGCCTCTAACCCTTGTTTTCCATGTATGGC[A/T]GATTTGAGGACATTGTATTGCTCTGTCACAGACTTGTATAGAGCTTGTGT	AAAGCTATACCTGCAGTGGATGCCTCTAACCCTTGTTTTCCATGTATGGCWGATTTGAGGACATTGTATTGCTCTGTCACAGACTTGTATAGAGCTTGTGT	T	100	16	Chr07	2290425	2290375
Gl_007217	_Specific_Class_I	Gl_007217_Specific_Class_I	#N/A	Contig1249	309	51	ACTGTCTGTTATTCCGAGTGAGAAGTCCAATATATAAGTCCACTAATTAA[T/G]ACGAACACACACTGTAAGACACCTGCAGTACCAGTCCACAATGAAGGACC	ACTGTCTGTTATTCCGAGTGAGAAGTCCAATATATAAGTCCACTAATTAAKACGAACACACACTGTAAGACACCTGCAGTACCAGTCCACAATGAAGGACC	G	68	4	*	0	0
Gl_007232	_Specific_Class_I	Gl_007232_Specific_Class_I	#N/A	Contig1252	66	51	TATTGAGGCCTTCTTATATATAACAGTAGACAAAAACAAGAAATTCCCAA[T/C]CAGAATATATCACAAAATCTTGCAATTAACATTTAAATTTGACTTTACCA	TATTGAGGCCTTCTTATATATAACAGTAGACAAAAACAAGAAATTCCCAAYCAGAATATATCACAAAATCTTGCAATTAACATTTAAATTTGACTTTACCA	C	15	0	Chr07	47033887	47033937
Gl_007240	_Specific_Class_I	Gl_007240_Specific_Class_I	#N/A	Contig1252	714	51	TCAGCATTCATAGAATCTGAACAAATCTTCATAGCAACTACACTTGTGAT[T/C]GACAAAACCACTGCACATATCTTTCCGGGAATGACACATTTCTGAATACA	TCAGCATTCATAGAATCTGAACAAATCTTCATAGCAACTACACTTGTGATYGACAAAACCACTGCACATATCTTTCCGGGAATGACACATTTCTGAATACA	C	42	0	Chr07	47034775	47034825
Gl_007241	_Specific_Class_I	Gl_007241_Specific_Class_I	#N/A	Contig1252	824	51	CCAATCTGCAGGTTGAAAACCAAAAGAAGTAGGTGCCACTATGCTAGAAA[G/T]TTGACAGGAAGTTTCTTCAGGCGTTTCCATAGTCTCTGGGACATAAAGAA	CCAATCTGCAGGTTGAAAACCAAAAGAAGTAGGTGCCACTATGCTAGAAAKTTGACAGGAAGTTTCTTCAGGCGTTTCCATAGTCTCTGGGACATAAAGAA	T	29	0	Chr07	47034885	47034935
Gl_007251	_Specific_Class_I	Gl_007251_Specific_Class_I	#N/A	Contig1254	234	51	TGAAAACATAAATCCTCATTTTACAAATGGCATCCCTGAAGCTACTCGAC[G/A]TGCATACTCCTCATACTCCGACCCAAAGAATCGCTTTAAGAAATACTCTT	TGAAAACATAAATCCTCATTTTACAAATGGCATCCCTGAAGCTACTCGACRTGCATACTCCTCATACTCCGACCCAAAGAATCGCTTTAAGAAATACTCTT	A	30	16	Chr08	40005935	40005885
Gl_007252	_Specific_Class_I	Gl_007252_Specific_Class_I	#N/A	Contig1254	317	51	GCTTTAAGAAATACTCTTCATAAGGTATTCTTTCAGCAAAGAATTTCCAA[G/A]CAACAATTGCAAAACCAACAGTGGATATGGGATTACAAAGCATTATTTGA	GCTTTAAGAAATACTCTTCATAAGGTATTCTTTCAGCAAAGAATTTCCAARCAACAATTGCAAAACCAACAGTGGATATGGGATTACAAAGCATTATTTGA	A	53	16	Chr08	40005852	40005802
Gl_007256	_Specific_Class_I	Gl_007256_Specific_Class_I	#N/A	Contig1255	187	51	CTCACCCTTCTTTTCTCAATTCTAAATTACCAATAAATAGAGAAAAGGGT[T/A]TTTTCCATTGTTGGCCATGCAAACAAAGAAGCAGCAGCTCCAGCCCCCAC	CTCACCCTTCTTTTCTCAATTCTAAATTACCAATAAATAGAGAAAAGGGTWTTTTCCATTGTTGGCCATGCAAACAAAGAAGCAGCAGCTCCAGCCCCCAC	A	18	16	Chr11	856806	856756
Gl_007263	_Specific_Class_I	Gl_007263_Specific_Class_I	#N/A	Contig1255	817	51	ATAAAAAAGAAGTAATATATAGAAGCATTATATTGAAAGTTAGGAACAAT[A/C]TCTAAGAATGTTTTTCATGGAACAAGATATTGCATTGCTAAGGCAAATAC	ATAAAAAAGAAGTAATATATAGAAGCATTATATTGAAAGTTAGGAACAATMTCTAAGAATGTTTTTCATGGAACAAGATATTGCATTGCTAAGGCAAATAC	C	39	4	*	0	0
Gl_007265	_Specific_Class_I	Gl_007265_Specific_Class_I	#N/A	Contig1256	138	51	AGGCTTTTCATTATAGATACAGCTCAAAACATGATATTTGACTCTCAGGC[A/T]GCTTATAGCCATTCCCAGACAAGCACGAGAGAAAAATGTCTTACATTTAG	AGGCTTTTCATTATAGATACAGCTCAAAACATGATATTTGACTCTCAGGCWGCTTATAGCCATTCCCAGACAAGCACGAGAGAAAAATGTCTTACATTTAG	T	51	0	Chr08	52736709	52736759
Gl_007306	_Specific_Class_I	Gl_007306_Specific_Class_I	#N/A	Contig1258	1984	51	AGACAAAGAGAGGCCTTTGTATATACAGAAGAATTACAGCTTGAGAGAAA[A/T]TTGATCTATTAATCTGAATATTCCCAGATTGTTTTCTGCAAATTCATTCT	AGACAAAGAGAGGCCTTTGTATATACAGAAGAATTACAGCTTGAGAGAAAWTTGATCTATTAATCTGAATATTCCCAGATTGTTTTCTGCAAATTCATTCT	T	35	0	Chr11	25071539	25071589
Gl_007308	_Specific_Class_I	Gl_007308_Specific_Class_I	#N/A	Contig1259	1268	51	ATGGAAACACTAAGGGAAATAGAGAAAATGAGGATTGAAGCTGAGACTAA[A/G]AGGGGGGAAATGGAGCTTAAAAGAACAGAGATCATAGCCAATACACAATT	ATGGAAACACTAAGGGAAATAGAGAAAATGAGGATTGAAGCTGAGACTAARAGGGGGGAAATGGAGCTTAAAAGAACAGAGATCATAGCCAATACACAATT	G	81	0	Chr11	52114519	52114569
Gl_007312	_Specific_Class_I	Gl_007312_Specific_Class_I	#N/A	Contig1260	113	51	TGATTATACCAAACCGTGCCTTCAATTAATATAGGATTTACATTTGTTAG[T/A]ACTAGTATCTAAGACTTGCATTATAAAAGCGTGTGAAAATTTAGAGAAGT	TGATTATACCAAACCGTGCCTTCAATTAATATAGGATTTACATTTGTTAGWACTAGTATCTAAGACTTGCATTATAAAAGCGTGTGAAAATTTAGAGAAGT	A	146	16	Chr09	1398141	1398091
Gl_007321	_Specific_Class_I	Gl_007321_Specific_Class_I	#N/A	Contig1263	77	51	TTACATCTAACAAAAACACGACAAAATGCTGACAATAAGCTTACACTATC[G/T]CCATGAAAATTAAATTTGAGAATTCAAACACACTTTCAGTTTCAATGAAA	TTACATCTAACAAAAACACGACAAAATGCTGACAATAAGCTTACACTATCKCCATGAAAATTAAATTTGAGAATTCAAACACACTTTCAGTTTCAATGAAA	T	20	4	*	0	0
Gl_007329	_Specific_Class_I	Gl_007329_Specific_Class_I	#N/A	Contig1263	497	51	TACTTAAGGATCACATCGGCCTTGTCATCTTGATAGTCGCGAAGGCCGAC[A/G]AGAATTATATCACCAGCAGCAATCCATACCTTCTTATGCATCTTCCCGCG	TACTTAAGGATCACATCGGCCTTGTCATCTTGATAGTCGCGAAGGCCGACRAGAATTATATCACCAGCAGCAATCCATACCTTCTTATGCATCTTCCCGCG	G	47	0	Chr04	6139203	6139253
Gl_007333	_Specific_Class_I	Gl_007333_Specific_Class_I	#N/A	Contig1263	680	51	TCTTGCCCGTCTTCCTTGAAGACAAGCTCACGCTTCTCATCGTCTGCTTC[G/A]TTCTTTCCTCTCTTTCTGTTCTTTCCTCCTTTTCCCTTGTTCTTCGGCAT	TCTTGCCCGTCTTCCTTGAAGACAAGCTCACGCTTCTCATCGTCTGCTTCRTTCTTTCCTCTCTTTCTGTTCTTTCCTCCTTTTCCCTTGTTCTTCGGCAT	A	13	0	Chr04	6139386	6139436
Gl_007342	_Specific_Class_I	Gl_007342_Specific_Class_I	#N/A	Contig1264	1984	51	TTTTGGTTTAAGCATCCCACCCTGGATCCCCAAGGTATATATATGCTACC[G/T]TAGTCGTGTCCTTGCACTTGTATGATGAGCTGTGTTTTTGTCCCCCTTTC	TTTTGGTTTAAGCATCCCACCCTGGATCCCCAAGGTATATATATGCTACCKTAGTCGTGTCCTTGCACTTGTATGATGAGCTGTGTTTTTGTCCCCCTTTC	T	13	16	Chr03	19786534	19786484
Gl_007343	_Specific_Class_I	Gl_007343_Specific_Class_I	#N/A	Contig1264	2037	51	GTCGTGTCCTTGCACTTGTATGATGAGCTGTGTTTTTGTCCCCCTTTCTT[C/A]TCTAGTATTTTGAGTTTTGAATGAAGGTTTTGAATCCTAGCTGGCCGATG	GTCGTGTCCTTGCACTTGTATGATGAGCTGTGTTTTTGTCCCCCTTTCTTMTCTAGTATTTTGAGTTTTGAATGAAGGTTTTGAATCCTAGCTGGCCGATG	A	13	16	Chr03	19786481	19786431
Gl_007401	_Specific_Class_I	Gl_007401_Specific_Class_I	#N/A	Contig1274	709	51	ACAGCCTAGTGTGGACGGTGTCATTACAAACTCAGCACCCTCCCAATCCT[C/T]GGCATACAGTCAGGCTGTTCCTCAGTCAAGCTTGAACCAAGATACTAATC	ACAGCCTAGTGTGGACGGTGTCATTACAAACTCAGCACCCTCCCAATCCTYGGCATACAGTCAGGCTGTTCCTCAGTCAAGCTTGAACCAAGATACTAATC	T	10	0	Chr07	12795882	12795932
Gl_007403	_Specific_Class_I	Gl_007403_Specific_Class_I	#N/A	Contig1274	901	51	ATCTTCTGTTGATCATGTACAGCTTCAAACCCCAGGGTCCACAAATGAGA[A/T]AGAACCATCCAAGGAGGTAAATGAGGGAGATAGATCATTTTACAGCGAGC	ATCTTCTGTTGATCATGTACAGCTTCAAACCCCAGGGTCCACAAATGAGAWAGAACCATCCAAGGAGGTAAATGAGGGAGATAGATCATTTTACAGCGAGC	T	17	0	Chr07	12796074	12796124
Gl_007407	_Specific_Class_I	Gl_007407_Specific_Class_I	#N/A	Contig1274	1238	51	TTTGTAGGATTGATTTAGTGACTGTATCATAATAGAGGGAAGCTATGGGG[C/G]TGTACAATTGTACAAAAAGGAACAGCAGGGGCTGTACAGAAATGGGTCGT	TTTGTAGGATTGATTTAGTGACTGTATCATAATAGAGGGAAGCTATGGGGSTGTACAATTGTACAAAAAGGAACAGCAGGGGCTGTACAGAAATGGGTCGT	G	11	0	Chr07	12796411	12796461
Gl_007408	_Specific_Class_I	Gl_007408_Specific_Class_I	#N/A	Contig1274	1297	51	TGTACAAAAAGGAACAGCAGGGGCTGTACAGAAATGGGTCGTTTATTCGC[C/T]ACCCAATTTTCAATAATATTATCAATTTTCCTATATTTGAGTAAAAGAAG	TGTACAAAAAGGAACAGCAGGGGCTGTACAGAAATGGGTCGTTTATTCGCYACCCAATTTTCAATAATATTATCAATTTTCCTATATTTGAGTAAAAGAAG	T	10	0	Chr07	12796470	12796520
Gl_007416	_Specific_Class_I	Gl_007416_Specific_Class_I	#N/A	Contig1276	154	51	CTAATCTGTAAAACTACAGCTTAGATCATAAACAAACATCCTATATTTAT[G/A]CCCTAATTAACTTGTCTCCTATAGTTCTCGAAAATTAGTACGATAAAACA	CTAATCTGTAAAACTACAGCTTAGATCATAAACAAACATCCTATATTTATRCCCTAATTAACTTGTCTCCTATAGTTCTCGAAAATTAGTACGATAAAACA	A	15	0	Chr13	55428433	55428483
Gl_007425	_Specific_Class_I	Gl_007425_Specific_Class_I	#N/A	Contig1276	640	51	TCATGTAAAGGACTAATCAGGCCACGAGAAGTTGTTGGATTTGAAAGGCT[G/A]CCGGAGTTTCGGCGGGAGTAGTGATGACCATAGTAATGGCGTGATCTTTT	TCATGTAAAGGACTAATCAGGCCACGAGAAGTTGTTGGATTTGAAAGGCTRCCGGAGTTTCGGCGGGAGTAGTGATGACCATAGTAATGGCGTGATCTTTT	A	39	0	Chr13	55429054	55429104
Gl_007426	_Specific_Class_I	Gl_007426_Specific_Class_I	#N/A	Contig1276	767	51	AATGGTGATGAGCAACAGAAGAGTTGGAATTAAGTAGCTTCATTGAACTA[C/T]TTCCAACATCAATGCCAGCATCCAAATTCGAAGAATGCTCTTTTGATAAT	AATGGTGATGAGCAACAGAAGAGTTGGAATTAAGTAGCTTCATTGAACTAYTTCCAACATCAATGCCAGCATCCAAATTCGAAGAATGCTCTTTTGATAAT	T	41	4	*	0	0
Gl_007427	_Specific_Class_I	Gl_007427_Specific_Class_I	#N/A	Contig1276	820	51	CCAACATCAATGCCAGCATCCAAATTCGAAGAATGCTCTTTTGATAATAA[T/C]GCTGTCCCCGGTGAGCACGGCATGTTCTCCGAAGGAGAAGGGAGGTCGAG	CCAACATCAATGCCAGCATCCAAATTCGAAGAATGCTCTTTTGATAATAAYGCTGTCCCCGGTGAGCACGGCATGTTCTCCGAAGGAGAAGGGAGGTCGAG	C	20	4	*	0	0
Gl_007428	_Specific_Class_I	Gl_007428_Specific_Class_I	#N/A	Contig1278	744	51	GAAATTGCAATTAGCAATGCCGATGGATAAGGTTAAGGAGATTAGCAATT[C/T]GTCGCTTATGAGAACAGTGGAGAGCTGGTTGAGGAAAGAACGAGACGAAG	GAAATTGCAATTAGCAATGCCGATGGATAAGGTTAAGGAGATTAGCAATTYGTCGCTTATGAGAACAGTGGAGAGCTGGTTGAGGAAAGAACGAGACGAAG	T	144	4	*	0	0
Gl_007445	_Specific_Class_I	Gl_007445_Specific_Class_I	#N/A	Contig1280	238	51	TCAAAAGCTTGTTTTCCAAAACACAGATACAGCAGAACAAAATCCAGGCA[C/T]TAAAGAATTATGCAGTTAAGCTGGGCATATGCTTGTATACATTTGGAAGT	TCAAAAGCTTGTTTTCCAAAACACAGATACAGCAGAACAAAATCCAGGCAYTAAAGAATTATGCAGTTAAGCTGGGCATATGCTTGTATACATTTGGAAGT	T	189	16	Chr07	1773639	1773589
Gl_007446	_Specific_Class_I	Gl_007446_Specific_Class_I	#N/A	Contig1280	549	51	AACTTAGACTGGACTACACTAATGTCACCAAGCTCACCGAAACTGCTTTC[C/T]GTTTTAAGCCACTCTTCCAGGAGCATAGCACGCTCTTCTTTCAGCTCTGG	AACTTAGACTGGACTACACTAATGTCACCAAGCTCACCGAAACTGCTTTCYGTTTTAAGCCACTCTTCCAGGAGCATAGCACGCTCTTCTTTCAGCTCTGG	T	132	16	Chr07	1772498	1772448
Gl_007451	_Specific_Class_I	Gl_007451_Specific_Class_I	#N/A	Contig1282	314	51	TCATCATCATCCTCGCATGCCACCACCACATCCAGGTGGGATCGGTAAGG[A/G]GGCAATTCTGCCTTGGCAATTTCCCGAGCCACGTCAACTACTTTCTTGTC	TCATCATCATCCTCGCATGCCACCACCACATCCAGGTGGGATCGGTAAGGRGGCAATTCTGCCTTGGCAATTTCCCGAGCCACGTCAACTACTTTCTTGTC	G	167	0	Chr03	41598131	41598181
Gl_007455	_Specific_Class_I	Gl_007455_Specific_Class_I	#N/A	Contig1283	87	51	AGTAAGGTCTGTACAAAAGCAAACCTGAAGCAGATTTTCGGCATAGCTTC[T/A]GTTTCTGATGGATTCAGCTCCACGTAAAAGGTATCTACTGTTTTAAGTTA	AGTAAGGTCTGTACAAAAGCAAACCTGAAGCAGATTTTCGGCATAGCTTCWGTTTCTGATGGATTCAGCTCCACGTAAAAGGTATCTACTGTTTTAAGTTA	A	19	16	Chr03	45625596	45625546
Gl_007456	_Specific_Class_I	Gl_007456_Specific_Class_I	#N/A	Contig1283	344	51	AAAGAGATGCCTATGCTTGATGCCGCAAACCCTTGTTTCCCATGTATGGC[A/G]CATTTGAGGACATTGTATTGCTCAGTCACAGACTTATACAGAGCTTGTGC	AAAGAGATGCCTATGCTTGATGCCGCAAACCCTTGTTTCCCATGTATGGCRCATTTGAGGACATTGTATTGCTCAGTCACAGACTTATACAGAGCTTGTGC	G	17	16	Chr03	45625250	45625200
Gl_007465	_Specific_Class_I	Gl_007465_Specific_Class_I	#N/A	Contig1287	223	51	AAAGCTTAAAACCATGTCAGTACCCATTGCGTGGGTTGTAATCGTTAGCT[C/T]AGTTCATGGATCCCGTTTAAGCCATCTGAAAATAAATCAATGGCGTGGAT	AAAGCTTAAAACCATGTCAGTACCCATTGCGTGGGTTGTAATCGTTAGCTYAGTTCATGGATCCCGTTTAAGCCATCTGAAAATAAATCAATGGCGTGGAT	T	112	16	Chr03	28768956	28768906
Gl_007474	_Specific_Class_I	Gl_007474_Specific_Class_I	#N/A	Contig1290	116	51	ATTTCCCAAAAACTTAGAAAGAATATCTATTAAATAGAAAGAAACATAGT[A/C]TGCAACAGGATATTGCCTCACATTATACAACAGTTCTGCTGTGAATTGAG	ATTTCCCAAAAACTTAGAAAGAATATCTATTAAATAGAAAGAAACATAGTMTGCAACAGGATATTGCCTCACATTATACAACAGTTCTGCTGTGAATTGAG	C	181	16	Chr04	52002842	52002792
Gl_007477	_Specific_Class_I	Gl_007477_Specific_Class_I	#N/A	Contig1291	775	51	CAAACCATGAGGAATGGGTTAAAAATGTTAAACCAAGACTAGGACCTGAG[A/G]TTTCTCATCGTGTTCTTGCAGCAATCAACACTAAATATGAGAACGTGAAA	CAAACCATGAGGAATGGGTTAAAAATGTTAAACCAAGACTAGGACCTGAGRTTTCTCATCGTGTTCTTGCAGCAATCAACACTAAATATGAGAACGTGAAA	G	12	0	Chr08	1804701	1804751
Gl_007511	_Specific_Class_I	Gl_007511_Specific_Class_I	#N/A	Contig1297	788	51	CATTGATGCCTTAATTGATAAAGATTTGCCAGACATTAAACTCCAGAGTG[C/T]AATGGCGTACGAGGAAGAAGGGGAAGCGATTGTGGCGGAGTTAGAGAAGG	CATTGATGCCTTAATTGATAAAGATTTGCCAGACATTAAACTCCAGAGTGYAATGGCGTACGAGGAAGAAGGGGAAGCGATTGTGGCGGAGTTAGAGAAGG	T	10	0	Chr06	45422823	45422873
Gl_007512	_Specific_Class_I	Gl_007512_Specific_Class_I	#N/A	Contig1299	111	51	CAATTAAAACAACGTCATTTACACTTTGCATTGTTTAAATACATTTAATC[G/A]TATGAGGTGACACAAAGTGCTACCCGGAGATCGTTTGAGGTTCCACATAC	CAATTAAAACAACGTCATTTACACTTTGCATTGTTTAAATACATTTAATCRTATGAGGTGACACAAAGTGCTACCCGGAGATCGTTTGAGGTTCCACATAC	A	28	4	*	0	0
Gl_007513	_Specific_Class_I	Gl_007513_Specific_Class_I	#N/A	Contig1299	205	51	CACATACATACATCCGATATGTTTCTATTTCTTGTTGATCATCCATGTGA[A/G]GTCCGCCGCGCGTGCTAACTGCATAGTGACAGTCACTGCCGCTGTCACGC	CACATACATACATCCGATATGTTTCTATTTCTTGTTGATCATCCATGTGARGTCCGCCGCGCGTGCTAACTGCATAGTGACAGTCACTGCCGCTGTCACGC	G	19	16	Chr13	58166921	58166871
Gl_007529	_Specific_Class_I	Gl_007529_Specific_Class_I	#N/A	Contig1302	82	51	TAATCCTAGTGGAGATATCTCCAAGGCTTTGCTCTCCATTTCAATACAAC[C/T]CTCATTCACTTCTTTGGTTTCCCTTTTATACACATATTTACTTGATGCCC	TAATCCTAGTGGAGATATCTCCAAGGCTTTGCTCTCCATTTCAATACAACYCTCATTCACTTCTTTGGTTTCCCTTTTATACACATATTTACTTGATGCCC	T	181	16	Chr10	58555172	58555122
Gl_007536	_Specific_Class_I	Gl_007536_Specific_Class_I	#N/A	Contig1303	399	51	AGTATATAAACATCAAGACCGAATGAAACGAGCAAATGCCACTATCCAAA[A/G]TCACAACGAGTTCCATGTAACATAATACTACCACCAGCTTGTCAATATCA	AGTATATAAACATCAAGACCGAATGAAACGAGCAAATGCCACTATCCAAARTCACAACGAGTTCCATGTAACATAATACTACCACCAGCTTGTCAATATCA	G	27	16	Chr12	26680306	26680256
Gl_007537	_Specific_Class_I	Gl_007537_Specific_Class_I	#N/A	Contig1303	614	51	TAACCAGTGGATTAGAGGTGCCAAATTACGCCCCTCTATTTCAGAAAATG[G/A]ATTCATATAGCAGTACATAAGCTAGAGATTACCAAAACTACGAGAGGGTC	TAACCAGTGGATTAGAGGTGCCAAATTACGCCCCTCTATTTCAGAAAATGRATTCATATAGCAGTACATAAGCTAGAGATTACCAAAACTACGAGAGGGTC	A	45	16	Chr12	26680087	26680037
Gl_007575	_Specific_Class_I	Gl_007575_Specific_Class_I	#N/A	Contig1307	150	51	ATCCCGGCCAAAATAAAACTATGAATTGTACCCTATCGTAACAACTCTGT[A/C]GGAGAAATGGAAGTTGAAATATGCTTAAAATTGCATCTGAATTTGGAACT	ATCCCGGCCAAAATAAAACTATGAATTGTACCCTATCGTAACAACTCTGTMGGAGAAATGGAAGTTGAAATATGCTTAAAATTGCATCTGAATTTGGAACT	C	13	0	Chr08	47553621	47553671
Gl_007585	_Specific_Class_I	Gl_007585_Specific_Class_I	#N/A	Contig1308	314	51	TCCGAGTCAGCCGAAAATTTGCCAGTTTTGGATGCACCTCGTTCCAAATA[C/A]TCGAGAAAGTCCATCACCACAGGATCAGTCCAAGGAGCTCCCAATGGAGC	TCCGAGTCAGCCGAAAATTTGCCAGTTTTGGATGCACCTCGTTCCAAATAMTCGAGAAAGTCCATCACCACAGGATCAGTCCAAGGAGCTCCCAATGGAGC	A	110	16	Chr03	18717610	18717560
Gl_007594	_Specific_Class_I	Gl_007594_Specific_Class_I	#N/A	Contig1311	95	51	TAAATTTATAGCAATTGCATTAACATCAAGTGCCTCATCTAATATTCTCA[T/C]ATTTTCCCCTTAAAGATGAGTATGATGGGATATGCTACAAAACTGGTTCT	TAAATTTATAGCAATTGCATTAACATCAAGTGCCTCATCTAATATTCTCAYATTTTCCCCTTAAAGATGAGTATGATGGGATATGCTACAAAACTGGTTCT	C	12	0	Chr13	2622616	2622666
Gl_007595	_Specific_Class_I	Gl_007595_Specific_Class_I	#N/A	Contig1311	150	51	TCCCCTTAAAGATGAGTATGATGGGATATGCTACAAAACTGGTTCTAACC[C/T]GCTGCTAATGGAATTAAGCTTGAAACCACCTTCTAAGCTTCTTAGAACCT	TCCCCTTAAAGATGAGTATGATGGGATATGCTACAAAACTGGTTCTAACCYGCTGCTAATGGAATTAAGCTTGAAACCACCTTCTAAGCTTCTTAGAACCT	T	57	0	Chr13	2622671	2622721
Gl_007596	_Specific_Class_I	Gl_007596_Specific_Class_I	#N/A	Contig1311	269	51	GTTCCGGATTTCGGCTGTGAGAACTTAGATCTGTATTGTTCAATTAGCAT[G/A]TCGAGTTTGTCTACCACGTCTCGGCCTGATGGATCTTTATTCCTTTTCGG	GTTCCGGATTTCGGCTGTGAGAACTTAGATCTGTATTGTTCAATTAGCATRTCGAGTTTGTCTACCACGTCTCGGCCTGATGGATCTTTATTCCTTTTCGG	A	50	0	Chr13	2622790	2622840
Gl_007662	_Specific_Class_I	Gl_007662_Specific_Class_I	#N/A	Contig1319	1231	51	CCACTTCAGAAGACAAAACTAATGGGTCTTCTTCAAGTTCCGGTTTCTCC[G/A]GGATGATGTTTTCAGGTGGGAATGGTTCTTTTCTCACAAGAACGTGCAGT	CCACTTCAGAAGACAAAACTAATGGGTCTTCTTCAAGTTCCGGTTTCTCCRGGATGATGTTTTCAGGTGGGAATGGTTCTTTTCTCACAAGAACGTGCAGT	A	18	0	Chr05	47860739	47860789
Gl_007663	_Specific_Class_I	Gl_007663_Specific_Class_I	#N/A	Contig1319	1296	51	GGTGGGAATGGTTCTTTTCTCACAAGAACGTGCAGTGCAACAAATGCCGT[G/C]CCGCAACAGATGTGATCAAGTCGATAACAATCTTAAACATCTTGACTTTT	GGTGGGAATGGTTCTTTTCTCACAAGAACGTGCAGTGCAACAAATGCCGTSCCGCAACAGATGTGATCAAGTCGATAACAATCTTAAACATCTTGACTTTT	C	16	0	Chr05	47860804	47860854
Gl_007664	_Specific_Class_I	Gl_007664_Specific_Class_I	#N/A	Contig1319	1409	51	TAAATTCCTGCTTGACTATAAAATTGTAGGTTGGGGAAAGGGCTTTCCCC[C/G]GGTCTGAGGTGTCTTTGGATCATTTAGTCCTTACAATTCAGATCAAAGGG	TAAATTCCTGCTTGACTATAAAATTGTAGGTTGGGGAAAGGGCTTTCCCCSGGTCTGAGGTGTCTTTGGATCATTTAGTCCTTACAATTCAGATCAAAGGG	G	28	4	*	0	0
Gl_007665	_Specific_Class_I	Gl_007665_Specific_Class_I	#N/A	Contig1319	1518	51	CCTGGCCAAGCCAAAAGTTATTTTGGAGTGGGAGGTGCTGATTTTTGTAG[A/C]GAATCATTAGAGATGATGCTTGTTTCTGGGTAATATAATTTTTATTTAGG	CCTGGCCAAGCCAAAAGTTATTTTGGAGTGGGAGGTGCTGATTTTTGTAGMGAATCATTAGAGATGATGCTTGTTTCTGGGTAATATAATTTTTATTTAGG	C	29	0	Chr05	47861025	47861075
Gl_007679	_Specific_Class_I	Gl_007679_Specific_Class_I	#N/A	Contig1322	212	51	CAATAACAAAGAAACTTGAGACACTGCTTTTGTTTACCTTCACTTCAAGC[C/T]AGTATCATCAAATATTATGTTGTGAGGTTCAAGCTTTCAGATTGCACATT	CAATAACAAAGAAACTTGAGACACTGCTTTTGTTTACCTTCACTTCAAGCYAGTATCATCAAATATTATGTTGTGAGGTTCAAGCTTTCAGATTGCACATT	T	84	0	Chr01	21019205	21019255
Gl_007690	_Specific_Class_I	Gl_007690_Specific_Class_I	#N/A	Contig1322	1347	51	GGTCTTCGGGTTCGCGGCGGGAAGAGGCGTTTCCAGATGTGGGGAGCCAG[G/C]GTTGATTGGTGTTGGGGGATGAGGATATTGGTATTCTGGATTTTGTTTTA	GGTCTTCGGGTTCGCGGCGGGAAGAGGCGTTTCCAGATGTGGGGAGCCAGSGTTGATTGGTGTTGGGGGATGAGGATATTGGTATTCTGGATTTTGTTTTA	C	12	0	Chr01	21022487	21022537
Gl_007717	_Specific_Class_I	Gl_007717_Specific_Class_I	#N/A	Contig1330	152	51	CTTTGGGTCAATGAAGTAATTGAATGACAGAGTGCAATATCTGGAAAATG[A/G]ACTTCCAGTTACAAACTATAATTCTTTACAGTAACTTTTGATCAATAACA	CTTTGGGTCAATGAAGTAATTGAATGACAGAGTGCAATATCTGGAAAATGRACTTCCAGTTACAAACTATAATTCTTTACAGTAACTTTTGATCAATAACA	G	30	4	*	0	0
Gl_007738	_Specific_Class_I	Gl_007738_Specific_Class_I	#N/A	Contig1334	412	51	AAACTGGCAGCAGCATTAGACCCTTTCCATACACCACCAACATCAGAGGC[A/G]TTTGTAGCAGCTGTTGAGGCAAATGCAGAATCACGAATAGCACATCCACC	AAACTGGCAGCAGCATTAGACCCTTTCCATACACCACCAACATCAGAGGCRTTTGTAGCAGCTGTTGAGGCAAATGCAGAATCACGAATAGCACATCCACC	G	66	0	Chr02	939506	939556
Gl_007747	_Specific_Class_I	Gl_007747_Specific_Class_I	#N/A	Contig1335	421	51	GGCGGAGACGAGAGGAGAGAAAGGCCTGCCAAAATGGGGAAGCCTCTGCA[A/G]CGGGACTACAACACGATGCTGCCACATGCTGAAAACTTTGAAGGCCTCCT	GGCGGAGACGAGAGGAGAGAAAGGCCTGCCAAAATGGGGAAGCCTCTGCARCGGGACTACAACACGATGCTGCCACATGCTGAAAACTTTGAAGGCCTCCT	G	12	16	Chr01	12476497	12476447
Gl_007748	_Specific_Class_I	Gl_007748_Specific_Class_I	#N/A	Contig1335	485	51	CGATGCTGCCACATGCTGAAAACTTTGAAGGCCTCCTCAACATTAGTAAT[C/T]ATGAGACTTTGGAACTGTTCCCTTTGCACCCAACTGGACTTTTAGAAACA	CGATGCTGCCACATGCTGAAAACTTTGAAGGCCTCCTCAACATTAGTAATYATGAGACTTTGGAACTGTTCCCTTTGCACCCAACTGGACTTTTAGAAACA	T	12	16	Chr01	12476433	12476383
Gl_007762	_Specific_Class_I	Gl_007762_Specific_Class_I	#N/A	Contig1338	554	51	GTAGCTGATGGTAAGGCATTGTCCTCTCTTCTCATTTCAAGTGGAACTGG[T/C]AGTTTAATCTCTAATTGCGGTGCCACAGATTTCGTTTCTCCAACACTATG	GTAGCTGATGGTAAGGCATTGTCCTCTCTTCTCATTTCAAGTGGAACTGGYAGTTTAATCTCTAATTGCGGTGCCACAGATTTCGTTTCTCCAACACTATG	C	11	16	Chr01	8462181	8462131
Gl_007830	_Specific_Class_I	Gl_007830_Specific_Class_I	#N/A	Contig1347	147	51	TTACATATGAATACATTGGGAAGACAGATGTTACATGTAGCAAGTCTGGT[A/T]CAACGTACGGTTGGACAGAGAGAACTATATACAAGGCAACAATATAAACA	TTACATATGAATACATTGGGAAGACAGATGTTACATGTAGCAAGTCTGGTWCAACGTACGGTTGGACAGAGAGAACTATATACAAGGCAACAATATAAACA	T	33	16	Chr13	26213961	26213911
Gl_007894	_Specific_Class_I	Gl_007894_Specific_Class_I	#N/A	Contig1366	183	51	ATAAAGTAAACCACTCTCATTTCATCATAAATACATTGATTTTTCAATCG[A/G]ATTTCGCTGTTGATTAATTCTGTGTTTCTCTAGTTGTCAAGCAAAAACTA	ATAAAGTAAACCACTCTCATTTCATCATAAATACATTGATTTTTCAATCGRATTTCGCTGTTGATTAATTCTGTGTTTCTCTAGTTGTCAAGCAAAAACTA	G	75	0	Chr13	51722014	51722064
Gl_007895	_Specific_Class_I	Gl_007895_Specific_Class_I	#N/A	Contig1366	338	51	CCTTCCTTCTCCTTTGACACCTTTGCTTCTTCACTACCCATGTTAATGAT[G/A]ATGATCTTTGCAACAAAACTTCACTACTCAAAGCAAGTAATCTGATCTTA	CCTTCCTTCTCCTTTGACACCTTTGCTTCTTCACTACCCATGTTAATGATRATGATCTTTGCAACAAAACTTCACTACTCAAAGCAAGTAATCTGATCTTA	A	11	0	Chr13	51722169	51722219
Gl_007900	_Specific_Class_I	Gl_007900_Specific_Class_I	#N/A	Contig1366	574	51	CATTTCACTTTCTTCTTCTCTGATGCTTCGTTTAAACCCAACATTGCTCT[T/C]CTTCTCTTCCTATATTTTATCCCACATGCATTGCACAATGACTTGGGGCC	CATTTCACTTTCTTCTTCTCTGATGCTTCGTTTAAACCCAACATTGCTCTYCTTCTCTTCCTATATTTTATCCCACATGCATTGCACAATGACTTGGGGCC	C	42	4	*	0	0
Gl_007903	_Specific_Class_I	Gl_007903_Specific_Class_I	#N/A	Contig1366	819	51	CTTACATTAAACAGGACAGCAAAAGGGGGGGAATAAAATGAATATTGGAG[G/C]TTGAAGAACAAAGAAGTACCAATTTGTAACTAAAAGAAATGTAAATAAGA	CTTACATTAAACAGGACAGCAAAAGGGGGGGAATAAAATGAATATTGGAGSTTGAAGAACAAAGAAGTACCAATTTGTAACTAAAAGAAATGTAAATAAGA	C	10	0	Chr13	51722929	51722979
Gl_007915	_Specific_Class_I	Gl_007915_Specific_Class_I	#N/A	Contig1367	781	51	ATGCTCTTGTTTGTGTAATGGAGTTGTTCTGTTTCTTGAAGCCATCAAAG[A/C]CTACATTATTAGCTGAAAATGAAGAAACCGCAAAAGAAATTGATGAAACT	ATGCTCTTGTTTGTGTAATGGAGTTGTTCTGTTTCTTGAAGCCATCAAAGMCTACATTATTAGCTGAAAATGAAGAAACCGCAAAAGAAATTGATGAAACT	C	138	0	Chr09	28834185	28834235
Gl_007924	_Specific_Class_I	Gl_007924_Specific_Class_I	#N/A	Contig1368	1687	51	CAAGACTGTTAAGTGTTAACCGACTATTTTGAACCAACTGGAGGGAAGGT[A/G]GTTTTGTATCAAGAAACTTGTAAGATAGCTTCTGCTTTGTTCTGTTTGTG	CAAGACTGTTAAGTGTTAACCGACTATTTTGAACCAACTGGAGGGAAGGTRGTTTTGTATCAAGAAACTTGTAAGATAGCTTCTGCTTTGTTCTGTTTGTG	G	13	4	*	0	0
Gl_007930	_Specific_Class_I	Gl_007930_Specific_Class_I	#N/A	Contig1369	1306	51	CTAGGATAAAACATTTGGAATTCAGGGAGAATCATCTCAAATGGTTAGAA[A/G]ATGGTAATCTTCACTCTTCGGTTTTCAGTCCAGCAGATGCCGAGTCTGGT	CTAGGATAAAACATTTGGAATTCAGGGAGAATCATCTCAAATGGTTAGAARATGGTAATCTTCACTCTTCGGTTTTCAGTCCAGCAGATGCCGAGTCTGGT	G	34	16	Chr02	994323	994273
Gl_007931	_Specific_Class_I	Gl_007931_Specific_Class_I	#N/A	Contig1369	1428	51	TCAAAACCGAAATATAGAGGGAAATATGTCTAGTCTTGCTAATGTTTTGA[A/G]TTGATTAATAGGTTTATGAACTCTTTTAGATATTATGGTTACTAATCTGT	TCAAAACCGAAATATAGAGGGAAATATGTCTAGTCTTGCTAATGTTTTGARTTGATTAATAGGTTTATGAACTCTTTTAGATATTATGGTTACTAATCTGT	G	31	16	Chr02	994201	994151
Gl_007932	_Specific_Class_I	Gl_007932_Specific_Class_I	#N/A	Contig1369	1580	51	TTAGACTGCAACTTTATATGTTGTGAGAGAGAAGTAGGATAAGTATTTAA[G/A]AATGAAACATCACACAATTTCACGACACCTTTTTTAATTTTTTAGCCTCT	TTAGACTGCAACTTTATATGTTGTGAGAGAGAAGTAGGATAAGTATTTAARAATGAAACATCACACAATTTCACGACACCTTTTTTAATTTTTTAGCCTCT	A	10	16	Chr02	994049	993999
Gl_007967	_Specific_Class_I	Gl_007967_Specific_Class_I	#N/A	Contig1377	2573	51	GACTGTATCAATAAGTTCTACATTTTTACACCAGCAAGAATTATGGAAAA[C/A]CCAGAGTATCAATATAGACTTTGGTTGAAATGTAAAAAGTTAGGTCTGGA	GACTGTATCAATAAGTTCTACATTTTTACACCAGCAAGAATTATGGAAAAMCCAGAGTATCAATATAGACTTTGGTTGAAATGTAAAAAGTTAGGTCTGGA	A	11	0	Chr06	43446661	43446711
Gl_007974	_Specific_Class_I	Gl_007974_Specific_Class_I	#N/A	Contig1378	379	51	ATATATAATTTCTATTATAATGCGTGAAATCAGATCAATCATCATCGGGC[T/A]CCGCAGAAAAGTCAGGTTCCTCTGGTTTTTGCAATTTAGGCATCTCAACA	ATATATAATTTCTATTATAATGCGTGAAATCAGATCAATCATCATCGGGCWCCGCAGAAAAGTCAGGTTCCTCTGGTTTTTGCAATTTAGGCATCTCAACA	A	81	0	Chr12	17639174	17639224
Gl_007975	_Specific_Class_I	Gl_007975_Specific_Class_I	#N/A	Contig1378	453	51	GGTTTTTGCAATTTAGGCATCTCAACATCTTTGATTTTTTGAGCTCCTCT[C/T]CTAGTGTTTGCTGCAAACCTCGATGCTAATATTGTTACTCCAAGGTTCAG	GGTTTTTGCAATTTAGGCATCTCAACATCTTTGATTTTTTGAGCTCCTCTYCTAGTGTTTGCTGCAAACCTCGATGCTAATATTGTTACTCCAAGGTTCAG	T	95	0	Chr12	17639248	17639298
Gl_007977	_Specific_Class_I	Gl_007977_Specific_Class_I	#N/A	Contig1379	1063	51	TTATTTTCTCGAGTCATTTCTTTAATGCTTACTTATTGCTTTAGATTTTC[T/C]TTTTTCTTGGAAACTTGTAAACCTTGATGGAAAGGCAATGAGAATGTTTT	TTATTTTCTCGAGTCATTTCTTTAATGCTTACTTATTGCTTTAGATTTTCYTTTTTCTTGGAAACTTGTAAACCTTGATGGAAAGGCAATGAGAATGTTTT	C	12	16	Chr03	2438967	2438917
Gl_007982	_Specific_Class_I	Gl_007982_Specific_Class_I	#N/A	Contig1383	463	51	ACTGAAACCCCATTATTCTCCTCTTCACTATCATCATCACCAGCTACCTT[T/C]TTGGATGCATTACTCGCTGCTTTCTTTTCTTGATTGGTTCCTGAAGACAT	ACTGAAACCCCATTATTCTCCTCTTCACTATCATCATCACCAGCTACCTTYTTGGATGCATTACTCGCTGCTTTCTTTTCTTGATTGGTTCCTGAAGACAT	C	12	16	Chr04	1871025	1870975
Gl_007983	_Specific_Class_I	Gl_007983_Specific_Class_I	#N/A	Contig1383	694	51	CCAATCTTACTGGACAAGTAAAAAATGTGTGGATGGTGAAGCAAAACTCT[C/T]TTGAACCTTGACCTTATCCCCAAATATTCCCCAATACACAACACATCATC	CCAATCTTACTGGACAAGTAAAAAATGTGTGGATGGTGAAGCAAAACTCTYTTGAACCTTGACCTTATCCCCAAATATTCCCCAATACACAACACATCATC	T	11	16	Chr04	1870794	1870744
Gl_007990	_Specific_Class_I	Gl_007990_Specific_Class_I	#N/A	Contig1384	494	51	TTCCCCACATTTGTTAGTCTCCTTGTGATCATCTTACTCTTCACCCCATG[C/T]TTGAAAGCTACAGAAATGGAGGGGTAGTTGAGGCTGAAACCCCTGTTCAT	TTCCCCACATTTGTTAGTCTCCTTGTGATCATCTTACTCTTCACCCCATGYTTGAAAGCTACAGAAATGGAGGGGTAGTTGAGGCTGAAACCCCTGTTCAT	T	10	0	Chr01	27866980	27867030
Gl_007991	_Specific_Class_I	Gl_007991_Specific_Class_I	#N/A	Contig1384	554	51	ACAGAAATGGAGGGGTAGTTGAGGCTGAAACCCCTGTTCATCTTTAACAT[T/C]TCACTGCAACTGACATTCCTGTGTGTGATTGTAAAGATTTCTGATCTTGT	ACAGAAATGGAGGGGTAGTTGAGGCTGAAACCCCTGTTCATCTTTAACATYTCACTGCAACTGACATTCCTGTGTGTGATTGTAAAGATTTCTGATCTTGT	C	14	0	Chr01	27867040	27867090
Gl_007992	_Specific_Class_I	Gl_007992_Specific_Class_I	#N/A	Contig1386	2841	51	GATCATCGAACAAGAAATAAGAGATTTGAAACAGGAGATTCAGGGAATGA[G/A]GTATTATGAGCACAGACTTCTAATCGAGCTTCACCGCAAAGTGAACTACC	GATCATCGAACAAGAAATAAGAGATTTGAAACAGGAGATTCAGGGAATGARGTATTATGAGCACAGACTTCTAATCGAGCTTCACCGCAAAGTGAACTACC	A	20	16	Chr02	12109588	12109538
Gl_007994	_Specific_Class_I	Gl_007994_Specific_Class_I	#N/A	Contig1386	3557	51	CAAATGAAATCATTGAAGTACCTATTTAGATTTTGCTCCTTTACATGCAA[C/T]AAGATCATCACTTATTTTCTATCTTGTTATCCTTTAATTATATTCTTTTG	CAAATGAAATCATTGAAGTACCTATTTAGATTTTGCTCCTTTACATGCAAYAAGATCATCACTTATTTTCTATCTTGTTATCCTTTAATTATATTCTTTTG	T	38	16	Chr02	12108872	12108822
Gl_008024	_Specific_Class_I	Gl_008024_Specific_Class_I	#N/A	Contig1389	692	51	CGGCAAGGATTTTGGTGGTGGTGGTGGCATTCCATTAGATGAAGGATGAA[T/A]CAGCTTCTTTGGAGCAGGCATATTTGATACATTTTTCACACCTACATCTC	CGGCAAGGATTTTGGTGGTGGTGGTGGCATTCCATTAGATGAAGGATGAAWCAGCTTCTTTGGAGCAGGCATATTTGATACATTTTTCACACCTACATCTC	A	38	4	*	0	0
Gl_008066	_Specific_Class_I	Gl_008066_Specific_Class_I	#N/A	Contig1393	498	51	CACGAAGCAAACGGTACCGTTGGTGATGCCGACACAAGCACGCTCACAAA[T/C]GGGCCAAAATCGGAGAAACTTACTACTGACCAGGGAAATGTTAATATCAG	CACGAAGCAAACGGTACCGTTGGTGATGCCGACACAAGCACGCTCACAAAYGGGCCAAAATCGGAGAAACTTACTACTGACCAGGGAAATGTTAATATCAG	C	11	4	*	0	0
Gl_008084	_Specific_Class_I	Gl_008084_Specific_Class_I	#N/A	Contig1394	2317	51	TCAAGTCATTATGCTCTACCCCTTTATGTCGAAACAAATTGATTTGTTCT[T/C]GGCCTTGGTCTCAAATAAGGTATTCATCTCCATGGATTGCCAATTGCTTT	TCAAGTCATTATGCTCTACCCCTTTATGTCGAAACAAATTGATTTGTTCTYGGCCTTGGTCTCAAATAAGGTATTCATCTCCATGGATTGCCAATTGCTTT	C	44	4	*	0	0
Gl_008089	_Specific_Class_I	Gl_008089_Specific_Class_I	#N/A	Contig1395	157	51	TTACCATCTTTAGCTGGACTACTTCATCCCTTGTATTTAAGACAAGCTTA[T/A]TTAATTTTGTTATATTTCCATGTATTTGGAGGATCTTTTGACGGTCATAT	TTACCATCTTTAGCTGGACTACTTCATCCCTTGTATTTAAGACAAGCTTAWTTAATTTTGTTATATTTCCATGTATTTGGAGGATCTTTTGACGGTCATAT	A	18	16	Chr13	51978445	51978395
Gl_008119	_Specific_Class_I	Gl_008119_Specific_Class_I	#N/A	Contig1402	51	51	TCCATTTTTCAGATCACATCACAATACTGTGTTAGAGAAAAGAGTGAATA[A/C]AGAGAGTGAAAGACCCTCACACTCCCAGTCTCCGACCTTGCGAGAGCCGA	TCCATTTTTCAGATCACATCACAATACTGTGTTAGAGAAAAGAGTGAATAMAGAGAGTGAAAGACCCTCACACTCCCAGTCTCCGACCTTGCGAGAGCCGA	C	10	0	Chr04	7151294	7151344
Gl_008128	_Specific_Class_I	Gl_008128_Specific_Class_I	#N/A	Contig1402	698	51	GAATTGGAGAAAGCTGAAGCACAGATTGGGATTGATGTTCATAGCGCACT[T/A]AACTCAGCTCTCACAGGCTAACCGTTGTTTGCCATTATGTTCATTGGTTA	GAATTGGAGAAAGCTGAAGCACAGATTGGGATTGATGTTCATAGCGCACTWAACTCAGCTCTCACAGGCTAACCGTTGTTTGCCATTATGTTCATTGGTTA	A	58	0	Chr04	7153604	7153654
Gl_008131	_Specific_Class_I	Gl_008131_Specific_Class_I	#N/A	Contig1403	101	51	TTTGGTTGAAAAAGTCATGGTGACTGAATGAATATCTATCATCATAATTC[A/G]GTAAAGAAGAGATCCTTTCCGGACTGAACCAACATTTACAACAATATGGC	TTTGGTTGAAAAAGTCATGGTGACTGAATGAATATCTATCATCATAATTCRGTAAAGAAGAGATCCTTTCCGGACTGAACCAACATTTACAACAATATGGC	G	34	16	Chr09	18238940	18238890
Gl_008134	_Specific_Class_I	Gl_008134_Specific_Class_I	#N/A	Contig1403	437	51	CCCCCAAAAGCTCAATCTACTCCTCTTCTCTGCATACTTTGTTAAGAGCT[A/G]AAAAGCTGGCTAGGTCTGTGCACACTCAAAAGGTTGCAAGGATCCTTCAG	CCCCCAAAAGCTCAATCTACTCCTCTTCTCTGCATACTTTGTTAAGAGCTRAAAAGCTGGCTAGGTCTGTGCACACTCAAAAGGTTGCAAGGATCCTTCAG	G	11	4	*	0	0
Gl_008180	_Specific_Class_I	Gl_008180_Specific_Class_I	#N/A	Contig1409	774	51	AAAACCATTGCGATATTTCTCGCATTCATTTTGTTCGATTCCTCTTCCTC[A/G]ACAACATCCGCCATAAGATCAACAGCCCAATTGAGCAATGCAGCTTCAGT	AAAACCATTGCGATATTTCTCGCATTCATTTTGTTCGATTCCTCTTCCTCRACAACATCCGCCATAAGATCAACAGCCCAATTGAGCAATGCAGCTTCAGT	G	10	16	Chr04	10608762	10608712
Gl_008181	_Specific_Class_I	Gl_008181_Specific_Class_I	#N/A	Contig1410	659	51	GTTTGATAAAATGCGTGAGCGGAATTTGACCTCTTGGAAGTTGATGATTA[A/C]TGGCTACGCGGTGAATGGGAATGGAGCTGATGGGTTGTTGTTGTTTGAAG	GTTTGATAAAATGCGTGAGCGGAATTTGACCTCTTGGAAGTTGATGATTAMTGGCTACGCGGTGAATGGGAATGGAGCTGATGGGTTGTTGTTGTTTGAAG	C	14	0	Chr13	54762280	54762330
Gl_008188	_Specific_Class_I	Gl_008188_Specific_Class_I	#N/A	Contig1410	1494	51	CATTTCAAGGATGGCAAATGCTCTTGTGGAGATTACTGGTAAAGCTGTAG[G/A]AAACCTGGCCTTGATTTTGTACTTATTGTTAATCGCTTGCATCAAGACAT	CATTTCAAGGATGGCAAATGCTCTTGTGGAGATTACTGGTAAAGCTGTAGRAAACCTGGCCTTGATTTTGTACTTATTGTTAATCGCTTGCATCAAGACAT	A	49	0	Chr13	54763115	54763165
Gl_008201	_Specific_Class_I	Gl_008201_Specific_Class_I	#N/A	Contig1414	811	51	CGGAAATTACCGAGTGCTGGTAATTCTCAAGATGACAAGTCGCCGTTCAG[C/T]TGGTTCATGAAGTGGCTTGGGTTATTTTCGGGTTCAGACCCCTTTTATGC	CGGAAATTACCGAGTGCTGGTAATTCTCAAGATGACAAGTCGCCGTTCAGYTGGTTCATGAAGTGGCTTGGGTTATTTTCGGGTTCAGACCCCTTTTATGC	T	51	0	Chr12	9348717	9348767
Gl_008247	_Specific_Class_I	Gl_008247_Specific_Class_I	#N/A	Contig1423	927	51	GATATGGAATTTAGCTCCTGTATGACTGCCGACATGTTTATGAAGGGTAA[A/T]CATTCCTCGGAAATTTTGGCTATTTCCGTTCCACTTGTTTCAGATGCTTC	GATATGGAATTTAGCTCCTGTATGACTGCCGACATGTTTATGAAGGGTAAWCATTCCTCGGAAATTTTGGCTATTTCCGTTCCACTTGTTTCAGATGCTTC	T	21	0	Chr06	43280537	43280587
Gl_008248	_Specific_Class_I	Gl_008248_Specific_Class_I	#N/A	Contig1424	280	51	AGAATCCCGCACATAATGTTCTTTGCGGCTGAGAATATTCCTCCTTTGCA[A/G]GAGTTGACATATCATTACAATTATATGATAGATCAGGTCCGTGATGAGAA	AGAATCCCGCACATAATGTTCTTTGCGGCTGAGAATATTCCTCCTTTGCARGAGTTGACATATCATTACAATTATATGATAGATCAGGTCCGTGATGAGAA	G	30	16	Chr04	51039294	51039244
Gl_008249	_Specific_Class_I	Gl_008249_Specific_Class_I	#N/A	Contig1424	423	51	GTGTACTGGTAGGTTGTATTAAGGCATGCCAGTAAAAACTGCTTGGATTC[C/T]TGAAGAAGCATTGAACGTTTGCACTGCATTTGAATATTCAGAGGCTTTAC	GTGTACTGGTAGGTTGTATTAAGGCATGCCAGTAAAAACTGCTTGGATTCYTGAAGAAGCATTGAACGTTTGCACTGCATTTGAATATTCAGAGGCTTTAC	T	44	4	*	0	0
Gl_008250	_Specific_Class_I	Gl_008250_Specific_Class_I	#N/A	Contig1424	526	51	TAAGTAAGCTTCTTCTTGTTGTTCAAATTTTGTGCTTGAAAAGACCAGAT[C/A]GATCATCCATGCCATCAATTGCTGGGATCAATTTTGAGGAAACGGTTTTA	TAAGTAAGCTTCTTCTTGTTGTTCAAATTTTGTGCTTGAAAAGACCAGATMGATCATCCATGCCATCAATTGCTGGGATCAATTTTGAGGAAACGGTTTTA	A	33	4	*	0	0
Gl_008251	_Specific_Class_I	Gl_008251_Specific_Class_I	#N/A	Contig1424	577	51	GATCATCCATGCCATCAATTGCTGGGATCAATTTTGAGGAAACGGTTTTA[G/C]GTTCTTATTTTTCTCAGCTGTTTATGGTAGTTTTTTTTCTTTTAAAACTA	GATCATCCATGCCATCAATTGCTGGGATCAATTTTGAGGAAACGGTTTTASGTTCTTATTTTTCTCAGCTGTTTATGGTAGTTTTTTTTCTTTTAAAACTA	C	13	16	Chr04	51038651	51038601
Gl_008272	_Specific_Class_I	Gl_008272_Specific_Class_I	#N/A	Contig1426	1147	51	CTTATATCAAGGCAGATGGAGTATCAAGAGGAACATTCATGGTTGAATTA[G/A]TTTCCTTGTTTTAGAAGGAAACATGTAGCAGTATGAACAATTCCATCTGT	CTTATATCAAGGCAGATGGAGTATCAAGAGGAACATTCATGGTTGAATTARTTTCCTTGTTTTAGAAGGAAACATGTAGCAGTATGAACAATTCCATCTGT	A	25	16	Chr10	38645955	38645905
Gl_008273	_Specific_Class_I	Gl_008273_Specific_Class_I	#N/A	Contig1426	1284	51	TCCGCGGTCGGTATTAATTTTAGTTGTTGCTGAATAATTCCAAGAACTTC[C/T]TTTTCAAATGTTTTAAGCAATATACTTGCTGTAAAATCTGTAAAATTGCA	TCCGCGGTCGGTATTAATTTTAGTTGTTGCTGAATAATTCCAAGAACTTCYTTTTCAAATGTTTTAAGCAATATACTTGCTGTAAAATCTGTAAAATTGCA	T	21	16	Chr10	38645818	38645768
Gl_008292	_Specific_Class_I	Gl_008292_Specific_Class_I	#N/A	Contig1428	941	51	CACTGCACTGTTGAAACTACCACAAAGACCCCTATCACCAGTTATAACAA[C/A]TAGAGCTACTTTCTTAACAGGCCTAATAACAGTTAAAGGACAATCAACAT	CACTGCACTGTTGAAACTACCACAAAGACCCCTATCACCAGTTATAACAAMTAGAGCTACTTTCTTAACAGGCCTAATAACAGTTAAAGGACAATCAACAT	A	24	16	Chr02	11290054	11290004
Gl_008293	_Specific_Class_I	Gl_008293_Specific_Class_I	#N/A	Contig1428	1050	51	TGTAAACTTTCATTAATAGTGTAAAGTAACTCAACTAAAGCCTCAGTAAA[A/C]GGCCTACCATTGATGACAGCTTCTTGAGCTCTCCTAACCTTTGCAGCAGC	TGTAAACTTTCATTAATAGTGTAAAGTAACTCAACTAAAGCCTCAGTAAAMGGCCTACCATTGATGACAGCTTCTTGAGCTCTCCTAACCTTTGCAGCAGC	C	21	16	Chr02	11289945	11289895
Gl_008295	_Specific_Class_I	Gl_008295_Specific_Class_I	#N/A	Contig1429	197	51	CATTGGGAAGCATAGATATGAACACCAATGGCGAGACAGAAGATGGTAAT[G/A]AGACCAAAGTAGATAATAGCGTGAACGAGAACCGAAGCTCCACTGGTTTG	CATTGGGAAGCATAGATATGAACACCAATGGCGAGACAGAAGATGGTAATRAGACCAAAGTAGATAATAGCGTGAACGAGAACCGAAGCTCCACTGGTTTG	A	13	0	Chr03	36121801	36121851
Gl_008296	_Specific_Class_I	Gl_008296_Specific_Class_I	#N/A	Contig1429	329	51	CCAGGTATCTGAAACAACAGACCAGGACACAGTAATACGAACAGCACCGT[C/T]GCTACTAAAACAGGACCCCAATCTGCCATTGATTTGATCTTTCCTTTTTC	CCAGGTATCTGAAACAACAGACCAGGACACAGTAATACGAACAGCACCGTYGCTACTAAAACAGGACCCCAATCTGCCATTGATTTGATCTTTCCTTTTTC	T	18	0	Chr03	36121933	36121983
Gl_008302	_Specific_Class_I	Gl_008302_Specific_Class_I	#N/A	Contig1430	1073	51	CCAAGAACAGAGGAATCTGACCAGAACCAAAGTTTTAAGATTGTTTCATC[T/C]GTTGCCTGTGACAACAAGCAAGCAAGTGCAAAAGAAAGTTTACCAAGTCA	CCAAGAACAGAGGAATCTGACCAGAACCAAAGTTTTAAGATTGTTTCATCYGTTGCCTGTGACAACAAGCAAGCAAGTGCAAAAGAAAGTTTACCAAGTCA	C	52	0	Chr09	15455677	15455727
Gl_008304	_Specific_Class_I	Gl_008304_Specific_Class_I	#N/A	Contig1430	1304	51	GACGCCGACCGGATTCGAGAGATCTTTAAGAGGAGGAGATGCGATAGGGC[T/A]GCAAATTTGAAGCGAACGAAAGTTAGAGATGACGAGGTAGACAGTGAAGC	GACGCCGACCGGATTCGAGAGATCTTTAAGAGGAGGAGATGCGATAGGGCWGCAAATTTGAAGCGAACGAAAGTTAGAGATGACGAGGTAGACAGTGAAGC	A	379	0	Chr09	15455908	15455958
Gl_008305	_Specific_Class_I	Gl_008305_Specific_Class_I	#N/A	Contig1430	1401	51	AAGCCTGGATAGAGAGAGAACTGGAGATGGGAATAGAACTGGAATCTGCC[A/G]CTTCCCGGAAGCGAGGGAGGGTGCACTGAGGTTTTGAAGTTGGGAGAAGT	AAGCCTGGATAGAGAGAGAACTGGAGATGGGAATAGAACTGGAATCTGCCRCTTCCCGGAAGCGAGGGAGGGTGCACTGAGGTTTTGAAGTTGGGAGAAGT	G	167	0	Chr09	15456005	15456055
Gl_008306	_Specific_Class_I	Gl_008306_Specific_Class_I	#N/A	Contig1430	1504	51	TTCGTTGATACCCTCTAATCACATATCTTCTTTCTACTTAATGCATCAAA[G/A]CGACCCTTCCATGGTCTCATTTATGGCATTTCAAGAAAGACTGAATTCTA	TTCGTTGATACCCTCTAATCACATATCTTCTTTCTACTTAATGCATCAAARCGACCCTTCCATGGTCTCATTTATGGCATTTCAAGAAAGACTGAATTCTA	A	64	0	Chr09	15456108	15456158
Gl_008344	_Specific_Class_I	Gl_008344_Specific_Class_I	#N/A	Contig1437	149	51	TTGCATGAACTAAAACAGGGTACATTAAGATCCCAATGATAATAACTATA[C/A]CACTTACAATGAATGTTGTTGCAGAAGCTAGGCACATGACAAGAACAAGT	TTGCATGAACTAAAACAGGGTACATTAAGATCCCAATGATAATAACTATAMCACTTACAATGAATGTTGTTGCAGAAGCTAGGCACATGACAAGAACAAGT	A	32	16	Chr12	32249165	32249115
Gl_008345	_Specific_Class_I	Gl_008345_Specific_Class_I	#N/A	Contig1437	268	51	CAAAGCATTGTTACACCAAATGTTTCCAAAGGGACCCTGTAAGGTCTATG[T/C]AGATCTGGCTTTTTGATTCTCAGTTTTATGAAAGCAGCAAATTCGAGAAG	CAAAGCATTGTTACACCAAATGTTTCCAAAGGGACCCTGTAAGGTCTATGYAGATCTGGCTTTTTGATTCTCAGTTTTATGAAAGCAGCAAATTCGAGAAG	C	46	16	Chr12	32249046	32248996
Gl_008348	_Specific_Class_I	Gl_008348_Specific_Class_I	#N/A	Contig1437	503	51	TGGCTGGGAGCATTCCCATCTCACTCATTCCTAGCAGTTGAAAAGCATCT[G/C]CACTCATTTCAGCTTCAAACAACCCCAAATTAGACATTGCAGCAGCTGCT	TGGCTGGGAGCATTCCCATCTCACTCATTCCTAGCAGTTGAAAAGCATCTSCACTCATTTCAGCTTCAAACAACCCCAAATTAGACATTGCAGCAGCTGCT	C	17	16	Chr12	32247909	32247859
Gl_008349	_Specific_Class_I	Gl_008349_Specific_Class_I	#N/A	Contig1437	780	51	CGGATTTTCAACCTCCCCCGCAAGAGTACTTGCCTTATCCCAATAATTCA[G/A]ATTCCAAAACATACTATTAAAGTAACCCCTCCAATCCACCTTGTTAAAAT	CGGATTTTCAACCTCCCCCGCAAGAGTACTTGCCTTATCCCAATAATTCARATTCCAAAACATACTATTAAAGTAACCCCTCCAATCCACCTTGTTAAAAT	A	10	16	Chr12	32247632	32247582
Gl_008364	_Specific_Class_I	Gl_008364_Specific_Class_I	#N/A	Contig1443	230	51	ATACATACCCATATCCGTCTTGGGTAACTATAGAATTATACTATTTATTC[T/C]GAAAGGCCTAACTTCTGCTCATATAATTTCAATATATAAGGATCTTCATA	ATACATACCCATATCCGTCTTGGGTAACTATAGAATTATACTATTTATTCYGAAAGGCCTAACTTCTGCTCATATAATTTCAATATATAAGGATCTTCATA	C	110	0	Chr02	52193393	52193443
Gl_008370	_Specific_Class_I	Gl_008370_Specific_Class_I	#N/A	Contig1443	817	51	TTCAGGCACCCCATATTCTTTCAGGATTGCAATATTAGGAGCAACAATGG[C/A]TTGAAAATTACGTGAAAGGACGTCGGAATAGTTCTTGTATGCTAAAAACA	TTCAGGCACCCCATATTCTTTCAGGATTGCAATATTAGGAGCAACAATGGMTTGAAAATTACGTGAAAGGACGTCGGAATAGTTCTTGTATGCTAAAAACA	A	42	0	Chr02	52193980	52194030
Gl_008383	_Specific_Class_I	Gl_008383_Specific_Class_I	#N/A	Contig1446	77	51	AATACATTTTTTAAAAGACTAACATTGACACATTTCATTAGCAACTCCTT[A/G]TACACCTTTCATTGACCACAACCTCGTAAAAAAATGGAAACCACTGCTAA	AATACATTTTTTAAAAGACTAACATTGACACATTTCATTAGCAACTCCTTRTACACCTTTCATTGACCACAACCTCGTAAAAAAATGGAAACCACTGCTAA	G	16	16	Chr11	2857857	2857807
Gl_008384	_Specific_Class_I	Gl_008384_Specific_Class_I	#N/A	Contig1446	130	51	CACCTTTCATTGACCACAACCTCGTAAAAAAATGGAAACCACTGCTAATG[G/T]CCAAAAATATCAGCAAAAAAGAATACCATACCAGTTCAATGATTCCTCTG	CACCTTTCATTGACCACAACCTCGTAAAAAAATGGAAACCACTGCTAATGKCCAAAAATATCAGCAAAAAAGAATACCATACCAGTTCAATGATTCCTCTG	T	20	16	Chr11	2857804	2857754
Gl_008387	_Specific_Class_I	Gl_008387_Specific_Class_I	#N/A	Contig1447	318	51	ACAGTAGAGCAATCTGTTGATGGTGTCTGGGTCGAGGTCTTGATCACGCG[A/G]GTGTTGTACGATCCACAATATCCACACTTGTGATACAACCAATGGAACCG	ACAGTAGAGCAATCTGTTGATGGTGTCTGGGTCGAGGTCTTGATCACGCGRGTGTTGTACGATCCACAATATCCACACTTGTGATACAACCAATGGAACCG	G	16	16	Chr07	448101	448051
Gl_008392	_Specific_Class_I	Gl_008392_Specific_Class_I	#N/A	Contig1448	694	51	ATCTTTAACTCTATTCTTGAATAACTTAAGATGTTTGGCCATCAACTCCA[T/C]TTCAGCTTTCAAAGCTTTTCTGGATATCTTTGAGACCTGCTTTTCTCCAC	ATCTTTAACTCTATTCTTGAATAACTTAAGATGTTTGGCCATCAACTCCAYTTCAGCTTTCAAAGCTTTTCTGGATATCTTTGAGACCTGCTTTTCTCCAC	C	12	16	Chr05	20064641	20064591
Gl_008402	_Specific_Class_I	Gl_008402_Specific_Class_I	#N/A	Contig1451	207	51	ACATAAAGCAGATGCAGATAATCATGAAATTAATGGCCATAAATGTGCCA[A/G]AGCAGAGTTGCCTTGAACAACCGTGCTTCACGAATCCCTCCCTGCTAATG	ACATAAAGCAGATGCAGATAATCATGAAATTAATGGCCATAAATGTGCCARAGCAGAGTTGCCTTGAACAACCGTGCTTCACGAATCCCTCCCTGCTAATG	G	12	16	Chr05	28068037	28067987
Gl_008413	_Specific_Class_I	Gl_008413_Specific_Class_I	#N/A	Contig1452	249	51	AATTTTCATAAATGACCACCTTTACCCGCTGTGTGATTTTCTTTTGGACA[G/C]TGATATAATTCATAATAACTCAAAATAAAAGCCAAAGGGAAAGAACCAAA	AATTTTCATAAATGACCACCTTTACCCGCTGTGTGATTTTCTTTTGGACASTGATATAATTCATAATAACTCAAAATAAAAGCCAAAGGGAAAGAACCAAA	C	76	16	Chr07	7846419	7846369
Gl_008454	_Specific_Class_I	Gl_008454_Specific_Class_I	#N/A	Contig1459	392	51	CAAATTAGTACAGTGATCTTGATGTGTCGATAATATGTGAGATTGTGATC[G/T]TAATTATCATTCTGAACGTGGGAGTAAGAAACCGAACCCGGAATTTTCGC	CAAATTAGTACAGTGATCTTGATGTGTCGATAATATGTGAGATTGTGATCKTAATTATCATTCTGAACGTGGGAGTAAGAAACCGAACCCGGAATTTTCGC	T	16	16	Chr01	1349828	1349778
Gl_008461	_Specific_Class_I	Gl_008461_Specific_Class_I	#N/A	Contig1462	59	51	TTGCAGAAATAATCAAATCACTGTATCATTCAAAGAAAGAAATAAAGAGT[G/T]ATGCAAACAAGCAATAAGCAAGAACCAACAAACCAAATGAGCAATATATA	TTGCAGAAATAATCAAATCACTGTATCATTCAAAGAAAGAAATAAAGAGTKATGCAAACAAGCAATAAGCAAGAACCAACAAACCAAATGAGCAATATATA	T	46	0	Chr05	7799082	7799132
Gl_008462	_Specific_Class_I	Gl_008462_Specific_Class_I	#N/A	Contig1462	114	51	AAACAAGCAATAAGCAAGAACCAACAAACCAAATGAGCAATATATATCAG[G/C]CTAGACTTAAAAAACATTCAGGAATGTAAAATTTTGGCCAGCCACTCAAA	AAACAAGCAATAAGCAAGAACCAACAAACCAAATGAGCAATATATATCAGSCTAGACTTAAAAAACATTCAGGAATGTAAAATTTTGGCCAGCCACTCAAA	C	62	4	*	0	0
Gl_008466	_Specific_Class_I	Gl_008466_Specific_Class_I	#N/A	Contig1462	745	51	TTCACTTCTTTTATGAGATTCTTAGATACCAGTGACTTAATACATTTGGC[G/A]ATTAGGTTGCTGTGAAGATTAATTTCGCGTTTAATGTCTTGTTGCGATAT	TTCACTTCTTTTATGAGATTCTTAGATACCAGTGACTTAATACATTTGGCRATTAGGTTGCTGTGAAGATTAATTTCGCGTTTAATGTCTTGTTGCGATAT	A	21	0	Chr05	7799772	7799822
Gl_008469	_Specific_Class_I	Gl_008469_Specific_Class_I	#N/A	Contig1463	279	51	ACACCAAAGAATGCCCAAGTTCCGGTGACCGGAAAGATAAGAAACGGTGT[A/G]GCATTGGCCATTCAGGGCGGGAATCAAGTGGCGGATTATGTCACAACCCT	ACACCAAAGAATGCCCAAGTTCCGGTGACCGGAAAGATAAGAAACGGTGTRGCATTGGCCATTCAGGGCGGGAATCAAGTGGCGGATTATGTCACAACCCT	G	10	0	Chr01	893863	893913
Gl_008506	_Specific_Class_I	Gl_008506_Specific_Class_I	#N/A	Contig1473	380	51	AGAAGGGGTCTGTGTCAGTTTTTTTGTTGGCTGTAGTGGTTGATAGGTAG[T/C]AAGAAGTGAGGAGTGAAAATGAATGAAGAGATGAATGGTGTTGAGGTCGA	AGAAGGGGTCTGTGTCAGTTTTTTTGTTGGCTGTAGTGGTTGATAGGTAGYAAGAAGTGAGGAGTGAAAATGAATGAAGAGATGAATGGTGTTGAGGTCGA	C	23	0	Chr07	8443464	8443514
Gl_008507	_Specific_Class_I	Gl_008507_Specific_Class_I	#N/A	Contig1473	464	51	AATGGTGTTGAGGTCGAGAATCATCAAGAACATGCGCCTGAGAAAATAGA[T/C]TACGTGTTCAAAGTGGTGGTGATCGGTGACTCGGCTGTTGGCAAGACTCA	AATGGTGTTGAGGTCGAGAATCATCAAGAACATGCGCCTGAGAAAATAGAYTACGTGTTCAAAGTGGTGGTGATCGGTGACTCGGCTGTTGGCAAGACTCA	C	21	0	Chr07	8443548	8443598
Gl_008515	_Specific_Class_I	Gl_008515_Specific_Class_I	#N/A	Contig1473	1052	51	AACGGTGCTGATCACGCCACCGCGTTGAAAGGATCTAAGATTGAGGTCAT[C/T]GCTGGTCCTGATTTAGAAATAAGTGAGATGAAAAAATTATCTACCTGCTC	AACGGTGCTGATCACGCCACCGCGTTGAAAGGATCTAAGATTGAGGTCATYGCTGGTCCTGATTTAGAAATAAGTGAGATGAAAAAATTATCTACCTGCTC	T	37	0	Chr07	8445053	8445103
Gl_008522	_Specific_Class_I	Gl_008522_Specific_Class_I	#N/A	Contig1475	2155	51	TGTGCTTGTTAAGGGACTTGCGGATTTGCCATGAAATCTTGCAAAATTTG[G/A]AAAAGAAAAAGAGTTGAAAGCTCTCAAATTGTCTGTAAAATCTGGTGTGT	TGTGCTTGTTAAGGGACTTGCGGATTTGCCATGAAATCTTGCAAAATTTGRAAAAGAAAAAGAGTTGAAAGCTCTCAAATTGTCTGTAAAATCTGGTGTGT	A	157	0	Chr13	48886799	48886849
Gl_008536	_Specific_Class_I	Gl_008536_Specific_Class_I	#N/A	Contig1480	99	51	GACACTGGAGGAACAAGAAGCAGATCGGGTGGGATGAGTGTTTCATTAGC[A/G]AGTCCAGATGGACGTGTTGTAGGTGGTGGAGTTGCTGGTCTCCTAGTAGC	GACACTGGAGGAACAAGAAGCAGATCGGGTGGGATGAGTGTTTCATTAGCRAGTCCAGATGGACGTGTTGTAGGTGGTGGAGTTGCTGGTCTCCTAGTAGC	G	23	16	Chr04	53295049	53294999
Gl_008537	_Specific_Class_I	Gl_008537_Specific_Class_I	#N/A	Contig1480	360	51	CGCAGCGATAGTTGGTCTCCGTTGCCTTCTGATTCAAGGAATAAACCGAC[C/A]GACATAAATGTATCTTTGCCTGGAAGCTAATCTAAATTTCCCAACCTTAA	CGCAGCGATAGTTGGTCTCCGTTGCCTTCTGATTCAAGGAATAAACCGACMGACATAAATGTATCTTTGCCTGGAAGCTAATCTAAATTTCCCAACCTTAA	A	15	16	Chr04	53294702	53294652
Gl_008538	_Specific_Class_I	Gl_008538_Specific_Class_I	#N/A	Contig1480	551	51	CAGTACCAGCATGTTCATGTTCCTTGGGGTTTATTTACCCTATTTATTTT[T/C]CACCATTAGTTTAGTCTAGTCAGGTGATTAGATAGCCTTATCCAGCTGTT	CAGTACCAGCATGTTCATGTTCCTTGGGGTTTATTTACCCTATTTATTTTYCACCATTAGTTTAGTCTAGTCAGGTGATTAGATAGCCTTATCCAGCTGTT	C	32	16	Chr04	53294510	53294460
Gl_008539	_Specific_Class_I	Gl_008539_Specific_Class_I	#N/A	Contig1480	616	51	TCTAGTCAGGTGATTAGATAGCCTTATCCAGCTGTTGTGTCAAGTAGAAT[G/A]TTTTGAATGTAATGTTTACTGAGAGAGTTGGCCTTTCCTCGAAGTGATGA	TCTAGTCAGGTGATTAGATAGCCTTATCCAGCTGTTGTGTCAAGTAGAATRTTTTGAATGTAATGTTTACTGAGAGAGTTGGCCTTTCCTCGAAGTGATGA	A	15	16	Chr04	53294445	53294395
Gl_008548	_Specific_Class_I	Gl_008548_Specific_Class_I	#N/A	Contig1481	783	51	AGCTTTGAAAGTGAAACCAACAGTGGTATCCATAGTTGAAGAGGGTGAAA[C/T]TTCAGCCAGGCGTTGAACTCCAAGCAATGATCCAAAACTAGCTCCTTTTA	AGCTTTGAAAGTGAAACCAACAGTGGTATCCATAGTTGAAGAGGGTGAAAYTTCAGCCAGGCGTTGAACTCCAAGCAATGATCCAAAACTAGCTCCTTTTA	T	10	0	Chr04	5669777	5669827
Gl_008588	_Specific_Class_I	Gl_008588_Specific_Class_I	#N/A	Contig1492	1005	51	CTACATGAACTTGTCAATATTGGTGGCAAAAATGTCGACGAAAATTTCTT[T/C]GGGAAGTTATATCTAGGCGACAGAGGAGGAAATGCAAGACTTTCCTCTGA	CTACATGAACTTGTCAATATTGGTGGCAAAAATGTCGACGAAAATTTCTTYGGGAAGTTATATCTAGGCGACAGAGGAGGAAATGCAAGACTTTCCTCTGA	C	12	16	Chr09	15365408	15365358
Gl_008590	_Specific_Class_I	Gl_008590_Specific_Class_I	#N/A	Contig1492	1700	51	GTACAAAGAGGAGTTTGAAGACTCTCCTCAAGATTCTGATCCATCGTTTG[C/G]TAGCAGTTCCATGGGCAGGGAGGGGATCACTGATCAAGCTGAGGATTGAA	GTACAAAGAGGAGTTTGAAGACTCTCCTCAAGATTCTGATCCATCGTTTGSTAGCAGTTCCATGGGCAGGGAGGGGATCACTGATCAAGCTGAGGATTGAA	G	34	16	Chr09	15364427	15364377
Gl_008593	_Specific_Class_I	Gl_008593_Specific_Class_I	#N/A	Contig1492	1929	51	AGCTTAATGGTGGAACTGTGGAGTTTACCTCTCTTATATATATTTTCTCA[C/T]GGCATGATATGGAATTCAAAGTTTTGGGGGCAGTTAAATTTCGTGCTTCT	AGCTTAATGGTGGAACTGTGGAGTTTACCTCTCTTATATATATTTTCTCAYGGCATGATATGGAATTCAAAGTTTTGGGGGCAGTTAAATTTCGTGCTTCT	T	15	4	*	0	0
Gl_008594	_Specific_Class_I	Gl_008594_Specific_Class_I	#N/A	Contig1493	93	51	ACAGCTGCAAATTGTTTCTTCTATAAATAGAAGTATATCAGGTAATATAT[G/A]AGGAGCACAATGCTTCTGCAACTTAGCCACCGTGTCGGTAGACTCGATAC	ACAGCTGCAAATTGTTTCTTCTATAAATAGAAGTATATCAGGTAATATATRAGGAGCACAATGCTTCTGCAACTTAGCCACCGTGTCGGTAGACTCGATAC	A	23	0	Chr03	44706081	44706131
Gl_008615	_Specific_Class_I	Gl_008615_Specific_Class_I	#N/A	Contig1496	1332	51	CAAACATGAAAGTTATCAGCAACAACTTCTGAAACCAAAACAACAACAGA[G/A]AAATCATAGGTAAAATGAATGCAGTCGAACTTTTTAAATTATTAGTTAGT	CAAACATGAAAGTTATCAGCAACAACTTCTGAAACCAAAACAACAACAGARAAATCATAGGTAAAATGAATGCAGTCGAACTTTTTAAATTATTAGTTAGT	A	46	0	Chr11	51155359	51155409
Gl_008623	_Specific_Class_I	Gl_008623_Specific_Class_I	#N/A	Contig1498	433	51	TTCGTCACAGAGACCACGCAAAATAGTGAGAATTTGTTTGCACATACGTC[A/G]TTCAATCAGTCCGAAGTTACCATGCAACCTGATAAAGTTGCAGAGGTGAA	TTCGTCACAGAGACCACGCAAAATAGTGAGAATTTGTTTGCACATACGTCRTTCAATCAGTCCGAAGTTACCATGCAACCTGATAAAGTTGCAGAGGTGAA	G	11	0	Chr04	4867865	4867915
Gl_008624	_Specific_Class_I	Gl_008624_Specific_Class_I	#N/A	Contig1498	499	51	GTTACCATGCAACCTGATAAAGTTGCAGAGGTGAATCAGCAGCCAGTAGT[G/A]CACAATCGAAGGCAAAGCACCAGGAACCGACCATTAACCACTAAAGCATT	GTTACCATGCAACCTGATAAAGTTGCAGAGGTGAATCAGCAGCCAGTAGTRCACAATCGAAGGCAAAGCACCAGGAACCGACCATTAACCACTAAAGCATT	A	18	0	Chr04	4867931	4867981
Gl_008664	_Specific_Class_I	Gl_008664_Specific_Class_I	#N/A	Contig1503	250	51	AAATTTCATCATCTTTGTCAAAGAACACCAAAAAGATGGAAGGAAAAGTG[A/T]AAGTTTTGAGGATACCATAACTTACCTAGACAAGGTTATAAACTCAATAG	AAATTTCATCATCTTTGTCAAAGAACACCAAAAAGATGGAAGGAAAAGTGWAAGTTTTGAGGATACCATAACTTACCTAGACAAGGTTATAAACTCAATAG	T	11	16	Chr12	5088784	5088734
Gl_008678	_Specific_Class_I	Gl_008678_Specific_Class_I	#N/A	Contig1504	332	51	GATTGTGAAAAACCTGCGAGTTTGTAATGATTGTCATTCTGCCACTAAGT[G/T]TATATCAAAGATTTATAATCGAGAAATTATAGCAAGGGATCGGAGTCGGT	GATTGTGAAAAACCTGCGAGTTTGTAATGATTGTCATTCTGCCACTAAGTKTATATCAAAGATTTATAATCGAGAAATTATAGCAAGGGATCGGAGTCGGT	T	13	0	Chr09	4133996	4134046
Gl_008682	_Specific_Class_I	Gl_008682_Specific_Class_I	#N/A	Contig1505	1274	51	AGCGAAGCTCGAGATGTTGTCGATGATTCTTGCTGCTTATCGGGAGAAAA[C/A]TTGTCGGATTTCTCCTACTATTCCTCTTTGTTTTCCGGCGACATGTTTTG	AGCGAAGCTCGAGATGTTGTCGATGATTCTTGCTGCTTATCGGGAGAAAAMTTGTCGGATTTCTCCTACTATTCCTCTTTGTTTTCCGGCGACATGTTTTG	A	16	0	Chr08	53601270	53601320
Gl_008684	_Specific_Class_I	Gl_008684_Specific_Class_I	#N/A	Contig1506	1347	51	AAAATCAGTGATTCTACTTGGAGGCCTTGCTAAGGTCTTAGTCGGACAAG[C/T]GTCAAATGGTTTTGAAGAATTGATCGAGCCACTAATGGGCCATAGATGTG	AAAATCAGTGATTCTACTTGGAGGCCTTGCTAAGGTCTTAGTCGGACAAGYGTCAAATGGTTTTGAAGAATTGATCGAGCCACTAATGGGCCATAGATGTG	T	17	4	*	0	0
Gl_008688	_Specific_Class_I	Gl_008688_Specific_Class_I	#N/A	Contig1506	1605	51	TGCTAGCTTTGATGAATTCAGGAACTTCGAGCATCGAGGGATGGTTTTCC[A/G]GGAATTGGCCTTATCTTCATAACACGTTTTCAACAACTCTGTTATAAACC	TGCTAGCTTTGATGAATTCAGGAACTTCGAGCATCGAGGGATGGTTTTCCRGGAATTGGCCTTATCTTCATAACACGTTTTCAACAACTCTGTTATAAACC	G	33	0	Chr02	2949766	2949816
Gl_008695	_Specific_Class_I	Gl_008695_Specific_Class_I	#N/A	Contig1511	52	51	CCGACTTGCTTAAACAATGGAAGGATGAAAAGTAAAAAGGAATAAGAAAT[C/T]AATGATATGGTGGCTAGTATACAGTGCTGTCGATATAAAAAATTGGCTAC	CCGACTTGCTTAAACAATGGAAGGATGAAAAGTAAAAAGGAATAAGAAATYAATGATATGGTGGCTAGTATACAGTGCTGTCGATATAAAAAATTGGCTAC	T	11	4	*	0	0
Gl_008696	_Specific_Class_I	Gl_008696_Specific_Class_I	#N/A	Contig1511	201	51	GATCTTCAAAAAGGCAATAGCTATGAGTTATTTCAGAGCCATGCATCAGG[G/A]TAAACCAAGTCAGAATCAGCCAGTTTTAGATCCCCTGCCAATACCACAAT	GATCTTCAAAAAGGCAATAGCTATGAGTTATTTCAGAGCCATGCATCAGGRTAAACCAAGTCAGAATCAGCCAGTTTTAGATCCCCTGCCAATACCACAAT	A	21	4	*	0	0
Gl_008701	_Specific_Class_I	Gl_008701_Specific_Class_I	#N/A	Contig1511	454	51	CTGCTTTAGACCATTTACTAAACTAGTAGCATCCCTGATATCACTACGAG[A/G]CGTGGCGTCTCTCGGTAGAAGGACATCGCTTTCTTCCCTTGCGAACCGTG	CTGCTTTAGACCATTTACTAAACTAGTAGCATCCCTGATATCACTACGAGRCGTGGCGTCTCTCGGTAGAAGGACATCGCTTTCTTCCCTTGCGAACCGTG	G	24	4	*	0	0
Gl_008702	_Specific_Class_I	Gl_008702_Specific_Class_I	#N/A	Contig1511	618	51	TTACTTTTCTTTCCATATCCTTATCAGCAATAATCCTTTGCTGCAAATCT[G/A]CATTATACTGTTCCACCACTTGGTTTACACTCATTAACAATCCATGTACC	TTACTTTTCTTTCCATATCCTTATCAGCAATAATCCTTTGCTGCAAATCTRCATTATACTGTTCCACCACTTGGTTTACACTCATTAACAATCCATGTACC	A	24	4	*	0	0
Gl_008706	_Specific_Class_I	Gl_008706_Specific_Class_I	#N/A	Contig1511	915	51	CAATCCAACTAAAGAAACTAAGACTCCAGTTTTGAAGTTGAAGCTTTAGT[C/T]TCATTGCCACTTCAAGATGAGAATCTTTAAGCTTATCATTCAGAGCAATG	CAATCCAACTAAAGAAACTAAGACTCCAGTTTTGAAGTTGAAGCTTTAGTYTCATTGCCACTTCAAGATGAGAATCTTTAAGCTTATCATTCAGAGCAATG	T	19	4	*	0	0
Gl_008710	_Specific_Class_I	Gl_008710_Specific_Class_I	#N/A	Contig1512	220	51	TACCACAGCTAGAGATGCTCTGGGCAAAAGCTTCCTCCATTTTCTGTGTT[C/G]TTTCTGTCTGGCAAAGCATCTTCTATAAACATAAAGGGAACCAAATCTTG	TACCACAGCTAGAGATGCTCTGGGCAAAAGCTTCCTCCATTTTCTGTGTTSTTTCTGTCTGGCAAAGCATCTTCTATAAACATAAAGGGAACCAAATCTTG	G	32	0	Chr01	54815606	54815656
Gl_008720	_Specific_Class_I	Gl_008720_Specific_Class_I	#N/A	Contig1513	1014	51	CATGACTAATGAGATCCGAGAGGTGGCAATGGAATTGAAAAGGCATGGAG[A/T]AGATGATAACAAAACTAATGATCCTACTTTAGGTCAGCGAATATCAGGAA	CATGACTAATGAGATCCGAGAGGTGGCAATGGAATTGAAAAGGCATGGAGWAGATGATAACAAAACTAATGATCCTACTTTAGGTCAGCGAATATCAGGAA	T	20	0	Chr09	7422229	7422279
Gl_008727	_Specific_Class_I	Gl_008727_Specific_Class_I	#N/A	Contig1516	233	51	AGCTCGATAATTTGGATCAACGGGAGCAGGTCTAGAGATTGGATCAGCAG[A/T]ATTCGGCCTGAAAGAAGTGGTAGTAGCTCCACTTGGATACCGAGAAGGAG	AGCTCGATAATTTGGATCAACGGGAGCAGGTCTAGAGATTGGATCAGCAGWATTCGGCCTGAAAGAAGTGGTAGTAGCTCCACTTGGATACCGAGAAGGAG	T	45	16	Chr10	832224	832174
Gl_008731	_Specific_Class_I	Gl_008731_Specific_Class_I	#N/A	Contig1516	747	51	ATCTCATCCAAAGAGGCAGAAAAAAGAAGCCGTGGCACACCGGCTCGAAC[G/A]TAATGCGGTGTAGAAACGTTAAACACAAAAACCTTTTCAGTATTGACAAT	ATCTCATCCAAAGAGGCAGAAAAAAGAAGCCGTGGCACACCGGCTCGAACRTAATGCGGTGTAGAAACGTTAAACACAAAAACCTTTTCAGTATTGACAAT	A	12	16	Chr10	831710	831660
Gl_008736	_Specific_Class_I	Gl_008736_Specific_Class_I	#N/A	Contig1517	3078	51	CAATATAAAACTACTAGTAGCTGAAAATTCTTTTTATTTTTGTTGTATTA[A/C]GCTTGAAGAGTTTCCTGGTGTAAGTTCCTTCCCAAGTATGCAGTAAAATG	CAATATAAAACTACTAGTAGCTGAAAATTCTTTTTATTTTTGTTGTATTAMGCTTGAAGAGTTTCCTGGTGTAAGTTCCTTCCCAAGTATGCAGTAAAATG	C	68	16	Chr09	8493825	8493775
Gl_008743	_Specific_Class_I	Gl_008743_Specific_Class_I	#N/A	Contig1519	125	51	AAGGGTTTCCCTACAGAAGCAATAAAGACTAAGCAGCCTGGCTACGAAAA[T/G]AAGCCTTTTTCTTTTTTCCATGTACATCATTGCCCCATTCAAAGGTACTG	AAGGGTTTCCCTACAGAAGCAATAAAGACTAAGCAGCCTGGCTACGAAAAKAAGCCTTTTTCTTTTTTCCATGTACATCATTGCCCCATTCAAAGGTACTG	G	10	16	Chr02	62067078	62067028
Gl_008744	_Specific_Class_I	Gl_008744_Specific_Class_I	#N/A	Contig1519	200	51	CATCATTGCCCCATTCAAAGGTACTGAAAAAGGGTAAGAATTGTAGACAA[G/A]TGGTGGCTCCAGGGTATTGAAATCACCATAGTCATTTTAGTCACAGGAAC	CATCATTGCCCCATTCAAAGGTACTGAAAAAGGGTAAGAATTGTAGACAARTGGTGGCTCCAGGGTATTGAAATCACCATAGTCATTTTAGTCACAGGAAC	A	11	16	Chr02	62067003	62066953
Gl_008758	_Specific_Class_I	Gl_008758_Specific_Class_I	#N/A	Contig1522	84	51	CGAAAGAAAAAGCTCAAAGAAGATGCTTTTCGTCGTGGGAAGATAATTGG[G/A]CCTTTGTTACCGTCATCTAAAAAAGATGGAGTGGGTTCATTGCAATGTGA	CGAAAGAAAAAGCTCAAAGAAGATGCTTTTCGTCGTGGGAAGATAATTGGRCCTTTGTTACCGTCATCTAAAAAAGATGGAGTGGGTTCATTGCAATGTGA	A	36	16	Chr07	26915194	26915144
Gl_008760	_Specific_Class_I	Gl_008760_Specific_Class_I	#N/A	Contig1522	352	51	GTCAAGACAAAGAGCACCAAGTAATCTAGTCAAAGAGAATTGCCATCAAG[C/A]TTAATAATTTAAGTCCTTTAACATGGGTTCTTGTTGTGAAGACTCGGGTA	GTCAAGACAAAGAGCACCAAGTAATCTAGTCAAAGAGAATTGCCATCAAGMTTAATAATTTAAGTCCTTTAACATGGGTTCTTGTTGTGAAGACTCGGGTA	A	17	16	Chr07	26914845	26914795
Gl_008761	_Specific_Class_I	Gl_008761_Specific_Class_I	#N/A	Contig1523	167	51	TCTACTTCAATTCTCACTTTGAAACGCCTTTCGCCAAGTGCAAAAGCTCA[C/T]ATGTTGTATACTTCTACTATGACTACTACCCTCACAAGTGCACTCCTTGC	TCTACTTCAATTCTCACTTTGAAACGCCTTTCGCCAAGTGCAAAAGCTCAYATGTTGTATACTTCTACTATGACTACTACCCTCACAAGTGCACTCCTTGC	T	17	16	Chr07	18917153	18917103
Gl_008762	_Specific_Class_I	Gl_008762_Specific_Class_I	#N/A	Contig1523	324	51	AATACCTGCGGTGGGTGTGAATGTAACGATGGTGGACTTATCTGCAGCTC[A/C]AGATTCAATTCTTGGTTCGTTTGTCTCTCATCTTCTCTTAGAACTGCTGT	AATACCTGCGGTGGGTGTGAATGTAACGATGGTGGACTTATCTGCAGCTCMAGATTCAATTCTTGGTTCGTTTGTCTCTCATCTTCTCTTAGAACTGCTGT	C	40	16	Chr07	18916996	18916946
Gl_008763	_Specific_Class_I	Gl_008763_Specific_Class_I	#N/A	Contig1523	463	51	CATTGACCGGTCGATGTGTCAAAGGGTCAATACCTCTGCTCACTAGCTTC[C/T]TCTTTATGTGGGTATTCCAATGATTCTTGATCTCATTATCTGTTCTCCCA	CATTGACCGGTCGATGTGTCAAAGGGTCAATACCTCTGCTCACTAGCTTCYTCTTTATGTGGGTATTCCAATGATTCTTGATCTCATTATCTGTTCTCCCA	T	20	16	Chr07	18916857	18916807
Gl_008774	_Specific_Class_I	Gl_008774_Specific_Class_I	#N/A	Contig1532	245	51	TCTGTCCAATGGAATCAGGCAGGCCTGTTTCTCTTATGACCAGTTTTGCC[G/A]TCTGATTTCATGGCAGCACCACTTGAAGAATCCCCTTCAGATGAAGCATC	TCTGTCCAATGGAATCAGGCAGGCCTGTTTCTCTTATGACCAGTTTTGCCRTCTGATTTCATGGCAGCACCACTTGAAGAATCCCCTTCAGATGAAGCATC	A	11	16	Chr13	54519220	54519170
Gl_008796	_Specific_Class_I	Gl_008796_Specific_Class_I	#N/A	Contig1537	159	51	AATCAACCTTATTTTTCATGACCTAGCTAGTGATTGAAGTTCATTATTAT[T/C]TGCCATTGTAGAAATTTGGTAACCCTTAGAAGAAGCTGAAAGTGGCCGAC	AATCAACCTTATTTTTCATGACCTAGCTAGTGATTGAAGTTCATTATTATYTGCCATTGTAGAAATTTGGTAACCCTTAGAAGAAGCTGAAAGTGGCCGAC	C	14	16	Chr08	39363382	39363332
Gl_008797	_Specific_Class_I	Gl_008797_Specific_Class_I	#N/A	Contig1537	257	51	GACAGCAATAGAAGAACGATGGGAACGAAAAGCTTCAGTTCCAAATGTCT[G/A]GAGCAACCAGCCCAATGATATGAAGGTGGAGGGAAGTAAGGAACCGCGCC	GACAGCAATAGAAGAACGATGGGAACGAAAAGCTTCAGTTCCAAATGTCTRGAGCAACCAGCCCAATGATATGAAGGTGGAGGGAAGTAAGGAACCGCGCC	A	57	16	Chr08	39363284	39363234
Gl_008798	_Specific_Class_I	Gl_008798_Specific_Class_I	#N/A	Contig1537	389	51	AACTGTGGAGGAGGAGGTCCTGAAGTTGATGGAACCTGACATACATTGCA[C/A]GGTGGTGGAGGGCATCCGGGGCACGGTGGAGGGCATAACCTGCATGGAGG	AACTGTGGAGGAGGAGGTCCTGAAGTTGATGGAACCTGACATACATTGCAMGGTGGTGGAGGGCATCCGGGGCACGGTGGAGGGCATAACCTGCATGGAGG	A	24	16	Chr08	39363152	39363102
Gl_008799	_Specific_Class_I	Gl_008799_Specific_Class_I	#N/A	Contig1537	639	51	GGGATGATGTTGTTATGGTAGGTGATGCAGCCAAAGGGAATGCGAGACGC[A/G]AAATGAAACCAGCAATTACCAGTAGCAGTTGCATGGGATAAATCGACGCC	GGGATGATGTTGTTATGGTAGGTGATGCAGCCAAAGGGAATGCGAGACGCRAAATGAAACCAGCAATTACCAGTAGCAGTTGCATGGGATAAATCGACGCC	G	22	4	*	0	0
Gl_008808	_Specific_Class_I	Gl_008808_Specific_Class_I	#N/A	Contig1539	155	51	TCAAGCCATGTACACTGAAATATTGAGGTGTGTATGCTCAAAAACAGCTT[C/T]GAAAAAATCACGAGACAACGATGTGAATCGGTGGAAGAATAGGGGAAGAG	TCAAGCCATGTACACTGAAATATTGAGGTGTGTATGCTCAAAAACAGCTTYGAAAAAATCACGAGACAACGATGTGAATCGGTGGAAGAATAGGGGAAGAG	T	24	0	Chr03	2801193	2801243
Gl_008809	_Specific_Class_I	Gl_008809_Specific_Class_I	#N/A	Contig1539	448	51	TTCCGTAATTCAGCTGGATTCCACCGATCTGCCATGAAGATATATGAACC[T/A]GGAATGCCTGGTAAAGGAACTACGAATGTACTTTGTGCGAAAAAAGTTGC	TTCCGTAATTCAGCTGGATTCCACCGATCTGCCATGAAGATATATGAACCWGGAATGCCTGGTAAAGGAACTACGAATGTACTTTGTGCGAAAAAAGTTGC	A	13	0	Chr03	2801485	2801535
Gl_008812	_Specific_Class_I	Gl_008812_Specific_Class_I	#N/A	Contig1540	322	51	TATGGTGGATTTCCAGTCTTTGTAAAGTATTTTTTGACATTCAAATGCTG[C/T]AAAGTTCTGGTCTTTCTTGGTCCCCACAAACAGAAATCTTTGAAGCAGAA	TATGGTGGATTTCCAGTCTTTGTAAAGTATTTTTTGACATTCAAATGCTGYAAAGTTCTGGTCTTTCTTGGTCCCCACAAACAGAAATCTTTGAAGCAGAA	T	16	16	Chr09	65973605	65973555
Gl_008813	_Specific_Class_I	Gl_008813_Specific_Class_I	#N/A	Contig1540	621	51	GCAGAATGCTTTTGAATTACCCCTGAAAATGACCTCCTATGGATATCTGT[A/G]ACGTCCTCACCCAACTCCCTATCAATAGTCTTCATGAATATTTTGTATCT	GCAGAATGCTTTTGAATTACCCCTGAAAATGACCTCCTATGGATATCTGTRACGTCCTCACCCAACTCCCTATCAATAGTCTTCATGAATATTTTGTATCT	G	10	16	Chr09	65973306	65973256
Gl_008862	_Specific_Class_I	Gl_008862_Specific_Class_I	#N/A	Contig1549	668	51	ATGGGAGATGCTCTTTCATGAAGTTTTAGCAAATTTCCTTGATTTACCCA[C/A]AGATCCACAAACTCCTCGGCCATTTGTCTATCAAGCAAGATCTCCAGCAG	ATGGGAGATGCTCTTTCATGAAGTTTTAGCAAATTTCCTTGATTTACCCAMAGATCCACAAACTCCTCGGCCATTTGTCTATCAAGCAAGATCTCCAGCAG	A	42	16	Chr05	54233515	54233465
Gl_008865	_Specific_Class_I	Gl_008865_Specific_Class_I	#N/A	Contig1549	2487	51	CCCCTCAGCTTCTCTGGATCGCAGCAAACTACCTTGATTGTCACCGTGTT[G/C]GCCTTCTCGTCGTATATCTGGTCTCGTATTTGAGGGAATTTGCAAAGTAC	CCCCTCAGCTTCTCTGGATCGCAGCAAACTACCTTGATTGTCACCGTGTTSGCCTTCTCGTCGTATATCTGGTCTCGTATTTGAGGGAATTTGCAAAGTAC	C	10	4	*	0	0
Gl_008892	_Specific_Class_I	Gl_008892_Specific_Class_I	#N/A	Contig1559	875	51	TCTCAATCTAATTATGATGTGCAGCAGTGTGAAGTAATCCAGCATTTGCT[T/C]GAGGTAACAGAAGTTGCTGCTGCAACTTCGGCTCCAGATAAGAGGTCGAA	TCTCAATCTAATTATGATGTGCAGCAGTGTGAAGTAATCCAGCATTTGCTYGAGGTAACAGAAGTTGCTGCTGCAACTTCGGCTCCAGATAAGAGGTCGAA	C	18	16	Chr07	18806088	18806038
Gl_009024	_Specific_Class_I	Gl_009024_Specific_Class_I	#N/A	Contig1580	1624	51	CTGGAAATGTTAAGAAATCACCCACGCGTGATGAAGTATGAACAGGAAAA[A/T]CCATTGAATTATGGTTGTACAGTTGCTTATATCAAGTAAAGGACATTCAT	CTGGAAATGTTAAGAAATCACCCACGCGTGATGAAGTATGAACAGGAAAAWCCATTGAATTATGGTTGTACAGTTGCTTATATCAAGTAAAGGACATTCAT	T	67	0	Chr11	1988884	1988934
Gl_009035	_Specific_Class_I	Gl_009035_Specific_Class_I	#N/A	Contig1582	370	51	TGAACCCTGAAGCCAAAGGCGTCGACCAAATAATGTATCTCATCTGATGG[G/A]TATTCTTTCGAACCTTTCATGAAATTTGGTTGCAGGATCAATGTACCGAG	TGAACCCTGAAGCCAAAGGCGTCGACCAAATAATGTATCTCATCTGATGGRTATTCTTTCGAACCTTTCATGAAATTTGGTTGCAGGATCAATGTACCGAG	A	11	0	Chr02	47488391	47488441
Gl_009036	_Specific_Class_I	Gl_009036_Specific_Class_I	#N/A	Contig1583	109	51	TTTATTCACCTCAGAGTGCAAGCCGTAGAGCAAACGAGTAAAAAAAAAAA[A/T]TCGAAAACAAAAGAAAGAAACAAGAGGAAGATGATGGCGAAATGCTCTGT	TTTATTCACCTCAGAGTGCAAGCCGTAGAGCAAACGAGTAAAAAAAAAAAWTCGAAAACAAAAGAAAGAAACAAGAGGAAGATGATGGCGAAATGCTCTGT	T	13	4	*	0	0
Gl_009043	_Specific_Class_I	Gl_009043_Specific_Class_I	#N/A	Contig1583	1524	51	ATTATTCGAACATGATAGAATACAAATACAAAGACGAAGGCCGGAAAGCA[C/T]AGAATATGATGCAACACAAAGAAGACTTTCGGAAAGTTCGGAGGCCCGGA	ATTATTCGAACATGATAGAATACAAATACAAAGACGAAGGCCGGAAAGCAYAGAATATGATGCAACACAAAGAAGACTTTCGGAAAGTTCGGAGGCCCGGA	T	10	4	*	0	0
Gl_009044	_Specific_Class_I	Gl_009044_Specific_Class_I	#N/A	Contig1586	450	51	CTTCATCTTTCCCAACTCTGCACCTTGGTGAACAGCAGCTGGAATTATAC[C/T]ATACAAGATTCGTGCCATAGCTTTAGGCATTTGCAGCCAACCAGGCACTC	CTTCATCTTTCCCAACTCTGCACCTTGGTGAACAGCAGCTGGAATTATACYATACAAGATTCGTGCCATAGCTTTAGGCATTTGCAGCCAACCAGGCACTC	T	13	16	Chr13	53895707	53895657
Gl_009053	_Specific_Class_I	Gl_009053_Specific_Class_I	#N/A	Contig1590	54	51	GAGAATTCAATATAAAGCAAAGAACAAATGGCAGCTAACGAGAGGTCAAG[T/C]TATCACCTTCAACCTCTCATTAGTGCAACAAATTCGTACAATAAATTGTT	GAGAATTCAATATAAAGCAAAGAACAAATGGCAGCTAACGAGAGGTCAAGYTATCACCTTCAACCTCTCATTAGTGCAACAAATTCGTACAATAAATTGTT	C	42	16	Chr07	3890032	3889982
Gl_009054	_Specific_Class_I	Gl_009054_Specific_Class_I	#N/A	Contig1590	303	51	GATGTCACTTGCGCCCATCAACTCCATACTGGGGAGCTCAACTCCTGTTG[A/G]ATGTTTGCCAACTCCATTAATGGCAATGTCTTTGGAACTATTATTAGATG	GATGTCACTTGCGCCCATCAACTCCATACTGGGGAGCTCAACTCCTGTTGRATGTTTGCCAACTCCATTAATGGCAATGTCTTTGGAACTATTATTAGATG	G	43	16	Chr07	3889778	3889728
Gl_009057	_Specific_Class_I	Gl_009057_Specific_Class_I	#N/A	Contig1591	189	51	CATTGAGAATTATTTGGGTCTTCATCTCCACTATTTGTACCTTGTTGTTG[A/G]TGATGCTCCATGGGATTATTTTGGTCGGAATTAATGTTCGGACCGCCTCT	CATTGAGAATTATTTGGGTCTTCATCTCCACTATTTGTACCTTGTTGTTGRTGATGCTCCATGGGATTATTTTGGTCGGAATTAATGTTCGGACCGCCTCT	G	15	16	Chr12	33697205	33697155
Gl_009075	_Specific_Class_I	Gl_009075_Specific_Class_I	#N/A	Contig1594	407	51	CATGGCTTTCTCTTTTTGCTCCAAATGGGTGTTAATCTTTTGCACATTGA[T/C]TGCCAAATCTAAAGCCAGGGCTGAATCGCTGAGCTTGTTTTTGGTGCATG	CATGGCTTTCTCTTTTTGCTCCAAATGGGTGTTAATCTTTTGCACATTGAYTGCCAAATCTAAAGCCAGGGCTGAATCGCTGAGCTTGTTTTTGGTGCATG	C	66	16	Chr08	5698483	5698433
Gl_009076	_Specific_Class_I	Gl_009076_Specific_Class_I	#N/A	Contig1594	504	51	CATGGAATCTTAGTATTGGGTCTGTTGTTGGAGATGGAAGGATGGTTTCG[G/A]AACTTCCCAACCTGTGGGAGGCAATTCGGGGAAAACTGAAACAGAGAGAT	CATGGAATCTTAGTATTGGGTCTGTTGTTGGAGATGGAAGGATGGTTTCGRAACTTCCCAACCTGTGGGAGGCAATTCGGGGAAAACTGAAACAGAGAGAT	A	44	16	Chr08	5698386	5698336
Gl_009085	_Specific_Class_I	Gl_009085_Specific_Class_I	#N/A	Contig1596	296	51	ATTCAGCAACCCGGTTCAAAAGCAGCCGCTTCAGTTACTTGTTTTACACC[A/T]TCTTCTAGTTCCGAGCCGTGCTTTTTGCCTCGCAGCTTAACTAGTTTGAC	ATTCAGCAACCCGGTTCAAAAGCAGCCGCTTCAGTTACTTGTTTTACACCWTCTTCTAGTTCCGAGCCGTGCTTTTTGCCTCGCAGCTTAACTAGTTTGAC	T	13	0	Chr07	38789300	38789350
Gl_009086	_Specific_Class_I	Gl_009086_Specific_Class_I	#N/A	Contig1596	371	51	TTGCCTCGCAGCTTAACTAGTTTGACAATATGCTGATCTAATGATAGATA[T/C]TCCTAGAAGTGGACTAAACAATGAAATCTAAAATACAACATAAGAACAAG	TTGCCTCGCAGCTTAACTAGTTTGACAATATGCTGATCTAATGATAGATAYTCCTAGAAGTGGACTAAACAATGAAATCTAAAATACAACATAAGAACAAG	C	30	0	Chr07	38789376	38789426
Gl_009105	_Specific_Class_I	Gl_009105_Specific_Class_I	#N/A	Contig1599	786	51	ATAGTACCCTACAAAGTATGAGAATTTGGGAATTGGATCATGCTAAGATT[T/A]TGTGGGTAGAGATAAGTAGAATGCCACCCAAGTATTTTCGAGCTTTATTG	ATAGTACCCTACAAAGTATGAGAATTTGGGAATTGGATCATGCTAAGATTWTGTGGGTAGAGATAAGTAGAATGCCACCCAAGTATTTTCGAGCTTTATTG	A	19	16	Chr07	16544697	16544647
Gl_009145	_Specific_Class_I	Gl_009145_Specific_Class_I	#N/A	Contig1611	76	51	TTTTTAGTACTTTTACAAAGGAAACGAAAACAAAGCCTGAGGATGGATAG[G/A]TATGGCATGCAAAACCAAATTGCCTGCATAAGAAGGTCTCTCTTTGATCA	TTTTTAGTACTTTTACAAAGGAAACGAAAACAAAGCCTGAGGATGGATAGRTATGGCATGCAAAACCAAATTGCCTGCATAAGAAGGTCTCTCTTTGATCA	A	15	4	*	0	0
Gl_009149	_Specific_Class_I	Gl_009149_Specific_Class_I	#N/A	Contig1611	457	51	AGGAATTTTCAACATATCAAGCAAGAGCATGCAATCTTGAGGAAGAAGCT[C/G]GAATTTTACTTTCAGATGATGGGACAGGCTGCAGTTGCTCAAACAACATG	AGGAATTTTCAACATATCAAGCAAGAGCATGCAATCTTGAGGAAGAAGCTSGAATTTTACTTTCAGATGATGGGACAGGCTGCAGTTGCTCAAACAACATG	G	19	4	*	0	0
Gl_009150	_Specific_Class_I	Gl_009150_Specific_Class_I	#N/A	Contig1611	522	51	GATGATGGGACAGGCTGCAGTTGCTCAAACAACATGAGAGTGCCCTGTAA[G/A]TCAGATGCTAATGGCGATATACTGGCCTTCACTAGAACCAGTTCATTTCT	GATGATGGGACAGGCTGCAGTTGCTCAAACAACATGAGAGTGCCCTGTAARTCAGATGCTAATGGCGATATACTGGCCTTCACTAGAACCAGTTCATTTCT	A	17	16	Chr09	3510281	3510231
Gl_009157	_Specific_Class_I	Gl_009157_Specific_Class_I	#N/A	Contig1614	637	51	TCAAGTGTTTCCTCAGCAAGTTGGATTGTTTCCTCTTCATCACGAGGAGC[T/A]ACTATCTCTGTATCAGGTATTTCAGTCAATATGGGTTTCAAGGGAGGTTC	TCAAGTGTTTCCTCAGCAAGTTGGATTGTTTCCTCTTCATCACGAGGAGCWACTATCTCTGTATCAGGTATTTCAGTCAATATGGGTTTCAAGGGAGGTTC	A	25	0	Chr04	62028738	62028788
Gl_009158	_Specific_Class_I	Gl_009158_Specific_Class_I	#N/A	Contig1614	808	51	TTTCTTCTCCTCTTTGTTGGAAATTCGGGAACTTCGACACCAGCTTGGAT[G/A]CAGAGCTCAACAACTGCAGGAAGCCGAGGAATTGAGAATCTCTCATCATG	TTTCTTCTCCTCTTTGTTGGAAATTCGGGAACTTCGACACCAGCTTGGATRCAGAGCTCAACAACTGCAGGAAGCCGAGGAATTGAGAATCTCTCATCATG	A	14	0	Chr04	62028909	62028959
Gl_009224	_Specific_Class_I	Gl_009224_Specific_Class_I	#N/A	Contig1628	1553	51	AAAAAAGGAGCATCCTGTAGGAGTAAAAACCGATCCAACAAACGAATCGA[G/T]AGTTGCCAAGCAAGTCAATGTCGATTTCCCGCGACCGAGATCCCCTCTGT	AAAAAAGGAGCATCCTGTAGGAGTAAAAACCGATCCAACAAACGAATCGAKAGTTGCCAAGCAAGTCAATGTCGATTTCCCGCGACCGAGATCCCCTCTGT	T	10	4	*	0	0
Gl_009225	_Specific_Class_I	Gl_009225_Specific_Class_I	#N/A	Contig1628	1781	51	AAAGGGTAGGGATTATATCGATCCCTCGGAGGCCTGTAAAAATCGCCATA[C/T]GGAGTTTTTGTACATTAGGCTGAGAGAGCAATTTTGTTGGTTGTATTTTG	AAAGGGTAGGGATTATATCGATCCCTCGGAGGCCTGTAAAAATCGCCATAYGGAGTTTTTGTACATTAGGCTGAGAGAGCAATTTTGTTGGTTGTATTTTG	T	11	16	Chr04	1046985	1046935
Gl_009226	_Specific_Class_I	Gl_009226_Specific_Class_I	#N/A	Contig1630	143	51	TATACAAGAAACCAGGATGAACTTCCGGGTAATGAAAGTCTACAAAGGAT[A/G]TGCTAACAACTTGCCTGTTTCTGGGGTTAAGTTCCATTGTCTATGGTCAG	TATACAAGAAACCAGGATGAACTTCCGGGTAATGAAAGTCTACAAAGGATRTGCTAACAACTTGCCTGTTTCTGGGGTTAAGTTCCATTGTCTATGGTCAG	G	21	16	Chr13	55229398	55229348
Gl_009230	_Specific_Class_I	Gl_009230_Specific_Class_I	#N/A	Contig1630	307	51	CTTCAAGTTTTCCTCGTCTTTACTGGTAATAAGAGTAAAATGTTGGGACC[A/G]ACATTTTTGAAACTTCAGAGAATATGGCAAGAGGTTGAATCTAAGATCTA	CTTCAAGTTTTCCTCGTCTTTACTGGTAATAAGAGTAAAATGTTGGGACCRACATTTTTGAAACTTCAGAGAATATGGCAAGAGGTTGAATCTAAGATCTA	G	56	16	Chr13	55229234	55229184
Gl_009231	_Specific_Class_I	Gl_009231_Specific_Class_I	#N/A	Contig1630	389	51	AGGTTGAATCTAAGATCTAAAGGTAACTTTTTTCTTCTTTTTTTTGGTAA[A/G]AATGGAAAGAGCTAAGGTCCTTAATTCGAATCAACTTAAGAAATTTGTTC	AGGTTGAATCTAAGATCTAAAGGTAACTTTTTTCTTCTTTTTTTTGGTAARAATGGAAAGAGCTAAGGTCCTTAATTCGAATCAACTTAAGAAATTTGTTC	G	21	16	Chr13	55229149	55229099
Gl_009235	_Specific_Class_I	Gl_009235_Specific_Class_I	#N/A	Contig1630	748	51	TATAAGGCCGCCTGATGGAGCGGTTAGGCTCCAAGTGCTTGAGCCAGCCA[T/C]GCCGGTTGGTACCATTGCGAAAACCAACTTGGCCTCCTGTTGATTCAATA	TATAAGGCCGCCTGATGGAGCGGTTAGGCTCCAAGTGCTTGAGCCAGCCAYGCCGGTTGGTACCATTGCGAAAACCAACTTGGCCTCCTGTTGATTCAATA	C	20	16	Chr13	55228790	55228740
Gl_009295	_Specific_Class_I	Gl_009295_Specific_Class_I	#N/A	Contig1644	834	51	GAAGGTTGCATGAATTGTTGGAATCGAGGCAGGAAGAGCAGATAAGAGAA[T/C]TAGAAGCTGCTTTGGCAAGTGCAAAGCAAGAACTGGTCGACAAGGAAAGA	GAAGGTTGCATGAATTGTTGGAATCGAGGCAGGAAGAGCAGATAAGAGAAYTAGAAGCTGCTTTGGCAAGTGCAAAGCAAGAACTGGTCGACAAGGAAAGA	C	13	0	Chr10	23675826	23675876
Gl_009305	_Specific_Class_I	Gl_009305_Specific_Class_I	#N/A	Contig1647	328	51	TGTTTGCTATCATCTTCCTTTTGTTACTCTATTCTAAACATTGTGGGGGT[G/A]ACAATGACATTAGTAATTATAATACTACTAACCCGTTTAGTTACAGTTCA	TGTTTGCTATCATCTTCCTTTTGTTACTCTATTCTAAACATTGTGGGGGTRACAATGACATTAGTAATTATAATACTACTAACCCGTTTAGTTACAGTTCA	A	13	16	Chr13	56164458	56164408
Gl_009335	_Specific_Class_I	Gl_009335_Specific_Class_I	#N/A	Contig1654	259	51	GGATGCATGCAACTCCACACTTTCTTTTCCTTGCCTAAATCCTGAAATTC[A/G]ATGAGATGGTAGTAGGCAATGTATGGCATCTCTCTTATAACTCAAAACCC	GGATGCATGCAACTCCACACTTTCTTTTCCTTGCCTAAATCCTGAAATTCRATGAGATGGTAGTAGGCAATGTATGGCATCTCTCTTATAACTCAAAACCC	G	43	16	Chr13	47233582	47233532
Gl_009346	_Specific_Class_I	Gl_009346_Specific_Class_I	#N/A	Contig1655	1546	51	TACTTACTAAAAACATTTTCTTATTTTGGTTTTATGTACTATTCGGTCAA[T/C]GGATTAACATTGGAGCAATAGAAAAACAAACCCTTTTGAGCCACCATGGG	TACTTACTAAAAACATTTTCTTATTTTGGTTTTATGTACTATTCGGTCAAYGGATTAACATTGGAGCAATAGAAAAACAAACCCTTTTGAGCCACCATGGG	C	22	16	Chr07	2056976	2056926
Gl_009347	_Specific_Class_I	Gl_009347_Specific_Class_I	#N/A	Contig1656	284	51	CATCAAATTTATTGTGGAGAGAACCTCTGTTTGATCAACTAATTGTGAAT[T/G]TATACCATCCAGGGAATCTGTGCTCATGTCGACCTCATGCGATTTGAAGA	CATCAAATTTATTGTGGAGAGAACCTCTGTTTGATCAACTAATTGTGAATKTATACCATCCAGGGAATCTGTGCTCATGTCGACCTCATGCGATTTGAAGA	G	11	4	*	0	0
Gl_009364	_Specific_Class_I	Gl_009364_Specific_Class_I	#N/A	Contig1660	354	51	CTCTGTGTCATCGATGACGGAGTAGGTGGAATCATAGTTTCATCTTTAAC[T/C]CCTATAGAAAACTCTTCTTTCACTGTAGAAAGCTGTCGGTCAGGGCTATA	CTCTGTGTCATCGATGACGGAGTAGGTGGAATCATAGTTTCATCTTTAACYCCTATAGAAAACTCTTCTTTCACTGTAGAAAGCTGTCGGTCAGGGCTATA	C	26	16	Chr10	54962557	54962507
Gl_009365	_Specific_Class_I	Gl_009365_Specific_Class_I	#N/A	Contig1660	453	51	TAATATTCCTTTGAAATCATTCTGGGACTTGGAGAATTGGTTGTAAATCT[C/T]GTGGTTGGGCTAGAACCGTACCCGGGCGAAGAACTAGGGTCAGAACTAAA	TAATATTCCTTTGAAATCATTCTGGGACTTGGAGAATTGGTTGTAAATCTYGTGGTTGGGCTAGAACCGTACCCGGGCGAAGAACTAGGGTCAGAACTAAA	T	88	16	Chr10	54962458	54962408
Gl_009366	_Specific_Class_I	Gl_009366_Specific_Class_I	#N/A	Contig1660	543	51	TCAGAACTAAATCGTACAATCCCTTGTTCACGAGGTAAAGGTGACATTCG[C/T]ACCTCGTTACCATTGTTTGTTTGCTTTCTTAAGAACTTATCTTCTACAAT	TCAGAACTAAATCGTACAATCCCTTGTTCACGAGGTAAAGGTGACATTCGYACCTCGTTACCATTGTTTGTTTGCTTTCTTAAGAACTTATCTTCTACAAT	T	50	16	Chr10	54962368	54962318
Gl_009369	_Specific_Class_I	Gl_009369_Specific_Class_I	#N/A	Contig1660	684	51	CACCAACAACAGCATAGCCATAGCGTGCAATCAGCTACTGCTGGATGACC[G/A]AAACAAAACTTGTAAGCTGGCAAATTAAATCTCTTCCTCATTTGAATCCT	CACCAACAACAGCATAGCCATAGCGTGCAATCAGCTACTGCTGGATGACCRAAACAAAACTTGTAAGCTGGCAAATTAAATCTCTTCCTCATTTGAATCCT	A	39	16	Chr10	54962227	54962177
Gl_009373	_Specific_Class_I	Gl_009373_Specific_Class_I	#N/A	Contig1663	591	51	CTGGAATCTCTTTGGAGAGATATAGACTTGAATAGGCTTAACAATGATCC[T/C]TCTCAAGACTTGAATCTGATAATAATCTCACACGGTCTAGCGTCACGGGT	CTGGAATCTCTTTGGAGAGATATAGACTTGAATAGGCTTAACAATGATCCYTCTCAAGACTTGAATCTGATAATAATCTCACACGGTCTAGCGTCACGGGT	C	35	0	Chr13	31905082	31905132
Gl_009374	_Specific_Class_I	Gl_009374_Specific_Class_I	#N/A	Contig1663	681	51	GCGTCACGGGTGTTTCTAATGAAGTGGTTCAAATGGACAGTAGAGCAGTT[C/T]GAAAGGTTATATAATCCCGGCAATTGCGAGATTCGAGTTATGGAGTTGGG	GCGTCACGGGTGTTTCTAATGAAGTGGTTCAAATGGACAGTAGAGCAGTTYGAAAGGTTATATAATCCCGGCAATTGCGAGATTCGAGTTATGGAGTTGGG	T	31	0	Chr13	31905172	31905222
Gl_009406	_Specific_Class_I	Gl_009406_Specific_Class_I	#N/A	Contig1668	3710	51	ATTTGAGGTTCTAAACACACTTAAACTCGATTTTTTTTTCCGTGTATTTG[A/G]GAAATCTTTGAATATCATCGTACCAATGTCTGGATATGCAATGAAGAGTC	ATTTGAGGTTCTAAACACACTTAAACTCGATTTTTTTTTCCGTGTATTTGRGAAATCTTTGAATATCATCGTACCAATGTCTGGATATGCAATGAAGAGTC	G	32	16	Chr06	33278408	33278358
Gl_009420	_Specific_Class_I	Gl_009420_Specific_Class_I	#N/A	Contig1673	1707	51	ACAGGTATGTATCCAACACAGGTATGTTTAAAATTTTCAACGTTTTTCCA[C/T]GTATTTAGAAGGTCCTTGAATTGTTATATCTCTATACCGATGTTCGAATA	ACAGGTATGTATCCAACACAGGTATGTTTAAAATTTTCAACGTTTTTCCAYGTATTTAGAAGGTCCTTGAATTGTTATATCTCTATACCGATGTTCGAATA	T	40	0	Chr09	24962120	24962170
Gl_009421	_Specific_Class_I	Gl_009421_Specific_Class_I	#N/A	Contig1673	1800	51	TTCGAATATGCACATCCCAAACGGGTGTCGAACACAGGTATTTCAAGAAA[C/T]GGAGAGTCGTAACAACATAGAATGAAATCCAATCTCTTGCATAGTTAGCT	TTCGAATATGCACATCCCAAACGGGTGTCGAACACAGGTATTTCAAGAAAYGGAGAGTCGTAACAACATAGAATGAAATCCAATCTCTTGCATAGTTAGCT	T	52	0	Chr09	24962213	24962263
Gl_009422	_Specific_Class_I	Gl_009422_Specific_Class_I	#N/A	Contig1673	1875	51	AAATCCAATCTCTTGCATAGTTAGCTGCACTTTGTCAAACTGAAATCGAA[A/G]GTTAGTTACACTGACGTAACGTTCCATTTGAGTTGCCATAGGGTGTCGAT	AAATCCAATCTCTTGCATAGTTAGCTGCACTTTGTCAAACTGAAATCGAARGTTAGTTACACTGACGTAACGTTCCATTTGAGTTGCCATAGGGTGTCGAT	G	21	0	Chr09	24962288	24962338
Gl_009423	_Specific_Class_I	Gl_009423_Specific_Class_I	#N/A	Contig1674	107	51	TGAACCAAAAAAACTTGTAGAACTGTAAACTCTGATTCATCCTAGGTTAA[C/G]TAAGGGTCACAGTCTAAGGCTCATGTTACAATCAGCTTCACAGGGTTGAA	TGAACCAAAAAAACTTGTAGAACTGTAAACTCTGATTCATCCTAGGTTAASTAAGGGTCACAGTCTAAGGCTCATGTTACAATCAGCTTCACAGGGTTGAA	G	46	16	Chr09	11933734	11933684
Gl_009427	_Specific_Class_I	Gl_009427_Specific_Class_I	#N/A	Contig1674	524	51	AAAATCGAGATGAATGAAAATGATGACAGATATTATGCCGATATAAGGCC[C/T]ACATAACCAGCAAATAAAGCCAACACACAGGATACAACATATGCACCAGC	AAAATCGAGATGAATGAAAATGATGACAGATATTATGCCGATATAAGGCCYACATAACCAGCAAATAAAGCCAACACACAGGATACAACATATGCACCAGC	T	17	16	Chr09	11933317	11933267
Gl_009428	_Specific_Class_I	Gl_009428_Specific_Class_I	#N/A	Contig1674	818	51	GCCATTGCAGCTAATGCGCCACCGAGGGCCAAGGATCCAGTATCACCCAT[A/G]AAAACAGATGCTTTGTATCGGTTGTGCAAAAGAAAACCAACACAGGCCCC	GCCATTGCAGCTAATGCGCCACCGAGGGCCAAGGATCCAGTATCACCCATRAAAACAGATGCTTTGTATCGGTTGTGCAAAAGAAAACCAACACAGGCCCC	G	11	16	Chr09	11932641	11932591
Gl_009452	_Specific_Class_I	Gl_009452_Specific_Class_I	#N/A	Contig1679	2085	51	GAGTTTATCCAACTAGAAGCTGAAGGCTCTGGCACACTCGAAGGATCTGT[C/T]GACGGACGAATGGCTGTTGTAAGGACATCCGAAAAATTCGGCAAAAGGTT	GAGTTTATCCAACTAGAAGCTGAAGGCTCTGGCACACTCGAAGGATCTGTYGACGGACGAATGGCTGTTGTAAGGACATCCGAAAAATTCGGCAAAAGGTT	T	12	0	Chr03	21124202	21124252
Gl_009453	_Specific_Class_I	Gl_009453_Specific_Class_I	#N/A	Contig1679	2168	51	AAAATTCGGCAAAAGGTTAGAAATATCCGAACTCGAACGAAATGGAGAAG[C/G]TAGCAGTTCAATGCCCCCTACCATTTTGAATAGTAGCAAGTCACACATAT	AAAATTCGGCAAAAGGTTAGAAATATCCGAACTCGAACGAAATGGAGAAGSTAGCAGTTCAATGCCCCCTACCATTTTGAATAGTAGCAAGTCACACATAT	G	27	0	Chr03	21124285	21124335
Gl_009454	_Specific_Class_I	Gl_009454_Specific_Class_I	#N/A	Contig1679	2388	51	TTGGAGCTAGTAGAAGCTAAGCAATCTGGGGTGGCATACGTATTAGGACA[C/T]TCTCATATAAAAGCAAAAATGAATGCACCATGCTTGAAGAGATTTGTGAT	TTGGAGCTAGTAGAAGCTAAGCAATCTGGGGTGGCATACGTATTAGGACAYTCTCATATAAAAGCAAAAATGAATGCACCATGCTTGAAGAGATTTGTGAT	T	24	0	Chr03	21124505	21124555
Gl_009455	_Specific_Class_I	Gl_009455_Specific_Class_I	#N/A	Contig1679	2546	51	CATTCCTCAGACATGTTTGATTGAGGTTGGCATGAACTATTATCTGTAGA[G/A]CTACAACTTTCTTCTCAAATAATTGTTTCTTTTTTTAGTTTCCAATAAGA	CATTCCTCAGACATGTTTGATTGAGGTTGGCATGAACTATTATCTGTAGARCTACAACTTTCTTCTCAAATAATTGTTTCTTTTTTTAGTTTCCAATAAGA	A	11	0	Chr03	21124663	21124713
Gl_009459	_Specific_Class_I	Gl_009459_Specific_Class_I	#N/A	Contig1681	1240	51	AAGGTTGCAGAATGTTTATAACAGGGTACTTTTTGCATAATTGATGATTC[G/A]TCACATTTCCCCCCTCTATTATTATGGCTATCACTCAAAGATGCTATTTT	AAGGTTGCAGAATGTTTATAACAGGGTACTTTTTGCATAATTGATGATTCRTCACATTTCCCCCCTCTATTATTATGGCTATCACTCAAAGATGCTATTTT	A	14	16	Chr03	4809487	4809437
Gl_009466	_Specific_Class_I	Gl_009466_Specific_Class_I	#N/A	Contig1684	725	51	CCACAAACACCTGTTCTGTACTCTAAATCATTGAGGCATTTTGGGAGCCC[C/T]AAGGACCTGAAATTTTATAACTTAGATGTAGGACCAGAGAATGTGGATCC	CCACAAACACCTGTTCTGTACTCTAAATCATTGAGGCATTTTGGGAGCCCYAAGGACCTGAAATTTTATAACTTAGATGTAGGACCAGAGAATGTGGATCC	T	11	0	Chr09	21384212	21384262
Gl_009467	_Specific_Class_I	Gl_009467_Specific_Class_I	#N/A	Contig1684	998	51	AGTTTTCTAGATCAAAGGGAAAAAAAGGAGGAGGAAAAGGTGAACTTATC[A/G]CAGCTTCTGGAAGGAAAAACAAAGAAAGCGAGTGTGAGACTCTTTTATGA	AGTTTTCTAGATCAAAGGGAAAAAAAGGAGGAGGAAAAGGTGAACTTATCRCAGCTTCTGGAAGGAAAAACAAAGAAAGCGAGTGTGAGACTCTTTTATGA	G	15	0	Chr09	21385056	21385106
Gl_009468	_Specific_Class_I	Gl_009468_Specific_Class_I	#N/A	Contig1684	1251	51	TAGTTATTTTAGCTGATATGTGAATTGGAAAATATAGGATGCAACTACTT[T/C]GTTACTTATTTTGTTAGGATCTTTGTTTTCTTTAACAGCCCTTTTTAATT	TAGTTATTTTAGCTGATATGTGAATTGGAAAATATAGGATGCAACTACTTYGTTACTTATTTTGTTAGGATCTTTGTTTTCTTTAACAGCCCTTTTTAATT	C	15	0	Chr09	21385541	21385591
Gl_009470	_Specific_Class_I	Gl_009470_Specific_Class_I	#N/A	Contig1685	1223	51	GATGGTGTTCCCGAAATGAATGATGGATTTGAATCCGAAGGCAGCAGAGG[G/A]ACTGTCCATGGAAAGGACATGGAAGGCCAGTTTCCTGGAAGCAATAGTAT	GATGGTGTTCCCGAAATGAATGATGGATTTGAATCCGAAGGCAGCAGAGGRACTGTCCATGGAAAGGACATGGAAGGCCAGTTTCCTGGAAGCAATAGTAT	A	11	0	Chr07	15127985	15128035
Gl_009473	_Specific_Class_I	Gl_009473_Specific_Class_I	#N/A	Contig1687	478	51	AGTGCAAAAGTAAATTCACAACACTAAGGGGATGGGGTTAAGCCCTTATT[G/A]ATTAAACTAGTATCCAGGTTGTTGTGGTACCTGCAAATAACCTTGCATTT	AGTGCAAAAGTAAATTCACAACACTAAGGGGATGGGGTTAAGCCCTTATTRATTAAACTAGTATCCAGGTTGTTGTGGTACCTGCAAATAACCTTGCATTT	A	123	16	Chr08	52639083	52639033
Gl_009474	_Specific_Class_I	Gl_009474_Specific_Class_I	#N/A	Contig1687	601	51	AACCCTGGTGTGATCATGATCCGAACCATGCTCGGAACCAGTTTCATGGC[T/C]CTTTCACCACCCATGTCCTCCATGTATAGTGAATCAAACCTTACCCCTTT	AACCCTGGTGTGATCATGATCCGAACCATGCTCGGAACCAGTTTCATGGCYCTTTCACCACCCATGTCCTCCATGTATAGTGAATCAAACCTTACCCCTTT	C	123	16	Chr08	52638960	52638910
Gl_009478	_Specific_Class_I	Gl_009478_Specific_Class_I	#N/A	Contig1687	988	51	TTCACAGCATTCTTCCGAAACCCAACGGATTCGAAATCTTCGAAGAAAGC[A/G]TTGCTCAACAAAGCTTCGAGATAAAGAAGAAGGCTTTTGGGGTTCTTTGA	TTCACAGCATTCTTCCGAAACCCAACGGATTCGAAATCTTCGAAGAAAGCRTTGCTCAACAAAGCTTCGAGATAAAGAAGAAGGCTTTTGGGGTTCTTTGA	G	44	16	Chr08	52638573	52638523
Gl_009479	_Specific_Class_I	Gl_009479_Specific_Class_I	#N/A	Contig1687	1066	51	AGAAGGCTTTTGGGGTTCTTTGAGTGGGAAACCTTTATATCATAAGGTTG[C/T]AATAGCAGAGATATCCTCTCACAAACTTTGCTACCCGTGTGCCTTAATTG	AGAAGGCTTTTGGGGTTCTTTGAGTGGGAAACCTTTATATCATAAGGTTGYAATAGCAGAGATATCCTCTCACAAACTTTGCTACCCGTGTGCCTTAATTG	T	12	16	Chr08	52638495	52638445
Gl_009485	_Specific_Class_I	Gl_009485_Specific_Class_I	#N/A	Contig1689	94	51	TGTCTAAACAGGCAGCTGGTACAAAGCTATACAGTTATGATGGCTAAGCA[A/G]GCGGTTGAAGTTCTCCTGCGTTTTGACCCCCAGCATAGATCCAGTTTAAC	TGTCTAAACAGGCAGCTGGTACAAAGCTATACAGTTATGATGGCTAAGCARGCGGTTGAAGTTCTCCTGCGTTTTGACCCCCAGCATAGATCCAGTTTAAC	G	30	0	Chr13	56041328	56041378
Gl_009494	_Specific_Class_I	Gl_009494_Specific_Class_I	#N/A	Contig1691	2933	51	AAGAAATGGAATGTTCAGTTTTGCCTGCTGCAATGCATAACAATTATATT[T/G]AGAAGCTGACCAGTGCCTGCTTTCTAACACCCATTTTACACGTAAACCAC	AAGAAATGGAATGTTCAGTTTTGCCTGCTGCAATGCATAACAATTATATTKAGAAGCTGACCAGTGCCTGCTTTCTAACACCCATTTTACACGTAAACCAC	G	11	4	*	0	0
Gl_009495	_Specific_Class_I	Gl_009495_Specific_Class_I	#N/A	Contig1691	2999	51	CCTGCTTTCTAACACCCATTTTACACGTAAACCACCATAGTACCTGTCAT[G/A]GTATGCACATATGATTAATCAAGATGAGTTGAAAGAATATAGGAAGAAAA	CCTGCTTTCTAACACCCATTTTACACGTAAACCACCATAGTACCTGTCATRGTATGCACATATGATTAATCAAGATGAGTTGAAAGAATATAGGAAGAAAA	A	10	4	*	0	0
Gl_009496	_Specific_Class_I	Gl_009496_Specific_Class_I	#N/A	Contig1692	200	51	ATCATACTGATAAGACCAAAGTATTGTTTTCTTCAGAATATTATTGCACT[G/A]GAGAGCAACACAATTTTATCTCAAGATTCTGCCAAAAGGTACCTCTTTAT	ATCATACTGATAAGACCAAAGTATTGTTTTCTTCAGAATATTATTGCACTRGAGAGCAACACAATTTTATCTCAAGATTCTGCCAAAAGGTACCTCTTTAT	A	18	4	*	0	0
Gl_009508	_Specific_Class_I	Gl_009508_Specific_Class_I	#N/A	Contig1694	1763	51	ATGTTGGAGGCTCACGTTCAAGCTGGTTTTGTTGTGGGATTGCCATTCTC[A/G]AAGTCTGGTGGCTATGATTTCCGCTCAACTAATATTACTCAAAGCATTTC	ATGTTGGAGGCTCACGTTCAAGCTGGTTTTGTTGTGGGATTGCCATTCTCRAAGTCTGGTGGCTATGATTTCCGCTCAACTAATATTACTCAAAGCATTTC	G	63	16	Chr07	9322456	9322406
Gl_009510	_Specific_Class_I	Gl_009510_Specific_Class_I	#N/A	Contig1694	2100	51	GATTCTTTTTATTACATTTGTAATAAAAATTAAGGGATTCAATTTGCCAA[G/C]TGCACATCCCATTAGAATATGAATTCTCTAGGTTAAGTTTTGTTATTTTT	GATTCTTTTTATTACATTTGTAATAAAAATTAAGGGATTCAATTTGCCAASTGCACATCCCATTAGAATATGAATTCTCTAGGTTAAGTTTTGTTATTTTT	C	22	16	Chr07	9322119	9322069
Gl_009519	_Specific_Class_I	Gl_009519_Specific_Class_I	#N/A	Contig1695	1457	51	CCATTTTCATTGGAGGAGCATTATGAACTACAAACTAACTAAATCCCAGA[G/A]ACACTCTTTGTTTTTGTGTGTTTTTGCTTACAATAGGAACTTATATGTAT	CCATTTTCATTGGAGGAGCATTATGAACTACAAACTAACTAAATCCCAGARACACTCTTTGTTTTTGTGTGTTTTTGCTTACAATAGGAACTTATATGTAT	A	10	0	Chr03	39616788	39616838
Gl_009545	_Specific_Class_I	Gl_009545_Specific_Class_I	#N/A	Contig1702	769	51	GAAGAAACTGAGAACTCTAAAGCTAATTGTAATGATACCGAAAGTGATGC[A/T]AGTTCGGATTTGTTTGAGATCGAGAGCCTAACGGGAAAACCCAATTACGC	GAAGAAACTGAGAACTCTAAAGCTAATTGTAATGATACCGAAAGTGATGCWAGTTCGGATTTGTTTGAGATCGAGAGCCTAACGGGAAAACCCAATTACGC	T	19	16	Chr13	12250420	12250370
Gl_009546	_Specific_Class_I	Gl_009546_Specific_Class_I	#N/A	Contig1702	911	51	GTGCAGCTGATTTCTCGGCCATGTCGGACTATGAAGAGGGAAGGCCGTCG[T/A]TGACTTTACCGAGCCCAGTAAAAACATTTTACATCAACAACACTACGAAA	GTGCAGCTGATTTCTCGGCCATGTCGGACTATGAAGAGGGAAGGCCGTCGWTGACTTTACCGAGCCCAGTAAAAACATTTTACATCAACAACACTACGAAA	A	13	16	Chr13	12250278	12250228
Gl_009571	_Specific_Class_I	Gl_009571_Specific_Class_I	#N/A	Contig1710	68	51	TCATTATTTCATCACAAAGTTACTGCAATGATACTTATACACAAACTTAC[T/C]AAATGTTGCACAAAGAATTGATATCAGCATGAATCTTGTAATAGCTGCAA	TCATTATTTCATCACAAAGTTACTGCAATGATACTTATACACAAACTTACYAAATGTTGCACAAAGAATTGATATCAGCATGAATCTTGTAATAGCTGCAA	C	44	0	Chr01	31145513	31145563
Gl_009572	_Specific_Class_I	Gl_009572_Specific_Class_I	#N/A	Contig1710	202	51	CCATATCACCTTCCAAAGCATCTCAAGACCGATGAGGCAATTGTAGAAGA[T/A]ATAAATTTCAAGCCAGAAGATCCTCCTGGGAAGTAAGATATTGCATAGTA	CCATATCACCTTCCAAAGCATCTCAAGACCGATGAGGCAATTGTAGAAGAWATAAATTTCAAGCCAGAAGATCCTCCTGGGAAGTAAGATATTGCATAGTA	A	32	0	Chr01	31145647	31145697
Gl_009574	_Specific_Class_I	Gl_009574_Specific_Class_I	#N/A	Contig1710	723	51	GGTACGCAAGGCGGATTCGATATCGAAGCCGAGAGCGGAAGCATCAGGGT[C/T]TTGGGAAGAGGCGTAAGCGTTCCAATCAGCCAGCAAAGACGCCGATTTCT	GGTACGCAAGGCGGATTCGATATCGAAGCCGAGAGCGGAAGCATCAGGGTYTTGGGAAGAGGCGTAAGCGTTCCAATCAGCCAGCAAAGACGCCGATTTCT	T	10	0	Chr01	31148065	31148115
Gl_009588	_Specific_Class_I	Gl_009588_Specific_Class_I	#N/A	Contig1712	1636	51	GTGAACAAAGAAAAAAATCATTACTCAGGCACTGTGAACGGAACTATCCA[C/T]GTCGTTGTAGGTGGAGCAGGGAGCCATCTTTCGAAATTCAGCCAACTCAT	GTGAACAAAGAAAAAAATCATTACTCAGGCACTGTGAACGGAACTATCCAYGTCGTTGTAGGTGGAGCAGGGAGCCATCTTTCGAAATTCAGCCAACTCAT	T	83	16	Chr03	36293600	36293550
Gl_009593	_Specific_Class_I	Gl_009593_Specific_Class_I	#N/A	Contig1713	197	51	CTAAAGAAATTGTACGACAAATGACAGGGGGTTGCAGATGACTGATAGAC[A/C]AGTTCCTAAGAAATGAAAATAAATAAAAGAATGAGAGTGGTGTACCTAAA	CTAAAGAAATTGTACGACAAATGACAGGGGGTTGCAGATGACTGATAGACMAGTTCCTAAGAAATGAAAATAAATAAAAGAATGAGAGTGGTGTACCTAAA	C	16	0	Chr09	9965231	9965281
Gl_009594	_Specific_Class_I	Gl_009594_Specific_Class_I	#N/A	Contig1713	349	51	ACAAATCTCTTGTACATGTGCTTCTTTAGATAATTTCTTTCTACCTTCTT[T/C]CTTCCTTCCATCCCCATTTGTTTCCTTGCAGACGGATTTTTGAGCAAAAA	ACAAATCTCTTGTACATGTGCTTCTTTAGATAATTTCTTTCTACCTTCTTYCTTCCTTCCATCCCCATTTGTTTCCTTGCAGACGGATTTTTGAGCAAAAA	C	29	0	Chr09	9965383	9965433
Gl_009605	_Specific_Class_I	Gl_009605_Specific_Class_I	#N/A	Contig1715	699	51	CGTAGCTCTTCTTGAAGCTTAGCTCTTTTATTAAGCAGAGAAGCCAACAT[T/C]GTTGACGGTGTTGCTGATCCTCTTTGACCATCGTAATCCATATTTTCGCG	CGTAGCTCTTCTTGAAGCTTAGCTCTTTTATTAAGCAGAGAAGCCAACATYGTTGACGGTGTTGCTGATCCTCTTTGACCATCGTAATCCATATTTTCGCG	C	13	4	*	0	0
Gl_009606	_Specific_Class_I	Gl_009606_Specific_Class_I	#N/A	Contig1715	752	51	TGACGGTGTTGCTGATCCTCTTTGACCATCGTAATCCATATTTTCGCGCG[A/G]AATCGTTGAGAATATTTTAGAACCCTAAAAAAAACCTAAAGTGGAGCTTT	TGACGGTGTTGCTGATCCTCTTTGACCATCGTAATCCATATTTTCGCGCGRAATCGTTGAGAATATTTTAGAACCCTAAAAAAAACCTAAAGTGGAGCTTT	G	10	4	*	0	0
Gl_009670	_Specific_Class_I	Gl_009670_Specific_Class_I	#N/A	Contig1727	287	51	TTGGAAGGGTTAGGTAAGCCGTAACTTCAACCTCGAGGTTGTAACTTGTA[A/T]TCCTACGTATACATAGTGATTATGGACTCAAAATACGGGCAATGTTCAAC	TTGGAAGGGTTAGGTAAGCCGTAACTTCAACCTCGAGGTTGTAACTTGTAWTCCTACGTATACATAGTGATTATGGACTCAAAATACGGGCAATGTTCAAC	T	98	16	Chr09	17778911	17778861
Gl_009688	_Specific_Class_I	Gl_009688_Specific_Class_I	#N/A	Contig1729	325	51	CCTCATGGGATTTCACTTGGGGGGGAGCCTGATGAATGGAGTACCTATGT[C/T]AACAGCAATTTCCAAGCTGTTAACAATTCGATCATGTTCGAGAGCAGCTA	CCTCATGGGATTTCACTTGGGGGGGAGCCTGATGAATGGAGTACCTATGTYAACAGCAATTTCCAAGCTGTTAACAATTCGATCATGTTCGAGAGCAGCTA	T	86	0	Chr08	54225050	54225100
Gl_009697	_Specific_Class_I	Gl_009697_Specific_Class_I	#N/A	Contig1732	85	51	AAACAAAATTCTATGGCCTAAAATGAAAACCCTAAGTCACAGTACTCGTT[C/T]ATAATACAAACATCCTAATCAAAAAATTAAAAAGCCATTTCCTTTTTCTA	AAACAAAATTCTATGGCCTAAAATGAAAACCCTAAGTCACAGTACTCGTTYATAATACAAACATCCTAATCAAAAAATTAAAAAGCCATTTCCTTTTTCTA	T	19	0	Chr10	5573473	5573523
Gl_009705	_Specific_Class_I	Gl_009705_Specific_Class_I	#N/A	Contig1732	594	51	AGACAACCCTTCTTTAGAAAGAATATCCTCTAGTTCCTTTCTTAACTGGG[C/A]TTCACGTTTATTCTCAGGCACCTGTTTGACTCTCTTGTAGATTGAGGGAG	AGACAACCCTTCTTTAGAAAGAATATCCTCTAGTTCCTTTCTTAACTGGGMTTCACGTTTATTCTCAGGCACCTGTTTGACTCTCTTGTAGATTGAGGGAG	A	17	0	Chr10	5575045	5575095
Gl_009722	_Specific_Class_I	Gl_009722_Specific_Class_I	#N/A	Contig1735	76	51	GCCAAGAGAGACATAAGACCAGCCCCAAGGAGAAGAGAAACACTGGCTCC[G/A]ACTTGAAGTATTCCATTGCTTTGTAACTTCGGGTTCATGAAATCAGCGGC	GCCAAGAGAGACATAAGACCAGCCCCAAGGAGAAGAGAAACACTGGCTCCRACTTGAAGTATTCCATTGCTTTGTAACTTCGGGTTCATGAAATCAGCGGC	A	18	0	Chr07	15878268	15878318
Gl_009750	_Specific_Class_I	Gl_009750_Specific_Class_I	#N/A	Contig1736	886	51	TTGGCTTGCCAGAACGTAATTAATGAAGGGAATCGACCATCTTCGGTGGC[T/A]TCACTCATTGAAAGAGACTTGTAAGGAAGACCGCAGGTTCCATGGGCTAA	TTGGCTTGCCAGAACGTAATTAATGAAGGGAATCGACCATCTTCGGTGGCWTCACTCATTGAAAGAGACTTGTAAGGAAGACCGCAGGTTCCATGGGCTAA	A	16	0	Chr05	56372500	56372550
Gl_009777	_Specific_Class_I	Gl_009777_Specific_Class_I	#N/A	Contig1740	296	51	CAACGAGGATCGAGTGGATTTGGCAAAGCAGGTTTGGGATCAGATGAAGG[C/T]CAAGGGAGTGCTTCCAGGGATGCATATGTACTCTGATTTAATTACCAGCT	CAACGAGGATCGAGTGGATTTGGCAAAGCAGGTTTGGGATCAGATGAAGGYCAAGGGAGTGCTTCCAGGGATGCATATGTACTCTGATTTAATTACCAGCT	T	15	16	Chr05	47332762	47332712
Gl_009783	_Specific_Class_I	Gl_009783_Specific_Class_I	#N/A	Contig1741	428	51	GATGATGCTGAGCTACTGCTGCCATTGCTATTGCTGTCGTTTAGTCGCGT[T/A]TCACTTGTACAGTAAGTTTGAGATTGGATGGAAATCTCTAACTTCGTGTC	GATGATGCTGAGCTACTGCTGCCATTGCTATTGCTGTCGTTTAGTCGCGTWTCACTTGTACAGTAAGTTTGAGATTGGATGGAAATCTCTAACTTCGTGTC	A	26	16	Chr09	9069282	9069232
Gl_009790	_Specific_Class_I	Gl_009790_Specific_Class_I	#N/A	Contig1743	2324	51	TTATCCCAATGGTCCGGAATTGTTTATGGATTATGGTAAAATTTGTATTG[G/A]AATACCAACAGTGAGTTGCTTGGAACATGACTGCTCTCCAAACCTTGTAA	TTATCCCAATGGTCCGGAATTGTTTATGGATTATGGTAAAATTTGTATTGRAATACCAACAGTGAGTTGCTTGGAACATGACTGCTCTCCAAACCTTGTAA	A	54	0	Chr08	54392509	54392559
Gl_009812	_Specific_Class_I	Gl_009812_Specific_Class_I	#N/A	Contig1746	123	51	CGGGTCATGCTGCATATCAAAGACGCTAATCCGAGACCTATTTAGATGCA[C/G]TTCAAACCAACAAGACTTAATCAAACAGCAAACATGTTGAGCTTAAGGTT	CGGGTCATGCTGCATATCAAAGACGCTAATCCGAGACCTATTTAGATGCASTTCAAACCAACAAGACTTAATCAAACAGCAAACATGTTGAGCTTAAGGTT	G	22	0	Chr02	2040045	2040095
Gl_009813	_Specific_Class_I	Gl_009813_Specific_Class_I	#N/A	Contig1746	194	51	TCAAACAGCAAACATGTTGAGCTTAAGGTTTCATTAATGGAAGAAAATAA[T/A]ACAACTACAACAACTACAACAAGCTTCAGATCAAAAGAATGAACCAAAAT	TCAAACAGCAAACATGTTGAGCTTAAGGTTTCATTAATGGAAGAAAATAAWACAACTACAACAACTACAACAAGCTTCAGATCAAAAGAATGAACCAAAAT	A	18	4	*	0	0
Gl_009816	_Specific_Class_I	Gl_009816_Specific_Class_I	#N/A	Contig1747	178	51	TCCATCAACCGTAGCTTGGACTTATTTGTTGCCTTCTTAACAGCACGTTC[A/G]AAACCCGAGACCTGTTTCTCATGCATTATATTTGTAAAACCGTTCTCCAC	TCCATCAACCGTAGCTTGGACTTATTTGTTGCCTTCTTAACAGCACGTTCRAAACCCGAGACCTGTTTCTCATGCATTATATTTGTAAAACCGTTCTCCAC	G	20	16	Chr08	55951764	55951714
Gl_009825	_Specific_Class_I	Gl_009825_Specific_Class_I	#N/A	Contig1749	2930	51	TTCCGCAACTTCCCTAACCAACATTATAGGAAGCCAAGTCATGGAAAGGA[G/C]TAAGTCATTGGTACTTAGAAAATCATACACTAGTGATGATGAGCTTGATG	TTCCGCAACTTCCCTAACCAACATTATAGGAAGCCAAGTCATGGAAAGGASTAAGTCATTGGTACTTAGAAAATCATACACTAGTGATGATGAGCTTGATG	C	55	0	Chr02	48982700	48982750
Gl_009873	_Specific_Class_I	Gl_009873_Specific_Class_I	#N/A	Contig1755	1941	51	CAAATAGCAAAAAAGCTGCAGAAAGGTGAACAGCAAGAATTGGCTGCAGA[G/C]GACACAAAAATACCCACCGATGGTCAGCTCTCAGCTGATGATCCTGGAAT	CAAATAGCAAAAAAGCTGCAGAAAGGTGAACAGCAAGAATTGGCTGCAGASGACACAAAAATACCCACCGATGGTCAGCTCTCAGCTGATGATCCTGGAAT	C	37	0	Chr12	5563499	5563549
Gl_009881	_Specific_Class_I	Gl_009881_Specific_Class_I	#N/A	Contig1756	1462	51	CTACGAGTGCGGACAAAAGGGCCATATTTCTTCTGCTTGTCCAAAAGGAT[A/C]TGCGAGTGTCAAAGCAACTGTGAGTGTCGAAGCACCTACAGTTAATGAAG	CTACGAGTGCGGACAAAAGGGCCATATTTCTTCTGCTTGTCCAAAAGGATMTGCGAGTGTCAAAGCAACTGTGAGTGTCGAAGCACCTACAGTTAATGAAG	C	14	0	Chr11	58252936	58252986
Gl_009882	_Specific_Class_I	Gl_009882_Specific_Class_I	#N/A	Contig1756	1535	51	AGTGTCGAAGCACCTACAGTTAATGAAGTTGGCAACGGTGGTTCAACGGT[T/A]AATGAAGCACCTACGGTTAACGAAGTTGCTAACGATGGCTTGACCGTTAG	AGTGTCGAAGCACCTACAGTTAATGAAGTTGGCAACGGTGGTTCAACGGTWAATGAAGCACCTACGGTTAACGAAGTTGCTAACGATGGCTTGACCGTTAG	A	30	4	*	0	0
Gl_009885	_Specific_Class_I	Gl_009885_Specific_Class_I	#N/A	Contig1757	229	51	GGAAAAAATCACACATTTTAGCATGGATGTAGACGGAGTGAAAAGATTAT[G/T]AGTTAGTTTTTGTTGATGATTTTACATGAAACCTACTTTGTTGATAAATG	GGAAAAAATCACACATTTTAGCATGGATGTAGACGGAGTGAAAAGATTATKAGTTAGTTTTTGTTGATGATTTTACATGAAACCTACTTTGTTGATAAATG	T	15	16	Chr04	36932069	36932019
Gl_009911	_Specific_Class_I	Gl_009911_Specific_Class_I	#N/A	Contig1760	1851	51	GTTTGGAAACAGTAATGGCAGTTCTCAGAGTTAATTTGGATTGGAGGAGG[C/A]GGCGTATCGAACTGTTTACATTCTTTTGCGTTTGTAGCATGGGATCCAAT	GTTTGGAAACAGTAATGGCAGTTCTCAGAGTTAATTTGGATTGGAGGAGGMGGCGTATCGAACTGTTTACATTCTTTTGCGTTTGTAGCATGGGATCCAAT	A	105	16	Chr09	16733669	16733619
Gl_009912	_Specific_Class_I	Gl_009912_Specific_Class_I	#N/A	Contig1760	1996	51	TCTTCATCTTCAGAAGTGATGTTCTTTTTTTCCTATATATTCTTTTGACG[G/A]CAGCACCCTAATACATTTGTTAGATCGGTGTATTTGTTTAGTTTCCGATT	TCTTCATCTTCAGAAGTGATGTTCTTTTTTTCCTATATATTCTTTTGACGRCAGCACCCTAATACATTTGTTAGATCGGTGTATTTGTTTAGTTTCCGATT	A	73	16	Chr09	16733524	16733474
Gl_009943	_Specific_Class_I	Gl_009943_Specific_Class_I	#N/A	Contig1765	110	51	CTTTTATTTGAAATGCAGGAGAAGGGTCATAAACCAACTAGAACATTGTT[C/T]AGATCTGTTATCTGTTCCTTGTGTGATATGGAAAGTCCAGAAAACCAGTT	CTTTTATTTGAAATGCAGGAGAAGGGTCATAAACCAACTAGAACATTGTTYAGATCTGTTATCTGTTCCTTGTGTGATATGGAAAGTCCAGAAAACCAGTT	T	10	16	Chr12	14516253	14516203
Gl_009944	_Specific_Class_I	Gl_009944_Specific_Class_I	#N/A	Contig1765	886	51	CAATACATTGTTGAAGAAAGTAAGTAAAAGCAAAGTGGAGGAAGCTTTTG[A/T]GGTGTATGATTGGATATGCGAAAAGGGTTATGAGCCAAATAGATGGACTT	CAATACATTGTTGAAGAAAGTAAGTAAAAGCAAAGTGGAGGAAGCTTTTGWGGTGTATGATTGGATATGCGAAAAGGGTTATGAGCCAAATAGATGGACTT	T	54	16	Chr12	14515477	14515427
Gl_009945	_Specific_Class_I	Gl_009945_Specific_Class_I	#N/A	Contig1765	986	51	TATGACATCATAATACATGGTCTTCTCAAGAAAGGTATGAGAGTTGAAGC[T/C]CAAAGATGGTTGAAAGAAATGTTTGAGAAAGGTTTTGATTTAACAGACCG	TATGACATCATAATACATGGTCTTCTCAAGAAAGGTATGAGAGTTGAAGCYCAAAGATGGTTGAAAGAAATGTTTGAGAAAGGTTTTGATTTAACAGACCG	C	28	16	Chr12	14515377	14515327
Gl_009969	_Specific_Class_I	Gl_009969_Specific_Class_I	#N/A	Contig1771	1011	51	TGGGAGCTATCAGAACAAACGGTGAAGATAGGGATAGTGTTAATTCTATA[G/T]CTGTGAGAGAAAATGTGGAGAACATGGACTGGACAAGTAGCCAGCCATGT	TGGGAGCTATCAGAACAAACGGTGAAGATAGGGATAGTGTTAATTCTATAKCTGTGAGAGAAAATGTGGAGAACATGGACTGGACAAGTAGCCAGCCATGT	T	11	0	Chr10	24499195	24499245
Gl_009991	_Specific_Class_I	Gl_009991_Specific_Class_I	#N/A	Contig1776	108	51	TGCTCTCAATATGAAATCTGAGATTCACAGACTGTACACATCAAATCCCT[C/T]ACTATAAATAAGTGAAAACAAATGCTAAAGTTCGGCACACAAAAGTCAAT	TGCTCTCAATATGAAATCTGAGATTCACAGACTGTACACATCAAATCCCTYACTATAAATAAGTGAAAACAAATGCTAAAGTTCGGCACACAAAAGTCAAT	T	13	0	Chr13	56054350	56054400
Gl_009992	_Specific_Class_I	Gl_009992_Specific_Class_I	#N/A	Contig1776	182	51	GCTAAAGTTCGGCACACAAAAGTCAATAATTAGGCATTGAGATACCTCTA[C/T]CAAATCCATGGAAGAACAGACCTATTTGCTGCAGCAGGTGCAACAATCAT	GCTAAAGTTCGGCACACAAAAGTCAATAATTAGGCATTGAGATACCTCTAYCAAATCCATGGAAGAACAGACCTATTTGCTGCAGCAGGTGCAACAATCAT	T	10	0	Chr13	56054424	56054474
Gl_009999	_Specific_Class_I	Gl_009999_Specific_Class_I	#N/A	Contig1777	127	51	CCTAAAATATGGAATTGCCGTTTCTAAACTCGAACCCCACACCAATACCC[G/A]AAATCAACTGCTTCACAGTGAACCAATTTCAGTTGAAATCATTACATATA	CCTAAAATATGGAATTGCCGTTTCTAAACTCGAACCCCACACCAATACCCRAAATCAACTGCTTCACAGTGAACCAATTTCAGTTGAAATCATTACATATA	A	10	0	Chr06	41745960	41746010
Gl_010001	_Specific_Class_I	Gl_010001_Specific_Class_I	#N/A	Contig1779	145	51	ATTTCCAGACATGGAAGTTGAAACTTACAACAATGATACAGTCACGGACT[C/T]TTTTTTTTCCGATGACAATTCGAAGACCGTACTAAAACGCCGAGATCTTT	ATTTCCAGACATGGAAGTTGAAACTTACAACAATGATACAGTCACGGACTYTTTTTTTTCCGATGACAATTCGAAGACCGTACTAAAACGCCGAGATCTTT	T	11	0	Chr10	60492018	60492068
Gl_010006	_Specific_Class_I	Gl_010006_Specific_Class_I	#N/A	Contig1779	689	51	ATCAATTTGAAACGGAATATGACACTCAGCAGTAGGGGATAACTTATAAA[T/C]GTATGCTCTTTCAGTCAGTAGGCCAGTTCCGTAGAAAGAAAAGATTTCCA	ATCAATTTGAAACGGAATATGACACTCAGCAGTAGGGGATAACTTATAAAYGTATGCTCTTTCAGTCAGTAGGCCAGTTCCGTAGAAAGAAAAGATTTCCA	C	11	0	Chr10	60492606	60492656
Gl_010025	_Specific_Class_I	Gl_010025_Specific_Class_I	#N/A	Contig1781	263	51	GAGTAGTTTCCCTTCAAAATAAATTAGTCATACTTAACAACAGTGCCAAT[C/G]CGTCTTGAAAACGTTATAATCACCTAGAACTGCTGTAGTTATATATCATT	GAGTAGTTTCCCTTCAAAATAAATTAGTCATACTTAACAACAGTGCCAATSCGTCTTGAAAACGTTATAATCACCTAGAACTGCTGTAGTTATATATCATT	G	26	0	Chr06	44453358	44453408
Gl_010052	_Specific_Class_I	Gl_010052_Specific_Class_I	#N/A	Contig1787	161	51	CGCTTCTTCCTCGACAACAGAAGGTTCCCAGTTGCTTCTTCGTCAATAGC[A/G]AGGTAAATTTCAATCAGAGAAAGGTGACAACCACGAGAATGATAACTTGC	CGCTTCTTCCTCGACAACAGAAGGTTCCCAGTTGCTTCTTCGTCAATAGCRAGGTAAATTTCAATCAGAGAAAGGTGACAACCACGAGAATGATAACTTGC	G	76	4	*	0	0
Gl_010054	_Specific_Class_I	Gl_010054_Specific_Class_I	#N/A	Contig1787	681	51	CCATATCATTCGAGAAGCACCTGTTGCAATTGAAATTGGTTCATCATGCT[A/T]AACTTCAAAGCCGATGGAAATCAGAGGATTAGTATGGTGAGTTTCTTAGT	CCATATCATTCGAGAAGCACCTGTTGCAATTGAAATTGGTTCATCATGCTWAACTTCAAAGCCGATGGAAATCAGAGGATTAGTATGGTGAGTTTCTTAGT	T	221	16	Chr08	53510659	53510609
Gl_010150	_Specific_Class_I	Gl_010150_Specific_Class_I	#N/A	Contig1803	2257	51	GGTTCAGCTGTATGGATTGCTCCCCCCGGGCGAGACATATCCAGCCTACC[T/A]GCAAGTTCATTCTATAACCTTGCCCCTCAAGGTCAGAATGTAACTTTTGC	GGTTCAGCTGTATGGATTGCTCCCCCCGGGCGAGACATATCCAGCCTACCWGCAAGTTCATTCTATAACCTTGCCCCTCAAGGTCAGAATGTAACTTTTGC	A	21	16	Chr01	11053139	11053089
Gl_010155	_Specific_Class_I	Gl_010155_Specific_Class_I	#N/A	Contig1803	2570	51	TTTTTTTGTAAAACCAACCAACCAAGACATTCAATGTCCAATCTTGGGGT[G/A]TTTTTGGGAAACTCCAATAGGTTTGAATGGAGGAGAACATCAAGAAGATA	TTTTTTTGTAAAACCAACCAACCAAGACATTCAATGTCCAATCTTGGGGTRTTTTTGGGAAACTCCAATAGGTTTGAATGGAGGAGAACATCAAGAAGATA	A	53	16	Chr01	11052827	11052777
Gl_010166	_Specific_Class_I	Gl_010166_Specific_Class_I	#N/A	Contig1804	348	51	GAACCCGGGGCTGCATTTGGATCATACAAAAGTGTGTGGTAACCAGGGTC[C/T]CCTTCCACTGAGAATAGTAGCAGTTTTCCATCCAATATCCCGAAACGGAA	GAACCCGGGGCTGCATTTGGATCATACAAAAGTGTGTGGTAACCAGGGTCYCCTTCCACTGAGAATAGTAGCAGTTTTCCATCCAATATCCCGAAACGGAA	T	158	16	Chr02	51824998	51824948
Gl_010172	_Specific_Class_I	Gl_010172_Specific_Class_I	#N/A	Contig1804	1137	51	CACTCTTCAAGCATTCCAGCTATCTTTCGTTCCATTAAGAATTCTTTGCT[T/C]TGAATGAATGATCTCCACCTCTTACATACACCACCCATGGAAGGGAAGCT	CACTCTTCAAGCATTCCAGCTATCTTTCGTTCCATTAAGAATTCTTTGCTYTGAATGAATGATCTCCACCTCTTACATACACCACCCATGGAAGGGAAGCT	C	12	16	Chr02	51824122	51824072
Gl_010173	_Specific_Class_I	Gl_010173_Specific_Class_I	#N/A	Contig1804	1191	51	ATGAATGATCTCCACCTCTTACATACACCACCCATGGAAGGGAAGCTAGA[G/A]CGCGGAACAAGAGCAAGGCAATACTTGGCCACATCATCCGGTAGCCCTGG	ATGAATGATCTCCACCTCTTACATACACCACCCATGGAAGGGAAGCTAGARCGCGGAACAAGAGCAAGGCAATACTTGGCCACATCATCCGGTAGCCCTGG	A	12	16	Chr02	51824068	51824018
Gl_010174	_Specific_Class_I	Gl_010174_Specific_Class_I	#N/A	Contig1804	1295	51	CAACGGGCTTTCTATTTCATCAGTAGCCTGAGAGGGTGAACGGTGATTGC[C/A]TTTTGAATGATCTTGCATAAGCGGGGAGCTGAGACACATATTGGGTTCTG	CAACGGGCTTTCTATTTCATCAGTAGCCTGAGAGGGTGAACGGTGATTGCMTTTTGAATGATCTTGCATAAGCGGGGAGCTGAGACACATATTGGGTTCTG	A	11	16	Chr02	51823964	51823914
Gl_010175	_Specific_Class_I	Gl_010175_Specific_Class_I	#N/A	Contig1804	1772	51	TTCCATTATGATGAAACCAGTAATCACCTTTGAAGATCCTGGAAAAGAGG[A/G]GAATGAAAAAGGGTTGGCGTTGAAAAGAAAGGCGTAAAAGGGGATGAGAG	TTCCATTATGATGAAACCAGTAATCACCTTTGAAGATCCTGGAAAAGAGGRGAATGAAAAAGGGTTGGCGTTGAAAAGAAAGGCGTAAAAGGGGATGAGAG	G	10	4	*	0	0
Gl_010179	_Specific_Class_I	Gl_010179_Specific_Class_I	#N/A	Contig1805	1801	51	CGTGATTAGAACAATGCATAAGGACATGAAGACCGTCTTGCCGATTTGAC[C/T]AGATACTTCCTTGTAAGGAGATCACACCCATATATGTGTTTGACTGTGGA	CGTGATTAGAACAATGCATAAGGACATGAAGACCGTCTTGCCGATTTGACYAGATACTTCCTTGTAAGGAGATCACACCCATATATGTGTTTGACTGTGGA	T	251	16	Chr11	3795635	3795585
Gl_010180	_Specific_Class_I	Gl_010180_Specific_Class_I	#N/A	Contig1805	1999	51	CAAGTTTTTAGTAAGATGGCATAGAGTTCAAGAGAGAATTTTTCAAAAAA[A/T]GCTTTTCATTTCTTGATCAACATATAGCTAAGTTTTTAGCTTGCATACAA	CAAGTTTTTAGTAAGATGGCATAGAGTTCAAGAGAGAATTTTTCAAAAAAWGCTTTTCATTTCTTGATCAACATATAGCTAAGTTTTTAGCTTGCATACAA	T	13	16	Chr11	3795437	3795387
Gl_010262	_Specific_Class_I	Gl_010262_Specific_Class_I	#N/A	Contig1816	83	51	GGCTTCTCCAAGGAATGGAGACTTGGTAGTGCTTGATCTAAAAGGGAAAA[T/C]TGAAAGCAGAGGTGAAGTATTTGTTGATACATTTGATGGAGACAAGAAGC	GGCTTCTCCAAGGAATGGAGACTTGGTAGTGCTTGATCTAAAAGGGAAAAYTGAAAGCAGAGGTGAAGTATTTGTTGATACATTTGATGGAGACAAGAAGC	C	20	0	Chr04	53233427	53233477
Gl_010268	_Specific_Class_I	Gl_010268_Specific_Class_I	#N/A	Contig1817	163	51	AAATGTTGATAAACCTGAATAAATAAAATTCATTGCATCTAATTCCACAC[A/C]AATATTTGTACATCACTATAACATCTACAATACAAAAAGAGGCATTACAG	AAATGTTGATAAACCTGAATAAATAAAATTCATTGCATCTAATTCCACACMAATATTTGTACATCACTATAACATCTACAATACAAAAAGAGGCATTACAG	C	172	16	Chr08	43432656	43432606
Gl_010272	_Specific_Class_I	Gl_010272_Specific_Class_I	#N/A	Contig1818	283	51	GAGAAAAAGGGTGTGAGAATCCCTTTACCTTGGGAACTTTTGAGGCCGGT[A/G]GTTACAATTTTGGGTCATTGTTTGTTTGGTCCTTCCAATTCACAAGATGT	GAGAAAAAGGGTGTGAGAATCCCTTTACCTTGGGAACTTTTGAGGCCGGTRGTTACAATTTTGGGTCATTGTTTGTTTGGTCCTTCCAATTCACAAGATGT	G	15	0	Chr08	1723621	1723671
Gl_010277	_Specific_Class_I	Gl_010277_Specific_Class_I	#N/A	Contig1818	716	51	CTTTTTCCTTTAATTATGTTCTGTAAGCTGTGTATCATTGTTCTGGGTTT[G/C]TGATTGGTTGAGAGAATATGTGGGTTTCTTATTTACTTCAACCTGTAGTA	CTTTTTCCTTTAATTATGTTCTGTAAGCTGTGTATCATTGTTCTGGGTTTSTGATTGGTTGAGAGAATATGTGGGTTTCTTATTTACTTCAACCTGTAGTA	C	21	0	Chr08	1724054	1724104
Gl_010278	_Specific_Class_I	Gl_010278_Specific_Class_I	#N/A	Contig1818	1103	51	TAGTTGTTGAGGTTAAAGCATAAGACTTGGATTGGTATGGGAGAATAATA[T/G]GATATCCTAGATTGTTGTTTAATTACACTAGTGAAATGGTGAAATCTTCT	TAGTTGTTGAGGTTAAAGCATAAGACTTGGATTGGTATGGGAGAATAATAKGATATCCTAGATTGTTGTTTAATTACACTAGTGAAATGGTGAAATCTTCT	G	14	4	*	0	0
Gl_010296	_Specific_Class_I	Gl_010296_Specific_Class_I	#N/A	Contig1820	429	51	TGTCAAGCCTTGATCACCACCCTGAGTGGTGGTGGTGGTGGTGGTACTAC[C/T]GGCAGTACTTCCATGGTGATCGTTTCTAGTGCCGTTTGTCGTCGTGGGTA	TGTCAAGCCTTGATCACCACCCTGAGTGGTGGTGGTGGTGGTGGTACTACYGGCAGTACTTCCATGGTGATCGTTTCTAGTGCCGTTTGTCGTCGTGGGTA	T	137	16	Chr09	10694323	10694273
Gl_010331	_Specific_Class_I	Gl_010331_Specific_Class_I	#N/A	Contig1824	163	51	AGTAAAACGACAACACACAAGCATATACATTCTGCAAATGAGAAGAAACA[T/C]TGCAACCATGTTATTTCTTATTGAACTAGAGATGCTGATGTTTTTTGACC	AGTAAAACGACAACACACAAGCATATACATTCTGCAAATGAGAAGAAACAYTGCAACCATGTTATTTCTTATTGAACTAGAGATGCTGATGTTTTTTGACC	C	20	0	Chr03	1005259	1005309
Gl_010335	_Specific_Class_I	Gl_010335_Specific_Class_I	#N/A	Contig1826	232	51	TTCTTCGCGTATTTCTGGTACTAATCTATCTGAGTCTGATATTTATATAC[A/G]GAACCAAATTTCTTACTAGGTTATCTTCTAAATCGAGATCCTTTGTTAGG	TTCTTCGCGTATTTCTGGTACTAATCTATCTGAGTCTGATATTTATATACRGAACCAAATTTCTTACTAGGTTATCTTCTAAATCGAGATCCTTTGTTAGG	G	118	16	Chr11	8467536	8467486
Gl_010336	_Specific_Class_I	Gl_010336_Specific_Class_I	#N/A	Contig1826	422	51	GAAATCTAGACAACTTTCCCTCTAACCCCGGGGGGTCAGAGTCAGGCGGA[G/C]AAGGTGGAGGGGAGCCGGCAGAGAGACAACGTGGAGGGCGGGTAGGGGAA	GAAATCTAGACAACTTTCCCTCTAACCCCGGGGGGTCAGAGTCAGGCGGASAAGGTGGAGGGGAGCCGGCAGAGAGACAACGTGGAGGGCGGGTAGGGGAA	C	50	4	*	0	0
Gl_010337	_Specific_Class_I	Gl_010337_Specific_Class_I	#N/A	Contig1826	490	51	GCAGAGAGACAACGTGGAGGGCGGGTAGGGGAAAAGGAACGGAGGCTGAC[G/A]GGAAGGGAGGGAGAGAGGGGATGAAACCTGGGGGGAAAGATCAAAGATTT	GCAGAGAGACAACGTGGAGGGCGGGTAGGGGAAAAGGAACGGAGGCTGACRGGAAGGGAGGGAGAGAGGGGATGAAACCTGGGGGGAAAGATCAAAGATTT	A	40	16	Chr11	8466267	8466217
Gl_010340	_Specific_Class_I	Gl_010340_Specific_Class_I	#N/A	Contig1827	1046	51	TACACCGAGGTGTTCGGGGATGCATCAAAACATTGATGACGAACTAATCA[T/C]GGTTTCTTCATTAAATTTTCGCTTGGGTTTGGGTATTTTTCCTCTAATAT	TACACCGAGGTGTTCGGGGATGCATCAAAACATTGATGACGAACTAATCAYGGTTTCTTCATTAAATTTTCGCTTGGGTTTGGGTATTTTTCCTCTAATAT	C	34	0	Chr04	1430705	1430755
Gl_010342	_Specific_Class_I	Gl_010342_Specific_Class_I	#N/A	Contig1829	82	51	TAATTCAAAACACCACAAATGGGTAACACTTAATGACTGGCCGATGGATT[A/T]GTCAGCAATTCAAGTGATTTCTTTAAGTGCTCAACTGCCGTCGACACTTC	TAATTCAAAACACCACAAATGGGTAACACTTAATGACTGGCCGATGGATTWGTCAGCAATTCAAGTGATTTCTTTAAGTGCTCAACTGCCGTCGACACTTC	T	13	16	Chr09	69516392	69516342
Gl_010364	_Specific_Class_I	Gl_010364_Specific_Class_I	#N/A	Contig1832	338	51	GTGAGCTTCACGGCTGTAAATAAACCAAAGGCAATTGCTAGTGGTCTCAC[C/T]GCCCAATGGAAATCCTCAACATGATGGTATTTCTCGACTATACCAGGACA	GTGAGCTTCACGGCTGTAAATAAACCAAAGGCAATTGCTAGTGGTCTCACYGCCCAATGGAAATCCTCAACATGATGGTATTTCTCGACTATACCAGGACA	T	45	0	Chr10	59708092	59708142
Gl_010383	_Specific_Class_I	Gl_010383_Specific_Class_I	#N/A	Contig1836	1823	51	CGTCCTTCTCGGCCCTGACTTTGAGGCCTGTCTTGCCGACTACTGCCTGG[C/A]AGCCCTAGTTACTTCTGTACAAGAAGAAGATCCCGATGGCATCGCACGTA	CGTCCTTCTCGGCCCTGACTTTGAGGCCTGTCTTGCCGACTACTGCCTGGMAGCCCTAGTTACTTCTGTACAAGAAGAAGATCCCGATGGCATCGCACGTA	A	24	16	Chr09	16688031	16687981
Gl_010384	_Specific_Class_I	Gl_010384_Specific_Class_I	#N/A	Contig1836	2267	51	TAATTTATGATTTTAATAGCATGTAATTGTAGGGACTATAGTTTCAGTGA[C/T]GTGCAATAGAGAAATGAAAAACCACCTTATATATACTGCATGCAATTGCT	TAATTTATGATTTTAATAGCATGTAATTGTAGGGACTATAGTTTCAGTGAYGTGCAATAGAGAAATGAAAAACCACCTTATATATACTGCATGCAATTGCT	T	26	16	Chr09	16687595	16687545
Gl_010393	_Specific_Class_I	Gl_010393_Specific_Class_I	#N/A	Contig1840	152	51	TTTAATAATGTGACCCTTTCGGAACCAGAAGTCATCTGCATCTTTCTCTC[G/A]GTTTCCTATGACGTCGAAATGATCATTGTTGCAGTAAATAGTGCTTCTTT	TTTAATAATGTGACCCTTTCGGAACCAGAAGTCATCTGCATCTTTCTCTCRGTTTCCTATGACGTCGAAATGATCATTGTTGCAGTAAATAGTGCTTCTTT	A	40	4	*	0	0
Gl_010422	_Specific_Class_I	Gl_010422_Specific_Class_I	#N/A	Contig1843	158	51	AAAAAAGGTACAGCCTATTACCAGGTTCACCAATGCCTTGTTGGCTCCAC[A/T]TAAATGATAAAACCCATAATTTTCAACTAGGACAATTTGTCCGATGTCGT	AAAAAAGGTACAGCCTATTACCAGGTTCACCAATGCCTTGTTGGCTCCACWTAAATGATAAAACCCATAATTTTCAACTAGGACAATTTGTCCGATGTCGT	T	18	4	*	0	0
Gl_010426	_Specific_Class_I	Gl_010426_Specific_Class_I	#N/A	Contig1843	610	51	TTAGAGCCGATTTAATGTTAATTTCATTTTCTTTCTTCCTACGTTTGCTC[G/A]TATCTTCAGTATCCTTGTCTGCTTCTATGATTTCACTTGCTGAGCTTGGT	TTAGAGCCGATTTAATGTTAATTTCATTTTCTTTCTTCCTACGTTTGCTCRTATCTTCAGTATCCTTGTCTGCTTCTATGATTTCACTTGCTGAGCTTGGT	A	28	16	Chr13	51561784	51561734
Gl_010429	_Specific_Class_I	Gl_010429_Specific_Class_I	#N/A	Contig1844	170	51	TTTAATATCCATTCCTTGTATGGATAAGTAGTGGATCATGTCCAAGTACA[T/G]ACAATCCCATTCTTATCTGCAGAGGCTAATGGTTTTCCAAGTCCACTCCA	TTTAATATCCATTCCTTGTATGGATAAGTAGTGGATCATGTCCAAGTACAKACAATCCCATTCTTATCTGCAGAGGCTAATGGTTTTCCAAGTCCACTCCA	G	68	16	Chr06	50755168	50755118
Gl_010434	_Specific_Class_I	Gl_010434_Specific_Class_I	#N/A	Contig1845	147	51	CAAGACCATCATGCACATGCATGCATTGCTGTGACAATGATATACAGGCC[C/T]CAAAGAGTGGGGTAACAAAATCGCATGAACACAAAGGAAAATTTGAAGAC	CAAGACCATCATGCACATGCATGCATTGCTGTGACAATGATATACAGGCCYCAAAGAGTGGGGTAACAAAATCGCATGAACACAAAGGAAAATTTGAAGAC	T	20	16	Chr07	2431048	2430998
Gl_010452	_Specific_Class_I	Gl_010452_Specific_Class_I	#N/A	Contig1847	1086	51	CCGTTTTGAGATGGCAAGGCATTTGTTTAATTCAATCCGAGATTTTTGGT[C/T]GGCTGTGAGAGAGGAAAATGGTTGATGATCGGAAGAAGTGGAGAGTTTCC	CCGTTTTGAGATGGCAAGGCATTTGTTTAATTCAATCCGAGATTTTTGGTYGGCTGTGAGAGAGGAAAATGGTTGATGATCGGAAGAAGTGGAGAGTTTCC	T	23	16	Chr08	44059381	44059331
Gl_010490	_Specific_Class_I	Gl_010490_Specific_Class_I	#N/A	Contig1855	3108	51	ATACATGACTGGTGGAGAAATGAGCAGTTCTGGGTGATCGGTGGTGTCTC[G/T]TCTCACCTGTTTGCACTCTTCCAGGGCTTGCTCAAGGTTTTAGCTGGTGT	ATACATGACTGGTGGAGAAATGAGCAGTTCTGGGTGATCGGTGGTGTCTCKTCTCACCTGTTTGCACTCTTCCAGGGCTTGCTCAAGGTTTTAGCTGGTGT	T	64	0	Chr09	20975584	20975634
Gl_010497	_Specific_Class_I	Gl_010497_Specific_Class_I	#N/A	Contig1855	3854	51	ATACTTTTGTGGGTTTTGTGGGTTAGAAGGTATTGATTTCATAAAGTCTT[T/C]TGTATAATCTCTTAAGAGAAGAGACTTGAAAAAAGGTGTAGTTTTTCATC	ATACTTTTGTGGGTTTTGTGGGTTAGAAGGTATTGATTTCATAAAGTCTTYTGTATAATCTCTTAAGAGAAGAGACTTGAAAAAAGGTGTAGTTTTTCATC	C	423	0	Chr09	20976336	20976386
Gl_010514	_Specific_Class_I	Gl_010514_Specific_Class_I	#N/A	Contig1862	1096	51	AGTGGTGAACTCCTGCTGTAGGGATGGCAACAGCTTTACATACAATAGTA[G/A]CATCAATATTGCTGTTGCTGTAGCTATAGATGGAGGGTTGATTACACCGG	AGTGGTGAACTCCTGCTGTAGGGATGGCAACAGCTTTACATACAATAGTARCATCAATATTGCTGTTGCTGTAGCTATAGATGGAGGGTTGATTACACCGG	A	31	0	Chr09	21839617	21839667
Gl_010519	_Specific_Class_I	Gl_010519_Specific_Class_I	#N/A	Contig1862	1476	51	ATCACCGAGTGATCTATGGTGCTGATCTAGCTGCATTCTTGCAAACACTG[G/T]CTAAGATTGTGGAGGATCCTAAAGATCTTACCTTCTAGTGTGGGACAATT	ATCACCGAGTGATCTATGGTGCTGATCTAGCTGCATTCTTGCAAACACTGKCTAAGATTGTGGAGGATCCTAAAGATCTTACCTTCTAGTGTGGGACAATT	T	87	0	Chr09	21844924	21844974
Gl_010523	_Specific_Class_I	Gl_010523_Specific_Class_I	#N/A	Contig1868	2798	51	ATACAAAGATCGAAGATCCTCCCTTTAAGAGTGAGTCAATAATAAGTTTT[G/C]AAGAGATCCCTGCCCTGCTGAATACCCCAAAAGAGGAACCAGACTCTCAA	ATACAAAGATCGAAGATCCTCCCTTTAAGAGTGAGTCAATAATAAGTTTTSAAGAGATCCCTGCCCTGCTGAATACCCCAAAAGAGGAACCAGACTCTCAA	C	10	4	*	0	0
Gl_010524	_Specific_Class_I	Gl_010524_Specific_Class_I	#N/A	Contig1868	2858	51	CTGCCCTGCTGAATACCCCAAAAGAGGAACCAGACTCTCAAAATGACAAG[G/A]TTGCTGATAATATTAAAAGCGAAATCATAAATGTAGACAAGAAATTGGTG	CTGCCCTGCTGAATACCCCAAAAGAGGAACCAGACTCTCAAAATGACAAGRTTGCTGATAATATTAAAAGCGAAATCATAAATGTAGACAAGAAATTGGTG	A	20	16	Chr11	41411382	41411332
Gl_010532	_Specific_Class_I	Gl_010532_Specific_Class_I	#N/A	Contig1868	3383	51	TGAGACTAGGTAAATCTTTCTTTGACTAGCTTGGATTTTGAGTACTTTAA[T/C]GAAGTTCGATCAGCTTTGACCAGTCTGCAGGGACCATTTGTTGCAATATA	TGAGACTAGGTAAATCTTTCTTTGACTAGCTTGGATTTTGAGTACTTTAAYGAAGTTCGATCAGCTTTGACCAGTCTGCAGGGACCATTTGTTGCAATATA	C	36	16	Chr11	41410858	41410808
Gl_010567	_Specific_Class_I	Gl_010567_Specific_Class_I	#N/A	Contig1872	2624	51	TGAGGGTCATTGAGCCAAGGGAGTTAATGTACATGTGCTCAATGACAAAT[G/A]GGAGAGACTTTTCTTTTTGGATTTGATGCATTGAACATGTTGCAAAAACT	TGAGGGTCATTGAGCCAAGGGAGTTAATGTACATGTGCTCAATGACAAATRGGAGAGACTTTTCTTTTTGGATTTGATGCATTGAACATGTTGCAAAAACT	A	20	16	Chr13	2504797	2504747
Gl_010615	_Specific_Class_I	Gl_010615_Specific_Class_I	#N/A	Contig1878	313	51	TGTTGGAACAAAACATTGACCCTCAAAGGGTCTTTAGGTGCTGCCTTCAA[A/T]GGTTGTCCCTCAGGAACAAAAATCCTATGGTAATTCTCATAAGCAGTATT	TGTTGGAACAAAACATTGACCCTCAAAGGGTCTTTAGGTGCTGCCTTCAAWGGTTGTCCCTCAGGAACAAAAATCCTATGGTAATTCTCATAAGCAGTATT	T	41	16	Chr06	44137501	44137451
Gl_010616	_Specific_Class_I	Gl_010616_Specific_Class_I	#N/A	Contig1878	544	51	GAGTACCCAACAGAGCTATAATCATTGTAAATAGGTCCAGCGAATAAGTA[A/C]GCATCAGCAGATTCAACGATCTCAGCGCAAAATGCAGTACTAACAGCTCC	GAGTACCCAACAGAGCTATAATCATTGTAAATAGGTCCAGCGAATAAGTAMGCATCAGCAGATTCAACGATCTCAGCGCAAAATGCAGTACTAACAGCTCC	C	13	16	Chr06	44137270	44137220
Gl_010627	_Specific_Class_I	Gl_010627_Specific_Class_I	#N/A	Contig1879	981	51	CGGAAGTTTCAGCAGAGGAGGAAATCGGGGTGGTGGTGCAAAAGGGCATT[G/A]AAAGTTGAGAAGCTCTGGGGTTACAGAGAAGACATCTATAAACCCTTCTA	CGGAAGTTTCAGCAGAGGAGGAAATCGGGGTGGTGGTGCAAAAGGGCATTRAAAGTTGAGAAGCTCTGGGGTTACAGAGAAGACATCTATAAACCCTTCTA	A	11	16	Chr01	4578357	4578307
Gl_010641	_Specific_Class_I	Gl_010641_Specific_Class_I	#N/A	Contig1882	942	51	AATATGTCTTATTTATTAGCTGATAACATTGTAGAAATTAAAGCAATTAT[T/C]GAAACTTCATGAAAATTCAATGCCGGACATAGTTTTGAGAAAAAGATTAT	AATATGTCTTATTTATTAGCTGATAACATTGTAGAAATTAAAGCAATTATYGAAACTTCATGAAAATTCAATGCCGGACATAGTTTTGAGAAAAAGATTAT	C	154	0	Chr10	1528143	1528193
Gl_010665	_Specific_Class_I	Gl_010665_Specific_Class_I	#N/A	Contig1886	52	51	ACTCAATATCCATCCATATTCATTTATAAAGCGAAAAAAAGACACTTGAA[C/T]ATAAAGTCTTTACCAATTTATAAAACTAAAAGCCTATGCAAGTTGAAAAA	ACTCAATATCCATCCATATTCATTTATAAAGCGAAAAAAAGACACTTGAAYATAAAGTCTTTACCAATTTATAAAACTAAAAGCCTATGCAAGTTGAAAAA	T	12	0	Chr08	54767180	54767230
Gl_010666	_Specific_Class_I	Gl_010666_Specific_Class_I	#N/A	Contig1886	122	51	ATAAAACTAAAAGCCTATGCAAGTTGAAAAACGACCAAGCCCAACCTAAA[G/T]TCTTGAAAGCTTTGCTTCAACAGCATCTTAGTTTCTTCCATCGACTGATA	ATAAAACTAAAAGCCTATGCAAGTTGAAAAACGACCAAGCCCAACCTAAAKTCTTGAAAGCTTTGCTTCAACAGCATCTTAGTTTCTTCCATCGACTGATA	T	14	0	Chr08	54767250	54767300
Gl_010667	_Specific_Class_I	Gl_010667_Specific_Class_I	#N/A	Contig1886	214	51	CGACTGATACCAAGCTCTCCACATGACTGTAACATTGTAAATATAAATCA[G/A]CACAATCGATCGGAAGCCTTTTAGTTCGTTCGTCGATTGGATCATACAAG	CGACTGATACCAAGCTCTCCACATGACTGTAACATTGTAAATATAAATCARCACAATCGATCGGAAGCCTTTTAGTTCGTTCGTCGATTGGATCATACAAG	A	12	0	Chr08	54767342	54767392
Gl_010678	_Specific_Class_I	Gl_010678_Specific_Class_I	#N/A	Contig1889	291	51	AAGGTATGGAAACTCTTAATCAGCTTAGTAAATAGAATTACAAAAAAAAG[G/A]ACAAATATGAACATTAATCAGCTTCTTGTAAACCACCCAATACAACCGAC	AAGGTATGGAAACTCTTAATCAGCTTAGTAAATAGAATTACAAAAAAAAGRACAAATATGAACATTAATCAGCTTCTTGTAAACCACCCAATACAACCGAC	A	58	0	Chr13	649857	649907
Gl_010716	_Specific_Class_I	Gl_010716_Specific_Class_I	#N/A	Contig1896	599	51	TGGAAAGAATTCTGCAAAACAAGGGCCCCAAAGATGATGCTTGATCTGCA[A/G]TCTAGTGGAAGTCACAGTGTTGATGGGAACTGGAGAGCCCTTGGAAAACT	TGGAAAGAATTCTGCAAAACAAGGGCCCCAAAGATGATGCTTGATCTGCARTCTAGTGGAAGTCACAGTGTTGATGGGAACTGGAGAGCCCTTGGAAAACT	G	16	16	Chr12	6527465	6527415
Gl_010799	_Specific_Class_I	Gl_010799_Specific_Class_I	#N/A	Contig1904	1015	51	TCAGTTCTCTTACACTCGATTTCAATGCTCTCAAATCCATGCAGCACTCC[G/C]TTTCTGGTAAAGAAAATAAAGAACAAATGTAGGAACGAAGACTAAACTGA	TCAGTTCTCTTACACTCGATTTCAATGCTCTCAAATCCATGCAGCACTCCSTTTCTGGTAAAGAAAATAAAGAACAAATGTAGGAACGAAGACTAAACTGA	C	17	4	*	0	0
Gl_010802	_Specific_Class_I	Gl_010802_Specific_Class_I	#N/A	Contig1905	228	51	AAATACATCGGTCAGTTGGCAAAGGACCTTGAACTATTTGCACACCATGC[C/T]GGTCGTAAATCTGTGACCATGACAGATGTCATAGTTTCTGCTCACAGAAA	AAATACATCGGTCAGTTGGCAAAGGACCTTGAACTATTTGCACACCATGCYGGTCGTAAATCTGTGACCATGACAGATGTCATAGTTTCTGCTCACAGAAA	T	147	4	*	0	0
Gl_010809	_Specific_Class_I	Gl_010809_Specific_Class_I	#N/A	Contig1906	288	51	TCTGGGGGTCCACTGTAAATATCATCAAAATGAAGATTTACATCCTCTCC[A/G]GCTTCAAGATCATCCAAGTAAGTCGTTCGGGATAACCTCCAAGAATCCCT	TCTGGGGGTCCACTGTAAATATCATCAAAATGAAGATTTACATCCTCTCCRGCTTCAAGATCATCCAAGTAAGTCGTTCGGGATAACCTCCAAGAATCCCT	G	20	16	Chr07	12221289	12221239
Gl_010810	_Specific_Class_I	Gl_010810_Specific_Class_I	#N/A	Contig1907	340	51	TAGATCTTCATTTTCTTCTGCGATCTGTTGTCTGGGTTTTTTTTTCTTTT[C/T]TCTTTTCTCTTTTGCTCTCATTCACTCTTCGCTTTACTTAAAAGAAAGAG	TAGATCTTCATTTTCTTCTGCGATCTGTTGTCTGGGTTTTTTTTTCTTTTYTCTTTTCTCTTTTGCTCTCATTCACTCTTCGCTTTACTTAAAAGAAAGAG	T	11	4	*	0	0
Gl_010813	_Specific_Class_I	Gl_010813_Specific_Class_I	#N/A	Contig1907	812	51	TGTCATCACAGCTCTCCACATTCCCATTGCAGAATTCAGGGGAATTATAC[T/C]GGTCTTCCTTCTTGTGTTTTGATACTGGTAATAAACCAGATACTGTTGCT	TGTCATCACAGCTCTCCACATTCCCATTGCAGAATTCAGGGGAATTATACYGGTCTTCCTTCTTGTGTTTTGATACTGGTAATAAACCAGATACTGTTGCT	C	46	0	Chr09	2372924	2372974
Gl_010814	_Specific_Class_I	Gl_010814_Specific_Class_I	#N/A	Contig1907	1216	51	AGGGGAGGATTGAACATGCCTGAATCTTGACCAGTTCCAGATTTTAAGAC[C/T]CCTAATGAAACTGTGACTATCACATGATCTGCTAACATAAAAGATCCATC	AGGGGAGGATTGAACATGCCTGAATCTTGACCAGTTCCAGATTTTAAGACYCCTAATGAAACTGTGACTATCACATGATCTGCTAACATAAAAGATCCATC	T	22	0	Chr09	2373328	2373378
Gl_010815	_Specific_Class_I	Gl_010815_Specific_Class_I	#N/A	Contig1907	1395	51	GATTCTTGTGACTTTGCGGCCTAATTGGATTACGCCAGGAGGAAGAACAG[A/T]TGCAAGATGTTCAATTATGCTCAAATAGCCTTTAGAAATGGTGATTTCTT	GATTCTTGTGACTTTGCGGCCTAATTGGATTACGCCAGGAGGAAGAACAGWTGCAAGATGTTCAATTATGCTCAAATAGCCTTTAGAAATGGTGATTTCTT	T	20	0	Chr09	2373507	2373557
Gl_010836	_Specific_Class_I	Gl_010836_Specific_Class_I	#N/A	Contig1912	181	51	CAACTCGATCAATGACACTATCATCGTCATTCTCTGACTCAGATTCTCCT[C/T]GATATATGATATTCATGATCGTCTTTGTGGCTTGGCCAACGGCATGAGAA	CAACTCGATCAATGACACTATCATCGTCATTCTCTGACTCAGATTCTCCTYGATATATGATATTCATGATCGTCTTTGTGGCTTGGCCAACGGCATGAGAA	T	25	16	Chr04	58755805	58755755
Gl_010837	_Specific_Class_I	Gl_010837_Specific_Class_I	#N/A	Contig1912	240	51	ATATTCATGATCGTCTTTGTGGCTTGGCCAACGGCATGAGAAGTTTTTCT[A/C]GCAGCCCCGGCAACAACGGGTTGTATAGAGATGATAGGTAGACTAGCCCT	ATATTCATGATCGTCTTTGTGGCTTGGCCAACGGCATGAGAAGTTTTTCTMGCAGCCCCGGCAACAACGGGTTGTATAGAGATGATAGGTAGACTAGCCCT	C	13	16	Chr04	58755746	58755696
Gl_010840	_Specific_Class_I	Gl_010840_Specific_Class_I	#N/A	Contig1914	934	51	TATCAGCTTCGTAGAACATCATCAGCCCCATTCTAACAATCCCGTAGCAG[T/C]TAGTGTGAAAGTTTTGCATATACAAACCAGCTTCTGGCATCTGTTTCTGG	TATCAGCTTCGTAGAACATCATCAGCCCCATTCTAACAATCCCGTAGCAGYTAGTGTGAAAGTTTTGCATATACAAACCAGCTTCTGGCATCTGTTTCTGG	C	14	0	Chr09	26982053	26982103
Gl_010870	_Specific_Class_I	Gl_010870_Specific_Class_I	#N/A	Contig1918	1334	51	TATCAATCTCCTTGCTAGCAAAACATGGTTCAGATGCTTTTCTGCTGAAT[C/T]TAGTTGAGGTTTTATATGATACCATTCAAGAAGAAGCTGGATTTGCTGAG	TATCAATCTCCTTGCTAGCAAAACATGGTTCAGATGCTTTTCTGCTGAATYTAGTTGAGGTTTTATATGATACCATTCAAGAAGAAGCTGGATTTGCTGAG	T	51	0	Chr07	50666134	50666184
Gl_010880	_Specific_Class_I	Gl_010880_Specific_Class_I	#N/A	Contig1920	119	51	GTAGAACTCCAACAACCGCCGCCAGTAATAGGAAACTGTCCTTTGGTGGA[G/A]CAATGCTTCAGCAAATAAAGCCTGAGAAACCTACTAGCCGTTTCCACCCC	GTAGAACTCCAACAACCGCCGCCAGTAATAGGAAACTGTCCTTTGGTGGARCAATGCTTCAGCAAATAAAGCCTGAGAAACCTACTAGCCGTTTCCACCCC	A	18	0	Chr04	45145071	45145121
Gl_010886	_Specific_Class_I	Gl_010886_Specific_Class_I	#N/A	Contig1920	504	51	AACTGTGAATGGTGAAGATCAAAACAGAACCCCTAAAGCAATGCCAAACC[C/T]AGTGCCGACAACTCCTTCAACCGTATCAGCTCCTATGCTTATGGCAATAA	AACTGTGAATGGTGAAGATCAAAACAGAACCCCTAAAGCAATGCCAAACCYAGTGCCGACAACTCCTTCAACCGTATCAGCTCCTATGCTTATGGCAATAA	T	37	0	Chr04	45145535	45145585
Gl_010941	_Specific_Class_I	Gl_010941_Specific_Class_I	#N/A	Contig1931	66	51	GACAAATGAGTAGCAGACAGAAATACAAGAAATAAATTAAAGAAAGAAAA[T/A]TGTTTTCATATTCCCCTATAATCCCAAATCCCCTAAACACACGCAATGCA	GACAAATGAGTAGCAGACAGAAATACAAGAAATAAATTAAAGAAAGAAAAWTGTTTTCATATTCCCCTATAATCCCAAATCCCCTAAACACACGCAATGCA	A	24	16	Chr01	11828704	11828654
Gl_010942	_Specific_Class_I	Gl_010942_Specific_Class_I	#N/A	Contig1931	137	51	ATCCCAAATCCCCTAAACACACGCAATGCAGAGTAAAATGTACATTTTAA[A/T]TTATAGCTGTAACCATTTCAGCGGCATTTTTTTACCCAAACTCGAACCTC	ATCCCAAATCCCCTAAACACACGCAATGCAGAGTAAAATGTACATTTTAAWTTATAGCTGTAACCATTTCAGCGGCATTTTTTTACCCAAACTCGAACCTC	T	12	4	*	0	0
Gl_010945	_Specific_Class_I	Gl_010945_Specific_Class_I	#N/A	Contig1931	351	51	TTATTTACCAGCTCATGCTCGTTCCACACACACCGCCTATCCTTTTAGGG[C/A]AAGCTACCACGGTTGAGGGGGTGCCAAGGCCAATGCCAACGAGACCAGTT	TTATTTACCAGCTCATGCTCGTTCCACACACACCGCCTATCCTTTTAGGGMAAGCTACCACGGTTGAGGGGGTGCCAAGGCCAATGCCAACGAGACCAGTT	A	40	16	Chr01	11828414	11828364
Gl_010948	_Specific_Class_I	Gl_010948_Specific_Class_I	#N/A	Contig1931	631	51	ATCTTCATACCCGGAATAGAACTTATTAAATCCCAGTCTTTCATTTCTTA[A/G]GAGCTCTGCCACACCAAGGCCATTACCACCCTGGACCTCGTTCCATCCGT	ATCTTCATACCCGGAATAGAACTTATTAAATCCCAGTCTTTCATTTCTTARGAGCTCTGCCACACCAAGGCCATTACCACCCTGGACCTCGTTCCATCCGT	G	10	16	Chr01	11828134	11828084
Gl_010999	_Specific_Class_I	Gl_010999_Specific_Class_I	#N/A	Contig1942	186	51	ATGTTGAATTCCTGTTTGGACCAGTTACGAGCTCCTACAACTGAAGATCG[A/T]GTGTTTTTGCGATCCGATGTCAACTTTGACACATCCGCTTATGGCAAGAA	ATGTTGAATTCCTGTTTGGACCAGTTACGAGCTCCTACAACTGAAGATCGWGTGTTTTTGCGATCCGATGTCAACTTTGACACATCCGCTTATGGCAAGAA	T	44	0	Chr09	17541205	17541255
Gl_011047	_Specific_Class_I	Gl_011047_Specific_Class_I	#N/A	Contig1950	261	51	CAACCACCTTCGCTCCGCTGCAGAGACGAACCATGTCTGCGTTCGAAGCT[C/A]GAATCTCCCTTGTCTTCGCTCTCGCTTCTCAAGCTTCCTCTGTCTCTCAA	CAACCACCTTCGCTCCGCTGCAGAGACGAACCATGTCTGCGTTCGAAGCTMGAATCTCCCTTGTCTTCGCTCTCGCTTCTCAAGCTTCCTCTGTCTCTCAA	A	16	4	*	0	0
Gl_011056	_Specific_Class_I	Gl_011056_Specific_Class_I	#N/A	Contig1950	1062	51	TGAATTCTAGAACCCTGAGGTATCTGCTTGCTGAATATACAATGTTTTCC[C/T]TGTAAACTCAGTTACACACTTGTTTAATATTTGCCTGGCCTGGTGGTATA	TGAATTCTAGAACCCTGAGGTATCTGCTTGCTGAATATACAATGTTTTCCYTGTAAACTCAGTTACACACTTGTTTAATATTTGCCTGGCCTGGTGGTATA	T	25	4	*	0	0
Gl_011057	_Specific_Class_I	Gl_011057_Specific_Class_I	#N/A	Contig1950	1147	51	CTGGCCTGGTGGTATACGTGACCAATCGATCTCTATGATTGTACACATTT[A/G]TTCAGTTATCCTTCTGGAACTCAATTAGACATAACTACTGATGTATATAG	CTGGCCTGGTGGTATACGTGACCAATCGATCTCTATGATTGTACACATTTRTTCAGTTATCCTTCTGGAACTCAATTAGACATAACTACTGATGTATATAG	G	28	16	Chr09	58379083	58379033
Gl_011077	_Specific_Class_I	Gl_011077_Specific_Class_I	#N/A	Contig1953	2607	51	CCTTATCCTCCCCCACATGCCCAACAACATGCACCAGTCGGCCATGAATA[C/T]GGCCAACCTGCCTATCCTGGGTGGCGTGGGCCATATTATAATGCCCCTGC	CCTTATCCTCCCCCACATGCCCAACAACATGCACCAGTCGGCCATGAATAYGGCCAACCTGCCTATCCTGGGTGGCGTGGGCCATATTATAATGCCCCTGC	T	10	0	Chr05	56252067	56252117
Gl_011078	_Specific_Class_I	Gl_011078_Specific_Class_I	#N/A	Contig1953	2803	51	CAACCTTTTTCCTTTATAAATAATATTTTTTAATCGTGATACATAATGAT[A/T]TACTGTATGTTGTAATTTCTTCTTTTCTTTTTCTTTTTTTGCTTCTTACC	CAACCTTTTTCCTTTATAAATAATATTTTTTAATCGTGATACATAATGATWTACTGTATGTTGTAATTTCTTCTTTTCTTTTTCTTTTTTTGCTTCTTACC	T	11	0	Chr05	56252263	56252313
Gl_011102	_Specific_Class_I	Gl_011102_Specific_Class_I	#N/A	Contig1958	366	51	ACAGCATTGGGACTGTTAGCATTCCTCTGTACTATCTACCTTTATTTTGC[C/T]GTTACTTTAGGGGCCACGGATACATGTTCTGGGTTGAAAGGAACAGAGAA	ACAGCATTGGGACTGTTAGCATTCCTCTGTACTATCTACCTTTATTTTGCYGTTACTTTAGGGGCCACGGATACATGTTCTGGGTTGAAAGGAACAGAGAA	T	162	16	Chr11	4178266	4178216
Gl_011103	_Specific_Class_I	Gl_011103_Specific_Class_I	#N/A	Contig1958	500	51	TGTCTCCCATGGGAAACTCAAATTCCTGTGACATTCTTCATGCTATGTAT[T/G]TTACAAGTTGCTTTTATTAATTAAACTTATAATCTGAGCATCTTAATATA	TGTCTCCCATGGGAAACTCAAATTCCTGTGACATTCTTCATGCTATGTATKTTACAAGTTGCTTTTATTAATTAAACTTATAATCTGAGCATCTTAATATA	G	40	16	Chr11	4178132	4178082
Gl_011105	_Specific_Class_I	Gl_011105_Specific_Class_I	#N/A	Contig1959	441	51	CACGAGCAAGGAAGCAGGCTTACACTAATGAACTGGAGAACAAAGTTTCA[T/C]GTCTAGAAGAGGAAAATGAGAGGCTGAGGAAACGGAAGGAGCTAGAGAAG	CACGAGCAAGGAAGCAGGCTTACACTAATGAACTGGAGAACAAAGTTTCAYGTCTAGAAGAGGAAAATGAGAGGCTGAGGAAACGGAAGGAGCTAGAGAAG	C	14	4	*	0	0
Gl_011108	_Specific_Class_I	Gl_011108_Specific_Class_I	#N/A	Contig1960	1535	51	ATGTCTTACCTATTAGACCCGGAGTTAAAACATTTCAGATACGAAGACCT[G/C]AAAGCTATCTGCGAAGTTATATGCCTTTGTATTCAACCAGACTCTTCGAA	ATGTCTTACCTATTAGACCCGGAGTTAAAACATTTCAGATACGAAGACCTSAAAGCTATCTGCGAAGTTATATGCCTTTGTATTCAACCAGACTCTTCGAA	C	17	16	Chr03	42880469	42880419
Gl_011113	_Specific_Class_I	Gl_011113_Specific_Class_I	#N/A	Contig1962	2042	51	GTATATCCTATCATTCATGGCATTGAAAAAAAGATAAAACTTTTGTTGCT[A/C]TTTTTCATTGACATTTTTTAAAGCTTTTTTAGATCCCAATCTGCAAATTG	GTATATCCTATCATTCATGGCATTGAAAAAAAGATAAAACTTTTGTTGCTMTTTTTCATTGACATTTTTTAAAGCTTTTTTAGATCCCAATCTGCAAATTG	C	10	4	*	0	0
Gl_011192	_Specific_Class_I	Gl_011192_Specific_Class_I	#N/A	Contig1974	812	51	GCAGGGATCTTCCAAACAAACGAAGCAAAAAACGCATTAACATCTGCAGT[C/G]GGGAAATGTGATAGGATAAAACGTTCAAGCGTTGGCTTGCTTGCAAACAT	GCAGGGATCTTCCAAACAAACGAAGCAAAAAACGCATTAACATCTGCAGTSGGGAAATGTGATAGGATAAAACGTTCAAGCGTTGGCTTGCTTGCAAACAT	G	15	16	Chr05	4172113	4172063
Gl_011193	_Specific_Class_I	Gl_011193_Specific_Class_I	#N/A	Contig1974	880	51	AAAACGTTCAAGCGTTGGCTTGCTTGCAAACATTTTCGGACTGTTTGGAA[A/G]CCGAAGACTTTTCGGAACATTGATAAATCTATCACTATAAAACCCAGCAT	AAAACGTTCAAGCGTTGGCTTGCTTGCAAACATTTTCGGACTGTTTGGAARCCGAAGACTTTTCGGAACATTGATAAATCTATCACTATAAAACCCAGCAT	G	17	16	Chr05	4172045	4171995
Gl_011214	_Specific_Class_I	Gl_011214_Specific_Class_I	#N/A	Contig1981	145	51	TTCTTTTCCCATCACCAATCTCATAAATACAATGAAAAAACGAGCGTAAA[G/A]GGGGATAAAGTTCATGCATAATCAGTTTGCACTGTCAAATCATGCATTCC	TTCTTTTCCCATCACCAATCTCATAAATACAATGAAAAAACGAGCGTAAARGGGGATAAAGTTCATGCATAATCAGTTTGCACTGTCAAATCATGCATTCC	A	28	0	Chr02	57969613	57969663
Gl_011217	_Specific_Class_I	Gl_011217_Specific_Class_I	#N/A	Contig1981	1064	51	GATTACCAGTTCTCATAACCCGAAAAACCCAGAAAACCGAATCGAAAACC[A/G]AGAATTTATCAGCCGATCCTTTGGCATCGAAATTTCCTTCCTTTGAATGG	GATTACCAGTTCTCATAACCCGAAAAACCCAGAAAACCGAATCGAAAACCRAGAATTTATCAGCCGATCCTTTGGCATCGAAATTTCCTTCCTTTGAATGG	G	11	0	Chr02	57974297	57974347
Gl_011219	_Specific_Class_I	Gl_011219_Specific_Class_I	#N/A	Contig1982	1260	51	CATGCATGGGAGGGATCATGTACTACCTAGAATATGAGCCAGATACCATG[G/T]CCCCTTTCCTTCGGGGATTAATCCGTCGCTTCCTGGCAAGCAGAATAAGC	CATGCATGGGAGGGATCATGTACTACCTAGAATATGAGCCAGATACCATGKCCCCTTTCCTTCGGGGATTAATCCGTCGCTTCCTGGCAAGCAGAATAAGC	T	12	0	Chr03	34010906	34010956
Gl_011220	_Specific_Class_I	Gl_011220_Specific_Class_I	#N/A	Contig1982	1623	51	TAACGGAGAACACACGAAAGTTTTTCAATATTATTTTCAAGCACTAAAAT[G/C]AAACCTCAACTGTTGCAACATGATGTGGACTTCGGTACTGTTAAATGGTG	TAACGGAGAACACACGAAAGTTTTTCAATATTATTTTCAAGCACTAAAATSAAACCTCAACTGTTGCAACATGATGTGGACTTCGGTACTGTTAAATGGTG	C	30	0	Chr03	34011269	34011319
Gl_011227	_Specific_Class_I	Gl_011227_Specific_Class_I	#N/A	Contig1983	2138	51	AAACTGAAGCAGTTGACTCCAAGTGAAATCTCATTGGATGATCTGCAGAT[A/T]TGATCCTGGTGGAGTAGGAAGCAAGGAATTGTGCATTTTGCTCCATCCTA	AAACTGAAGCAGTTGACTCCAAGTGAAATCTCATTGGATGATCTGCAGATWTGATCCTGGTGGAGTAGGAAGCAAGGAATTGTGCATTTTGCTCCATCCTA	T	15	0	Chr04	53245239	53245289
Gl_011228	_Specific_Class_I	Gl_011228_Specific_Class_I	#N/A	Contig1984	254	51	ATTTTGATTTGTTGCTAAAGCTAAATCTACAATTCCAAGACTCAAGCACC[A/T]TTGAAAACTAGCATTGTCCTTTCTCAGGATCTGCAAAGAGTTGGATGGAG	ATTTTGATTTGTTGCTAAAGCTAAATCTACAATTCCAAGACTCAAGCACCWTTGAAAACTAGCATTGTCCTTTCTCAGGATCTGCAAAGAGTTGGATGGAG	T	103	16	Chr11	52723624	52723574
Gl_011271	_Specific_Class_I	Gl_011271_Specific_Class_I	#N/A	Contig1989	887	51	ATCAGGTGCAAGTTCTTTAACACTCTCAACCAGGTCACATTTCGGAGGGC[C/T]ATCCGGCTGTGTTTCTGACTGAATAGCATCATCACAATGGTCCGGTGATG	ATCAGGTGCAAGTTCTTTAACACTCTCAACCAGGTCACATTTCGGAGGGCYATCCGGCTGTGTTTCTGACTGAATAGCATCATCACAATGGTCCGGTGATG	T	15	16	Chr13	673957	673907
Gl_011272	_Specific_Class_I	Gl_011272_Specific_Class_I	#N/A	Contig1990	69	51	CCAATGTCAAGCTTGAAGTTCATGAAATACATTATGTCAAGAAAACATAA[C/T]ATGTAGTCTTTCCTTTACAGTCTCTTACCCAAATTTTGCACTAATAAGTC	CCAATGTCAAGCTTGAAGTTCATGAAATACATTATGTCAAGAAAACATAAYATGTAGTCTTTCCTTTACAGTCTCTTACCCAAATTTTGCACTAATAAGTC	T	30	16	Chr09	70523393	70523343
Gl_011275	_Specific_Class_I	Gl_011275_Specific_Class_I	#N/A	Contig1990	205	51	AGCAAGCAGAAAAAGCTGAAACTCCTAAGAACAACCCATTTTCTGGTCCA[G/C]GGTTGGATTTTCTTCTGCACAAAGTACATTTCCACTGGAAAATATATAGC	AGCAAGCAGAAAAAGCTGAAACTCCTAAGAACAACCCATTTTCTGGTCCASGGTTGGATTTTCTTCTGCACAAAGTACATTTCCACTGGAAAATATATAGC	C	54	16	Chr09	70523257	70523207
Gl_011276	_Specific_Class_I	Gl_011276_Specific_Class_I	#N/A	Contig1990	297	51	ATATATAGCCAAAGGCCAAAAATTCAATGCCCCCAACACTCCTAAAACCT[G/C]GTTGAAGTATGGGAAGATCATTGCAATCACAGTTGTGGATGCAACATAGG	ATATATAGCCAAAGGCCAAAAATTCAATGCCCCCAACACTCCTAAAACCTSGTTGAAGTATGGGAAGATCATTGCAATCACAGTTGTGGATGCAACATAGG	C	32	16	Chr09	70523165	70523115
Gl_011277	_Specific_Class_I	Gl_011277_Specific_Class_I	#N/A	Contig1990	433	51	AATGAAGGCAGCAATGGGAGTTTGATAGTGTAGAAGTTATTCACAAACCC[G/A]CTGCTTGGGAACTTGTTGGTAAACCATCTTTCCACAAATGCAAACACTGG	AATGAAGGCAGCAATGGGAGTTTGATAGTGTAGAAGTTATTCACAAACCCRCTGCTTGGGAACTTGTTGGTAAACCATCTTTCCACAAATGCAAACACTGG	A	20	16	Chr09	70523029	70522979
Gl_011309	_Specific_Class_I	Gl_011309_Specific_Class_I	#N/A	Contig1996	605	51	GCCTTCCTCGCCTTCCTTGGCCCTTTCGTGTTCGTGTTGTTAACAATGAG[G/T]TACTTCCTGTTTCTTCCACTTTAAAGTTTTCGGGAACTAGAGGCTCCGGC	GCCTTCCTCGCCTTCCTTGGCCCTTTCGTGTTCGTGTTGTTAACAATGAGKTACTTCCTGTTTCTTCCACTTTAAAGTTTTCGGGAACTAGAGGCTCCGGC	T	10	16	Chr13	14604200	14604150
Gl_011327	_Specific_Class_I	Gl_011327_Specific_Class_I	#N/A	Contig1998	1364	51	CTACCTCGAGGAACCTCTACCGTAAGAATTCGAGCATTCTTCATCTTTGG[G/A]TCAAAATGAGGATGAAAAATCTATGGTTTAATGCATGAAATAAAGGGAAG	CTACCTCGAGGAACCTCTACCGTAAGAATTCGAGCATTCTTCATCTTTGGRTCAAAATGAGGATGAAAAATCTATGGTTTAATGCATGAAATAAAGGGAAG	A	12	4	*	0	0
Gl_011365	_Specific_Class_I	Gl_011365_Specific_Class_I	#N/A	Contig2007	56	51	GGTGACCAAGGGTCTGATTATACACTGCAAACAATTCCAGAAAATTTTCA[A/T]TTTCTCTTTCCAACAGAAATTACATATTTCAAACACAACCACACTTATGG	GGTGACCAAGGGTCTGATTATACACTGCAAACAATTCCAGAAAATTTTCAWTTTCTCTTTCCAACAGAAATTACATATTTCAAACACAACCACACTTATGG	T	25	0	Chr04	9067479	9067529
Gl_011388	_Specific_Class_I	Gl_011388_Specific_Class_I	#N/A	Contig2011	54	51	GAAATGAGAAGAATTGTCATTCTACCTTCAACTGTAAGTGATGGAACCGA[T/C]TGCAATAGCTATCAATCCGCAATATGATCGCCATTGACAGAAAACATTAC	GAAATGAGAAGAATTGTCATTCTACCTTCAACTGTAAGTGATGGAACCGAYTGCAATAGCTATCAATCCGCAATATGATCGCCATTGACAGAAAACATTAC	C	298	0	Chr01	53510205	53510255
Gl_011391	_Specific_Class_I	Gl_011391_Specific_Class_I	#N/A	Contig2011	242	51	CATAGTGTTATGTACAATGTCCGGGATTGTGGACTAAGTGGAGATAAGAT[A/G]GTTAAGTTGAATTAGCCTACCGATCTGTCTTCTAGACATTGTAGAATAAT	CATAGTGTTATGTACAATGTCCGGGATTGTGGACTAAGTGGAGATAAGATRGTTAAGTTGAATTAGCCTACCGATCTGTCTTCTAGACATTGTAGAATAAT	G	20	0	Chr01	53510393	53510443
Gl_011392	_Specific_Class_I	Gl_011392_Specific_Class_I	#N/A	Contig2011	351	51	ACTTTAAGTTCTATCTCAAAGTCCAGGCATGCATGCTGCCCGTCAAAGAC[A/C]CCTATCAACTGGCAGTATCTTCATTAACTTAGCAAGGTCGTACGACTTGA	ACTTTAAGTTCTATCTCAAAGTCCAGGCATGCATGCTGCCCGTCAAAGACMCCTATCAACTGGCAGTATCTTCATTAACTTAGCAAGGTCGTACGACTTGA	C	60	0	Chr01	53510502	53510552
Gl_011396	_Specific_Class_I	Gl_011396_Specific_Class_I	#N/A	Contig2011	1119	51	ACTTCCATCATCTGGGTCTTCCCAGATTCCTTGATGGGTATTTAAAGAAG[T/C]GGTCGAAGAACTTGAATTAACCACAAAAGGCCTTGAAAAGGTTCTACCTG	ACTTCCATCATCTGGGTCTTCCCAGATTCCTTGATGGGTATTTAAAGAAGYGGTCGAAGAACTTGAATTAACCACAAAAGGCCTTGAAAAGGTTCTACCTG	C	21	0	Chr01	53512718	53512768
Gl_011397	_Specific_Class_I	Gl_011397_Specific_Class_I	#N/A	Contig2011	1227	51	CAAACTCTGGAAGTACATTCTGAGAGTGGATGAAGGAGAGACAGGAAGAG[T/C]TGCTGCTTCTTCTTCAGCAGAGTTCAGTTTCCAAGTCACACAAACAGTTT	CAAACTCTGGAAGTACATTCTGAGAGTGGATGAAGGAGAGACAGGAAGAGYTGCTGCTTCTTCTTCAGCAGAGTTCAGTTTCCAAGTCACACAAACAGTTT	C	10	4	*	0	0
Gl_011485	_Specific_Class_I	Gl_011485_Specific_Class_I	#N/A	Contig2024	236	51	TTGTTTTGTTTTTTTTTTTTTTGGTTTTAGTGGGACCACCAATTATCATG[C/T]TCTATCATAATATTCTCTATTCACAAGCCAATTTGGTGTCAAAGCTGCTA	TTGTTTTGTTTTTTTTTTTTTTGGTTTTAGTGGGACCACCAATTATCATGYTCTATCATAATATTCTCTATTCACAAGCCAATTTGGTGTCAAAGCTGCTA	T	16	16	Chr05	63520561	63520511
Gl_011488	_Specific_Class_I	Gl_011488_Specific_Class_I	#N/A	Contig2024	724	51	TCTAATGGATGACGGAGAAGCTCGGGCTGGCCAGGGACAACACCACTGGC[G/A]TCAAGAGCCGAAGCAGGGATAGAGTGCATCATGCAATGCATCCTTCGTGG	TCTAATGGATGACGGAGAAGCTCGGGCTGGCCAGGGACAACACCACTGGCRTCAAGAGCCGAAGCAGGGATAGAGTGCATCATGCAATGCATCCTTCGTGG	A	11	16	Chr05	63520073	63520023
Gl_011490	_Specific_Class_I	Gl_011490_Specific_Class_I	#N/A	Contig2026	560	51	TACTTCCCTACACGCGTCCTCGTCGTGTTACCCTGCAACACCTTCCTCTT[A/G]GAGCTCATTCTCTCGTCCTCAACCTTCCGATCAGATCTCAAGATTACAAT	TACTTCCCTACACGCGTCCTCGTCGTGTTACCCTGCAACACCTTCCTCTTRGAGCTCATTCTCTCGTCCTCAACCTTCCGATCAGATCTCAAGATTACAAT	G	11	16	Chr07	8667868	8667818
Gl_011513	_Specific_Class_I	Gl_011513_Specific_Class_I	#N/A	Contig2036	172	51	TGACTCGAAGCACTGGAACCCTGCGTCGTGTAGATATCAGCTCTTTCATA[T/C]GAGCAATTTGAATAAGCAGCTTGTTGATCATCTGGTCTTTCTCTTGAATC	TGACTCGAAGCACTGGAACCCTGCGTCGTGTAGATATCAGCTCTTTCATAYGAGCAATTTGAATAAGCAGCTTGTTGATCATCTGGTCTTTCTCTTGAATC	C	10	4	*	0	0
Gl_011515	_Specific_Class_I	Gl_011515_Specific_Class_I	#N/A	Contig2036	381	51	CCAAAAGGCAAAATCCCCAAATAATATCCAAGTCTAGCAGCAACTTTTAC[T/A]ACCCCATTACTCAGGATTCGACCAAACTCGTTAGCTTTCTTCAAAGGCCC	CCAAAAGGCAAAATCCCCAAATAATATCCAAGTCTAGCAGCAACTTTTACWACCCCATTACTCAGGATTCGACCAAACTCGTTAGCTTTCTTCAAAGGCCC	A	10	16	Chr08	45560821	45560771
Gl_011516	_Specific_Class_I	Gl_011516_Specific_Class_I	#N/A	Contig2038	243	51	CACTGTACTCACTACTAGCACCGTATTCTAGCGAGCCTAATGCAGCCCTT[C/T]GGAGCCTTTTCATGTCTTCGTTGTAGTGGCTTGCATCGTAGTCTGAGCTT	CACTGTACTCACTACTAGCACCGTATTCTAGCGAGCCTAATGCAGCCCTTYGGAGCCTTTTCATGTCTTCGTTGTAGTGGCTTGCATCGTAGTCTGAGCTT	T	13	16	Chr01	523397	523347
Gl_011536	_Specific_Class_I	Gl_011536_Specific_Class_I	#N/A	Contig2041	343	51	AATACTGAATTACTGCGAAGCAGATAAAAATTTATGGAACCGTTGTACTC[C/T]TGCTTGATTATTGTATGAAGATCTGCATTGCGGTGACTTTCTTCTCCTAC	AATACTGAATTACTGCGAAGCAGATAAAAATTTATGGAACCGTTGTACTCYTGCTTGATTATTGTATGAAGATCTGCATTGCGGTGACTTTCTTCTCCTAC	T	18	0	Chr07	5513471	5513521
Gl_011547	_Specific_Class_I	Gl_011547_Specific_Class_I	#N/A	Contig2042	1756	51	GGGAACTACTATTTCAGAGATTGTTGTCTCAATCACTCATGCTGGCCTAA[G/A]AGGGACTAAACTTGGATCCCAGAAGTCCATCAACATCCCAGACAGCAATA	GGGAACTACTATTTCAGAGATTGTTGTCTCAATCACTCATGCTGGCCTAARAGGGACTAAACTTGGATCCCAGAAGTCCATCAACATCCCAGACAGCAATA	A	11	0	Chr04	27526626	27526676
Gl_011548	_Specific_Class_I	Gl_011548_Specific_Class_I	#N/A	Contig2042	2042	51	GAAAAGTTGCCCCTCTTGCTTTTGGAAGCAATGAAATCTTCAAATCCTTT[A/G]GGGGTTATGATTGCCAGGGGAGATCTTGCTGTGGAGTGCGGGTGGGAAAG	GAAAAGTTGCCCCTCTTGCTTTTGGAAGCAATGAAATCTTCAAATCCTTTRGGGGTTATGATTGCCAGGGGAGATCTTGCTGTGGAGTGCGGGTGGGAAAG	G	32	0	Chr04	27526912	27526962
Gl_011551	_Specific_Class_I	Gl_011551_Specific_Class_I	#N/A	Contig2042	2387	51	GTTAAGTCACTTGTTCCATCCAGCCATCTTGTTTAGGAAAGTCCGAGTTC[T/C]TGCATTTAGTGGAATACTGTTATTGTATAGTTTGCAGCACTATCTGATTT	GTTAAGTCACTTGTTCCATCCAGCCATCTTGTTTAGGAAAGTCCGAGTTCYTGCATTTAGTGGAATACTGTTATTGTATAGTTTGCAGCACTATCTGATTT	C	18	0	Chr04	27527646	27527696
Gl_011553	_Specific_Class_I	Gl_011553_Specific_Class_I	#N/A	Contig2043	627	51	GGGTCGAGGTTTTCTTCGTATTCGGCTCCTTATTATGCGCCTGCTCCATT[T/C]GGGGGTGGTGGGTTTTACATGGGGCCTGCAGTTGGGGTAGGTGTTGGTGC	GGGTCGAGGTTTTCTTCGTATTCGGCTCCTTATTATGCGCCTGCTCCATTYGGGGGTGGTGGGTTTTACATGGGGCCTGCAGTTGGGGTAGGTGTTGGTGC	C	11	16	Chr07	48915181	48915131
Gl_011559	_Specific_Class_I	Gl_011559_Specific_Class_I	#N/A	Contig2043	1341	51	GAGCGAGAATTACTTGAAGACTACCCACTATTGAGGCCTCTATAAAATTT[C/T]AGAACTAGACACCTTGTATCTTCTCATCAGAGGTATAAATTGGCACTGCT	GAGCGAGAATTACTTGAAGACTACCCACTATTGAGGCCTCTATAAAATTTYAGAACTAGACACCTTGTATCTTCTCATCAGAGGTATAAATTGGCACTGCT	T	77	16	Chr07	48900997	48900947
Gl_011599	_Specific_Class_I	Gl_011599_Specific_Class_I	#N/A	Contig2050	374	51	GAAGATATTAACATTATGATCTCAGTGTCGGCAAAATAAGAACTTTTGTT[G/A]AGCTTGCGTTACCTTACAAAATAATACCAAGAAGCCTTCAAGATTTCAGT	GAAGATATTAACATTATGATCTCAGTGTCGGCAAAATAAGAACTTTTGTTRAGCTTGCGTTACCTTACAAAATAATACCAAGAAGCCTTCAAGATTTCAGT	A	36	16	Chr07	5254497	5254447
Gl_011604	_Specific_Class_I	Gl_011604_Specific_Class_I	#N/A	Contig2050	754	51	TTTGCCAATCAGAAGCTGCAGAACTTGAAGCAGCAGCTGAGAGGAATCCA[T/C]TATCTTGATCATGATTATCAAGAGAATCGAGATTGTTCAACATGTTTGGT	TTTGCCAATCAGAAGCTGCAGAACTTGAAGCAGCAGCTGAGAGGAATCCAYTATCTTGATCATGATTATCAAGAGAATCGAGATTGTTCAACATGTTTGGT	C	45	16	Chr07	5253912	5253862
Gl_011605	_Specific_Class_I	Gl_011605_Specific_Class_I	#N/A	Contig2050	929	51	AAATAATCTCTTAGTCCTTATCGAGCCTAGTTTATTTTCTGGTCCCACAC[G/A]AGAATGATTAGTTGACAAAACAGGTACAAAGAAATGTTCAGAACTTTCAT	AAATAATCTCTTAGTCCTTATCGAGCCTAGTTTATTTTCTGGTCCCACACRAGAATGATTAGTTGACAAAACAGGTACAAAGAAATGTTCAGAACTTTCAT	A	26	16	Chr07	5253737	5253687
Gl_011606	_Specific_Class_I	Gl_011606_Specific_Class_I	#N/A	Contig2050	992	51	TGACAAAACAGGTACAAAGAAATGTTCAGAACTTTCATCAGATTGACTGT[C/A]CTGTGATAGCTCTGAATTGCAGGATGGCACTGACATTGCAGCTTGCCTAA	TGACAAAACAGGTACAAAGAAATGTTCAGAACTTTCATCAGATTGACTGTMCTGTGATAGCTCTGAATTGCAGGATGGCACTGACATTGCAGCTTGCCTAA	A	19	16	Chr07	5253674	5253624
Gl_011628	_Specific_Class_I	Gl_011628_Specific_Class_I	#N/A	Contig2056	685	51	GGAATGATGAGAGAAACGTAATGACCGGGATTCATTCTCATAACTTCACT[A/G]ACGGGAATGGGCCAATATAACCTCTCAAGCCTCCCGGAGGGATGCTGAAT	GGAATGATGAGAGAAACGTAATGACCGGGATTCATTCTCATAACTTCACTRACGGGAATGGGCCAATATAACCTCTCAAGCCTCCCGGAGGGATGCTGAAT	G	45	16	Chr09	40952624	40952574
Gl_011635	_Specific_Class_I	Gl_011635_Specific_Class_I	#N/A	Contig2059	125	51	CAATAAATTCACCCGCAAAAGGAACTACAAGTAATCATGAATCAAGTGTA[C/G]CTAAATCCTGTCCCAACAACTATCATTGCTTATGTAAATTCTGCACTTCT	CAATAAATTCACCCGCAAAAGGAACTACAAGTAATCATGAATCAAGTGTASCTAAATCCTGTCCCAACAACTATCATTGCTTATGTAAATTCTGCACTTCT	G	47	0	Chr12	24212224	24212274
Gl_011636	_Specific_Class_I	Gl_011636_Specific_Class_I	#N/A	Contig2059	196	51	TATCATTGCTTATGTAAATTCTGCACTTCTTTTTCTTCTCAAAGGAAGGG[A/G]TATTGAGTAAAAATATTCTCCAATAAGGAGTCAACACAGAAATGGTCTGC	TATCATTGCTTATGTAAATTCTGCACTTCTTTTTCTTCTCAAAGGAAGGGRTATTGAGTAAAAATATTCTCCAATAAGGAGTCAACACAGAAATGGTCTGC	G	142	0	Chr12	24212295	24212345
Gl_011637	_Specific_Class_I	Gl_011637_Specific_Class_I	#N/A	Contig2060	155	51	AATTTAGAGGGTTGATAGATAAAATACAGAAGAGGACCGAGGTTTTCGAG[G/T]TCAACCAGTTACGGATTCGAAGATCTCGTTGTAAGCGATGATCGCATATC	AATTTAGAGGGTTGATAGATAAAATACAGAAGAGGACCGAGGTTTTCGAGKTCAACCAGTTACGGATTCGAAGATCTCGTTGTAAGCGATGATCGCATATC	T	35	16	Chr01	5758150	5758100
Gl_011660	_Specific_Class_I	Gl_011660_Specific_Class_I	#N/A	Contig2063	222	51	GAAAATGTGCACTCGGGTGCAAACTTGCACTCGCAACACATGTATGATCA[T/C]TGTCATCAGGTCTTTTGGCCGCGGGTTTCCCTAGCTGCTTCTTAGTTAGA	GAAAATGTGCACTCGGGTGCAAACTTGCACTCGCAACACATGTATGATCAYTGTCATCAGGTCTTTTGGCCGCGGGTTTCCCTAGCTGCTTCTTAGTTAGA	C	152	16	Chr02	17602333	17602283
Gl_011690	_Specific_Class_I	Gl_011690_Specific_Class_I	#N/A	Contig2068	364	51	AAGCTGAAGAAGAAAACAAAAATCGATGCTAAAATGCCTAAGAAACCCCC[C/T]ACTGCTTTCTTTTACTTCTTGGAGGATTTTCATAAGGAATTTCAAGAGCA	AAGCTGAAGAAGAAAACAAAAATCGATGCTAAAATGCCTAAGAAACCCCCYACTGCTTTCTTTTACTTCTTGGAGGATTTTCATAAGGAATTTCAAGAGCA	T	57	4	*	0	0
Gl_011698	_Specific_Class_I	Gl_011698_Specific_Class_I	#N/A	Contig2068	946	51	TCTGCCACCGCCTCAACGCTTGGATGCCCAAATGAGTAAGGCTTGCCGCC[G/A]GGGGAGAAAACAACGATGGCAACTTGAGCAGCGCAAAGGGTAGCGAGCTC	TCTGCCACCGCCTCAACGCTTGGATGCCCAAATGAGTAAGGCTTGCCGCCRGGGGAGAAAACAACGATGGCAACTTGAGCAGCGCAAAGGGTAGCGAGCTC	A	24	16	Chr10	47791929	47791879
Gl_011699	_Specific_Class_I	Gl_011699_Specific_Class_I	#N/A	Contig2068	1018	51	ACTTGAGCAGCGCAAAGGGTAGCGAGCTCGTTCGCTTTCTTGAATAGCCC[C/T]GAGCGGCGTTTCGAGAAAGTGACCTGCCTCGAGCCACTATCCTTCACCAT	ACTTGAGCAGCGCAAAGGGTAGCGAGCTCGTTCGCTTTCTTGAATAGCCCYGAGCGGCGTTTCGAGAAAGTGACCTGCCTCGAGCCACTATCCTTCACCAT	T	20	16	Chr10	47791857	47791807
Gl_011712	_Specific_Class_I	Gl_011712_Specific_Class_I	#N/A	Contig2071	215	51	GGGTGTAATGCGGATGGAGACACTTGGGAAGAGTGTTTAGCAGAGTGCGA[T/C]GAGATATGCTATAAGGATCCTGTATTAAAGGATCAGCAATGGAGTGCTTA	GGGTGTAATGCGGATGGAGACACTTGGGAAGAGTGTTTAGCAGAGTGCGAYGAGATATGCTATAAGGATCCTGTATTAAAGGATCAGCAATGGAGTGCTTA	C	27	4	*	0	0
Gl_011713	_Specific_Class_I	Gl_011713_Specific_Class_I	#N/A	Contig2071	455	51	CCAGAGGTGAAACCACCAACCTCGCCTGCAGCCACTAAACCTGATGAACC[C/T]GCTGAAGATGTACCAAGTACTTCAGCGTAGCAAGAGGTGAAACATAAAAG	CCAGAGGTGAAACCACCAACCTCGCCTGCAGCCACTAAACCTGATGAACCYGCTGAAGATGTACCAAGTACTTCAGCGTAGCAAGAGGTGAAACATAAAAG	T	44	16	Chr10	41876449	41876399
Gl_011714	_Specific_Class_I	Gl_011714_Specific_Class_I	#N/A	Contig2071	633	51	CCAGGGCCGTTTGTGAAGAAACATATATATTTTTCTTCTGTAGTTTGCCC[C/T]TTGTCAGTTGCCACCTTATATAACCCTTCAACATCTCTGCAAATTGATAT	CCAGGGCCGTTTGTGAAGAAACATATATATTTTTCTTCTGTAGTTTGCCCYTTGTCAGTTGCCACCTTATATAACCCTTCAACATCTCTGCAAATTGATAT	T	58	16	Chr10	41876271	41876221
Gl_011719	_Specific_Class_I	Gl_011719_Specific_Class_I	#N/A	Contig2072	324	51	CCTGCCTCACTGCCCATCTTCTTATATTTTATAGAAATGGGAATGGGAAG[G/T]GTGCCTCTTCCAAGTCTGTCCTTCACAGCATTCTCCAGAGCTTTAGAATC	CCTGCCTCACTGCCCATCTTCTTATATTTTATAGAAATGGGAATGGGAAGKGTGCCTCTTCCAAGTCTGTCCTTCACAGCATTCTCCAGAGCTTTAGAATC	T	23	0	Chr08	51131413	51131463
Gl_011720	_Specific_Class_I	Gl_011720_Specific_Class_I	#N/A	Contig2072	531	51	TTGAACCCCTGGTGTTCTGAGTTCTTTGATGATATGGTATCATTCCCAAA[T/A]CTTTTCTCAACCTTCGAGAAAGGACGTTTAACCCTAAATATTGGTGAATC	TTGAACCCCTGGTGTTCTGAGTTCTTTGATGATATGGTATCATTCCCAAAWCTTTTCTCAACCTTCGAGAAAGGACGTTTAACCCTAAATATTGGTGAATC	A	14	4	*	0	0
Gl_011739	_Specific_Class_I	Gl_011739_Specific_Class_I	#N/A	Contig2075	320	51	GGGAAAACAGACAGCAACAGGGCACGGAACTTGAGAAGAATGATGTTTCC[G/A]TCTTGGATAAGTTGTTCAAATTGAGATACTGCATTCTGAACAGCCAAAAG	GGGAAAACAGACAGCAACAGGGCACGGAACTTGAGAAGAATGATGTTTCCRTCTTGGATAAGTTGTTCAAATTGAGATACTGCATTCTGAACAGCCAAAAG	A	16	16	Chr06	22198183	22198133
Gl_011751	_Specific_Class_I	Gl_011751_Specific_Class_I	#N/A	Contig2078	70	51	TGGAAGTTTTTGGTTCATCGCCAAATCTCAAAACCCTGGCTTTAGGGCTT[A/C]TCAGAAAGATTCTCCCTCTGAATTTTCCGGTCTCGGCAACTGAAATGGCC	TGGAAGTTTTTGGTTCATCGCCAAATCTCAAAACCCTGGCTTTAGGGCTTMTCAGAAAGATTCTCCCTCTGAATTTTCCGGTCTCGGCAACTGAAATGGCC	C	102	16	Chr10	61412192	61412142
Gl_011752	_Specific_Class_I	Gl_011752_Specific_Class_I	#N/A	Contig2078	284	51	TGACAAGCAGCCCCAAAGAAGAAAGGCACACTAAGCTTACATTATATTGG[G/A]AAGTTGAGAAATATTAGGAGGTTACTTTTGCTGGATTTTATTCTATGTAG	TGACAAGCAGCCCCAAAGAAGAAAGGCACACTAAGCTTACATTATATTGGRAAGTTGAGAAATATTAGGAGGTTACTTTTGCTGGATTTTATTCTATGTAG	A	23	4	*	0	0
Gl_011755	_Specific_Class_I	Gl_011755_Specific_Class_I	#N/A	Contig2078	529	51	CCCTATTGTGTTGGATTATTATTGCTACTGAGTATTTGTTAATGGATTCA[C/T]GTTTCCTTCCATTAGTCAGCCAAGCCAAAGGGACATATTTGTTGAATATC	CCCTATTGTGTTGGATTATTATTGCTACTGAGTATTTGTTAATGGATTCAYGTTTCCTTCCATTAGTCAGCCAAGCCAAAGGGACATATTTGTTGAATATC	T	14	16	Chr10	61410127	61410077
Gl_011764	_Specific_Class_I	Gl_011764_Specific_Class_I	#N/A	Contig2081	136	51	AGTTAAGGCGTGACAATATGGGTGAGGAAGATGTTAGCGATGAAGAGATC[A/G]GAGCGGATGAATTGGAGAGACGAATGTGGAAAGATTCTGTTAGACTCAGA	AGTTAAGGCGTGACAATATGGGTGAGGAAGATGTTAGCGATGAAGAGATCRGAGCGGATGAATTGGAGAGACGAATGTGGAAAGATTCTGTTAGACTCAGA	G	19	0	Chr13	56814736	56814786
Gl_011765	_Specific_Class_I	Gl_011765_Specific_Class_I	#N/A	Contig2081	777	51	TGGAAAGTCGGAGTGTTAACAGCCGTGATCAAGCACATGTCACCCGATAT[C/T]GCAAAAATTCAGAGACATGTACTTCAGTCGAAATGTTTACAAGGTAAGCT	TGGAAAGTCGGAGTGTTAACAGCCGTGATCAAGCACATGTCACCCGATATYGCAAAAATTCAGAGACATGTACTTCAGTCGAAATGTTTACAAGGTAAGCT	T	65	0	Chr13	56815377	56815427
Gl_011790	_Specific_Class_I	Gl_011790_Specific_Class_I	#N/A	Contig2086	116	51	ATCAAATGCTGTCGTATATTTTACTACAAGATGGTTCTACAAGAACCAGA[T/C]TCTTCTCATGGGCAGTCCAGCATTTCTAGCATTGTTTGAAACCAATTTTC	ATCAAATGCTGTCGTATATTTTACTACAAGATGGTTCTACAAGAACCAGAYTCTTCTCATGGGCAGTCCAGCATTTCTAGCATTGTTTGAAACCAATTTTC	C	136	16	Chr10	23862359	23862309
Gl_011791	_Specific_Class_I	Gl_011791_Specific_Class_I	#N/A	Contig2086	293	51	AGATACCAAGCAAACGCTGAAGTAAGGTATCCCACGAACTTAAAATCTCA[C/T]TTCATTCGCCTTCGGCTATCCCTATCCCTACCTCTATCTCTGTCATGGTC	AGATACCAAGCAAACGCTGAAGTAAGGTATCCCACGAACTTAAAATCTCAYTTCATTCGCCTTCGGCTATCCCTATCCCTACCTCTATCTCTGTCATGGTC	T	176	16	Chr10	23862182	23862132
Gl_011807	_Specific_Class_I	Gl_011807_Specific_Class_I	#N/A	Contig2088	181	51	GACTAATAATAGTTCCTAAAATTAATCAAAAGTTAAAGCAAAGTTATAAA[T/G]CATGGGGTGAAAAATGGAACTTTTGCATTCTAATTTATCAGAAATAACAC	GACTAATAATAGTTCCTAAAATTAATCAAAAGTTAAAGCAAAGTTATAAAKCATGGGGTGAAAAATGGAACTTTTGCATTCTAATTTATCAGAAATAACAC	G	11	16	Chr04	5880446	5880396
Gl_011811	_Specific_Class_I	Gl_011811_Specific_Class_I	#N/A	Contig2089	266	51	TAGCAGAGATAAAAAGAAAAACAAAACAAAAATGAGGCAATTTTGACATG[C/T]TATGCTACAAATAAAACCAAATCAAATCACCATATTTAAGCTTTTTCAAA	TAGCAGAGATAAAAAGAAAAACAAAACAAAAATGAGGCAATTTTGACATGYTATGCTACAAATAAAACCAAATCAAATCACCATATTTAAGCTTTTTCAAA	T	62	0	Chr07	36358291	36358341
Gl_011834	_Specific_Class_I	Gl_011834_Specific_Class_I	#N/A	Contig2092	535	51	CATAATGAACACGATGTTGGTTTTGACCTGGATCCAGTCTCAGCATCATG[C/T]TCAACAGATGCTGGAATTGTTGCAAATGGATGTGGAGAAATTGAAGAAGT	CATAATGAACACGATGTTGGTTTTGACCTGGATCCAGTCTCAGCATCATGYTCAACAGATGCTGGAATTGTTGCAAATGGATGTGGAGAAATTGAAGAAGT	T	18	16	Chr02	34566524	34566474
Gl_011842	_Specific_Class_I	Gl_011842_Specific_Class_I	#N/A	Contig2092	928	51	GAAGAAGTGCATACCCCTTTGCACATTGATACTTCTCTTGCGGCACAGGG[C/T]CAGCATATTGGGCTGAGTTCTGCACCTGGGGACAATAGTGGGTTTCTGGT	GAAGAAGTGCATACCCCTTTGCACATTGATACTTCTCTTGCGGCACAGGGYCAGCATATTGGGCTGAGTTCTGCACCTGGGGACAATAGTGGGTTTCTGGT	T	18	4	*	0	0
Gl_011847	_Specific_Class_I	Gl_011847_Specific_Class_I	#N/A	Contig2092	1157	51	TAGGTATATTGGTCTCCCATGTCACTTGAAAACGGTTGTTTGCAATTCGA[G/T]AAGATCATCATTGCATGCCTGAAGTGAGTGACAATTCTGTTGTTTGTGTG	TAGGTATATTGGTCTCCCATGTCACTTGAAAACGGTTGTTTGCAATTCGAKAAGATCATCATTGCATGCCTGAAGTGAGTGACAATTCTGTTGTTTGTGTG	T	59	16	Chr02	34564774	34564724
Gl_011848	_Specific_Class_I	Gl_011848_Specific_Class_I	#N/A	Contig2092	1228	51	GAAGTGAGTGACAATTCTGTTGTTTGTGTGTGCTGATATTCTCCAGTGTA[G/C]GGGTTGTTTCTTGTAACAATTACTGAGCATATAATCACTGATCATGACTC	GAAGTGAGTGACAATTCTGTTGTTTGTGTGTGCTGATATTCTCCAGTGTASGGGTTGTTTCTTGTAACAATTACTGAGCATATAATCACTGATCATGACTC	C	67	4	*	0	0
Gl_011855	_Specific_Class_I	Gl_011855_Specific_Class_I	#N/A	Contig2093	81	51	CTCTATTGTAACGAGTATGTCGGATCAGAAATGGGAAAATAACAGTACTT[A/G]GCACTCATTCTACAGATACAAATGCAACCCAACACCTTTTGAGGCTTCGA	CTCTATTGTAACGAGTATGTCGGATCAGAAATGGGAAAATAACAGTACTTRGCACTCATTCTACAGATACAAATGCAACCCAACACCTTTTGAGGCTTCGA	G	167	4	*	0	0
Gl_011858	_Specific_Class_I	Gl_011858_Specific_Class_I	#N/A	Contig2094	1151	51	TCCAAAAAGTCTTTGTGTAAGACCCTCAAATGCAGATGTCGAGCAGCAGG[G/A]AGCAGCTGCGGGGCGTCTTGTGGCTGCGCATTGGCCAAGTGCACGAATAA	TCCAAAAAGTCTTTGTGTAAGACCCTCAAATGCAGATGTCGAGCAGCAGGRAGCAGCTGCGGGGCGTCTTGTGGCTGCGCATTGGCCAAGTGCACGAATAA	A	29	16	Chr10	3170144	3170094
Gl_011861	_Specific_Class_I	Gl_011861_Specific_Class_I	#N/A	Contig2094	1530	51	TGGAAAATACAAGAGGAACAAGAAGAACAAACAAAATTTCAGGTTAGCCC[G/T]TATAGTATATATTTCCAAGTACCCTGGAAAATTTTCTGAAAGTGTACGAG	TGGAAAATACAAGAGGAACAAGAAGAACAAACAAAATTTCAGGTTAGCCCKTATAGTATATATTTCCAAGTACCCTGGAAAATTTTCTGAAAGTGTACGAG	T	12	16	Chr10	3169662	3169612
Gl_011862	_Specific_Class_I	Gl_011862_Specific_Class_I	#N/A	Contig2094	1603	51	CCTGGAAAATTTTCTGAAAGTGTACGAGTTACTTGCTCGAAAGCATTGTA[C/G]TCAGGCGAACTATAGCATTGGCTACTAGAGGTATTCCTTTACTAAGTTTC	CCTGGAAAATTTTCTGAAAGTGTACGAGTTACTTGCTCGAAAGCATTGTASTCAGGCGAACTATAGCATTGGCTACTAGAGGTATTCCTTTACTAAGTTTC	G	22	16	Chr10	3169589	3169539
Gl_011865	_Specific_Class_I	Gl_011865_Specific_Class_I	#N/A	Contig2095	119	51	ATGGGGATTGTCACCATCTATTCATTTTATAAGTTCAAATCATACAACTT[G/C]TAAGAAATCAAAGGCTAATAGTGGTATTGCCAACTCTATCCAAGCCTTCC	ATGGGGATTGTCACCATCTATTCATTTTATAAGTTCAAATCATACAACTTSTAAGAAATCAAAGGCTAATAGTGGTATTGCCAACTCTATCCAAGCCTTCC	C	134	0	Chr08	53892382	53892432
Gl_011866	_Specific_Class_I	Gl_011866_Specific_Class_I	#N/A	Contig2095	274	51	CTCAAGTCAGGATACTTAAGCTGCTCGGTTTTCATCCAATCCGACAGAAT[A/G]TCTGCTTGATCGTTAGATGGCAATGCTAGTACTAACGAAACGATCGCCCC	CTCAAGTCAGGATACTTAAGCTGCTCGGTTTTCATCCAATCCGACAGAATRTCTGCTTGATCGTTAGATGGCAATGCTAGTACTAACGAAACGATCGCCCC	G	131	0	Chr08	53892537	53892587
Gl_011868	_Specific_Class_I	Gl_011868_Specific_Class_I	#N/A	Contig2095	505	51	GGTGCAGGGAGAATCACGTTTCCATAGCCGACAGCTTCCAGAACTTTCCC[G/A]GTCACTTCTATAAGCTTCACTTTCAAAACCCACATTGCATTATCAAGTTT	GGTGCAGGGAGAATCACGTTTCCATAGCCGACAGCTTCCAGAACTTTCCCRGTCACTTCTATAAGCTTCACTTTCAAAACCCACATTGCATTATCAAGTTT	A	87	0	Chr08	53892768	53892818
Gl_011869	_Specific_Class_I	Gl_011869_Specific_Class_I	#N/A	Contig2095	1176	51	ACCGAGAGCAGATTGAACCGAGTCCAAGGAATCCAAAAGTGAATTGGTGG[G/A]GAGATACAGTAATCTCAAAAGGTTAACATGATGATCATAAGTAGAGTCCG	ACCGAGAGCAGATTGAACCGAGTCCAAGGAATCCAAAAGTGAATTGGTGGRGAGATACAGTAATCTCAAAAGGTTAACATGATGATCATAAGTAGAGTCCG	A	11	0	Chr08	53893439	53893489
Gl_011879	_Specific_Class_I	Gl_011879_Specific_Class_I	#N/A	Contig2100	75	51	AATCCTCCAAATACATGAAAATCTTGAAAAAGAAAGAAATTGGAAATATA[A/C]CATAGCAAAGAGTATAACTATATATACAAATTTAAGCTAAGGCAGTCATA	AATCCTCCAAATACATGAAAATCTTGAAAAAGAAAGAAATTGGAAATATAMCATAGCAAAGAGTATAACTATATATACAAATTTAAGCTAAGGCAGTCATA	C	13	16	Chr12	32494121	32494071
Gl_011880	_Specific_Class_I	Gl_011880_Specific_Class_I	#N/A	Contig2100	364	51	AAATTATTATCCAGGACGAATTCGGCCCATCCTTTGCTGAACTTCAAATT[G/T]TCATTACAATAAACGCATTGAACCGGCCACTTTTTCCCTTCCGGTATCTG	AAATTATTATCCAGGACGAATTCGGCCCATCCTTTGCTGAACTTCAAATTKTCATTACAATAAACGCATTGAACCGGCCACTTTTTCCCTTCCGGTATCTG	T	11	16	Chr12	32493832	32493782
Gl_011882	_Specific_Class_I	Gl_011882_Specific_Class_I	#N/A	Contig2100	556	51	CGCAATATAATCCTGCAGAAAGGATTGTCCGGTTTGAACATCGAAGCCGC[G/A]TGAAATGCCCCCTGTTTTTCTTCTGCCGTAACATCTCTCCTTCTCCGAAG	CGCAATATAATCCTGCAGAAAGGATTGTCCGGTTTGAACATCGAAGCCGCRTGAAATGCCCCCTGTTTTTCTTCTGCCGTAACATCTCTCCTTCTCCGAAG	A	10	4	*	0	0
Gl_011888	_Specific_Class_I	Gl_011888_Specific_Class_I	#N/A	Contig2101	263	51	TGTAATATTTTGTACAACATACATAGAGAGTCAATCCCACAGCACTAAGC[A/G]CAGCAAGCAGCAAAAAAAAGTAATCAAGATGTGCTCTATTCAGATTATTT	TGTAATATTTTGTACAACATACATAGAGAGTCAATCCCACAGCACTAAGCRCAGCAAGCAGCAAAAAAAAGTAATCAAGATGTGCTCTATTCAGATTATTT	G	92	0	Chr05	22767952	22768002
Gl_011889	_Specific_Class_I	Gl_011889_Specific_Class_I	#N/A	Contig2101	331	51	AAGTAATCAAGATGTGCTCTATTCAGATTATTTGCAAACCAGCTATCTCG[A/G]CCATCCCCACTGGTCAAGTTCTCGATGGCGGAGATGAGAAAACTACTTAA	AAGTAATCAAGATGTGCTCTATTCAGATTATTTGCAAACCAGCTATCTCGRCCATCCCCACTGGTCAAGTTCTCGATGGCGGAGATGAGAAAACTACTTAA	G	117	0	Chr05	22768020	22768070
Gl_011912	_Specific_Class_I	Gl_011912_Specific_Class_I	#N/A	Contig2103	890	51	TGAAACAATTCTCAAACAAATCCTTTTTGTATCATAGAGTAGGAAAATGC[C/T]CTGTTTTTTCAATTACATGCACATTTCAATCTTGAAAAGAAAATTCAATT	TGAAACAATTCTCAAACAAATCCTTTTTGTATCATAGAGTAGGAAAATGCYCTGTTTTTTCAATTACATGCACATTTCAATCTTGAAAAGAAAATTCAATT	T	30	16	Chr01	54421122	54421072
Gl_011916	_Specific_Class_I	Gl_011916_Specific_Class_I	#N/A	Contig2103	1145	51	TTCATTTTCACACGAGGTGTCCTTGGAGTTGAAAGTTATGATTCCAAAAC[C/T]GTAAAATCATTAGCAGATCTGTTTCATTGTGAGATTCTGGATTTATTTGC	TTCATTTTCACACGAGGTGTCCTTGGAGTTGAAAGTTATGATTCCAAAACYGTAAAATCATTAGCAGATCTGTTTCATTGTGAGATTCTGGATTTATTTGC	T	41	16	Chr01	54420867	54420817
Gl_011926	_Specific_Class_I	Gl_011926_Specific_Class_I	#N/A	Contig2104	544	51	TGATAATGTTGCCCATAATAGCAAACCACAGAGACCAAGTTATGCTTATT[C/T]TTGGGATCAATACCCCGATAAAGCACACTAATATCTATTTCATTAGTTAA	TGATAATGTTGCCCATAATAGCAAACCACAGAGACCAAGTTATGCTTATTYTTGGGATCAATACCCCGATAAAGCACACTAATATCTATTTCATTAGTTAA	T	16	4	*	0	0
Gl_011937	_Specific_Class_I	Gl_011937_Specific_Class_I	#N/A	Contig2107	170	51	ACATCCCACCTAGGGATCCAAAGTTCTGATTTCCGACTAGTCGAAACGAA[C/A]AGGATGAATCCTTCTCACTGCAAAAAAAAAAAAAAGCCAAAAAAACACCA	ACATCCCACCTAGGGATCCAAAGTTCTGATTTCCGACTAGTCGAAACGAAMAGGATGAATCCTTCTCACTGCAAAAAAAAAAAAAAGCCAAAAAAACACCA	A	111	4	*	0	0
Gl_011950	_Specific_Class_I	Gl_011950_Specific_Class_I	#N/A	Contig2111	177	51	ATTGATGCAATCAACATATTCACAGTGTAAAATGAATAAAAAGAAGAGAC[C/T]CTAACTTCCTTGTCGCAACAGGAGAAACATATCCACACATATCCATCCCC	ATTGATGCAATCAACATATTCACAGTGTAAAATGAATAAAAAGAAGAGACYCTAACTTCCTTGTCGCAACAGGAGAAACATATCCACACATATCCATCCCC	T	23	16	Chr07	18189925	18189875
Gl_011951	_Specific_Class_I	Gl_011951_Specific_Class_I	#N/A	Contig2111	232	51	CTTCCTTGTCGCAACAGGAGAAACATATCCACACATATCCATCCCCTTCA[T/C]GTGGGATTTTATTGTGCAACTTTGACACAAACACAGACGTGAAGAAAATA	CTTCCTTGTCGCAACAGGAGAAACATATCCACACATATCCATCCCCTTCAYGTGGGATTTTATTGTGCAACTTTGACACAAACACAGACGTGAAGAAAATA	C	33	16	Chr07	18189870	18189820
Gl_011953	_Specific_Class_I	Gl_011953_Specific_Class_I	#N/A	Contig2111	504	51	TTCATTCGAATTTCTAACTGCATCCTCAAGATCTACTCCGCCTAATTTTA[C/A]ATTCATTAAGGATTCATCTAAAAACAATTCCGGCAGAAGGATTTTCAAAG	TTCATTCGAATTTCTAACTGCATCCTCAAGATCTACTCCGCCTAATTTTAMATTCATTAAGGATTCATCTAAAAACAATTCCGGCAGAAGGATTTTCAAAG	A	45	16	Chr07	18189598	18189548
Gl_011954	_Specific_Class_I	Gl_011954_Specific_Class_I	#N/A	Contig2111	638	51	GGATCTCAACAGGTCGATTTATGTAAGAGATCTTCTCCCAACTATCAACT[C/T]GAGGAATCTCGTCCAAATCATCAAAATCCTTGCTTACGCTTAGAACATAT	GGATCTCAACAGGTCGATTTATGTAAGAGATCTTCTCCCAACTATCAACTYGAGGAATCTCGTCCAAATCATCAAAATCCTTGCTTACGCTTAGAACATAT	T	35	16	Chr07	18189242	18189192
Gl_011975	_Specific_Class_I	Gl_011975_Specific_Class_I	#N/A	Contig2114	588	51	CATGCAAGAATGCTTGAACAGTATGCAGATCTTGAGGAAAAACATATTCA[G/A]TTGCTTGCAAGGCATAGACGAATTCGAGAGGGAATAGATGATGTTAAAAA	CATGCAAGAATGCTTGAACAGTATGCAGATCTTGAGGAAAAACATATTCARTTGCTTGCAAGGCATAGACGAATTCGAGAGGGAATAGATGATGTTAAAAA	A	15	16	Chr09	44993288	44993238
Gl_011983	_Specific_Class_I	Gl_011983_Specific_Class_I	#N/A	Contig2114	1426	51	TAACAATTTCTCTCGTATAGCTCCGAAACTCTAGCAGTTTTTCTGTTCAT[C/T]TGGTTATTACCAGTTCTTGCCCATCTAGGTAGTGGGACCATTATCTTGGT	TAACAATTTCTCTCGTATAGCTCCGAAACTCTAGCAGTTTTTCTGTTCATYTGGTTATTACCAGTTCTTGCCCATCTAGGTAGTGGGACCATTATCTTGGT	T	57	16	Chr11	25170540	25170490
Gl_011993	_Specific_Class_I	Gl_011993_Specific_Class_I	#N/A	Contig2118	55	51	AATAAATAGAAGTAAATTACAAATAGATGGGAAGTCTACTTAGCTTATTA[G/C]TAAGAGATGATGATGTCTCTCTTTCAGCTTCCAACTTTACACCAAATTTT	AATAAATAGAAGTAAATTACAAATAGATGGGAAGTCTACTTAGCTTATTASTAAGAGATGATGATGTCTCTCTTTCAGCTTCCAACTTTACACCAAATTTT	C	17	4	*	0	0
Gl_011994	_Specific_Class_I	Gl_011994_Specific_Class_I	#N/A	Contig2118	150	51	AATTTTTCAGGCTTTGACAGACACCAAGGTCATTTTTTTCATCAAATTTA[G/A]GAAGAAACCTTGGAAACATCCTTGCTAGACCTATTGTACTTCATATGGCT	AATTTTTCAGGCTTTGACAGACACCAAGGTCATTTTTTTCATCAAATTTARGAAGAAACCTTGGAAACATCCTTGCTAGACCTATTGTACTTCATATGGCT	A	22	16	Chr02	955889	955839
Gl_011998	_Specific_Class_I	Gl_011998_Specific_Class_I	#N/A	Contig2121	104	51	TAGTTCAAAACAAAATTTCCAGATTAAGACAACTAAAAACAGGTAGTGTA[C/G]TTGTAACTTCAATTGAACTGATTATAATTATTATTCCATATATCTGACTT	TAGTTCAAAACAAAATTTCCAGATTAAGACAACTAAAAACAGGTAGTGTASTTGTAACTTCAATTGAACTGATTATAATTATTATTCCATATATCTGACTT	G	32	0	Chr09	27066020	27066070
Gl_012010	_Specific_Class_I	Gl_012010_Specific_Class_I	#N/A	Contig2123	519	51	AACTGCTGTGATGGGAATGGCAACATCCCCAAAATTTGAGAAGAAGTCCA[A/G]TGTCGGATTTACAAACTCGTACTCCTCTGCAAAGTAAGGATTGGGAACTG	AACTGCTGTGATGGGAATGGCAACATCCCCAAAATTTGAGAAGAAGTCCARTGTCGGATTTACAAACTCGTACTCCTCTGCAAAGTAAGGATTGGGAACTG	G	30	0	Chr11	7909245	7909295
Gl_012015	_Specific_Class_I	Gl_012015_Specific_Class_I	#N/A	Contig2123	984	51	GATCCGAGATTTCCACACCTTCTGGCAGAGCCTCAGAGTCAAAAGGAACA[T/C]CACCAGCACGAGAAGCTTCACCATGTAATCAATCAAATTCAGCCACTGAC	GATCCGAGATTTCCACACCTTCTGGCAGAGCCTCAGAGTCAAAAGGAACAYCACCAGCACGAGAAGCTTCACCATGTAATCAATCAAATTCAGCCACTGAC	C	12	0	Chr11	7909710	7909760
Gl_012016	_Specific_Class_I	Gl_012016_Specific_Class_I	#N/A	Contig2126	224	51	AAACGCATATATGATTCCGTTTCAAATTATCAATCTGAGATGAAAGAACC[A/G]ATATTTGGAAAGAAATCTCGCTCAGAGTTTGCCCTTCTATGGAACAAAAC	AAACGCATATATGATTCCGTTTCAAATTATCAATCTGAGATGAAAGAACCRATATTTGGAAAGAAATCTCGCTCAGAGTTTGCCCTTCTATGGAACAAAAC	G	67	4	*	0	0
Gl_012043	_Specific_Class_I	Gl_012043_Specific_Class_I	#N/A	Contig2133	177	51	CTGAAGACACCGTAATATGCAAAGACTGCATGCCCTGCATAATTGAGCAG[T/A]ATGCACTTTTTGCCGGCAGCCCTCTGCAGGACAATCGTAGAGAAGCATCA	CTGAAGACACCGTAATATGCAAAGACTGCATGCCCTGCATAATTGAGCAGWATGCACTTTTTGCCGGCAGCCCTCTGCAGGACAATCGTAGAGAAGCATCA	A	18	16	Chr12	34396794	34396744
Gl_012048	_Specific_Class_I	Gl_012048_Specific_Class_I	#N/A	Contig2138	595	51	GTTTCGGGTTTGGCTTTTATGGTGTTTCCGAATACTCGACACGGGATTGG[G/A]TACTCTTCATCCACTGATTCTTCCGATAAGTACTCTTCGGACGATGACTC	GTTTCGGGTTTGGCTTTTATGGTGTTTCCGAATACTCGACACGGGATTGGRTACTCTTCATCCACTGATTCTTCCGATAAGTACTCTTCGGACGATGACTC	A	10	16	Chr06	49850033	49849983
Gl_012053	_Specific_Class_I	Gl_012053_Specific_Class_I	#N/A	Contig2139	369	51	CCTGCACATACTTCTTTTTTTTACTGCAATTTGATACGATCGAGACTTTC[C/T]GACACCGTTCTCATCCTAGGTCGCATCTCCGGATCAAGTTCAGTGCAATT	CCTGCACATACTTCTTTTTTTTACTGCAATTTGATACGATCGAGACTTTCYGACACCGTTCTCATCCTAGGTCGCATCTCCGGATCAAGTTCAGTGCAATT	T	44	4	*	0	0
Gl_012055	_Specific_Class_I	Gl_012055_Specific_Class_I	#N/A	Contig2139	648	51	AATAGCACAATCCCGAATGAGTACACATCGCATTTCTGAGTAAACTTGCT[T/A]CCATATACTCGAGCCTCGGGTGCAAGGTAAGAATTAGGAGTTGAAATTCT	AATAGCACAATCCCGAATGAGTACACATCGCATTTCTGAGTAAACTTGCTWCCATATACTCGAGCCTCGGGTGCAAGGTAAGAATTAGGAGTTGAAATTCT	A	38	0	Chr02	58818362	58818412
Gl_012070	_Specific_Class_I	Gl_012070_Specific_Class_I	#N/A	Contig2141	1048	51	CAAAATCTGACAGCAAATTCATCGAATTCAAGTGTCATGTCCATTGAGAA[A/T]ATAGCTGAACAAAATTTGAGCTGTTTCCTTGACATGAATGTATCCTGTTT	CAAAATCTGACAGCAAATTCATCGAATTCAAGTGTCATGTCCATTGAGAAWATAGCTGAACAAAATTTGAGCTGTTTCCTTGACATGAATGTATCCTGTTT	T	11	16	Chr11	596855	596805
Gl_012111	_Specific_Class_I	Gl_012111_Specific_Class_I	#N/A	Contig2145	746	51	CTCTTGCCCTTAGGTCTCGGCCGGCGGCTCTCACTACAATCTTCAGACTT[T/C]ACCAGTTGGTCATCGTTAGAACCTGTTTGGTTGTGGGAAGAAGAAACATT	CTCTTGCCCTTAGGTCTCGGCCGGCGGCTCTCACTACAATCTTCAGACTTYACCAGTTGGTCATCGTTAGAACCTGTTTGGTTGTGGGAAGAAGAAACATT	C	42	0	Chr13	558288	558338
Gl_012135	_Specific_Class_I	Gl_012135_Specific_Class_I	#N/A	Contig2148	2032	51	GTGAAGGATGTTCTTGATTGGGCTTACAAAGAATGGATGGAAGGCCATCC[G/A]GAGAACGTAGTAGATAAAAGACTCAAGAACGAAGTGGATGCTGAGGAATT	GTGAAGGATGTTCTTGATTGGGCTTACAAAGAATGGATGGAAGGCCATCCRGAGAACGTAGTAGATAAAAGACTCAAGAACGAAGTGGATGCTGAGGAATT	A	23	16	Chr03	29259659	29259609
Gl_012136	_Specific_Class_I	Gl_012136_Specific_Class_I	#N/A	Contig2148	2366	51	TAGAGCTAACATTCTCACCTATAACAATGAGGTTTTGTTCCATAGGGCAT[T/A]TGCTCTTTTTCCCTACTGATGTTAGTGGAAAAGCATCTTTTGTCAAATTG	TAGAGCTAACATTCTCACCTATAACAATGAGGTTTTGTTCCATAGGGCATWTGCTCTTTTTCCCTACTGATGTTAGTGGAAAAGCATCTTTTGTCAAATTG	A	60	16	Chr03	29259325	29259275
Gl_012150	_Specific_Class_I	Gl_012150_Specific_Class_I	#N/A	Contig2151	1001	51	CCAAAAGCGCGCCAAGTGAGAGTGCCAAGCAAGAACGCAGCACAAATTCC[G/A]GAGAGAGAAAGCCCCGCCACTAAAAGTGGGGTGCCGACGACGAAGATCAA	CCAAAAGCGCGCCAAGTGAGAGTGCCAAGCAAGAACGCAGCACAAATTCCRGAGAGAGAAAGCCCCGCCACTAAAAGTGGGGTGCCGACGACGAAGATCAA	A	30	16	Chr07	55404736	55404686
Gl_012153	_Specific_Class_I	Gl_012153_Specific_Class_I	#N/A	Contig2151	1219	51	GGGAATGGGATTTATAGGGTTAGGATTAAGAAGGAATGGGGATCTTTTTG[G/C]GAGGGAATGTGGGAAATGGAGAGAAGGGATCGAAGGGGATTTGATGTGAA	GGGAATGGGATTTATAGGGTTAGGATTAAGAAGGAATGGGGATCTTTTTGSGAGGGAATGTGGGAAATGGAGAGAAGGGATCGAAGGGGATTTGATGTGAA	C	36	16	Chr07	55404518	55404468
Gl_012154	_Specific_Class_I	Gl_012154_Specific_Class_I	#N/A	Contig2151	1274	51	GAATGTGGGAAATGGAGAGAAGGGATCGAAGGGGATTTGATGTGAATCTG[A/T]TGCAGAGTATTTGACCATGCCATTTTCATGAGCTGGGTTTTTTTTTTTTT	GAATGTGGGAAATGGAGAGAAGGGATCGAAGGGGATTTGATGTGAATCTGWTGCAGAGTATTTGACCATGCCATTTTCATGAGCTGGGTTTTTTTTTTTTT	T	11	16	Chr07	55404463	55404413
Gl_012155	_Specific_Class_I	Gl_012155_Specific_Class_I	#N/A	Contig2152	208	51	ATCATACTTGTCCAGAGGAAGGTAAGTTGAGGGAAAATATTCAGAAGGAC[C/A]AGGGACGCTTACCACTTCTTCATGATATATCCCATAATTATGCCGAGCAA	ATCATACTTGTCCAGAGGAAGGTAAGTTGAGGGAAAATATTCAGAAGGACMAGGGACGCTTACCACTTCTTCATGATATATCCCATAATTATGCCGAGCAA	A	178	16	Chr08	52166525	52166475
Gl_012157	_Specific_Class_I	Gl_012157_Specific_Class_I	#N/A	Contig2153	732	51	GATTCTCAGAGGTTATCCCGGACAACATACATGGAGGACGATCTTGAAAC[C/T]GGAGGGGATATAAATCTTCATTTTGATGATGTATATAGTAGACCTCCTGA	GATTCTCAGAGGTTATCCCGGACAACATACATGGAGGACGATCTTGAAACYGGAGGGGATATAAATCTTCATTTTGATGATGTATATAGTAGACCTCCTGA	T	35	16	Chr04	7814301	7814251
Gl_012178	_Specific_Class_I	Gl_012178_Specific_Class_I	#N/A	Contig2159	280	51	GCTTGTTCTTCTATTCCGAGATATTGGATGCCGTGATGTGCCTTTAATGA[G/A]TGGTTCTTCAAGATGCATAAACTCTTCGTTTGCGTCTTCCTTCTTGCATA	GCTTGTTCTTCTATTCCGAGATATTGGATGCCGTGATGTGCCTTTAATGARTGGTTCTTCAAGATGCATAAACTCTTCGTTTGCGTCTTCCTTCTTGCATA	A	26	0	Chr12	15219787	15219837
Gl_012182	_Specific_Class_I	Gl_012182_Specific_Class_I	#N/A	Contig2160	315	51	GCTGCTGCCATGGCAGATTTCGAACTAGACTGGAGATCTTTGGCAGGTTT[C/T]GATTCTGCACTGATGGCAATCTTCCCCATTCCAACCTCCATTGCCTCTCT	GCTGCTGCCATGGCAGATTTCGAACTAGACTGGAGATCTTTGGCAGGTTTYGATTCTGCACTGATGGCAATCTTCCCCATTCCAACCTCCATTGCCTCTCT	T	45	16	Chr09	61536722	61536672
Gl_012188	_Specific_Class_I	Gl_012188_Specific_Class_I	#N/A	Contig2163	118	51	CTTCCCTCTGCCTGTCTTTCTTACACAACACAAAACTTGGCTCTGCACAA[C/T]ATGCAAAATCAAGACATGAATCTGGTTCTATCAACTGATGCTAAGCCTAG	CTTCCCTCTGCCTGTCTTTCTTACACAACACAAAACTTGGCTCTGCACAAYATGCAAAATCAAGACATGAATCTGGTTCTATCAACTGATGCTAAGCCTAG	T	12	16	Chr05	38535097	38535047
Gl_012265	_Specific_Class_I	Gl_012265_Specific_Class_I	#N/A	Contig2173	128	51	ATCCCCACTCACTCCATCTTCAAACTCCTCGTTTCGTCCTCACCCAAGCC[A/T]CCCGTTTCCTGCTTCATTTCCACCGCCACCGCCACCGCCACTGCCGAGAA	ATCCCCACTCACTCCATCTTCAAACTCCTCGTTTCGTCCTCACCCAAGCCWCCCGTTTCCTGCTTCATTTCCACCGCCACCGCCACCGCCACTGCCGAGAA	T	13	4	*	0	0
Gl_012266	_Specific_Class_I	Gl_012266_Specific_Class_I	#N/A	Contig2173	353	51	GGAGTATCCTCCGCCGCCGCTTCGGGTCCGGGAACCGGATCCAGCGCAGC[C/A]GAAACGAAAACGGCGGAAAAGACGGCGTTTGATATAAAGCTGGAGAAATT	GGAGTATCCTCCGCCGCCGCTTCGGGTCCGGGAACCGGATCCAGCGCAGCMGAAACGAAAACGGCGGAAAAGACGGCGTTTGATATAAAGCTGGAGAAATT	A	13	0	Chr11	12692885	12692935
Gl_012267	_Specific_Class_I	Gl_012267_Specific_Class_I	#N/A	Contig2173	594	51	TTAAGAAGCTCCAAGAATTGGGTGCTACTGTGGTACTTGAATGATTTTAT[A/T]TATTTGACTAAAGGTGTAGAATAATTGTTGTTTTGATGAAATGGGAACTA	TTAAGAAGCTCCAAGAATTGGGTGCTACTGTGGTACTTGAATGATTTTATWTATTTGACTAAAGGTGTAGAATAATTGTTGTTTTGATGAAATGGGAACTA	T	14	0	Chr11	12693126	12693176
Gl_012273	_Specific_Class_I	Gl_012273_Specific_Class_I	#N/A	Contig2175	109	51	TCTCCTGGCTTCCTTCATATTCGTTGCTTTCGGAAGCAGTTATCTCTGAT[C/T]CCTCCGAGTACATCGACATCGTTTTTGCTCTCTTCTTTTCTTCTTCGTAT	TCTCCTGGCTTCCTTCATATTCGTTGCTTTCGGAAGCAGTTATCTCTGATYCCTCCGAGTACATCGACATCGTTTTTGCTCTCTTCTTTTCTTCTTCGTAT	T	12	0	Chr09	16999871	16999921
Gl_012286	_Specific_Class_I	Gl_012286_Specific_Class_I	#N/A	Contig2186	546	51	AAGTGAATTCAGAATTAGGGTTAGAATGGTCTGCCCTTGAAGGAGTATCT[C/T]GTGTCGATACACTTTTGAATCTGCCAAGGTTTGTTCCTGGAAAGGAGGAT	AAGTGAATTCAGAATTAGGGTTAGAATGGTCTGCCCTTGAAGGAGTATCTYGTGTCGATACACTTTTGAATCTGCCAAGGTTTGTTCCTGGAAAGGAGGAT	T	14	0	Chr10	32930895	32930945
Gl_012296	_Specific_Class_I	Gl_012296_Specific_Class_I	#N/A	Contig2188	1155	51	TATCTCAATCAAAAAGGGTTTCTTTTCCCTCCTTTTTGGAAGAACAGATT[G/T]AATGTGTGAAAATGAGAGCAAAAATGTAGCTATGATTAGACAGATTTCAA	TATCTCAATCAAAAAGGGTTTCTTTTCCCTCCTTTTTGGAAGAACAGATTKAATGTGTGAAAATGAGAGCAAAAATGTAGCTATGATTAGACAGATTTCAA	T	60	16	Chr01	8417165	8417115
Gl_012297	_Specific_Class_I	Gl_012297_Specific_Class_I	#N/A	Contig2188	1215	51	AAATGAGAGCAAAAATGTAGCTATGATTAGACAGATTTCAAAAACTATCT[A/T]ATGGTAGATTGTTTTCCTTTGGGATTTTGTTGTAGTTAATGTCGATTATG	AAATGAGAGCAAAAATGTAGCTATGATTAGACAGATTTCAAAAACTATCTWATGGTAGATTGTTTTCCTTTGGGATTTTGTTGTAGTTAATGTCGATTATG	T	80	16	Chr01	8417105	8417055
Gl_012304	_Specific_Class_I	Gl_012304_Specific_Class_I	#N/A	Contig2192	304	51	TTTGAAGAGTCTGGTTGAATACAAAGGCATATAACTTCGCAGATAGCTTT[C/G]AGGTCTTCGTATCTGAAATGTTTTAACTCCGGGTCTAATAGGTAAGACAT	TTTGAAGAGTCTGGTTGAATACAAAGGCATATAACTTCGCAGATAGCTTTSAGGTCTTCGTATCTGAAATGTTTTAACTCCGGGTCTAATAGGTAAGACAT	G	11	0	Chr03	42880469	42880519
Gl_012305	_Specific_Class_I	Gl_012305_Specific_Class_I	#N/A	Contig2192	480	51	ACTGATTATTTCAAGCATAAGTATACCGAATGCATGGATGTTTCCGTGGA[T/C]GTCTACATGGCGTTTTTCAACGGAATTAGGAAGTAGACAAACGGCTCCAT	ACTGATTATTTCAAGCATAAGTATACCGAATGCATGGATGTTTCCGTGGAYGTCTACATGGCGTTTTTCAACGGAATTAGGAAGTAGACAAACGGCTCCAT	C	11	0	Chr03	42880718	42880768
Gl_012306	_Specific_Class_I	Gl_012306_Specific_Class_I	#N/A	Contig2193	81	51	AGCTGATTTCCGGCCGCCGTTAAATCCTGTGAAAGTCCTTCAGATTCAGA[A/G]CAGTGAATCTGCACAACAACTACCTTCGAAGAATATGGCATCAGCAGCAG	AGCTGATTTCCGGCCGCCGTTAAATCCTGTGAAAGTCCTTCAGATTCAGARCAGTGAATCTGCACAACAACTACCTTCGAAGAATATGGCATCAGCAGCAG	G	11	16	Chr13	46322135	46322085
Gl_012312	_Specific_Class_I	Gl_012312_Specific_Class_I	#N/A	Contig2195	2068	51	TTGTGTGCCACCATTGGTGATAAGCTTTGCATGCGAGCCTACACCCCAAC[T/C]AGTAGCATTGATGAAGTTGGCCACTTTGATCTAGTCGTCAAGATTTACTT	TTGTGTGCCACCATTGGTGATAAGCTTTGCATGCGAGCCTACACCCCAACYAGTAGCATTGATGAAGTTGGCCACTTTGATCTAGTCGTCAAGATTTACTT	C	21	16	Chr05	12373328	12373278
Gl_012313	_Specific_Class_I	Gl_012313_Specific_Class_I	#N/A	Contig2195	2401	51	CCCAAGGACGAGACCGAGATGTATGTCGTGTACGCAAACCGAACCGAGGA[C/T]GACATTTTGCTGAAAGAGGAGCTCGACGACTGGGCTAAGAAGCATGATCG	CCCAAGGACGAGACCGAGATGTATGTCGTGTACGCAAACCGAACCGAGGAYGACATTTTGCTGAAAGAGGAGCTCGACGACTGGGCTAAGAAGCATGATCG	T	139	16	Chr05	12372995	12372945
Gl_012314	_Specific_Class_I	Gl_012314_Specific_Class_I	#N/A	Contig2195	2470	51	GAGCTCGACGACTGGGCTAAGAAGCATGATCGGTTGAAAGTATGGTACGT[C/T]GTACAAGAATCTATAAGGGAAGGATGGCAATATAGCACAGGTTTCATCAC	GAGCTCGACGACTGGGCTAAGAAGCATGATCGGTTGAAAGTATGGTACGTYGTACAAGAATCTATAAGGGAAGGATGGCAATATAGCACAGGTTTCATCAC	T	222	16	Chr05	12372926	12372876
Gl_012345	_Specific_Class_I	Gl_012345_Specific_Class_I	#N/A	Contig2201	1428	51	CCAGCTTAGTTGCATGATCTTCAGATTTATTGATAATCCATTTTTGGTGC[G/T]TTGTATCTTTTAACTTTGTATAATTTGTTCATATTCTTATTCCAATGTAC	CCAGCTTAGTTGCATGATCTTCAGATTTATTGATAATCCATTTTTGGTGCKTTGTATCTTTTAACTTTGTATAATTTGTTCATATTCTTATTCCAATGTAC	T	60	0	Chr02	4734785	4734835
Gl_012351	_Specific_Class_I	Gl_012351_Specific_Class_I	#N/A	Contig2203	1265	51	CTCGCTACGATCCTGCTCGTGCACCTACACCTATTGTTGAAGATGGCAGG[T/C]ATCGAATGTTTAAGAGGCTCGGTTTAGACAGGCTTGAGAGATCTGTATTT	CTCGCTACGATCCTGCTCGTGCACCTACACCTATTGTTGAAGATGGCAGGYATCGAATGTTTAAGAGGCTCGGTTTAGACAGGCTTGAGAGATCTGTATTT	C	98	16	Chr09	10238174	10238124
Gl_012367	_Specific_Class_I	Gl_012367_Specific_Class_I	#N/A	Contig2207	142	51	AGACAGTAGATGCCCTGATACTTTGCTTGCTTCAAATTGGCTCGAGCAGG[G/A]TTCTGGTTATGATAAGGACCAGACAATCATGATTGATGCCATAGCAACCC	AGACAGTAGATGCCCTGATACTTTGCTTGCTTCAAATTGGCTCGAGCAGGRTTCTGGTTATGATAAGGACCAGACAATCATGATTGATGCCATAGCAACCC	A	16	0	Chr12	2715005	2715055
Gl_012368	_Specific_Class_I	Gl_012368_Specific_Class_I	#N/A	Contig2208	80	51	GAGAAGCCAAGCAAATCTTATGGTGTTGTTTTACCTACAATGGATGAAGA[T/C]CATGAAGAATTTGTTTTCATTGAAGAAGATTATGATGTTGATGATAATCT	GAGAAGCCAAGCAAATCTTATGGTGTTGTTTTACCTACAATGGATGAAGAYCATGAAGAATTTGTTTTCATTGAAGAAGATTATGATGTTGATGATAATCT	C	11	0	Chr12	32878944	32878994
Gl_012379	_Specific_Class_I	Gl_012379_Specific_Class_I	#N/A	Contig2208	698	51	TCACATGATGGATCTGATGATCAAGACGATGTTGATGATGATTATGGATG[C/T]GATTTGGATGATGAATTGGTTCCAAAGGCATTGAGTGGGAAATTTGGAAG	TCACATGATGGATCTGATGATCAAGACGATGTTGATGATGATTATGGATGYGATTTGGATGATGAATTGGTTCCAAAGGCATTGAGTGGGAAATTTGGAAG	T	47	0	Chr12	32879562	32879612
Gl_012380	_Specific_Class_I	Gl_012380_Specific_Class_I	#N/A	Contig2208	809	51	AGGAAATTAGGGAAAAGGGCATTCGCGAAGATGAACACTTCAAAGAAATC[G/C]CCGTATCTGCATGTGAAGCCTGGATGCGTTCATGGAAAGCATGGGCTTGG	AGGAAATTAGGGAAAAGGGCATTCGCGAAGATGAACACTTCAAAGAAATCSCCGTATCTGCATGTGAAGCCTGGATGCGTTCATGGAAAGCATGGGCTTGG	C	89	0	Chr12	32879673	32879723
Gl_012405	_Specific_Class_I	Gl_012405_Specific_Class_I	#N/A	Contig2212	1109	51	GGCCACGGTGTGAAACCTGCAGCATTACGTTGTTTTGCCCATCTGCCTTC[A/G]AGGAAGCCTCGAGCCCGTCTAAGGTGAAAAAATCTGGTGCTAGGAAAAAG	GGCCACGGTGTGAAACCTGCAGCATTACGTTGTTTTGCCCATCTGCCTTCRAGGAAGCCTCGAGCCCGTCTAAGGTGAAAAAATCTGGTGCTAGGAAAAAG	G	67	16	Chr11	23692563	23692513
Gl_012416	_Specific_Class_I	Gl_012416_Specific_Class_I	#N/A	Contig2214	637	51	TCTTTTAGAATTGATGAATGCTGGGATTTGGACAGATAAAGTCTGTCATA[G/A]TGTAGATATTTTACAATAATGATGATTATAAACAATGTCATACATTGGAT	TCTTTTAGAATTGATGAATGCTGGGATTTGGACAGATAAAGTCTGTCATARTGTAGATATTTTACAATAATGATGATTATAAACAATGTCATACATTGGAT	A	13	4	*	0	0
Gl_012438	_Specific_Class_I	Gl_012438_Specific_Class_I	#N/A	Contig2217	2904	51	TTCCGGTGAACTCAATGATGATGAAGATCAAATAAGTGAGCGGACTTCTA[G/A]AATCCTTGCTGCTCATCATGCTATATCATTGGACTTGATTCGCAGAGGGT	TTCCGGTGAACTCAATGATGATGAAGATCAAATAAGTGAGCGGACTTCTARAATCCTTGCTGCTCATCATGCTATATCATTGGACTTGATTCGCAGAGGGT	A	16	0	Chr09	2586864	2586914
Gl_012439	_Specific_Class_I	Gl_012439_Specific_Class_I	#N/A	Contig2217	3010	51	GGAGAGAAAAGGCGGGTTAAAAAGTGTGGTTTGTTAGGAAATAACTTTAC[G/A]GTGGCATTGATGGTGCAACTTCGTGATCCTTTAAGAAACTATGAGCCAGT	GGAGAGAAAAGGCGGGTTAAAAAGTGTGGTTTGTTAGGAAATAACTTTACRGTGGCATTGATGGTGCAACTTCGTGATCCTTTAAGAAACTATGAGCCAGT	A	20	0	Chr09	2586970	2587020
Gl_012443	_Specific_Class_I	Gl_012443_Specific_Class_I	#N/A	Contig2217	3518	51	GGAGCATCTCGTCTCGTATTCATGGTACCGGAGCCAAATGGAAAGAATTG[G/T]CAGCCCTTAATCCCCATATTCGAAATCCCAATGTTATATTCCCCAATGAA	GGAGCATCTCGTCTCGTATTCATGGTACCGGAGCCAAATGGAAAGAATTGKCAGCCCTTAATCCCCATATTCGAAATCCCAATGTTATATTCCCCAATGAA	T	70	0	Chr09	2587478	2587528
Gl_012448	_Specific_Class_I	Gl_012448_Specific_Class_I	#N/A	Contig2219	176	51	TATTAAAAACTACAAAGAAAAAAAAAAGCCAAAAATCCATAGATTACAAA[G/C]GGCCTGTACATTTCTGCTTCTCTATCATAACCCCCAAAAATAAAGTAAAG	TATTAAAAACTACAAAGAAAAAAAAAAGCCAAAAATCCATAGATTACAAASGGCCTGTACATTTCTGCTTCTCTATCATAACCCCCAAAAATAAAGTAAAG	C	15	16	Chr05	49630608	49630558
Gl_012449	_Specific_Class_I	Gl_012449_Specific_Class_I	#N/A	Contig2219	271	51	GTAAAGAAAACGAAAAAGGAAAGGGAAAATACTGTCCATTGGAATAGGAC[G/A]AGAGAACTAGAAAAGAAGATACAACGGGAAATTTACAATAGCTTGTCAAG	GTAAAGAAAACGAAAAAGGAAAGGGAAAATACTGTCCATTGGAATAGGACRAGAGAACTAGAAAAGAAGATACAACGGGAAATTTACAATAGCTTGTCAAG	A	11	4	*	0	0
Gl_012467	_Specific_Class_I	Gl_012467_Specific_Class_I	#N/A	Contig2224	294	51	TCCCTAAAACTTACAAGCTTAAGGAGTGTTCCTGGAAGATCTCATTGTTA[T/C]AGACAAAGAGGAGGTGCCCTTGGTACGCGCATGAACCTTTTTGATCGGTT	TCCCTAAAACTTACAAGCTTAAGGAGTGTTCCTGGAAGATCTCATTGTTAYAGACAAAGAGGAGGTGCCCTTGGTACGCGCATGAACCTTTTTGATCGGTT	C	21	16	Chr11	21168540	21168490
Gl_012474	_Specific_Class_I	Gl_012474_Specific_Class_I	#N/A	Contig2224	1330	51	TGTCATGTTGCCCTTATAACCTAATGCCCACCAGCGGCAACGACCCATGT[T/G]TTTGGACCATGTATTCAATAGCTTGCTAATGTACAATACTACAAATAGTC	TGTCATGTTGCCCTTATAACCTAATGCCCACCAGCGGCAACGACCCATGTKTTTGGACCATGTATTCAATAGCTTGCTAATGTACAATACTACAAATAGTC	G	110	16	Chr11	21163397	21163347
Gl_012483	_Specific_Class_I	Gl_012483_Specific_Class_I	#N/A	Contig2226	178	51	TCAGCCTCCACTTCCACCACCGGTATCACCGCCATCCACCGCCACTACTT[G/A]TAGCTTTTACAAGCCTCCAAGCTCAGCACACAAGGTTTCGTCCCCGTTTC	TCAGCCTCCACTTCCACCACCGGTATCACCGCCATCCACCGCCACTACTTRTAGCTTTTACAAGCCTCCAAGCTCAGCACACAAGGTTTCGTCCCCGTTTC	A	11	16	Chr09	20595123	20595073
Gl_012484	_Specific_Class_I	Gl_012484_Specific_Class_I	#N/A	Contig2226	361	51	GCCGCTTTTGGAGCCAACCCTTGTTGAAGAAGTTTCAATGGACGACGATG[A/G]CAAGGAAGATGAGCTGCTTCTTTTTGATGACTTCGAAGATGATGAATTGA	GCCGCTTTTGGAGCCAACCCTTGTTGAAGAAGTTTCAATGGACGACGATGRCAAGGAAGATGAGCTGCTTCTTTTTGATGACTTCGAAGATGATGAATTGA	G	21	4	*	0	0
Gl_012489	_Specific_Class_I	Gl_012489_Specific_Class_I	#N/A	Contig2226	842	51	GTAGTTCGAATACCACAGGATCTAGACCGGTTCAAGGACCGCTCTCTGTA[C/T]GTGAAATATGTGACTGAGGTAGCTGACAGCGGTAAACTTTCGGAAGCTGA	GTAGTTCGAATACCACAGGATCTAGACCGGTTCAAGGACCGCTCTCTGTAYGTGAAATATGTGACTGAGGTAGCTGACAGCGGTAAACTTTCGGAAGCTGA	T	60	16	Chr09	20592756	20592706
Gl_012495	_Specific_Class_I	Gl_012495_Specific_Class_I	#N/A	Contig2226	1186	51	TGGTGATTTTTATTAACATTATCATCCAGCCTTTGAAATTGACTCTCTCA[G/A]TCTGTCTCCAAGTATGTGTTGTAAAGATATGTTCATCACTGTATTTAATT	TGGTGATTTTTATTAACATTATCATCCAGCCTTTGAAATTGACTCTCTCARTCTGTCTCCAAGTATGTGTTGTAAAGATATGTTCATCACTGTATTTAATT	A	69	16	Chr09	20592412	20592362
Gl_012498	_Specific_Class_I	Gl_012498_Specific_Class_I	#N/A	Contig2227	1850	51	TACGACAATCGTCTGATGATCGGTCAAAAGGATCCGACGGTCATACTCCT[G/A]CGGAATCTAGAACCCCACCGAGATCCTCCACACCGTAGCATAATGTGCAC	TACGACAATCGTCTGATGATCGGTCAAAAGGATCCGACGGTCATACTCCTRCGGAATCTAGAACCCCACCGAGATCCTCCACACCGTAGCATAATGTGCAC	A	26	16	Chr10	8751418	8751368
Gl_012499	_Specific_Class_I	Gl_012499_Specific_Class_I	#N/A	Contig2228	155	51	TAGACAAACTTCTGCTGTGCTATGTTCTGTGACGGTAATTGGTTACTCGA[A/G]ATAAACCCGAGGGTTCTAATTCGCTCTGGGACTCATGTGACTCCAGGTTT	TAGACAAACTTCTGCTGTGCTATGTTCTGTGACGGTAATTGGTTACTCGARATAAACCCGAGGGTTCTAATTCGCTCTGGGACTCATGTGACTCCAGGTTT	G	11	0	Chr13	49527781	49527831
Gl_012503	_Specific_Class_I	Gl_012503_Specific_Class_I	#N/A	Contig2229	820	51	CATTCCAATCAGGAGACCAGTTCCTGTAAAGAGCCCAGACATCCCCCTTC[C/A]TAGGATATATTCTAATTACTCCACGCAAGCCTTTTGTCCACTGAACCTTG	CATTCCAATCAGGAGACCAGTTCCTGTAAAGAGCCCAGACATCCCCCTTCMTAGGATATATTCTAATTACTCCACGCAAGCCTTTTGTCCACTGAACCTTG	A	18	0	Chr06	45789260	45789310
Gl_012505	_Specific_Class_I	Gl_012505_Specific_Class_I	#N/A	Contig2229	975	51	CCACAAGTTTTGGAGAAACCAGAGCCTACCCAGTCCAGCTCACCAAATTC[A/G]CTGTTGCTCCTAGAATTGAGCCAACTGATTTTCATCTTAAAAGGCTTCAA	CCACAAGTTTTGGAGAAACCAGAGCCTACCCAGTCCAGCTCACCAAATTCRCTGTTGCTCCTAGAATTGAGCCAACTGATTTTCATCTTAAAAGGCTTCAA	G	12	0	Chr06	45789415	45789465
Gl_012521	_Specific_Class_I	Gl_012521_Specific_Class_I	#N/A	Contig2231	69	51	AACAGCAAAAAAGTATATATTTGCTCTCTTAAACTGGTAAAAAAAAAAAA[G/A]AAAAGAGAAGAGAAGAACCAGAAAGTGTGCGTGTGCGTGTGCGTGAACAT	AACAGCAAAAAAGTATATATTTGCTCTCTTAAACTGGTAAAAAAAAAAAARAAAAGAGAAGAGAAGAACCAGAAAGTGTGCGTGTGCGTGTGCGTGAACAT	A	10	4	*	0	0
Gl_012524	_Specific_Class_I	Gl_012524_Specific_Class_I	#N/A	Contig2232	1835	51	AAAAGGGCTCAGGTTCGAGGTTTTCATATCCAAAAATGCCATGCTTCACT[A/T]GTTCTTTGTTGGCAACAAAAGGAACTTATCTCAGCTTCAGCTTGGAGGTG	AAAAGGGCTCAGGTTCGAGGTTTTCATATCCAAAAATGCCATGCTTCACTWGTTCTTTGTTGGCAACAAAAGGAACTTATCTCAGCTTCAGCTTGGAGGTG	T	32	0	Chr03	44218980	44219030
Gl_012528	_Specific_Class_I	Gl_012528_Specific_Class_I	#N/A	Contig2232	1977	51	TTTTTTTAATTTAGCAACTCACAATCTATATATCGACTCTAGCTCGTAGT[G/A]CGAATTTAACTCGAATATCATTTACTAAACTATGCTATGCTTTTTTTTAT	TTTTTTTAATTTAGCAACTCACAATCTATATATCGACTCTAGCTCGTAGTRCGAATTTAACTCGAATATCATTTACTAAACTATGCTATGCTTTTTTTTAT	A	48	0	Chr03	44219123	44219173
Gl_012542	_Specific_Class_I	Gl_012542_Specific_Class_I	#N/A	Contig2237	73	51	TACTTCAAGTATGATTCTTCAAAGAAATGAAATAACATATGTCTATAATG[G/T]TCAATGTCCTCCCATCTCCCAAACAATAACTTAACCAATGTCAAAATTGT	TACTTCAAGTATGATTCTTCAAAGAAATGAAATAACATATGTCTATAATGKTCAATGTCCTCCCATCTCCCAAACAATAACTTAACCAATGTCAAAATTGT	T	133	16	Chr11	50133769	50133719
Gl_012549	_Specific_Class_I	Gl_012549_Specific_Class_I	#N/A	Contig2241	93	51	CTTTTACATGATTGATACACTTTGTTGCCTATTGATTTGCATATGATCAC[A/T]TCTACAATGATGCCTTCTTTATGAACAAGGTGTCAAATTACAAAACCTAC	CTTTTACATGATTGATACACTTTGTTGCCTATTGATTTGCATATGATCACWTCTACAATGATGCCTTCTTTATGAACAAGGTGTCAAATTACAAAACCTAC	T	21	16	Chr02	61888382	61888332
Gl_012550	_Specific_Class_I	Gl_012550_Specific_Class_I	#N/A	Contig2241	234	51	AAAGGGTAAGAGAAGGGAAAAACCAAAACAAAAAGAAGAGTAAAACCCCA[T/C]CAAATCCTATTTCTAAATTTAGTACTGCTTTGCCTGGTTTAACTGTCAAC	AAAGGGTAAGAGAAGGGAAAAACCAAAACAAAAAGAAGAGTAAAACCCCAYCAAATCCTATTTCTAAATTTAGTACTGCTTTGCCTGGTTTAACTGTCAAC	C	16	16	Chr02	61888241	61888191
Gl_012551	_Specific_Class_I	Gl_012551_Specific_Class_I	#N/A	Contig2241	363	51	CGATTATCGGTTGTTGTAACGACGGTAATGGTCTTTTTCGCAAGGTGACG[G/A]CATCTGTGTGGTAGGATAACTTAAAAAGGGTATCATATGGTAAGCATTTA	CGATTATCGGTTGTTGTAACGACGGTAATGGTCTTTTTCGCAAGGTGACGRCATCTGTGTGGTAGGATAACTTAAAAAGGGTATCATATGGTAAGCATTTA	A	32	16	Chr02	61888112	61888062
Gl_012564	_Specific_Class_I	Gl_012564_Specific_Class_I	#N/A	Contig2243	171	51	GTAAGATGATGATAATGGAATGGGATCAACAGCAAGAGAACCAAAGCCAA[A/G]ACCAGAGAGAAGATAGTGTGAATCTCAATGTGAACAATGGAGTAATGTAT	GTAAGATGATGATAATGGAATGGGATCAACAGCAAGAGAACCAAAGCCAARACCAGAGAGAAGATAGTGTGAATCTCAATGTGAACAATGGAGTAATGTAT	G	54	16	Chr03	126849	126799
Gl_012565	_Specific_Class_I	Gl_012565_Specific_Class_I	#N/A	Contig2243	682	51	TCATAATAATGCAGGTGAATCAGAGGTAGAGACAGAAGTTGAGTCGCCAA[G/A]GACAAAACCAGAGAATCTTCTGCTTGTATCAGAGGGTCAAGGTCAACATC	TCATAATAATGCAGGTGAATCAGAGGTAGAGACAGAAGTTGAGTCGCCAARGACAAAACCAGAGAATCTTCTGCTTGTATCAGAGGGTCAAGGTCAACATC	A	192	16	Chr03	125654	125604
Gl_012599	_Specific_Class_I	Gl_012599_Specific_Class_I	#N/A	Contig2250	220	51	ACTGATATCCAAATGGCTAAACAGGCTTTATCTGATGCATTGTCACCAGA[T/G]AAATCAAGTGGTTTAGCTTCAAAACCAAGAGGATATGCATCAAGCACTGA	ACTGATATCCAAATGGCTAAACAGGCTTTATCTGATGCATTGTCACCAGAKAAATCAAGTGGTTTAGCTTCAAAACCAAGAGGATATGCATCAAGCACTGA	G	74	16	Chr06	4075902	4075852
Gl_012600	_Specific_Class_I	Gl_012600_Specific_Class_I	#N/A	Contig2250	287	51	CTTCAAAACCAAGAGGATATGCATCAAGCACTGAGAATATAGCTAAGTTA[C/T]TGAAGAAATGGATGAGAAATCCACCAAAACCTGCTTCAAGTGATAATATG	CTTCAAAACCAAGAGGATATGCATCAAGCACTGAGAATATAGCTAAGTTAYTGAAGAAATGGATGAGAAATCCACCAAAACCTGCTTCAAGTGATAATATG	T	84	16	Chr06	4075835	4075785
Gl_012601	_Specific_Class_I	Gl_012601_Specific_Class_I	#N/A	Contig2250	415	51	AATAAAAGCAGCAACAGCATTGAAATGTCTGAGGTTTTTGAGTCATTGGA[T/A]GTGTTTGAATCATTTGATTCTTCAAATTCTGATTTCTCACAATCTCTGTC	AATAAAAGCAGCAACAGCATTGAAATGTCTGAGGTTTTTGAGTCATTGGAWGTGTTTGAATCATTTGATTCTTCAAATTCTGATTTCTCACAATCTCTGTC	A	90	16	Chr06	4075707	4075657
Gl_012621	_Specific_Class_I	Gl_012621_Specific_Class_I	#N/A	Contig2255	230	51	AATGGTGACACCAATCTGTTAGCCAAATGGGAAGGTGAAAATGATCTGCC[A/G]TCACTTCTTTGCAAACTTTTTCTGCTCTTCAATGGTGAAACCAATCTATT	AATGGTGACACCAATCTGTTAGCCAAATGGGAAGGTGAAAATGATCTGCCRTCACTTCTTTGCAAACTTTTTCTGCTCTTCAATGGTGAAACCAATCTATT	G	39	0	Chr07	50714221	50714271
Gl_012622	_Specific_Class_I	Gl_012622_Specific_Class_I	#N/A	Contig2255	602	51	ACAGTCTTTTTAGCCCATGGCCTATTCCTTGGTGACACCCTATTGGCCAT[T/A]AGTCTATTGTTTTCCTTATCAAGTTCCTTGAATTTGGGAGAAGAAACCTT	ACAGTCTTTTTAGCCCATGGCCTATTCCTTGGTGACACCCTATTGGCCATWAGTCTATTGTTTTCCTTATCAAGTTCCTTGAATTTGGGAGAAGAAACCTT	A	11	0	Chr07	50714593	50714643
Gl_012624	_Specific_Class_I	Gl_012624_Specific_Class_I	#N/A	Contig2256	105	51	TGTTAACAGCACTCAACAATGGCGACCACCCTTTTCTTCCTCCTATTTTT[C/T]ACCCCCTTCCTCTACTCCGCCGCCGCACCAAATCACAATGCACCGCAAGA	TGTTAACAGCACTCAACAATGGCGACCACCCTTTTCTTCCTCCTATTTTTYACCCCCTTCCTCTACTCCGCCGCCGCACCAAATCACAATGCACCGCAAGA	T	14	16	Chr01	1586860	1586810
Gl_012625	_Specific_Class_I	Gl_012625_Specific_Class_I	#N/A	Contig2256	317	51	TAAAGTCGGCCTCGCCCGCGCCCTCAAAGCTTCGACCTACTTAAAAACCA[G/A]CGTCACGGGGAAAAGCAAAAGGGAACGAGCGGCTCTAAGCGACTGCGTGG	TAAAGTCGGCCTCGCCCGCGCCCTCAAAGCTTCGACCTACTTAAAAACCARCGTCACGGGGAAAAGCAAAAGGGAACGAGCGGCTCTAAGCGACTGCGTGG	A	15	16	Chr01	1586648	1586598
Gl_012626	_Specific_Class_I	Gl_012626_Specific_Class_I	#N/A	Contig2256	660	51	CTTGACGAAAGTGGTGGTCTGAACCGTTGATCATGATGAATTGGACGGTT[G/C]TGATTTTATCTGGCTTATTGATGTTTATCGTGTTCTTTTTTTTTTTATCT	CTTGACGAAAGTGGTGGTCTGAACCGTTGATCATGATGAATTGGACGGTTSTGATTTTATCTGGCTTATTGATGTTTATCGTGTTCTTTTTTTTTTTATCT	C	10	16	Chr01	1586304	1586254
Gl_012701	_Specific_Class_I	Gl_012701_Specific_Class_I	#N/A	Contig2268	2643	51	TTGAAGGGACATTGGCTTGTGACGGAATGATACGTTTTAGAAGGTAATAT[C/A]ATATCATATCATGTAGGAGCTATAATACCAAGTTCTTCCTTGAACTCTGT	TTGAAGGGACATTGGCTTGTGACGGAATGATACGTTTTAGAAGGTAATATMATATCATATCATGTAGGAGCTATAATACCAAGTTCTTCCTTGAACTCTGT	A	48	16	Chr08	54686703	54686653
Gl_012702	_Specific_Class_I	Gl_012702_Specific_Class_I	#N/A	Contig2269	191	51	ATTTAGTGAAGGAGCTGAGTTTTGATCTTCTTGGAAACAGGGTCTGGTGA[T/G]GAAACTCCCCATGAATCGTTGGATTCATCAGAAATAAACAACAAATCTAT	ATTTAGTGAAGGAGCTGAGTTTTGATCTTCTTGGAAACAGGGTCTGGTGAKGAAACTCCCCATGAATCGTTGGATTCATCAGAAATAAACAACAAATCTAT	G	10	0	Chr02	21074233	21074283
Gl_012718	_Specific_Class_I	Gl_012718_Specific_Class_I	#N/A	Contig2271	266	51	GCCAACAAGACAAATTACCATATACATTTATAATATCTACATCTTCTTCA[G/A]TTCCGCTAGAAATTCGTGAAGATCATCCAACTTTGCGTTCGAAAGGCCCT	GCCAACAAGACAAATTACCATATACATTTATAATATCTACATCTTCTTCARTTCCGCTAGAAATTCGTGAAGATCATCCAACTTTGCGTTCGAAAGGCCCT	A	100	16	Chr07	2867181	2867131
Gl_012735	_Specific_Class_I	Gl_012735_Specific_Class_I	#N/A	Contig2272	1598	51	CCCACGGAGTTGAATTGTAGTCTGCTTTTCAAGGAACAAAAATTGAAGGT[A/G]TAATTATTTCCTTTTCCTTGTAGCCACTTCTTTTTCTGTATTCACTCTAT	CCCACGGAGTTGAATTGTAGTCTGCTTTTCAAGGAACAAAAATTGAAGGTRTAATTATTTCCTTTTCCTTGTAGCCACTTCTTTTTCTGTATTCACTCTAT	G	25	0	Chr10	55551962	55552012
Gl_012736	_Specific_Class_I	Gl_012736_Specific_Class_I	#N/A	Contig2272	1650	51	AATTATTTCCTTTTCCTTGTAGCCACTTCTTTTTCTGTATTCACTCTATG[G/T]CTAAACACAAAATCGATTGTGGTACAACGATGTATCTTGGTACATGGCTT	AATTATTTCCTTTTCCTTGTAGCCACTTCTTTTTCTGTATTCACTCTATGKCTAAACACAAAATCGATTGTGGTACAACGATGTATCTTGGTACATGGCTT	T	56	4	*	0	0
Gl_012744	_Specific_Class_I	Gl_012744_Specific_Class_I	#N/A	Contig2273	716	51	CTTAGCCATTTTATATGGAAATGAAAATGAATTGGACAGTTTTTCATCAT[A/C]GGGACGGATCTTTTTTCCTTCTGTTTGTTAATTAGTGAAAAGCTTGTCTT	CTTAGCCATTTTATATGGAAATGAAAATGAATTGGACAGTTTTTCATCATMGGGACGGATCTTTTTTCCTTCTGTTTGTTAATTAGTGAAAAGCTTGTCTT	C	14	0	Chr11	1102275	1102325
Gl_012791	_Specific_Class_I	Gl_012791_Specific_Class_I	#N/A	Contig2284	292	51	GTCTGATTATGAATTTGCTCCCTCTATTATGCTAAAATTTGATATCTAAC[C/A]CCTTTACTTTAATTTGATATGATCTCATCATTTACTTTTATAATGTCGTC	GTCTGATTATGAATTTGCTCCCTCTATTATGCTAAAATTTGATATCTAACMCCTTTACTTTAATTTGATATGATCTCATCATTTACTTTTATAATGTCGTC	A	22	0	Chr01	4216514	4216564
Gl_012792	_Specific_Class_I	Gl_012792_Specific_Class_I	#N/A	Contig2284	367	51	TCATCATTTACTTTTATAATGTCGTCAGAATCGATAACATCATAATAGCT[G/A]CCGTTAAAGTGATACATGGAATCATCTTCTTCTTTTTGTTATTGTTATGT	TCATCATTTACTTTTATAATGTCGTCAGAATCGATAACATCATAATAGCTRCCGTTAAAGTGATACATGGAATCATCTTCTTCTTTTTGTTATTGTTATGT	A	13	0	Chr01	4216589	4216639
Gl_012797	_Specific_Class_I	Gl_012797_Specific_Class_I	#N/A	Contig2286	288	51	TAGGCATCCCAAACAACGCTAACTTGCTTCATGGAACTCGGGCTCGTCGG[T/C]TGAAGATGAACTGGATGGTCCCAATCGAACTTGTTCATCGAAAGATCCCT	TAGGCATCCCAAACAACGCTAACTTGCTTCATGGAACTCGGGCTCGTCGGYTGAAGATGAACTGGATGGTCCCAATCGAACTTGTTCATCGAAAGATCCCT	C	20	0	Chr05	39205234	39205284
Gl_012799	_Specific_Class_I	Gl_012799_Specific_Class_I	#N/A	Contig2288	120	51	TCTTCTCTTTTCCCCTCGTTTTTCAAAGACCCTGCTTTTATTGTTGGGAC[C/G]TCGGTGTTGTCTTTGGAGTTCTGCCGGTGATGGTGTTCGATGGCGACTGG	TCTTCTCTTTTCCCCTCGTTTTTCAAAGACCCTGCTTTTATTGTTGGGACSTCGGTGTTGTCTTTGGAGTTCTGCCGGTGATGGTGTTCGATGGCGACTGG	G	18	0	Chr08	36842389	36842439
Gl_012814	_Specific_Class_I	Gl_012814_Specific_Class_I	#N/A	Contig2293	1251	51	CCTCCAAGCTGCATGAAACTTATCAATGAATTGCAGAAAGAGATCCGCAA[G/T]ATCTCTGTTGAGAGGGAGACATTGAAGCTTGAAATGATGAGTGCTCAAAC	CCTCCAAGCTGCATGAAACTTATCAATGAATTGCAGAAAGAGATCCGCAAKATCTCTGTTGAGAGGGAGACATTGAAGCTTGAAATGATGAGTGCTCAAAC	T	20	16	Chr11	55232109	55232059
Gl_012822	_Specific_Class_I	Gl_012822_Specific_Class_I	#N/A	Contig2294	106	51	ATAAATAACAAACCAATATAGTGGTGCCTACTTCTTTGCTTTTCCCTCTT[C/A]TTTCTCTCACTCATATCTCATTCTCATACATACAGATGCACAGGCAAAGA	ATAAATAACAAACCAATATAGTGGTGCCTACTTCTTTGCTTTTCCCTCTTMTTTCTCTCACTCATATCTCATTCTCATACATACAGATGCACAGGCAAAGA	A	10	16	Chr13	48348894	48348844
Gl_012839	_Specific_Class_I	Gl_012839_Specific_Class_I	#N/A	Contig2304	73	51	TCATTAATGAAGAAAATCTCTAGCACCCTTTAAGCTGCATTTTGCACTGT[A/G]TCAATGAATAAAGCAACAAACACCAAGAAACTCATAAAGATCAAGCACAT	TCATTAATGAAGAAAATCTCTAGCACCCTTTAAGCTGCATTTTGCACTGTRTCAATGAATAAAGCAACAAACACCAAGAAACTCATAAAGATCAAGCACAT	G	49	16	Chr02	20974842	20974792
Gl_012840	_Specific_Class_I	Gl_012840_Specific_Class_I	#N/A	Contig2304	135	51	AGCAACAAACACCAAGAAACTCATAAAGATCAAGCACATTTCCACAAGAA[A/T]ACAGAAAACCCTCAAAAAAGAAGAGATAAAGAAATGGTATTACAGTTACA	AGCAACAAACACCAAGAAACTCATAAAGATCAAGCACATTTCCACAAGAAWACAGAAAACCCTCAAAAAAGAAGAGATAAAGAAATGGTATTACAGTTACA	T	99	4	*	0	0
Gl_012841	_Specific_Class_I	Gl_012841_Specific_Class_I	#N/A	Contig2304	217	51	AAATGGTATTACAGTTACAGATTTTATTATCGTCGTATATAGGCAATTAA[G/A]CATCTCGAAAAATCCTGAGCCAAGCAGACAGATCTTTAAAAACCCTAGCA	AAATGGTATTACAGTTACAGATTTTATTATCGTCGTATATAGGCAATTAARCATCTCGAAAAATCCTGAGCCAAGCAGACAGATCTTTAAAAACCCTAGCA	A	206	16	Chr02	20974700	20974650
Gl_012881	_Specific_Class_I	Gl_012881_Specific_Class_I	#N/A	Contig2311	202	51	TTCCAATTCTTCTTCGTCTTCCTCAAGGCGTCATCAATCTCGATCTGATC[C/T]GTTTCTGGGTGGAGGATATGAAGAATTTGATGGAGACGAGGATTTCAAGG	TTCCAATTCTTCTTCGTCTTCCTCAAGGCGTCATCAATCTCGATCTGATCYGTTTCTGGGTGGAGGATATGAAGAATTTGATGGAGACGAGGATTTCAAGG	T	38	4	*	0	0
Gl_012886	_Specific_Class_I	Gl_012886_Specific_Class_I	#N/A	Contig2311	915	51	TAAAGAGGAAGGTCTTCACTCTACCTCAGAAATGGCAATCGGTTGAACTA[A/G]AAATCAAACAAAACTCTGTATTCCTACTGTATTTAGAGCTTTTGTGCATA	TAAAGAGGAAGGTCTTCACTCTACCTCAGAAATGGCAATCGGTTGAACTARAAATCAAACAAAACTCTGTATTCCTACTGTATTTAGAGCTTTTGTGCATA	G	128	16	Chr05	6814043	6813993
Gl_012889	_Specific_Class_I	Gl_012889_Specific_Class_I	#N/A	Contig2314	403	51	GCTGTAAATTGCATGTTAAATGAAACAATACATCCTCCCCTAACAGCAAC[T/C]GAAGGAATTGCAAGTGCTTCTGTTTCTATCCCAGAACAAGCGCTCAGCTC	GCTGTAAATTGCATGTTAAATGAAACAATACATCCTCCCCTAACAGCAACYGAAGGAATTGCAAGTGCTTCTGTTTCTATCCCAGAACAAGCGCTCAGCTC	C	40	16	Chr08	11000700	11000650
Gl_012890	_Specific_Class_I	Gl_012890_Specific_Class_I	#N/A	Contig2314	492	51	AGCGCTCAGCTCATCCACCATAACTCAGCTGCAACCTTTTTCAACTTGGA[A/G]CATGGATCCTCAAGGTCTTTACAATGTGTACGATATGGGGTTCCATTAAG	AGCGCTCAGCTCATCCACCATAACTCAGCTGCAACCTTTTTCAACTTGGARCATGGATCCTCAAGGTCTTTACAATGTGTACGATATGGGGTTCCATTAAG	G	58	4	*	0	0
Gl_012893	_Specific_Class_I	Gl_012893_Specific_Class_I	#N/A	Contig2314	707	51	TACCATTCCTGAAATCCTAGAAGTATAAAGATGAAGATGGTTTTTTTTTT[G/A]GACATTATTCACCATGTTAATTCTTACAGAACTTATTACTACGAAAACTC	TACCATTCCTGAAATCCTAGAAGTATAAAGATGAAGATGGTTTTTTTTTTRGACATTATTCACCATGTTAATTCTTACAGAACTTATTACTACGAAAACTC	A	16	4	*	0	0
Gl_012894	_Specific_Class_I	Gl_012894_Specific_Class_I	#N/A	Contig2314	823	51	TGAACAAAGTCTTGTTCTTCATGTATAGCCCCACTATTGGAATAAAATAT[C/T]ATCTATATGATCAACCATCATAAGTTTTTACATATTTCCACTTGTATAAT	TGAACAAAGTCTTGTTCTTCATGTATAGCCCCACTATTGGAATAAAATATYATCTATATGATCAACCATCATAAGTTTTTACATATTTCCACTTGTATAAT	T	33	16	Chr08	11000066	11000016
Gl_012950	_Specific_Class_I	Gl_012950_Specific_Class_I	#N/A	Contig2322	639	51	GCCTGCAAGTAAAGGAGCACTTATACTATGAGCGGGAGTTAAGAGGTGGA[G/T]TTTGGCTAATGCTACCAAGCAAGCCTTATCAGTCTCAGTGACCAAATCGA	GCCTGCAAGTAAAGGAGCACTTATACTATGAGCGGGAGTTAAGAGGTGGAKTTTGGCTAATGCTACCAAGCAAGCCTTATCAGTCTCAGTGACCAAATCGA	T	52	4	*	0	0
Gl_012956	_Specific_Class_I	Gl_012956_Specific_Class_I	#N/A	Contig2324	3379	51	ACGGGATCCCCTAGTTTCACTCAGCGTAGGCGCAGATAAATTAGAGCCAC[C/T]CCAGCAGCAGCCATATTCTTCGTAAAAAGTAAAAATTTCTTCATTTTGAT	ACGGGATCCCCTAGTTTCACTCAGCGTAGGCGCAGATAAATTAGAGCCACYCCAGCAGCAGCCATATTCTTCGTAAAAAGTAAAAATTTCTTCATTTTGAT	T	58	16	Chr05	9127531	9127481
Gl_012961	_Specific_Class_I	Gl_012961_Specific_Class_I	#N/A	Contig2326	1123	51	TCACGAAGAATCGTCTGTTTCATAGCAGGAGTGTAAATAGAATGATGCAT[G/A]TATCAAAAGCCTGTCGATTTTCTTTTCTTTGTGAATTGGGATTTCTGTGC	TCACGAAGAATCGTCTGTTTCATAGCAGGAGTGTAAATAGAATGATGCATRTATCAAAAGCCTGTCGATTTTCTTTTCTTTGTGAATTGGGATTTCTGTGC	A	36	4	*	0	0
Gl_012986	_Specific_Class_I	Gl_012986_Specific_Class_I	#N/A	Contig2330	53	51	TTCGCCAAACTGATCGAAACAAGTGAAAAAAAAAGCTCAAATGGGTTCCT[G/C]TTTGTTAAACCCAGTTCACATAACAAAAATACAAATGAAAAAGAACCAAG	TTCGCCAAACTGATCGAAACAAGTGAAAAAAAAAGCTCAAATGGGTTCCTSTTTGTTAAACCCAGTTCACATAACAAAAATACAAATGAAAAAGAACCAAG	C	15	16	Chr02	59396320	59396270
Gl_012997	_Specific_Class_I	Gl_012997_Specific_Class_I	#N/A	Contig2334	474	51	GTAATTCGTGGTATAGATGATCCCTTCTTAAATGGTAGTATGAGTGATAG[C/T]GCGGTTGCAAGGGGAAAGAAACATCGTGGAAAATCAGGATATACCAAGGA	GTAATTCGTGGTATAGATGATCCCTTCTTAAATGGTAGTATGAGTGATAGYGCGGTTGCAAGGGGAAAGAAACATCGTGGAAAATCAGGATATACCAAGGA	T	11	0	Chr05	63460703	63460753
Gl_013006	_Specific_Class_I	Gl_013006_Specific_Class_I	#N/A	Contig2335	818	51	TTACAATACCCATTTATCATCAAATTAAACAAATAAGTATCAACTCTCAA[A/G]CCCTTGTCATGCATCTCCATGACCAACCTTTCAGCTGCTTCAATTTTCCT	TTACAATACCCATTTATCATCAAATTAAACAAATAAGTATCAACTCTCAARCCCTTGTCATGCATCTCCATGACCAACCTTTCAGCTGCTTCAATTTTCCT	G	28	0	Chr09	8036993	8037043
Gl_013029	_Specific_Class_I	Gl_013029_Specific_Class_I	#N/A	Contig2341	307	51	ATTGGTAGCACAACTCCAGCCTCTCCTTTCTTGTTCTTGACTGGTATTAA[A/G]AAACTTGCTACTCCAGGTATTGCCCCTACTCCACCTTTAGCTGGACCACC	ATTGGTAGCACAACTCCAGCCTCTCCTTTCTTGTTCTTGACTGGTATTAARAAACTTGCTACTCCAGGTATTGCCCCTACTCCACCTTTAGCTGGACCACC	G	132	16	Chr13	48453567	48453517
Gl_013066	_Specific_Class_I	Gl_013066_Specific_Class_I	#N/A	Contig2349	861	51	TTTACATCAGCTTCCAAGCAAGAGGCAACACATGTAGAGTCTCGATTAGA[A/T]AAACAATTTTTTTTATCACAAACCTTATCTGGTTCTGCATTTTGTTCTGG	TTTACATCAGCTTCCAAGCAAGAGGCAACACATGTAGAGTCTCGATTAGAWAAACAATTTTTTTTATCACAAACCTTATCTGGTTCTGCATTTTGTTCTGG	T	16	16	Chr01	4573497	4573447
Gl_013068	_Specific_Class_I	Gl_013068_Specific_Class_I	#N/A	Contig2349	1215	51	TAAGGAGAATTTTCTTTTGCAGTGAAGTCGGTTCCTTCCAACGGTGTGAC[G/A]TTTCTAAAAGTATCATCTCCTGAACAAACATCATAGTTTGAACAAGGAGA	TAAGGAGAATTTTCTTTTGCAGTGAAGTCGGTTCCTTCCAACGGTGTGACRTTTCTAAAAGTATCATCTCCTGAACAAACATCATAGTTTGAACAAGGAGA	A	17	16	Chr01	4573143	4573093
Gl_013085	_Specific_Class_I	Gl_013085_Specific_Class_I	#N/A	Contig2352	3544	51	GTACAGGTTTTGGCGATGAAGAAGAGGAACTATCAAGGTTCGTGTGTCAG[G/T]TGTATGACTTGATATTTCGGGAAGGCGCCAGAGTTGACGTTGCACTAAAA	GTACAGGTTTTGGCGATGAAGAAGAGGAACTATCAAGGTTCGTGTGTCAGKTGTATGACTTGATATTTCGGGAAGGCGCCAGAGTTGACGTTGCACTAAAA	T	10	0	Chr10	52532832	52532882
Gl_013086	_Specific_Class_I	Gl_013086_Specific_Class_I	#N/A	Contig2352	3609	51	TTTCGGGAAGGCGCCAGAGTTGACGTTGCACTAAAAACTGCACTTGCCTC[T/A]AATCGGAAGCTGAGGTATTGTTGTCACCTTCCCAATGTAAAATAGGATGT	TTTCGGGAAGGCGCCAGAGTTGACGTTGCACTAAAAACTGCACTTGCCTCWAATCGGAAGCTGAGGTATTGTTGTCACCTTCCCAATGTAAAATAGGATGT	A	11	0	Chr10	52532897	52532947
Gl_013087	_Specific_Class_I	Gl_013087_Specific_Class_I	#N/A	Contig2352	3753	51	GAGAGAGGGAGAGGGAGATAAAAAGAGTATAGGGTGTGCATGAATAATTA[G/C]ACAATGTGGGGGGCACCAATCAGTTTTGAGGTTTATAATTAAACGTTTGT	GAGAGAGGGAGAGGGAGATAAAAAGAGTATAGGGTGTGCATGAATAATTASACAATGTGGGGGGCACCAATCAGTTTTGAGGTTTATAATTAAACGTTTGT	C	13	4	*	0	0
Gl_013089	_Specific_Class_I	Gl_013089_Specific_Class_I	#N/A	Contig2354	91	51	CTTTGTTCCATCCCCTAAGCAAGTTTTTTGAAAGATTCAATCAATTGTTT[T/G]GAATCGAAAGTAGTGTGTAGTACAAATTTCGGGTAATCAAGTAGAGAGGC	CTTTGTTCCATCCCCTAAGCAAGTTTTTTGAAAGATTCAATCAATTGTTTKGAATCGAAAGTAGTGTGTAGTACAAATTTCGGGTAATCAAGTAGAGAGGC	G	10	16	Chr03	18049830	18049780
Gl_013090	_Specific_Class_I	Gl_013090_Specific_Class_I	#N/A	Contig2354	190	51	GCAGCTTTATTCTTGTAATCTAGTTTGATGGTGAAAAGAAAGCAGCAGCC[T/G]CCTCCAGAAATGGAGGGTACGGGCGGCGCTGAAGCGGCAGTGGAGGCTGA	GCAGCTTTATTCTTGTAATCTAGTTTGATGGTGAAAAGAAAGCAGCAGCCKCCTCCAGAAATGGAGGGTACGGGCGGCGCTGAAGCGGCAGTGGAGGCTGA	G	15	16	Chr03	18049731	18049681
Gl_013091	_Specific_Class_I	Gl_013091_Specific_Class_I	#N/A	Contig2354	586	51	CAGACCAATGTGCAAGGTGGTCAAGTTTTAGCAACTTCGGGAGCTGTTTT[A/G]CAAAGTGTTAATGGATTAGTGAGTTTGGGAGAGACAGGGTCAACATACTT	CAGACCAATGTGCAAGGTGGTCAAGTTTTAGCAACTTCGGGAGCTGTTTTRCAAAGTGTTAATGGATTAGTGAGTTTGGGAGAGACAGGGTCAACATACTT	G	106	4	*	0	0
Gl_013109	_Specific_Class_I	Gl_013109_Specific_Class_I	#N/A	Contig2357	408	51	AATGGCCGGTGTGAAGCCATGTGCATAGATGGTACTAAGCGCCTTTGCCA[C/T]ATCCGAGGAAAGATGCACAAGAAGGTTTGGATTGCAGCTGGTGATATAAT	AATGGCCGGTGTGAAGCCATGTGCATAGATGGTACTAAGCGCCTTTGCCAYATCCGAGGAAAGATGCACAAGAAGGTTTGGATTGCAGCTGGTGATATAAT	T	78	0	Chr01	44019067	44019117
Gl_013134	_Specific_Class_I	Gl_013134_Specific_Class_I	#N/A	Contig2364	391	51	AGGATCCATCCTTCCAGATAGCCAGTTCAATTCAATGAGTTCCGTCGGAG[C/A]CATATTAACTTGGGTAACATAGAGATCATACATATCAGCACAATCAGATC	AGGATCCATCCTTCCAGATAGCCAGTTCAATTCAATGAGTTCCGTCGGAGMCATATTAACTTGGGTAACATAGAGATCATACATATCAGCACAATCAGATC	A	118	4	*	0	0
Gl_013135	_Specific_Class_I	Gl_013135_Specific_Class_I	#N/A	Contig2364	449	51	ACTTGGGTAACATAGAGATCATACATATCAGCACAATCAGATCATTTCTC[T/C]TCATCCTCAGAATCTGACTTTGCAAAAACAGGTTCTGGCTGGGTTTCAGC	ACTTGGGTAACATAGAGATCATACATATCAGCACAATCAGATCATTTCTCYTCATCCTCAGAATCTGACTTTGCAAAAACAGGTTCTGGCTGGGTTTCAGC	C	107	4	*	0	0
Gl_013140	_Specific_Class_I	Gl_013140_Specific_Class_I	#N/A	Contig2366	398	51	ACATGGCTGGCTACTTGTCCAGTCCATGTTCTCCACATTTTCTCTCACAG[C/A]TATAGAATTAACACTATCCCTATCTTCACCGTTTGTTCTGATAGCTCCCA	ACATGGCTGGCTACTTGTCCAGTCCATGTTCTCCACATTTTCTCTCACAGMTATAGAATTAACACTATCCCTATCTTCACCGTTTGTTCTGATAGCTCCCA	A	12	16	Chr10	24499195	24499145
Gl_013143	_Specific_Class_I	Gl_013143_Specific_Class_I	#N/A	Contig2367	285	51	TGCTGACAAGTCAGGTGAGGCAGCGCTAGTAGCCGCAGCTGCTAATGACA[A/G]GAAGAACAGTTTGGTGGTGGAAACACCCAAATCAGAATCAAAGGAATTCA	TGCTGACAAGTCAGGTGAGGCAGCGCTAGTAGCCGCAGCTGCTAATGACARGAAGAACAGTTTGGTGGTGGAAACACCCAAATCAGAATCAAAGGAATTCA	G	10	0	Chr02	3071788	3071838
Gl_013156	_Specific_Class_I	Gl_013156_Specific_Class_I	#N/A	Contig2369	163	51	GATAACACTCCTTTCACTTGATTCTTCAAAACTTGGAAAATTTATCTAGC[T/G]AACCTCCCCTTTGCATCAATCAGCCCGAGTAAAAACCCATTCAGTAAACT	GATAACACTCCTTTCACTTGATTCTTCAAAACTTGGAAAATTTATCTAGCKAACCTCCCCTTTGCATCAATCAGCCCGAGTAAAAACCCATTCAGTAAACT	G	168	0	Chr06	39681896	39681946
Gl_013157	_Specific_Class_I	Gl_013157_Specific_Class_I	#N/A	Contig2369	336	51	CCAACTACCACACTGCCAAGTAATCAAAATGCATGCACATCAACTTCATC[A/G]TGTAAAGAGTTGAACGCAGTTATCACTAGCCTGAACAAAACTACAGTGAA	CCAACTACCACACTGCCAAGTAATCAAAATGCATGCACATCAACTTCATCRTGTAAAGAGTTGAACGCAGTTATCACTAGCCTGAACAAAACTACAGTGAA	G	235	4	*	0	0
Gl_013164	_Specific_Class_I	Gl_013164_Specific_Class_I	#N/A	Contig2372	269	51	CACTCTATTCCTTGATTGTATCTGTGGACTTGGTTATTCAGTAATTTCTA[G/T]CAGTATGAAAGAAATCAAAGTAAAAGATGCTTCTCCTATGTGTACTCTTG	CACTCTATTCCTTGATTGTATCTGTGGACTTGGTTATTCAGTAATTTCTAKCAGTATGAAAGAAATCAAAGTAAAAGATGCTTCTCCTATGTGTACTCTTG	T	19	0	Chr10	4756143	4756193
Gl_013166	_Specific_Class_I	Gl_013166_Specific_Class_I	#N/A	Contig2372	591	51	GGATGTGGAAATGGGAAATATCTAGGTTTAAATTCTCGCTGCTATTTTAT[A/T]GGATGTGATATAAGTCCTTCCCTTATCAAAATATGTGCTAATAGAGGGCA	GGATGTGGAAATGGGAAATATCTAGGTTTAAATTCTCGCTGCTATTTTATWGGATGTGATATAAGTCCTTCCCTTATCAAAATATGTGCTAATAGAGGGCA	T	22	0	Chr10	4756465	4756515
Gl_013170	_Specific_Class_I	Gl_013170_Specific_Class_I	#N/A	Contig2372	1347	51	AACTGGTGCATCATTCTTGAGAAAACATTAGAAGGATAAACAATTGCATT[A/G]CTTCATCGTCACACTGGAATTAGCATCAAAGAAAATTAATGATTGCTTTT	AACTGGTGCATCATTCTTGAGAAAACATTAGAAGGATAAACAATTGCATTRCTTCATCGTCACACTGGAATTAGCATCAAAGAAAATTAATGATTGCTTTT	G	89	0	Chr10	4757856	4757906
Gl_013179	_Specific_Class_I	Gl_013179_Specific_Class_I	#N/A	Contig2374	181	51	ATGGAACCAAAAAGAAAACCTAAAGAATCCTATGAAAGAATGGATTTAAG[T/A]GCATCTTTAACATAAGGGTACTTAAATGGGAAACCCAATTCCTTAGCTTT	ATGGAACCAAAAAGAAAACCTAAAGAATCCTATGAAAGAATGGATTTAAGWGCATCTTTAACATAAGGGTACTTAAATGGGAAACCCAATTCCTTAGCTTT	A	99	16	Chr05	62833597	62833547
Gl_013180	_Specific_Class_I	Gl_013180_Specific_Class_I	#N/A	Contig2374	258	51	TGGGAAACCCAATTCCTTAGCTTTTGCAGGAACCACTTTTTGTCCCTCCA[G/A]AACCACTGAAGCACCTTCCCCTAATACAGCTTTGAGAGCAAAGTCAGGCA	TGGGAAACCCAATTCCTTAGCTTTTGCAGGAACCACTTTTTGTCCCTCCARAACCACTGAAGCACCTTCCCCTAATACAGCTTTGAGAGCAAAGTCAGGCA	A	116	4	*	0	0
Gl_013181	_Specific_Class_I	Gl_013181_Specific_Class_I	#N/A	Contig2374	331	51	AATACAGCTTTGAGAGCAAAGTCAGGCACCGGAAGCCATGATGGTCGACC[G/A]AGGACGTTTCCCAATTGATTACACATTTCTGACAATCGAACCGGATTTGG	AATACAGCTTTGAGAGCAAAGTCAGGCACCGGAAGCCATGATGGTCGACCRAGGACGTTTCCCAATTGATTACACATTTCTGACAATCGAACCGGATTTGG	A	144	16	Chr05	62833376	62833326
Gl_013190	_Specific_Class_I	Gl_013190_Specific_Class_I	#N/A	Contig2375	716	51	TGGCGCACCCATAACCTCAAGAATCCCAGGAGCTGTGTTAAGCCTCCTCA[T/A]GGCAATTCTATAGACTCTGTCAGGATTTATTGTTAATCTTGAGCGAACAT	TGGCGCACCCATAACCTCAAGAATCCCAGGAGCTGTGTTAAGCCTCCTCAWGGCAATTCTATAGACTCTGTCAGGATTTATTGTTAATCTTGAGCGAACAT	A	22	16	Chr11	49768680	49768630
Gl_013266	_Specific_Class_I	Gl_013266_Specific_Class_I	#N/A	Contig2384	105	51	AGAAAATATTACAGATGCCAAAATTCGAATCCCATATTTGCAGAGGGTGG[T/C]AGCATGAACTAAGTTCCGGATTTCTGTTGTAAACACAGGTTTCTGTATTT	AGAAAATATTACAGATGCCAAAATTCGAATCCCATATTTGCAGAGGGTGGYAGCATGAACTAAGTTCCGGATTTCTGTTGTAAACACAGGTTTCTGTATTT	C	15	0	Chr07	41660763	41660813
Gl_013267	_Specific_Class_I	Gl_013267_Specific_Class_I	#N/A	Contig2384	190	51	ACAGGTTTCTGTATTTCTCAGAAAACTAGTATAAACAAGTGCATTTGGTT[C/A]TGAAACTTTGTCAACTAATTAACTAAACGAGTCTTTAGATGGCCTGAAGA	ACAGGTTTCTGTATTTCTCAGAAAACTAGTATAAACAAGTGCATTTGGTTMTGAAACTTTGTCAACTAATTAACTAAACGAGTCTTTAGATGGCCTGAAGA	A	25	0	Chr07	41660847	41660897
Gl_013271	_Specific_Class_I	Gl_013271_Specific_Class_I	#N/A	Contig2386	63	51	ATCTATTGAATTTATATTCAAGCAGAACGATCACCCAATATTTGTAATGG[G/C]CTTTGCAAATATATACTACTCCACTAACCGTTTTCCTTTAATGCCATTTA	ATCTATTGAATTTATATTCAAGCAGAACGATCACCCAATATTTGTAATGGSCTTTGCAAATATATACTACTCCACTAACCGTTTTCCTTTAATGCCATTTA	C	12	0	Chr11	49494202	49494252
Gl_013320	_Specific_Class_I	Gl_013320_Specific_Class_I	#N/A	Contig2397	316	51	TCCGGCTTGGCCCCCTGGTGAAGTTGATCTTCCATCTCATTCGCGCAATG[A/T]ACGTTGCTTGCCTGAAGGAGATGGAAAATGTTTGGAACTTTTTTGCAGGG	TCCGGCTTGGCCCCCTGGTGAAGTTGATCTTCCATCTCATTCGCGCAATGWACGTTGCTTGCCTGAAGGAGATGGAAAATGTTTGGAACTTTTTTGCAGGG	T	10	0	Chr12	33316541	33316591
Gl_013343	_Specific_Class_I	Gl_013343_Specific_Class_I	#N/A	Contig2400	1372	51	AAAGTCTGGTTGCTACAAATTCCGGCATGGTTGATTACCTTAGTGGTGAT[A/G]CCTACAAATCTGAGAATTCCCCTGAAACAAGAGAACCTGCAGCTCATTCT	AAAGTCTGGTTGCTACAAATTCCGGCATGGTTGATTACCTTAGTGGTGATRCCTACAAATCTGAGAATTCCCCTGAAACAAGAGAACCTGCAGCTCATTCT	G	21	16	Chr09	20388026	20387976
Gl_013344	_Specific_Class_I	Gl_013344_Specific_Class_I	#N/A	Contig2400	1453	51	GAGAACCTGCAGCTCATTCTGTTCGCACTCGCACATCATCACCTCCTTAC[C/T]CTTCAGGTGACTCTGGTTCCTCACCTATGCTCAGTGGGCAGCCTATATAC	GAGAACCTGCAGCTCATTCTGTTCGCACTCGCACATCATCACCTCCTTACYCTTCAGGTGACTCTGGTTCCTCACCTATGCTCAGTGGGCAGCCTATATAC	T	29	16	Chr09	20387945	20387895
Gl_013348	_Specific_Class_I	Gl_013348_Specific_Class_I	#N/A	Contig2400	1686	51	CATGGTTATCCTGGTGGTTCTTCTAACTCCAGTAACGGATCAGGTTCCTC[C/T]TATGATGGCTTGGTTGGACAAACTCAAAATCTTTCCCTTAACTCAACGAC	CATGGTTATCCTGGTGGTTCTTCTAACTCCAGTAACGGATCAGGTTCCTCYTATGATGGCTTGGTTGGACAAACTCAAAATCTTTCCCTTAACTCAACGAC	T	25	16	Chr09	20387715	20387665
Gl_013349	_Specific_Class_I	Gl_013349_Specific_Class_I	#N/A	Contig2400	1856	51	ATCTTCATCATCCAAACCCAATAACAGGTCATTTTGATCATCTCCAGTAG[T/A]CAGCTTGGTTCCAGATGGTACAGCTTGTGAGCAGTTATGAGGTTATGAGG	ATCTTCATCATCCAAACCCAATAACAGGTCATTTTGATCATCTCCAGTAGWCAGCTTGGTTCCAGATGGTACAGCTTGTGAGCAGTTATGAGGTTATGAGG	A	33	4	*	0	0
Gl_013373	_Specific_Class_I	Gl_013373_Specific_Class_I	#N/A	Contig2403	146	51	ACTACAAACAGTAATAACAGCAGTAGTGATGACGAGGTGGTAGTTGGAGA[G/T]GATGACGAGATGAACGAAAACGGCACATCTACTTCCAACCCGATGAATGG	ACTACAAACAGTAATAACAGCAGTAGTGATGACGAGGTGGTAGTTGGAGAKGATGACGAGATGAACGAAAACGGCACATCTACTTCCAACCCGATGAATGG	T	21	0	Chr13	57955769	57955819
Gl_013374	_Specific_Class_I	Gl_013374_Specific_Class_I	#N/A	Contig2403	249	51	TCAACAACTCCGTGAGCAGTGGAGAATTGAATCTGCAAGAAAACGAAAAC[T/G]TGTTTGGAGGTAGGCCTTCACCTTCGGGTTTGCAAGTAGTTGGTTCAAGT	TCAACAACTCCGTGAGCAGTGGAGAATTGAATCTGCAAGAAAACGAAAACKTGTTTGGAGGTAGGCCTTCACCTTCGGGTTTGCAAGTAGTTGGTTCAAGT	G	15	0	Chr13	57955872	57955922
Gl_013379	_Specific_Class_I	Gl_013379_Specific_Class_I	#N/A	Contig2403	593	51	AAGCCAATGGAACAAGCTCTAAAAGAAGGAATAGTTGGCGAAGCCAGACC[A/C]TTGAAGAGGAACGGTAGTGGTATACCCATACCGGAAAAGGAGAAATCTGA	AAGCCAATGGAACAAGCTCTAAAAGAAGGAATAGTTGGCGAAGCCAGACCMTTGAAGAGGAACGGTAGTGGTATACCCATACCGGAAAAGGAGAAATCTGA	C	41	0	Chr13	57956216	57956266
Gl_013380	_Specific_Class_I	Gl_013380_Specific_Class_I	#N/A	Contig2403	644	51	TTGAAGAGGAACGGTAGTGGTATACCCATACCGGAAAAGGAGAAATCTGA[C/G]GAGTCCACCGGGATAAAGGAGTTCAATGATTCAAACTATTGGAGGGTTGA	TTGAAGAGGAACGGTAGTGGTATACCCATACCGGAAAAGGAGAAATCTGASGAGTCCACCGGGATAAAGGAGTTCAATGATTCAAACTATTGGAGGGTTGA	G	43	0	Chr13	57956267	57956317
Gl_013381	_Specific_Class_I	Gl_013381_Specific_Class_I	#N/A	Contig2403	803	51	GTCAGCAAAAGCAAAATTTCACCGTATGTACAGTAAAATATTTTGTTTCC[A/G]GACCAGAGGGGTTAAACGGTAAGCGTATTATCTAATGTTGGCCCTTGGTC	GTCAGCAAAAGCAAAATTTCACCGTATGTACAGTAAAATATTTTGTTTCCRGACCAGAGGGGTTAAACGGTAAGCGTATTATCTAATGTTGGCCCTTGGTC	G	13	4	*	0	0
Gl_013383	_Specific_Class_I	Gl_013383_Specific_Class_I	#N/A	Contig2406	56	51	TGTCATTTAATTTTTAAAAGTCCGTTTTTCTTTCTTTCTCAACTTCTCTT[T/C]AAACCCATCTCTTTCTCATTCTCTGTACATTAATAACAATTATTAAGGGG	TGTCATTTAATTTTTAAAAGTCCGTTTTTCTTTCTTTCTCAACTTCTCTTYAAACCCATCTCTTTCTCATTCTCTGTACATTAATAACAATTATTAAGGGG	C	85	16	Chr07	3921798	3921748
Gl_013384	_Specific_Class_I	Gl_013384_Specific_Class_I	#N/A	Contig2406	344	51	TAATCTCTCACCTCCATTCTTATCATTTCTTGCATCACCGCCATAAACTC[C/T]GCACTGAACCCCATCACCTCGCCTCCCTTTCCATCATTTTTTGCTTCGTT	TAATCTCTCACCTCCATTCTTATCATTTCTTGCATCACCGCCATAAACTCYGCACTGAACCCCATCACCTCGCCTCCCTTTCCATCATTTTTTGCTTCGTT	T	15	16	Chr07	3921510	3921460
Gl_013385	_Specific_Class_I	Gl_013385_Specific_Class_I	#N/A	Contig2406	413	51	TCGCCTCCCTTTCCATCATTTTTTGCTTCGTTCCTCGTCTGAGTAGACTC[G/C]GTAACTGGGAGGGTTGAAACTGACAACTCATACGATTCAGCCCCAGGTAA	TCGCCTCCCTTTCCATCATTTTTTGCTTCGTTCCTCGTCTGAGTAGACTCSGTAACTGGGAGGGTTGAAACTGACAACTCATACGATTCAGCCCCAGGTAA	C	24	16	Chr07	3921441	3921391
Gl_013387	_Specific_Class_I	Gl_013387_Specific_Class_I	#N/A	Contig2408	697	51	GAAGCCGACGCTCTGCTCTCCCATTACCGCTCCGAACCCAGCTGTTTTCC[C/T]TCCGAAGCTTACTTACGAGGCAACGACAAGTGCAAGCTTGCCTTGAGGGG	GAAGCCGACGCTCTGCTCTCCCATTACCGCTCCGAACCCAGCTGTTTTCCYTCCGAAGCTTACTTACGAGGCAACGACAAGTGCAAGCTTGCCTTGAGGGG	T	15	16	Chr08	43453866	43453816
Gl_013443	_Specific_Class_I	Gl_013443_Specific_Class_I	#N/A	Contig2420	269	51	CCCGCCGAGGCCAACCCACCAACTGAAGACATGGATCTCGAAAACCTTGA[C/T]TCCTCCGCCCAAAACCCTAATGCCGGGGACGACGCCAACGGTGACTCCAA	CCCGCCGAGGCCAACCCACCAACTGAAGACATGGATCTCGAAAACCTTGAYTCCTCCGCCCAAAACCCTAATGCCGGGGACGACGCCAACGGTGACTCCAA	T	49	0	Chr03	30120394	30120444
Gl_013444	_Specific_Class_I	Gl_013444_Specific_Class_I	#N/A	Contig2420	476	51	GAGTCACCGGAGTCGGGTCGTGTACGGCTCGGTCCGAAGGAGTTCGGGTC[G/A]TCTTCGGAGATGTTGGATTACTTTTGCTATTTGCTTCATCATTGGGGTAC	GAGTCACCGGAGTCGGGTCGTGTACGGCTCGGTCCGAAGGAGTTCGGGTCRTCTTCGGAGATGTTGGATTACTTTTGCTATTTGCTTCATCATTGGGGTAC	A	94	0	Chr03	30120601	30120651
Gl_013459	_Specific_Class_I	Gl_013459_Specific_Class_I	#N/A	Contig2423	346	51	TTATCAAGGTTGGGACATATGTCATATGATATTGTTGGGGCCCAGATACT[T/G]CAAACAGGAATCCCATCATCCAAAGCAAATCTTATTGGGACAACAGAGAT	TTATCAAGGTTGGGACATATGTCATATGATATTGTTGGGGCCCAGATACTKCAAACAGGAATCCCATCATCCAAAGCAAATCTTATTGGGACAACAGAGAT	G	614	0	Chr04	57443624	57443674
Gl_013460	_Specific_Class_I	Gl_013460_Specific_Class_I	#N/A	Contig2423	403	51	GGAATCCCATCATCCAAAGCAAATCTTATTGGGACAACAGAGATATCTGT[T/C]GCGAGTTTAGCCGAGTCTTTAATGTTGGGAGTTGTAATACTTGCAAACGA	GGAATCCCATCATCCAAAGCAAATCTTATTGGGACAACAGAGATATCTGTYGCGAGTTTAGCCGAGTCTTTAATGTTGGGAGTTGTAATACTTGCAAACGA	C	60	0	Chr04	57443681	57443731
Gl_013461	_Specific_Class_I	Gl_013461_Specific_Class_I	#N/A	Contig2423	575	51	GGTGGTTGTTGAATCCTACAGAGGAACAAAGAAGCCTTTTCTCCTTTGAT[C/T]CTCAATTGTAGTTATAATCTGCTGTAATTTCTTCAGTGCAAAGGCAGTCA	GGTGGTTGTTGAATCCTACAGAGGAACAAAGAAGCCTTTTCTCCTTTGATYCTCAATTGTAGTTATAATCTGCTGTAATTTCTTCAGTGCAAAGGCAGTCA	T	19	4	*	0	0
Gl_013464	_Specific_Class_I	Gl_013464_Specific_Class_I	#N/A	Contig2425	104	51	CTTCTCTACATTTTCTCTTTCTCAACTCCATGGCTTAGAGCTCTGTTAAA[A/G]ACCCATTGTGCCTTTGCTCATCTCTCCTTTTAACTGATCTGGGTTTTCTT	CTTCTCTACATTTTCTCTTTCTCAACTCCATGGCTTAGAGCTCTGTTAAARACCCATTGTGCCTTTGCTCATCTCTCCTTTTAACTGATCTGGGTTTTCTT	G	14	16	Chr02	58047948	58047898
Gl_013468	_Specific_Class_I	Gl_013468_Specific_Class_I	#N/A	Contig2425	609	51	AAAGTTTCAGTTCTTACCAAAGAGATGAAAAACCAGGCTGTCCCGGAGAA[C/T]GGACGGAAGAGGAAAAGATCAATGCAAGCAAAAGAAAACATAGATTCAAT	AAAGTTTCAGTTCTTACCAAAGAGATGAAAAACCAGGCTGTCCCGGAGAAYGGACGGAAGAGGAAAAGATCAATGCAAGCAAAAGAAAACATAGATTCAAT	T	43	16	Chr02	58046593	58046543
Gl_013470	_Specific_Class_I	Gl_013470_Specific_Class_I	#N/A	Contig2425	968	51	ACAAATTTTAAAAAGAAAACTAGTGATTTTTTTTTTCTCTGAGAAAATCT[T/G]GTTATTCAGATGAGAAATTTGTCTCTCTGCAACATCTGTAAGGAACCTTG	ACAAATTTTAAAAAGAAAACTAGTGATTTTTTTTTTCTCTGAGAAAATCTKGTTATTCAGATGAGAAATTTGTCTCTCTGCAACATCTGTAAGGAACCTTG	G	45	16	Chr02	58046234	58046184
Gl_013477	_Specific_Class_I	Gl_013477_Specific_Class_I	#N/A	Contig2426	865	51	GCATTAGAGATTCCAAGTTTTAATGAAGATTTCGAAGAATTTGAGAATAG[G/A]GGTGATAGGAGAGTTAGTGAAACAGAGGCCATTTGTAATGGTGTTTCTTT	GCATTAGAGATTCCAAGTTTTAATGAAGATTTCGAAGAATTTGAGAATAGRGGTGATAGGAGAGTTAGTGAAACAGAGGCCATTTGTAATGGTGTTTCTTT	A	10	0	Chr13	32618188	32618238
Gl_013478	_Specific_Class_I	Gl_013478_Specific_Class_I	#N/A	Contig2428	66	51	ATCCCTATAACAGAGGGATCTCTCATGTTCATCGAGCTAAGTGTGATGAC[C/A]ATTTTTATTTTTCAGCATTGAATTACAATAATATCATCATTTTTGTTCAT	ATCCCTATAACAGAGGGATCTCTCATGTTCATCGAGCTAAGTGTGATGACMATTTTTATTTTTCAGCATTGAATTACAATAATATCATCATTTTTGTTCAT	A	101	4	*	0	0
Gl_013479	_Specific_Class_I	Gl_013479_Specific_Class_I	#N/A	Contig2428	175	51	AACTGAATCACCAATTTGCAAATTTGCAATCTCAAACTCAATAAAATTCA[G/A]TAACTATTTTAAGCCGTTAAAATCTCGAAAGTTTTAAGCAGCAAATCAAC	AACTGAATCACCAATTTGCAAATTTGCAATCTCAAACTCAATAAAATTCARTAACTATTTTAAGCCGTTAAAATCTCGAAAGTTTTAAGCAGCAAATCAAC	A	324	16	Chr02	1177170	1177120
Gl_013488	_Specific_Class_I	Gl_013488_Specific_Class_I	#N/A	Contig2428	624	51	GCCGGTGGTGGTGTCACTGGTAGAAGCGATGAAAGAGATAGTGTTGCGGT[A/G]GTGACGGCGGAAAGAGACAAGAAGTGGCGACGTGAAGGATGGTGTTGGTT	GCCGGTGGTGGTGTCACTGGTAGAAGCGATGAAAGAGATAGTGTTGCGGTRGTGACGGCGGAAAGAGACAAGAAGTGGCGACGTGAAGGATGGTGTTGGTT	G	10	16	Chr02	1176721	1176671
Gl_013505	_Specific_Class_I	Gl_013505_Specific_Class_I	#N/A	Contig2431	212	51	CCTATTTTCCAGGTAAAAAGAAAATAACAATGAAAATCTCAATTCGACAT[C/T]GATTAGATTCCAAAATTCTGCTGGACACCCAATATAAGATCCGGAATGCT	CCTATTTTCCAGGTAAAAAGAAAATAACAATGAAAATCTCAATTCGACATYGATTAGATTCCAAAATTCTGCTGGACACCCAATATAAGATCCGGAATGCT	T	46	4	*	0	0
Gl_013509	_Specific_Class_I	Gl_013509_Specific_Class_I	#N/A	Contig2432	124	51	GCTCTATATGAACAGCTTTACCATATCATATTGCAGTTTCCCAGTTTTGT[A/C]TTCACCATTTTTCTGTCTTTTTCAGACAAAATTCATGTTGATGATGTTGT	GCTCTATATGAACAGCTTTACCATATCATATTGCAGTTTCCCAGTTTTGTMTTCACCATTTTTCTGTCTTTTTCAGACAAAATTCATGTTGATGATGTTGT	C	18	0	Chr06	50560269	50560319
Gl_013510	_Specific_Class_I	Gl_013510_Specific_Class_I	#N/A	Contig2432	177	51	CACCATTTTTCTGTCTTTTTCAGACAAAATTCATGTTGATGATGTTGTTG[A/G]TATTATGATTCAAGGGCCAGGGCCTTTGCAGCAACTTATGGCTTTTTGCA	CACCATTTTTCTGTCTTTTTCAGACAAAATTCATGTTGATGATGTTGTTGRTATTATGATTCAAGGGCCAGGGCCTTTGCAGCAACTTATGGCTTTTTGCA	G	25	4	*	0	0
Gl_013513	_Specific_Class_I	Gl_013513_Specific_Class_I	#N/A	Contig2434	883	51	ATAGTAAAGTCCCTATTGTCTAAAGAACCTGGAATTGCAACAAGGATTGA[T/G]AAGAAGGGCCAGACAGCTTTGCATATGGCTGTTAAAGGACATAATGTTGA	ATAGTAAAGTCCCTATTGTCTAAAGAACCTGGAATTGCAACAAGGATTGAKAAGAAGGGCCAGACAGCTTTGCATATGGCTGTTAAAGGACATAATGTTGA	G	15	16	Chr09	65977955	65977905
Gl_013518	_Specific_Class_I	Gl_013518_Specific_Class_I	#N/A	Contig2434	1252	51	AATTCAGCACGAGAACTAAAACAAACTGTAAGTGATATAAAGAATGGAGT[T/C]CATTACCAGCTGGAGCATACACGTAGAACAGGAAAACGCGTGCAAGGTAT	AATTCAGCACGAGAACTAAAACAAACTGTAAGTGATATAAAGAATGGAGTYCATTACCAGCTGGAGCATACACGTAGAACAGGAAAACGCGTGCAAGGTAT	C	39	16	Chr09	65977240	65977190
Gl_013520	_Specific_Class_I	Gl_013520_Specific_Class_I	#N/A	Contig2434	1642	51	AAGAAGCAGATGATGGCAGTTATTAATAAGCTCATGTGGTTGGCTTGTGT[A/G]CTGATTACAGTTGCATTTCTAGCCCTTTCATATATTGTAGTTGGAGATGA	AAGAAGCAGATGATGGCAGTTATTAATAAGCTCATGTGGTTGGCTTGTGTRCTGATTACAGTTGCATTTCTAGCCCTTTCATATATTGTAGTTGGAGATGA	G	11	0	Chr06	43459554	43459604
Gl_013521	_Specific_Class_I	Gl_013521_Specific_Class_I	#N/A	Contig2434	1920	51	GGAGATTCTGAACAATGAACATAAGAAACTCTATGCAGTTTGAGCTGCAA[C/T]GCGCCTTATGGCCTTCACCTAGACACCCACCTTTTTATCTGTACATGGAT	GGAGATTCTGAACAATGAACATAAGAAACTCTATGCAGTTTGAGCTGCAAYGCGCCTTATGGCCTTCACCTAGACACCCACCTTTTTATCTGTACATGGAT	T	15	0	Chr06	43459832	43459882
Gl_013529	_Specific_Class_I	Gl_013529_Specific_Class_I	#N/A	Contig2436	400	51	CAGTTTCTTCTTCTCACTCCACACACATTTCTCTTCCTTGGCTATGCTTG[C/T]TGCTGGGAAGGCACTTCCCCATCTATGAGCTTTCATGAAAAATGGCTGCG	CAGTTTCTTCTTCTCACTCCACACACATTTCTCTTCCTTGGCTATGCTTGYTGCTGGGAAGGCACTTCCCCATCTATGAGCTTTCATGAAAAATGGCTGCG	T	103	4	*	0	0
Gl_013546	_Specific_Class_I	Gl_013546_Specific_Class_I	#N/A	Contig2439	361	51	GCACAACAGGTTTCGACAAGACATTACAAAACTAAAAAAATCATTAGCCC[A/G]GGAATGTATACACCCTGACCGAGTTAAAACCACCGTGCCAAGACCGAGTT	GCACAACAGGTTTCGACAAGACATTACAAAACTAAAAAAATCATTAGCCCRGGAATGTATACACCCTGACCGAGTTAAAACCACCGTGCCAAGACCGAGTT	G	15	0	Chr03	2432897	2432947
Gl_013549	_Specific_Class_I	Gl_013549_Specific_Class_I	#N/A	Contig2439	521	51	CCGTAGGCGAGTTTATACATGCATTTCCGTTTACGTTCCTCTCCGAGTTT[C/T]GACTATGTATTTTTTATCTTTTACTCTCTTCTTTTTCAATCCATAGTTTC	CCGTAGGCGAGTTTATACATGCATTTCCGTTTACGTTCCTCTCCGAGTTTYGACTATGTATTTTTTATCTTTTACTCTCTTCTTTTTCAATCCATAGTTTC	T	20	0	Chr03	2433057	2433107
Gl_013558	_Specific_Class_I	Gl_013558_Specific_Class_I	#N/A	Contig2440	900	51	TCTGTTTCAACATTTGCACCTCTCTGACCACTAGAATACCGACTATAACT[T/A]GAGCGCAGCTTCAACTCATCATCTAGTTCATAACCCCTCTGCTTTTCGGC	TCTGTTTCAACATTTGCACCTCTCTGACCACTAGAATACCGACTATAACTWGAGCGCAGCTTCAACTCATCATCTAGTTCATAACCCCTCTGCTTTTCGGC	A	15	16	Chr10	23861075	23861025
Gl_013573	_Specific_Class_I	Gl_013573_Specific_Class_I	#N/A	Contig2444	407	51	GAAGGTCGTGCAAGAAGCCGTCATAGAGCCTTATGTCTTTGAACTTAGAG[C/G]CCGCTTCGTTGTATAAATCCTGGGAGGCAAGTGGATCAGTGACTTTGTCT	GAAGGTCGTGCAAGAAGCCGTCATAGAGCCTTATGTCTTTGAACTTAGAGSCCGCTTCGTTGTATAAATCCTGGGAGGCAAGTGGATCAGTGACTTTGTCT	G	16	0	Chr10	19234561	19234611
Gl_013574	_Specific_Class_I	Gl_013574_Specific_Class_I	#N/A	Contig2444	623	51	CCAAGGGGTCGGAGTACTTGGCCAGTAGTGCAGCAGGGTCCCTCGAAACT[G/A]GGATGCCCCTCTTGTTTGCACCTTTGAATTGGAGCTTGGGGACAACCAGA	CCAAGGGGTCGGAGTACTTGGCCAGTAGTGCAGCAGGGTCCCTCGAAACTRGGATGCCCCTCTTGTTTGCACCTTTGAATTGGAGCTTGGGGACAACCAGA	A	21	0	Chr10	19234777	19234827
Gl_013582	_Specific_Class_I	Gl_013582_Specific_Class_I	#N/A	Contig2446	1784	51	AAGTCCATGCTCAGAGAAATTTGGAGGTAGTCCAACCACAAACCGTAACA[C/G]TTTTCGTCGTGGTATGATCAATGAGGTCAAACGCAAAGCACGTTCGTATA	AAGTCCATGCTCAGAGAAATTTGGAGGTAGTCCAACCACAAACCGTAACASTTTTCGTCGTGGTATGATCAATGAGGTCAAACGCAAAGCACGTTCGTATA	G	52	0	Chr07	49533904	49533954
Gl_013583	_Specific_Class_I	Gl_013583_Specific_Class_I	#N/A	Contig2446	1835	51	TTTTCGTCGTGGTATGATCAATGAGGTCAAACGCAAAGCACGTTCGTATA[C/G]CGATGGTGAAGATCATGGTGTCTCTGAATCTGTATCATCAACTGATGACA	TTTTCGTCGTGGTATGATCAATGAGGTCAAACGCAAAGCACGTTCGTATASCGATGGTGAAGATCATGGTGTCTCTGAATCTGTATCATCAACTGATGACA	G	66	0	Chr07	49533955	49534005
Gl_013587	_Specific_Class_I	Gl_013587_Specific_Class_I	#N/A	Contig2446	2122	51	ATGTTGTTCCAACTTAGGTTCACTCAACTCTGTTGTATCAAACTTGTCCT[A/T]GTGAATTAGGAACAGTGTTAAGAACAATGTTGGAGAACAGGCTCTTTACA	ATGTTGTTCCAACTTAGGTTCACTCAACTCTGTTGTATCAAACTTGTCCTWGTGAATTAGGAACAGTGTTAAGAACAATGTTGGAGAACAGGCTCTTTACA	T	93	0	Chr07	49534242	49534292
Gl_013601	_Specific_Class_I	Gl_013601_Specific_Class_I	#N/A	Contig2449	55	51	AAGCACTATGTGCACATGAGCCAATCCATAAAACTTATGTGCTGTTCTCA[G/A]TTACATGGGGTGATTCTCAATTCCCTCTTCTACCTTACAGAAATTTTATA	AAGCACTATGTGCACATGAGCCAATCCATAAAACTTATGTGCTGTTCTCARTTACATGGGGTGATTCTCAATTCCCTCTTCTACCTTACAGAAATTTTATA	A	14	0	Chr02	33952506	33952556
Gl_013602	_Specific_Class_I	Gl_013602_Specific_Class_I	#N/A	Contig2449	186	51	AACAAAAACTGTAAACCATTCTTCTATAACTCGTCAGAACATGCAGTGTG[A/C]GACCCTGAGGTATATCAGTCACCTTGTAGGCAGTACAGTTGACGAATATT	AACAAAAACTGTAAACCATTCTTCTATAACTCGTCAGAACATGCAGTGTGMGACCCTGAGGTATATCAGTCACCTTGTAGGCAGTACAGTTGACGAATATT	C	29	0	Chr02	33952637	33952687
Gl_013605	_Specific_Class_I	Gl_013605_Specific_Class_I	#N/A	Contig2450	100	51	AGAGACCCATCAAGCAAAAAAACAAGGGAGGAATATAGCAGCAATGGCGA[C/T]GCCAAAGCAGCAGCAGATGTTGGAACAACAGCAATCACCGATGCAGCGAG	AGAGACCCATCAAGCAAAAAAACAAGGGAGGAATATAGCAGCAATGGCGAYGCCAAAGCAGCAGCAGATGTTGGAACAACAGCAATCACCGATGCAGCGAG	T	11	16	Chr01	14655719	14655669
Gl_013606	_Specific_Class_I	Gl_013606_Specific_Class_I	#N/A	Contig2450	341	51	AGAGTTCAGGCTTATATGGGCCGCGTCGAGGAAGCAACCAGGCGCTTGGC[A/T]GACATTCGTGAAGAGCTTGATGACCTTGTCGATCCAATGAGGAAGGATGT	AGAGTTCAGGCTTATATGGGCCGCGTCGAGGAAGCAACCAGGCGCTTGGCWGACATTCGTGAAGAGCTTGATGACCTTGTCGATCCAATGAGGAAGGATGT	T	37	4	*	0	0
Gl_013609	_Specific_Class_I	Gl_013609_Specific_Class_I	#N/A	Contig2450	473	51	AACAGGGAGATGAAACCACTAGGACAGACCTGCCAGAAGAAGGAAAAAGA[G/A]TACAAAGAAGCCCTTGAAGCCTTCAATGACAAGAACAAGGAGAAAGCACA	AACAGGGAGATGAAACCACTAGGACAGACCTGCCAGAAGAAGGAAAAAGARTACAAAGAAGCCCTTGAAGCCTTCAATGACAAGAACAAGGAGAAAGCACA	A	69	4	*	0	0
Gl_013618	_Specific_Class_I	Gl_013618_Specific_Class_I	#N/A	Contig2452	855	51	GTTTGCCGCTCTTCCAAGGTTTTCTTCAGAAGCTCTTTCGTAGTTGTGAG[C/T]TCACCGGCCAGAACTACACCGTTTTGTTTTGCCTCATCAAGGTTGGCTTG	GTTTGCCGCTCTTCCAAGGTTTTCTTCAGAAGCTCTTTCGTAGTTGTGAGYTCACCGGCCAGAACTACACCGTTTTGTTTTGCCTCATCAAGGTTGGCTTG	T	30	16	Chr06	33914421	33914371
Gl_013631	_Specific_Class_I	Gl_013631_Specific_Class_I	#N/A	Contig2453	1151	51	ACAGTGCAAATACAGCGTATACTCACTCAGAATTTTCATGAATTATATTG[T/C]AAGAATTATAAACCTACCTTGCTTTACAATGTATATTAGTACTTTCTTTA	ACAGTGCAAATACAGCGTATACTCACTCAGAATTTTCATGAATTATATTGYAAGAATTATAAACCTACCTTGCTTTACAATGTATATTAGTACTTTCTTTA	C	28	16	Chr06	30338516	30338466
Gl_013632	_Specific_Class_I	Gl_013632_Specific_Class_I	#N/A	Contig2453	1229	51	AATGTATATTAGTACTTTCTTTAAAAGAACTGGTCATTTTGAGACTACGT[C/A]GTTTAAGATGGCATGGAAATGAGATTAAATAAGAACCAAATTTGGGACAT	AATGTATATTAGTACTTTCTTTAAAAGAACTGGTCATTTTGAGACTACGTMGTTTAAGATGGCATGGAAATGAGATTAAATAAGAACCAAATTTGGGACAT	A	22	16	Chr06	30338438	30338388
Gl_013633	_Specific_Class_I	Gl_013633_Specific_Class_I	#N/A	Contig2454	83	51	TTTTCACTTTTCAGCGTCATTTCCTTATCAAAACCCAAATTTGGTACACT[A/T]GTGATAGTTAAATCACTCAATTCCAAACCCAAAACCAATAATTTATTCCA	TTTTCACTTTTCAGCGTCATTTCCTTATCAAAACCCAAATTTGGTACACTWGTGATAGTTAAATCACTCAATTCCAAACCCAAAACCAATAATTTATTCCA	T	185	16	Chr08	6661729	6661679
Gl_013634	_Specific_Class_I	Gl_013634_Specific_Class_I	#N/A	Contig2454	201	51	ATCAAAACCCAAATACGGGGACATTAAACTACATAGTCTGATAATAGTTT[G/A]GAAACATCAACAAGAAAGCTACAATTCTCAACCAGTCGGCTTCCCGGTTA	ATCAAAACCCAAATACGGGGACATTAAACTACATAGTCTGATAATAGTTTRGAAACATCAACAAGAAAGCTACAATTCTCAACCAGTCGGCTTCCCGGTTA	A	436	16	Chr08	6661611	6661561
Gl_013651	_Specific_Class_I	Gl_013651_Specific_Class_I	#N/A	Contig2457	1418	51	TGATACAGGGGGTGCTTCACAAGAAACCCATGTCCCTGCTGACAACTTCA[A/G]TGGTGGTAACCGTGGATATGTCTTGGAACCATGTTATCCCAAAGGATGGG	TGATACAGGGGGTGCTTCACAAGAAACCCATGTCCCTGCTGACAACTTCARTGGTGGTAACCGTGGATATGTCTTGGAACCATGTTATCCCAAAGGATGGG	G	58	16	Chr03	30912009	30911959
Gl_013652	_Specific_Class_I	Gl_013652_Specific_Class_I	#N/A	Contig2457	1570	51	AGAGATGAAAAAAATAAATAAAAGAGCAGTTTTGGATTAAATCATAGGAG[T/C]TTTTCCCTTGGCTGATTGAATTCTCATTAATCAATCATTCACATATAATA	AGAGATGAAAAAAATAAATAAAAGAGCAGTTTTGGATTAAATCATAGGAGYTTTTCCCTTGGCTGATTGAATTCTCATTAATCAATCATTCACATATAATA	C	17	16	Chr03	30911857	30911807
Gl_013653	_Specific_Class_I	Gl_013653_Specific_Class_I	#N/A	Contig2457	1621	51	TTTTCCCTTGGCTGATTGAATTCTCATTAATCAATCATTCACATATAATA[T/C]AAACATGCCTTCATTGTAACATAGAGAATTGTAGATGGTGATTGGGTTCC	TTTTCCCTTGGCTGATTGAATTCTCATTAATCAATCATTCACATATAATAYAAACATGCCTTCATTGTAACATAGAGAATTGTAGATGGTGATTGGGTTCC	C	11	4	*	0	0
Gl_013660	_Specific_Class_I	Gl_013660_Specific_Class_I	#N/A	Contig2459	517	51	CCATACGGTTATGACAATGATGATGATGAAGACGAAGAAGACGACCAGGC[C/G]GGTGACCCCCGAATGCGATGTATTCTATGTACCACGGCGGCAAGTTGAGT	CCATACGGTTATGACAATGATGATGATGAAGACGAAGAAGACGACCAGGCSGGTGACCCCCGAATGCGATGTATTCTATGTACCACGGCGGCAAGTTGAGT	G	61	0	Chr04	535130	535180
Gl_013661	_Specific_Class_I	Gl_013661_Specific_Class_I	#N/A	Contig2459	589	51	ATTCTATGTACCACGGCGGCAAGTTGAGTTAACTTTCGTGTAGGTGTGGT[C/G]TGACAAATTTGGTGCTTGTGCAGGTAAAAATTTCATGATTCGTATCTTTC	ATTCTATGTACCACGGCGGCAAGTTGAGTTAACTTTCGTGTAGGTGTGGTSTGACAAATTTGGTGCTTGTGCAGGTAAAAATTTCATGATTCGTATCTTTC	G	15	0	Chr04	535202	535252
Gl_013663	_Specific_Class_I	Gl_013663_Specific_Class_I	#N/A	Contig2460	1216	51	TAATTCACATGTCGACATTGATCTAATGCGCGGGTAACTCTTTAATAATT[T/G]CATGAGAAATGTATATAGTTTGTCATTCAACGGTGCCTGATTGTAATCCG	TAATTCACATGTCGACATTGATCTAATGCGCGGGTAACTCTTTAATAATTKCATGAGAAATGTATATAGTTTGTCATTCAACGGTGCCTGATTGTAATCCG	G	13	0	Chr08	36048216	36048266
Gl_013676	_Specific_Class_I	Gl_013676_Specific_Class_I	#N/A	Contig2463	1360	51	GACCCTGATTCTCTTGTCAGAGGAATAGCTAAATCGGGAGCTGAATTTTT[T/C]GTTACTCGATCTTATCATGGTCTTGAAACACAAGCCAACAGATCCTCACC	GACCCTGATTCTCTTGTCAGAGGAATAGCTAAATCGGGAGCTGAATTTTTYGTTACTCGATCTTATCATGGTCTTGAAACACAAGCCAACAGATCCTCACC	C	12	0	Chr06	45060430	45060480
Gl_013677	_Specific_Class_I	Gl_013677_Specific_Class_I	#N/A	Contig2463	1664	51	ATTGGTTCAGAACTGGAAGCTCTTCCGCGGAGTTATTGCAATGGTTGGTT[T/C]ATAGATCTATCGGGTCCAAAGTTTATTTTGTGGTACAGCAATGCAAAGGC	ATTGGTTCAGAACTGGAAGCTCTTCCGCGGAGTTATTGCAATGGTTGGTTYATAGATCTATCGGGTCCAAAGTTTATTTTGTGGTACAGCAATGCAAAGGC	C	28	0	Chr06	45060735	45060785
Gl_013678	_Specific_Class_I	Gl_013678_Specific_Class_I	#N/A	Contig2463	1739	51	ATTTTGTGGTACAGCAATGCAAAGGCTGGTTGCTCTCCTGCAGCCTTGCA[T/C]TGTTCTTATAAAATAAACATATAGGGTATGTTTGGACAGAATAGAGTAAC	ATTTTGTGGTACAGCAATGCAAAGGCTGGTTGCTCTCCTGCAGCCTTGCAYTGTTCTTATAAAATAAACATATAGGGTATGTTTGGACAGAATAGAGTAAC	C	51	4	*	0	0
Gl_013696	_Specific_Class_I	Gl_013696_Specific_Class_I	#N/A	Contig2465	399	51	AATTACAGCTTAGGGCTTTCGTCTTCAACAAAGTTCTTCACCCACTGGTG[A/T]GAGTTTCGGAACCTGAACTTGTAAATTGTGAGATATATTTATTTATATGA	AATTACAGCTTAGGGCTTTCGTCTTCAACAAAGTTCTTCACCCACTGGTGWGAGTTTCGGAACCTGAACTTGTAAATTGTGAGATATATTTATTTATATGA	T	10	16	Chr05	43714480	43714430
Gl_013697	_Specific_Class_I	Gl_013697_Specific_Class_I	#N/A	Contig2466	91	51	ATAAAATTAAAAGAATCCACCGAACAAGAGCAGAACCAAGCTGTGCAATG[G/T]ATCAGCCTTCAAAATCTCAAACATTGATCACGTACTCTCAAAACCAGGCA	ATAAAATTAAAAGAATCCACCGAACAAGAGCAGAACCAAGCTGTGCAATGKATCAGCCTTCAAAATCTCAAACATTGATCACGTACTCTCAAAACCAGGCA	T	16	0	Chr09	9971830	9971880
Gl_013699	_Specific_Class_I	Gl_013699_Specific_Class_I	#N/A	Contig2466	303	51	TGTTCATACTTCTTATAAAGAAGCCCGCCTAAAACCTCTCAGAAGCTTCA[T/A]TAGAAAATCGAGCCACAAGAAAAACCGCACATTTAAACGAGGGAATGCTA	TGTTCATACTTCTTATAAAGAAGCCCGCCTAAAACCTCTCAGAAGCTTCAWTAGAAAATCGAGCCACAAGAAAAACCGCACATTTAAACGAGGGAATGCTA	A	29	4	*	0	0
Gl_013722	_Specific_Class_I	Gl_013722_Specific_Class_I	#N/A	Contig2471	709	51	CAGTTAGAAGCTGCGAAATATGATGTAATTAAGTACTGCATAGGTACCCT[G/C]GTCTCCATATCTGCCGTTGGGCTAGCTGTACTGCGCATCTTGATGTAGTC	CAGTTAGAAGCTGCGAAATATGATGTAATTAAGTACTGCATAGGTACCCTSGTCTCCATATCTGCCGTTGGGCTAGCTGTACTGCGCATCTTGATGTAGTC	C	41	0	Chr13	2484289	2484339
Gl_013748	_Specific_Class_I	Gl_013748_Specific_Class_I	#N/A	Contig2474	268	51	GGAAGAAGTGGTGTGAAAGCACACTGATTCGACTGCCCCCGACAACTCAA[C/T]GGCCCCGCAAATCGGTTCCATACATGTCCCCAACCCACCTGAAGCTTCAA	GGAAGAAGTGGTGTGAAAGCACACTGATTCGACTGCCCCCGACAACTCAAYGGCCCCGCAAATCGGTTCCATACATGTCCCCAACCCACCTGAAGCTTCAA	T	21	16	Chr06	13639796	13639746
Gl_013754	_Specific_Class_I	Gl_013754_Specific_Class_I	#N/A	Contig2478	308	51	ACCGCATAAACCGCCATTGACGATATTTGTGATCACTCCATACCCTGGAA[A/G]CCTACCGGCCGCCACGTCCCTAGCTGAAGGCGTCCACGCTCCAGTGATCA	ACCGCATAAACCGCCATTGACGATATTTGTGATCACTCCATACCCTGGAARCCTACCGGCCGCCACGTCCCTAGCTGAAGGCGTCCACGCTCCAGTGATCA	G	40	0	Chr05	63406909	63406959
Gl_013755	_Specific_Class_I	Gl_013755_Specific_Class_I	#N/A	Contig2478	405	51	ATCACATCGTGGCAAGAAGGCTTTAACCCTTGCGGAGTCATCCAGAACCA[C/T]AATGCAGATTGGAAACACAATGTGGCATCGCTTACTATCAGGTCTGGGTT	ATCACATCGTGGCAAGAAGGCTTTAACCCTTGCGGAGTCATCCAGAACCAYAATGCAGATTGGAAACACAATGTGGCATCGCTTACTATCAGGTCTGGGTT	T	84	0	Chr05	63407006	63407056
Gl_013766	_Specific_Class_I	Gl_013766_Specific_Class_I	#N/A	Contig2481	1645	51	CTTGTAAGACGTTGTCTGGATTCTGTTCATCAATCTGGCATAAGAAACGC[A/G]TACTTTATTGGTTCAAATGCAACAACGACATTCCGTTCCATTGTCTCCAG	CTTGTAAGACGTTGTCTGGATTCTGTTCATCAATCTGGCATAAGAAACGCRTACTTTATTGGTTCAAATGCAACAACGACATTCCGTTCCATTGTCTCCAG	G	15	4	*	0	0
Gl_013769	_Specific_Class_I	Gl_013769_Specific_Class_I	#N/A	Contig2481	1984	51	AGAATCAATGGAAATGCATGGCTCGAGGAGAACCCATTTGGCATTCATTC[G/A]GACTGGGAGCAACATGTTATAGATAGAGGCGCTCCTATGTACAGATTAAT	AGAATCAATGGAAATGCATGGCTCGAGGAGAACCCATTTGGCATTCATTCRGACTGGGAGCAACATGTTATAGATAGAGGCGCTCCTATGTACAGATTAAT	A	19	0	Chr06	42447014	42447064
Gl_013778	_Specific_Class_I	Gl_013778_Specific_Class_I	#N/A	Contig2484	242	51	TAATATACCCCGGAGACAAATGAACAGCCCCAATCTAAATGCTGTTTTGC[T/C]CCCTTGAAAGAATATGGATTTATCCCTCTCAACAGCCACCCCAAATTCAC	TAATATACCCCGGAGACAAATGAACAGCCCCAATCTAAATGCTGTTTTGCYCCCTTGAAAGAATATGGATTTATCCCTCTCAACAGCCACCCCAAATTCAC	C	18	16	Chr11	58155555	58155505
Gl_013779	_Specific_Class_I	Gl_013779_Specific_Class_I	#N/A	Contig2484	296	51	TTGAAAGAATATGGATTTATCCCTCTCAACAGCCACCCCAAATTCACAAA[C/T]CCTATTCCTAAAACCCTACTTTTAAACAAATGTAACTACAGTCGCTGTGG	TTGAAAGAATATGGATTTATCCCTCTCAACAGCCACCCCAAATTCACAAAYCCTATTCCTAAAACCCTACTTTTAAACAAATGTAACTACAGTCGCTGTGG	T	14	16	Chr11	58155501	58155451
Gl_013790	_Specific_Class_I	Gl_013790_Specific_Class_I	#N/A	Contig2486	1703	51	CATGGAGGCTGGGACTGCTGTCTGGTTGCGGTGCAAAGGAGCCCTTTGCC[C/T]TAGGGTTTTCTGAAAGCTATTAAGGAGATGGGCTTATTGGGCTTGCTTTG	CATGGAGGCTGGGACTGCTGTCTGGTTGCGGTGCAAAGGAGCCCTTTGCCYTAGGGTTTTCTGAAAGCTATTAAGGAGATGGGCTTATTGGGCTTGCTTTG	T	29	4	*	0	0
Gl_013800	_Specific_Class_I	Gl_013800_Specific_Class_I	#N/A	Contig2488	1528	51	AAGAGGCAAGAGGAAGACATCTCAGATCACTATGTAATTGCTGATTACAA[T/A]GAGGATAAGGATAGTCCCAATGAACAGTAGTTAATATTACACTATTTGTC	AAGAGGCAAGAGGAAGACATCTCAGATCACTATGTAATTGCTGATTACAAWGAGGATAAGGATAGTCCCAATGAACAGTAGTTAATATTACACTATTTGTC	A	140	16	Chr02	12235398	12235348
Gl_013801	_Specific_Class_I	Gl_013801_Specific_Class_I	#N/A	Contig2488	1636	51	TCCCCCTGAACACCCCTCTCTTCCCCTTCCAATATCTTACAGCCCCACAA[C/G]AAGAGGTAAAGACTTGAAAAACGGGACAGGAAAAAAAACAAACTAACATT	TCCCCCTGAACACCCCTCTCTTCCCCTTCCAATATCTTACAGCCCCACAASAAGAGGTAAAGACTTGAAAAACGGGACAGGAAAAAAAACAAACTAACATT	G	108	16	Chr02	12235290	12235240
Gl_013831	_Specific_Class_I	Gl_013831_Specific_Class_I	#N/A	Contig2495	210	51	CTATCTTTATCCCAAGTAACCACTGAAGGCATTTACTCCTTACAAGTTTC[A/G]CATCTTAAAGATGGTTTCCTCGATCTTCCACCACAGATCTGGCGAAAGTT	CTATCTTTATCCCAAGTAACCACTGAAGGCATTTACTCCTTACAAGTTTCRCATCTTAAAGATGGTTTCCTCGATCTTCCACCACAGATCTGGCGAAAGTT	G	12	4	*	0	0
Gl_013832	_Specific_Class_I	Gl_013832_Specific_Class_I	#N/A	Contig2495	521	51	GCTCAAGAGTATCATAGTCCTGCCATCCTTTCTGCTTTTCCATTTGAAAC[T/G]GCACCATTGGAACCTGTTTCCCAGGGAAAGGAAAGCTTACTGTTCCAGTC	GCTCAAGAGTATCATAGTCCTGCCATCCTTTCTGCTTTTCCATTTGAAACKGCACCATTGGAACCTGTTTCCCAGGGAAAGGAAAGCTTACTGTTCCAGTC	G	10	16	Chr01	17203547	17203497
Gl_013876	_Specific_Class_I	Gl_013876_Specific_Class_I	#N/A	Contig2504	666	51	GTGGATCATTTGTTGTTGTAAAGCCTGGTTATCCTGAGAAGACTCTGGGT[G/A]GTTCTGTTTCATTAAGTCATTAGTGCTGGCTGTAGGCTGGTGAGCTGCTA	GTGGATCATTTGTTGTTGTAAAGCCTGGTTATCCTGAGAAGACTCTGGGTRGTTCTGTTTCATTAAGTCATTAGTGCTGGCTGTAGGCTGGTGAGCTGCTA	A	10	0	Chr04	30241787	30241837
Gl_013877	_Specific_Class_I	Gl_013877_Specific_Class_I	#N/A	Contig2505	193	51	AAAAAGTATAATCCAAGTTTAATTCTATAAACTATCATATCGCTAAAAGT[T/C]TGTATTAATGGAGTCATAATTGAAAGGGAGCGGATATGGTAAGCAAACAA	AAAAAGTATAATCCAAGTTTAATTCTATAAACTATCATATCGCTAAAAGTYTGTATTAATGGAGTCATAATTGAAAGGGAGCGGATATGGTAAGCAAACAA	C	42	0	Chr12	11873029	11873079
Gl_013916	_Specific_Class_I	Gl_013916_Specific_Class_I	#N/A	Contig2515	72	51	ATTACAAATAGAGTGTTCCACATAAAAAAACACAACAGATACATGTTTTA[C/T]AATGCAGCACTTATCAAAATTTCCTACTTAGCTGCACATCATAACCCACT	ATTACAAATAGAGTGTTCCACATAAAAAAACACAACAGATACATGTTTTAYAATGCAGCACTTATCAAAATTTCCTACTTAGCTGCACATCATAACCCACT	T	24	16	Chr04	53639984	53639934
Gl_013917	_Specific_Class_I	Gl_013917_Specific_Class_I	#N/A	Contig2515	198	51	TCACTCCAACTTTATGAGTCAGTAGCATTCTTGATGTTGATCTCTGGAAG[T/C]ACTTTCTCCTGCAATTAAGCTTGGCTTCCTTCTGGCAATGTAATCAACCT	TCACTCCAACTTTATGAGTCAGTAGCATTCTTGATGTTGATCTCTGGAAGYACTTTCTCCTGCAATTAAGCTTGGCTTCCTTCTGGCAATGTAATCAACCT	C	32	16	Chr04	53639858	53639808
Gl_013949	_Specific_Class_I	Gl_013949_Specific_Class_I	#N/A	Contig2522	159	51	AAACCACTTCATCTTTTTGTTCTTTAGAAGACATCCGGGTTGAACCGTCC[T/C]GGGATCGAGTTGCTTTCTTGTGCCTGTCTCAAATGCATCATCAATGCATA	AAACCACTTCATCTTTTTGTTCTTTAGAAGACATCCGGGTTGAACCGTCCYGGGATCGAGTTGCTTTCTTGTGCCTGTCTCAAATGCATCATCAATGCATA	C	77	0	Chr10	59704251	59704301
Gl_013985	_Specific_Class_I	Gl_013985_Specific_Class_I	#N/A	Contig2528	3011	51	TGGAAAAGCAGAAAGGCTGGCAGGATTACCATACTCTTGAGCATCTGAAA[A/G]ATCGACATGAACTGAAGTTGCAGCAACAGCAATTGATGAATGGAAACCAG	TGGAAAAGCAGAAAGGCTGGCAGGATTACCATACTCTTGAGCATCTGAAARATCGACATGAACTGAAGTTGCAGCAACAGCAATTGATGAATGGAAACCAG	G	30	0	Chr13	57089231	57089281
Gl_013986	_Specific_Class_I	Gl_013986_Specific_Class_I	#N/A	Contig2528	3272	51	GTTTTTGTTGGAGCATGGGTGGCCTTGGCTTCTAGTGGGCACTTGCCGTT[A/G]AACAAATTTCGAGGAAGATTGGGGAAAACCATATTTAAGACGCGAAACTT	GTTTTTGTTGGAGCATGGGTGGCCTTGGCTTCTAGTGGGCACTTGCCGTTRAACAAATTTCGAGGAAGATTGGGGAAAACCATATTTAAGACGCGAAACTT	G	52	4	*	0	0
Gl_013987	_Specific_Class_I	Gl_013987_Specific_Class_I	#N/A	Contig2528	3586	51	CCCAGTTACTCTGTGGATGAGCTTCAGAGGTGTCGTTGACATGTTTATAC[G/A]GGTATGTTGTGCATACAGTTGTTGGACATTGTTGGGATTTGGGATTATTG	CCCAGTTACTCTGTGGATGAGCTTCAGAGGTGTCGTTGACATGTTTATACRGGTATGTTGTGCATACAGTTGTTGGACATTGTTGGGATTTGGGATTATTG	A	32	4	*	0	0
Gl_013989	_Specific_Class_I	Gl_013989_Specific_Class_I	#N/A	Contig2529	311	51	AGATGATTTCAAGGTGAAAATTGTCGGCCTTGCTTATCCGGATAAACTGC[C/T]TTTCTCTTCTTGCCCTGATCTCTCCTACCACTCTGTGCATTCTTGCATGG	AGATGATTTCAAGGTGAAAATTGTCGGCCTTGCTTATCCGGATAAACTGCYTTTCTCTTCTTGCCCTGATCTCTCCTACCACTCTGTGCATTCTTGCATGG	T	27	16	Chr05	7614816	7614766
Gl_013990	_Specific_Class_I	Gl_013990_Specific_Class_I	#N/A	Contig2529	436	51	TGTTGCAAACACATCGCTCTCCAGAATAGCAATGTTTCTTTCAGATGAAT[C/T]TGAATCGCAGTTCCTGATTGATCCTTGGTTTCTATATCCACTTGCAATTT	TGTTGCAAACACATCGCTCTCCAGAATAGCAATGTTTCTTTCAGATGAATYTGAATCGCAGTTCCTGATTGATCCTTGGTTTCTATATCCACTTGCAATTT	T	29	4	*	0	0
Gl_013994	_Specific_Class_I	Gl_013994_Specific_Class_I	#N/A	Contig2532	222	51	GCTGCAAGAATATTGCTATTTTCAGGATTAGCTTCAACTGCTAGCTCAAA[A/G]TAATGTGAAGCTTTATCATGGTCACGGTGAGAATCCCAGATCAATTTAGC	GCTGCAAGAATATTGCTATTTTCAGGATTAGCTTCAACTGCTAGCTCAAARTAATGTGAAGCTTTATCATGGTCACGGTGAGAATCCCAGATCAATTTAGC	G	15	4	*	0	0
Gl_014018	_Specific_Class_I	Gl_014018_Specific_Class_I	#N/A	Contig2542	1502	51	AGGGATATGAAGAGAAAAGCTCAAGAAATTGCAGAACATATAATGGCAGC[T/C]GTTAAAGATGAAGGAAATGAAAAAGGGTCTTCCATTAAAGCATTGGATGA	AGGGATATGAAGAGAAAAGCTCAAGAAATTGCAGAACATATAATGGCAGCYGTTAAAGATGAAGGAAATGAAAAAGGGTCTTCCATTAAAGCATTGGATGA	C	29	16	Chr05	1244098	1244048
Gl_014035	_Specific_Class_I	Gl_014035_Specific_Class_I	#N/A	Contig2544	915	51	AGCTTGAAAGACTTCTTCAAATCGGATTGCCTTTTGCCTATTGTTGTGAC[T/G]GGACCACCGCCATTTCTGCAATCCATCTTCTTTGATACAAATCAGAATAG	AGCTTGAAAGACTTCTTCAAATCGGATTGCCTTTTGCCTATTGTTGTGACKGGACCACCGCCATTTCTGCAATCCATCTTCTTTGATACAAATCAGAATAG	G	19	16	Chr08	50519589	50519539
Gl_014140	_Specific_Class_I	Gl_014140_Specific_Class_I	#N/A	Contig2569	360	51	ATCTTGTTAGAATTAGCCAAAGGTGGTAGCAAAGGATCCGAGAGCCTGCC[G/A]TTGAATCCATGCCCTGACTTCTGTTTGGGCTTTGCTTTTGTTCTCCGGTC	ATCTTGTTAGAATTAGCCAAAGGTGGTAGCAAAGGATCCGAGAGCCTGCCRTTGAATCCATGCCCTGACTTCTGTTTGGGCTTTGCTTTTGTTCTCCGGTC	A	26	16	Chr04	700994	700944
Gl_014141	_Specific_Class_I	Gl_014141_Specific_Class_I	#N/A	Contig2569	438	51	GGCTTTGCTTTTGTTCTCCGGTCACCCTTGGCACCGTCTAATGATGTCCG[A/T]CCAGCCCCGGATACCGAACTTGTATTTCTTGAATCTCTTTCGCTTCTATT	GGCTTTGCTTTTGTTCTCCGGTCACCCTTGGCACCGTCTAATGATGTCCGWCCAGCCCCGGATACCGAACTTGTATTTCTTGAATCTCTTTCGCTTCTATT	T	34	16	Chr04	700916	700866
Gl_014142	_Specific_Class_I	Gl_014142_Specific_Class_I	#N/A	Contig2569	624	51	CTCTTCCTACCTTTGTTCAACGTAGATCCGTACTTGGAAACAGCATGCTC[A/T]GTCGAGTGAACAGCCAGAAGGGCATCTGGAGAATCGTACCTCTCAAAAGT	CTCTTCCTACCTTTGTTCAACGTAGATCCGTACTTGGAAACAGCATGCTCWGTCGAGTGAACAGCCAGAAGGGCATCTGGAGAATCGTACCTCTCAAAAGT	T	18	16	Chr04	700730	700680
Gl_014187	_Specific_Class_I	Gl_014187_Specific_Class_I	#N/A	Contig2580	1979	51	TAAGTTTAGTGAAGACATGATCTTCCTTTGCTTACAATTCACGAAATTTT[C/G]AGGGAATAAAAGGTTCAAATAGTTATGAAATCTCATGTATTGTCCACAAA	TAAGTTTAGTGAAGACATGATCTTCCTTTGCTTACAATTCACGAAATTTTSAGGGAATAAAAGGTTCAAATAGTTATGAAATCTCATGTATTGTCCACAAA	G	56	16	Chr05	61756325	61756275
Gl_014215	_Specific_Class_I	Gl_014215_Specific_Class_I	#N/A	Contig2584	267	51	AATTGCATTAAAAAGCTTCTGATGAGGATCAGGAGAAGTTGGTGCAAGAC[A/G]AGACTCGGAAGAAGAAGATGATGCATTGGAAGCATGTTTTTTATGTGTTT	AATTGCATTAAAAAGCTTCTGATGAGGATCAGGAGAAGTTGGTGCAAGACRAGACTCGGAAGAAGAAGATGATGCATTGGAAGCATGTTTTTTATGTGTTT	G	36	4	*	0	0
Gl_014221	_Specific_Class_I	Gl_014221_Specific_Class_I	#N/A	Contig2584	826	51	CTTGCAGCACGGGCAGCTCTTAAACCTTCTGTACGTATAATTTCTTGGAC[G/A]ACAAAGTGCAATAGTGTGGTCTTACCATCTACTCCTTTGACATCTGATAA	CTTGCAGCACGGGCAGCTCTTAAACCTTCTGTACGTATAATTTCTTGGACRACAAAGTGCAATAGTGTGGTCTTACCATCTACTCCTTTGACATCTGATAA	A	26	0	Chr04	2223962	2224012
Gl_014245	_Specific_Class_I	Gl_014245_Specific_Class_I	#N/A	Contig2597	1275	51	TGCTCGCCATGCTGCATTTGGGAAAGAAGCTGCAAAAATGGTTCTTGCAA[G/A]TCTTGACAAAGATTGGCCAAAGGTGATCACAAACCAGCCAAAGTCAGAAA	TGCTCGCCATGCTGCATTTGGGAAAGAAGCTGCAAAAATGGTTCTTGCAARTCTTGACAAAGATTGGCCAAAGGTGATCACAAACCAGCCAAAGTCAGAAA	A	55	4	*	0	0
Gl_014255	_Specific_Class_I	Gl_014255_Specific_Class_I	#N/A	Contig2598	186	51	CACTAGAATACAAGCATCTCTGCGGAAGGTGAGGAGGAATCAAGTGATAA[C/T]CTGTTTCAGGTGAAAAAGCTGTATATGTTAGAGGAAATGGCTATTACACT	CACTAGAATACAAGCATCTCTGCGGAAGGTGAGGAGGAATCAAGTGATAAYCTGTTTCAGGTGAAAAAGCTGTATATGTTAGAGGAAATGGCTATTACACT	T	11	16	Chr12	12956158	12956108
Gl_014257	_Specific_Class_I	Gl_014257_Specific_Class_I	#N/A	Contig2598	690	51	GGCATGATCGATTCACCAAAAAGAAGGTATCCGAAGATCCCAACTGTAAA[A/G]TAGATGGTACCGCAGAGTATCAGTGAAATTCGGACTGCTTTCATCATATC	GGCATGATCGATTCACCAAAAAGAAGGTATCCGAAGATCCCAACTGTAAARTAGATGGTACCGCAGAGTATCAGTGAAATTCGGACTGCTTTCATCATATC	G	12	16	Chr12	12955561	12955511
Gl_014266	_Specific_Class_I	Gl_014266_Specific_Class_I	#N/A	Contig2600	103	51	CTCAAAATCAAAAAACCTAAATCAGATCTAACATTTTTTTGTCAAAATTT[A/C]CCGCAAAAGATATGGCTCTAGAATGGGTAGTGCTAGGCTACACCGCCGGC	CTCAAAATCAAAAAACCTAAATCAGATCTAACATTTTTTTGTCAAAATTTMCCGCAAAAGATATGGCTCTAGAATGGGTAGTGCTAGGCTACACCGCCGGC	C	41	16	Chr02	44291832	44291782
Gl_014324	_Specific_Class_I	Gl_014324_Specific_Class_I	#N/A	Contig2609	1829	51	CGTTATGGCCGTTTCTCCATGGTTTAATGGAAATTAGCCAAGTTCGGGTT[G/A]GTTCTAGAAAAGAACTTGTAGAATTTTTATAGGTTCCATCCATTTTGGTT	CGTTATGGCCGTTTCTCCATGGTTTAATGGAAATTAGCCAAGTTCGGGTTRGTTCTAGAAAAGAACTTGTAGAATTTTTATAGGTTCCATCCATTTTGGTT	A	66	4	*	0	0
Gl_014329	_Specific_Class_I	Gl_014329_Specific_Class_I	#N/A	Contig2613	98	51	AGGGCTCTTTCTCAGGAACTGGCTCCAGTTTAGATAAGCTCACCGCCTCT[G/T]TTAGACATTCAAAAGAAACTGATGCTTCTTGAGTTATGGTTGAACCTGAT	AGGGCTCTTTCTCAGGAACTGGCTCCAGTTTAGATAAGCTCACCGCCTCTKTTAGACATTCAAAAGAAACTGATGCTTCTTGAGTTATGGTTGAACCTGAT	T	23	0	Chr06	43572564	43572614
Gl_014332	_Specific_Class_I	Gl_014332_Specific_Class_I	#N/A	Contig2613	226	51	TCCTTCGGCCTTAAATCGATATTAAGATAGTCTGTCAAGACCTTTGTCAC[G/A]CCCATCCCACGCTGAGGAACTTTGCTGCTTGAAAGAAATGGTGATCTATC	TCCTTCGGCCTTAAATCGATATTAAGATAGTCTGTCAAGACCTTTGTCACRCCCATCCCACGCTGAGGAACTTTGCTGCTTGAAAGAAATGGTGATCTATC	A	74	0	Chr06	43572692	43572742
Gl_014352	_Specific_Class_I	Gl_014352_Specific_Class_I	#N/A	Contig2618	871	51	TCGGTGTAGTAAACGAAGATCGAAGCATCCCATTCGACTATGTCCCACGA[C/T]AAGAATCCGGCCAACACTGCAAACGAAACAAAACGAGTCAACACTAGCCA	TCGGTGTAGTAAACGAAGATCGAAGCATCCCATTCGACTATGTCCCACGAYAAGAATCCGGCCAACACTGCAAACGAAACAAAACGAGTCAACACTAGCCA	T	18	16	Chr04	41333634	41333584
Gl_014356	_Specific_Class_I	Gl_014356_Specific_Class_I	#N/A	Contig2619	72	51	GCCTTTTTTGCTCAAACTGTTCTTCTTTTTCACATTTCCCAGGAGCAGAG[C/T]AAAACACAGCAGAGTTTGGATTTTAGGTGCTCAGATAGCCCGCATAGGAT	GCCTTTTTTGCTCAAACTGTTCTTCTTTTTCACATTTCCCAGGAGCAGAGYAAAACACAGCAGAGTTTGGATTTTAGGTGCTCAGATAGCCCGCATAGGAT	T	12	4	*	0	0
Gl_014357	_Specific_Class_I	Gl_014357_Specific_Class_I	#N/A	Contig2621	3249	51	GCCTTGGGTTGATCCTGGAGCCTTCCCTCTAACGGTGCGGATGCTTTCTA[C/A]AATTCCTGTGGCACTGTATGCAATTGGTGGTGGTGATGGACCCCTCGAGA	GCCTTGGGTTGATCCTGGAGCCTTCCCTCTAACGGTGCGGATGCTTTCTAMAATTCCTGTGGCACTGTATGCAATTGGTGGTGGTGATGGACCCCTCGAGA	A	14	0	Chr09	19563609	19563659
Gl_014370	_Specific_Class_I	Gl_014370_Specific_Class_I	#N/A	Contig2629	134	51	AATGTCGCCTTGAATCGACGAGGAAGCTACATCTAGTCTCATTGGAGGAA[C/T]GTAGGATGTACCCTTGAAGCACCATTGACGGATTTTCAGGTTCAGCTAAC	AATGTCGCCTTGAATCGACGAGGAAGCTACATCTAGTCTCATTGGAGGAAYGTAGGATGTACCCTTGAAGCACCATTGACGGATTTTCAGGTTCAGCTAAC	T	46	0	Chr13	48851023	48851073
Gl_014371	_Specific_Class_I	Gl_014371_Specific_Class_I	#N/A	Contig2629	185	51	GTAGGATGTACCCTTGAAGCACCATTGACGGATTTTCAGGTTCAGCTAAC[A/G]GGATGAATCAAGCAATTGGAGGCTGACTTTATCCAAAGAACTCCCACCAT	GTAGGATGTACCCTTGAAGCACCATTGACGGATTTTCAGGTTCAGCTAACRGGATGAATCAAGCAATTGGAGGCTGACTTTATCCAAAGAACTCCCACCAT	G	28	0	Chr13	48851074	48851124
Gl_014372	_Specific_Class_I	Gl_014372_Specific_Class_I	#N/A	Contig2629	290	51	GAGTTTATGCAGGGAGGTAATTGATTAAAATCCAGATTTAAAGAAGCTCA[G/A]CACATTATTAATTACCCTTTCCATTCTCAAATTCTAAGATACAATCTAAG	GAGTTTATGCAGGGAGGTAATTGATTAAAATCCAGATTTAAAGAAGCTCARCACATTATTAATTACCCTTTCCATTCTCAAATTCTAAGATACAATCTAAG	A	47	0	Chr13	48851179	48851229
Gl_014373	_Specific_Class_I	Gl_014373_Specific_Class_I	#N/A	Contig2629	365	51	TCTCAAATTCTAAGATACAATCTAAGTCCGTCTAGTCCTCCGTTAAGTCC[C/T]GGTTGCTTTGTTTCATACTTGGAATGTTATAATTGAGCGTAGCAATTTTG	TCTCAAATTCTAAGATACAATCTAAGTCCGTCTAGTCCTCCGTTAAGTCCYGGTTGCTTTGTTTCATACTTGGAATGTTATAATTGAGCGTAGCAATTTTG	T	66	0	Chr13	48851254	48851304
Gl_014374	_Specific_Class_I	Gl_014374_Specific_Class_I	#N/A	Contig2629	498	51	TAGTTGTTTTACCCTGTTCATTTTAATTTAGGACTCTATCAGTTAGCTCA[G/A]CTGTGCTATTGTGAACATAGGTTAAGTAACTGACTTATTTATCTGTGAAT	TAGTTGTTTTACCCTGTTCATTTTAATTTAGGACTCTATCAGTTAGCTCARCTGTGCTATTGTGAACATAGGTTAAGTAACTGACTTATTTATCTGTGAAT	A	53	0	Chr13	48851387	48851437
Gl_014377	_Specific_Class_I	Gl_014377_Specific_Class_I	#N/A	Contig2630	2581	51	GAATTTAGTGCAGAGAGGGTTGTCCCTGGAAGGCTGCATGCAACAGAAAA[A/C]ACAGCAATAGGACAAGGTAGGCAAAATGATGTCTCTGGGAAATCAAATGC	GAATTTAGTGCAGAGAGGGTTGTCCCTGGAAGGCTGCATGCAACAGAAAAMACAGCAATAGGACAAGGTAGGCAAAATGATGTCTCTGGGAAATCAAATGC	C	24	4	*	0	0
Gl_014419	_Specific_Class_I	Gl_014419_Specific_Class_I	#N/A	Contig2638	1397	51	CTTGGTCCAATTTCATCCCCCAATTTCAGATTCTGCCTGGAAATTTCTCA[A/G]TTTTCTTCAGTTTGTAACAACGGAGCATCAGTTAACAAGTCCAATGGCTG	CTTGGTCCAATTTCATCCCCCAATTTCAGATTCTGCCTGGAAATTTCTCARTTTTCTTCAGTTTGTAACAACGGAGCATCAGTTAACAAGTCCAATGGCTG	G	37	4	*	0	0
Gl_014441	_Specific_Class_I	Gl_014441_Specific_Class_I	#N/A	Contig2646	359	51	GGCACATAAATTGCATTTGCCGCTGTCCTTGCAGCTGTTAGAGATGCCTT[T/G]GCTTTCGGCAGGTTTCGAAGAGAGAAATGAAGCTTACTCTCTAACAAGTC	GGCACATAAATTGCATTTGCCGCTGTCCTTGCAGCTGTTAGAGATGCCTTKGCTTTCGGCAGGTTTCGAAGAGAGAAATGAAGCTTACTCTCTAACAAGTC	G	14	16	Chr08	45564940	45564890
Gl_014464	_Specific_Class_I	Gl_014464_Specific_Class_I	#N/A	Contig2649	339	51	TACACAGACACTGGATTTCCATTTTCAAGCTCTTGCGAACAGTGTTGCTC[A/G]GCATGCTGAACAGAGGAGAGCAGAAATTGAAAAGGAGAAAATGGAGAAGG	TACACAGACACTGGATTTCCATTTTCAAGCTCTTGCGAACAGTGTTGCTCRGCATGCTGAACAGAGGAGAGCAGAAATTGAAAAGGAGAAAATGGAGAAGG	G	12	0	Chr06	47910758	47910808
Gl_014471	_Specific_Class_I	Gl_014471_Specific_Class_I	#N/A	Contig2649	1063	51	TCATGGAATACTAGTTTTTTTTCTTTCTTTTTTGCTTTGGGTTATGGAGA[A/T]TTTGTTTTTGGGTTTCAGAGGGTTCTTATTAGATAACTTGGTTGCCTATT	TCATGGAATACTAGTTTTTTTTCTTTCTTTTTTGCTTTGGGTTATGGAGAWTTTGTTTTTGGGTTTCAGAGGGTTCTTATTAGATAACTTGGTTGCCTATT	T	12	0	Chr06	47911486	47911536
Gl_014488	_Specific_Class_I	Gl_014488_Specific_Class_I	#N/A	Contig2653	301	51	CAGGTGGCAACGCCTTCTTCATCAACAGACATGTTCTGCTAATCATTTTC[T/C]CCCCCAATTGTATGTTGATCTTACATGTTTTGAAGTGTTTCTTTATTTGT	CAGGTGGCAACGCCTTCTTCATCAACAGACATGTTCTGCTAATCATTTTCYCCCCCAATTGTATGTTGATCTTACATGTTTTGAAGTGTTTCTTTATTTGT	C	33	4	*	0	0
Gl_014528	_Specific_Class_I	Gl_014528_Specific_Class_I	#N/A	Contig2667	1330	51	AGCCAAAGTTTCATAGACCGTGGAGCAGTCACCAGTCGTGCCGGACTCAC[C/T]GCACCTGCTAATTCCGCAACCATGATGTCCTCAAACATATCCGATTGGAG	AGCCAAAGTTTCATAGACCGTGGAGCAGTCACCAGTCGTGCCGGACTCACYGCACCTGCTAATTCCGCAACCATGATGTCCTCAAACATATCCGATTGGAG	T	17	0	Chr11	62097569	62097619
Gl_014555	_Specific_Class_I	Gl_014555_Specific_Class_I	#N/A	Contig2670	2140	51	GTCAGTCAATACGGCGGAGAAGCCTCTGGTATCAATGTTGGAATCAGTAG[G/A]AGTATTAGATTCAAGGGCTGAATTAAAGCCTAAAGCATCAAGAAAGCTAG	GTCAGTCAATACGGCGGAGAAGCCTCTGGTATCAATGTTGGAATCAGTAGRAGTATTAGATTCAAGGGCTGAATTAAAGCCTAAAGCATCAAGAAAGCTAG	A	172	0	Chr12	32402247	32402297
Gl_014556	_Specific_Class_I	Gl_014556_Specific_Class_I	#N/A	Contig2670	2308	51	CAATGACTGGTCCGAAACTGTTAAATGCCCCGCTGATGTGACCGTTAACT[G/T]GATGACAATTTTGGAATTTATATTTTTTAACACATAAATTTTCATGTCAT	CAATGACTGGTCCGAAACTGTTAAATGCCCCGCTGATGTGACCGTTAACTKGATGACAATTTTGGAATTTATATTTTTTAACACATAAATTTTCATGTCAT	T	17	0	Chr12	32402414	32402464
Gl_014557	_Specific_Class_I	Gl_014557_Specific_Class_I	#N/A	Contig2671	396	51	GCAGCCGTATTATGAGTCCGGGTAATCTGTTCACCCTGTTGATGTAAGGC[A/G]ATCAAAGTATTGGTAGCACCTTCTCTCATTTCTTCCGCAATCTTCACACA	GCAGCCGTATTATGAGTCCGGGTAATCTGTTCACCCTGTTGATGTAAGGCRATCAAAGTATTGGTAGCACCTTCTCTCATTTCTTCCGCAATCTTCACACA	G	12	0	Chr08	48124954	48125004
Gl_014599	_Specific_Class_I	Gl_014599_Specific_Class_I	#N/A	Contig2682	1197	51	GAATGATATGGACAAAGTATCTCCTGCTCAGACCATAGAAGCAAATGATT[C/T]GGAAAGTAAAGGAATTGGTTATGTTCCAGATGAATGGGATGAAGAATATG	GAATGATATGGACAAAGTATCTCCTGCTCAGACCATAGAAGCAAATGATTYGGAAAGTAAAGGAATTGGTTATGTTCCAGATGAATGGGATGAAGAATATG	T	49	4	*	0	0
Gl_014637	_Specific_Class_I	Gl_014637_Specific_Class_I	#N/A	Contig2688	363	51	AGGAAAGACACTTCAGCTGACAGGTTACAAGAGTTCAGTATAAAAGTAAA[T/C]GTTAGAATAGCTTTTCACTCGAGGTTTTTTTTTTTCCGATTATTTCAGCT	AGGAAAGACACTTCAGCTGACAGGTTACAAGAGTTCAGTATAAAAGTAAAYGTTAGAATAGCTTTTCACTCGAGGTTTTTTTTTTTCCGATTATTTCAGCT	C	106	16	Chr04	60870246	60870196
Gl_014642	_Specific_Class_I	Gl_014642_Specific_Class_I	#N/A	Contig2688	1085	51	TTGTTGATGATGATGATGCCGAAGCTGCCATTTACAGAGAGCTTTGAAGT[G/A]AAAAAATAGAAGAAACCCCAGAAATGAACAAACAGCGACAGTGATGATTT	TTGTTGATGATGATGATGCCGAAGCTGCCATTTACAGAGAGCTTTGAAGTRAAAAAATAGAAGAAACCCCAGAAATGAACAAACAGCGACAGTGATGATTT	A	71	16	Chr04	60867204	60867154
Gl_014653	_Specific_Class_I	Gl_014653_Specific_Class_I	#N/A	Contig2690	552	51	TAAAGCACTAATTCATTTATGGAGGTTGGTCTTTATGAAAACAAATTCTC[C/T]TTTTGATGTGTTGTGAGTGTCATTATAATTAATTTGACCAACATGAGAGC	TAAAGCACTAATTCATTTATGGAGGTTGGTCTTTATGAAAACAAATTCTCYTTTTGATGTGTTGTGAGTGTCATTATAATTAATTTGACCAACATGAGAGC	T	330	16	Chr09	25736424	25736374
Gl_014659	_Specific_Class_I	Gl_014659_Specific_Class_I	#N/A	Contig2690	787	51	ATGTTTGTTGAAGGTGTGTTCTGCTTTGCATTGATATAGTCTTCCTGTGT[C/T]TACTGTGTTGTAGAAAAACAGATATGGAAGAAACTTCCTTGTAATTCGCT	ATGTTTGTTGAAGGTGTGTTCTGCTTTGCATTGATATAGTCTTCCTGTGTYTACTGTGTTGTAGAAAAACAGATATGGAAGAAACTTCCTTGTAATTCGCT	T	10	4	*	0	0
Gl_014687	_Specific_Class_I	Gl_014687_Specific_Class_I	#N/A	Contig2695	1004	51	AACAAAGTGGACCTATTGGGGCAGAAGTTACTAGGTTTATTCACTTTTTA[A/C]AACCATCTCCTTTTCATGGTTCTTTGCCTGATGTCAACGGTTCTGGTCAT	AACAAAGTGGACCTATTGGGGCAGAAGTTACTAGGTTTATTCACTTTTTAMAACCATCTCCTTTTCATGGTTCTTTGCCTGATGTCAACGGTTCTGGTCAT	C	140	16	Chr08	38261301	38261251
Gl_014688	_Specific_Class_I	Gl_014688_Specific_Class_I	#N/A	Contig2695	1114	51	TGTAAACGGGGAAATTTTCAATTTAAAATTGTTATATGAAACTGATGAGA[A/G]GATTCAGTTTTTAATCATGTTAAAACTTCTGTGATCTTTCTTTTTCCTTT	TGTAAACGGGGAAATTTTCAATTTAAAATTGTTATATGAAACTGATGAGARGATTCAGTTTTTAATCATGTTAAAACTTCTGTGATCTTTCTTTTTCCTTT	G	54	16	Chr08	38261191	38261141
Gl_014719	_Specific_Class_I	Gl_014719_Specific_Class_I	#N/A	Contig2700	800	51	GACTTCGGCATCTTCGACGATTAAGGTTTGTCTAAAAGAAGAAGAAAAAA[C/T]CCCAAAAAAGCGACTGCGTTGCTCTGCTTATGCAACTCCAAAAAGGGTTT	GACTTCGGCATCTTCGACGATTAAGGTTTGTCTAAAAGAAGAAGAAAAAAYCCCAAAAAAGCGACTGCGTTGCTCTGCTTATGCAACTCCAAAAAGGGTTT	T	348	16	Chr02	55501322	55501272
Gl_014723	_Specific_Class_I	Gl_014723_Specific_Class_I	#N/A	Contig2701	465	51	AAACCAAGGTCCTGGTCTTCCAGTCGAGGCGCCTCCATCGAATATGGATA[A/C]TAGAAATGAGCAGCGTTCAGTCTCAGGGTTCCGCAAAAATGGAAACCAAA	AAACCAAGGTCCTGGTCTTCCAGTCGAGGCGCCTCCATCGAATATGGATAMTAGAAATGAGCAGCGTTCAGTCTCAGGGTTCCGCAAAAATGGAAACCAAA	C	10	0	Chr05	34640820	34640870
Gl_014728	_Specific_Class_I	Gl_014728_Specific_Class_I	#N/A	Contig2702	184	51	AAATGAAAACTGACAAATCAATATCCTAATATGTATTCTGTATTCTCTGG[A/G]ATCAGCTCTTGCTTGGTATTGGGGCCTCAAAACCAAGGAAAATGCTTGAG	AAATGAAAACTGACAAATCAATATCCTAATATGTATTCTGTATTCTCTGGRATCAGCTCTTGCTTGGTATTGGGGCCTCAAAACCAAGGAAAATGCTTGAG	G	125	0	Chr08	56974897	56974947
Gl_014729	_Specific_Class_I	Gl_014729_Specific_Class_I	#N/A	Contig2702	312	51	CGACAAACAAAGAGAGCTACATATTTGAATACCAACAACAACCCCACCTC[T/C]ACATCAACTAGAACCCGACCATAAAGAGCTGAGCCTCGATGCAAGTTTCG	CGACAAACAAAGAGAGCTACATATTTGAATACCAACAACAACCCCACCTCYACATCAACTAGAACCCGACCATAAAGAGCTGAGCCTCGATGCAAGTTTCG	C	158	0	Chr08	56975025	56975075
Gl_014731	_Specific_Class_I	Gl_014731_Specific_Class_I	#N/A	Contig2704	173	51	TATTTCCTACTCTATAAGAGAAGCAATTAAAGCTTCAAGTGCACAAAGTC[A/G]GAATTATAGAGCCATCCAACTAGATTCAGCTTCAAGATACTTGCAGATCC	TATTTCCTACTCTATAAGAGAAGCAATTAAAGCTTCAAGTGCACAAAGTCRGAATTATAGAGCCATCCAACTAGATTCAGCTTCAAGATACTTGCAGATCC	G	160	16	Chr09	5149489	5149439
Gl_014735	_Specific_Class_I	Gl_014735_Specific_Class_I	#N/A	Contig2704	760	51	GCTCTTGCGCATATGCTTTCACCATCACGAAAGCATAAAGAAAAGCAGCG[A/G]GGAGAGTGAAGCCCTAAAAAAGATCTGAGAAATGTAAAAGAGGAAAAAGT	GCTCTTGCGCATATGCTTTCACCATCACGAAAGCATAAAGAAAAGCAGCGRGGAGAGTGAAGCCCTAAAAAAGATCTGAGAAATGTAAAAGAGGAAAAAGT	G	18	4	*	0	0
Gl_014742	_Specific_Class_I	Gl_014742_Specific_Class_I	#N/A	Contig2706	259	51	ACTAGGACGAGTGGCGAGCACATGTGTGAGGCGAACATGACTTTTGTAGC[G/A]TGTTGTGTATTATTTGTATAACAAAATCATTCTCAATAAATTGATCTTTA	ACTAGGACGAGTGGCGAGCACATGTGTGAGGCGAACATGACTTTTGTAGCRTGTTGTGTATTATTTGTATAACAAAATCATTCTCAATAAATTGATCTTTA	A	22	4	*	0	0
Gl_014820	_Specific_Class_I	Gl_014820_Specific_Class_I	#N/A	Contig2715	210	51	TTAGCTTCGATTCTGAGTCGTTTCGCAATGCCTCGGTATTACTGTGATTA[T/C]TGCGATACTTATTTGACCCATGACTCTCCATCAGTTAGAAAGCAACACAA	TTAGCTTCGATTCTGAGTCGTTTCGCAATGCCTCGGTATTACTGTGATTAYTGCGATACTTATTTGACCCATGACTCTCCATCAGTTAGAAAGCAACACAA	C	12	4	*	0	0
Gl_014821	_Specific_Class_I	Gl_014821_Specific_Class_I	#N/A	Contig2715	500	51	TGGGGCTCCATTACCTGTAAACCAACCGATGGTCCCAGGCATGAGGCCCC[G/C]TGTTCTGCCAAGACCAATTCCAGGTGCCCCAGGTTATATTCCCGTTCCAG	TGGGGCTCCATTACCTGTAAACCAACCGATGGTCCCAGGCATGAGGCCCCSTGTTCTGCCAAGACCAATTCCAGGTGCCCCAGGTTATATTCCCGTTCCAG	C	15	4	*	0	0
Gl_014835	_Specific_Class_I	Gl_014835_Specific_Class_I	#N/A	Contig2719	620	51	GTTATTCCCTTATTTGACTGACTTTTAGTGGTTAGGATTGTATTTTCTTT[T/C]CTCCCATTTTTATTCTCCAATTCAATCGATTTATTCTTAATTTATCAACC	GTTATTCCCTTATTTGACTGACTTTTAGTGGTTAGGATTGTATTTTCTTTYCTCCCATTTTTATTCTCCAATTCAATCGATTTATTCTTAATTTATCAACC	C	11	16	Chr09	2086483	2086433
Gl_014888	_Specific_Class_I	Gl_014888_Specific_Class_I	#N/A	Contig2730	859	51	GGAGAAAGAGAGCGTTTAAGTAGATGGTGAAGAACGAACGACCCACTGGT[A/C]TCGACTTGGTCTTCTATTGCCACTACTCGACCCCTTAGAGGCCATGGCTC	GGAGAAAGAGAGCGTTTAAGTAGATGGTGAAGAACGAACGACCCACTGGTMTCGACTTGGTCTTCTATTGCCACTACTCGACCCCTTAGAGGCCATGGCTC	C	14	16	Chr10	56884904	56884854
Gl_014950	_Specific_Class_I	Gl_014950_Specific_Class_I	#N/A	Contig2745	119	51	CATTCAAACCCCACTATACCATACATGTACAAAACAAATACAACTTAATA[C/A]ACTTTACCTTACAATGCTGTCTATTCGTATGGCAAAAGGTTGAATGTTTG	CATTCAAACCCCACTATACCATACATGTACAAAACAAATACAACTTAATAMACTTTACCTTACAATGCTGTCTATTCGTATGGCAAAAGGTTGAATGTTTG	A	28	4	*	0	0
Gl_014954	_Specific_Class_I	Gl_014954_Specific_Class_I	#N/A	Contig2745	519	51	TTGAAGGCTTCCTTGCCATGGATTTTCTGGTCATTGAAAGTGTAGAATGA[G/A]CCAGCCTTTGTAACAAATTTGTGTTTCGTTGCCAAATTTATGATCTCCCC	TTGAAGGCTTCCTTGCCATGGATTTTCTGGTCATTGAAAGTGTAGAATGARCCAGCCTTTGTAACAAATTTGTGTTTCGTTGCCAAATTTATGATCTCCCC	A	34	16	Chr13	54691137	54691087
Gl_015031	_Specific_Class_I	Gl_015031_Specific_Class_I	#N/A	Contig2763	586	51	GAGAAAGTATGGGGGTGGTTATTAGATTCATCCTAACAATTAATGAGTTT[G/A]TTTATTTGCTGTTGTAACAATTGGGCAGCATCTTATACTGTTTTAAGTTG	GAGAAAGTATGGGGGTGGTTATTAGATTCATCCTAACAATTAATGAGTTTRTTTATTTGCTGTTGTAACAATTGGGCAGCATCTTATACTGTTTTAAGTTG	A	66	0	Chr09	65877549	65877599
Gl_015032	_Specific_Class_I	Gl_015032_Specific_Class_I	#N/A	Contig2764	215	51	AAATTAGATGGAGTTGAGCCAAGTTATAACAGTGGTTCTCCAAATGTATC[A/G]ACAAAGTCCTCATCCCGGGAAGAACTATCTCCTTCTCCATTGGCACCACA	AAATTAGATGGAGTTGAGCCAAGTTATAACAGTGGTTCTCCAAATGTATCRACAAAGTCCTCATCCCGGGAAGAACTATCTCCTTCTCCATTGGCACCACA	G	57	0	Chr10	58862678	58862728
Gl_015091	_Specific_Class_I	Gl_015091_Specific_Class_I	#N/A	Contig2771	405	51	AATATTCCACCGGCTGTTACTTGAGCACCAGCACCTGGACCACGGACTAT[C/T]AGTGGCTGCTCCTTGTACCTCGTAGTTGTGAAAGCTATGATGTTGTCAGA	AATATTCCACCGGCTGTTACTTGAGCACCAGCACCTGGACCACGGACTATYAGTGGCTGCTCCTTGTACCTCGTAGTTGTGAAAGCTATGATGTTGTCAGA	T	80	0	Chr04	60212756	60212806
Gl_015092	_Specific_Class_I	Gl_015092_Specific_Class_I	#N/A	Contig2771	465	51	TCCTTGTACCTCGTAGTTGTGAAAGCTATGATGTTGTCAGATCCCGAGAG[T/C]TGAGCAAATGGGTGACTTTTGCTGTATCTTCGCAGCTCCACAACTCCCTT	TCCTTGTACCTCGTAGTTGTGAAAGCTATGATGTTGTCAGATCCCGAGAGYTGAGCAAATGGGTGACTTTTGCTGTATCTTCGCAGCTCCACAACTCCCTT	C	107	0	Chr04	60212816	60212866
Gl_015114	_Specific_Class_I	Gl_015114_Specific_Class_I	#N/A	Contig2774	956	51	TAAGATCGATTCCTAGGTAATCCATTTCTTTTTGTTTTTGCTTCTCTCCT[T/C]CGCTATGCTTTTTCAGCCTTTCTGTTTCTTCTTTGAGTTTAATGAAGGCC	TAAGATCGATTCCTAGGTAATCCATTTCTTTTTGTTTTTGCTTCTCTCCTYCGCTATGCTTTTTCAGCCTTTCTGTTTCTTCTTTGAGTTTAATGAAGGCC	C	44	16	Chr09	16729842	16729792
Gl_015124	_Specific_Class_I	Gl_015124_Specific_Class_I	#N/A	Contig2776	527	51	TGACAAAACTCTTTACTCTGCAGCAGCTCTCTTGATTCCATGAACAATTT[T/C]TCCATTTTTTCAATCTCAGCTTTTGTAAACCCAGAGAAGACCGGCCTCTG	TGACAAAACTCTTTACTCTGCAGCAGCTCTCTTGATTCCATGAACAATTTYTCCATTTTTTCAATCTCAGCTTTTGTAAACCCAGAGAAGACCGGCCTCTG	C	17	4	*	0	0
Gl_015146	_Specific_Class_I	Gl_015146_Specific_Class_I	#N/A	Contig2780	1366	51	GAACCCACAACATCTTAGATAGTTACATCATGTCTTATTATTCTTTGTTA[A/G]TACATTAACGGCTGTGAGGGTAGTTTTCAACTTTGAAAATAGCAAGTCTG	GAACCCACAACATCTTAGATAGTTACATCATGTCTTATTATTCTTTGTTARTACATTAACGGCTGTGAGGGTAGTTTTCAACTTTGAAAATAGCAAGTCTG	G	10	0	Chr04	6504271	6504321
Gl_015147	_Specific_Class_I	Gl_015147_Specific_Class_I	#N/A	Contig2783	66	51	AAAAAAAAAGCACCCCTAACGATCACAGTGAAAACAAGTGTTCCATATGA[T/C]GTCCAAACGTTTTACTATTTAACTATCATATTTCAAAAACTGCTCCCAGC	AAAAAAAAAGCACCCCTAACGATCACAGTGAAAACAAGTGTTCCATATGAYGTCCAAACGTTTTACTATTTAACTATCATATTTCAAAAACTGCTCCCAGC	C	33	16	Chr02	2284734	2284684
Gl_015177	_Specific_Class_I	Gl_015177_Specific_Class_I	#N/A	Contig2785	54	51	TACCAAGTTTGGAGATGAAACACAAATGAACTCTAAGGAAGGAGGGGTAA[T/A]GGAAGAGTTAGGGATGGAGTTATACCCGACAGGGTCGAGCTTGCCGGATT	TACCAAGTTTGGAGATGAAACACAAATGAACTCTAAGGAAGGAGGGGTAAWGGAAGAGTTAGGGATGGAGTTATACCCGACAGGGTCGAGCTTGCCGGATT	A	13	4	*	0	0
Gl_015178	_Specific_Class_I	Gl_015178_Specific_Class_I	#N/A	Contig2785	139	51	TCGAGCTTGCCGGATTGTTCCCACGCTTGTGGGCCTTGCTTTCCATGCAA[A/G]AGGGTGATGGTTAGCTTCAAGTGCTCCATGGCTGAGTCCTGCCCGGTTGT	TCGAGCTTGCCGGATTGTTCCCACGCTTGTGGGCCTTGCTTTCCATGCAARAGGGTGATGGTTAGCTTCAAGTGCTCCATGGCTGAGTCCTGCCCGGTTGT	G	18	0	Chr09	24522520	24522570
Gl_015182	_Specific_Class_I	Gl_015182_Specific_Class_I	#N/A	Contig2788	95	51	TATTTAGCAATTTAAGAAAACATGAGCAGGCCAGGAGATTGGAACTGCAG[G/A]TCATGCCAACACCTCAACTTCCAAAGGAGGGACAACTGCCAACGTTGCGG	TATTTAGCAATTTAAGAAAACATGAGCAGGCCAGGAGATTGGAACTGCAGRTCATGCCAACACCTCAACTTCCAAAGGAGGGACAACTGCCAACGTTGCGG	A	56	4	*	0	0
Gl_015186	_Specific_Class_I	Gl_015186_Specific_Class_I	#N/A	Contig2788	585	51	TAGGAGATTATAATGAGAGAATGTTACTGGCTTTGATGATGAACACCACA[A/C]GCATTTTGTCATGTTTCTTTGATAAGATTCATGGCAATGTAGTACTTTTT	TAGGAGATTATAATGAGAGAATGTTACTGGCTTTGATGATGAACACCACAMGCATTTTGTCATGTTTCTTTGATAAGATTCATGGCAATGTAGTACTTTTT	C	88	16	Chr10	59833225	59833175
Gl_015190	_Specific_Class_I	Gl_015190_Specific_Class_I	#N/A	Contig2789	173	51	TCAAATGAATGCAACTTCACCATTTGTGGATTTGCAATCAGCTTAGGGTC[G/A]CTCTCAATCCAAGTGAATGGTACTGCAACATCCGTATCAGTGTATGCTAG	TCAAATGAATGCAACTTCACCATTTGTGGATTTGCAATCAGCTTAGGGTCRCTCTCAATCCAAGTGAATGGTACTGCAACATCCGTATCAGTGTATGCTAG	A	10	0	Chr02	51472919	51472969
Gl_015239	_Specific_Class_I	Gl_015239_Specific_Class_I	#N/A	Contig2799	156	51	AAAGGTAAGAGAGTAACGAAGGATCAATCATAGCCAAAGTCAACGAACCG[C/T]TCAAAAACATGGCTGGAAACTTAGGATGCGTCGTCGTATCCGTTGATGGC	AAAGGTAAGAGAGTAACGAAGGATCAATCATAGCCAAAGTCAACGAACCGYTCAAAAACATGGCTGGAAACTTAGGATGCGTCGTCGTATCCGTTGATGGC	T	31	0	Chr10	3259359	3259409
Gl_015243	_Specific_Class_I	Gl_015243_Specific_Class_I	#N/A	Contig2799	700	51	TGTTATGATTGTAAAGAACAAGGAAGCTTCCTCCAAATCTTAAGAGACTT[G/A]TCACCAAGACAACTTTGTTAGGAGCTATGTTACGCTGCGCTGTCAATAAA	TGTTATGATTGTAAAGAACAAGGAAGCTTCCTCCAAATCTTAAGAGACTTRTCACCAAGACAACTTTGTTAGGAGCTATGTTACGCTGCGCTGTCAATAAA	A	78	4	*	0	0
Gl_015263	_Specific_Class_I	Gl_015263_Specific_Class_I	#N/A	Contig2801	872	51	AGGAAACTGGTACCCCCAAAACAAGATGACAATCATCGAAACAACCCTAC[C/T]GCAAAATTATCTACTTCTCTTGATAGCTCAGGATTCGGGAGAACACTCTC	AGGAAACTGGTACCCCCAAAACAAGATGACAATCATCGAAACAACCCTACYGCAAAATTATCTACTTCTCTTGATAGCTCAGGATTCGGGAGAACACTCTC	T	14	16	Chr12	25932185	25932135
Gl_015265	_Specific_Class_I	Gl_015265_Specific_Class_I	#N/A	Contig2806	371	51	AGGCTTCCGCCGCGGCCAAGTTGATCGAGGAGGAGGCTTTCTCGGTCGCC[A/G]GCGCATCCTTCTCCACCGACGAGGACGGCATCGAGATCCTCCAGATGTAT	AGGCTTCCGCCGCGGCCAAGTTGATCGAGGAGGAGGCTTTCTCGGTCGCCRGCGCATCCTTCTCCACCGACGAGGACGGCATCGAGATCCTCCAGATGTAT	G	17	16	Chr09	16825315	16825265
Gl_015270	_Specific_Class_I	Gl_015270_Specific_Class_I	#N/A	Contig2806	749	51	TGCTTAATTGCTTATATACCATGATAATAATATCTGTAATGGTATTTATC[A/G]ATATGTTGTGGCCTTTTTTTTGTTGCTTTTATGTTATCTTGCTGGAAAAT	TGCTTAATTGCTTATATACCATGATAATAATATCTGTAATGGTATTTATCRATATGTTGTGGCCTTTTTTTTGTTGCTTTTATGTTATCTTGCTGGAAAAT	G	17	16	Chr09	16824937	16824887
Gl_015271	_Specific_Class_I	Gl_015271_Specific_Class_I	#N/A	Contig2807	191	51	GCAAAAGCTAATGGGTTCAACACCATTGGATCTTGCCAAGTTTAATATGG[T/C]AAAGAGTGGAGAAATGAGCCGTAATGCTCCTTGTCCATGTGGTTCCAAGA	GCAAAAGCTAATGGGTTCAACACCATTGGATCTTGCCAAGTTTAATATGGYAAAGAGTGGAGAAATGAGCCGTAATGCTCCTTGTCCATGTGGTTCCAAGA	C	11	0	Chr01	24236151	24236201
Gl_015275	_Specific_Class_I	Gl_015275_Specific_Class_I	#N/A	Contig2808	1101	51	TTAGTTCTAGTTGACTATTTATTGTTTTCTCTGCAAAACCAACTGTTCTT[A/G]TGTATCCATGGATTTCTAATACTTGAATAAGGTTTTTTTTTTAATCCAAT	TTAGTTCTAGTTGACTATTTATTGTTTTCTCTGCAAAACCAACTGTTCTTRTGTATCCATGGATTTCTAATACTTGAATAAGGTTTTTTTTTTAATCCAAT	G	147	4	*	0	0
Gl_015282	_Specific_Class_I	Gl_015282_Specific_Class_I	#N/A	Contig2809	1328	51	GAAGATGATGTGGTAGCTGGTTTACCTTCAACCAAAAATCTTGTGAGAGA[T/G]GTAGCTGATATGGACATTCTCAAAGCTGCTTCATTTTGAGAGTAATTCAT	GAAGATGATGTGGTAGCTGGTTTACCTTCAACCAAAAATCTTGTGAGAGAKGTAGCTGATATGGACATTCTCAAAGCTGCTTCATTTTGAGAGTAATTCAT	G	62	0	Chr07	8965076	8965126
Gl_015296	_Specific_Class_I	Gl_015296_Specific_Class_I	#N/A	Contig2811	781	51	CTATTCTTCCACTCTTCACTCGTCCTTTATTTCTTCATCTTATCTTCTTG[T/C]TCACTGTATCATATATATATATTAAATCTGGGAAACTATTATTTAGACAA	CTATTCTTCCACTCTTCACTCGTCCTTTATTTCTTCATCTTATCTTCTTGYTCACTGTATCATATATATATATTAAATCTGGGAAACTATTATTTAGACAA	C	15	4	*	0	0
Gl_015319	_Specific_Class_I	Gl_015319_Specific_Class_I	#N/A	Contig2816	362	51	TGGGTTTAATTCTTTGGCATCCTCATCACTTGGACCAGAAGCCTTCTCTG[A/G]TCTCTCATTTAACTTCTTCAGGTTCTCTACAAATTTACCAATACGACTAA	TGGGTTTAATTCTTTGGCATCCTCATCACTTGGACCAGAAGCCTTCTCTGRTCTCTCATTTAACTTCTTCAGGTTCTCTACAAATTTACCAATACGACTAA	G	26	4	*	0	0
Gl_015320	_Specific_Class_I	Gl_015320_Specific_Class_I	#N/A	Contig2816	500	51	ATTAAAGGCCAAGTCCACAAAGAAATCCTCATGTTGCTCCAATTCCTCAT[C/T]GACTTGCTTGTTCTTAGTTTCTGCATATGTGGACTGGATAAGCCAAGTAT	ATTAAAGGCCAAGTCCACAAAGAAATCCTCATGTTGCTCCAATTCCTCATYGACTTGCTTGTTCTTAGTTTCTGCATATGTGGACTGGATAAGCCAAGTAT	T	16	4	*	0	0
Gl_015349	_Specific_Class_I	Gl_015349_Specific_Class_I	#N/A	Contig2823	382	51	GGTTCGACAGCATCCTCTTCCTTTTCTTCTCGTCGATGTTGGCGTATCTT[G/T]GGTCGGAATCGGAGGAACACGCCGGTTTTTGCACAGTAGCCATCTCAGGG	GGTTCGACAGCATCCTCTTCCTTTTCTTCTCGTCGATGTTGGCGTATCTTKGGTCGGAATCGGAGGAACACGCCGGTTTTTGCACAGTAGCCATCTCAGGG	T	20	0	Chr08	39047431	39047481
Gl_015355	_Specific_Class_I	Gl_015355_Specific_Class_I	#N/A	Contig2825	405	51	CAGCTTTGATTTGATGTTGGATTCGTCTGAAAATGGCTATAATGCCCCCT[C/T]ATTGGATGCTGCAAAGCCGCTGGTGATGGATACTGATTTGAAGAGTCTGT	CAGCTTTGATTTGATGTTGGATTCGTCTGAAAATGGCTATAATGCCCCCTYATTGGATGCTGCAAAGCCGCTGGTGATGGATACTGATTTGAAGAGTCTGT	T	15	4	*	0	0
Gl_015357	_Specific_Class_I	Gl_015357_Specific_Class_I	#N/A	Contig2825	955	51	GAATTTTTTTCTGCATTACCTCTATCAGATTTCTCTGAAACTGAGACATC[T/A]GTGCGAGGATGTTGTGTTCATACAGCAGATCATATACAAAATCATTTTGA	GAATTTTTTTCTGCATTACCTCTATCAGATTTCTCTGAAACTGAGACATCWGTGCGAGGATGTTGTGTTCATACAGCAGATCATATACAAAATCATTTTGA	A	25	16	Chr07	20410772	20410722
[truncated: 20,193 more rows]

## Sheet: ClassII
SNP_Name	_Specific_Class_II	Concatenated	BLAST_Result	Contig	Pos	Bracket_Pos	Bracket_Sequence	IUPAC_Sequence	G_longicalyx_Allele	G_longicalyx_Depth	MapDirection	Grai_v221_Chr	Grai_v221_pos	Correct_Grai_v221_Pos
[truncated: 10,924 more rows]

## Sheet: ClassIII
SNP_Name	_Specific_Class_III	Concatenated	BLAST_Result	Contig	Pos	Bracket_Pos	Bracket_Sequence	IUPAC_Sequence	G_longicalyx_Allele	G_longicalyx_Depth	MapDirection	Grai_v221_Chr	Grai_v221_Pos	Correct_Grai_v221_Pos
[truncated: 3,106 more rows]
