# Supplementary material for: Development and bin mapping of gene-associated interspecific SNPs for cotton (Gossypium hirsutum L.) introgression breeding efforts
Source: BMC Genomics. 2014 Oct 30;15(1):945. doi: 10.1186/1471-2164-15-945 (PMC4298081; doi:10.1186/1471-2164-15-945)
Supplement: Supplementary file 13 — Additional file 13: G. barbadense SNPs relative to G. hirsutum line TM-1 markers from different pipelines included in wide-cross whole-genome radiation hybrid mapping. SNPs and 50-bp flanking sequence for in silico derived SNPs in G. barbadense relative to G. hirsutum (genetic standard line TM-1). SNP and flanking sequence are listed for markers which did not overlap the set of SNPs produced using the final bioinformatic analyses to produce markers in Additional files 1 and 3. (XLSX 21 KB) [file 12864_2014_6928_MOESM13_ESM.xlsx]

## Sheet: Sheet1
Marker	Sequence
Gb_000601	CGAAATTTAACAGCATTGACAAGCTCGAAAAGCTTAAAGTATCATTAGATYGTATGGAAAGAATGGAGAGATCACGGAGAAGTGTCGAATACCATGATAAA
Gb_002368	TTTTATCCTATTCGCGGCGTTTCCAAAGGTCGTGATTTTTCTGATTCTACMAATGCCATCTCCATTCCTTCTTTCCCTAAGCGATCCTGGTCTCTCTCTTC
Gb_006929	CAAAACATACACCCAGTAGACATTTTGTTGATGCTGGCTGCCTCGGAAGGYGACAAGCCGAAAATTGAAGAGCTGTTGAGAGCTGGAGCTAAGTATGATGT
Gb_025680	TGGAAGTTAGAGGTGAAGAACATGATATTAAAACGCCAGTGCGAGATGGGRATCATAATGGTGCTGCGGTTCTCACTTGCACTCAAACCCTAGACCAAGTT
Gb_023663	CAGCTTGAGTCTGGGGGTTTGAGTTCACATGAGTGTGGTCCCTATGGTACWTTTGTTGGTGTATATGATGGGCATGGGGGCCCTGAGACTTCACGTTACAT
Gb_001589	CTTTAAAACCAACATCCTTCAAACCCTGCACCAAAATTGCCTTCTTTGCCWTGTAATCTCTCTTTAGCTCAGCAAAGTAGGAATCGGGGGCTTGGAGAGCA
Gb_002406	TGATTGTTGTTTTTCAGCTTAGAAATCGTATTCTGGTAAGGAAAACGGTCMAAGGGAGATAAACAGTCATAAATAAGATCAAAGACGCTTGGGCTGATAGT
Gb_024821	GCAACAACAGGAACAAGAGCACCATAAGTAACCCAAGCTTCTCTCTTGAAWGTCATGAAGTAAGCAAATAAGGCAGTGAAAAAGGGTGTGGTAGCACCAAC
Gb_008730	TGTTAACTTCTAATTAAGATGTTAAAGTTTGACTGACTAACGTAACTCACYGGACACGGAACAGGAAGTTGCAAACAGTTTAACATGGGGAGCTGAAGAGA
Gb_004724	GCAACAATTCAGCACCACACTGCATTGAGTGCGTTTGTGCACCAACTAGAYGAAGTGGAGCACAAGTGCCCAGACGGGGTAGACTAACAGAAGGATAATGC
Gb_010251	GTTCGTCGACAGTTGATGTCTTCCCTTGGCCCGGAGTCTGGTGGCCCGGGMAATCATCCTTCACTTCCTGCCGGACCTACTTCTCCTGAAGAGATGCTGCT
Gb_024352	GGAGCTCAGCTGTGGCTGGCTTGCTTAGTTGGACCTTTTGGAGTATGGATSAGGTGGTTCTTGGCTCGACTTAATGGACGTGGGTTAGGAAAATCTGGGAT
Gb_024721	ATGACTTCCTTGATGACAGCATTAGCTGATGTGTATGCAAACTTCCAGTAYGGGCAGATTCGAAAGAGAATATGCATGTAAGACATTAGTTCCGAGCTTGT
Gb_025416	CATCAACCTCGATTCAGCTTAGGTTGGCTGACGGGACTCGCATGGTCGCTYGCTTCAATTTGCACAATACAGTTGGAGACATCCGTTCATTCATTGATGCA
Gb_002197	CACTCTGGAACCTCCGAGGTTTAGCAACGGGGAGGATGAATCGTGTTCGTRGTAAGCATGGGGGTTGTAGTTTTGGTTTTGGTAAGGGTTGCGATAAGGAA
Gb_011284	AAGCCCCATCTTCTGGTTGGAACAAGTTAAAGGATGGAGGTGAAAATAGCRGAAACCAAGATCCATGGGGTAAGGCATCATCAACAAGTACTTGGGGACAA
Gb_019230	CAGTATCAATGGGACAAGATAGATGCATGCTACAAGCCATCTACACTTCCMCAGTGTGCTACTTTTTAAGGTGAGGAAAACATGTGTATAGGTCGGATTTA
Tm1Gb379_002652	TCAATCACAGAGCGAAAGCACTTCCTTTAGAAACTGATATGAAGCTGAAGCATTAAGATCAATGAAGCTTCATAGTCCTTTGATTAAGGAGATTACCACTSTTGGCAGGTCTGTTGAACGTAAGAGTAGAGAGCCTATGTCTCAGGTCATTGTCGATTGTTTTCTGAAGTGGTAGTGTTTTTTAACCTTTCATTACTTGCT
Tm1Gb379_000381	TGTTTAATGCAATCAGGAGACAATAATCAGTCTCCTAGATGTTTTAGCATAGGATTCTAAATCTTATGTAGTGTTTTATGGAAATGTATTGTACTGTATTKTAGGAGAGGGCAAGTAGTAGTATTCTCTTTGGTTGATTTATGTGGTGGTAGATTTCACCTTTGTAACTTGTAATTAACAATTGCAATCAAAACAAGGGTG
Gb_023351	TACCAGCTGATCTGGCTAGAAGGCTGATTTCCCGTGCTTCTGCTCGGACTATCCAGAGAATCTTTTTATGATTCTTAATTGCAGCTTTTCATGATTGTCTYAACTGGATGGAAACTTCAAGCAACCGCATAAGGGAGGGTTTTGATCGAAGCAACATTGACTTGCAAATTAAGATGTCAACAAAAAAGTTGTTCAAAACGA
Tm1Gb379_000004	GTGTCCCGAGTGCGCCCCCTTAAATCGGTGTGGCCTCGTCGGTGCACTGGTGCTCGATCGTGCTTTCGGATGCGGAAAATGTTTTTGAGAGTAGGGTTCAKGCCCTCATCTCTCGATGCCTATGCATTTTGTCTCTTGACACGGACGATGCTCGTGCTCTGTTATGACCTCTTCGTAGCTCACGGGGCATGTTGAGGGCCA
Gb_017457	ACCAGTGGGCATTCGAATGAAGGGTCAATTTCGAGTGCCGGTTCAATTGTATCAAACTTCTCTATATATAAAAATGTAGTTTGTTGCTCTGACTTTTCATYTGTACTCTTGGATATTCTGTGAGCTCTTTTGAAACTCTTCAAAGTGTCTTCTTCTATGTTCTTTGCCTGTCTTCACTAAAAACCAGTCTGTTGTATCCAA
Gb_021701	AGATAATCATTAGAGCTATTCCATTCAAGACCAGAGATTGAAATGATTAAATCTGTGTGTGTGTGTGTGTTGGGATCTTCATCTACTTTTTGTGTTCCTAMTAGTCCTTTGTTGTGTTGAACTGCATTTTGAATTATGGTGTTAATGTGTGTAAATTATCCCTAGAGTTGTGCTGTATTCAGCTTTTATTAATGGAGGATT
Gb_015237	CCAGCTGTTTCGCATCCCAGACAAAGGCGCTCACCGGTGAACGATCAGTGGCCGCACATTGTAGTTTGGAGATAAGCACCGCGGTGAAAGTCCAGATCCCMGGAAAATCGGATAGCCCGCACACAGGCCAGAGCTTCCGCAGACAGAGGACAAGGTATGTGGTCCTTCCAAAAGCACTCCGACCCTAACAACAGCCCCTCG
Gb_020708	AAATCGAAAAAGAGATCAACTTCAAGACATCATCTCATGTTATCAATTTGTGAGCATCCCTTAGAAACTAAATAAACACCATAAAAGAAGCCTACACACCSTCCTCACTCATCCTTAGATTAAAACATGTTCTTATCACCCCTAAACACCACCAGTCAAAATCATATCTTACTCAAGTTCAAAAAACCTCCTAGTTGAAGA
Gb_015291	AGAACACGGTTGCACCACTGTCCATGGTCGGTTTGAAGAGATCACATACCAAGTTGGAGAGCCTGAACAATGTGTTTCTGAAGGTGTAGAGGCTTCCTTGWGCCAACCAGACGGTATCCATTATGCCGACATTTGGGGTCAACGGGAAGGGTCAGAACTAATTCCGCCAGGACCAAAGGACATTTGCTGCAATGAAGTGAA
Gb_028509	TGTCCCTGCTTTGATGCTTTGTTTGGGATCTATACTCATTTGTGAGACTCCAACTAGCCTTATTGAACGTCACAAAGTTGAGGAAGGAAGGAAGGTTCTGRGGAAGATTCGTGGTGTCGAAAATGTTGATGACGAGTTTGATTCAATTATACATGCATGTGAGATGGCAAAGCAAGTAAAGGACCCTTTCCGCAAACTAAT
Gb_005861	ATCTTTAATTTTAGCAACATAAGCTTTAATGGAAAGGTTACCTTTCTTCAAAGAATGAAGCTCATGCCGAATGCGTGACTGCTTTGCACCAGTGTCAGCCRCAAACAAATTTATCGCCATGTTCCACATATCACACGCCGTGGATGCATCATCAAATGACGATTGAAGAGATGTACTTACAGTTGATAACAGCCATGAAGT
Gb_Gh_015753	GATTCTTTACAGAGAGGATAGGCCACATCCACAAAGAGACGTCTTTGAAAGAGATTAACAAAGTGTGATACATAGTTGTTAAAAATTCTCCATGCATGGAYTTTAATTTTTGTAGGAAGCTGTAACTCCCAAAGAATTTTGTAGAATTCTCTGTATTTGTTATCATTGTATCCATTATAGTTGCTAGCCTGTAAACGGTCT
Gb_013948	TACAAGCGACAAAACTAGGGATTACGATGAATCTCCCCTCAGTAACGGTCATAGGGGATTCCCGGACAATCATCAAGAAATGCCAATCCATGGAGAAAGAYAAGTCAGTCATAGGGGCTATTATTCACGACATCCAGAGCAAGAAGATTAGTTTTCAAAATATCTGATTCCAGTTTATAAACAGAACACATAACGTATTTG
Gb_005862	AGAGATGTACTTACAGTTGATAACAGCCATGAAGTCAGAAGCCTATCTTGCTGTAGGAACACTTGTGCTACCGGATTTGGAGCACGCGAACCATCGGGCARAGGCATAAACCGCGACGGTGGAACAACGGTGCCATCTAAGAATCCTGTAAGTCCATATCCATCCACTATTAATTTGATCTGTTTGCGCCATTGAATATAG
Gb_Gh_002804	GCTGCATAGCACCATGTTTATGGTGATTGATGTTCATAACAAAATTAAACACCCTCTCTAGTTATATATAGTAGAAGGATGGGTCTCTAAGGTGCTGTGGRGTTCTTTTTGGGATCCTTATTATCACCATTGACCACCACCTCCGAGAGATGCATCTCCATCTTGGCCTCTTGTCTTGCTGCTATTATTCTCTTTGTGGAC
Gb_017268	CAAAACTCTTTTAAATGCATGTGTTGTATAAATGGGTGGGTTTGGGAATTCAATCCTGAGCCTGACTGCTGCATCATCCACACTATATTAGTCCAAGTTCSGATCTGGGCACCCACAATTAATGTAGTGTACTTGAGTTACTAGGGCCTACCAAATCTTCACACTTTGTTCCCTCACAAAGGCACTCTTCAGGGTTTGCAT
Gb_002539	GACAAGATCAGCTGGAAATGCTATGGTTCAGAATATTGTTGGAGCAGTTAATGCTAGAGTTGAAGGGATCCCGAGACAAGTGGGGAGTAGTAATGAGAGGYGGGATGAAGGGAAAGACAAAACCAAAGAAAAAAAAAATGACGATAAAATCAGGGACAAGCACAAGACTAAAGATGGGGAGAAAAAAAGTCATGGGAAAGA
Gb_016423	TATGAACCGATCAATCGATATAATTGGAGCATAGACGAGAGAATTGTGTGAACAAAATTTCAGTCGGTAATGAACGAACAGGCCATGGGGTAAGTACGTGKCAATGGTCTATCATCTTTGCTTGCTTCAATTCCCCCCAACTGGAATTAAGATGAAGCAGAAGCCCCCCAGTTTCAAGCCACCAGCTCTATCCATCATCAA
Gb_000473	CCCAGTATATGTACATTATTCGGTGAATTGTTCAATGTTTTGGATGTGTTTTACGGGATACTTCGTTTATCATTTGTAAGATGCTCTACTAGAAATTTAASTGAAACCAGTAATATATATGCTAAAATCTGCACCTTTTTTCTTCTTTTAACCTTAAAAGGAGGAACTTGGTTTTAAACAGAAACCAAAAGTGGTTATATA
Gb_Gh_001185	CAAAACCCAAAGCTCCCATCTTTACCCCACAACAAGGAGAGAGCAAGCAAACCCAGATTGAGAAACCGGTCTTTGTCAAGATCCAAGAGAAGGAAAGCCTYAATTTCAACGTCAAGACCAAACCAAAATCACCTGTCCTTGAAGAGTCAGCTTCGGAAGAGGTTTCCGAGATTTGCAGCGTGAGTTTAAGTGAAAGCCTTT
Gb_002255	GATAACTAATCAAACCACACACAGAAGGATCGCAATGGTAATGCAGAGCAGCAGCACCAAGTTAGAGTTGGTAACAATCTAATGGCATCAAATTACAATCRAATTCTCACTGCAATCTATGTCTCCACTACAATAAAGTTGCAGTCTTTTGATTCTTATACTTTCTAAATCTACAGTTTCTTGATAGAAAAAAATAGCGAA
Gb_021803	AACCACAAGACAAAGAAATTGCAGTTTGTCAATCTCCAATACAAGAAGGTTTGGTGGGAAGCTGGTAAACGCTATGTAAAACTGCGCTTGTCGACCAAGGYGTTGAAGACCATAGAGAAGAACGGACTGGATGCTGTTGCTAAGAAAGCTGGAATTGATCTTCGCAAGGAATGATAAGGTAACCTAATTTTTAAATTCAGG
Gb_Gh_004573	AGGATATCAAGGGAAAAAGATTCATGGTAGACTGAAAATAATAACATTTTTTTGTAGCTAAGATTTTATGTAGTTCTCATACAGAACTCATGGAGTCAAGWTCCTCATTTTGCAATTTGAAAGCAATAAAAGTTTCTTCTTCCCACAGTAATGCATCCCACCACCTGTTTTCTTCTTTAATTGCCTTTCCGTTCTTCACAC
Gb_003025	TTCCAAATTGGTTCTCTGTTGCATGTTGAAATTGACACCCCCAATCCCCTCAACACCTGTCGTGTGAAAGAGCAATCCATGAAGAGGTGTTCCACAGTTTYCTCCTCAGCTCGACAAACCGGGCACAATGTGTTAGCAGCCAGATGGCGTATTTTTAAATTGTACATAGTGGGTAGGAAGCCATTGGCAATTCTCCACATA
Gb_027010	AATGTTTCTCTGCCTTGAGTTATCTTGCTCATAGGGTCATTATGACTGATAAATACCGTCCTGAGTCTTGTTGCATTATTGGAAATTACTACAGTTTAAARGGGCAGCATGAGAAGTCAGTCGTGTATTTTAGGAGGGCGCTCAAATTGAACAAAAACTATTTATCTGCTTGGACTTTAATGGGCCATGAGTATGTCGAGA
Gb_022295	ACCTAACTCAGCAGCAGCTGCAATCAGACTCTAGTAGTGTCACTAGCTATATGGTCACTACCCAATCTGTCAAGGCCAAAGGGCGAAGTCAAGGCTCAGCSAAGCAGCAACGTGGAGCTTATGTACCCGAATGGAATTCATCGACGAAGAAAGCCTCAGGTTGTGATTCCTCAAGTTCGGGTGGGGGACCAACAATCTACC
Gb_027041	CCCTTCGAAGAACAATAACCCGGCGCCGCCTCATCATCATCAACATGGCTACTCAAAACTGGGTTCCTCTTGTAGCTCCATCTGCAGCTTCAGGGACGTCRTTCATGGAAACACGAGGGTTGTTCACAGAGCTGATAACTCACCTGAGAGTAGCACATTAGGTCAAGAAACTGCGCTGCTCAGACGCAAAGCTGTTAATGG
Gb_017712	TGATGGAGTCCGAGAGCAAGTTAATAAAGTTGTTGGTTTTGTGCAGGCCTATTGCACAGAGATAGCCGCGCTGGGGGTGGTACTGTAAGGAGTCCAAGTARTGGCAGTTCTGAATAGAAACCATCGAAATGAGATACCATAAAAATCAACTTCGACGCCTCGTTTAACTACCAAACGAGAAGCTCTTGTTCAGGAGTTATA
Gb_020832	ACGTGATTTTCCAAATACTGAAGGTTTCTGCGTCAGTCTGGAATGGAGGAAGCTTCCTGTTAGAAGTGATGCCTAGACAGGTAATTGTGAAGGAGAAAAAKAAATCAGATATCCAGATGCAACCAGTACAAAGTCAACAAGATCAACCCTCAGATTTAGTGGGCAATTCGTCTGAGAAACACCAGCCCTAAAAGCTGTAAA
Gb_028831	AGCTCGCAAAGGGGAGCCCATCCTTGGGTATGAATGATACCAAAATATCTTGAATAGCTTCAGTTTTTCCCCAGATGAAAAGCAAGGGCAAAATTCTCATMGACCGACTCATTGAGTTTATTCGGCCTGTAAGTTTTACTGGACGTATAATGTATTCAATTTTAGGTGTGCATTGTTAGAGAAAGGCTTAAATTTTGATGA
Gb_Gh_006204	CGTTGAGGGAAAGCTGTTGCGGTTGTGCCTGTGATTGTGGGGGCAACGTAGAAAACTCCGATTGTGGTTGATGTTGTTGTTGATGGGGATGGGGATGATTYGTATTGTAGTATTGCTGCTGGTTCAATGCAACTTGTTGGTAGCTTACTAGTCTGTGGAGGTCGTCGACAACATTGGATGGAACAGAAGAAGAACCTACTG
Gb_008673	CTCCCAAACCAAGAACCTTGAATAATTCAGGAGTATGAATATGTTGAGCAGCAAACACCAGATAGTTGACAAGCTCATCAGCATCAAAAGCATCTGCCAAYTGGAAAGAAGCTAAAAGCCGCAGAAAACCCAAAACCTCCAATTCATGGCCAGGTTCAACTCTCATTTTTGTTATCCAATCAAAGGCAAGCTTCATAGCTT
TM1GB379_000015	AAAACATGGAGCAAGAAACCGCCTTTGGTTCAAGGCTAAGCCCTGCTCGGTCATCTGGTCCAAAGAAGGTGGTGGGGCCTCGAGCAAATGGAGGAGCCAAYGGAACCCCGAGCAGGCGGTTGTCTCTAAACGCTAATCAAAATAGCAGCAGATCCGCGGGAAAAGACGGGAAGAGAGACAGTATGAAGTTGGCGGCTCCAG
TM1GB379_000058	GCATCCATAGAAAAGAAATGTAATGTACAAAGTTGGAACACGTTACACACAAATTAGCAGTCTTTGCATACCCATAGAACAGAGAGAATCATACATACATRGCAAATGTTATTTGTCAGGCAGATCAGAGAGAGGGTGTCCAGGTTTAGGAAACATCAAAACTGCTGCCCAAGAAGGCAATAGGGAAACAAGTGGACAGAT
TM1GB379_000161	AGAGGAAAATGATCAGAAAAGAACCCGAAATGGGATACTATCAAAGCTAGTACCATCTGAACAGCACAAGCACAAGGGAGTGAATACTGACAATATCATTSTCTTTTTGTTCCTACCAACATTGAGAGATTTACAGACTCCTCATAGTTCTAACGAGCTCGGTTCTCTTCAATCAGAGACAATATTCTACATTTCATATGC
TM1GB379_000264	GAGCTCGAAGCAGAAGGAACAGACATGATGGAATCAACCACTAAAGCTTAAAACTCATTACTGATTTTAGGGAAATGGATGTAGCATGCCCTACCTTATCRACAATAGATGAAAAGGTGAGGCATAYTTACTTTGAATCAATTGAGACCTTGTGTTTATTTAATTTGTAGGGATGCATTTTTGGGGGTTCTTTATACTTTA
TM1GB379_000283	AGGAAGGAGAGGAATCCAGAGTTTGCAGGATCCTGATCGTCTAAAAACAAGTCCTCCGGAACCCTAAACGCACCGTGTATACAAACAATGGCAACTCCAAMCAAGATGGCGGAGATCAAGAGCGAGCCAATGCTGGTTAAGAACACGATGAATACCGTCAGCACCACCAAGATGCCAAGCGTCTCACGATCGGAGAATGTA
Gb_007847	TCAACTACACCTACTCATATGATAAAATGAGTATGACTTCAGTGGCAAGCATCCAGTCCGTAACTTATATAAATGAAGAGAGCAATCATATTCAGAACTTSAACAAATCACAATGCAAATACAACGTCAACAATATACATATATCCAACCACGTACATCTTTAACTATGCAACTCAATCAAATCCGAGCTTGACGTTGTGT
Gb_010279	AAAAAAGCAGGAGACTTGCTCTTTTAATGCAAACCAGTTATTTGGATCCTCCGATACTAAGGATAGAGGGGAACCCGATGCTGGTATTAGCACGGGACACMCTGAAAAGCCCTGTAGTCCTATGCAACAATGCATCTCCTCTGCAGATCTTCAAACATGCAATGATCAAAATACTTGCATTGTATGCAAACTTGATGGGAA
Gb_015512	TACAGAAGAAGAGTCAGAGTTGCTCATTAGTCCCTTGAGCAAAGACCCAAGACACTGTTGAAAAATATGGCAGCTATTTTCTTCTTCACGGCAGCATCTGRGACATTGAGCATCCACCACGACTCGCTTTAGTTTGAGATTGACAAAGGATGGGATGAAATTCCATGATATCCTCCATACTGTCATTTGAATCTTTGAAGG
Gb_017538	AAATTCGTGATTCAAGTGGTTGGACAAAACCTTTTTTTGATAGAGTTTGAATTAGAAGAGGACTTAGAGACTGTTATGGAAGGCCAGCCATAGTTGTTTASGAAACAATTAATTTTGTTTGATCGACTGAGTAAACCAATGATGAGAGATCAAATTCGACTTGTCTCATCTCCATTTTGGATTAAAATTGGGCCGTGTCTA
Gb_001616	GTGTGAGTTGAGCCATTAAATCATCCAGATACTTCTGTTTTCTCATCCTGGATCTTCTTGCTGATTCCCTGTTTGATTCCATCCTCTTTCTTTTCCTTTCWTCCATCAACTGATGCAGATCCTCTTCGGAGCCTGAAATCTGAAGCAGAGTCGAACCTGAAGAATTGGAATTCCCATTGGACGATGCCATGTTGATGTATG
Gb_009007	GGTATCCCTGTAAAATGAAGCACCACCATAAAAGTCTGCAAAGGCTCCATCATAACTGCCATTTGATGCTGCATATGATGATGTTGGCACTACATTGGTCYCAGTGTTTCTCTCATGCCCTGCTGTCCCCAACCCAAAGCTGTTATCACCACTTCCATAACTGAAATTAACATTATTGCCAGAAACATTATTCCTTCCACC
Gb_011541	TATTATTATTGGTTTAGGGCCAGATTTTTCTTTTCTAGCAGTACTTCCATTTACTTCTGGTACCTTAACAGTTTCACCTTTATTGTCAGAAGCAGTTTCTWGAGACATGGACTTTACAGATTCCGACACTTTGTTCACATTGTCAGCTGACATGCCTTCAGATAAACGCACAGGATGGTTTTTACCATTTTCTGTGTTACT
Gb_013947	ATTATAGTCACAGTCTTCGAGAGCCTCATAACGAAGTGACGATTACATTTGACGCAGCCTTTGATAAAAGGATTCTTAAATCAGCATCAGGGGTGGTGGTYTGGGGCCAGTCAGGTAGATTCTCCGCAACAAAGACAGTCCTGCACAAAAATGTTCCTTCTCCTTTTGCCGCAGAAGCCCTTGCAGGTCTACAAGCGACAA
Gb_016962	AAACCCGAGGCCCAATACACCTAAAATTATCTCAGCAGCACTAGAAGCTTCAGGAACGTGCCAGAATAGGCCAGAGAGTTAGGGCTCACACGAGTGGCTCYTCGCACGGCCTCCTTCGCACGTCTCCTCGCTTCTCCGTACAACCGAGCTTTGCAAATTCGCCATGGATTCTTCTTTGCTTCGTTGAAATCGAAGTCAGAG
Gb_017756	CCTCATCTACGAAGTTCTGATCAGACACCTCTCTGGTTGAAGCATTGCCTTGAAGACTAGAGGAGGCTAAGACACATGACTTAGATCCAGATCTGAACTGSTGGATGCAAGGGCTTCCCACAAAAGAACGAGAGCCATTAGTTTTATTAGGTTGAAATCCAGGTCTTTCGAAATTGATCTTCTTCCAGCAACCACCTCGAA
Gb_005436	TTTGATCTGAAAGGGTAATAATACATGAACTAATCTAACGGGCAAAAGGAAATAAGGCCCCTTTATGAAGACCATGGAAAAAGAGGAAGAAAGTACAAAGRAAATGGAGATGTGACCTATGTACAAATGCCTCTATATCTGTCTCCATCTTCGCTATGCTCTAAAGCAGCCATATACATAATCCCTCAAAATCCGAAAAGA
Gb_007129	CCTTACCTGGAAGAGCATTTGAGCGTTGAAGGAACTTCTTCAAGGTGGACTATGCTTTCATGACGAGGTTGCTCAAAAAATATTGTAGATCCCCCTTGCARAAACAGGTCATGCAAACTTTTAAGTTTGGAAGGGAGAACAGTCTAGGGAATTCTCCGTACGTAGTGCTTATAAACTATTATAGGACTCTTTACTAGATCC
Gb_014265	GATTGAAACAACAAACATGTGATGGACGGTGCCGGCACAAGTCACAGAGGAGGGTACGAAGATGCCGGTTTGAAAGTGCATTGGCCGAATGGACCTTCGCRTCGCAAGAAAGGCACAGGTGCGCTGCATCAGACTTGCAATAAACAACTGGTCTTGAAGTTGTGCAGAACTCACAGCTTTTCTCCATTTCAAAGCTCCAAA
Gb_017042	CTGGAGAAGCATATGGGCAGCTAAGGGTCTTCTTCAAAATGGACTTTGTTGGAGAGTGGGTAGAGGGGATAAGGTTTCTATTTGGAATGACAGTTGAATCMCAGGAATTGCGAAACCTTTCAAGCAGATGTTGCTCAAAAAATCCTACAGATTCCGCTTGCAGAGACAGAACATGAGGATTTTCAGGTGTGGAAAGGAGAA
Gb_009390	CTACCTAACAAAATAGGAAAACGAAAGCACACAGAGAACCAAAAACCATAAACGAAAACCACAAAACAATCCCCAAAAGAACATCCAACAAAGAATACCARCCAAAACCTTCTCGTTGAACAATAGAAAAACCATCGTAGCTAAAACGGGAAAGGAACCAGCTTTGAAAAACCAATTATTGGAGATTCAAGGAACCTTCTA
Gb_017176	TTCGAGGTGGTTGCTGGAAGAAGATCAATTTCGAAAGACCTGGATTTCAACCTAATAAAACTAATGGCTCTCGTTCTTTTGTGGGAAGCCCTTGCATCCASCAGTTCAGATCTGGATCTAAGTCATGTGTCTTAGCCTCCTCTAGTCTTCAAGGCAATGCTTCAACCAGAGAGGTGTCTGATCAGAACTTCGTAGATGAGG
Gb_020596	TTCTGATCTCTTATTCAAACACAGAATTTACATTACATTCTCAGATACACAAGTTAAATTCTAATTTAACACAGCAGAAATAATCTATCAAAGCTTCACAKCAATCTCCATGATCAAATGGTTAATTTAAGCTGTAAACCCTTTTTTGGTCACAGGCAGAAAGGTACAAAAACATACGATCTCACGCTTAAACAGTGTACA
Gb_024448	ATCTGACGGGAATCTTGAAGGGATTTTTGAAAAGGATATGAGTGATTTTGAACTTATGGAAGGAGATGTGAATATCTCCATGGTTAATGGGATTCCGGCARTCGCCTTCTCGGATCGCATCAAGGACATACTATTCAAAGAAATGGAGTTGACTATCATTGTTAAGCTTCTAGGACGAAATATCGGTTACAACGCACTTTA
Gb_025333	TCAATATGCGTGTGTATTTCTGTGAAAAAAGATCCCATTTACATCGTTTCATTCGGTCTTTATAGCTGAAAAATAAAATAAAATAAATACAAATTTCCTTSTTGTAATTTGCTGTTATTTGCTGCCCATGGCTTGTTTGCTGTTTTCGTTTGTTAATCTGTTGCAGGAGGAAGGTCATGGTGTTGCTGACGCAGTGGGGCT
Gb_Gh_014817	ATTGTATTCTTTGTGTTCGATTCGGCCGCCTTCATCTGTTTTTTGGGCTGTTCTGTCAGTGTAAGCTTTTCATATTCTTCTCTCATTCTTCTTCTCTGTTSTGCTTCCAACTTTGCTTTCTTTCCTTTATGATTTGGATTTTCTTCCGTCATTCTTCTATTATCTGCCGCAGCACAGCCAGATCTCACCATATCTAGTAAT
Gb_021634	CCGCGAATATCTTACTAGATGAGAACTTCATGGCCAAAGTTGCTGATTTCGGGCTGTCAAAAACAGGTCCTGAAATCGATCAAACCCATGTTAGTACAGCMGTGAAAGGAAGTTTCGGGTACTTGGATCCGGAATATTTCAGAAGGCAACAACTGACGGAGAAATCGGATGTATATTCATTCGGAGTGGTTTTGTTTGAAG
Gb_023731	AAGAGATATTCAAAGAGCTGGAGGGATAATGACATTAAATGACTTGAAGAGGCATTGAACATTCTTACACAGTATGCAGTCCCTTCCGGCCTTTCGGGGTYGCTCGGAATCCATAGATTAATCGAATCCTTGAAGCATGCATTTGCTGTGAGGATGAATTTAGGTGATCCAGAATTCGTCGATGTTTCGAAATTCGTAACT
Gb_027225	TCCATCATTGGAGCAGCGTTTACGGGAGAAGTGGCATTTGCAGAAAGTGAGGAAAGTGATGCAAGGGCTTTGTCATCTTGACTGGAGGATAATATGTCAGMTGCAGACGAGCCGGTTTGCACAGGAAGATACGTTCCGATTGACAAAAGATCCAACAAAACATCTGTACTAGCTTTTGGAGGCTTACCAGCGCCTGATGGT
Gb_020143	TACCCCACTGTTTGGCTGCCGGAAGCCGCAATCAGGGAAAGTTGGACAAGTTGATTGAGGGAATGTCGGATCTAATAGATTAGAAGATGTATCAATGCTGRAATCCAAGTTACGCTCAGGTCTAAAATGAACCACCTTGCTTCCACCAACAAAGATACCATGATGAGAGTAAGCGAAAACAGCTCTGTAAGTGTAAATATG
Gb_021773	CCAAAAGTGCTTTTGGCTAATAATTTCCATTTTTAACCTGTCTTCTCCCCCAAGCGTTATTTCCTCTGGTTCTTTGCAGATATCAAGTTCTTTGCATGTGYTTCTTTTCCTCTGGTTCTTTGTTCCTCTTCCGCCGGGAATACTGTCAACTGAAAGGGGTCAAAAAGCTATATTATCATTTGATTCTTATGAAAGATCTTT
Gb_023768	CGAGCCTGTCCCTTCGCAAACTCATGAAAGGCAATCCGCATATCTTGTGTTTTCTGTTCCTGAAATCGAACTATCTCTTCATTCATCCGTCTCACAATTGYCTCAAATCTTCTTGTCACCTCCTCACTCTCGGCCTTCAACTCCTTGTACTCTTGCTCAGCCTCTCCCACCCTATCAGAGCGTGTTAGCATGAGCTTGTCA
Gb_024876	ACACAACGTCAAGCTCGGATTTGATTGAGTTGCATAGTTAAAGATGTACGTGGTTGGATATATGTATATTGTTGACGTTGTATTTGCATTGTGATTTGTTSAAGTTCTGAATATGATTGCTCTCTTCATTTATATAAGTTACGGACTGGATGCTTGCCACTGAAGTCATACTCATTTTATCATATGAGTAGGTGTAGTTGA
Gb_027286	GCAGAAGTACGAGAATTTGCAGCTTGGTGGCACATCTAATCTTTCTGCTGCAGCTTCACTGAACAGGTCGATTCTGAATAAAGACACTGTAGGTGAAAAAWTGCCTTATACTGCAGCAGGACTCTCCATGATATCCCGATTGAACAAGCTACAATTCACCACAAGGATCCCTATATCCTTTGCCTTAACACCAGTTTTGTC
Gb_025198	TAAATGAGTAACCAAGATAGCTGCTGCTAGGAACCCCACATTTAATATCCCCACCAAAATCCCAGTCTTCACCCTCATCTTTCTGGGTGCATATATCAGGWACAAAACAACATAGACAGCTTCAGCCAGGATGCCAAAGCCATTCACAGTGGCAACAAGGTAAGCCCCAGGCTTTGTGATTCCATAGTAAGTCCACAAGCT
Gb_028112	GGAGTGTTTGCTTGTGTCGAAGGAAGAAATTTTTTCTGAAGACATTTGAATATCTCGGATTTTTTAATTTGGAACATAAACATGGACATTGAATTATGCAKGTCACGAACTGCCGTTGCTCCTTTGGAACGTTTAAAGATTTTACTTCAGGTTCAGAATCCACATAGTATAAAATACAACGGAACGGTTCAAGGCTTGAAG
Tm1Gb379_002154	GATTGTCTTCTTCAGTCTCTGTGGCAGCATTTTTTCTACCTCCTCCTCTTCTTCCTCGCTGAAGAGGAACGGGATAGCGGCAAAGTTCAGGGGTTAAAATRGTAAAGAGAAGCAGTTCTGAATACCAAACCTCAAGGTTTTGCAGACGAGAGAGAGAGGGAAACGAAAGCGTGAGTAAAGGGCTCTTAAGTAAGAACTGAT
Gb_000501	TTTCTGCACATAGCAGGAAAGCATTAAAATCATCTCGAATATCATATATCTTGCCAAATCTCACAAGATATCGCATGCAACTGGACTTGAGTTTTGGCAAYTGGTATAAAGCTGCATTTTGGAGTCTCTCAAGGACATTCTTTGTATCGATGTCTTCTAGGAGACTCTCGTGGCAGGCCTCTTTCAAATCCGATATATCAT
Gb_003399	GAAGGGGATCCTCGTCCTGGAGCAACTGTTGGGCGGATGTCATTTCGAAGTTTCAATCCTTCTATTGATAAACTGAATGAAGAAGCATCAAATGTGTCTCRGCCGGATGCCTCTGGTGGAAGAACTTTGTCTAGTGAAAATGGATCTGCATCTGAAGCAACTCACTCAAAAGTTGGCACTGATAAACATGAAGGTAATGGA
Gb_005137	GATTTGCTTGATGGAATTCAAGAAGACTTTTATGTTCTAGTTGATTGGGCTTACAAGATTGACCCTTTGCGTTGCATATCCTTGCATGGGGTAACAGAGCRCTATCTATCTGGCCAGAAATCTGATGCAGCAAGATTCGTGCGTGTCCTCCTTGGTGACCTGGAATCAAAAATTTCAATGCAGTTCAGCCGGTTTGTTGAT
Gb_000554	GTAAAATTTCCTATAGTCGGATTGTAAAGCATAAGCTCTAGGATCTATTTCAATGCCCTGTAATAGTTTTTAGGCACTATGTACTGTGAATTCTCCCGAGKACTCCTCACTCCAGGCCAGAATATCGTCATGGGGTTCTTTTGCTAGCAGAATGCACAGAATCTTCGCAGCTACATCCTCCGAAAAGATAGAAACTATCAA
Gb_003992	ACTACTTTGGTAGGAAACATCTCCAATCTTATTACTGTCACAATGTGGCTTATTTGGAGACCTAATCGCATGAACATTCTTAGATGCTTCACCAGGAGCTSTCTTTACTGCTTTATCGATTGAATCATCCAATGTGACAGTGTTTGAAACCTCAATGTTTGAAGCAAGATTAATCTTCTGCAATGTCTCTTTAGTTACAAT
Gb_004617	CACTATCTCCAGCAAAAGCCACTGACAAGGTGCGTACCAATTTCCCATGTCGACCAATGTAGCCAAAAGCTTTGTCTGTCAGTAAACCAGATACGGCAAGRCGAGTGAGCTTCTTACAATTCATAACTATGGCTCCAAACCCATCATCCATGGGTTCACCGGTCACAGGATCAGCCCTGTGGCGCCCCATTATGCATAACC
Gb_000746	GAACCCGCAAGAGCCAAGGTCAGAGCTGACCCGACTATACCAATCACGGGTTTCGGCTTCCAATTTAAGGTGGGAATGGACAGGTTTCCAGTCAATGGCGKGGGCTTTTTAAGAAATTCGGGGCAACGAAGAGTTGGAAGGGAATGAGTTTGTTTGAAAATGGGCAGTGGAGAGCAGAGTAAGGTGGCGTTCGCCATGGAG
Gb_001893	GATGGCTTTTTGACTTCTTGTCATCTTTGCAAGAAGGAACTACATGGTTTGGATATTTTCATGTACAGAGGGGAGGAAGGATTTTGCAGCGCGGATTGCCRTGACAAGCAAATTAGAAGTGATGATCACAAACAAATATGTGCGCTTGATTGCTCCCAGCCTGCCCCACACGTGTTATTTTCCGAGGTCGCCGCTGCATAA
Gb_002711	AACCACAAGACAAAGAAATTGCAGTTTGTCAATCTCCAATACAAGAAGGTTTGGTGGGAAGCTGGTAAACGCTATGTAAAACTGCGCTTGTCGACCAAGGYGTTGAAGACCATAGAGAAGAACGGACTGGATGCTGTTGCTAAGAAAGCTGGAATTGATCTTCGCAAGGAATGATAAGGTAACCTAATTTTTAAATTCAGG
Gb_004167	ACAGAACCCCCCAAAAGCCGTGCAAAAAGTCTCACCTAGTGAATCACATAAAGATTTGTGGCTTGCTGTGCGAGACGGGTCCTTGCCTGATGTAGAATCARCATTGACGCTATTGAAGAAGACTGCTGGTACCGTAAACTGTAGGAACAGGTTTGGCCTGACTTCTCTTCACATTGCAACTTGGAGAAACCACCTTCCCAT
Gb_005341	AGCCCGGGCCCAAAACAATAATCAGTCTAATATTAACAGTCTAAAGTCCAAAATACAAGGCCCGTTCTATAGCCCACTACCCAATTACAAGCCCATTCCCRACATTTTCAGAAAACAAAAAAACCTAGCCCCTATTGCCTATTCGGCGTCGAACCTAGCCCCGAGACTCTGTCACCGCCACTGGTGGCCACCTGCTCCACC
Tm1Gb379_001628	AGAAAGAATCAAGAAGGGAGGTCATCATCAACCTCAAACGAGTTGAAACCCAAAAAGCAACTTCATAAGAAGGGTGCAAAGAGAGGACCAGGATCTTCAARGAAAGGCAAGGCCTAATAAAATTATTAGGTTCAAAAATTCTGGTAAGCTTGTAGAGATTTGGGATATCAATTTTGTTAACAAGAGAGTTATTTGTACCAA
Gb_006637	CTGAATTCAGAGCTATGTTAGAAAACAACATTCTTCTAAAGCACTAGCTGCTACTAAATCATGTCTAAACATTAACCCCCCCACCAAACAAAAAAAAACTSGCAATGTAACTAAAAGAAATACTATCACAACTATCGTAGCTTGGAACGTTTGGGAATAGCACTACTAGGAGGCGCTCGAGATTTCCCAAAAGCCTTCATT
Gb_004277	GATCTATACGGGGAATAGGTATGGTCTAGTTCATGTGTGGTCTAACTGACGGTTTGATTTTCAGTAGGAATTTTATGTAGTTTGACTTTGGTGGAGGTTGMGTGGGTTGTGAACGGGAATTGCGAGTCTTATGAAACTGTACCATTATTATTTAGTGTTAATTGTATCAATTCATTGGGCTCCTGTTTCTGGTTTTAATTC
Gb_004976	GTAAAACTGACGTGTTGATACATGTACAGGGAACTGCTTTTCACCTTCATAAGGATCCTCTGATATCCAGAAGCACCTATTTAAGGCGGAAATTAACTGAMAAATCAGAATTAACGTTATCCCCGCCGTTAAACATAACCGCCGAAACATTCGCTCTCGTAGTCGATTTCTGTTACGGGACTCACCTCCTCGTAACGCCGT
Gb_006354	CAACAAAGGTCTACAGATGGAGCTGGAGAAAATCCTAACTATTTTCACCTCCATTGACCTTTCATGCAACAACTTGGAGGGGCCAATACCAGATGTGATCRGAAAATTCAAAGCACTGTATGTTCTCAACCTGTCACACAATGCTCTCACTGGAAAAATCCCACCATCTCTAGGAAACTTGCAACAGCTGGAATCCCTGGA
Gb_009006	TGCCTCTTTGAATGACTGGACTCATTGTCGCTATCCAAAGAACTGTTACTCCTGGAGGAATCAGAATCGGAAGAAGAGTAAGAATCGGAAGAATGACGGCKATGCTTCTTCCGACGTCGTTTACCGAGCGAACGACTCTTCTTTCGGATCTTGAGAGAATCTCTGTCTCTGTCGCGGCGGTTAGAGCGATGACGACGTCTT
Gb_005793	ACCAGAAGTAAAAGAAAAACAAAAACACAAAATAAAACTAAGACAAAATCTCGAAACAAGATACAAGAAAAATGCCTCGCCAAAACACAACTAGCAAACARAGACAACAGATAAAGCCGAAATTCTACCACCGGGCTCAGAATAGAACCAGTAAATACATTCCATCTTTCGCCAGCGCATCTGCAATCCCTCCTTATTAAT
Gb_009393	CGTTCACAAGCCTTAGCTTCTGCAACAAAAGCATCTGCAACGCCTACATAAGGGTAAGTACATGCACCCATTATTTGACCCACATCATTATGGGCTATAAYAGTCGCAATAAAGGTATTAGATTCACCATTAAAAGAGGCATCAAAATTTAATTTGATAAACCTAGTATTAGGGGGTCACTAGAACTCAGTCACTTAAGAT
Gb_010097	GCTTTGGGTGCCACCATGTCCAACCAAATCAGGAGATCCAAGGATACCTACTCCGTTTCCGGGTTCAAAAACAGTTTAATAATGGATTCTCTCGTCACTTYCGAACTGCAGGCCCTCCATACCTTTGAGGGCAGCTTCGTAGTTCTTGGCATGAGAGGTGTTTCTCATGGACGAGGCCCGCTTAGGGTCAGAAGATTCAAC
Gb_006338	AGATTGAAAACTAGTTAGAATTTACAGGCACCCTTGCTTTCCTATTTCTGCACCTGATGGACAAAAAAATGGCTCGGCTTTAAAAAATCTCATATAAGTCRGCTTCTTAATTTGCAAAACATGAATGACAGCATTTAGCTGGCACCAGATGTGTGCAATTTCTGATTCTGAATGAAAATTTCAAAATATCGAACTTTCATG
Gb_006821	GGCCAAACATGGCGGCTCTCCGACTTTTCCCACAGACAAAGTAATTTCCTTTTTCTTTCTTTTTTTCGGATATAAAGCCATAGTTCTTAATCTCTGTAAGRGGTTACGAAAAAGAGGAATATACGCACATTTTTGCATACTTAATACAAAGAAATGAAATCAAAACTTTGCAAAGGTGATTATTCGGCTTTGGCCCTTCTT
Gb_028549	AGTTCATCAAAACACTTTGCAGATGTTTTAAGCGCCCCCCCTTTACCAATGTCACTCCCAGTCCCCAAGCTACTGAAATTTACACCCGGGATTGTTAATGRATCTATGACAGACACAGTAGCATTTCTAGATCTGAGGCGGAAGATGGTACCAGTGGAACATTTGTCAATGCAGAAAGAAACGGCCATGGGACAGACTGGA
Gb_022481	CTCATCCCCTTGATTTAACACCCATACCTCTATACATATGAAAACCCATAAACCTTAAGCATTTTCACCCATACCTCTATACATATGAAAACCCATAAACSTTAAGCATTTTGCCACCCACCCTTTAGCCTACAGGAGTTTACCCATCAAATGGTCCAGTAAAACCCAAATATAACAGCCTTCTCTTTTTCTTGAATGGTC
Gb_015831	TCTCACCAGCATGGCGTGCAGTTATAAGTGATCGAGCCATTCGGACAGTCWCACTTCCACTGCAATTCGGTGGCAACTTGCTGGTTATCTCTTCAAGATTC
Gb_002704	ATTCTGAATGAGCTTGCTCGAGCTCTGGTTGTGGATGGAAGCCAAGTGAAGAAGCACAGTAGGGGTGGTAAAGGATCACCTCATAGCAACGTACTGAGGAWGATGGAGACCAGAGGCATTCCGCGAGGGGGCAAATCAAGTAGGAGAAATGTGATATGCAAAGCAGCTGAGGTCGGTCCAGGTGAAAAATTCCGATGGAAT
Gb_009857	CATTGACCTCTAGTTCCTGTCAACATTCTTTTCTAACATCTTTCTAATACAACATACATGGGAACCTGTTTGAGCGTCCATGCATGCGTCAGGTGTTATGRCATGCACTCAAGATGCTGACCACTGACCGAATCTCATGGATGAGCAGTTGTGATGAGCGCTCCAAAATCAGATATAAACAGGTTTAACATCATTAGCACC
Gb_017533	ACCTTTACCCTCTCCCCTTCCTATGTCCACTCACCAATGCCTATTGTTGACCTTCAACCGCAACATGGAATTCAAGTAATGCTTGAATCACTGCATAACARTGATTGATGTACACAACAGCTAAGGACATGGGATTCAACTCTGTTTGTTCCAACATTCACCTTTAAGAGGTAACATTTAAGATATATGGGGTTTTTAGTA
Gb_023397	AAGTGGAGTACGCGATGGAGGCCGTGAAGCAGGGTTCGGCGGCGATCGGTCTCCGATCCAAGACCCATGTGGTGTTGGGTTGCGTCAACAAGGCTAATTCYGAATTGTCTTCTCACCAGAAGAAGATCTTCGAAGTCGACGACCACATTGGGGTCGCCATCGCCGGTCTCACCGCCGACGGTCGCGTGCTCTCTCGGTATA
Gb_018219	TTACCTGGGAGGCGAAGGTGATCTATTCAAAGCTCCGGAGCCTATCATTGAAGAACCAATTGTGGACCTTAATCCCATGACTGCAGCCATCTCATTAAGCYTTTGTGGTGAAGATGTTATTACTTCACAAGGATTTAAAGCTGCTGATCTTGAATCAATTCAAAACGAGCAGTTTTTAGAGGTTCTTTATGAGTGCGAGAA
Gb_006355	AGTAATAACCTGAGTTACAGTATTCCTCAACAGCTTTTAAAGCTAACTTTCCTTGCAGTCCTTAACCTGTCCCACAATCAACTGGAGGGACGCATACCAGWTGGAAAGCAGTTTGCAACATTTACTAATGATTCTTATGAAGGTAACAAGGGACTATGTGGGAATCCATTGACGAAACAGTGCAACCATGCTAACCACAGC
Gb_026541	ACCTTTACCCTCTCCCCTTCCTATGTCCACTCACCAATGCCTATTGTTGACCTTCAACCGCAACATGGAATTCAAGTAATGCTTGAATCACTGCATAACARTGATTGATGTACACAACAGCTAAGGACATGGGATTCAACTCTGTTTGTTCCAACATTCACCTTTAAGAGGTAACATTTAAGATATCTGGGGTTTTTAATA
Gb_024075	GAGAAATCTAAATAAGAAGAGAAGTTATGCACAGTTTCATTTGGAGTTAGGTCAATCTGATTTTCTTCTCCATGCCTGTTCAATTTGTGGGGTCAAGTATYCTCCCAGGGATGAAGCTGATGAAAGGAACCATTCCATTTTTCACAAGAATTTCACTCTTGGGGTTCAATTTAGGTTACATCTCTAATTTGCTTAATACTA
Gb_027467	TTTTAAAAGGAAAAAATTGGGGAAAATTTTCTTTGGAAACGCGCTTGTAGGCACGTGAGGGAAGAAACAAACCAATCATGAATCATATCATCCACCCAATYCGCTCAGATTAAGACAGAACATCTTGTCGTACGCGGCGAACGTACGACGCTTGTCCACAGAACAACGTGGTTTCACGTGTTCTAGCAAGATCTCACGGTA
Gb_023688	ATGGAGGAATAGCATTTGCTCACTATTGTCTCACAGGGAATGAATTCCTTCGACTTTGCACTGGAGCAATACCAGGTACTCGGGATTACGGAAGACAACAKTGTAAAGACCTTCATCTCTTACCTCCACAAGTCGAAAGTCCAATCTATGGCTGTTATCTTTAAGAAGTAGCATCCAGCAAGTCCGAAGTTCGGATTCCAT
Gb379_000014	AGAGAGGATGGAAGAGTAAGGCAGCGTTTGGGTACGGGTTGTACGGACGGRGAAAGAAGGGAGTTGGCGAATGGAACGCCACATTGCTTTTTTTGTGCTTA
Gb379_000260	TGCTTTTTTGTTGATTGTTGTTGAGGTCTATATTCTATAGAGGAACCCCCYCCTGGCTTCATGCTTGTAACCAAACTAGTTTCTTCTTTTTGTTTTAGTTG
Gb_017241	AAGAACAACCATAATAACCATCACTGCCAATCCCATCAAGCTAGCTCCAATTGTCTTATCCATATTGTTCGATCCAGCATTTTCTTTAGCCTTGTCCGCCRAGGGTAAACTAAAGAGACTATGGAGGAAATCAGTCGTTTTACTCACCATCTCGACCACACTAGTCTTGATTTTCTGTATAAAAGCCGAAAATGAATCTCC
Gb_005378	GTGAAGTCATTCTCGGAAATAATTCCCATATACATATCTATGAGAACGGTGGTATAGCGACAATCGGAGGTGTACATCCGAGGCCAGTGAAGAACAATGARGATGGAACGATGGACATCGATTTGATCGAAGATGCCATTAGAGACCCAAGAGGAGAGCTTGTGTACCCGACTACAAGACTGATTTGCCTGGAGAATTCAC
