# Supplementary material for: Development and bin mapping of gene-associated interspecific SNPs for cotton (Gossypium hirsutum L.) introgression breeding efforts
Source: BMC Genomics. 2014 Oct 30;15(1):945. doi: 10.1186/1471-2164-15-945 (PMC4298081; doi:10.1186/1471-2164-15-945)
Supplement: Supplementary file 14 — Additional file 14: Singleton markers from G. barbadense wide-cross whole-genome radiation hybrid mapping. List of markers which did not fall into any syntenic group from Carthagene analysis with G. barbadense markers used for whole-genome radiation hybrid mapping. (XLSX 9 KB) [file 12864_2014_6928_MOESM14_ESM.xlsx]

## Sheet: Sheet1
Syntenic Group	Marker
1	EST1A_32413_01
2	c4_09008
3	c4_28721
4	c4_00098
5	c4_36190
7	c4_05109
9	c4_57783
10	c4_68957
12	c4_47698
13	ck_01124
20	c4_49399
21	c4_31345
22	c4_19854
23	c4_47547
26	EST1A_8560
27	c4_27824
28	c2_14514
29	c4_44618
31	c4_101926
38	UCcg11135_438
40	Gb379_000098
41	Gb379_000163
42	Gb379_000014
43	Gb379_003000
44	Gb_000554
46	Gb_014265
48	Gb_009007
49	Gb379_008791
50	UCcg10743_248
53	Gb379_003557
54	Gb379_011321
55	Gb379_020779
56	Gb379_002755
59	Tm1Gb379_000015
66	Mus_000205_Class_III
71	Tm1Gb379_000004
77	Gb379_016483
80	Gb_024721_TMC_61564
87	Gb379_002870
92	Gb379_013156
97	Gb_001589_TMC_1783
100	Gb379_019091
103	Gb379_017189
